# Supplementary material for: How paired PSII–LHCII supercomplexes mediate the stacking of plant thylakoid membranes unveiled by structural mass-spectrometry
Source: Nat Commun. 2020 Mar 13;11:1361. doi: 10.1038/s41467-020-15184-1 (PMC7069969; doi:10.1038/s41467-020-15184-1)
Supplement: Supplementary file 4 — Supplementary Data 2 [file 41467_2020_15184_MOESM4_ESM.zip]

Archive with 2 entries (2 files):
- PSII-LHCII_TD-MS_database.fasta
- PSII-LHCII_transcriptome_UniprotKB.fasta
