# Supplementary material for: How paired PSII–LHCII supercomplexes mediate the stacking of plant thylakoid membranes unveiled by structural mass-spectrometry
Source: Nat Commun. 2020 Mar 13;11:1361. doi: 10.1038/s41467-020-15184-1 (PMC7069969; doi:10.1038/s41467-020-15184-1)
Supplement: Supplementary file 5 — Supplementary Data 3 [file 41467_2020_15184_MOESM5_ESM.xlsx]

## Sheet: Readme_Supplementary Data 3
Supplementary Data 3. List of identified crosslinked peptide pairs (sub-tables 1,3,5,7,9,11), and their crosslink-spectrum matches (sub-tables 2,4,6,8,10,12), of PSII-LHCIIsc isolated in L, C, or H light conditions and treated with either DSSO (sub-tables 1 to 6 and 13) or EDC (sub-tables 7 to 12). Sub-table 13 is a list of crosslinked peptide pairs identified searching C_DSSO raw files against t…
Legend [L,C,H]_[DSSO,EDC] (sub-tables 1,3,5,7,9,11,13)				Legend [L,C,H]_[DSSO,EDC]_CSMs (sub-tables 2,4,6,8,10,12)
Crosslink Sequence	The amino acid sequences of the crosslinked peptide pair			Sequence	The amino acid sequences of the crosslinked peptides
Found in L/C/H	define whether (x) or not ( ) a specific crosslink is present in the two other light conditions			Crosslinker	crosslinking reagent
Max. XlinkX Score	maximum score assigned by the search alghoritm (the highest ranked spectrum)			Crosslink Type	crosslink type (intra- or inter-chain)
Crosslinker	crosslinking reagent			Crosslink Strategy	refers to the MS acquisition strategy used
Crosslink Type	crosslink type (intra- or inter-chain)			Identified By	MS level at which the crosslink was identified
# CSMs	number of crosslink-spectrum matches used to identify the crosslink			XlinkX Score	score assigned by the search alghoritm
# Proteins	number of proteins identified in which the peptide(s) is/are contained			# Identified MS2 Scans	number of MS2 spectra used to identify the crosslinked peptides
Modifications A	Modifications found on peptide A (including crosslinker mass, if present)			# Identified MS3 Scans	number of MS3 spectra used to identify the crosslinked peptides
Sequence A	The amino acid sequence of peptide A (crosslinked amino acid in brackets)			Delta XlinkX Score	score difference between the first and second identification
Modifications B	Modifications found on peptide B (including crosslinker mass, if present)			m/z [Da]	The mass-to-charge ratio of the peptide pair precursor ion in Dalton
Accession A	Accession of identified protein(s) the peptide is contained in			Charge	total charge of the peptide pair precursor ion
Position A	crosslinked residue in peptide A (0 means N-terminus linkage)			MH+ [Da]	protonated monoisotopic mass of the crosslinked peptides
Sequence B	The amino acid sequence of peptide B (crosslinked amino acid in brackets)			First Scan	number of the first scan used to identify the crosslink
Accession B	Accession of identified protein(s) the peptide is contained in			RT [min]	retention time when the crosslink elutes from LC
Position B	crosslinked residue in peptide B (0 means N-terminus linkage)			DeltaM [ppm]	The mass deviation of the crosslink precursor
Protein Descriptions A	Description of the protein the peptide A is contained in			Reporter Ion Score	likelihood score of the reporter ion
Protein Descriptions B	Description of the protein the peptide B is contained in			Modifications A	Modifications found on peptide A (including crosslinker mass, if present)
				Modifications B	Modifications found on peptide B (including crosslinker mass, if present)
				Accessions	Database accession number of the protein(s) contaning the peptides
				Sequence A	The amino acid sequence of peptide A
				Crosslinker Position A	position of the crosslinked amino acid in protein A
				Protein Accession A	The mass-to-charge ratio of the peptide A precursor ion
				Leading Protein Position A	position of the crosslinked amino acid in protein A (0 means N-terminus linkage)
				Sequence B	The amino acid sequence of peptide B
				Crosslinker Position B	position of the crosslinker in peptide B
				Protein Accession B	Database accession number of the protein(s) contaning the peptide B
				Leading Protein Position B	position of the crosslinked amino acid in protein B (0 means N-terminus linkage)
				All Scans	identification number of all scans used to identify the crosslink
				Mzs A [Da]	all m/z values for the reporter peak of peptide A
				Charges A	charge of the peptide A
				Mzs B [Da]	all m/z values for the reporter peak of peptide B
				Charges B	charge of the peptide B
				Spectrum File	identifier of the source raw file

## Sheet: (1) L_DSSO
Crosslink Sequence	Found in C	Found in H	Max. XlinkX Score	Crosslinker	Crosslink Type	# CSMs	# Proteins	Modifications A	Sequence A	Modifications B	Accession A	Position A	Sequence B	Accession B	Position B	Protein Descriptions A	Protein Descriptions B		Consensus
LGANVGSAQGPTGLGKYLMR; |; GDEEELGKENNKSAASSK	x	x	437.63	DSSO	Inter	3	2	2xOxidation [K16; M19]	LGANVGSAQGPTGLG[K]YLMR	1xDSSO [K12]	cp43_0013521	325	GDEEELGKENN[K]SAASSK	psbo_0058312	191	cp43_0013521	psbo_0058312		cp43_0013521325psbo_0058312191
VGGGLVENQSLSEAWSKIPEK; |; SEGVTKNTPLAFQNTK	x	x	424.95	DSSO	Inter	1	2	1xDSSO [K17]	VGGGLVENQSLSEAWS[K]IPEK	1xDSSO [K6]	cp47_0037811	303	SEGVT[K]NTPLAFQNTK	psbo_0058312	67	cp47_0037811	psbo_0058312		cp47_0037811303psbo_005831267
GDEEELGKENNKSAASSK; |; GSSFLDPKGR	x	x	410.21	DSSO	Intra	9	1	1xDSSO [K12]	GDEEELGKENN[K]SAASSK	1xDSSO [K8]	psbo_0058312	191	GSSFLDP[K]GR	psbo_0058312	160	psbo_0058312	psbo_0058312		psbo_0058312191psbo_0058312160
SEGVTKNTPLAFQNTK; |; ENNKSAASSK		x	401.51	DSSO	Intra	2	1	1xDSSO [K6]	SEGVT[K]NTPLAFQNTK	1xDSSO [K4]	psbo_0058312	67	ENN[K]SAASSK	psbo_0058312	191	psbo_0058312	psbo_0058312		psbo_005831267psbo_0058312191
KLCLEPTSFTVKSEGVTK; |; APKDVK	x	x	393.84	DSSO	Intra	4	1	2xCarbamidomethyl [C3; K12]	KLCLEPTSFTV[K]SEGVTK	1xDSSO [K3]	psbo_0058312	61	AP[K]DVK	psbo_0058312	234	psbo_0058312	psbo_0058312		psbo_005831261psbo_0058312234
LGANVGSAQGPTGLGKYLMR; |; GSSFLDPKGR	x	x	390.98	DSSO	Inter	2	2	2xOxidation [K16; M19]	LGANVGSAQGPTGLG[K]YLMR	1xDSSO [K8]	cp43_0013521	325	GSSFLDP[K]GR	psbo_0058312	160	cp43_0013521	psbo_0058312		cp43_0013521325psbo_0058312160
LTFDEIQSKTYLEVK; |; EGAPKR	x	x	389.03	DSSO	Intra	2	1	1xDSSO [K9]	LTFDEIQS[K]TYLEVK	1xDSSO [K5]	psbo_0058312	15	EGAP[K]R	psbo_0058312	5	psbo_0058312	psbo_0058312		psbo_005831215psbo_00583125
KLCLEPTSFTVKSEGVTK; |;GDEEELGKENNKSAASSK	x	x	375.75	DSSO	Intra	5	1	2xCarbamidomethyl [C3; K12]	KLCLEPTSFTV[K]SEGVTK	1xDSSO [K12]	psbo_0058312	61	GDEEELGKENN[K]SAASSK	psbo_0058312	191	psbo_0058312	psbo_0058312		psbo_005831261psbo_0058312191
GASTGYDNAVALPAGGRGDEEELGKENNK; |; SAASSKGK	x	x	375.23	DSSO	Intra	19	1	1xDSSO [K25]	GASTGYDNAVALPAGGRGDEEELG[K]ENNK	1xDSSO [K6]	psbo_0058312	187	SAASS[K]GK	psbo_0058312	197	psbo_0058312	psbo_0058312		psbo_0058312187psbo_0058312197
GASTGYDNAVALPAGGRGDEEELGKENNK; |; SEGVTKNTPLAFQNTK	x	x	365.83	DSSO	Intra	3	1	1xDSSO [K25]	GASTGYDNAVALPAGGRGDEEELG[K]ENNK	1xDSSO [K6]	psbo_0058312	187	SEGVT[K]NTPLAFQNTK	psbo_0058312	67	psbo_0058312	psbo_0058312		psbo_0058312187psbo_005831267
KLCLEPTSFTVKSEGVTK; |; GDEEELGKENNK	x	x	364.36	DSSO	Intra	3	1	2xCarbamidomethyl [C3; K12]	KLCLEPTSFTV[K]SEGVTK	1xDSSO [K8]	psbo_0058312	61	GDEEELG[K]ENNK	psbo_0058312	187	psbo_0058312	psbo_0058312		psbo_005831261psbo_0058312187
GDEEELGKENNK; |; ATLKSDGVFR	x	x	363.26	DSSO	Inter	1	2	1xDSSO [K8]	GDEEELG[K]ENNK	1xDSSO [K4]	psbo_0058312	187	ATL[K]SDGVFR	cp47_0037811	437	psbo_0058312	cp47_0037811		psbo_0058312187cp47_0037811437
KLCLEPTSFTVKSEGVTK; |; SAASSKGK	x	x	362.81	DSSO	Intra	4	1	2xCarbamidomethyl [C3; K12]	KLCLEPTSFTV[K]SEGVTK	1xDSSO [K6]	psbo_0058312	61	SAASS[K]GK	psbo_0058312	197	psbo_0058312	psbo_0058312		psbo_005831261psbo_0058312197
TADGDEGGKHQLITATVKDGK; |; AQAGDKR	x	x	360.58	DSSO	Intra	15	1	1xDSSO [K9]	TADGDEGG[K]HQLITATVKDGK	1xDSSO [K6]	psbp_0033281	143	AQAGD[K]R	psbp_0033281	166	psbp_0033281	psbp_0033281		psbp_0033281143psbp_0033281166
SEGVTKNTPLAFQNTK; |;SAASSKGK	x	x	346.5	DSSO	Intra	2	1	1xDSSO [K6]	SEGVT[K]NTPLAFQNTK	1xDSSO [K6]	psbo_0058312	67	SAASS[K]GK	psbo_0058312	197	psbo_0058312	psbo_0058312		psbo_005831267psbo_0058312197
TADGDEGGKHQLITATVK; |; WFKGAR	x	x	340.99	DSSO	Intra	2	1	1xDSSO [K9]	TADGDEGG[K]HQLITATVK	1xDSSO [K3]	psbp_0033281	143	WF[K]GAR	psbp_0033281	170	psbp_0033281	psbp_0033281		psbp_0033281143psbp_0033281170
GASTGYDNAVALPAGGRGDEEELGKENNKSAASSK; |; GSSFLDPKGR	x	x	338.01	DSSO	Intra	9	1	1xDSSO [K25; K29]	GASTGYDNAVALPAGGRGDEEELG[K]ENNKSAASSK	1xDSSO [K8]	psbo_0058312	187	GSSFLDP[K]GR	psbo_0058312	160	psbo_0058312	psbo_0058312		psbo_0058312187psbo_0058312160
AATPPVKQGGVDRPLWFASK; |; SLKELK		x	336.32	DSSO	Intra	2	1	2xAcetyl [A1; K7]	AATPPV[K]QGGVDRPLWFASK	1xDSSO [K3]	lhca3_0056726	7	SL[K]ELK	lhca3_0056726	179	lhca3_0056726	lhca3_0056726		lhca3_00567267lhca3_0056726179
GDEEELGKENNKSAASSK; |; DKEGR	x	x	334.51	DSSO	Inter	2	2	1xDSSO [K8; K12]	GDEEELGKENN[K]SAASSK	1xDSSO [K2]	psbo_0058312	191	D[K]EGR	cp47_0037811	348	psbo_0058312	cp47_0037811		psbo_0058312191cp47_0037811348
GASTGYDNAVALPAGGRGDEEELGKENNK; |; DKEGR	x	x	332.11	DSSO	Inter	5	2	1xDSSO [K25]	GASTGYDNAVALPAGGRGDEEELG[K]ENNK	1xDSSO [K2]	psbo_0058312	187	D[K]EGR	cp47_0037811	348	psbo_0058312	cp47_0037811		psbo_0058312187cp47_0037811348
SEGVTKNTPLAFQNTK; |; APKDVK	x	x	326.78	DSSO	Intra	1	1	1xDSSO [K6]	SEGVT[K]NTPLAFQNTK	1xDSSO [K3]	psbo_0058312	67	AP[K]DVK	psbo_0058312	234	psbo_0058312	psbo_0058312		psbo_005831267psbo_0058312234
SATTKKVASSGSPWYGPDRVK; |; RKSATTKK	x	x	325.42	DSSO	Intra	28	5	1xDSSO [K5; K6]	SATTK[K]VASSGSPWYGPDRVK	1xDSSO [R1; K2]	lhcb1_0081729	8	R[K]SATTKK	lhcb1_0081729	2	lhcb1_0081729;lhcb1_0081729_c153;lhcb1_0081729_c162;lhcb1_0081729_n5;lhcb1_0081729_n4	lhcb1_0081729;lhcb1_0081729_c153;lhcb1_0081729_c162		lhcb1_00817298lhcb1_00817292
KATLQLAEIK; |;AAPKKPSR	x	x	319.19	DSSO	Intra	3	3	1xDSSO [K1]	[K]ATLQLAEIK	1xDSSO [K5]	lhcb42_0076852	205	AAPK[K]PSR	lhcb42_0076852	15	lhcb42_0076852;lhcb42_0076852_n4;lhcb42_0076852_n12	lhcb42_0076852;lhcb42_0076852_n4		lhcb42_0076852205lhcb42_007685215
KATLQLAEIKHAR; |;NAELDSEKR	x	x	317.81	DSSO	Intra	12	3	1xDSSO [K1; K10]	[K]ATLQLAEIKHAR	1xDSSO [K8]	lhcb42_0076852	205	NAELDSE[K]R	lhcb42_0076852	184	lhcb42_0076852;lhcb42_0076852_n4;lhcb42_0076852_n12	lhcb42_0076852;lhcb42_0076852_n4;lhcb42_0076852_n12		lhcb42_0076852205lhcb42_0076852184
GDEEELGKENNKSAASSK; |; APKDVK	x	x	305.84	DSSO	Intra	2	1	1xDSSO [K12]	GDEEELGKENN[K]SAASSK	1xDSSO [K3]	psbo_0058312	191	AP[K]DVK	psbo_0058312	234	psbo_0058312	psbo_0058312		psbo_0058312191psbo_0058312234
KATLQLAEIK; |;AAPVKQK	x		303.22	DSSO	Inter	1	5	1xDSSO [K1]	[K]ATLQLAEIK	1xDSSO [K5]	lhcb42_0076852	205	AAPV[K]QK	lhcb5_0087274	11	lhcb42_0076852;lhcb42_0076852_n4;lhcb42_0076852_n12	lhcb5_0087274;lhcb5_0087274_n3		lhcb42_0076852205lhcb5_008727411
KATLQLAEIK; |;SATTKK	x		301.76	DSSO	Inter	1	6	1xDSSO [K1]	[K]ATLQLAEIK	1xDSSO [K5]	lhcb42_0076852	205	SATT[K]K	lhcb1_0081729	7	lhcb42_0076852;lhcb42_0076852_n4;lhcb42_0076852_n12	lhcb1_0081729;lhcb1_0081729_c153;lhcb1_0081729_c162		lhcb42_0076852205lhcb1_00817297
LGANVGSAQGPTGLGKYLMR; |; GDEEELGKENNK		x	299.85	DSSO	Inter	1	2	2xOxidation [K16; M19]	LGANVGSAQGPTGLG[K]YLMR	1xDSSO [K8]	cp43_0013521	325	GDEEELG[K]ENNK	psbo_0058312	187	cp43_0013521	psbo_0058312		cp43_0013521325psbo_0058312187
ATLQLAEIKHAR; |; KSATTK	x		296.57	DSSO	Inter	1	6	1xDSSO [K9]	ATLQLAEI[K]HAR	1xDSSO [K1]	lhcb42_0076852	214	[K]SATTK	lhcb1_0081729	2	lhcb42_0076852;lhcb42_0076852_n4;lhcb42_0076852_n12	lhcb1_0081729;lhcb1_0081729_c153;lhcb1_0081729_c162		lhcb42_0076852214lhcb1_00817292
QKVVAPANEELAK; |;KKAAPVK	x	x	296.37	DSSO	Intra	8	3	1xDSSO [K2]	Q[K]VVAPANEELAK	1xDSSO [K1; K2]	lhcb5_0087274	13	K[K]AAPVK	lhcb5_0087274	6	lhcb5_0087274;lhcb5_0087274_n3;lhcb5_0087274_n8	lhcb5_0087274;lhcb5_0087274_n3		lhcb5_008727413lhcb5_00872746
KATLQLAEIK; |;KKAAPVK	x		295.39	DSSO	Inter	2	5	1xDSSO [K1]	[K]ATLQLAEIK	1xDSSO [K2]	lhcb42_0076852	205	K[K]AAPVK	lhcb5_0087274	6	lhcb42_0076852;lhcb42_0076852_n4;lhcb42_0076852_n12	lhcb5_0087274;lhcb5_0087274_n3		lhcb42_0076852205lhcb5_00872746
TVKSAPESIWYGPDRPK; |;SATTKK	x	x	293.97	DSSO	Inter	4	5	1xDSSO [K3]	TV[K]SAPESIWYGPDRPK	1xDSSO [K5]	lhcb2_0062077	5	SATT[K]K	lhcb1_0081729	7	lhcb2_0062077;lhcb2_0062077_c149	lhcb1_0081729;lhcb1_0081729_c153;lhcb1_0081729_c162		lhcb2_00620775lhcb1_00817297
QKVVAPANEELAK; |;LAEIKHAR	x	x	291.64	DSSO	Inter	1	6	1xDSSO [K2]	Q[K]VVAPANEELAK	1xDSSO [K5]	lhcb5_0087274	13	LAEI[K]HAR	lhcb6_0079196	183	lhcb5_0087274;lhcb5_0087274_n3;lhcb5_0087274_n8	lhcb6_0079196;lhcb6_0079196_n1;lhcb6_0079196_n23		lhcb5_008727413lhcb6_0079196183
KVASSGSPWYGPDR; |;NAELDSEKR			291.08	DSSO	Inter	1	8	1xDSSO [K1]	[K]VASSGSPWYGPDR	1xDSSO [K8]	lhcb1_0081729	8	NAELDSE[K]R	lhcb42_0076852	184	lhcb1_0081729;lhcb1_0081729_c153;lhcb1_0081729_c162;lhcb1_0081729_n5;lhcb1_0081729_n4	lhcb42_0076852;lhcb42_0076852_n4;lhcb42_0076852_n12		lhcb1_00817298lhcb42_0076852184
TVKSAPESIWYGPDRPK; |; RKSATTKK	x	x	282.61	DSSO	Inter	9	5	1xDSSO [K3]	TV[K]SAPESIWYGPDRPK	2xDSSO Hydrolyzed [R1; K2; K7; K8]	lhcb2_0062077	5	R[K]SATTKK	lhcb1_0081729	2	lhcb2_0062077;lhcb2_0062077_c149	lhcb1_0081729;lhcb1_0081729_c153;lhcb1_0081729_c162		lhcb2_00620775lhcb1_00817292
KVASSGSPWYGPDR;|;KAAPK	x	x	281.17	DSSO	Inter	2	8	1xDSSO [K1]	[K]VASSGSPWYGPDR	1xDSSO [K1]	lhcb1_0081729	8	[K]AAPK	lhcb42_0076852	10	lhcb1_0081729;lhcb1_0081729_c153;lhcb1_0081729_c162;lhcb1_0081729_n5;lhcb1_0081729_n4	lhcb42_0076852;lhcb42_0076852_n4;lhcb43_0068262		lhcb1_00817298lhcb42_007685210
TVKSAPESIWYGPDRPK; |;KTVTKK		x	280.84	DSSO	Inter	1	3	1xDSSO [K3]	TV[K]SAPESIWYGPDRPK	2xDSSO Hydrolyzed [K1; K5]	lhcb2_0062077	5	KTVT[K]K	lhcb1_0074459_0102114	6	lhcb2_0062077;lhcb2_0062077_c149	lhcb1_0074459_0102114		lhcb2_00620775lhcb1_0074459_01021146
QKVVAPANEELAK; |;KKAAPK	x	x	277.65	DSSO	Inter	3	6	1xDSSO [K2]	Q[K]VVAPANEELAK	1xDSSO [K2]	lhcb5_0087274	13	K[K]AAPK	lhcb42_0076852	10	lhcb5_0087274;lhcb5_0087274_n3;lhcb5_0087274_n8	lhcb42_0076852;lhcb42_0076852_n4;lhcb43_0068262		lhcb5_008727413lhcb42_007685210
TVKSAPESIWYGPDRPK; |;LFSKK	x	x	275.8	DSSO	Inter	1	3	1xDSSO [K3]	TV[K]SAPESIWYGPDRPK	2xAcetyl [L1; K4]	lhcb2_0062077	5	LFS[K]K	lhcb5_0087274	4	lhcb2_0062077;lhcb2_0062077_c149	lhcb5_0087274		lhcb2_00620775lhcb5_00872744
LKKDIQPWQER; |;YNAKK	x		274.24	DSSO	Inter	24	2	1xDSSO [K3]	LK[K]DIQPWQER	1xDSSO [K4]	cp43_0013521	368	YNA[K]K	psbo_0058312	49	cp43_0013521	psbo_0058312		cp43_0013521368psbo_005831249
QKVVAPANEELAK; |; KATLQLAEIK	x		273.37	DSSO	Inter	2	6	1xDSSO [K2]	Q[K]VVAPANEELAK	1xDSSO [K1]	lhcb5_0087274	13	[K]ATLQLAEIK	lhcb42_0076852	205	lhcb5_0087274;lhcb5_0087274_n3;lhcb5_0087274_n8	lhcb42_0076852;lhcb42_0076852_n4;lhcb42_0076852_n12		lhcb5_008727413lhcb42_0076852205
KATLQLAEIK;|;KSATTKK	x	x	272.82	DSSO	Inter	3	6	1xDSSO [K1]	[K]ATLQLAEIK	1xDSSO [K1]	lhcb42_0076852	205	[K]SATTKK	lhcb1_0081729	2	lhcb42_0076852;lhcb42_0076852_n4;lhcb42_0076852_n12	lhcb1_0081729;lhcb1_0081729_c153;lhcb1_0081729_c162		lhcb42_0076852205lhcb1_00817292
YNEAIYSTAKR; |; SKQETEEKR		x	271.48	DSSO	Intra	4	1	1xDSSO [K10]	YNEAIYSTA[K]R	1xDSSO [K2]	tl183_0065375	136	S[K]QETEEKR	tl183_0065375	165	tl183_0065375	tl183_0065375		tl183_0065375136tl183_0065375165
KATLQLAEIK; |;AAPKKPSR	x	x	271.04	DSSO	Intra	1	3	1xDSSO [K1]	[K]ATLQLAEIK	1xDSSO [K4]	lhcb42_0076852	205	AAP[K]KPSR	lhcb42_0076852	14	lhcb42_0076852;lhcb42_0076852_n4;lhcb42_0076852_n12	lhcb42_0076852;lhcb42_0076852_n4		lhcb42_0076852205lhcb42_007685214
FFDPLGLAADPEKK; |; QKVVAPANEELAK	x	x	270.32	DSSO	Inter	3	6	1xDSSO [K13]	FFDPLGLAADPE[K]K	1xDSSO [K2]	lhcb42_0076852	204	Q[K]VVAPANEELAK	lhcb5_0087274	13	lhcb42_0076852;lhcb42_0076852_n4;lhcb42_0076852_n12	lhcb5_0087274;lhcb5_0087274_n3;lhcb5_0087274_n8		lhcb42_0076852204lhcb5_008727413
ATEDKTDAATDVATK; |;DGVYPEKVNPGR		x	269.15	DSSO	Intra	1	1	1xDSSO [K5]	ATED[K]TDAATDVATK	1xDSSO [K7]	psad_0015054	5	DGVYPE[K]VNPGR	psad_0015054	128	psad_0015054	psad_0015054		psad_00150545psad_0015054128
NTPLAFQNTKLMTR; |; APKDVK	x	x	265.22	DSSO	Intra	1	1	2xOxidation [K10; M12]	NTPLAFQNT[K]LMTR	1xDSSO [K3]	psbo_0058312	77	AP[K]DVK	psbo_0058312	234	psbo_0058312	psbo_0058312		psbo_005831277psbo_0058312234
TVKSAPESIWYGPDRPK; |; KKAAPK	x	x	264.79	DSSO	Inter	6	5	1xDSSO [K3]	TV[K]SAPESIWYGPDRPK	1xDSSO [K1; K2]	lhcb2_0062077	5	K[K]AAPK	lhcb42_0076852	10	lhcb2_0062077;lhcb2_0062077_c149	lhcb42_0076852;lhcb42_0076852_n4;lhcb43_0068262		lhcb2_00620775lhcb42_007685210
KVASSGSPWYGPDR;|;KAAPVK	x	x	261.72	DSSO	Inter	1	7	1xDSSO [K1]	[K]VASSGSPWYGPDR	1xDSSO [K1]	lhcb1_0081729	8	[K]AAPVK	lhcb5_0087274	6	lhcb1_0081729;lhcb1_0081729_c153;lhcb1_0081729_c162;lhcb1_0081729_n5;lhcb1_0081729_n4	lhcb5_0087274;lhcb5_0087274_n3		lhcb1_00817298lhcb5_00872746
FGFAFGKKKAAPK; |; QKVVAPANEELAK		x	260.77	DSSO	Inter	2	5	2xDSSO Hydrolyzed [K7; K8; K9]	FGFAFGK[K]KAAPK	1xDSSO [K2]	lhcb42_0076852	9	Q[K]VVAPANEELAK	lhcb5_0087274	13	lhcb42_0076852;lhcb42_0076852_n4	lhcb5_0087274;lhcb5_0087274_n3;lhcb5_0087274_n8		lhcb42_00768529lhcb5_008727413
TVKSAPESIWYGPDRPK; |;NAELDSEKR	x	x	258.82	DSSO	Inter	3	5	1xDSSO [K3]	TV[K]SAPESIWYGPDRPK	1xDSSO [K8]	lhcb2_0062077	5	NAELDSE[K]R	lhcb42_0076852	184	lhcb2_0062077;lhcb2_0062077_c149	lhcb42_0076852;lhcb42_0076852_n4;lhcb42_0076852_n12		lhcb2_00620775lhcb42_0076852184
TVKSAPESIWYGPDRPK; |;AAPVKQK	x	x	257.04	DSSO	Inter	3	4	1xDSSO [K3]	TV[K]SAPESIWYGPDRPK	1xDSSO [K5]	lhcb2_0062077	5	AAPV[K]QK	lhcb5_0087274	11	lhcb2_0062077;lhcb2_0062077_c149	lhcb5_0087274;lhcb5_0087274_n3		lhcb2_00620775lhcb5_008727411
KATLQLAEIK; |;FGFAFGKK	x	x	256.91	DSSO	Intra	1	3	1xDSSO [K1]	[K]ATLQLAEIK	1xDSSO [K7]	lhcb42_0076852	205	FGFAFG[K]K	lhcb42_0076852	8	lhcb42_0076852;lhcb42_0076852_n4;lhcb42_0076852_n12	lhcb42_0076852		lhcb42_0076852205lhcb42_00768528
TVKSAPESIWYGPDRPK; |; KPEDFAK	x	x	253.59	DSSO	Inter	1	7	1xDSSO [K3]	TV[K]SAPESIWYGPDRPK	1xDSSO [K1]	lhcb2_0062077	5	[K]PEDFAK	lhcb5_0087274	66	lhcb2_0062077;lhcb2_0062077_c149	lhcb5_0087274;lhcb5_0087274_n3;lhcb5_0087274_n8;lhcb5_0087274_n12;lhcb5_0087274_n60		lhcb2_00620775lhcb5_008727466
YNEAIYSTAKR; |; ESNFKSK	x	x	252.69	DSSO	Intra	1	1	1xDSSO [K10]	YNEAIYSTA[K]R	1xDSSO [K5]	tl183_0065375	136	ESNF[K]SK	tl183_0065375	163	tl183_0065375	tl183_0065375		tl183_0065375136tl183_0065375163
QKVVAPANEELAK; |;NAELDSEKR	x	x	252.63	DSSO	Inter	2	6	1xDSSO [K2]	Q[K]VVAPANEELAK	1xDSSO [K8]	lhcb5_0087274	13	NAELDSE[K]R	lhcb42_0076852	184	lhcb5_0087274;lhcb5_0087274_n3;lhcb5_0087274_n8	lhcb42_0076852;lhcb42_0076852_n4;lhcb42_0076852_n12		lhcb5_008727413lhcb42_0076852184
QKVVAPANEELAK; |;RKSATTKK	x	x	252.59	DSSO	Inter	6	6	1xDSSO [K2]	Q[K]VVAPANEELAK	1xDSSO [K2; K7]	lhcb5_0087274	13	R[K]SATTKK	lhcb1_0081729	2	lhcb5_0087274;lhcb5_0087274_n3;lhcb5_0087274_n8	lhcb1_0081729;lhcb1_0081729_c153;lhcb1_0081729_c162		lhcb5_008727413lhcb1_00817292
ATLQLAEIKHAR; |; NAELDSEKR			249.29	DSSO	Intra	3	3	1xDSSO [K9]	ATLQLAEI[K]HAR	1xDSSO [K8]	lhcb42_0076852	214	NAELDSE[K]R	lhcb42_0076852	184	lhcb42_0076852;lhcb42_0076852_n4;lhcb42_0076852_n12	lhcb42_0076852;lhcb42_0076852_n4;lhcb42_0076852_n12		lhcb42_0076852214lhcb42_0076852184
NAELDSEKR; |; AAPKKPSR	x	x	248.15	DSSO	Intra	2	3	1xDSSO [K8]	NAELDSE[K]R	1xDSSO [K5]	lhcb42_0076852	184	AAPK[K]PSR	lhcb42_0076852	15	lhcb42_0076852;lhcb42_0076852_n4;lhcb42_0076852_n12	lhcb42_0076852;lhcb42_0076852_n4		lhcb42_0076852184lhcb42_007685215
KVASSGSPWYGPDR;|;KPEDFAK	x	x	244.45	DSSO	Inter	1	10	1xDSSO [K1]	[K]VASSGSPWYGPDR	1xDSSO [K1]	lhcb1_0081729	8	[K]PEDFAK	lhcb5_0087274	66	lhcb1_0081729;lhcb1_0081729_c153;lhcb1_0081729_c162;lhcb1_0081729_n5;lhcb1_0081729_n4	lhcb5_0087274;lhcb5_0087274_n3;lhcb5_0087274_n8;lhcb5_0087274_n12;lhcb5_0087274_n60		lhcb1_00817298lhcb5_008727466
KATLQLAEIK; |;FGFAFGKKK	x	x	244.42	DSSO	Intra	1	3	1xDSSO [K1]	[K]ATLQLAEIK	2xDSSO Hydrolyzed [K7; K8]	lhcb42_0076852	205	FGFAFGK[K]K	lhcb42_0076852	9	lhcb42_0076852;lhcb42_0076852_n4;lhcb42_0076852_n12	lhcb42_0076852		lhcb42_0076852205lhcb42_00768529
TVKSAPESIWYGPDRPK; |; KKAAPVK	x	x	241.14	DSSO	Inter	3	4	1xDSSO [K3]	TV[K]SAPESIWYGPDRPK	2xDSSO Hydrolyzed [K1; K2]	lhcb2_0062077	5	K[K]AAPVK	lhcb5_0087274	6	lhcb2_0062077;lhcb2_0062077_c149	lhcb5_0087274;lhcb5_0087274_n3		lhcb2_00620775lhcb5_00872746
NAELDSEKR; |; KKAAPVK	x	x	238.86	DSSO	Inter	5	5	1xDSSO [K8]	NAELDSE[K]R	1xDSSO [K1; K2]	lhcb42_0076852	184	K[K]AAPVK	lhcb5_0087274	6	lhcb42_0076852;lhcb42_0076852_n4;lhcb42_0076852_n12	lhcb5_0087274;lhcb5_0087274_n3		lhcb42_0076852184lhcb5_00872746
AATPPVKQGGVDRPLWFASK; |; ATAGLKLEAR			238.08	DSSO	Inter	1	2	2xAcetyl [A1; K7]	AATPPV[K]QGGVDRPLWFASK	1xDSSO [K6]	lhca3_0056726	7	ATAGL[K]LEAR	psak_0010409	39	lhca3_0056726	psak_0010409		lhca3_00567267psak_001040939
QKVVAPANEELAK; |;AAPKKPSR	x	x	236.65	DSSO	Inter	2	5	1xDSSO [K2]	Q[K]VVAPANEELAK	1xDSSO [K4; K5]	lhcb5_0087274	13	AAPK[K]PSR	lhcb42_0076852	15	lhcb5_0087274;lhcb5_0087274_n3;lhcb5_0087274_n8	lhcb42_0076852;lhcb42_0076852_n4		lhcb5_008727413lhcb42_007685215
SATTKKVASSGSPWYGPDR; |; TVTKKVSSASPWYGPDR	x		234.62	DSSO	Inter	5	7	2xDSSO Tris [K5; K6]	SATTK[K]VASSGSPWYGPDR	1xDSSO [K4; K5]	lhcb1_0081729	8	TVTK[K]VSSASPWYGPDR	lhcb1_0074459_0102114	7	lhcb1_0081729;lhcb1_0081729_c153;lhcb1_0081729_c162;lhcb1_0081729_n5;lhcb1_0081729_n4	lhcb1_0074459_0102114;lhcb1_0050874_0063631		lhcb1_00817298lhcb1_0074459_01021147
SKQETEEK; |;VTKSDLK	x	x	233.52	DSSO	Intra	2	1	1xDSSO [K2]	S[K]QETEEK	1xDSSO [K3]	tl183_0065375	165	VT[K]SDLK	tl183_0065375	28	tl183_0065375	tl183_0065375		tl183_0065375165tl183_006537528
KKAAPKKPSR; |;NAELDSEKR		x	231.31	DSSO	Intra	10	4	1xDSSO [K2; K6; K7]	K[K]AAPKKPSR	1xDSSO [K8]	lhcb42_0076852	10	NAELDSE[K]R	lhcb42_0076852	184	lhcb42_0076852;lhcb42_0076852_n4	lhcb42_0076852;lhcb42_0076852_n4;lhcb42_0076852_n12		lhcb42_007685210lhcb42_0076852184
TVKSAPESIWYGPDRPK; |;LGDPTTKK	x	x	229.36	DSSO	Inter	2	3	1xDSSO [K3]	TV[K]SAPESIWYGPDRPK	1xDSSO [K7]	lhcb2_0062077	5	LGDPTT[K]K	cp47_0037811	503	lhcb2_0062077;lhcb2_0062077_c149	cp47_0037811		lhcb2_00620775cp47_0037811503
RFGFAFGKKK; |;NAELDSEKR			227.91	DSSO	Intra	7	3	1xDSSO [R1; K8; K9]	RFGFAFG[K]KK	1xDSSO [K8]	lhcb42_0076852	8	NAELDSE[K]R	lhcb42_0076852	184	lhcb42_0076852	lhcb42_0076852;lhcb42_0076852_n4;lhcb42_0076852_n12		lhcb42_00768528lhcb42_0076852184
QLVASGKPDSFSGEFLVPSYR; |;GDEEELGKENNK	x	x	227.36	DSSO	Intra	2	1	1xDSSO [K7]	QLVASG[K]PDSFSGEFLVPSYR	1xDSSO [K8]	psbo_0058312	138	GDEEELG[K]ENNK	psbo_0058312	187	psbo_0058312	psbo_0058312		psbo_0058312138psbo_0058312187
AAAAGFEKGIDR; |; LGDPTTKK	x	x	226.2	DSSO	Inter	3	2	1xDSSO [K8]	AAAAGFE[K]GIDR	1xDSSO [K7]	cp43_0013521	443	LGDPTT[K]K	cp47_0037811	503	cp43_0013521	cp47_0037811		cp43_0013521443cp47_0037811503
AAAAGFEKGIDR; |; KSATTK	x	x	225.99	DSSO	Inter	3	4	1xDSSO [K8]	AAAAGFE[K]GIDR	1xDSSO [K1]	cp43_0013521	443	[K]SATTK	lhcb1_0081729	2	cp43_0013521	lhcb1_0081729;lhcb1_0081729_c153;lhcb1_0081729_c162		cp43_0013521443lhcb1_00817292
LYPGGKFFDPLGLAADPEKK; |;NAELDSEKR	x	x	225.67	DSSO	Intra	12	3	1xDSSO [K6]	LYPGG[K]FFDPLGLAADPEKK	1xDSSO [K8]	lhcb42_0076852	191	NAELDSE[K]R	lhcb42_0076852	184	lhcb42_0076852;lhcb42_0076852_n4;lhcb42_0076852_n12	lhcb42_0076852;lhcb42_0076852_n4;lhcb42_0076852_n12		lhcb42_0076852191lhcb42_0076852184
QKVVAPANEELAK; |;KSATTKK	x	x	221.75	DSSO	Inter	3	6	1xDSSO [K2]	Q[K]VVAPANEELAK	1xDSSO [K1; K6]	lhcb5_0087274	13	KSATT[K]K	lhcb1_0081729	7	lhcb5_0087274;lhcb5_0087274_n3;lhcb5_0087274_n8	lhcb1_0081729;lhcb1_0081729_c153;lhcb1_0081729_c162		lhcb5_008727413lhcb1_00817297
TVKSAPESIWYGPDRPK; |; QKVVAPANEELAK	x	x	221.73	DSSO	Inter	3	5	1xDSSO [K3]	TV[K]SAPESIWYGPDRPK	1xDSSO [K2]	lhcb2_0062077	5	Q[K]VVAPANEELAK	lhcb5_0087274	13	lhcb2_0062077;lhcb2_0062077_c149	lhcb5_0087274;lhcb5_0087274_n3;lhcb5_0087274_n8		lhcb2_00620775lhcb5_008727413
TVKSAPESIWYGPDRPK; |;TIALGKFTK	x		219.42	DSSO	Inter	1	3	1xDSSO [K3]	TV[K]SAPESIWYGPDRPK	2xAcetyl [T1; K6]	lhcb2_0062077	5	TIALG[K]FTK	d2_0013521	6	lhcb2_0062077;lhcb2_0062077_c149	d2_0013521		lhcb2_00620775d2_00135216
FFDPLGLAADPEKK; |; RKSATTKK	x	x	218.74	DSSO	Inter	11	6	1xDSSO [K13]	FFDPLGLAADPE[K]K	1xDSSO [K2; K7]	lhcb42_0076852	204	R[K]SATTKK	lhcb1_0081729	2	lhcb42_0076852;lhcb42_0076852_n4;lhcb42_0076852_n12	lhcb1_0081729;lhcb1_0081729_c153;lhcb1_0081729_c162		lhcb42_0076852204lhcb1_00817292
KAAPVKQK; |; LFSKK	x	x	218.2	DSSO	Intra	3	2	1xDSSO [K6]	KAAPV[K]QK	2xAcetyl [L1; K4]	lhcb5_0087274	11	LFS[K]K	lhcb5_0087274	4	lhcb5_0087274;lhcb5_0087274_n3	lhcb5_0087274		lhcb5_008727411lhcb5_00872744
LAEIKHAR; |; KKAAPVK			217.38	DSSO	Inter	5	5	1xDSSO [K5]	LAEI[K]HAR	2xDSSO Hydrolyzed [K1; K2]	lhcb6_0079196	183	K[K]AAPVK	lhcb5_0087274	6	lhcb6_0079196;lhcb6_0079196_n1;lhcb6_0079196_n23	lhcb5_0087274;lhcb5_0087274_n3		lhcb6_0079196183lhcb5_00872746
LAEIKHAR; |; LFSKK		x	217.38	DSSO	Inter	3	4	1xDSSO [K5]	LAEI[K]HAR	2xAcetyl [L1; K4]	lhcb6_0079196	183	LFS[K]K	lhcb5_0087274	4	lhcb6_0079196;lhcb6_0079196_n1;lhcb6_0079196_n23	lhcb5_0087274		lhcb6_0079196183lhcb5_00872744
TIALGKFTK; |; LYKGLR	x	x	217.28	DSSO	Inter	2	2	2xAcetyl [T1; K6]	TIALG[K]FTK	1xDSSO [K3]	d2_0013521	6	LY[K]GLR	cp47_0037811	226	d2_0013521	cp47_0037811		d2_00135216cp47_0037811226
KATLQLAEIK; |;KKAAPK	x	x	215.06	DSSO	Intra	3	4	1xDSSO [K1]	[K]ATLQLAEIK	1xDSSO [K2]	lhcb42_0076852	205	K[K]AAPK	lhcb42_0076852	10	lhcb42_0076852;lhcb42_0076852_n4;lhcb42_0076852_n12	lhcb42_0076852;lhcb42_0076852_n4;lhcb43_0068262		lhcb42_0076852205lhcb42_007685210
YNEAIYSTAKR; |; SKQETEEKR			213.25	DSSO	Intra	1	1	1xDSSO [K10]	YNEAIYSTA[K]R	1xDSSO [K8]	tl183_0065375	136	SKQETEE[K]R	tl183_0065375	171	tl183_0065375	tl183_0065375		tl183_0065375136tl183_0065375171
KLCLEPTSFTVK;|;KDIQPWQER	x	x	211.86	DSSO	Inter	2	2	2xCarbamidomethyl [K1; C3]	[K]LCLEPTSFTVK	1xDSSO [K1]	psbo_0058312	50	[K]DIQPWQER	cp43_0013521	368	psbo_0058312	cp43_0013521		psbo_005831250cp43_0013521368
KVSSASPWYGPDR;|;KAAPK			210.95	DSSO	Inter	1	5	1xDSSO [K1]	[K]VSSASPWYGPDR	1xDSSO [K1]	lhcb1_0074459_0102114	7	[K]AAPK	lhcb42_0076852	10	lhcb1_0074459_0102114;lhcb1_0050874_0063631	lhcb42_0076852;lhcb42_0076852_n4;lhcb43_0068262		lhcb1_0074459_01021147lhcb42_007685210
TVKSAPESIWYGPDRPK; |;AAPKKPSR	x		209.69	DSSO	Inter	1	4	1xDSSO [K3]	TV[K]SAPESIWYGPDRPK	2xDSSO Hydrolyzed [K4; K5]	lhcb2_0062077	5	AAPK[K]PSR	lhcb42_0076852	15	lhcb2_0062077;lhcb2_0062077_c149	lhcb42_0076852;lhcb42_0076852_n4		lhcb2_00620775lhcb42_007685215
KPEDFAK;|;KSATTK	x	x	207.94	DSSO	Inter	5	8	1xDSSO [K1]	[K]PEDFAK	1xDSSO [K1]	lhcb5_0087274	66	[K]SATTK	lhcb1_0081729	2	lhcb5_0087274;lhcb5_0087274_n3;lhcb5_0087274_n8;lhcb5_0087274_n12;lhcb5_0087274_n60	lhcb1_0081729;lhcb1_0081729_c153;lhcb1_0081729_c162		lhcb5_008727466lhcb1_00817292
LYPGGKFFDPLGLAADPEKK; |; KSATTK	x	x	207.55	DSSO	Inter	2	6	1xDSSO [K6]	LYPGG[K]FFDPLGLAADPEKK	1xDSSO [K1]	lhcb42_0076852	191	[K]SATTK	lhcb1_0081729	2	lhcb42_0076852;lhcb42_0076852_n4;lhcb42_0076852_n12	lhcb1_0081729;lhcb1_0081729_c153;lhcb1_0081729_c162		lhcb42_0076852191lhcb1_00817292
LKLAEIKHAR; |; AASAPKK	x	x	206.8	DSSO	Inter	9	3	1xDSSO [K7]	LKLAEI[K]HAR	2xAcetyl [A1; K6]	lhcb6_0079196	183	AASAP[K]K	lhcb6_0079196_n1	6	lhcb6_0079196;lhcb6_0079196_n1;lhcb6_0079196_n23	lhcb6_0079196_n1		lhcb6_0079196183lhcb6_0079196_n16
KVASSGSPWYGPDR; |;FGFAFGKK	x	x	206.21	DSSO	Inter	2	6	1xDSSO [K1]	[K]VASSGSPWYGPDR	1xDSSO [K7]	lhcb1_0081729	8	FGFAFG[K]K	lhcb42_0076852	8	lhcb1_0081729;lhcb1_0081729_c153;lhcb1_0081729_c162;lhcb1_0081729_n5;lhcb1_0081729_n4	lhcb42_0076852		lhcb1_00817298lhcb42_00768528
KAAPKKPSR; |; KSATTK	x	x	205.92	DSSO	Inter	3	5	2xDSSO Tris [K1; K5; K6]	KAAPK[K]PSR	1xDSSO [K1]	lhcb42_0076852	15	[K]SATTK	lhcb1_0081729	2	lhcb42_0076852;lhcb42_0076852_n4	lhcb1_0081729;lhcb1_0081729_c153;lhcb1_0081729_c162		lhcb42_007685215lhcb1_00817292
KSATTKK; |;LFSKKK			205.92	DSSO	Inter	4	4	1xDSSO [K1]	[K]SATTKK	2xAcetyl [L1; K4]	lhcb1_0081729	2	LFS[K]KK	lhcb5_0087274	4	lhcb1_0081729;lhcb1_0081729_c153;lhcb1_0081729_c162	lhcb5_0087274		lhcb1_00817292lhcb5_00872744
LKLAEIKHAR; |;AAASAPKK	x	x	205.67	DSSO	Intra	11	3	1xDSSO [K7]	LKLAEI[K]HAR	2xAcetyl [A1; K7]	lhcb6_0079196	183	AAASAP[K]K	lhcb6_0079196	7	lhcb6_0079196;lhcb6_0079196_n1;lhcb6_0079196_n23	lhcb6_0079196		lhcb6_0079196183lhcb6_00791967
AAAAGFEKGIDR; |; KAAPKKPSR	x	x	202.96	DSSO	Inter	7	3	1xDSSO [K8]	AAAAGFE[K]GIDR	2xDSSO Hydrolyzed [K1; K5; K6]	cp43_0013521	443	KAAP[K]KPSR	lhcb42_0076852	14	cp43_0013521	lhcb42_0076852;lhcb42_0076852_n4		cp43_0013521443lhcb42_007685214
RFGFAFGKK; |; KSATTKK	x	x	202.82	DSSO	Inter	8	4	1xDSSO [R1; K8]	RFGFAFG[K]K	1xDSSO [K1]	lhcb42_0076852	8	[K]SATTKK	lhcb1_0081729	2	lhcb42_0076852	lhcb1_0081729;lhcb1_0081729_c153;lhcb1_0081729_c162		lhcb42_00768528lhcb1_00817292
QKVVAPANEELAK; |;KAAPKKPSR		x	202.69	DSSO	Inter	4	5	1xDSSO [K2]	Q[K]VVAPANEELAK	1xDSSO [K5; K6]	lhcb5_0087274	13	KAAP[K]KPSR	lhcb42_0076852	14	lhcb5_0087274;lhcb5_0087274_n3;lhcb5_0087274_n8	lhcb42_0076852;lhcb42_0076852_n4		lhcb5_008727413lhcb42_007685214
QKVVAPANEELAK; |; KTVTKK			202.69	DSSO	Inter	1	4	1xDSSO [K2]	Q[K]VVAPANEELAK	1xDSSO [K1]	lhcb5_0087274	13	[K]TVTKK	lhcb1_0074459_0102114	2	lhcb5_0087274;lhcb5_0087274_n3;lhcb5_0087274_n8	lhcb1_0074459_0102114		lhcb5_008727413lhcb1_0074459_01021142
KNFHINFITLR; |;SKQETEEK	x	x	202.03	DSSO	Intra	2	1	1xDSSO [K1]	[K]NFHINFITLR	1xDSSO [K2]	tl183_0065375	42	S[K]QETEEK	tl183_0065375	165	tl183_0065375	tl183_0065375		tl183_006537542tl183_0065375165
NAELDSEKR; |; KSATTKK	x	x	201.73	DSSO	Inter	7	6	1xDSSO [K8]	NAELDSE[K]R	1xDSSO [K1]	lhcb42_0076852	184	[K]SATTKK	lhcb1_0081729	2	lhcb42_0076852;lhcb42_0076852_n4;lhcb42_0076852_n12	lhcb1_0081729;lhcb1_0081729_c153;lhcb1_0081729_c162		lhcb42_0076852184lhcb1_00817292
AAAAGFEKGIDR; |;RFGFAFGKK	x	x	201.46	DSSO	Inter	4	2	1xDSSO [K8]	AAAAGFE[K]GIDR	1xDSSO [R1; K8]	cp43_0013521	443	RFGFAFG[K]K	lhcb42_0076852	8	cp43_0013521	lhcb42_0076852		cp43_0013521443lhcb42_00768528
LAEIKHAR; |; KSATTKK		x	200.66	DSSO	Inter	5	6	1xDSSO [K5]	LAEI[K]HAR	1xDSSO [K1; K6]	lhcb6_0079196	183	[K]SATTKK	lhcb1_0081729	2	lhcb6_0079196;lhcb6_0079196_n1;lhcb6_0079196_n23	lhcb1_0081729;lhcb1_0081729_c153;lhcb1_0081729_c162		lhcb6_0079196183lhcb1_00817292
LAEIKHAR; |;LGDPTTKK			200.66	DSSO	Inter	2	4	1xDSSO [K5]	LAEI[K]HAR	1xDSSO [K7]	lhcb6_0079196	183	LGDPTT[K]K	cp47_0037811	503	lhcb6_0079196;lhcb6_0079196_n1;lhcb6_0079196_n23	cp47_0037811		lhcb6_0079196183cp47_0037811503
KAAPKKPSR;|;KSATTKK		x	199.95	DSSO	Inter	4	6	1xDSSO [K1; K5]	[K]AAPKKPSR	2xDSSO Hydrolyzed [K1; K6]	lhcb42_0076852	10	[K]SATTKK	lhcb1_0081729	2	lhcb42_0076852;lhcb42_0076852_n4	lhcb1_0081729;lhcb1_0081729_c153;lhcb1_0081729_c162		lhcb42_007685210lhcb1_00817292
AAAAGFEKGIDR; |; AAPKKPSR			196.43	DSSO	Inter	1	3	1xDSSO [K8]	AAAAGFE[K]GIDR	1xDSSO [K5]	cp43_0013521	443	AAPK[K]PSR	lhcb42_0076852	15	cp43_0013521	lhcb42_0076852;lhcb42_0076852_n4		cp43_0013521443lhcb42_007685215
LAEIKHAR; |;KAAPVKQK			195.6	DSSO	Inter	3	5	1xDSSO [K5]	LAEI[K]HAR	2xDSSO Tris [K1; K6]	lhcb6_0079196	183	KAAPV[K]QK	lhcb5_0087274	11	lhcb6_0079196;lhcb6_0079196_n1;lhcb6_0079196_n23	lhcb5_0087274;lhcb5_0087274_n3		lhcb6_0079196183lhcb5_008727411
RFGFAFGKK; |; KAAPKKPSR	x	x	195.29	DSSO	Intra	19	3	1xDSSO [R1; K8]	RFGFAFG[K]K	1xDSSO [K1; K5; K6]	lhcb42_0076852	8	[K]AAPKKPSR	lhcb42_0076852	10	lhcb42_0076852	lhcb42_0076852;lhcb42_0076852_n4		lhcb42_00768528lhcb42_007685210
NAELDSEKR; |; KAAPVKQK	x	x	193.52	DSSO	Inter	4	5	1xDSSO [K8]	NAELDSE[K]R	1xDSSO [K6]	lhcb42_0076852	184	KAAPV[K]QK	lhcb5_0087274	11	lhcb42_0076852;lhcb42_0076852_n4;lhcb42_0076852_n12	lhcb5_0087274;lhcb5_0087274_n3		lhcb42_0076852184lhcb5_008727411
TVKSAPESIWYGPDRPK; |; KATLQLAEIK	x	x	189.33	DSSO	Inter	1	5	1xDSSO [K3]	TV[K]SAPESIWYGPDRPK	1xDSSO [K1]	lhcb2_0062077	5	[K]ATLQLAEIK	lhcb42_0076852	205	lhcb2_0062077;lhcb2_0062077_c149	lhcb42_0076852;lhcb42_0076852_n4;lhcb42_0076852_n12		lhcb2_00620775lhcb42_0076852205
FAFGKK; |; KSATTK	x		188.69	DSSO	Inter	1	4	1xDSSO [K5]	FAFG[K]K	1xDSSO [K1]	lhcb42_0076852_n4	5	[K]SATTK	lhcb1_0081729	2	lhcb42_0076852_n4	lhcb1_0081729;lhcb1_0081729_c153;lhcb1_0081729_c162		lhcb42_0076852_n45lhcb1_00817292
KDIQPWQER; |;GSSFLDPKGR	x	x	188.38	DSSO	Inter	2	2	1xDSSO [K1]	[K]DIQPWQER	1xDSSO [K8]	cp43_0013521	368	GSSFLDP[K]GR	psbo_0058312	160	cp43_0013521	psbo_0058312		cp43_0013521368psbo_0058312160
KSATTKK; |;KKAAPVK		x	187.78	DSSO	Inter	5	5	1xDSSO [K1; K6]	[K]SATTKK	1xDSSO [K2]	lhcb1_0081729	2	K[K]AAPVK	lhcb5_0087274	6	lhcb1_0081729;lhcb1_0081729_c153;lhcb1_0081729_c162	lhcb5_0087274;lhcb5_0087274_n3		lhcb1_00817292lhcb5_00872746
KVSSASPWYGPDR;|;KAAPVK			187.58	DSSO	Inter	1	4	1xDSSO [K1]	[K]VSSASPWYGPDR	1xDSSO [K1]	lhcb1_0074459_0102114	7	[K]AAPVK	lhcb5_0087274	6	lhcb1_0074459_0102114;lhcb1_0050874_0063631	lhcb5_0087274;lhcb5_0087274_n3		lhcb1_0074459_01021147lhcb5_00872746
KATLQLAEIK; |;FAFGKK	x	x	186.9	DSSO	Inter	1	3	1xDSSO [K1]	[K]ATLQLAEIK	1xDSSO [K5]	lhcb42_0076852	205	FAFG[K]K	lhcb42_0076852_n4	5	lhcb42_0076852;lhcb42_0076852_n4;lhcb42_0076852_n12	lhcb42_0076852_n4		lhcb42_0076852205lhcb42_0076852_n45
KSATTKK; |; LFSKK	x		185.75	DSSO	Inter	2	4	1xDSSO [K6]	KSATT[K]K	2xAcetyl [L1; K4]	lhcb1_0081729	7	LFS[K]K	lhcb5_0087274	4	lhcb1_0081729;lhcb1_0081729_c153;lhcb1_0081729_c162	lhcb5_0087274		lhcb1_00817297lhcb5_00872744
TGKPSLDLPK; |; KAAPK	x	x	185.27	DSSO	Inter	1	4	1xDSSO [K3]	TG[K]PSLDLPK	1xDSSO [K1]	cp47_0037811	129	[K]AAPK	lhcb42_0076852	10	cp47_0037811	lhcb42_0076852;lhcb42_0076852_n4;lhcb43_0068262		cp47_0037811129lhcb42_007685210
NAELDSEKR; |; LAEIKHAR	x		184.89	DSSO	Inter	1	6	1xDSSO [K8]	NAELDSE[K]R	1xDSSO [K5]	lhcb42_0076852	184	LAEI[K]HAR	lhcb6_0079196	183	lhcb42_0076852;lhcb42_0076852_n4;lhcb42_0076852_n12	lhcb6_0079196;lhcb6_0079196_n1;lhcb6_0079196_n23		lhcb42_0076852184lhcb6_0079196183
LKLAEIK; |; KSATTK	x	x	183.89	DSSO	Inter	2	6	1xDSSO [K2]	L[K]LAEIK	1xDSSO [K1]	lhcb6_0079196	178	[K]SATTK	lhcb1_0081729	2	lhcb6_0079196;lhcb6_0079196_n1;lhcb6_0079196_n23	lhcb1_0081729;lhcb1_0081729_c153;lhcb1_0081729_c162		lhcb6_0079196178lhcb1_00817292
SATTKKVASSGSPWYGPDR; |; KVASSGSPWYGPDR	x	x	181.12	DSSO	Intra	4	5	2xDSSO Tris [K5; K6]	SATTK[K]VASSGSPWYGPDR	1xDSSO [K1]	lhcb1_0081729	8	[K]VASSGSPWYGPDR	lhcb1_0081729	8	lhcb1_0081729;lhcb1_0081729_c153;lhcb1_0081729_c162	lhcb1_0081729;lhcb1_0081729_c153;lhcb1_0081729_c162;lhcb1_0081729_n5;lhcb1_0081729_n4		lhcb1_00817298lhcb1_00817298
TGKPSLDLPK; |;LGDPTTKK	x	x	180.55	DSSO	Intra	1	1	1xDSSO [K3]	TG[K]PSLDLPK	1xDSSO [K7]	cp47_0037811	129	LGDPTT[K]K	cp47_0037811	503	cp47_0037811	cp47_0037811		cp47_0037811129cp47_0037811503
QLVASGKPDSFSGEFLVPSYR; |; ENNKSAASSK	x	x	179.94	DSSO	Intra	1	1	1xDSSO [K7]	QLVASG[K]PDSFSGEFLVPSYR	1xDSSO [K4]	psbo_0058312	138	ENN[K]SAASSK	psbo_0058312	191	psbo_0058312	psbo_0058312		psbo_0058312138psbo_0058312191
ATLKSDGVFR; |;GSSFLDPKGR	x	x	179.83	DSSO	Inter	1	2	1xDSSO [K4]	ATL[K]SDGVFR	1xDSSO [K8]	cp47_0037811	437	GSSFLDP[K]GR	psbo_0058312	160	cp47_0037811	psbo_0058312		cp47_0037811437psbo_0058312160
KPEDFAK; |;SATTKK	x	x	179.73	DSSO	Inter	1	8	1xDSSO [K1]	[K]PEDFAK	1xDSSO [K5]	lhcb5_0087274	66	SATT[K]K	lhcb1_0081729	7	lhcb5_0087274;lhcb5_0087274_n3;lhcb5_0087274_n8;lhcb5_0087274_n12;lhcb5_0087274_n60	lhcb1_0081729;lhcb1_0081729_c153;lhcb1_0081729_c162		lhcb5_008727466lhcb1_00817297
KPEDFAK;|;KAAPK	x	x	179.73	DSSO	Inter	3	8	1xDSSO [K1]	[K]PEDFAK	1xDSSO [K1]	lhcb5_0087274	66	[K]AAPK	lhcb42_0076852	10	lhcb5_0087274;lhcb5_0087274_n3;lhcb5_0087274_n8;lhcb5_0087274_n12;lhcb5_0087274_n60	lhcb42_0076852;lhcb42_0076852_n4;lhcb43_0068262		lhcb5_008727466lhcb42_007685210
LYKGLR; |; KSATTK	x	x	179.16	DSSO	Inter	5	4	1xDSSO [K3]	LY[K]GLR	1xDSSO [K1]	cp47_0037811	226	[K]SATTK	lhcb1_0081729	2	cp47_0037811	lhcb1_0081729;lhcb1_0081729_c153;lhcb1_0081729_c162		cp47_0037811226lhcb1_00817292
LGDPTTKK; |; KAAPK	x	x	178.65	DSSO	Inter	2	4	1xDSSO [K7]	LGDPTT[K]K	1xDSSO [K1]	cp47_0037811	503	[K]AAPK	lhcb42_0076852	10	cp47_0037811	lhcb42_0076852;lhcb42_0076852_n4;lhcb43_0068262		cp47_0037811503lhcb42_007685210
KATAGLKLEAR; |; KSATTK			178.49	DSSO	Inter	1	4	1xDSSO [K7]	KATAGL[K]LEAR	1xDSSO [K1]	psak_0010409	39	[K]SATTK	lhcb1_0081729	2	psak_0010409	lhcb1_0081729;lhcb1_0081729_c153;lhcb1_0081729_c162		psak_001040939lhcb1_00817292
AAAAGFEKGIDR; |; KKAAPK	x	x	177.86	DSSO	Inter	6	4	1xDSSO [K8]	AAAAGFE[K]GIDR	1xDSSO [K1; K2]	cp43_0013521	443	K[K]AAPK	lhcb42_0076852	10	cp43_0013521	lhcb42_0076852;lhcb42_0076852_n4		cp43_0013521443lhcb42_007685210
FFDPLGLAADPEKK; |; KKAAPK	x	x	177.16	DSSO	Intra	7	4	1xDSSO [K13]	FFDPLGLAADPE[K]K	1xDSSO [K1; K2]	lhcb42_0076852	204	K[K]AAPK	lhcb42_0076852	10	lhcb42_0076852;lhcb42_0076852_n4;lhcb42_0076852_n12	lhcb42_0076852;lhcb42_0076852_n4;lhcb43_0068262		lhcb42_0076852204lhcb42_007685210
FFDPLGLAADPEKK; |; KAAPKKPSR	x	x	177.16	DSSO	Intra	6	3	1xDSSO [K13]	FFDPLGLAADPE[K]K	2xDSSO Hydrolyzed [K1; K5; K6]	lhcb42_0076852	204	KAAP[K]KPSR	lhcb42_0076852	14	lhcb42_0076852;lhcb42_0076852_n4;lhcb42_0076852_n12	lhcb42_0076852;lhcb42_0076852_n4		lhcb42_0076852204lhcb42_007685214
QKVVAPANEELAK; |;LKLAEIK		x	177.16	DSSO	Inter	1	6	1xDSSO [K2]	Q[K]VVAPANEELAK	1xDSSO [K2]	lhcb5_0087274	13	L[K]LAEIK	lhcb6_0079196	178	lhcb5_0087274;lhcb5_0087274_n3;lhcb5_0087274_n8	lhcb6_0079196;lhcb6_0079196_n1;lhcb6_0079196_n23		lhcb5_008727413lhcb6_0079196178
AAAAGFEKGIDR; |; KAAPVK	x	x	176.51	DSSO	Inter	2	3	1xDSSO [K8]	AAAAGFE[K]GIDR	1xDSSO [K1]	cp43_0013521	443	[K]AAPVK	lhcb5_0087274	6	cp43_0013521	lhcb5_0087274;lhcb5_0087274_n3		cp43_0013521443lhcb5_00872746
GSSFLDPKGR; |; DKEGR		x	176.33	DSSO	Inter	4	2	1xDSSO [K8]	GSSFLDP[K]GR	1xDSSO [K2]	psbo_0058312	160	D[K]EGR	cp47_0037811	348	psbo_0058312	cp47_0037811		psbo_0058312160cp47_0037811348
KKVSSASPWYGPDR; |; KVASSGSPWYGPDR		x	175.48	DSSO	Inter	1	6	2xDSSO Hydrolyzed [K1; K2]	K[K]VSSASPWYGPDR	1xDSSO [K1]	lhcb1_0050874_0063631	7	[K]VASSGSPWYGPDR	lhcb1_0081729	8	lhcb1_0050874_0063631	lhcb1_0081729;lhcb1_0081729_c153;lhcb1_0081729_c162;lhcb1_0081729_n5;lhcb1_0081729_n4		lhcb1_0050874_00636317lhcb1_00817298
TIALGKFTK; |; LAEIKHAR			175.24	DSSO	Inter	1	4	2xAcetyl [T1; K6]	TIALG[K]FTK	1xDSSO [K5]	d2_0013521	6	LAEI[K]HAR	lhcb6_0079196	183	d2_0013521	lhcb6_0079196;lhcb6_0079196_n1;lhcb6_0079196_n23		d2_00135216lhcb6_0079196183
TVVGDLLKPLNSEYGK; |; LYKGLR	x		174.24	DSSO	Inter	2	2	1xDSSO [K8]	TVVGDLL[K]PLNSEYGK	1xDSSO [K3]	psbh_0037811	23	LY[K]GLR	cp47_0037811	226	psbh_0037811	cp47_0037811		psbh_003781123cp47_0037811226
FFDPLGLAADPEKK; |; KKAAPVK	x	x	174.05	DSSO	Inter	4	5	1xDSSO [K13]	FFDPLGLAADPE[K]K	1xDSSO [K1; K2]	lhcb42_0076852	204	K[K]AAPVK	lhcb5_0087274	6	lhcb42_0076852;lhcb42_0076852_n4;lhcb42_0076852_n12	lhcb5_0087274;lhcb5_0087274_n3		lhcb42_0076852204lhcb5_00872746
GDEEELGKENNK; |; KYARR		x	173.04	DSSO	Inter	1	2	1xDSSO [K8]	GDEEELG[K]ENNK	1xDSSO [K1]	psbo_0058312	187	[K]YARR	cp47_0037811	418	psbo_0058312	cp47_0037811		psbo_0058312187cp47_0037811418
KPEDFAK; |;KKAAPVK	x	x	171.47	DSSO	Intra	11	5	1xDSSO [K1]	[K]PEDFAK	1xDSSO [K1; K2]	lhcb5_0087274	66	K[K]AAPVK	lhcb5_0087274	6	lhcb5_0087274;lhcb5_0087274_n3;lhcb5_0087274_n8;lhcb5_0087274_n12;lhcb5_0087274_n60	lhcb5_0087274;lhcb5_0087274_n3		lhcb5_008727466lhcb5_00872746
KSATTKK;|;KSATTK	x	x	171.38	DSSO	Intra	3	3	2xDSSO Hydrolyzed [K1; K6]	[K]SATTKK	1xDSSO [K1]	lhcb1_0081729	2	[K]SATTK	lhcb1_0081729	2	lhcb1_0081729;lhcb1_0081729_c153;lhcb1_0081729_c162	lhcb1_0081729;lhcb1_0081729_c153;lhcb1_0081729_c162		lhcb1_00817292lhcb1_00817292
FGFAFGKKKAAPK; |;NAELDSEKR		x	171.34	DSSO	Intra	2	3	1xDSSO [K7; K8]	FGFAFGK[K]KAAPK	1xDSSO [K8]	lhcb42_0076852	9	NAELDSE[K]R	lhcb42_0076852	184	lhcb42_0076852	lhcb42_0076852;lhcb42_0076852_n4;lhcb42_0076852_n12		lhcb42_00768529lhcb42_0076852184
LVAAIDGLPDPGGPLVKDDKR; |; YNEAIYSTAKR	x	x	171.26	DSSO	Intra	1	1	1xDSSO [K17]	LVAAIDGLPDPGGPLV[K]DDKR	1xDSSO [K10]	tl183_0065375	154	YNEAIYSTA[K]R	tl183_0065375	136	tl183_0065375	tl183_0065375		tl183_0065375154tl183_0065375136
NTPLAFQNTKLMTR; |; GSSFLDPKGR	x	x	170.09	DSSO	Intra	1	1	2xOxidation [K10; M12]	NTPLAFQNT[K]LMTR	1xDSSO [K8]	psbo_0058312	77	GSSFLDP[K]GR	psbo_0058312	160	psbo_0058312	psbo_0058312		psbo_005831277psbo_0058312160
KVASSGSPWYGPDR;|;KATLQLAEIK			169.65	DSSO	Inter	2	8	1xDSSO [K1]	[K]VASSGSPWYGPDR	1xDSSO [K1]	lhcb1_0081729	8	[K]ATLQLAEIK	lhcb42_0076852	205	lhcb1_0081729;lhcb1_0081729_c153;lhcb1_0081729_c162;lhcb1_0081729_n5;lhcb1_0081729_n4	lhcb42_0076852;lhcb42_0076852_n4;lhcb42_0076852_n12		lhcb1_00817298lhcb42_0076852205
TADGDEGGKHQLITATVK; |; WNPSKER	x	x	168.42	DSSO	Intra	1	1	1xDSSO [K9]	TADGDEGG[K]HQLITATVK	1xDSSO [K5]	psbp_0033281	143	WNPS[K]ER	psbp_0033281	38	psbp_0033281	psbp_0033281		psbp_0033281143psbp_003328138
TVKSAPESIWYGPDRPK; |;LYKGLR	x		168.1	DSSO	Inter	1	3	1xDSSO [K3]	TV[K]SAPESIWYGPDRPK	1xDSSO [K3]	lhcb2_0062077	5	LY[K]GLR	cp47_0037811	226	lhcb2_0062077;lhcb2_0062077_c149	cp47_0037811		lhcb2_00620775cp47_0037811226
LKLAEIK; |;KKAAPK		x	164.89	DSSO	Inter	3	6	1xDSSO [K2]	L[K]LAEIK	1xDSSO [K1; K2]	lhcb6_0079196	178	K[K]AAPK	lhcb42_0076852	10	lhcb6_0079196;lhcb6_0079196_n1;lhcb6_0079196_n23	lhcb42_0076852;lhcb42_0076852_n4		lhcb6_0079196178lhcb42_007685210
ASDEEYVKETEEVISK; |; EKALLAR	x	x	163.73	DSSO	Intra	1	1	1xDSSO [K8]	ASDEEYV[K]ETEEVISK	1xDSSO [K2]	psb27_0071705	8	E[K]ALLAR	psb27_0071705	52	psb27_0071705	psb27_0071705		psb27_00717058psb27_007170552
KPEDFAK;|;KLTSK			163.66	DSSO	Inter	1	6	1xDSSO [K1]	[K]PEDFAK	1xDSSO [K1]	lhcb5_0087274	66	[K]LTSK	tl183_0065375	53	lhcb5_0087274;lhcb5_0087274_n3;lhcb5_0087274_n8;lhcb5_0087274_n12;lhcb5_0087274_n60	tl183_0065375		lhcb5_008727466tl183_006537553
NAELDSEKR; |; TVTKK			161.51	DSSO	Inter	1	4	1xDSSO [K8]	NAELDSE[K]R	1xDSSO [K4]	lhcb42_0076852	184	TVT[K]K	lhcb1_0074459_0102114	6	lhcb42_0076852;lhcb42_0076852_n4;lhcb42_0076852_n12	lhcb1_0074459_0102114		lhcb42_0076852184lhcb1_0074459_01021146
QKVVAPANEELAK; |;RFGFAFGKK	x	x	161.33	DSSO	Inter	2	4	1xDSSO [K2]	Q[K]VVAPANEELAK	1xDSSO [R1; K8]	lhcb5_0087274	13	RFGFAFG[K]K	lhcb42_0076852	8	lhcb5_0087274;lhcb5_0087274_n3;lhcb5_0087274_n8	lhcb42_0076852		lhcb5_008727413lhcb42_00768528
NAELDSEKR; |; FAFGKK	x	x	160.18	DSSO	Inter	1	3	1xDSSO [K8]	NAELDSE[K]R	1xDSSO [K5]	lhcb42_0076852	184	FAFG[K]K	lhcb42_0076852_n4	5	lhcb42_0076852;lhcb42_0076852_n4;lhcb42_0076852_n12	lhcb42_0076852_n4		lhcb42_0076852184lhcb42_0076852_n45
KTVTKK; |; TVTKK			158.08	DSSO	Intra	1	1	2xDSSO Hydrolyzed [K1; K5]	KTVT[K]K	1xDSSO [K4]	lhcb1_0074459_0102114	6	TVT[K]K	lhcb1_0074459_0102114	6	lhcb1_0074459_0102114	lhcb1_0074459_0102114		lhcb1_0074459_01021146lhcb1_0074459_01021146
LKLAEIK; |; KAAPVK	x	x	157.99	DSSO	Inter	3	5	1xDSSO [K2]	L[K]LAEIK	1xDSSO [K1]	lhcb6_0079196	178	[K]AAPVK	lhcb5_0087274	6	lhcb6_0079196;lhcb6_0079196_n1;lhcb6_0079196_n23	lhcb5_0087274;lhcb5_0087274_n3		lhcb6_0079196178lhcb5_00872746
DEKSLK; |; LKEVK	x	x	157.99	DSSO	Intra	1	1	1xDSSO [K3]	DE[K]SLK	1xDSSO [K2]	lhca3_0056726	176	L[K]EVK	lhca3_0056726	184	lhca3_0056726	lhca3_0056726		lhca3_0056726176lhca3_0056726184
AAPKKPSR; |; KPEDFAK			157.9	DSSO	Inter	2	7	1xDSSO [K4]	AAP[K]KPSR	1xDSSO [K1]	lhcb42_0076852	14	[K]PEDFAK	lhcb5_0087274	66	lhcb42_0076852;lhcb42_0076852_n4	lhcb5_0087274;lhcb5_0087274_n3;lhcb5_0087274_n8;lhcb5_0087274_n12;lhcb5_0087274_n60		lhcb42_007685214lhcb5_008727466
QKVVAPANEELAK; |;LGDPTTKK	x	x	154.09	DSSO	Inter	1	4	1xDSSO [K2]	Q[K]VVAPANEELAK	1xDSSO [K7]	lhcb5_0087274	13	LGDPTT[K]K	cp47_0037811	503	lhcb5_0087274;lhcb5_0087274_n3;lhcb5_0087274_n8	cp47_0037811		lhcb5_008727413cp47_0037811503
AAPKKPSR; |; KPEDFAK		x	152.39	DSSO	Inter	1	7	2xDSSO Hydrolyzed [K4; K5]	AAPK[K]PSR	1xDSSO [K1]	lhcb42_0076852	15	[K]PEDFAK	lhcb5_0087274	66	lhcb42_0076852;lhcb42_0076852_n4	lhcb5_0087274;lhcb5_0087274_n3;lhcb5_0087274_n8;lhcb5_0087274_n12;lhcb5_0087274_n60		lhcb42_007685215lhcb5_008727466
KSATTKK; |; KSATTK	x		151.07	DSSO	Intra	15	3	1xDSSO [K1; K6]	KSATT[K]K	1xDSSO [K1]	lhcb1_0081729	7	[K]SATTK	lhcb1_0081729	2	lhcb1_0081729;lhcb1_0081729_c153;lhcb1_0081729_c162	lhcb1_0081729;lhcb1_0081729_c153;lhcb1_0081729_c162		lhcb1_00817297lhcb1_00817292
FEEKDGIDYAAVTVQLPGGER; |;YNAKK	x	x	150.69	DSSO	Intra	2	1	1xDSSO [K4]	FEE[K]DGIDYAAVTVQLPGGER	1xDSSO [K4]	psbo_0058312	106	YNA[K]K	psbo_0058312	49	psbo_0058312	psbo_0058312		psbo_0058312106psbo_005831249
SAASSKGK; |; APKDVK		x	150.07	DSSO	Intra	1	1	1xDSSO [K6]	SAASS[K]GK	1xDSSO [K3]	psbo_0058312	197	AP[K]DVK	psbo_0058312	234	psbo_0058312	psbo_0058312		psbo_0058312197psbo_0058312234
KPEDFAK; |;FAFGKK		x	149.75	DSSO	Inter	1	6	1xDSSO [K1]	[K]PEDFAK	1xDSSO [K5]	lhcb5_0087274	66	FAFG[K]K	lhcb42_0076852_n4	5	lhcb5_0087274;lhcb5_0087274_n3;lhcb5_0087274_n8;lhcb5_0087274_n12;lhcb5_0087274_n60	lhcb42_0076852_n4		lhcb5_008727466lhcb42_0076852_n45
SATTKKVASSGSPWYGPDR; |; TVKSAPESIWYGPDRPK	x		149.59	DSSO	Inter	2	7	2xDSSO Tris [K5; K6]	SATTK[K]VASSGSPWYGPDR	1xDSSO [K3]	lhcb1_0081729	8	TV[K]SAPESIWYGPDRPK	lhcb2_0062077	5	lhcb1_0081729;lhcb1_0081729_c153;lhcb1_0081729_c162;lhcb1_0081729_n5;lhcb1_0081729_n4	lhcb2_0062077;lhcb2_0062077_c149		lhcb1_00817298lhcb2_00620775
LYPGGKFFDPLGLANDPEEK; |;NAELDPEKR	x	x	149.19	DSSO	Intra	2	1	1xDSSO [K6]	LYPGG[K]FFDPLGLANDPEEK	1xDSSO [K8]	lhcb43_0068262	192	NAELDPE[K]R	lhcb43_0068262	185	lhcb43_0068262	lhcb43_0068262		lhcb43_0068262192lhcb43_0068262185
AKEYVSLLK; |; KSATTK			148.33	DSSO	Inter	1	4	1xDSSO [K2]	A[K]EYVSLLK	1xDSSO [K1]	psag_0014234	53	[K]SATTK	lhcb1_0081729	2	psag_0014234	lhcb1_0081729;lhcb1_0081729_c153;lhcb1_0081729_c162		psag_001423453lhcb1_00817292
NGVKFGEAVWFK; |; KSATTK		x	147.98	DSSO	Intra	1	10	1xDSSO [K4]	NGV[K]FGEAVWFK	1xDSSO [K1]	lhcb1_0081729	91	[K]SATTK	lhcb1_0081729	2	lhcb1_0081729;lhcb1_0081729_c153;lhcb1_0081729_c162;lhcb2_0062077;lhcb2_0062077_c149;lhcb1_0081729_n4;lhcb1_0081729_n5;lhcb1_0074459_0102114;lhcb1_0050874_0063631;lhcb1_0081729_n55	lhcb1_0081729;lhcb1_0081729_c153;lhcb1_0081729_c162		lhcb1_008172991lhcb1_00817292
RFGFAFGKK; |; KAAPKKPSR			146.07	DSSO	Intra	7	2	1xDSSO [R1; K8]	RFGFAFG[K]K	2xDSSO Hydrolyzed [K1; K5; K6]	lhcb42_0076852	8	KAAP[K]KPSR	lhcb42_0076852	14	lhcb42_0076852	lhcb42_0076852;lhcb42_0076852_n4		lhcb42_00768528lhcb42_007685214
LYKGLR; |; KAAPVK	x	x	144.66	DSSO	Inter	3	3	1xDSSO [K3]	LY[K]GLR	1xDSSO [K1]	cp47_0037811	226	[K]AAPVK	lhcb5_0087274	6	cp47_0037811	lhcb5_0087274;lhcb5_0087274_n3		cp47_0037811226lhcb5_00872746
TGKPSLDLPK; |;FGFAFGKK	x	x	143.47	DSSO	Inter	1	2	1xDSSO [K3]	TG[K]PSLDLPK	1xDSSO [K7]	cp47_0037811	129	FGFAFG[K]K	lhcb42_0076852	8	cp47_0037811	lhcb42_0076852		cp47_0037811129lhcb42_00768528
FEEKDGIDYAAVTVQLPGGER; |; KDIQPWQER	x		141.83	DSSO	Inter	2	2	1xDSSO [K4]	FEE[K]DGIDYAAVTVQLPGGER	1xDSSO [K1]	psbo_0058312	106	[K]DIQPWQER	cp43_0013521	368	psbo_0058312	cp43_0013521		psbo_0058312106cp43_0013521368
FFDPLGLAADPEKK; |; FGFAFGKK	x	x	141.37	DSSO	Intra	1	3	1xDSSO [K13]	FFDPLGLAADPE[K]K	1xDSSO [K7]	lhcb42_0076852	204	FGFAFG[K]K	lhcb42_0076852	8	lhcb42_0076852;lhcb42_0076852_n4;lhcb42_0076852_n12	lhcb42_0076852		lhcb42_0076852204lhcb42_00768528
LYPGGKFFDPLGLAADPEK; |; KAAPK	x	x	140.22	DSSO	Intra	1	4	1xDSSO [K6]	LYPGG[K]FFDPLGLAADPEK	1xDSSO [K1]	lhcb42_0076852	191	[K]AAPK	lhcb42_0076852	10	lhcb42_0076852;lhcb42_0076852_n4;lhcb42_0076852_n12	lhcb42_0076852;lhcb42_0076852_n4;lhcb43_0068262		lhcb42_0076852191lhcb42_007685210
TGKPSLDLPK; |;LYKGLR	x	x	137.85	DSSO	Intra	8	1	1xDSSO [K3]	TG[K]PSLDLPK	1xDSSO [K3]	cp47_0037811	129	LY[K]GLR	cp47_0037811	226	cp47_0037811	cp47_0037811		cp47_0037811129cp47_0037811226
KKAAPKKPSR; |;LYKGLR		x	137.83	DSSO	Inter	4	4	2xDSSO Hydrolyzed [K1; K2; K7]	K[K]AAPKKPSR	1xDSSO [K3]	lhcb42_0076852	10	LY[K]GLR	cp47_0037811	226	lhcb42_0076852;lhcb42_0076852_n4	cp47_0037811		lhcb42_007685210cp47_0037811226
LGDPTTKK; |; LYKGLR	x	x	137.83	DSSO	Intra	6	1	1xDSSO [K7]	LGDPTT[K]K	1xDSSO [K3]	cp47_0037811	503	LY[K]GLR	cp47_0037811	226	cp47_0037811	cp47_0037811		cp47_0037811503cp47_0037811226
FGFAFGKK; |; KKAAPVK		x	137.42	DSSO	Inter	5	3	1xDSSO [K7]	FGFAFG[K]K	1xDSSO [K2]	lhcb42_0076852	8	K[K]AAPVK	lhcb5_0087274	6	lhcb42_0076852	lhcb5_0087274;lhcb5_0087274_n3		lhcb42_00768528lhcb5_00872746
QKVVAPANEELAK; |;LYKGLR			135.94	DSSO	Inter	2	4	1xDSSO [K2]	Q[K]VVAPANEELAK	1xDSSO [K3]	lhcb5_0087274	13	LY[K]GLR	cp47_0037811	226	lhcb5_0087274;lhcb5_0087274_n3;lhcb5_0087274_n8	cp47_0037811		lhcb5_008727413cp47_0037811226
ENNKSAASSKGK; |; GSSFLDPKGR	x	x	134.92	DSSO	Intra	6	1	1xDSSO [K4; K10]	ENNKSAASS[K]GK	1xDSSO [K8]	psbo_0058312	197	GSSFLDP[K]GR	psbo_0058312	160	psbo_0058312	psbo_0058312		psbo_0058312197psbo_0058312160
LGDPTTKK; |; KKAAPVK		x	134.7	DSSO	Inter	3	3	1xDSSO [K7]	LGDPTT[K]K	1xDSSO [K2]	cp47_0037811	503	K[K]AAPVK	lhcb5_0087274	6	cp47_0037811	lhcb5_0087274;lhcb5_0087274_n3		cp47_0037811503lhcb5_00872746
FFDPLGLAADPEKK; |; FAFGKK	x	x	131.82	DSSO	Inter	1	3	1xDSSO [K13]	FFDPLGLAADPE[K]K	1xDSSO [K5]	lhcb42_0076852	204	FAFG[K]K	lhcb42_0076852_n4	5	lhcb42_0076852;lhcb42_0076852_n4;lhcb42_0076852_n12	lhcb42_0076852_n4		lhcb42_0076852204lhcb42_0076852_n45
FFDPLGLAADPEKK; |; KKAAPK		x	131.79	DSSO	Intra	1	3	1xDSSO [K13]	FFDPLGLAADPE[K]K	1xDSSO [K1]	lhcb42_0076852	204	[K]KAAPK	lhcb42_0076852	9	lhcb42_0076852;lhcb42_0076852_n4;lhcb42_0076852_n12	lhcb42_0076852;lhcb42_0076852_n4		lhcb42_0076852204lhcb42_00768529
FGFAFGKK; |; AAPKKPSR	x	x	129.56	DSSO	Intra	2	2	1xDSSO [K7]	FGFAFG[K]K	2xDSSO Hydrolyzed [K4; K5]	lhcb42_0076852	8	AAPK[K]PSR	lhcb42_0076852	15	lhcb42_0076852	lhcb42_0076852;lhcb42_0076852_n4		lhcb42_00768528lhcb42_007685215
DGVYPEKVNPGR; |; YKIKYQFYR	x	x	129.55	DSSO	Intra	4	1	1xDSSO [K7]	DGVYPE[K]VNPGR	2xDSSO Hydrolyzed [K2; K4]	psad_0015054	128	YKI[K]YQFYR	psad_0015054	103	psad_0015054	psad_0015054		psad_0015054128psad_0015054103
LYKGLR; |; DKEGR	x	x	129.2	DSSO	Intra	2	1	1xDSSO [K3]	LY[K]GLR	1xDSSO [K2]	cp47_0037811	226	D[K]EGR	cp47_0037811	348	cp47_0037811	cp47_0037811		cp47_0037811226cp47_0037811348
LYKGLR; |;LFSKK			128.82	DSSO	Inter	1	2	1xDSSO [K3]	LY[K]GLR	2xAcetyl [L1; K4]	cp47_0037811	226	LFS[K]K	lhcb5_0087274	4	cp47_0037811	lhcb5_0087274		cp47_0037811226lhcb5_00872744
LYPGGKFFDPLGLAADPEK; |; AAPVKQK			124.43	DSSO	Inter	1	5	1xDSSO [K6]	LYPGG[K]FFDPLGLAADPEK	1xDSSO [K5]	lhcb42_0076852	191	AAPV[K]QK	lhcb5_0087274	11	lhcb42_0076852;lhcb42_0076852_n4;lhcb42_0076852_n12	lhcb5_0087274;lhcb5_0087274_n3		lhcb42_0076852191lhcb5_008727411
LYKGLR; |;SATTKK	x	x	122.98	DSSO	Inter	2	4	1xDSSO [K3]	LY[K]GLR	1xDSSO [K5]	cp47_0037811	226	SATT[K]K	lhcb1_0081729	7	cp47_0037811	lhcb1_0081729;lhcb1_0081729_c153;lhcb1_0081729_c162		cp47_0037811226lhcb1_00817297
LFSKK; |; KAAPVK	x		122.98	DSSO	Intra	4	2	2xAcetyl [L1; K4]	LFS[K]K	1xDSSO [K1]	lhcb5_0087274	4	[K]AAPVK	lhcb5_0087274	6	lhcb5_0087274	lhcb5_0087274;lhcb5_0087274_n3		lhcb5_00872744lhcb5_00872746
ATLKSDGVFR; |;LAEIKHAR			121.6	DSSO	Inter	1	4	1xDSSO [K4]	ATL[K]SDGVFR	1xDSSO [K5]	cp47_0037811	437	LAEI[K]HAR	lhcb6_0079196	183	cp47_0037811	lhcb6_0079196;lhcb6_0079196_n1;lhcb6_0079196_n23		cp47_0037811437lhcb6_0079196183
LYKGLR; |;FAFGKK		x	120.9	DSSO	Inter	1	2	1xDSSO [K3]	LY[K]GLR	1xDSSO [K5]	cp47_0037811	226	FAFG[K]K	lhcb42_0076852_n4	5	cp47_0037811	lhcb42_0076852_n4		cp47_0037811226lhcb42_0076852_n45
NAELDSEKR; |; KAAPKKPSR	x	x	119.34	DSSO	Intra	2	3	1xDSSO [K8]	NAELDSE[K]R	2xDSSO Tris [K1; K5]	lhcb42_0076852	184	KAAP[K]KPSR	lhcb42_0076852	14	lhcb42_0076852;lhcb42_0076852_n4;lhcb42_0076852_n12	lhcb42_0076852;lhcb42_0076852_n4		lhcb42_0076852184lhcb42_007685214
SATTKKVASSGSPWYGPDR; |; LYKGLR			118.01	DSSO	Inter	1	4	2xDSSO Hydrolyzed [K5; K6]	SATTK[K]VASSGSPWYGPDR	1xDSSO [K3]	lhcb1_0081729	8	LY[K]GLR	cp47_0037811	226	lhcb1_0081729;lhcb1_0081729_c153;lhcb1_0081729_c162	cp47_0037811		lhcb1_00817298cp47_0037811226
FGFAFGKKK; |; SATTKK			117.89	DSSO	Inter	1	4	2xDSSO Hydrolyzed [K7; K8]	FGFAFGK[K]K	1xDSSO [K5]	lhcb42_0076852	9	SATT[K]K	lhcb1_0081729	7	lhcb42_0076852	lhcb1_0081729;lhcb1_0081729_c153;lhcb1_0081729_c162		lhcb42_00768529lhcb1_00817297
AYGEAANVFGKAK; |; WFKGAR	x	x	117.78	DSSO	Intra	1	1	1xDSSO [K11]	AYGEAANVFG[K]AK	1xDSSO [K3]	psbp_0033281	11	WF[K]GAR	psbp_0033281	170	psbp_0033281	psbp_0033281		psbp_003328111psbp_0033281170
KPEDFAK; |;AAPVKQK	x	x	116.88	DSSO	Intra	2	5	1xDSSO [K1]	[K]PEDFAK	1xDSSO [K5]	lhcb5_0087274	66	AAPV[K]QK	lhcb5_0087274	11	lhcb5_0087274;lhcb5_0087274_n3;lhcb5_0087274_n8;lhcb5_0087274_n12;lhcb5_0087274_n60	lhcb5_0087274;lhcb5_0087274_n3		lhcb5_008727466lhcb5_008727411
FFDPLGLANDPEEKER; |; NAELDPEKR	x	x	114.54	DSSO	Intra	2	1	1xDSSO [K14]	FFDPLGLANDPEE[K]ER	1xDSSO [K8]	lhcb43_0068262	206	NAELDPE[K]R	lhcb43_0068262	185	lhcb43_0068262	lhcb43_0068262		lhcb43_0068262206lhcb43_0068262185
LAEIKHAR; |; KAAPK		x	113.95	DSSO	Inter	1	6	1xDSSO [K5]	LAEI[K]HAR	1xDSSO [K1]	lhcb6_0079196	183	[K]AAPK	lhcb42_0076852	10	lhcb6_0079196;lhcb6_0079196_n1;lhcb6_0079196_n23	lhcb42_0076852;lhcb42_0076852_n4;lhcb43_0068262		lhcb6_0079196183lhcb42_007685210
WFKGAR; |;AQAGDKR	x		113.26	DSSO	Intra	9	1	1xDSSO [K3]	WF[K]GAR	1xDSSO [K6]	psbp_0033281	170	AQAGD[K]R	psbp_0033281	166	psbp_0033281	psbp_0033281		psbp_0033281170psbp_0033281166
KTVTKK; |;SATTKK			112.59	DSSO	Inter	1	4	2xDSSO Hydrolyzed [K1; K5]	KTVT[K]K	1xDSSO [K5]	lhcb1_0074459_0102114	6	SATT[K]K	lhcb1_0081729	7	lhcb1_0074459_0102114	lhcb1_0081729;lhcb1_0081729_c153;lhcb1_0081729_c162		lhcb1_0074459_01021146lhcb1_00817297
KKAAPK; |; KAAPVK	x		111.28	DSSO	Inter	2	5	1xDSSO [K1; K2]	K[K]AAPK	1xDSSO [K1]	lhcb42_0076852	10	[K]AAPVK	lhcb5_0087274	6	lhcb42_0076852;lhcb42_0076852_n4	lhcb5_0087274;lhcb5_0087274_n3		lhcb42_007685210lhcb5_00872746
GDEEELGKENNK; |; LAEIKHAR			111.04	DSSO	Inter	1	4	1xDSSO [K8]	GDEEELG[K]ENNK	1xDSSO [K5]	psbo_0058312	187	LAEI[K]HAR	lhcb6_0079196	183	psbo_0058312	lhcb6_0079196;lhcb6_0079196_n1;lhcb6_0079196_n23		psbo_0058312187lhcb6_0079196183
KVSSASPWYGPDR; |;AAPKKPSR			109.15	DSSO	Inter	1	4	1xDSSO [K1]	[K]VSSASPWYGPDR	1xDSSO [K4]	lhcb1_0074459_0102114	7	AAP[K]KPSR	lhcb42_0076852	14	lhcb1_0074459_0102114;lhcb1_0050874_0063631	lhcb42_0076852;lhcb42_0076852_n4		lhcb1_0074459_01021147lhcb42_007685214
KKQPDQLQTADGWAK; |;ATEDKTDAATDVATK			105.39	DSSO	Inter	1	2	1xDSSO [K1]	[K]KQPDQLQTADGWAK	1xDSSO [K5]	psaa_0043580	125	ATED[K]TDAATDVATK	psad_0015054	5	psaa_0043580	psad_0015054		psaa_0043580125psad_00150545
FGFAFGKK; |; AAPVKQK			104.64	DSSO	Inter	1	3	1xDSSO [K7]	FGFAFG[K]K	1xDSSO [K5]	lhcb42_0076852	8	AAPV[K]QK	lhcb5_0087274	11	lhcb42_0076852	lhcb5_0087274;lhcb5_0087274_n3		lhcb42_00768528lhcb5_008727411
FGFAFGKK; |; LFSKK	x	x	103.74	DSSO	Inter	1	2	1xDSSO [K7]	FGFAFG[K]K	2xAcetyl [L1; K4]	lhcb42_0076852	8	LFS[K]K	lhcb5_0087274	4	lhcb42_0076852	lhcb5_0087274		lhcb42_00768528lhcb5_00872744
KAAPVKQK; |;SATTKK	x	x	102.77	DSSO	Inter	1	5	2xDSSO Hydrolyzed [K1; K6]	[K]AAPVKQK	1xDSSO [K5]	lhcb5_0087274	6	SATT[K]K	lhcb1_0081729	7	lhcb5_0087274;lhcb5_0087274_n3	lhcb1_0081729;lhcb1_0081729_c153;lhcb1_0081729_c162		lhcb5_00872746lhcb1_00817297
NFHINFITLRKLTSK; |; LFSKK			102.74	DSSO	Inter	1	2	2xDSSO [K11; K15]	NFHINFITLR[K]LTSK	2xAcetyl [L1; K4]	tl183_0065375	53	LFS[K]K	lhcb5_0087274	4	tl183_0065375	lhcb5_0087274		tl183_006537553lhcb5_00872744
KKQPDQLQTADGWAK; |; KYGDK		x	102.39	DSSO	Inter	1	2	1xDSSO [K2]	K[K]QPDQLQTADGWAK	1xDSSO [K1]	psaa_0043580	126	[K]YGDK	psah2_0040119	1	psaa_0043580	psah2_0040119		psaa_0043580126psah2_00401191
LLVPAKWNPSK; |; WFKGAR	x	x	100.88	DSSO	Intra	2	1	1xDSSO [K6]	LLVPA[K]WNPSK	1xDSSO [K3]	psbp_0033281	33	WF[K]GAR	psbp_0033281	170	psbp_0033281	psbp_0033281		psbp_003328133psbp_0033281170
KAAPKKPSR; |; AAPKKPSR			97.64	DSSO	Intra	1	2	3xDSSO Tris [K1; K5; K6]	KAAPK[K]PSR	1xDSSO [K5]	lhcb42_0076852	15	AAPK[K]PSR	lhcb42_0076852	15	lhcb42_0076852;lhcb42_0076852_n4	lhcb42_0076852;lhcb42_0076852_n4		lhcb42_007685215lhcb42_007685215
AAAAGFEKGIDR; |; TGKPSLDLPK			96.01	DSSO	Inter	1	2	1xDSSO [K8]	AAAAGFE[K]GIDR	1xDSSO [K3]	cp43_0013521	443	TG[K]PSLDLPK	cp47_0037811	129	cp43_0013521	cp47_0037811		cp43_0013521443cp47_0037811129
TIALGKFTK; |; KKAAPVK			94.93	DSSO	Inter	1	3	2xAcetyl [T1; K6]	TIALG[K]FTK	1xDSSO [K2]	d2_0013521	6	K[K]AAPVK	lhcb5_0087274	6	d2_0013521	lhcb5_0087274;lhcb5_0087274_n3		d2_00135216lhcb5_00872746
FGFAFGKK; |; LKLAEIK	x	x	94.66	DSSO	Inter	1	4	1xDSSO [K7]	FGFAFG[K]K	1xDSSO [K2]	lhcb42_0076852	8	L[K]LAEIK	lhcb6_0079196	178	lhcb42_0076852	lhcb6_0079196;lhcb6_0079196_n1;lhcb6_0079196_n23		lhcb42_00768528lhcb6_0079196178
FFNIGIKK; |; AAPKKK			91.87	DSSO	Intra	1	1	2xAcetyl [F1; K7]	FFNIGI[K]K	1xDSSO [K4]	lhcb43_0068262	7	AAP[K]KK	lhcb43_0068262	12	lhcb43_0068262	lhcb43_0068262		lhcb43_00682627lhcb43_006826212
TVTKKVSSASPWYGPDR; |; KVASSGSPWYGPDR			90.63	DSSO	Inter	1	6	2xDSSO Tris [K4; K5]	TVT[K]KVSSASPWYGPDR	1xDSSO [K1]	lhcb1_0074459_0102114	6	[K]VASSGSPWYGPDR	lhcb1_0081729	8	lhcb1_0074459_0102114	lhcb1_0081729;lhcb1_0081729_c153;lhcb1_0081729_c162;lhcb1_0081729_n5;lhcb1_0081729_n4		lhcb1_0074459_01021146lhcb1_00817298
AAPKKPSR; |;LFSKK			90.37	DSSO	Inter	1	3	1xDSSO [K4]	AAP[K]KPSR	2xAcetyl [L1; K4]	lhcb42_0076852	14	LFS[K]K	lhcb5_0087274	4	lhcb42_0076852;lhcb42_0076852_n4	lhcb5_0087274		lhcb42_007685214lhcb5_00872744
KAAPKKPSR; |;FAFGKK		x	89.43	DSSO	Inter	3	3	2xDSSO [K1; K5]	[K]AAPKKPSR	1xDSSO [K5]	lhcb42_0076852	10	FAFG[K]K	lhcb42_0076852_n4	5	lhcb42_0076852;lhcb42_0076852_n4;lhcb43_0068262	lhcb42_0076852_n4		lhcb42_007685210lhcb42_0076852_n45
AAPKKPSR; |;FAFGKK	x	x	84.86	DSSO	Inter	1	2	1xDSSO [K4]	AAP[K]KPSR	1xDSSO [K5]	lhcb42_0076852	14	FAFG[K]K	lhcb42_0076852_n4	5	lhcb42_0076852;lhcb42_0076852_n4	lhcb42_0076852_n4		lhcb42_007685214lhcb42_0076852_n45
KPEDFAK;|;KTVTK			81.69	DSSO	Inter	1	6	1xDSSO [K1]	[K]PEDFAK	1xDSSO [K1]	lhcb5_0087274	66	[K]TVTK	lhcb1_0074459_0102114	2	lhcb5_0087274;lhcb5_0087274_n3;lhcb5_0087274_n8;lhcb5_0087274_n12;lhcb5_0087274_n60	lhcb1_0074459_0102114		lhcb5_008727466lhcb1_0074459_01021142
DGVYPEKVNPGR; |; SKYKIK		x	80.52	DSSO	Intra	1	1	1xDSSO [K7]	DGVYPE[K]VNPGR	2xDSSO Hydrolyzed [K2; K4]	psad_0015054	128	SKY[K]IK	psad_0015054	101	psad_0015054	psad_0015054		psad_0015054128psad_0015054101
AAPKKPSR; |; KAAPVK			80.5	DSSO	Inter	1	4	1xDSSO [K4]	AAP[K]KPSR	1xDSSO [K1]	lhcb42_0076852	14	[K]AAPVK	lhcb5_0087274	6	lhcb42_0076852;lhcb42_0076852_n4	lhcb5_0087274;lhcb5_0087274_n3		lhcb42_007685214lhcb5_00872746
FFDPLGLAADPEKK; |; AAPKKPSR	x	x	73.89	DSSO	Intra	1	3	1xDSSO [K13]	FFDPLGLAADPE[K]K	1xDSSO [K5]	lhcb42_0076852	204	AAPK[K]PSR	lhcb42_0076852	15	lhcb42_0076852;lhcb42_0076852_n4;lhcb42_0076852_n12	lhcb42_0076852;lhcb42_0076852_n4		lhcb42_0076852204lhcb42_007685215
AAPVKQK; |; KKAAPK			72.48	DSSO	Inter	1	4	1xDSSO [K5]	AAPV[K]QK	2xDSSO Hydrolyzed [K1; K2]	lhcb5_0087274	11	[K]KAAPK	lhcb42_0076852	9	lhcb5_0087274;lhcb5_0087274_n3	lhcb42_0076852;lhcb42_0076852_n4		lhcb5_008727411lhcb42_00768529
TGKPSLDLPK; |; KSATTK	x	x	71.75	DSSO	Inter	1	4	1xDSSO [K3]	TG[K]PSLDLPK	1xDSSO [K1]	cp47_0037811	129	[K]SATTK	lhcb1_0081729	2	cp47_0037811	lhcb1_0081729;lhcb1_0081729_c153;lhcb1_0081729_c162		cp47_0037811129lhcb1_00817292
LKLAEIK; |;AAPVKQK	x		70.49	DSSO	Inter	1	5	1xDSSO [K2]	L[K]LAEIK	1xDSSO [K5]	lhcb6_0079196	178	AAPV[K]QK	lhcb5_0087274	11	lhcb6_0079196;lhcb6_0079196_n1;lhcb6_0079196_n23	lhcb5_0087274;lhcb5_0087274_n3		lhcb6_0079196178lhcb5_008727411
AAPVKQKVVAPANEELAK; |; VKELK	x		68.6	DSSO	Inter	1	9	2xDSSO Hydrolyzed [K5; K7]	AAPVKQ[K]VVAPANEELAK	1xDSSO [K2]	lhcb5_0087274	13	V[K]ELK	lhcb1_0081729	179	lhcb5_0087274;lhcb5_0087274_n3	lhcb1_0081729;lhcb2_0062077;lhcb1_0081729_n5;lhcb1_0081729_n4;lhcb1_0074459_0102114;lhcb1_0050874_0063631;lhcb1_0081729_n55		lhcb5_008727413lhcb1_0081729179
SEGVTKNTPLAFQNTK; |;GSSFLDPKGR	x	x	66.27	DSSO	Intra	1	1	1xDSSO [K6]	SEGVT[K]NTPLAFQNTK	1xDSSO [K8]	psbo_0058312	67	GSSFLDP[K]GR	psbo_0058312	160	psbo_0058312	psbo_0058312		psbo_005831267psbo_0058312160
KVSSASPWYGPDR;|;KTVTK	x		65.44	DSSO	Intra	3	2	1xDSSO [K1]	[K]VSSASPWYGPDR	1xDSSO [K1]	lhcb1_0074459_0102114	7	[K]TVTK	lhcb1_0074459_0102114	2	lhcb1_0074459_0102114;lhcb1_0050874_0063631	lhcb1_0074459_0102114		lhcb1_0074459_01021147lhcb1_0074459_01021142
VKELK; |;TVKKK			64.28	DSSO	Inter	1	7	1xDSSO [K2]	V[K]ELK	2xDSSO Hydrolyzed [K3; K4]	lhcb1_0081729	179	TV[K]KK	lhcb1_0050874_0063631	5	lhcb1_0081729;lhcb2_0062077;lhcb1_0081729_n5;lhcb1_0081729_n4;lhcb1_0074459_0102114;lhcb1_0050874_0063631;lhcb1_0081729_n55	lhcb1_0050874_0063631		lhcb1_0081729179lhcb1_0050874_00636315
FGFAFGKK; |; KTVTK		x	64.28	DSSO	Inter	2	2	1xDSSO [K7]	FGFAFG[K]K	1xDSSO [K1]	lhcb42_0076852	8	[K]TVTK	lhcb1_0074459_0102114	2	lhcb42_0076852	lhcb1_0074459_0102114		lhcb42_00768528lhcb1_0074459_01021142
FGFAFGKK; |;LGDPTTKK	x	x	64	DSSO	Inter	1	2	1xDSSO [K7]	FGFAFG[K]K	1xDSSO [K7]	lhcb42_0076852	8	LGDPTT[K]K	cp47_0037811	503	lhcb42_0076852	cp47_0037811		lhcb42_00768528cp47_0037811503
TADGDEGGKHQLITATVK; |; LYICKAQAGDKR	x	x	61.56	DSSO	Intra	1	1	1xDSSO [K9]	TADGDEGG[K]HQLITATVK	3xCarbamidomethyl [C4; K5; K11]	psbp_0033281	143	LYIC[K]AQAGDKR	psbp_0033281	160	psbp_0033281	psbp_0033281		psbp_0033281143psbp_0033281160
TVKSAPESIWYGPDRPK; |; KTVTK	x		61.26	DSSO	Inter	1	3	1xDSSO [K3]	TV[K]SAPESIWYGPDRPK	1xDSSO [K1]	lhcb2_0062077	5	[K]TVTK	lhcb1_0074459_0102114	2	lhcb2_0062077;lhcb2_0062077_c149	lhcb1_0074459_0102114		lhcb2_00620775lhcb1_0074459_01021142
LGDPTTKK; |; KSATTK	x	x	57.71	DSSO	Inter	1	4	1xDSSO [K7]	LGDPTT[K]K	1xDSSO [K1]	cp47_0037811	503	[K]SATTK	lhcb1_0081729	2	cp47_0037811	lhcb1_0081729;lhcb1_0081729_c153;lhcb1_0081729_c162		cp47_0037811503lhcb1_00817292
KTVTKK; |;VKELK	x	x	56.94	DSSO	Inter	2	7	2xDSSO Hydrolyzed [K1; K5]	[K]TVTKK	1xDSSO [K2]	lhcb1_0074459_0102114	2	V[K]ELK	lhcb1_0081729	179	lhcb1_0074459_0102114	lhcb1_0081729;lhcb2_0062077;lhcb1_0081729_n5;lhcb1_0081729_n4;lhcb1_0074459_0102114;lhcb1_0050874_0063631;lhcb1_0081729_n55		lhcb1_0074459_01021142lhcb1_0081729179
FGFAFGKKK; |; LYKGLR		x	56.47	DSSO	Inter	1	2	2xDSSO Hydrolyzed [K7; K8]	FGFAFGK[K]K	1xDSSO [K3]	lhcb42_0076852	9	LY[K]GLR	cp47_0037811	226	lhcb42_0076852	cp47_0037811		lhcb42_00768529cp47_0037811226
FGFAFGKK; |; KPEDFAK			54.89	DSSO	Inter	1	6	1xDSSO [K7]	FGFAFG[K]K	1xDSSO [K1]	lhcb42_0076852	8	[K]PEDFAK	lhcb5_0087274	66	lhcb42_0076852	lhcb5_0087274;lhcb5_0087274_n3;lhcb5_0087274_n8;lhcb5_0087274_n12;lhcb5_0087274_n60		lhcb42_00768528lhcb5_008727466
SATTKK; |; TVKKK			54.67	DSSO	Inter	1	4	1xDSSO [K5]	SATT[K]K	2xDSSO Hydrolyzed [K4; K5]	lhcb1_0081729	7	TVK[K]K	lhcb1_0050874_0063631	6	lhcb1_0081729;lhcb1_0081729_c153;lhcb1_0081729_c162	lhcb1_0050874_0063631		lhcb1_00817297lhcb1_0050874_00636316
TGKPSLDLPK; |;SATTKK	x		53.33	DSSO	Inter	1	4	1xDSSO [K3]	TG[K]PSLDLPK	1xDSSO [K5]	cp47_0037811	129	SATT[K]K	lhcb1_0081729	7	cp47_0037811	lhcb1_0081729;lhcb1_0081729_c153;lhcb1_0081729_c162		cp47_0037811129lhcb1_00817297
ATLQLAEIKHAR; |; KAAPVK			53.23	DSSO	Inter	1	5	1xDSSO [K9]	ATLQLAEI[K]HAR	1xDSSO [K1]	lhcb42_0076852	214	[K]AAPVK	lhcb5_0087274	6	lhcb42_0076852;lhcb42_0076852_n4;lhcb42_0076852_n12	lhcb5_0087274;lhcb5_0087274_n3		lhcb42_0076852214lhcb5_00872746
TADGDEGGKHQLITATVKDGK; |; AQAGDKR	x	x	52.59	DSSO	Intra	1	1	2xDSSO Hydrolyzed [K9; K18]	TADGDEGGKHQLITATV[K]DGK	1xDSSO [K6]	psbp_0033281	152	AQAGD[K]R	psbp_0033281	166	psbp_0033281	psbp_0033281		psbp_0033281152psbp_0033281166
LLVPAKWNPSK; |;AQAGDKR	x	x	52.59	DSSO	Intra	1	1	1xDSSO [K6]	LLVPA[K]WNPSK	1xDSSO [K6]	psbp_0033281	33	AQAGD[K]R	psbp_0033281	166	psbp_0033281	psbp_0033281		psbp_003328133psbp_0033281166
QETEEKR; |; ESNFKSK	x	x	50.34	DSSO	Intra	1	1	1xDSSO [K6]	QETEE[K]R	1xDSSO [K5]	tl183_0065375	171	ESNF[K]SK	tl183_0065375	163	tl183_0065375	tl183_0065375		tl183_0065375171tl183_0065375163
FGFAFGKK; |; LYKGLR	x	x	49.54	DSSO	Inter	1	2	1xDSSO [K7]	FGFAFG[K]K	1xDSSO [K3]	lhcb42_0076852	8	LY[K]GLR	cp47_0037811	226	lhcb42_0076852	cp47_0037811		lhcb42_00768528cp47_0037811226
AAPKKPSR; |; KAAPVK			49.35	DSSO	Inter	1	4	2xDSSO Hydrolyzed [K4; K5]	AAPK[K]PSR	1xDSSO [K1]	lhcb42_0076852	15	[K]AAPVK	lhcb5_0087274	6	lhcb42_0076852;lhcb42_0076852_n4	lhcb5_0087274;lhcb5_0087274_n3		lhcb42_007685215lhcb5_00872746
FGFAFGKKK; |; KTVTK			47.63	DSSO	Inter	1	2	2xDSSO Hydrolyzed [K7; K8]	FGFAFGK[K]K	1xDSSO [K1]	lhcb42_0076852	9	[K]TVTK	lhcb1_0074459_0102114	2	lhcb42_0076852	lhcb1_0074459_0102114		lhcb42_00768529lhcb1_0074459_01021142
ATLQLAEIKHAR; |; KAAPK	x	x	46.62	DSSO	Intra	1	4	1xDSSO [K9]	ATLQLAEI[K]HAR	1xDSSO [K1]	lhcb42_0076852	214	[K]AAPK	lhcb42_0076852	10	lhcb42_0076852;lhcb42_0076852_n4;lhcb42_0076852_n12	lhcb42_0076852;lhcb42_0076852_n4;lhcb43_0068262		lhcb42_0076852214lhcb42_007685210
KAAPVKQK; |; TVTKK			45.16	DSSO	Inter	1	3	2xDSSO Hydrolyzed [K1; K6]	KAAPV[K]QK	1xDSSO [K4]	lhcb5_0087274	11	TVT[K]K	lhcb1_0074459_0102114	6	lhcb5_0087274;lhcb5_0087274_n3	lhcb1_0074459_0102114		lhcb5_008727411lhcb1_0074459_01021146
QKVVAPANEELAKWYGPDR; |; VKELK	x		45.16	DSSO	Inter	1	10	2xDSSO Hydrolyzed [K2; K13]	QKVVAPANEELA[K]WYGPDR	1xDSSO [K2]	lhcb5_0087274	24	V[K]ELK	lhcb1_0081729	179	lhcb5_0087274;lhcb5_0087274_n3;lhcb5_0087274_n8	lhcb1_0081729;lhcb2_0062077;lhcb1_0081729_n5;lhcb1_0081729_n4;lhcb1_0074459_0102114;lhcb1_0050874_0063631;lhcb1_0081729_n55		lhcb5_008727424lhcb1_0081729179
FEEKDGIDYAAVTVQLPGGER; |;ENNKSAASSK	x		44.14	DSSO	Intra	1	1	1xDSSO [K4]	FEE[K]DGIDYAAVTVQLPGGER	1xDSSO [K4]	psbo_0058312	106	ENN[K]SAASSK	psbo_0058312	191	psbo_0058312	psbo_0058312		psbo_0058312106psbo_0058312191
ESNFKSK; |; KLTSK		x	43.82	DSSO	Intra	1	1	1xDSSO [K5]	ESNF[K]SK	1xDSSO [K1]	tl183_0065375	163	[K]LTSK	tl183_0065375	53	tl183_0065375	tl183_0065375		tl183_0065375163tl183_006537553
VTKSDLK; |; DKEGR	x	x	43.82	DSSO	Inter	1	2	1xDSSO [K3]	VT[K]SDLK	1xDSSO [K2]	tl183_0065375	28	D[K]EGR	cp47_0037811	348	tl183_0065375	cp47_0037811		tl183_006537528cp47_0037811348
VKEIK; |; KTVKK			43.82	DSSO	Inter	1	7	1xDSSO [K2]	V[K]EIK	2xDSSO Hydrolyzed [K1; K5]	lhcb5_0087274	187	[K]TVKK	lhcb1_0050874_0063631	2	lhcb5_0087274;lhcb5_0087274_n3;lhcb5_0087274_n8;lhcb5_0087274_n12;lhcb5_0087274_n60;lhcb3_0083085	lhcb1_0050874_0063631		lhcb5_0087274187lhcb1_0050874_00636312
TIALGKFTK; |; AAPKKPSR			42.72	DSSO	Inter	1	3	2xAcetyl [T1; K6]	TIALG[K]FTK	1xDSSO [K4]	d2_0013521	6	AAP[K]KPSR	lhcb42_0076852	14	d2_0013521	lhcb42_0076852;lhcb42_0076852_n4		d2_00135216lhcb42_007685214
KKQPDQLQTADGWAK;|;KYGDK		x	41.96	DSSO	Inter	1	2	1xDSSO [K1]	[K]KQPDQLQTADGWAK	1xDSSO [K1]	psaa_0043580	125	[K]YGDK	psah2_0040119	1	psaa_0043580	psah2_0040119		psaa_0043580125psah2_00401191
KSATTKK; |;VKELK		x	41.96	DSSO	Intra	1	9	2xDSSO Hydrolyzed [K1; K6]	[K]SATTKK	1xDSSO [K2]	lhcb1_0081729	2	V[K]ELK	lhcb1_0081729	179	lhcb1_0081729;lhcb1_0081729_c153;lhcb1_0081729_c162	lhcb1_0081729;lhcb2_0062077;lhcb1_0081729_n5;lhcb1_0081729_n4;lhcb1_0074459_0102114;lhcb1_0050874_0063631;lhcb1_0081729_n55		lhcb1_00817292lhcb1_0081729179
KFVEDTASSFSVA; |;WFKGAR	x	x	41.57	DSSO	Intra	1	1	1xDSSO [K1]	[K]FVEDTASSFSVA	1xDSSO [K3]	psbp_0033281	174	WF[K]GAR	psbp_0033281	170	psbp_0033281	psbp_0033281		psbp_0033281174psbp_0033281170
VKELK; |;TVKKK		x	40.91	DSSO	Inter	1	7	1xDSSO [K2]	V[K]ELK	2xDSSO Hydrolyzed [K3; K4]	lhcb1_0081729	179	TVK[K]K	lhcb1_0050874_0063631	6	lhcb1_0081729;lhcb2_0062077;lhcb1_0081729_n5;lhcb1_0081729_n4;lhcb1_0074459_0102114;lhcb1_0050874_0063631;lhcb1_0081729_n55	lhcb1_0050874_0063631		lhcb1_0081729179lhcb1_0050874_00636316
TVKKK; |; KTVTK			40.91	DSSO	Inter	1	2	2xDSSO Hydrolyzed [K3; K4]	TVK[K]K	1xDSSO [K1]	lhcb1_0050874_0063631	6	[K]TVTK	lhcb1_0074459_0102114	2	lhcb1_0050874_0063631	lhcb1_0074459_0102114		lhcb1_0050874_00636316lhcb1_0074459_01021142
FGFAFGKK; |; SATTKK			40.3	DSSO	Inter	1	4	1xDSSO [K7]	FGFAFG[K]K	1xDSSO [K5]	lhcb42_0076852	8	SATT[K]K	lhcb1_0081729	7	lhcb42_0076852	lhcb1_0081729;lhcb1_0081729_c153;lhcb1_0081729_c162		lhcb42_00768528lhcb1_00817297

## Sheet: (2) L_DSSO_CSMs
Sequence	Crosslinker	Crosslink Type	Crosslink Strategy	Identified By	XlinkX Score	# Identified MS2 Scans	# Identified MS3 Scans	Delta XlinkX Score	m/z [Da]	Charge	MH+ [Da]	First Scan	RT [min]	DeltaM [ppm]	Is Decoy	Reporter Ion Score	Modifications A	Modifications B	Accessions	Sequence A	Crosslinker Position A	Protein Accession A	Leading Protein Position A	Sequence B	Crosslinker Position B	Protein Accession B	Leading Protein Position B	All Scans	Mzs A [Da]	Charges A	Mzs B [Da]	Charges B	Spectrum File	File ID	# Proteins
LGANVGSAQGPTGLGKYLMR-GDEEELGKENNKSAASSK	DSSO	Inter	MS2_MS3	MS3	437.63	0	4	437.63	1014.74	4	4055.94	17563	47.1839	-1.01558	False	61.04	K16(DSSO);M19(Oxidation)	K12(DSSO)	psbo_0058312-cp43_0013521	LGANVGSAQGPTGLGKYLMR	16	cp43_0013521	325	GDEEELGKENNKSAASSK	12	psbo_0058312	191	17563;17568;17569;17570;17571	1030.534201;1046.520533	2;2	973.951904;989.9375	2;2	20180922_F1_Ag5_alban001_SA_PLdsso_23.raw	F14	2
VGGGLVENQSLSEAWSKIPEK-SEGVTKNTPLAFQNTK	DSSO	Inter	MS2_MS3	MS3	424.95	1	4	307.67	1030.77	4	4120.05	22344	61.4877	-1.64271	False	73.05	K17(DSSO)	K6(DSSO)	psbo_0058312-cp47_0037811	VGGGLVENQSLSEAWSKIPEK	17	cp47_0037811	303	SEGVTKNTPLAFQNTK	6	psbo_0058312	67	22344;22348;22349;22350;22351	1141.58852;1157.574604	2;2	894.961731;910.94751	2;2	20180922_F1_Ag5_alban001_SA_PLdsso_1416.raw	F20	2
GDEEELGKENNKSAASSK-GSSFLDPKGR	DSSO	Intra	MS2_MS3	MS3	410.21	0	4	410.21	1038.48	3	3113.44	12080	38.3892	0.13982	False	54.03	K12(DSSO)	K8(DSSO)	psbo_0058312-psbo_0058312	GDEEELGKENNKSAASSK	12	psbo_0058312	191	GSSFLDPKGR	8	psbo_0058312	160	12080;12085;12086;12087;12088	1117.563721;1149.53833	1;1	973.950279;989.936174	2;2	20180922_F1_Ag5_alban001_SA_PLdsso_24.raw	F15	1
SEGVTKNTPLAFQNTK-ENNKSAASSK	DSSO	Intra	MS2_MS3	MS3	401.51	0	4	278.88	976.475	3	2927.41	10896	37.4247	-0.1863	False	73.05	K6(DSSO)	K4(DSSO)	psbo_0058312-psbo_0058312	SEGVTKNTPLAFQNTK	6	psbo_0058312	67	ENNKSAASSK	4	psbo_0058312	191	10896;10899;10900;10901;10902	1089.517578;1121.48999	1;1	894.9599;910.946129	2;2	20180922_F1_Ag5_alban001_SA_PLdsso_1719.raw	F21	1
KLCLEPTSFTVKSEGVTK-APKDVK	DSSO	Intra	MS2_MS3	MS3	393.84	0	3	393.84	946.828	3	2838.47	15557	46.5531	-1.41534	False	61.04	C3(Carbamidomethyl);K12(DSSO)	K3(DSSO)	psbo_0058312-psbo_0058312	KLCLEPTSFTVKSEGVTK	12	psbo_0058312	61	APKDVK	3	psbo_0058312	234	15557;15562;15563;15564;15565	711.404419;743.376648	1;1	1039.5469;1055.532984	2;2	20180922_F1_Ag5_alban001_SA_PLdsso_25.raw	F16	1
LGANVGSAQGPTGLGKYLMR-GSSFLDPKGR	DSSO	Inter	MS2_MS3	MS3	390.98	0	4	327.85	1076.21	3	3226.61	19805	59.348	-0.03684	False	76.14	K16(DSSO);M19(Oxidation)	K8(DSSO)	cp43_0013521-psbo_0058312	LGANVGSAQGPTGLGKYLMR	16	cp43_0013521	325	GSSFLDPKGR	8	psbo_0058312	160	19805;19810;19811;19812;19813	1117.563843;1149.535522	1;1	1030.533102;1046.519434	2;2	20180922_F1_Ag5_alban001_SA_PLdsso_1719.raw	F21	2
LTFDEIQSKTYLEVK-EGAPKR	DSSO	Intra	MS2_MS3	MS3	389.03	0	4	389.03	876.781	3	2628.33	18536	56.0126	-1.57507	False	54.03	K9(DSSO)	K5(DSSO)	psbo_0058312-psbo_0058312	LTFDEIQSKTYLEVK	9	psbo_0058312	15	EGAPKR	5	psbo_0058312	5	18536;18538;18539;18540;18541	711.379822;743.351746	1;1	934.489651;950.475241	2;2	20180922_F1_Ag5_alban001_SA_PLdsso_1719.raw	F21	1
KLCLEPTSFTVKSEGVTK-GDEEELGKENNKSAASSK	DSSO	Intra	MS2_MS3	MS3	375.75	0	4	375.75	1019.25	4	4073.96	14648	45.0529	1.6355	False	61.04	C3(Carbamidomethyl);K12(DSSO)	K12(DSSO)	psbo_0058312-psbo_0058312	KLCLEPTSFTVKSEGVTK	12	psbo_0058312	61	GDEEELGKENNKSAASSK	12	psbo_0058312	191	14648;14653;14654;14655;14656	1039.543213;1055.530542	2;2	973.949158;989.935547	2;2	20180922_F1_Ag5_alban001_SA_PLdsso_27.raw	F18	1
GDEEELGKENNK-SAASSKGK	DSSO	Intra	MS2_MS3	MS3	375.23	0	4	375.23	752.012	3	2254.02	5746	22.3287	-0.91325	False	61.04	K8(DSSO)	K6(DSSO)	psbo_0058312-psbo_0058312	GDEEELGKENNK	8	psbo_0058312	187	SAASSKGK	6	psbo_0058312	197	5746;5748;5749;5750;5751	789.411011;821.383057	1;1	708.31842;724.30426	2;2	20180922_F1_Ag5_alban001_SA_PLdsso_2021.raw	F22	1
GDEEELGKENNKSAASSK-GSSFLDPKGR	DSSO	Intra	MS2_MS3	MS3	374.7	0	4	374.7	779.117	4	3113.44	11996	38.5136	0.23753	False	61.04	K12(DSSO)	K8(DSSO)	psbo_0058312-psbo_0058312	GDEEELGKENNKSAASSK	12	psbo_0058312	191	GSSFLDPKGR	8	psbo_0058312	160	11996;11998;11999;12000;12001	559.285217;575.271301	2;2	973.950623;989.936523	2;2	20180922_F1_Ag5_alban001_SA_PLdsso_25.raw	F16	1
SEGVTKNTPLAFQNTK-GDEEELGKENNK	DSSO	Intra	MS2_MS3	MS3	365.83	1	4	283.15	814.136	4	3253.52	13258	42.8828	0.06238	False	61.04	K6(DSSO)	K8(DSSO)	psbo_0058312-psbo_0058312	SEGVTKNTPLAFQNTK	6	psbo_0058312	67	GDEEELGKENNK	8	psbo_0058312	187	13258;13260;13261;13262;13263	708.31781;724.303833	2;2	894.959106;910.945946	2;2	20180922_F1_Ag5_alban001_SA_PLdsso_1719.raw	F21	1
KLCLEPTSFTVKSEGVTK-GDEEELGKENNK	DSSO	Intra	MS2_MS3	MS3	364.36	1	4	364.36	886.43	4	3542.7	16330	48.4115	-0.91398	False	61.04	C3(Carbamidomethyl);K12(DSSO)	K8(DSSO)	psbo_0058312-psbo_0058312	KLCLEPTSFTVKSEGVTK	12	psbo_0058312	61	GDEEELGKENNK	8	psbo_0058312	187	16330;16332;16333;16334;16335	708.318665;724.304565	2;2	1039.545923;1055.532373	2;2	20180922_F1_Ag5_alban001_SA_PLdsso_25.raw	F16	1
GDEEELGKENNK-ATLKSDGVFR	DSSO	Inter	MS2_MS3	MS3	363.26	1	4	363.26	653.809	4	2612.21	12812	41.7325	-0.85658	False	61.04	K8(DSSO)	K4(DSSO)	psbo_0058312-cp47_0037811	GDEEELGKENNK	8	psbo_0058312	187	ATLKSDGVFR	4	cp47_0037811	437	12812;12816;12817;12818;12819	574.309387;590.295349	2;2	708.318542;724.304443	2;2	20180922_F1_Ag5_alban001_SA_PLdsso_1719.raw	F21	2
KLCLEPTSFTVKSEGVTK-SAASSKGK	DSSO	Intra	MS2_MS3	MS3	362.81	0	4	362.81	972.831	3	2916.48	15029	45.3109	-1.37549	False	73.05	C3(Carbamidomethyl);K12(DSSO)	K6(DSSO)	psbo_0058312-psbo_0058312	KLCLEPTSFTVKSEGVTK	12	psbo_0058312	61	SAASSKGK	6	psbo_0058312	197	15029;15031;15032;15033;15034	789.411438;821.383484	1;1	1039.546412;1055.532862	2;2	20180922_F1_Ag5_alban001_SA_PLdsso_25.raw	F16	1
TADGDEGGKHQLITATVK-AQAGDKR	DSSO	Intra	MS2_MS3	MS3	360.58	0	4	360.58	915.118	3	2743.34	9301	32.6203	-0.88787	False	61.04	K9(DSSO)	K6(DSSO)	psbp_0033281-psbp_0033281	TADGDEGGKHQLITATVK	9	psbp_0033281	143	AQAGDKR	6	psbp_0033281	166	9301;9303;9304;9305;9306	799.406555;831.378357	1;1	947.979696;963.966026	2;2	20180922_F1_Ag5_alban001_SA_PLdsso_24.raw	F15	1
GDEEELGKENNK-SAASSKGK	DSSO	Intra	MS2_MS3	MS3	354.81	1	4	354.81	752.012	3	2254.02	5331	21.3214	0.94368	False	45.23	K8(DSSO)	K6(DSSO)	psbo_0058312-psbo_0058312	GDEEELGKENNK	8	psbo_0058312	187	SAASSKGK	6	psbo_0058312	197	5331;5336;5337;5338;5339	789.408752;821.380859	1;1	1415.625732;1447.596924	1;1	20180922_F1_Ag5_alban001_SA_PLdsso_2021.raw	F22	1
KLCLEPTSFTVKSEGVTK-ENNKSAASSK	DSSO	Intra	MS2_MS3	MS3	352.82	1	4	352.82	804.902	4	3216.59	14892	45.0229	-1.06004	False	73.05	C3(Carbamidomethyl);K12(DSSO)	K4(DSSO)	psbo_0058312-psbo_0058312	KLCLEPTSFTVKSEGVTK	12	psbo_0058312	61	ENNKSAASSK	4	psbo_0058312	191	14892;14894;14895;14896;14897	545.262817;561.248962	2;2	1039.546408;1055.533106	2;2	20180922_F1_Ag5_alban001_SA_PLdsso_25.raw	F16	1
GDEEELGKENNK-SAASSKGK	DSSO	Intra	MS2_MS3	MS3	347.46	1	4	347.46	752.011	3	2254.02	5052	21.5245	-1.96964	False	39.46	K8(DSSO)	K6(DSSO)	psbo_0058312-psbo_0058312	GDEEELGKENNK	8	psbo_0058312	187	SAASSKGK	6	psbo_0058312	197	5052;5054;5055;5056;5057	395.208282;411.194824	2;2	1415.630859;1447.601196	1;1	20180922_F1_Ag5_alban001_SA_PLdsso_1719.raw	F21	1
SEGVTKNTPLAFQNTK-SAASSKGK	DSSO	Intra	MS2_MS3	MS3	346.5	0	4	233.44	876.44	3	2627.3	10967	37.6138	-1.798	False	73.05	K6(DSSO)	K6(DSSO)	psbo_0058312-psbo_0058312	SEGVTKNTPLAFQNTK	6	psbo_0058312	67	SAASSKGK	6	psbo_0058312	197	10967;10969;10970;10971;10972	789.411743;821.383789	1;1	894.961083;910.94735	2;2	20180922_F1_Ag5_alban001_SA_PLdsso_1719.raw	F21	1
TADGDEGGKHQLITATVK-WFKGAR	DSSO	Intra	MS2_MS3	MS3	340.99	0	4	340.99	691.343	4	2762.35	13329	44.4877	0.61678	False	50.07	K9(DSSO)	K3(DSSO)	psbp_0033281-psbp_0033281	TADGDEGGKHQLITATVK	9	psbp_0033281	143	WFKGAR	3	psbp_0033281	170	13329;13330;13331;13332;13333	409.718689;425.704712	2;2	947.9776;963.964012	2;2	20180922_F1_Ag5_alban001_SA_PLdsso_26.raw	F17	1
GDEEELGKENNK-GSSFLDPKGR	DSSO	Intra	MS2_MS3	MS3	338.01	1	4	338.01	646.297	4	2582.17	13367	43.18	-1.32366	False	61.04	K8(DSSO)	K8(DSSO)	psbo_0058312-psbo_0058312	GDEEELGKENNK	8	psbo_0058312	187	GSSFLDPKGR	8	psbo_0058312	160	13367;13368;13369;13370;13371	559.286133;575.272522	2;2	708.318909;724.305481	2;2	20180922_F1_Ag5_alban001_SA_PLdsso_1719.raw	F21	1
AATPPVKQGGVDRPLWFASK-SLKELK	DSSO	Intra	MS2_MS3	MS3	336.32	0	4	336.32	1014.55	3	3041.62	19493	58.5618	-1.37642	False	61.04	K7(DSSO);N-Term(Acetyl_protnterm)	K3(DSSO)	lhca3_0056726-lhca3_0056726	AATPPVKQGGVDRPLWFASK	7	lhca3_0056726	7	SLKELK	3	lhca3_0056726	179	19493;19498;19499;19500;19501	771.462219;803.434631	1;1	1111.093649;1127.079614	2;2	20180922_F1_Ag5_alban001_SA_PLdsso_1719.raw	F21	1
GDEEELGKENNKSAASSK-DKEGR	DSSO	Inter	MS2_MS3	MS3	334.51	1	4	334.51	664.302	4	2654.18	4887	21.7459	1.38012	False	54.03	K12(DSSO)	K2(DSSO)	psbo_0058312-cp47_0037811	GDEEELGKENNKSAASSK	12	psbo_0058312	191	DKEGR	2	cp47_0037811	348	4887;4892;4893;4894;4895	329.660767;345.646912	2;2	973.949486;989.935564	2;2	20180922_F1_Ag5_alban001_SA_PLdsso_24.raw	F15	2
GDEEELGKENNK-DKEGR	DSSO	Inter	MS2_MS3	MS3	332.11	1	3	332.11	531.486	4	2122.92	6053	23.1917	-1.65943	False	49.07	K8(DSSO)	K2(DSSO)	psbo_0058312-cp47_0037811	GDEEELGKENNK	8	psbo_0058312	187	DKEGR	2	cp47_0037811	348	6053;6055;6056;6057;6058;6058	329.661926;345.64801	2;2	708.304688;724.305115	2;2	20180922_F1_Ag5_alban001_SA_PLdsso_23.raw	F14	2
TADGDEGGKHQLITATVK-AQAGDKR	DSSO	Intra	MS2_MS3	MS3	330.31	0	4	330.31	915.118	3	2743.34	9378	32.5143	0.84877	False	61.04	K9(DSSO)	K6(DSSO)	psbp_0033281-psbp_0033281	TADGDEGGKHQLITATVK	9	psbp_0033281	143	AQAGDKR	6	psbp_0033281	166	9378;9387;9388;9389;9390	799.404907;831.376892	1;1	947.978293;963.964073	2;2	20180922_F1_Ag5_alban001_SA_PLdsso_25.raw	F16	1
SEGVTKNTPLAFQNTK-APKDVK	DSSO	Intra	MS2_MS3	MS3	326.78	1	3	221.64	638.08	4	2549.3	11865	39.6755	-1.96872	False	49.07	K6(DSSO)	K3(DSSO)	psbo_0058312-psbo_0058312	SEGVTKNTPLAFQNTK	6	psbo_0058312	67	APKDVK	3	psbo_0058312	234	11865;11870;11871;11872;11873	356.206207;372.19223	2;2	894.961426;910.947594	2;2	20180922_F1_Ag5_alban001_SA_PLdsso_1719.raw	F21	1
GDEEELGKENNK-SAASSKGK	DSSO	Intra	MS2_MS3	MS3	325.74	0	4	325.74	564.26	4	2254.02	5448	21.6305	-1.57938	False	61.04	K8(DSSO)	K6(DSSO)	psbo_0058312-psbo_0058312	GDEEELGKENNK	8	psbo_0058312	187	SAASSKGK	6	psbo_0058312	197	5448;5451;5452;5453;5454	395.20932;411.19519	2;2	708.319153;724.305054	2;2	20180922_F1_Ag5_alban001_SA_PLdsso_23.raw	F14	1
KVASSGSPWYGPDR-KSATTK	DSSO	Intra	MS2_MS3	MS3	325.42	1	4	325.42	767.04	3	2299.11	11499	35.1298	-4.75719	False	61.04	K1(DSSO)	K1(DSSO)	lhcb1_0081729-lhcb1_0081729	KVASSGSPWYGPDR	1	lhcb1_0081729	8	KSATTK	1	lhcb1_0081729	2	11499;11508;11509;11510;11511	689.384399;721.358032	1;1	780.881348;796.863006	2;2	20180922_F1_Ag5_alban001_SA_PLdsso_2021.raw	F22	5
KVASSGSPWYGPDR-KSATTK	DSSO	Intra	MS2_MS3	MS3	325.03	0	4	325.03	767.04	3	2299.11	11718	35.602	-1.58185	False	61.04	K1(DSSO)	K1(DSSO)	lhcb1_0081729-lhcb1_0081729	KVASSGSPWYGPDR	1	lhcb1_0081729	8	KSATTK	1	lhcb1_0081729	2	11718;11724;11725;11726;11727	689.384033;721.35614	1;1	780.876857;796.862915	2;2	20180922_F1_Ag5_alban001_SA_PLdsso_2021.raw	F22	5
KVASSGSPWYGPDR-KSATTK	DSSO	Intra	MS2_MS3	MS3	322.79	1	3	322.79	767.039	3	2299.1	11100	35.6751	-0.42473	False	61.04	K1(DSSO)	K1(DSSO)	lhcb1_0081729-lhcb1_0081729	KVASSGSPWYGPDR	1	lhcb1_0081729	8	KSATTK	1	lhcb1_0081729	2	11100;11105;11106;11107;11108	689.38147;721.35498	1;1	780.876282;796.860199	2;2	20180922_F1_Ag5_alban001_SA_PLdsso_22.raw	F13	5
SEGVTKNTPLAFQNTK-ENNKSAASSK	DSSO	Intra	MS2_MS3	MS3	321.19	1	4	232.8	732.607	4	2927.41	10874	37.3687	-1.97062	False	73.05	K6(DSSO)	K4(DSSO)	psbo_0058312-psbo_0058312	SEGVTKNTPLAFQNTK	6	psbo_0058312	67	ENNKSAASSK	4	psbo_0058312	191	10874;10876;10877;10878;10879	545.263245;561.24939	2;2	894.961327;910.948021	2;2	20180922_F1_Ag5_alban001_SA_PLdsso_1719.raw	F21	1
SEGVTKNTPLAFQNTK-GDEEELGKENNK	DSSO	Intra	MS2_MS3	MS3	320.99	0	4	266.04	1085.18	3	3253.52	13270	42.9132	-0.19166	False	61.04	K6(DSSO)	K8(DSSO)	psbo_0058312-psbo_0058312	SEGVTKNTPLAFQNTK	6	psbo_0058312	67	GDEEELGKENNK	8	psbo_0058312	187	13270;13272;13273;13274;13275	1415.628174;1447.60083	1;1	894.96051;910.946899	2;2	20180922_F1_Ag5_alban001_SA_PLdsso_1719.raw	F21	1
KATLQLAEIK-AAPKKPSR	DSSO	Intra	MS2_MS3	MS3	319.19	0	4	221.17	532.306	4	2126.2	10711	37.923	1.05402	False	61.04	K1(DSSO)	K5(DSSO)	lhcb42_0076852-lhcb42_0076852	KATLQLAEIK	1	lhcb42_0076852	205	AAPKKPSR	5	lhcb42_0076852	15	10711;10713;10714;10715;10716	454.768738;470.754669	2;2	584.849976;600.835388	2;2	20180922_F1_Ag5_alban001_SA_PLdsso_26.raw	F17	3
KLCLEPTSFTVKSEGVTK-APKDVK	DSSO	Intra	MS2_MS3	MS3	318.37	1	4	318.37	710.372	4	2838.47	15519	46.452	-0.66595	False	54.03	C3(Carbamidomethyl);K12(DSSO)	K3(DSSO)	psbo_0058312-psbo_0058312	KLCLEPTSFTVKSEGVTK	12	psbo_0058312	61	APKDVK	3	psbo_0058312	234	15519;15521;15522;15523;15524	356.205719;372.191803	2;2	1039.545801;1055.532007	2;2	20180922_F1_Ag5_alban001_SA_PLdsso_25.raw	F16	1
KATLQLAEIK-NAELDSEKR	DSSO	Intra	MS2_MS3	MS3	317.81	1	4	231.93	778.408	3	2333.21	14446	45.8249	-1.65598	False	37.17	K1(DSSO)	K8(DSSO)	lhcb42_0076852-lhcb42_0076852	KATLQLAEIK	1	lhcb42_0076852	205	NAELDSEKR	8	lhcb42_0076852	184	14446;14448;14449;14450;14451	558.270874;574.256897	2;2	1168.695068;1200.66748	1;1	20180922_F1_Ag5_alban001_SA_PLdsso_1719.raw	F21	3
GDEEELGKENNK-SAASSKGK	DSSO	Intra	MS2_MS3	MS3	317.17	0	4	317.17	752.012	3	2254.02	5942	22.7836	-1.28373	False	61.04	K8(DSSO)	K6(DSSO)	psbo_0058312-psbo_0058312	GDEEELGKENNK	8	psbo_0058312	187	SAASSKGK	6	psbo_0058312	197	5942;5944;5945;5946;5947	789.411499;821.38324	1;1	708.318787;724.304688	2;2	20180922_F1_Ag5_alban001_SA_PLdsso_2021.raw	F22	1
GASTGYDNAVALPAGGRGDEEELGKENNK-SAASSKGK	DSSO	Intra	MS2_MS3	MS3	314.59	0	3	259.39	1271.26	3	3811.77	12463	37.3807	-1.77896	False	73.05	K25(DSSO)	K6(DSSO)	psbo_0058312-psbo_0058312	GASTGYDNAVALPAGGRGDEEELGKENNK	25	psbo_0058312	187	SAASSKGK	6	psbo_0058312	197	12463;12465;12466;12467	789.410889;821.383118	1;1	1487.198016;1503.18398	2;2	20180922_F1_Ag5_alban001_SA_PLdsso_23.raw	F14	1
KVASSGSPWYGPDR-KSATTK	DSSO	Intra	MS2_MS3	MS3	308.91	0	4	308.91	767.041	3	2299.11	11938	36.0673	-1.49712	False	61.04	K1(DSSO)	K1(DSSO)	lhcb1_0081729-lhcb1_0081729	KVASSGSPWYGPDR	1	lhcb1_0081729	8	KSATTK	1	lhcb1_0081729	2	11938;11947;11948;11949;11950	689.384033;721.356018	1;1	780.876831;796.862732	2;2	20180922_F1_Ag5_alban001_SA_PLdsso_2021.raw	F22	5
GDEEELGKENNK-GSSFLDPKGR	DSSO	Intra	MS2_MS3	MS3	308.21	1	4	308.21	861.395	3	2582.17	13576	43.7054	-0.98722	False	49.07	K8(DSSO)	K8(DSSO)	psbo_0058312-psbo_0058312	GDEEELGKENNK	8	psbo_0058312	187	GSSFLDPKGR	8	psbo_0058312	160	13576;13578;13579;13580;13581	1117.564575;1149.537109	1;1	1415.629272;1447.60083	1;1	20180922_F1_Ag5_alban001_SA_PLdsso_1719.raw	F21	1
GDEEELGKENNKSAASSK-APKDVK	DSSO	Intra	MS2_MS3	MS3	305.84	0	4	305.84	677.576	4	2707.28	5400	23.0971	-1.26933	False	54.03	K12(DSSO)	K3(DSSO)	psbo_0058312-psbo_0058312	GDEEELGKENNKSAASSK	12	psbo_0058312	191	APKDVK	3	psbo_0058312	234	5400;5402;5403;5404;5405	356.205963;372.192078	2;2	973.952698;989.937395	2;2	20180922_F1_Ag5_alban001_SA_PLdsso_24.raw	F15	1
GASTGYDNAVALPAGGRGDEEELGKENNK-SEGVTKNTPLAFQNTK	DSSO	Intra	MS2_MS3	MS3	303.48	1	4	234.26	963.062	5	4811.28	18135	47.7327	0.9437	False	73.05	K25(DSSO)	K6(DSSO)	psbo_0058312-psbo_0058312	GASTGYDNAVALPAGGRGDEEELGKENNK	25	psbo_0058312	187	SEGVTKNTPLAFQNTK	6	psbo_0058312	67	18135;18138;18139;18140;18141	991.797169;1002.454578	3;3	894.958801;910.944885	2;2	20180922_F1_Ag5_alban001_SA_PLdsso_2021.raw	F22	1
KATLQLAEIK-AAPVKQK	DSSO	Inter	MS2_MS3	MS3	303.22	0	4	185.22	671.72	3	2013.15	14887	41.5911	-1.84044	False	49.07	K1(DSSO)	K5(DSSO)	lhcb42_0076852-lhcb5_0087274	KATLQLAEIK	1	lhcb42_0076852	205	AAPVKQK	5	lhcb5_0087274	11	14887;14889;14890;14891;14892	398.23999;414.226166	2;2	1168.695679;1200.667969	1;1	20180922_F1_Ag5_alban001_SA_PLdsso_2021.raw	F22	5
KATLQLAEIK-AAPKKPSR	DSSO	Intra	MS2_MS3	MS3	302.65	0	4	236.46	532.306	4	2126.2	11164	37.2717	-2.41079	False	61.04	K1(DSSO)	K5(DSSO)	lhcb42_0076852-lhcb42_0076852	KATLQLAEIK	1	lhcb42_0076852	205	AAPKKPSR	5	lhcb42_0076852	15	11164;11166;11167;11168;11169	454.770203;470.7565	2;2	584.851746;600.837341	2;2	20180922_F1_Ag5_alban001_SA_PLdsso_27.raw	F18	3
GDEEELGKENNK-SAASSKGK	DSSO	Intra	MS2_MS3	MS3	302.64	1	4	302.64	752.012	3	2254.02	5534	21.823	-1.19744	False	42.1	K8(DSSO)	K6(DSSO)	psbo_0058312-psbo_0058312	GDEEELGKENNK	8	psbo_0058312	187	SAASSKGK	6	psbo_0058312	197	5534;5536;5537;5538;5539	789.411255;821.38324	1;1	1415.622559;1447.5954	1;1	20180922_F1_Ag5_alban001_SA_PLdsso_2021.raw	F22	1
KATLQLAEIK-NAELDSEKR	DSSO	Intra	MS2_MS3	MS3	301.76	1	4	195.72	778.408	3	2333.21	14647	46.3044	-2.27338	False	42.1	K1(DSSO)	K8(DSSO)	lhcb42_0076852-lhcb42_0076852	KATLQLAEIK	1	lhcb42_0076852	205	NAELDSEKR	8	lhcb42_0076852	184	14647;14649;14650;14651;14652	1115.534546;1147.508179	1;1	584.851379;600.837158	2;2	20180922_F1_Ag5_alban001_SA_PLdsso_1719.raw	F21	3
KATLQLAEIK-SATTKK	DSSO	Inter	MS2_MS3	MS3	301.76	0	4	224.72	636.357	3	1907.06	14517	40.9174	0.58609	False	73.05	K1(DSSO)	K5(DSSO)	lhcb42_0076852-lhcb1_0081729	KATLQLAEIK	1	lhcb42_0076852	205	SATTKK	5	lhcb1_0081729	7	14517;14519;14520;14521;14522	689.382812;721.354553	1;1	584.850037;600.836182	2;2	20180922_F1_Ag5_alban001_SA_PLdsso_2021.raw	F22	6
LGANVGSAQGPTGLGKYLMR-ENNKSAASSK	DSSO	Inter	MS2_MS3	MS3	301.68	0	4	231.51	1066.86	3	3198.56	15289	47.9151	0.3539	False	61.04	K16(DSSO);M19(Oxidation)	K4(DSSO)	cp43_0013521-psbo_0058312	LGANVGSAQGPTGLGKYLMR	16	cp43_0013521	325	ENNKSAASSK	4	psbo_0058312	191	15289;15294;15295;15296;15297	1089.517212;1121.489014	1;1	1030.53237;1046.518946	2;2	20180922_F1_Ag5_alban001_SA_PLdsso_1719.raw	F21	2
GDEEELGKENNK-SAASSKGK	DSSO	Intra	MS2_MS3	MS3	301.11	0	4	301.11	752.012	3	2254.02	6410	23.8906	-1.14682	False	61.04	K8(DSSO)	K6(DSSO)	psbo_0058312-psbo_0058312	GDEEELGKENNK	8	psbo_0058312	187	SAASSKGK	6	psbo_0058312	197	6410;6412;6413;6414;6415	789.411255;821.382874	1;1	708.318909;724.30542	2;2	20180922_F1_Ag5_alban001_SA_PLdsso_2021.raw	F22	1
LGANVGSAQGPTGLGKYLMR-GDEEELGKENNK	DSSO	Inter	MS2_MS3	MS3	299.85	1	4	265.67	881.923	4	3524.67	16423	50.8583	-0.92688	False	69.9	K16(DSSO);M19(Oxidation)	K8(DSSO)	cp43_0013521-psbo_0058312	LGANVGSAQGPTGLGKYLMR	16	cp43_0013521	325	GDEEELGKENNK	8	psbo_0058312	187	16423;16428;16429;16430;16431	1415.628662;1447.601074	1;1	1030.533835;1046.520288	2;2	20180922_F1_Ag5_alban001_SA_PLdsso_1719.raw	F21	2
KVASSGSPWYGPDR-KSATTK	DSSO	Intra	MS2_MS3	MS3	297.77	0	4	297.77	767.041	3	2299.11	11548	35.6316	0.69202	False	61.04	K1(DSSO)	K1(DSSO)	lhcb1_0081729-lhcb1_0081729	KVASSGSPWYGPDR	1	lhcb1_0081729	8	KSATTK	1	lhcb1_0081729	2	11548;11553;11554;11555;11556	689.382446;721.354553	1;1	780.875331;796.861084	2;2	20180922_F1_Ag5_alban001_SA_PLdsso_23.raw	F14	5
KLCLEPTSFTVKSEGVTK-APKDVK	DSSO	Intra	MS2_MS3	MS3	297.19	1	4	297.19	710.374	4	2838.47	14104	46.5746	-1.76205	False	54.03	C3(Carbamidomethyl);K12(DSSO)	K3(DSSO)	psbo_0058312-psbo_0058312	KLCLEPTSFTVKSEGVTK	12	psbo_0058312	61	APKDVK	3	psbo_0058312	234	14104;14109;14110;14111;14112	356.205963;372.192169	2;2	1039.547119;1055.534082	2;2	20180922_F1_Ag5_alban001_SA_PLdsso_26.raw	F17	1
ATLQLAEIKHAR-KSATTK	DSSO	Inter	MS2_MS3	MS3	296.57	1	4	296.57	536.545	4	2143.16	10731	37.964	-1.0374	False	54.03	K9(DSSO)	K1(DSSO)	lhcb42_0076852-lhcb1_0081729	ATLQLAEIKHAR	9	lhcb42_0076852	214	KSATTK	1	lhcb1_0081729	2	10731;10733;10734;10735;10736	345.195099;361.181152	2;2	702.901855;718.888306	2;2	20180922_F1_Ag5_alban001_SA_PLdsso_26.raw	F17	6
QKVVAPANEELAK-KKAAPVK	DSSO	Intra	MS2_MS3	MS3	296.37	0	3	172.33	618.579	4	2471.29	8932	32.3618	-1.33828	False	61.04	K2(DSSO)	K1(DSSO Hydrolyzed);K2(DSSO)	lhcb5_0087274-lhcb5_0087274	QKVVAPANEELAK	2	lhcb5_0087274	13	KKAAPVK	2	lhcb5_0087274	6	8932;8934;8935;8936;8937	486.265839;502.252045	2;2	725.899475;741.88562	2;2	20180922_F1_Ag5_alban001_SA_PLdsso_1719.raw	F21	3
KATLQLAEIK-KAAPVK	DSSO	Inter	MS2_MS3	MS3	295.39	1	4	191.18	629.033	3	1885.09	15202	42.1664	0.7931	False	45.23	K1(DSSO)	K1(DSSO)	lhcb42_0076852-lhcb5_0087274	KATLQLAEIK	1	lhcb42_0076852	205	KAAPVK	1	lhcb5_0087274	6	15202;15204;15205;15206;15207	334.209869;350.196014	2;2	1168.692993;1200.664917	1;1	20180922_F1_Ag5_alban001_SA_PLdsso_2021.raw	F22	5
KVASSGSPWYGPDRVK-RKSATTK	DSSO	Intra	MS2_MS3	MS3	294.03	0	4	270.34	681.852	4	2724.39	9769	35.5942	-2.37973	False	73.05	K1(DSSO)	K2(DSSO);N-Term(Acetyl_protnterm)	lhcb1_0081729-lhcb1_0081729	KVASSGSPWYGPDRVK	1	lhcb1_0081729	8	RKSATTK	2	lhcb1_0081729	2	9769;9774;9775;9776;9777	444.251923;460.237946	2;2	894.459129;910.445702	2;2	20180922_F1_Ag5_alban001_SA_PLdsso_26.raw	F17	5
TVKSAPESIWYGPDRPK-SATTKK	DSSO	Inter	MS2_MS3	MS3	293.97	0	3	293.97	681.6	4	2723.38	13642	42.1808	-1.78746	False	73.05	K3(DSSO)	K5(DSSO)	lhcb2_0062077-lhcb1_0081729	TVKSAPESIWYGPDRPK	3	lhcb2_0062077	5	SATTKK	5	lhcb1_0081729	7	13642;13645;13646;13647;13648	689.384033;721.356018	1;1	662.343619;673.000296	3;3	20180922_F1_Ag5_alban001_SA_PLdsso_25.raw	F16	5
QKVVAPANEELAK-LAEIKHAR	DSSO	Inter	MS2_MS3	MS3	291.64	0	4	203.89	623.592	4	2491.35	9012	33.7229	0.4047	False	61.04	K2(DSSO)	K5(DSSO)	lhcb5_0087274-lhcb6_0079196	QKVVAPANEELAK	2	lhcb5_0087274	13	LAEIKHAR	5	lhcb6_0079196	183	9012;9015;9016;9017;9018	496.287598;512.273804	2;2	725.897522;741.884399	2;2	20180922_F1_Ag5_alban001_SA_PLdsso_26.raw	F17	6
KVASSGSPWYGPDR-NAELDSEKR	DSSO	Inter	MS2_MS3	MS3	291.08	1	4	291.08	909.091	3	2725.26	14688	41.211	-0.49833	False	54.03	K1(DSSO)	K8(DSSO)	lhcb1_0081729-lhcb42_0076852	KVASSGSPWYGPDR	1	lhcb1_0081729	8	NAELDSEKR	8	lhcb42_0076852	184	14688;14690;14691;14692;14693	1115.533203;1147.505127	1;1	780.87616;796.862488	2;2	20180922_F1_Ag5_alban001_SA_PLdsso_2021.raw	F22	8
KATLQLAEIK-NAELDSEKR	DSSO	Intra	MS2_MS3	MS3	286.88	1	4	162.56	778.407	3	2333.21	16911	45.4803	-1.25513	False	35.17	K1(DSSO)	K8(DSSO)	lhcb42_0076852-lhcb42_0076852	KATLQLAEIK	1	lhcb42_0076852	205	NAELDSEKR	8	lhcb42_0076852	184	16911;16917;16918;16919;16920	558.269592;574.255859	2;2	1168.692749;1200.665283	1;1	20180922_F1_Ag5_alban001_SA_PLdsso_2021.raw	F22	3
TVKSAPESIWYGPDRPK-SATTKK	DSSO	Inter	MS2_MS3	MS3	286.88	0	4	286.88	908.465	3	2723.38	13669	42.2352	-1.32714	False	73.05	K3(DSSO)	K5(DSSO)	lhcb2_0062077-lhcb1_0081729	TVKSAPESIWYGPDRPK	3	lhcb2_0062077	5	SATTKK	5	lhcb1_0081729	7	13669;13671;13672;13673;13674	689.383972;721.355957	1;1	993.011553;1008.996965	2;2	20180922_F1_Ag5_alban001_SA_PLdsso_25.raw	F16	5
LGANVGSAQGPTGLGKYLMR-ENNKSAASSK	DSSO	Inter	MS2_MS3	MS3	285.96	1	4	260.22	800.396	4	3198.56	15253	47.8347	-1.77686	False	76.14	K16(DSSO);M19(Oxidation)	K4(DSSO)	cp43_0013521-psbo_0058312	LGANVGSAQGPTGLGKYLMR	16	cp43_0013521	325	ENNKSAASSK	4	psbo_0058312	191	15253;15255;15256;15257;15258	1089.519287;1121.491211	1;1	1030.535055;1046.521143	2;2	20180922_F1_Ag5_alban001_SA_PLdsso_1719.raw	F21	2
TVKSAPESIWYGPDRPK-KSATTKK	DSSO	Inter	MS2_MS3	MS3	282.61	1	3	282.61	606.303	5	3027.49	13643	42.1831	0.33685	False	61.04	K3(DSSO)	K1(DSSO);K6(DSSO Hydrolyzed)	lhcb2_0062077-lhcb1_0081729	TVKSAPESIWYGPDRPK	3	lhcb2_0062077	5	KSATTKK	1	lhcb1_0081729	2	13643;13649;13650;13651;13652	497.249512;513.235779	2;2	662.342154;672.999747	3;3	20180922_F1_Ag5_alban001_SA_PLdsso_25.raw	F16	5
KVASSGSPWYGPDRVK-KSATTK	DSSO	Intra	MS2_MS3	MS3	281.9	0	4	244.44	842.762	3	2526.27	9488	34.875	0.40849	False	73.05	K1(DSSO)	K1(DSSO)	lhcb1_0081729-lhcb1_0081729	KVASSGSPWYGPDRVK	1	lhcb1_0081729	8	KSATTK	1	lhcb1_0081729	2	9488;9490;9491;9492;9493	689.38269;721.354736	1;1	894.45681;910.442955	2;2	20180922_F1_Ag5_alban001_SA_PLdsso_26.raw	F17	5
GDEEELGKENNK-SAASSKGK	DSSO	Intra	MS2_MS3	MS3	281.83	1	4	281.83	564.26	4	2254.02	5330	21.3191	1.27493	False	61.04	K8(DSSO)	K6(DSSO)	psbo_0058312-psbo_0058312	GDEEELGKENNK	8	psbo_0058312	187	SAASSKGK	6	psbo_0058312	197	5330;5332;5333;5334;5335	395.207916;411.193939	2;2	708.317444;724.303467	2;2	20180922_F1_Ag5_alban001_SA_PLdsso_2021.raw	F22	1
KVASSGSPWYGPDR-KAAPK	DSSO	Inter	MS2_MS3	MS3	281.17	1	3	281.17	726.695	3	2178.07	11416	36.3283	-2.07976	False	61.04	K1(DSSO)	K1(DSSO)	lhcb1_0081729-lhcb42_0076852	KVASSGSPWYGPDR	1	lhcb1_0081729	8	KAAPK	1	lhcb42_0076852	10	11416;11421;11422;11423;11424	568.346436;600.318787	1;1	780.87704;796.86319	2;2	20180922_F1_Ag5_alban001_SA_PLdsso_22.raw	F13	8
TVKSAPESIWYGPDRPK-KTVTKK	DSSO	Inter	MS2_MS3	MS3	280.84	0	3	280.84	594.503	5	2968.49	14414	43.4762	-0.92958	False	61.04	K3(DSSO)	K1(DSSO Hydrolyzed);K5(DSSO)	lhcb2_0062077-lhcb1_0074459_0102114	TVKSAPESIWYGPDRPK	3	lhcb2_0062077	5	KTVTKK	5	lhcb1_0074459_0102114	6	14414;14416;14417;14418;14419	467.749695;483.735992	2;2	662.343192;673.000235	3;3	20180922_F1_Ag5_alban001_SA_PLdsso_24.raw	F15	3
QKVVAPANEELAK-KAAPK	DSSO	Inter	MS2_MS3	MS3	277.65	0	4	184.7	690.041	3	2068.11	8693	28.8827	-1.11315	False	54.03	K2(DSSO)	K1(DSSO)	lhcb5_0087274-lhcb42_0076852	QKVVAPANEELAK	2	lhcb5_0087274	13	KAAPK	1	lhcb42_0076852	10	8693;8698;8699;8700;8701	568.34613;600.318359	1;1	725.899231;741.885376	2;2	20180922_F1_Ag5_alban001_SA_PLdsso_2021.raw	F22	6
TADGDEGGKHQLITATVK-AQAGDKR	DSSO	Intra	MS2_MS3	MS3	276.34	0	4	276.34	915.119	3	2743.34	9600	33.0271	-1.13633	False	61.04	K9(DSSO)	K6(DSSO)	psbp_0033281-psbp_0033281	TADGDEGGKHQLITATVK	9	psbp_0033281	143	AQAGDKR	6	psbp_0033281	166	9600;9605;9606;9607;9608	799.406738;831.380127	1;1	947.979941;963.966087	2;2	20180922_F1_Ag5_alban001_SA_PLdsso_25.raw	F16	1
TVKSAPESIWYGPDRPK-LFSKK	DSSO	Inter	MS2_MS3	MS3	275.8	0	3	275.8	688.857	4	2752.4	20525	61.2145	-1.2347	False	61.04	K3(DSSO)	K4(DSSO);N-Term(Acetyl_protnterm)	lhcb2_0062077-lhcb5_0087274	TVKSAPESIWYGPDRPK	3	lhcb2_0062077	5	LFSKK	4	lhcb5_0087274	4	20525;20530;20531;20532;20533	718.414307;750.38623	1;1	662.343375;673.000174	3;3	20180922_F1_Ag5_alban001_SA_PLdsso_1719.raw	F21	3
KDIQPWQER-YNAKK	DSSO	Inter	MS2_MS3	MS3	274.24	0	4	274.24	660.661	3	1979.97	9855	35.8097	0.10939	False	61.04	K1(DSSO)	K4(DSSO)	cp43_0013521-psbo_0058312	KDIQPWQER	1	cp43_0013521	368	YNAKK	4	psbo_0058312	49	9855;9860;9861;9862;9863	677.361389;709.333862	1;1	627.317078;643.303101	2;2	20180922_F1_Ag5_alban001_SA_PLdsso_26.raw	F17	2
QKVVAPANEELAK-KATLQLAEIK	DSSO	Inter	MS2_MS3	MS3	273.37	1	3	203.4	667.872	4	2668.47	15420	48.2666	-0.78348	False	49.07	K2(DSSO)	K1(DSSO)	lhcb42_0076852-lhcb5_0087274	QKVVAPANEELAK	2	lhcb5_0087274	13	KATLQLAEIK	1	lhcb42_0076852	205	15420;15425;15426;15427;15428	725.899414;741.885193	2;2	1168.694214;1200.664673	1;1	20180922_F1_Ag5_alban001_SA_PLdsso_1719.raw	F21	6
KATLQLAEIK-KSATTK	DSSO	Inter	MS2_MS3	MS3	272.82	0	4	126.27	636.357	3	1907.06	14262	40.4229	-1.23179	False	42.1	K1(DSSO)	K1(DSSO)	lhcb42_0076852-lhcb1_0081729	KATLQLAEIK	1	lhcb42_0076852	205	KSATTK	1	lhcb1_0081729	2	14262;14268;14269;14270;14271	345.195282;361.181458	2;2	1168.692627;1200.661499	1;1	20180922_F1_Ag5_alban001_SA_PLdsso_2021.raw	F22	6
YNEAIYSTAKR-SKQETEEK	DSSO	Intra	MS2_MS3	MS3	271.48	1	4	184.43	613.54	4	2451.14	9160	29.9824	-0.67525	False	42.1	K10(DSSO)	K2(DSSO)	tl183_0065375-tl183_0065375	YNEAIYSTAKR	10	tl183_0065375	136	SKQETEEK	2	tl183_0065375	165	9160;9162;9163;9164;9165	685.340942;701.327515	2;2	1032.484253;1064.45752	1;1	20180922_F1_Ag5_alban001_SA_PLdsso_2021.raw	F22	1
KATLQLAEIK-KSATTKK	DSSO	Inter	MS2_MS3	MS3	271.35	0	4	185.42	509.543	4	2035.15	10310	36.9492	-1.05501	False	54.03	K1(DSSO)	K1(DSSO)	lhcb42_0076852-lhcb1_0081729	KATLQLAEIK	1	lhcb42_0076852	205	KSATTKK	1	lhcb1_0081729	2	10310;10312;10313;10314;10315	409.24292;425.229004	2;2	584.851074;600.836121	2;2	20180922_F1_Ag5_alban001_SA_PLdsso_26.raw	F17	6
KATLQLAEIK-AAPKKPSR	DSSO	Intra	MS2_MS3	MS3	271.04	0	4	194	532.306	4	2126.2	10509	37.4497	-2.69753	False	37.17	K1(DSSO)	K4(DSSO)	lhcb42_0076852-lhcb42_0076852	KATLQLAEIK	1	lhcb42_0076852	205	AAPKKPSR	4	lhcb42_0076852	14	10509;10511;10512;10513;10514	908.533142;940.507507	1;1	584.851929;600.837769	2;2	20180922_F1_Ag5_alban001_SA_PLdsso_26.raw	F17	3
KDIQPWQER-YNAKK	DSSO	Inter	MS2_MS3	MS3	271	0	4	271	660.661	3	1979.97	10685	35.5677	-0.67382	False	61.04	K1(DSSO)	K4(DSSO)	cp43_0013521-psbo_0058312	KDIQPWQER	1	cp43_0013521	368	YNAKK	4	psbo_0058312	49	10685;10687;10688;10689;10690	677.362183;709.334351	1;1	627.317627;643.30365	2;2	20180922_F1_Ag5_alban001_SA_PLdsso_25.raw	F16	2
GDEEELGKENNK-SAASSKGK	DSSO	Intra	MS2_MS3	MS3	270.93	1	4	270.93	564.261	4	2254.02	5039	21.4949	-2.03584	False	61.04	K8(DSSO)	K6(DSSO)	psbo_0058312-psbo_0058312	GDEEELGKENNK	8	psbo_0058312	187	SAASSKGK	6	psbo_0058312	197	5039;5041;5042;5043;5044	395.20932;411.195557	2;2	708.319336;724.305237	2;2	20180922_F1_Ag5_alban001_SA_PLdsso_1719.raw	F21	1
FFDPLGLAADPEKK-QKVVAPANEELAK	DSSO	Inter	MS2_MS3	MS3	270.32	0	4	229.98	776.153	4	3101.59	21605	64.0318	0.67671	False	61.04	K13(DSSO)	K2(DSSO)	lhcb5_0087274-lhcb42_0076852	FFDPLGLAADPEKK	13	lhcb42_0076852	204	QKVVAPANEELAK	2	lhcb5_0087274	13	21605;21607;21608;21609;21610	801.412323;817.39978	2;2	725.89801;741.884094	2;2	20180922_F1_Ag5_alban001_SA_PLdsso_1719.raw	F21	6
ATEDKTDAATDVATK-DGVYPEKVNPGR	DSSO	Intra	MS2_MS3	MS3	269.15	1	4	269.15	756.859	4	3024.42	10157	36.2729	-0.89263	False	73.05	K5(DSSO)	K7(DSSO)	psad_0015054-psad_0015054	ATEDKTDAATDVATK	5	psad_0015054	5	DGVYPEKVNPGR	7	psad_0015054	128	10157;10159;10160;10161;10162	692.847046;708.833069	2;2	795.879333;811.865051	2;2	20180922_F1_Ag5_alban001_SA_PLdsso_1416.raw	F20	1
NTPLAFQNTKLMTR-APKDVK	DSSO	Intra	MS2_MS3	MS3	265.22	0	4	265.22	822.425	3	2465.26	15609	42.9461	-1.17739	False	61.04	K10(DSSO);M12(Oxidation)	K3(DSSO)	psbo_0058312-psbo_0058312	NTPLAFQNTKLMTR	10	psbo_0058312	77	APKDVK	3	psbo_0058312	234	15609;15613;15614;15615;15616	711.404663;743.376587	1;1	852.941248;868.927204	2;2	20180922_F1_Ag5_alban001_SA_PLdsso_2021.raw	F22	1
TVKSAPESIWYGPDRPK-KAAPK	DSSO	Inter	MS2_MS3	MS3	264.79	1	3	264.79	521.274	5	2602.34	12392	42.1359	0.52376	False	73.05	K3(DSSO)	K1(DSSO)	lhcb2_0062077-lhcb42_0076852	TVKSAPESIWYGPDRPK	3	lhcb2_0062077	5	KAAPK	1	lhcb42_0076852	10	12392;12394;12395;12395;12396;12397	284.675934;300.662109	2;2	662.342642;673.000174	3;3	20180922_F1_Ag5_alban001_SA_PLdsso_26.raw	F17	5
GDEEELGKENNKSAASSK-GSSFLDPKGR	DSSO	Intra	MS2_MS3	MS3	264.44	1	4	264.44	623.494	5	3113.44	12017	38.2838	-1.57955	False	54.03	K12(DSSO)	K8(DSSO)	psbo_0058312-psbo_0058312	GDEEELGKENNKSAASSK	12	psbo_0058312	191	GSSFLDPKGR	8	psbo_0058312	160	12017;12022;12023;12024;12025	559.286194;575.272339	2;2	649.637207;660.294678	3;3	20180922_F1_Ag5_alban001_SA_PLdsso_24.raw	F15	1
KVASSGSPWYGPDRVK-KSATTK	DSSO	Intra	MS2_MS3	MS3	262.1	1	4	156.19	632.323	4	2526.27	9423	34.7279	-2.19424	False	54.03	K1(DSSO)	K1(DSSO)	lhcb1_0081729-lhcb1_0081729	KVASSGSPWYGPDRVK	1	lhcb1_0081729	8	KSATTK	1	lhcb1_0081729	2	9423;9425;9426;9427;9428	345.195404;361.181458	2;2	894.457909;910.444298	2;2	20180922_F1_Ag5_alban001_SA_PLdsso_26.raw	F17	5
GSSFLDPKGR-ENNKSAASSK	DSSO	Intra	MS2_MS3	MS3	261.83	1	4	227.92	752.691	3	2256.06	11544	35.1959	-0.88675	False	39.46	K8(DSSO)	K4(DSSO)	psbo_0058312-psbo_0058312	GSSFLDPKGR	8	psbo_0058312	160	ENNKSAASSK	4	psbo_0058312	191	11544;11546;11547;11548;11549	1117.564331;1149.537598	1;1	1089.518311;1121.489746	1;1	20180922_F1_Ag5_alban001_SA_PLdsso_2021.raw	F22	1
KVASSGSPWYGPDR-KAAPVK	DSSO	Inter	MS2_MS3	MS3	261.72	1	4	261.72	759.718	3	2277.14	12644	37.3732	-1.39262	False	61.04	K1(DSSO)	K1(DSSO)	lhcb1_0081729-lhcb5_0087274	KVASSGSPWYGPDR	1	lhcb1_0081729	8	KAAPVK	1	lhcb5_0087274	6	12644;12646;12647;12648;12649	667.414673;699.386963	1;1	780.876673;796.862579	2;2	20180922_F1_Ag5_alban001_SA_PLdsso_2021.raw	F22	7
GDEEELGKENNK-GSSFLDPKGR	DSSO	Intra	MS2_MS3	MS3	261.29	1	4	261.29	646.298	4	2582.17	13547	43.648	0.51622	False	61.04	K8(DSSO)	K8(DSSO)	psbo_0058312-psbo_0058312	GDEEELGKENNK	8	psbo_0058312	187	GSSFLDPKGR	8	psbo_0058312	160	13547;13550;13551;13552;13553	559.285095;575.271484	2;2	708.317627;724.30365	2;2	20180922_F1_Ag5_alban001_SA_PLdsso_1719.raw	F21	1
QKVVAPANEELAK-KKAAPK	DSSO	Inter	MS2_MS3	MS3	260.77	0	4	198.41	593.81	4	2372.22	8275	30.5711	0.2949	False	54.03	K2(DSSO)	K1(DSSO);K2(DSSO Hydrolyzed)	lhcb5_0087274-lhcb42_0076852	QKVVAPANEELAK	2	lhcb5_0087274	13	KKAAPK	1	lhcb42_0076852	9	8275;8280;8281;8282;8283	436.730865;452.716888	2;2	725.89856;741.88442	2;2	20180922_F1_Ag5_alban001_SA_PLdsso_1719.raw	F21	5
TVKSAPESIWYGPDRPK-KSATTK	DSSO	Inter	MS2_MS3	MS3	260.59	1	3	260.59	545.485	5	2723.39	13404	41.6364	1.20242	False	73.05	K3(DSSO)	K1(DSSO)	lhcb2_0062077-lhcb1_0081729	TVKSAPESIWYGPDRPK	3	lhcb2_0062077	5	KSATTK	1	lhcb1_0081729	2	13404;13406;13407;13408;13409	345.19458;361.180511	2;2	662.341666;672.999075	3;3	20180922_F1_Ag5_alban001_SA_PLdsso_25.raw	F16	5
TVKSAPESIWYGPDRPK-NAELDSEKR	DSSO	Inter	MS2_MS3	MS3	258.82	0	4	258.82	630.711	5	3149.53	15337	46.0374	0.4084	False	50.07	K3(DSSO)	K8(DSSO)	lhcb2_0062077-lhcb42_0076852	TVKSAPESIWYGPDRPK	3	lhcb2_0062077	5	NAELDSEKR	8	lhcb42_0076852	184	15337;15339;15340;15341;15342	558.269531;574.255798	2;2	662.342154;672.999442	3;3	20180922_F1_Ag5_alban001_SA_PLdsso_25.raw	F16	5
KATLQLAEIK-NAELDSEKR	DSSO	Intra	MS2_MS3	MS3	258.33	1	3	204.15	778.409	3	2333.21	15362	45.6786	-1.40311	False	37.17	K1(DSSO)	K8(DSSO)	lhcb42_0076852-lhcb42_0076852	KATLQLAEIK	1	lhcb42_0076852	205	NAELDSEKR	8	lhcb42_0076852	184	15362;15367;15368;15369;15370	558.27063;574.256226	2;2	1168.694458;1200.667847	1;1	20180922_F1_Ag5_alban001_SA_PLdsso_24.raw	F15	3
TVKSAPESIWYGPDRPK-AAPVKQK	DSSO	Inter	MS2_MS3	MS3	257.04	0	4	257.04	708.123	4	2829.47	13924	42.3796	-0.83833	False	54.03	K3(DSSO)	K5(DSSO)	lhcb2_0062077-lhcb5_0087274	TVKSAPESIWYGPDRPK	3	lhcb2_0062077	5	AAPVKQK	5	lhcb5_0087274	11	13924;13926;13927;13928;13929	795.4729;827.445251	1;1	993.01021;1008.996538	2;2	20180922_F1_Ag5_alban001_SA_PLdsso_24.raw	F15	4
KATLQLAEIK-FGFAFGKK	DSSO	Intra	MS2_MS3	MS3	256.91	1	4	193.68	544.049	4	2173.17	25265	62.2843	1.00102	False	42.1	K1(DSSO)	K7(DSSO)	lhcb42_0076852-lhcb42_0076852	KATLQLAEIK	1	lhcb42_0076852	205	FGFAFGKK	7	lhcb42_0076852	8	25265;25270;25271;25272;25273	955.502258;987.47467	1;1	584.849915;600.835938	2;2	20180922_F1_Ag5_alban001_SA_PLdsso_2021.raw	F22	3
KATLQLAEIK-NAELDSEKR	DSSO	Intra	MS2_MS3	MS3	256.9	1	3	208.08	584.057	4	2333.21	14427	45.786	-0.00856	False	26.52	K1(DSSO)	K8(DSSO)	lhcb42_0076852-lhcb42_0076852	KATLQLAEIK	1	lhcb42_0076852	205	NAELDSEKR	8	lhcb42_0076852	184	14427;14429;14430;14431;14432	1115.53064;1147.499756	1;1	1168.696655;1200.665649	1;1	20180922_F1_Ag5_alban001_SA_PLdsso_1719.raw	F21	3
KVASSGSPWYGPDR-KSATTK	DSSO	Intra	MS2_MS3	MS3	256.71	0	4	256.71	767.041	3	2299.11	10867	35.9183	-1.55632	False	61.04	K1(DSSO)	K1(DSSO)	lhcb1_0081729-lhcb1_0081729	KVASSGSPWYGPDR	1	lhcb1_0081729	8	KSATTK	1	lhcb1_0081729	2	10867;10869;10870;10871;10872	689.384033;721.356079	1;1	780.87677;796.862915	2;2	20180922_F1_Ag5_alban001_SA_PLdsso_24.raw	F15	5
TVKSAPESIWYGPDRPK-KAAPK	DSSO	Inter	MS2_MS3	MS3	254.06	0	4	254.06	651.34	4	2602.34	12419	42.2059	-1.88199	False	73.05	K3(DSSO)	K1(DSSO)	lhcb2_0062077-lhcb42_0076852	TVKSAPESIWYGPDRPK	3	lhcb2_0062077	5	KAAPK	1	lhcb42_0076852	10	12419;12421;12422;12423;12424	568.346436;600.318665	1;1	662.343558;673.00054	3;3	20180922_F1_Ag5_alban001_SA_PLdsso_26.raw	F17	5
TVKSAPESIWYGPDRPK-KPEDFAK	DSSO	Inter	MS2_MS3	MS3	253.59	0	3	253.59	731.368	4	2922.45	15938	47.4509	1.09755	False	54.03	K3(DSSO)	K1(DSSO)	lhcb2_0062077-lhcb5_0087274	TVKSAPESIWYGPDRPK	3	lhcb2_0062077	5	KPEDFAK	1	lhcb5_0087274	66	15938;15939;15940;15941;15942	444.726227;460.710999	2;2	993.009644;1008.994585	2;2	20180922_F1_Ag5_alban001_SA_PLdsso_25.raw	F16	7
GDEEELGKENNK-SAASSKGK	DSSO	Intra	MS2_MS3	MS3	253.31	1	4	253.31	564.26	4	2254.02	5069	22.2877	1.16427	False	61.04	K8(DSSO)	K6(DSSO)	psbo_0058312-psbo_0058312	GDEEELGKENNK	8	psbo_0058312	187	SAASSKGK	6	psbo_0058312	197	5069;5074;5075;5076;5077	395.208221;411.194031	2;2	708.317139;724.303101	2;2	20180922_F1_Ag5_alban001_SA_PLdsso_22.raw	F13	1
GDEEELGKENNK-SAASSKGK	DSSO	Intra	MS2_MS3	MS3	252.97	0	4	252.97	752.01	3	2254.02	6710	24.6095	-2.21814	False	61.04	K8(DSSO)	K6(DSSO)	psbo_0058312-psbo_0058312	GDEEELGKENNK	8	psbo_0058312	187	SAASSKGK	6	psbo_0058312	197	6710;6712;6713;6714;6715	789.411804;821.384277	1;1	708.319214;724.30542	2;2	20180922_F1_Ag5_alban001_SA_PLdsso_2021.raw	F22	1
YNEAIYSTAKR-ESNFKSK	DSSO	Intra	MS2_MS3	MS3	252.69	0	4	252.69	771.368	3	2312.09	11589	35.3076	1.05018	False	73.05	K10(DSSO)	K5(DSSO)	tl183_0065375-tl183_0065375	YNEAIYSTAKR	10	tl183_0065375	136	ESNFKSK	5	tl183_0065375	163	11589;11591;11592;11593;11594	893.435486;925.407227	1;1	685.340393;701.326416	2;2	20180922_F1_Ag5_alban001_SA_PLdsso_2021.raw	F22	1
QKVVAPANEELAK-NAELDSEKR	DSSO	Inter	MS2_MS3	MS3	252.63	0	4	186.94	872.439	3	2615.3	9966	35.0516	-0.70528	False	54.03	K2(DSSO)	K8(DSSO)	lhcb5_0087274-lhcb42_0076852	QKVVAPANEELAK	2	lhcb5_0087274	13	NAELDSEKR	8	lhcb42_0076852	184	9966;9968;9969;9970;9971	1115.533325;1147.506958	1;1	725.899292;741.885315	2;2	20180922_F1_Ag5_alban001_SA_PLdsso_1719.raw	F21	6
QKVVAPANEELAK-KSATTKK	DSSO	Inter	MS2_MS3	MS3	252.59	0	3	145.07	580.068	4	2317.25	6134	25.995	-0.76968	False	42.1	K2(DSSO)	K1(DSSO)	lhcb5_0087274-lhcb1_0081729	QKVVAPANEELAK	2	lhcb5_0087274	13	KSATTKK	1	lhcb1_0081729	2	6134;6136;6137;6138;6139	817.477905;849.449951	1;1	725.898865;741.885071	2;2	20180922_F1_Ag5_alban001_SA_PLdsso_26.raw	F17	6
QKVVAPANEELAK-KKAAPVK	DSSO	Intra	MS2_MS3	MS3	252.25	0	4	181.76	574.575	4	2295.28	6940	28.2128	0.60533	False	39.46	K2(DSSO)	K2(DSSO)	lhcb5_0087274-lhcb5_0087274	QKVVAPANEELAK	2	lhcb5_0087274	13	KKAAPVK	2	lhcb5_0087274	6	6940;6941;6942;6943;6944	398.25766;414.243652	2;2	725.898042;741.884399	2;2	20180922_F1_Ag5_alban001_SA_PLdsso_26.raw	F17	3
TVKSAPESIWYGPDRPK-KSATTK	DSSO	Inter	MS2_MS3	MS3	251.58	0	4	251.58	681.6	4	2723.38	12304	41.8905	-1.10814	False	49.07	K3(DSSO)	K1(DSSO)	lhcb2_0062077-lhcb1_0081729	TVKSAPESIWYGPDRPK	3	lhcb2_0062077	5	KSATTK	1	lhcb1_0081729	2	12304;12306;12307;12308;12309	689.383667;721.355713	1;1	993.006548;1008.999451	2;2	20180922_F1_Ag5_alban001_SA_PLdsso_26.raw	F17	5
ATLQLAEIKHAR-NAELDSEKR	DSSO	Intra	MS2_MS3	MS3	249.29	0	4	249.29	857.108	3	2569.31	12914	43.3792	-2.25519	False	54.03	K9(DSSO)	K8(DSSO)	lhcb42_0076852-lhcb42_0076852	ATLQLAEIKHAR	9	lhcb42_0076852	214	NAELDSEKR	8	lhcb42_0076852	184	12914;12916;12917;12918;12919	1115.535889;1147.511597	1;1	702.90271;718.889038	2;2	20180922_F1_Ag5_alban001_SA_PLdsso_26.raw	F17	3
TVKSAPESIWYGPDRPK-KSATTK	DSSO	Inter	MS2_MS3	MS3	249.15	0	4	249.15	908.464	3	2723.38	13448	41.7419	-1.36197	False	73.05	K3(DSSO)	K1(DSSO)	lhcb2_0062077-lhcb1_0081729	TVKSAPESIWYGPDRPK	3	lhcb2_0062077	5	KSATTK	1	lhcb1_0081729	2	13448;13450;13451;13452;13453	689.383972;721.355835	1;1	993.011064;1008.996904	2;2	20180922_F1_Ag5_alban001_SA_PLdsso_25.raw	F16	5
YNEAIYSTAKR-SKQETEEK	DSSO	Intra	MS2_MS3	MS3	249.13	1	4	160.74	817.717	3	2451.14	9171	30.0003	-0.96565	False	45.23	K10(DSSO)	K2(DSSO)	tl183_0065375-tl183_0065375	YNEAIYSTAKR	10	tl183_0065375	136	SKQETEEK	2	tl183_0065375	165	9171;9173;9174;9175;9176	1369.675415;1401.646292	1;1	516.746399;532.732666	2;2	20180922_F1_Ag5_alban001_SA_PLdsso_2021.raw	F22	1
KDIQPWQER-YNAKK	DSSO	Inter	MS2_MS3	MS3	248.84	0	4	248.84	660.661	3	1979.97	11121	36.3927	-1.36521	False	61.04	K1(DSSO)	K4(DSSO)	cp43_0013521-psbo_0058312	KDIQPWQER	1	cp43_0013521	368	YNAKK	4	psbo_0058312	49	11121;11123;11124;11125;11126	677.362671;709.334778	1;1	627.318115;643.303772	2;2	20180922_F1_Ag5_alban001_SA_PLdsso_24.raw	F15	2
QKVVAPANEELAK-KKAAPVK	DSSO	Intra	MS2_MS3	MS3	248.56	0	4	174.42	765.764	3	2295.28	6979	28.3141	-1.70054	False	61.04	K2(DSSO)	K2(DSSO)	lhcb5_0087274-lhcb5_0087274	QKVVAPANEELAK	2	lhcb5_0087274	13	KKAAPVK	2	lhcb5_0087274	6	6979;6981;6982;6983;6984	795.510193;827.482361	1;1	725.899719;741.885925	2;2	20180922_F1_Ag5_alban001_SA_PLdsso_26.raw	F17	3
NAELDSEKR-AAPKKPSR	DSSO	Intra	MS2_MS3	MS3	248.15	1	4	211.62	691.686	3	2073.04	4222	20.5522	-1.01525	False	45.23	K8(DSSO)	K5(DSSO)	lhcb42_0076852-lhcb42_0076852	NAELDSEKR	8	lhcb42_0076852	184	AAPKKPSR	5	lhcb42_0076852	15	4222;4224;4225;4226;4227	908.532349;940.504822	1;1	1115.533569;1147.505615	1;1	20180922_F1_Ag5_alban001_SA_PLdsso_27.raw	F18	3
KVASSGSPWYGPDR-KSATTK	DSSO	Intra	MS2_MS3	MS3	245.82	0	4	245.82	767.04	3	2299.11	11332	36.1681	-0.68538	False	61.04	K1(DSSO)	K1(DSSO)	lhcb1_0081729-lhcb1_0081729	KVASSGSPWYGPDR	1	lhcb1_0081729	8	KSATTK	1	lhcb1_0081729	2	11332;11338;11339;11340;11341	689.383667;721.355469	1;1	780.87616;796.862427	2;2	20180922_F1_Ag5_alban001_SA_PLdsso_22.raw	F13	5
KVASSGSPWYGPDR-KPEDFAK	DSSO	Inter	MS2_MS3	MS3	244.45	0	3	244.45	833.396	3	2498.17	15859	43.4556	-0.00309	False	61.04	K1(DSSO)	K1(DSSO)	lhcb1_0081729-lhcb5_0087274	KVASSGSPWYGPDR	1	lhcb1_0081729	8	KPEDFAK	1	lhcb5_0087274	66	15859;15861;15862;15863;15864	888.446411;920.418335	1;1	780.875488;796.862061	2;2	20180922_F1_Ag5_alban001_SA_PLdsso_2021.raw	F22	10
KATLQLAEIK-FGFAFGKKK	DSSO	Intra	MS2_MS3	MS3	244.42	1	4	148.56	620.077	4	2477.29	25022	61.7327	0.21788	False	49.07	K1(DSSO)	K7(DSSO Hydrolyzed);K8(DSSO)	lhcb42_0076852-lhcb42_0076852	KATLQLAEIK	1	lhcb42_0076852	205	FGFAFGKKK	8	lhcb42_0076852	9	25022;25027;25028;25029;25030	584.850281;600.836243	2;2	630.310547;646.296021	2;2	20180922_F1_Ag5_alban001_SA_PLdsso_2021.raw	F22	3
KATLQLAEIK-NAELDSEKR	DSSO	Intra	MS2_MS3	MS3	244.28	1	4	183.53	778.408	3	2333.21	16076	45.5773	-1.22121	False	37.17	K1(DSSO)	K8(DSSO)	lhcb42_0076852-lhcb42_0076852	KATLQLAEIK	1	lhcb42_0076852	205	NAELDSEKR	8	lhcb42_0076852	184	16076;16078;16079;16080;16081	558.270142;574.255615	2;2	1168.693604;1200.666504	1;1	20180922_F1_Ag5_alban001_SA_PLdsso_22.raw	F13	3
LTFDEIQSKTYLEVK-EGAPKR	DSSO	Intra	MS2_MS3	MS3	244.11	0	4	244.11	876.782	3	2628.33	22401	56.2844	-0.16902	False	54.03	K9(DSSO)	K5(DSSO)	psbo_0058312-psbo_0058312	LTFDEIQSKTYLEVK	9	psbo_0058312	15	EGAPKR	5	psbo_0058312	5	22401;22406;22407;22408;22409	711.378784;743.350952	1;1	934.488308;950.474426	2;2	20180922_F1_Ag5_alban001_SA_PLdsso_2021.raw	F22	1
TADGDEGGKHQLITATVKDGK-AQAGDKR	DSSO	Intra	MS2_MS3	MS3	243.75	0	4	243.75	761.627	4	3043.49	8278	30.7736	-0.34619	False	61.04	K9(DSSO)	K6(DSSO)	psbp_0033281-psbp_0033281	TADGDEGGKHQLITATVKDGK	9	psbp_0033281	143	AQAGDKR	6	psbp_0033281	166	8278;8279;8280;8281;8282	799.406311;831.378784	1;1	732.36908;743.027466	3;3	20180922_F1_Ag5_alban001_SA_PLdsso_28.raw	F19	1
TVKSAPESIWYGPDRPK-AAPVKQK	DSSO	Inter	MS2_MS3	MS3	242.98	0	4	242.98	708.122	4	2829.47	13768	42.4617	-2.18979	False	54.03	K3(DSSO)	K5(DSSO)	lhcb2_0062077-lhcb5_0087274	TVKSAPESIWYGPDRPK	3	lhcb2_0062077	5	AAPVKQK	5	lhcb5_0087274	11	13768;13773;13774;13775;13776	795.473755;827.445923	1;1	993.011492;1008.997087	2;2	20180922_F1_Ag5_alban001_SA_PLdsso_25.raw	F16	4
KDIQPWQER-YNAKK	DSSO	Inter	MS2_MS3	MS3	242.83	1	3	242.83	660.661	3	1979.97	10610	35.3977	-2.32125	False	61.04	K1(DSSO)	K4(DSSO)	cp43_0013521-psbo_0058312	KDIQPWQER	1	cp43_0013521	368	YNAKK	4	psbo_0058312	49	10610;10613;10614;10615;10616	677.363098;709.335571	1;1	627.318909;643.304382	2;2	20180922_F1_Ag5_alban001_SA_PLdsso_24.raw	F15	2
KDIQPWQER-YNAKK	DSSO	Inter	MS2_MS3	MS3	242.83	0	4	242.83	660.66	3	1979.96	11089	35.6577	-1.13851	False	61.04	K1(DSSO)	K4(DSSO)	cp43_0013521-psbo_0058312	KDIQPWQER	1	cp43_0013521	368	YNAKK	4	psbo_0058312	49	11089;11091;11092;11093;11094	677.362549;709.334595	1;1	627.317993;643.303833	2;2	20180922_F1_Ag5_alban001_SA_PLdsso_22.raw	F13	2
TVKSAPESIWYGPDRPK-KAAPK	DSSO	Inter	MS2_MS3	MS3	241.14	0	4	241.14	651.339	4	2602.34	13576	42.0294	-1.25638	False	73.05	K3(DSSO)	K1(DSSO)	lhcb2_0062077-lhcb42_0076852	TVKSAPESIWYGPDRPK	3	lhcb2_0062077	5	KAAPK	1	lhcb42_0076852	10	13576;13578;13579;13580;13581	568.34613;600.31842	1;1	662.343192;673.000296	3;3	20180922_F1_Ag5_alban001_SA_PLdsso_25.raw	F16	5
TVKSAPESIWYGPDRPK-KAAPVK	DSSO	Inter	MS2_MS3	MS3	241.14	1	4	241.14	541.087	5	2701.41	13940	42.8325	0.33098	False	61.04	K3(DSSO)	K1(DSSO)	lhcb2_0062077-lhcb5_0087274	TVKSAPESIWYGPDRPK	3	lhcb2_0062077	5	KAAPVK	1	lhcb5_0087274	6	13940;13945;13946;13947;13948	334.210236;350.196198	2;2	662.342651;672.99993	3;3	20180922_F1_Ag5_alban001_SA_PLdsso_25.raw	F16	4
KDIQPWQER-YNAKK	DSSO	Inter	MS2_MS3	MS3	239.42	0	4	239.42	660.661	3	1979.97	11280	35.0816	0.36584	False	61.04	K1(DSSO)	K4(DSSO)	cp43_0013521-psbo_0058312	KDIQPWQER	1	cp43_0013521	368	YNAKK	4	psbo_0058312	49	11280;11283;11284;11285;11286	677.360718;709.332947	1;1	627.317566;643.301941	2;2	20180922_F1_Ag5_alban001_SA_PLdsso_23.raw	F14	2
NAELDSEKR-KAAPVK	DSSO	Inter	MS2_MS3	MS3	238.86	0	4	197.62	611.314	3	1831.93	6384	23.8294	-1.7883	False	42.1	K8(DSSO)	K1(DSSO)	lhcb42_0076852-lhcb5_0087274	NAELDSEKR	8	lhcb42_0076852	184	KAAPVK	1	lhcb5_0087274	6	6384;6386;6387;6388;6389	334.210846;350.196899	2;2	1115.53479;1147.486712	1;1	20180922_F1_Ag5_alban001_SA_PLdsso_2021.raw	F22	5
AATPPVKQGGVDRPLWFASK-ATAGLKLEAR	DSSO	Inter	MS2_MS3	MS3	238.08	0	4	238.08	839.198	4	3353.77	19946	59.7092	-0.53185	False	61.04	K7(DSSO);N-Term(Acetyl_protnterm)	K6(DSSO)	lhca3_0056726-psak_0010409	AATPPVKQGGVDRPLWFASK	7	lhca3_0056726	7	ATAGLKLEAR	6	psak_0010409	39	19946;19948;19949;19950;19951	542.311646;558.297791	2;2	1111.09255;1127.078638	2;2	20180922_F1_Ag5_alban001_SA_PLdsso_1719.raw	F21	2
KVASSGSPWYGPDR-KSATTK	DSSO	Intra	MS2_MS3	MS3	238.01	0	4	238.01	767.039	3	2299.1	12097	37.6698	-1.21726	False	61.04	K1(DSSO)	K1(DSSO)	lhcb1_0081729-lhcb1_0081729	KVASSGSPWYGPDR	1	lhcb1_0081729	8	KSATTK	1	lhcb1_0081729	2	12097;12099;12100;12101;12102	689.383728;721.355713	1;1	780.876587;796.862793	2;2	20180922_F1_Ag5_alban001_SA_PLdsso_22.raw	F13	5
KVASSGSPWYGPDR-KSATTK	DSSO	Intra	MS2_MS3	MS3	237.92	0	4	237.92	767.04	3	2299.11	11849	37.162	-1.69924	False	61.04	K1(DSSO)	K1(DSSO)	lhcb1_0081729-lhcb1_0081729	KVASSGSPWYGPDR	1	lhcb1_0081729	8	KSATTK	1	lhcb1_0081729	2	11849;11854;11855;11856;11857	689.384094;721.35614	1;1	780.877014;796.863006	2;2	20180922_F1_Ag5_alban001_SA_PLdsso_22.raw	F13	5
ATLQLAEIKHAR-NAELDSEKR	DSSO	Intra	MS2_MS3	MS3	237.76	0	4	237.76	643.083	4	2569.31	12882	43.3012	-1.00609	False	61.04	K9(DSSO)	K8(DSSO)	lhcb42_0076852-lhcb42_0076852	ATLQLAEIKHAR	9	lhcb42_0076852	214	NAELDSEKR	8	lhcb42_0076852	184	12882;12884;12885;12886;12887	558.270203;574.256409	2;2	702.901978;718.88855	2;2	20180922_F1_Ag5_alban001_SA_PLdsso_26.raw	F17	3
QKVVAPANEELAK-AAPKKPSR	DSSO	Inter	MS2_MS3	MS3	236.65	0	4	119.34	602.831	4	2408.3	6528	27.1043	-2.25294	False	39.46	K2(DSSO)	K5(DSSO)	lhcb5_0087274-lhcb42_0076852	QKVVAPANEELAK	2	lhcb5_0087274	13	AAPKKPSR	5	lhcb42_0076852	15	6528;6533;6534;6535;6536	908.533081;940.504761	1;1	725.900146;741.886108	2;2	20180922_F1_Ag5_alban001_SA_PLdsso_26.raw	F17	5
KVASSGSPWYGPDR-KVSSASPWYGPDR	DSSO	Inter	MS2_MS3	MS3	234.62	1	4	234.62	1038.49	3	3113.45	20335	51.9849	-0.00628	False	35.17	K1(DSSO)	K1(DSSO)	lhcb1_0081729-lhcb1_0074459_0102114	KVASSGSPWYGPDR	1	lhcb1_0081729	8	KVSSASPWYGPDR	1	lhcb1_0074459_0102114	7	20335;20337;20338;20339;20340	1503.722046;1535.693848	1;1	1560.743042;1592.717163	1;1	20180922_F1_Ag5_alban001_SA_PLdsso_2021.raw	F22	7
QKVVAPANEELAK-KSATTKK	DSSO	Inter	MS2_MS3	MS3	233.69	0	4	131.19	624.07	4	2493.26	7971	29.7466	0.41235	False	49.07	K2(DSSO)	K1(DSSO);K6(DSSO Hydrolyzed)	lhcb5_0087274-lhcb1_0081729	QKVVAPANEELAK	2	lhcb5_0087274	13	KSATTKK	1	lhcb1_0081729	2	7971;7973;7974;7974;7975;7976	497.249481;513.235779	2;2	725.897949;741.884399	2;2	20180922_F1_Ag5_alban001_SA_PLdsso_1719.raw	F21	6
SKQETEEK-VTKSDLK	DSSO	Intra	MS2_MS3	MS3	233.52	0	4	167.32	642.652	3	1925.94	5477	21.6685	-1.19461	False	45.23	K2(DSSO)	K3(DSSO)	tl183_0065375-tl183_0065375	SKQETEEK	2	tl183_0065375	165	VTKSDLK	3	tl183_0065375	28	5477;5479;5480;5481;5482	422.742798;438.728516	2;2	1032.48513;1064.458618	1;1	20180922_F1_Ag5_alban001_SA_PLdsso_2021.raw	F22	1
QKVVAPANEELAK-KKAAPK	DSSO	Inter	MS2_MS3	MS3	233.46	0	4	183.36	549.808	4	2196.21	6384	26.3291	-1.76782	False	54.03	K2(DSSO)	K2(DSSO)	lhcb5_0087274-lhcb42_0076852	QKVVAPANEELAK	2	lhcb5_0087274	13	KKAAPK	2	lhcb42_0076852	10	6384;6386;6387;6388;6389;6389	348.724457;364.71051	2;2	725.900056;741.885864	2;2	20180922_F1_Ag5_alban001_SA_PLdsso_27.raw	F18	5
QKVVAPANEELAK-KATLQLAEIK	DSSO	Inter	MS2_MS3	MS3	233.46	0	4	176.85	890.161	3	2668.47	15471	48.39	-1.02993	False	54.03	K2(DSSO)	K1(DSSO)	lhcb5_0087274-lhcb42_0076852	QKVVAPANEELAK	2	lhcb5_0087274	13	KATLQLAEIK	1	lhcb42_0076852	205	15471;15473;15474;15475;15476	1168.695312;1200.666626	1;1	725.899597;741.88562	2;2	20180922_F1_Ag5_alban001_SA_PLdsso_1719.raw	F21	6
KDIQPWQER-YNAKK	DSSO	Inter	MS2_MS3	MS3	233.21	0	4	233.21	660.664	3	1979.98	11499	35.5371	-2.00788	False	61.04	K1(DSSO)	K4(DSSO)	cp43_0013521-psbo_0058312	KDIQPWQER	1	cp43_0013521	368	YNAKK	4	psbo_0058312	49	11499;11501;11502;11503;11504	677.363159;709.335205	1;1	627.318542;643.304382	2;2	20180922_F1_Ag5_alban001_SA_PLdsso_23.raw	F14	2
KVASSGSPWYGPDR-KSATTK	DSSO	Intra	MS2_MS3	MS3	232.48	0	4	232.48	767.041	3	2299.11	9987	36.139	0.37408	False	61.04	K1(DSSO)	K1(DSSO)	lhcb1_0081729-lhcb1_0081729	KVASSGSPWYGPDR	1	lhcb1_0081729	8	KSATTK	1	lhcb1_0081729	2	9987;9989;9990;9991;9992	689.382812;721.354675	1;1	780.875636;796.86142	2;2	20180922_F1_Ag5_alban001_SA_PLdsso_26.raw	F17	5
NAELDSEKR-KAAPK	DSSO	Intra	MS2_MS3	MS3	231.31	1	3	212.3	433.969	4	1732.86	4993	22.1185	1.66625	False	61.04	K8(DSSO)	K1(DSSO)	lhcb42_0076852-lhcb42_0076852	NAELDSEKR	8	lhcb42_0076852	184	KAAPK	1	lhcb42_0076852	10	4993;4998;4999;5000;5001	284.675537;300.661316	2;2	558.269531;574.255676	2;2	20180922_F1_Ag5_alban001_SA_PLdsso_22.raw	F13	4
KATLQLAEIK-AAPKKPSR	DSSO	Intra	MS2_MS3	MS3	230.66	0	4	172.78	532.306	4	2126.2	11390	37.7438	-1.12119	False	61.04	K1(DSSO)	K5(DSSO)	lhcb42_0076852-lhcb42_0076852	KATLQLAEIK	1	lhcb42_0076852	205	AAPKKPSR	5	lhcb42_0076852	15	11390;11392;11393;11394;11395	454.769684;470.755829	2;2	584.851074;600.837158	2;2	20180922_F1_Ag5_alban001_SA_PLdsso_27.raw	F18	3
TVKSAPESIWYGPDRPK-LGDPTTKK	DSSO	Inter	MS2_MS3	MS3	229.36	1	4	229.36	737.63	4	2947.5	15205	45.3412	0.34263	False	61.04	K3(DSSO)	K7(DSSO)	lhcb2_0062077-cp47_0037811	TVKSAPESIWYGPDRPK	3	lhcb2_0062077	5	LGDPTTKK	7	cp47_0037811	503	15205;15207;15208;15209;15210	913.499084;945.470886	1;1	662.342093;672.999259	3;3	20180922_F1_Ag5_alban001_SA_PLdsso_24.raw	F15	3
KVASSGSPWYGPDR-KSATTKK	DSSO	Intra	MS2_MS3	MS3	228.93	0	3	228.93	809.739	3	2427.2	8655	31.8276	0.12684	False	61.04	K1(DSSO)	K1(DSSO)	lhcb1_0081729-lhcb1_0081729	KVASSGSPWYGPDR	1	lhcb1_0081729	8	KSATTKK	1	lhcb1_0081729	2	8655;8657;8658;8659;8660	817.477783;849.449951	1;1	780.875427;796.86142	2;2	20180922_F1_Ag5_alban001_SA_PLdsso_27.raw	F18	5
GSSFLDPKGR-ENNKSAASSK	DSSO	Intra	MS2_MS3	MS3	228.03	1	4	198.41	752.691	3	2256.06	11751	35.6558	-1.1657	False	39.46	K8(DSSO)	K4(DSSO)	psbo_0058312-psbo_0058312	GSSFLDPKGR	8	psbo_0058312	160	ENNKSAASSK	4	psbo_0058312	191	11751;11753;11754;11755;11756	1117.564453;1149.536133	1;1	1089.518433;1121.490234	1;1	20180922_F1_Ag5_alban001_SA_PLdsso_2021.raw	F22	1
NAELDSEKR-FGFAFGKK	DSSO	Intra	MS2_MS3	MS3	227.91	1	4	208.91	707.344	3	2120.02	18933	51.8039	0.33929	False	42.1	K8(DSSO)	K7(DSSO)	lhcb42_0076852-lhcb42_0076852	NAELDSEKR	8	lhcb42_0076852	184	FGFAFGKK	7	lhcb42_0076852	8	18933;18937;18938;18939;18940	478.255096;494.241089	2;2	1115.532959;1147.512085	1;1	20180922_F1_Ag5_alban001_SA_PLdsso_22.raw	F13	3
QLVASGKPDSFSGEFLVPSYR-GDEEELGKENNK	DSSO	Intra	MS2_MS3	MS3	227.36	1	4	227.36	951.45	4	3802.78	21549	59.6532	-0.67287	False	49.07	K7(DSSO)	K8(DSSO)	psbo_0058312-psbo_0058312	QLVASGKPDSFSGEFLVPSYR	7	psbo_0058312	138	GDEEELGKENNK	8	psbo_0058312	187	21549;21551;21552;21553;21554	1169.589254;1185.576071	2;2	1415.628418;1447.60022	1;1	20180922_F1_Ag5_alban001_SA_PLdsso_1416.raw	F20	1
KVASSGSPWYGPDR-KVSSASPWYGPDR	DSSO	Inter	MS2_MS3	MS2	226.98	1	2	226.98	779.117	4	3113.45	20324	51.9674	-1.76465	False	27.68	K1(DSSO)	K1(DSSO)	lhcb1_0074459_0102114-lhcb1_0081729	KVASSGSPWYGPDR	1	lhcb1_0081729	8	KVSSASPWYGPDR	1	lhcb1_0074459_0102114	7	20324;20326;20327;20328;20329;20329	780.876796;796.862671	2;2	1503.721802;1535.689016	1;1	20180922_F1_Ag5_alban001_SA_PLdsso_2021.raw	F22	7
KDIQPWQER-YNAKK	DSSO	Inter	MS2_MS3	MS3	226.39	0	4	226.39	660.661	3	1979.97	11761	36.0268	-1.7381	False	61.04	K1(DSSO)	K4(DSSO)	cp43_0013521-psbo_0058312	KDIQPWQER	1	cp43_0013521	368	YNAKK	4	psbo_0058312	49	11761;11763;11764;11765;11766	677.362793;709.334961	1;1	627.31842;643.304077	2;2	20180922_F1_Ag5_alban001_SA_PLdsso_23.raw	F14	2
KVASSGSPWYGPDR-KSATTK	DSSO	Intra	MS2_MS3	MS3	226.24	0	4	226.24	767.04	3	2299.11	12207	36.5725	-0.72687	False	61.04	K1(DSSO)	K1(DSSO)	lhcb1_0081729-lhcb1_0081729	KVASSGSPWYGPDR	1	lhcb1_0081729	8	KSATTK	1	lhcb1_0081729	2	12207;12212;12213;12214;12215	689.383484;721.35553	1;1	780.876099;796.862183	2;2	20180922_F1_Ag5_alban001_SA_PLdsso_2021.raw	F22	5
AAAAGFEKGIDR-LGDPTTKK	DSSO	Inter	MS2_MS3	MS3	226.2	0	4	173.18	741.378	3	2222.12	10663	36.8657	-2.0876	False	42.1	K8(DSSO)	K7(DSSO)	cp43_0013521-cp47_0037811	AAAAGFEKGIDR	8	cp43_0013521	443	LGDPTTKK	7	cp47_0037811	503	10663;10665;10666;10667;10668	457.253815;473.239929	2;2	1259.639526;1291.613037	1;1	20180922_F1_Ag5_alban001_SA_PLdsso_1719.raw	F21	2
AAAAGFEKGIDR-KSATTK	DSSO	Inter	MS2_MS3	MS3	225.99	1	4	184.15	500.255	4	1998	9566	30.9241	-1.66222	False	35.88	K8(DSSO)	K1(DSSO)	lhcb1_0081729-cp43_0013521	AAAAGFEKGIDR	8	cp43_0013521	443	KSATTK	1	lhcb1_0081729	2	9566;9568;9569;9570;9571	420.551239;431.208771	3;3	689.383667;721.356384	1;1	20180922_F1_Ag5_alban001_SA_PLdsso_2021.raw	F22	4
LYPGGKFFDPLGLAADPEK-NAELDSEKR	DSSO	Intra	MS2_MS3	MS3	225.67	0	4	182.25	1085.2	3	3253.58	23605	69.5763	-0.75157	False	54.03	K6(DSSO)	K8(DSSO)	lhcb42_0076852-lhcb42_0076852	LYPGGKFFDPLGLAADPEK	6	lhcb42_0076852	191	NAELDSEKR	8	lhcb42_0076852	184	23605;23607;23608;23609;23610	1045.036646;1061.021997	2;2	1115.534058;1147.505737	1;1	20180922_F1_Ag5_alban001_SA_PLdsso_1719.raw	F21	3
TVKSAPESIWYGPDRPK-NAELDSEKR	DSSO	Inter	MS2_MS3	MS3	224.52	0	4	224.52	1050.51	3	3149.52	15374	46.1199	-0.71258	False	54.03	K3(DSSO)	K8(DSSO)	lhcb2_0062077-lhcb42_0076852	TVKSAPESIWYGPDRPK	3	lhcb2_0062077	5	NAELDSEKR	8	lhcb42_0076852	184	15374;15375;15376;15377;15378	1115.533691;1147.505615	1;1	993.010515;1008.996355	2;2	20180922_F1_Ag5_alban001_SA_PLdsso_25.raw	F16	5
GDEEELGKENNK-SAASSKGK	DSSO	Intra	MS2_MS3	MS3	224.42	1	4	224.42	564.26	4	2254.02	5767	22.3819	1.00017	False	61.04	K8(DSSO)	K6(DSSO)	psbo_0058312-psbo_0058312	GDEEELGKENNK	8	psbo_0058312	187	SAASSKGK	6	psbo_0058312	197	5767;5769;5770;5771;5772	395.208252;411.194305	2;2	708.317261;724.303223	2;2	20180922_F1_Ag5_alban001_SA_PLdsso_2021.raw	F22	1
GASTGYDNAVALPAGGRGDEEELGKENNK-DKEGR	DSSO	Inter	MS2_MS3	MS3	224.24	0	4	173.5	1227.56	3	3680.67	12814	39.0793	-1.25548	False	61.04	K25(DSSO)	K2(DSSO)	psbo_0058312-cp47_0037811	GASTGYDNAVALPAGGRGDEEELGKENNK	25	psbo_0058312	187	DKEGR	2	cp47_0037811	348	12814;12819;12820;12821;12822	658.315613;690.287964	1;1	1487.197283;1503.183736	2;2	20180922_F1_Ag5_alban001_SA_PLdsso_22.raw	F13	2
KVASSGSPWYGPDR-KSATTK	DSSO	Intra	MS2_MS3	MS3	222.26	0	4	222.26	812.908	4	3248.61	16967	49.2458	-1.21673	False	61.04	K1(DSSO)	K1(DSSO)	lhcb1_0081729-lhcb1_0081729	KVASSGSPWYGPDR	1	lhcb1_0081729	8	KSATTK	1	lhcb1_0081729	2	16967;16970;16971;16972;16973	780.876526;796.862671	2;2	819.941674;835.929504	2;2	20180922_F1_Ag5_alban001_SA_PLdsso_24.raw	F15	5
KVASSGSPWYGPDR-KSATTK	DSSO	Intra	MS2_MS3	MS3	222.25	0	4	222.25	767.041	3	2299.11	10880	36.0003	0.4947	False	61.04	K1(DSSO)	K1(DSSO)	lhcb1_0081729-lhcb1_0081729	KVASSGSPWYGPDR	1	lhcb1_0081729	8	KSATTK	1	lhcb1_0081729	2	10880;10885;10886;10887;10888	689.382629;721.354614	1;1	780.875244;796.861389	2;2	20180922_F1_Ag5_alban001_SA_PLdsso_25.raw	F16	5
QKVVAPANEELAK-SATTKK	DSSO	Inter	MS2_MS3	MS3	221.75	0	3	176.78	785.417	4	3138.65	15990	44.0989	-1.44348	False	54.03	K2(DSSO)	K5(DSSO)	lhcb5_0087274-lhcb1_0081729	QKVVAPANEELAK	2	lhcb5_0087274	13	SATTKK	5	lhcb1_0081729	7	15990;15993;15994;15995;15996	725.899475;741.885254	2;2	819.943542;835.929443	2;2	20180922_F1_Ag5_alban001_SA_PLdsso_23.raw	F14	6
TVKSAPESIWYGPDRPK-QKVVAPANEELAK	DSSO	Inter	MS2_MS3	MS3	221.73	1	4	221.73	697.762	5	3484.78	17792	47.621	0.04069	False	50.07	K3(DSSO)	K2(DSSO)	lhcb2_0062077-lhcb5_0087274	TVKSAPESIWYGPDRPK	3	lhcb2_0062077	5	QKVVAPANEELAK	2	lhcb5_0087274	13	17792;17794;17795;17796;17797	725.898499;741.884705	2;2	662.342398;672.999442	3;3	20180922_F1_Ag5_alban001_SA_PLdsso_23.raw	F14	5
TVKSAPESIWYGPDRPK-SATTKK	DSSO	Inter	MS2_MS3	MS3	221.01	0	3	221.01	545.481	5	2723.38	12454	42.2852	0.83492	False	73.05	K3(DSSO)	K5(DSSO)	lhcb2_0062077-lhcb1_0081729	TVKSAPESIWYGPDRPK	3	lhcb2_0062077	5	SATTKK	5	lhcb1_0081729	7	12454;12456;12457;12458;12459	345.194641;361.180695	2;2	662.341919;672.999381	3;3	20180922_F1_Ag5_alban001_SA_PLdsso_26.raw	F17	5
GDEEELGKENNK-SAASSKGK	DSSO	Intra	MS2_MS3	MS3	219.93	0	4	219.93	564.26	4	2254.02	5976	22.8597	-0.65425	False	61.04	K8(DSSO)	K6(DSSO)	psbo_0058312-psbo_0058312	GDEEELGKENNK	8	psbo_0058312	187	SAASSKGK	6	psbo_0058312	197	5976;5978;5979;5980;5981	395.208923;411.194916	2;2	708.319153;724.304443	2;2	20180922_F1_Ag5_alban001_SA_PLdsso_2021.raw	F22	1
KATLQLAEIK-KSATTK	DSSO	Inter	MS2_MS3	MS3	219.72	0	3	162.21	477.52	4	1907.06	14293	40.4752	0.52627	False	42.1	K1(DSSO)	K1(DSSO)	lhcb42_0076852-lhcb1_0081729	KATLQLAEIK	1	lhcb42_0076852	205	KSATTK	1	lhcb1_0081729	2	14293;14295;14296;14297;14298	345.194824;361.180786	2;2	584.85022;600.836243	2;2	20180922_F1_Ag5_alban001_SA_PLdsso_2021.raw	F22	6
TVKSAPESIWYGPDRPK-TIALGKFTK	DSSO	Inter	MS2_MS3	MS3	219.42	0	4	219.42	777.91	4	3108.62	21393	63.4702	-0.87955	False	73.05	K3(DSSO)	K6(DSSO);N-Term(Acetyl_protnterm)	lhcb2_0062077-d2_0013521	TVKSAPESIWYGPDRPK	3	lhcb2_0062077	5	TIALGKFTK	6	d2_0013521	6	21393;21395;21396;21397;21398	1074.620117;1106.592285	1;1	662.343253;673.000235	3;3	20180922_F1_Ag5_alban001_SA_PLdsso_1719.raw	F21	3
FFDPLGLAADPEKK-KSATTKK	DSSO	Inter	MS2_MS3	MS3	218.74	0	3	150.75	617.826	4	2468.28	17892	57.8212	-2.1782	False	61.04	K13(DSSO)	K1(DSSO)	lhcb42_0076852-lhcb1_0081729	FFDPLGLAADPEKK	13	lhcb42_0076852	204	KSATTKK	1	lhcb1_0081729	2	17892;17894;17895;17896;17897	409.243469;425.229431	2;2	801.414368;817.402123	2;2	20180922_F1_Ag5_alban001_SA_PLdsso_26.raw	F17	6
GSSFLDPKGR-ENNKSAASSK	DSSO	Intra	MS2_MS3	MS3	218.39	0	3	185.95	856.154	4	3421.59	15448	43.0418	-0.61202	False	42.1	K8(DSSO)	K4(DSSO)	psbo_0058312-psbo_0058312	GSSFLDPKGR	8	psbo_0058312	160	ENNKSAASSK	4	psbo_0058312	191	15448;15453;15454;15455;15456	1142.051777;1158.038472	2;2	545.262756;561.248535	2;2	20180922_F1_Ag5_alban001_SA_PLdsso_23.raw	F14	1
KAAPVKQK-LFSKK	DSSO	Intra	MS2_MS3	MS3	218.2	0	3	97.31	564.324	3	1690.96	12184	37.8191	0.39801	False	61.04	K6(DSSO)	K4(DSSO);N-Term(Acetyl_protnterm)	lhcb5_0087274-lhcb5_0087274	KAAPVKQK	6	lhcb5_0087274	11	LFSKK	4	lhcb5_0087274	4	12184;12188;12189;12190;12191	718.41333;750.385132	1;1	462.286957;478.272766	2;2	20180922_F1_Ag5_alban001_SA_PLdsso_22.raw	F13	2
TVKSAPESIWYGPDRPK-KKAAPVK	DSSO	Inter	MS2_MS3	MS3	218	0	4	218	601.908	5	3005.51	14380	43.3881	-0.11673	False	73.05	K3(DSSO)	K1(DSSO Hydrolyzed);K2(DSSO)	lhcb2_0062077-lhcb5_0087274	TVKSAPESIWYGPDRPK	3	lhcb2_0062077	5	KKAAPVK	2	lhcb5_0087274	6	14380;14385;14386;14387;14388	486.264954;502.251129	2;2	662.342651;672.999686	3;3	20180922_F1_Ag5_alban001_SA_PLdsso_24.raw	F15	4
LAEIKHAR-LFSKK	DSSO	Inter	MS2_MS3	MS3	217.38	0	4	217.38	586.991	3	1758.96	16400	46.2446	-1.64563	False	61.04	K5(DSSO)	K4(DSSO);N-Term(Acetyl_protnterm)	lhcb6_0079196-lhcb5_0087274	LAEIKHAR	5	lhcb6_0079196	183	LFSKK	4	lhcb5_0087274	4	16400;16402;16403;16404;16405	718.414368;750.386597	1;1	496.288696;512.274353	2;2	20180922_F1_Ag5_alban001_SA_PLdsso_22.raw	F13	4
LAEIKHAR-KAAPVK	DSSO	Inter	MS2_MS3	MS3	217.38	0	4	217.38	569.992	3	1707.96	5421	23.7659	0.31648	False	61.04	K5(DSSO)	K1(DSSO)	lhcb6_0079196-lhcb5_0087274	LAEIKHAR	5	lhcb6_0079196	183	KAAPVK	1	lhcb5_0087274	6	5421;5426;5427;5428;5429	667.413635;699.38562	1;1	496.287628;512.27356	2;2	20180922_F1_Ag5_alban001_SA_PLdsso_27.raw	F18	5
TIALGKFTK-LYKGLR	DSSO	Inter	MS2_MS3	MS3	217.28	1	4	217.28	643.03	3	1927.07	22070	60.797	-2.31102	False	84.95	K6(DSSO);N-Term(Acetyl_protnterm)	K3(DSSO)	d2_0013521-cp47_0037811	TIALGKFTK	6	d2_0013521	6	LYKGLR	3	cp47_0037811	226	22070;22072;22073;22074;22075	402.243256;418.228492	2;2	1074.621216;1106.593994	1;1	20180922_F1_Ag5_alban001_SA_PLdsso_1416.raw	F20	2
QKVVAPANEELAK-NAELDSEKR	DSSO	Inter	MS2_MS3	MS3	217.24	1	4	161.06	654.581	4	2615.3	9931	34.9665	-1.8472	False	35.17	K2(DSSO)	K8(DSSO)	lhcb5_0087274-lhcb42_0076852	QKVVAPANEELAK	2	lhcb5_0087274	13	NAELDSEKR	8	lhcb42_0076852	184	9931;9936;9937;9938;9939	1115.53418;1147.494647	1;1	725.899902;741.885925	2;2	20180922_F1_Ag5_alban001_SA_PLdsso_1719.raw	F21	6
AAAAGFEKGIDR-KSATTK	DSSO	Inter	MS2_MS3	MS3	215.98	0	4	154.9	666.672	3	1998	9581	30.9555	-2.17608	False	61.04	K8(DSSO)	K1(DSSO)	cp43_0013521-lhcb1_0081729	AAAAGFEKGIDR	8	cp43_0013521	443	KSATTK	1	lhcb1_0081729	2	9581;9583;9584;9585;9586	689.383911;721.356506	1;1	630.323914;646.309509	2;2	20180922_F1_Ag5_alban001_SA_PLdsso_2021.raw	F22	4
QKVVAPANEELAK-KSATTKK	DSSO	Inter	MS2_MS3	MS3	215.77	0	3	165.45	773.09	3	2317.26	6126	25.9708	-0.52394	False	61.04	K2(DSSO)	K1(DSSO)	lhcb5_0087274-lhcb1_0081729	QKVVAPANEELAK	2	lhcb5_0087274	13	KSATTKK	1	lhcb1_0081729	2	6126;6129;6130;6131;6132	817.477783;849.4505	1;1	725.898865;741.885437	2;2	20180922_F1_Ag5_alban001_SA_PLdsso_26.raw	F17	6
KDIQPWQER-YNAKK	DSSO	Inter	MS2_MS3	MS3	215.32	0	3	215.32	660.66	3	1979.96	13916	40.1106	0.29301	False	61.04	K1(DSSO)	K4(DSSO)	cp43_0013521-psbo_0058312	KDIQPWQER	1	cp43_0013521	368	YNAKK	4	psbo_0058312	49	13916;13921;13922;13923;13924	677.361511;709.33374	1;1	627.316956;643.302856	2;2	20180922_F1_Ag5_alban001_SA_PLdsso_23.raw	F14	2
KATLQLAEIK-KKAAPK	DSSO	Intra	MS2_MS3	MS3	215.06	0	3	169.73	638.71	3	1914.11	10567	37.269	0.42827	False	61.04	K1(DSSO)	K2(DSSO)	lhcb42_0076852-lhcb42_0076852	KATLQLAEIK	1	lhcb42_0076852	205	KKAAPK	2	lhcb42_0076852	10	10567;10568;10569;10570;10571	348.723541;364.709534	2;2	1168.691895;1200.66394	1;1	20180922_F1_Ag5_alban001_SA_PLdsso_28.raw	F19	3
TIALGKFTK-LYKGLR	DSSO	Inter	MS2_MS3	MS3	214.05	1	4	214.05	643.03	3	1927.07	22236	61.2145	-0.21346	False	61.04	K6(DSSO);N-Term(Acetyl_protnterm)	K3(DSSO)	d2_0013521-cp47_0037811	TIALGKFTK	6	d2_0013521	6	LYKGLR	3	cp47_0037811	226	22236;22238;22239;22240;22241	402.242249;418.22818	2;2	1074.619385;1106.592163	1;1	20180922_F1_Ag5_alban001_SA_PLdsso_1416.raw	F20	2
KDIQPWQER-YNAKK	DSSO	Inter	MS2_MS3	MS3	213.63	0	3	213.63	660.661	3	1979.97	11355	36.8825	0.33609	False	61.04	K1(DSSO)	K4(DSSO)	cp43_0013521-psbo_0058312	KDIQPWQER	1	cp43_0013521	368	YNAKK	4	psbo_0058312	49	11355;11357;11358;11359;11360	677.361267;709.333679	1;1	627.316956;643.303589	2;2	20180922_F1_Ag5_alban001_SA_PLdsso_24.raw	F15	2
YNEAIYSTAKR-SKQETEEKR	DSSO	Intra	MS2_MS3	MS3	213.25	0	4	213.25	652.565	4	2607.24	7224	28.4187	0.31556	False	73.05	K10(DSSO)	K8(DSSO)	tl183_0065375-tl183_0065375	YNEAIYSTAKR	10	tl183_0065375	136	SKQETEEKR	8	tl183_0065375	171	7224;7226;7227;7228;7229	685.340759;701.326599	2;2	594.796143;610.782227	2;2	20180922_F1_Ag5_alban001_SA_PLdsso_27.raw	F18	1
KDIQPWQER-YNAKK	DSSO	Inter	MS2_MS3	MS3	213.03	0	4	213.03	660.66	3	1979.96	11576	37.3412	-2.05097	False	61.04	K1(DSSO)	K4(DSSO)	cp43_0013521-psbo_0058312	KDIQPWQER	1	cp43_0013521	368	YNAKK	4	psbo_0058312	49	11576;11578;11579;11580;11581	677.362976;709.335266	1;1	627.318542;643.303589	2;2	20180922_F1_Ag5_alban001_SA_PLdsso_24.raw	F15	2
TADGDEGGKHQLITATVKDGK-AQAGDKR	DSSO	Intra	MS2_MS3	MS3	213.02	0	4	213.02	508.086	6	3043.48	8310	30.8636	-1.33785	False	73.05	K9(DSSO)	K6(DSSO)	psbp_0033281-psbp_0033281	TADGDEGGKHQLITATVKDGK	9	psbp_0033281	143	AQAGDKR	6	psbp_0033281	166	8310;8312;8313;8314;8315	400.207092;416.193359	2;2	549.529735;557.523023	4;4	20180922_F1_Ag5_alban001_SA_PLdsso_28.raw	F19	1
LCLEPTSFTVKSEGVTK-APKDVK	DSSO	Intra	MS2_MS3	MS3	211.94	0	4	149.23	678.35	4	2710.38	16163	50.201	0.57972	False	54.03	C2(Carbamidomethyl);K11(DSSO)	K3(DSSO)	psbo_0058312-psbo_0058312	LCLEPTSFTVKSEGVTK	11	psbo_0058312	61	APKDVK	3	psbo_0058312	234	16163;16165;16166;16167;16168	356.205109;372.191254	2;2	975.496643;991.484087	2;2	20180922_F1_Ag5_alban001_SA_PLdsso_1719.raw	F21	1
KLCLEPTSFTVK-KDIQPWQER	DSSO	Inter	MS2_MS3	MS3	211.86	1	4	160.29	927.133	3	2779.38	22954	57.3942	-1.35874	False	54.03	K1(DSSO);C3(Carbamidomethyl)	K1(DSSO)	psbo_0058312-cp43_0013521	KLCLEPTSFTVK	1	psbo_0058312	50	KDIQPWQER	1	cp43_0013521	368	22954;22956;22957;22958;22959	627.317993;643.304016	2;2	1476.777222;1508.750488	1;1	20180922_F1_Ag5_alban001_SA_PLdsso_2021.raw	F22	2
GDEEELGKENNK-GSSFLDPKGR	DSSO	Intra	MS2_MS3	MS3	210.98	0	4	210.98	861.395	3	2582.17	13382	43.2181	-0.54513	False	49.07	K8(DSSO)	K8(DSSO)	psbo_0058312-psbo_0058312	GDEEELGKENNK	8	psbo_0058312	187	GSSFLDPKGR	8	psbo_0058312	160	13382;13383;13384;13385;13386	1117.563965;1149.534912	1;1	1415.628052;1447.599854	1;1	20180922_F1_Ag5_alban001_SA_PLdsso_1719.raw	F21	1
KVSSASPWYGPDR-KAAPK	DSSO	Inter	MS2_MS3	MS3	210.95	0	4	210.95	707.686	3	2121.04	12020	37.5199	-0.00235	False	61.04	K1(DSSO)	K1(DSSO)	lhcb1_0074459_0102114-lhcb42_0076852	KVSSASPWYGPDR	1	lhcb1_0074459_0102114	7	KAAPK	1	lhcb42_0076852	10	12020;12024;12025;12026;12027	568.345276;600.317383	1;1	752.36499;768.351196	2;2	20180922_F1_Ag5_alban001_SA_PLdsso_22.raw	F13	5
KATLQLAEIK-NAELDSEKR	DSSO	Intra	MS2_MS3	MS3	210.08	0	3	99.22	778.41	3	2333.22	14929	45.7451	-2.9916	False	42.1	K1(DSSO)	K8(DSSO)	lhcb42_0076852-lhcb42_0076852	KATLQLAEIK	1	lhcb42_0076852	205	NAELDSEKR	8	lhcb42_0076852	184	14929;14934;14935;14936;14937	1115.532837;1147.502704	1;1	584.851196;600.83728	2;2	20180922_F1_Ag5_alban001_SA_PLdsso_27.raw	F18	3
NAELDSEKR-AAPKKPSR	DSSO	Intra	MS2_MS3	MS3	209.98	1	4	190.43	519.016	4	2073.04	4212	20.5384	1.69471	False	61.04	K8(DSSO)	K5(DSSO)	lhcb42_0076852-lhcb42_0076852	NAELDSEKR	8	lhcb42_0076852	184	AAPKKPSR	5	lhcb42_0076852	15	4212;4217;4218;4219;4220	454.768585;470.754547	2;2	558.269165;574.255005	2;2	20180922_F1_Ag5_alban001_SA_PLdsso_27.raw	F18	3
TVKSAPESIWYGPDRPK-AAPKKPSR	DSSO	Inter	MS2_MS3	MS3	209.69	0	3	209.69	624.515	5	3118.55	14486	43.6411	-1.20688	False	73.05	K3(DSSO)	K4(DSSO Hydrolyzed);K5(DSSO)	lhcb2_0062077-lhcb42_0076852	TVKSAPESIWYGPDRPK	3	lhcb2_0062077	5	AAPKKPSR	5	lhcb42_0076852	15	14486;14488;14489;14490;14491	542.776733;558.763062	2;2	662.343628;673.001151	3;3	20180922_F1_Ag5_alban001_SA_PLdsso_24.raw	F15	4
KLCLEPTSFTVKSEGVTK-SAASSKGK	DSSO	Intra	MS2_MS3	MS3	208.83	1	4	208.83	729.876	4	2916.48	14998	45.2477	-0.58777	False	45.23	C3(Carbamidomethyl);K12(DSSO)	K6(DSSO)	psbo_0058312-psbo_0058312	KLCLEPTSFTVKSEGVTK	12	psbo_0058312	61	SAASSKGK	6	psbo_0058312	197	14998;15000;15001;15002;15003	395.208191;411.194366	2;2	1039.544577;1055.531275	2;2	20180922_F1_Ag5_alban001_SA_PLdsso_25.raw	F16	1
LCLEPTSFTVKSEGVTK-GDEEELGKENNK	DSSO	Intra	MS2_MS3	MS3	208.17	0	4	208.17	854.407	4	3414.61	16812	51.8024	-0.72597	False	61.04	C2(Carbamidomethyl);K11(DSSO)	K8(DSSO)	psbo_0058312-psbo_0058312	LCLEPTSFTVKSEGVTK	11	psbo_0058312	61	GDEEELGKENNK	8	psbo_0058312	187	16812;16814;16815;16816;16817	975.49868;991.484619	2;2	708.318542;724.30426	2;2	20180922_F1_Ag5_alban001_SA_PLdsso_1719.raw	F21	1
KPEDFAK-KSATTK	DSSO	Inter	MS2_MS3	MS3	207.94	1	4	167.88	407.457	4	1626.81	5283	22.8444	-2.17221	False	37.17	K1(DSSO)	K1(DSSO)	lhcb1_0081729-lhcb5_0087274	KPEDFAK	1	lhcb5_0087274	66	KSATTK	1	lhcb1_0081729	2	5283;5288;5289;5290;5291	888.446533;920.421955	1;1	345.19577;361.181671	2;2	20180922_F1_Ag5_alban001_SA_PLdsso_22.raw	F13	8
KVASSGSPWYGPDRVK-KSATTK	DSSO	Intra	MS2_MS3	MS3	207.6	0	4	106.53	632.323	4	2526.27	9932	34.7917	0.33196	False	54.03	K1(DSSO)	K1(DSSO)	lhcb1_0081729-lhcb1_0081729	KVASSGSPWYGPDRVK	1	lhcb1_0081729	8	KSATTK	1	lhcb1_0081729	2	9932;9934;9935;9936;9937	345.194702;361.180634	2;2	894.456566;910.443016	2;2	20180922_F1_Ag5_alban001_SA_PLdsso_27.raw	F18	5
LYPGGKFFDPLGLAADPEKK-KSATTK	DSSO	Inter	MS2_MS3	MS3	207.55	0	4	207.55	985.844	3	2955.52	22210	62.6415	0.18104	False	61.04	K6(DSSO)	K1(DSSO)	lhcb42_0076852-lhcb1_0081729	LYPGGKFFDPLGLAADPEKK	6	lhcb42_0076852	191	KSATTK	1	lhcb1_0081729	2	22210;22211;22212;22213;22214	689.383301;721.354736	1;1	1109.083273;1125.069238	2;2	20180922_F1_Ag5_alban001_SA_PLdsso_24.raw	F15	6
LYPGGKFFDPLGLAADPEK-NAELDSEKR	DSSO	Intra	MS2_MS3	MS3	207.08	0	4	207.08	1085.2	3	3253.58	27988	69.1858	-0.47776	False	54.03	K6(DSSO)	K8(DSSO)	lhcb42_0076852-lhcb42_0076852	LYPGGKFFDPLGLAADPEK	6	lhcb42_0076852	191	NAELDSEKR	8	lhcb42_0076852	184	27988;27990;27991;27992;27993	1115.533447;1147.502093	1;1	1045.036011;1061.020874	2;2	20180922_F1_Ag5_alban001_SA_PLdsso_2021.raw	F22	3
LYPGGKFFDPLGLAADPEK-NAELDSEKR	DSSO	Intra	MS2_MS3	MS3	207.08	1	4	207.08	814.152	4	3253.59	28052	69.3678	-1.53351	False	61.04	K6(DSSO)	K8(DSSO)	lhcb42_0076852-lhcb42_0076852	LYPGGKFFDPLGLAADPEK	6	lhcb42_0076852	191	NAELDSEKR	8	lhcb42_0076852	184	28052;28054;28055;28056;28057	558.270874;574.256836	2;2	1045.037622;1061.024195	2;2	20180922_F1_Ag5_alban001_SA_PLdsso_2021.raw	F22	3
LAEIKHAR-AASAPKK	DSSO	Inter	MS2_MS3	MS3	206.8	0	4	206.8	589.659	3	1766.96	4523	21.3674	-1.31412	False	61.04	K5(DSSO)	K6(DSSO)	lhcb6_0079196-lhcb6_0079196_n1	LAEIKHAR	5	lhcb6_0079196	183	AASAPKK	6	lhcb6_0079196_n1	6	4523;4528;4529;4530;4531	726.415161;758.387573	1;1	496.288635;512.274597	2;2	20180922_F1_Ag5_alban001_SA_PLdsso_27.raw	F18	3
KVASSGSPWYGPDR-FGFAFGKK	DSSO	Inter	MS2_MS3	MS3	206.21	0	4	206.21	855.743	3	2565.22	22103	59.7877	-0.37959	False	61.04	K1(DSSO)	K7(DSSO)	lhcb1_0081729-lhcb42_0076852	KVASSGSPWYGPDR	1	lhcb1_0081729	8	FGFAFGKK	7	lhcb42_0076852	8	22103;22105;22106;22107;22108	955.503174;987.476013	1;1	780.876038;796.862061	2;2	20180922_F1_Ag5_alban001_SA_PLdsso_22.raw	F13	6
LFSKKK-KSATTK	DSSO	Inter	MS2_MS3	MS3	205.92	1	4	148.12	396.973	4	1584.87	10408	34.243	0.26329	False	61.04	K4(DSSO);N-Term(Acetyl_protnterm)	K1(DSSO)	lhcb1_0081729-lhcb5_0087274	LFSKKK	4	lhcb5_0087274	4	KSATTK	1	lhcb1_0081729	2	10408;10413;10414;10415;10416	423.757599;439.743958	2;2	345.194885;361.180817	2;2	20180922_F1_Ag5_alban001_SA_PLdsso_22.raw	F13	4
KAAPKKPSR-KSATTK	DSSO	Inter	MS2_MS3	MS3	205.92	0	3	144.64	484.004	4	1932.99	4822	20.0966	0.59696	False	54.03	K1(DSSO);K6(DSSO)	K1(DSSO)	lhcb1_0081729-lhcb42_0076852	KAAPKKPSR	6	lhcb42_0076852	15	KSATTK	1	lhcb1_0081729	2	4822;4824;4825;4826;4827	597.818604;613.804382	2;2	345.194794;361.180756	2;2	20180922_F1_Ag5_alban001_SA_PLdsso_2021.raw	F22	5
LAEIKHAR-AAASAPKK	DSSO	Intra	MS2_MS3	MS3	205.67	0	4	205.67	613.338	3	1838	4647	21.6984	-0.39247	False	73.05	K5(DSSO)	K7(DSSO)	lhcb6_0079196-lhcb6_0079196	LAEIKHAR	5	lhcb6_0079196	183	AAASAPKK	7	lhcb6_0079196	7	4647;4649;4650;4651;4652	797.45166;829.424072	1;1	496.288147;512.274231	2;2	20180922_F1_Ag5_alban001_SA_PLdsso_27.raw	F18	3
LAEIKHAR-AAASAPKK	DSSO	Intra	MS2_MS3	MS3	205.38	1	4	205.38	627.341	3	1880.01	7339	25.9752	-2.32446	False	61.04	K5(DSSO)	K7(DSSO);N-Term(Acetyl_protnterm)	lhcb6_0079196-lhcb6_0079196	LAEIKHAR	5	lhcb6_0079196	183	AAASAPKK	7	lhcb6_0079196	7	7339;7341;7342;7343;7344	496.288971;512.274719	2;2	839.463806;871.436218	1;1	20180922_F1_Ag5_alban001_SA_PLdsso_2021.raw	F22	3
GDEEELGKENNK-GSSFLDPKGR	DSSO	Intra	MS2_MS3	MS3	204.67	1	3	204.67	861.402	3	2582.19	15754	43.2361	-0.79319	False	49.07	K8(DSSO)	K8(DSSO)	psbo_0058312-psbo_0058312	GDEEELGKENNK	8	psbo_0058312	187	GSSFLDPKGR	8	psbo_0058312	160	15754;15756;15757;15758;15759	1117.564575;1149.535278	1;1	1415.628296;1447.601318	1;1	20180922_F1_Ag5_alban001_SA_PLdsso_2021.raw	F22	1
KATLQLAEIK-NAELDSEKR	DSSO	Intra	MS2_MS3	MS3	204.64	1	4	147.14	778.409	3	2333.21	17563	46.7031	-1.08699	False	37.17	K1(DSSO)	K8(DSSO)	lhcb42_0076852-lhcb42_0076852	KATLQLAEIK	1	lhcb42_0076852	205	NAELDSEKR	8	lhcb42_0076852	184	17563;17568;17569;17570;17571	558.270264;574.258301	2;2	1168.696167;1200.664307	1;1	20180922_F1_Ag5_alban001_SA_PLdsso_2021.raw	F22	3
KDIQPWQER-YNAKK	DSSO	Inter	MS2_MS3	MS3	204.59	0	3	204.59	660.661	3	1979.97	11806	37.8485	-1.45138	False	61.04	K1(DSSO)	K4(DSSO)	cp43_0013521-psbo_0058312	KDIQPWQER	1	cp43_0013521	368	YNAKK	4	psbo_0058312	49	11806;11808;11809;11810;11811	677.362976;709.3349	1;1	627.318115;643.303467	2;2	20180922_F1_Ag5_alban001_SA_PLdsso_24.raw	F15	2
AAAAGFEKGIDR-AAPKKPSR	DSSO	Inter	MS2_MS3	MS3	202.96	0	4	159.56	555.042	4	2217.15	7340	28.7277	-1.49452	False	61.04	K8(DSSO)	K4(DSSO)	cp43_0013521-lhcb42_0076852	AAAAGFEKGIDR	8	cp43_0013521	443	AAPKKPSR	4	lhcb42_0076852	14	7340;7342;7343;7344;7345	454.769867;470.756012	2;2	630.323486;646.309509	2;2	20180922_F1_Ag5_alban001_SA_PLdsso_27.raw	F18	3
RFGFAFGKK-KSATTK	DSSO	Inter	MS2_MS3	MS3	202.82	0	4	202.82	473.75	4	1891.98	19081	50.1541	0.14873	False	61.04	K8(DSSO);N-Term(Acetyl_protnterm)	K1(DSSO)	lhcb42_0076852-lhcb1_0081729	RFGFAFGKK	8	lhcb42_0076852	8	KSATTK	1	lhcb1_0081729	2	19081;19083;19084;19085;19086	345.194855;361.180725	2;2	577.311096;593.297485	2;2	20180922_F1_Ag5_alban001_SA_PLdsso_23.raw	F14	4
TVKSAPESIWYGPDRPK-KAAPK	DSSO	Inter	MS2_MS3	MS3	202.72	1	3	202.72	521.275	5	2602.34	13558	41.9977	0.47835	False	73.05	K3(DSSO)	K1(DSSO)	lhcb2_0062077-lhcb42_0076852	TVKSAPESIWYGPDRPK	3	lhcb2_0062077	5	KAAPK	1	lhcb42_0076852	10	13558;13560;13561;13561;13562;13563	284.675934;300.662048	2;2	662.343131;672.999991	3;3	20180922_F1_Ag5_alban001_SA_PLdsso_25.raw	F16	5
QKVVAPANEELAK-KTVTKK	DSSO	Inter	MS2_MS3	MS3	202.69	0	3	140.29	565.318	4	2258.25	6449	26.8926	-1.8273	False	45.23	K2(DSSO)	K1(DSSO)	lhcb5_0087274-lhcb1_0074459_0102114	QKVVAPANEELAK	2	lhcb5_0087274	13	KTVTKK	1	lhcb1_0074459_0102114	2	6449;6451;6452;6453;6454	758.477112;790.450928	1;1	725.899719;741.885986	2;2	20180922_F1_Ag5_alban001_SA_PLdsso_26.raw	F17	4
QKVVAPANEELAK-AAPKKPSR	DSSO	Inter	MS2_MS3	MS3	202.69	0	4	153.2	602.831	4	2408.3	7114	26.7564	-1.71088	False	61.04	K2(DSSO)	K4(DSSO)	lhcb5_0087274-lhcb42_0076852	QKVVAPANEELAK	2	lhcb5_0087274	13	AAPKKPSR	4	lhcb42_0076852	14	7114;7116;7117;7118;7119	454.770172;470.756165	2;2	725.899658;741.885742	2;2	20180922_F1_Ag5_alban001_SA_PLdsso_25.raw	F16	5
FFDPLGLAADPEKK-KSATTK	DSSO	Inter	MS2_MS3	MS3	202.69	0	4	114.11	780.733	3	2340.18	24714	61.0881	-0.65568	False	61.04	K13(DSSO)	K1(DSSO)	lhcb42_0076852-lhcb1_0081729	FFDPLGLAADPEKK	13	lhcb42_0076852	204	KSATTK	1	lhcb1_0081729	2	24714;24721;24722;24723;24724	689.383423;721.355469	1;1	801.414886;817.40078	2;2	20180922_F1_Ag5_alban001_SA_PLdsso_2021.raw	F22	6
FFDPLGLAADPEKK-QKVVAPANEELAK	DSSO	Inter	MS2_MS3	MS3	202.69	0	4	150.67	776.154	4	3101.59	23509	64.1856	-1.90968	False	61.04	K13(DSSO)	K2(DSSO)	lhcb5_0087274-lhcb42_0076852	FFDPLGLAADPEKK	13	lhcb42_0076852	204	QKVVAPANEELAK	2	lhcb5_0087274	13	23509;23514;23515;23516;23517	801.41629;817.401917	2;2	725.899963;741.885925	2;2	20180922_F1_Ag5_alban001_SA_PLdsso_1416.raw	F20	6
KDIQPWQER-YNAKK	DSSO	Inter	MS2_MS3	MS3	202.39	0	4	202.39	660.661	3	1979.97	10393	35.7544	-1.87299	False	61.04	K1(DSSO)	K4(DSSO)	cp43_0013521-psbo_0058312	KDIQPWQER	1	cp43_0013521	368	YNAKK	4	psbo_0058312	49	10393;10398;10399;10400;10401	677.363037;709.335083	1;1	627.318481;643.304199	2;2	20180922_F1_Ag5_alban001_SA_PLdsso_27.raw	F18	2
KDIQPWQER-YNAKK	DSSO	Inter	MS2_MS3	MS3	202.39	0	4	202.39	660.661	3	1979.97	10856	35.9011	-0.34966	False	61.04	K1(DSSO)	K4(DSSO)	cp43_0013521-psbo_0058312	KDIQPWQER	1	cp43_0013521	368	YNAKK	4	psbo_0058312	49	10856;10859;10860;10861;10862	677.362;709.334167	1;1	627.317383;643.303406	2;2	20180922_F1_Ag5_alban001_SA_PLdsso_24.raw	F15	2
KNFHINFITLR-SKQETEEK	DSSO	Intra	MS2_MS3	MS3	202.03	0	4	166.99	635.325	4	2538.28	18532	54.3699	-1.15637	False	61.04	K1(DSSO)	K2(DSSO)	tl183_0065375-tl183_0065375	KNFHINFITLR	1	tl183_0065375	42	SKQETEEK	2	tl183_0065375	165	18532;18533;18534;18535;18536	516.746399;532.732544	2;2	728.907349;744.893555	2;2	20180922_F1_Ag5_alban001_SA_PLdsso_27.raw	F18	1
NAELDSEKR-KSATTK	DSSO	Inter	MS2_MS3	MS3	201.73	1	3	185.57	464.229	4	1853.9	4921	20.3252	1.20497	False	50.07	K8(DSSO)	K1(DSSO)	lhcb42_0076852-lhcb1_0081729	NAELDSEKR	8	lhcb42_0076852	184	KSATTK	1	lhcb1_0081729	2	4921;4923;4924;4925;4926	345.194519;361.180145	2;2	558.269409;574.255554	2;2	20180922_F1_Ag5_alban001_SA_PLdsso_2021.raw	F22	6
AAAAGFEKGIDR-FGFAFGKK	DSSO	Inter	MS2_MS3	MS3	201.46	1	4	156	755.378	3	2264.12	22809	57.1305	-1.68403	False	61.04	K8(DSSO)	K7(DSSO)	cp43_0013521-lhcb42_0076852	AAAAGFEKGIDR	8	cp43_0013521	443	FGFAFGKK	7	lhcb42_0076852	8	22809;22812;22813;22814;22815	955.505249;987.477295	1;1	630.323669;646.30957	2;2	20180922_F1_Ag5_alban001_SA_PLdsso_2021.raw	F22	2
LAEIKHAR-AASAPKK	DSSO	Inter	MS2_MS3	MS3	200.66	0	4	200.66	603.662	3	1808.97	7080	25.4352	-0.35126	False	73.05	K5(DSSO)	K6(DSSO);N-Term(Acetyl_protnterm)	lhcb6_0079196-lhcb6_0079196_n1	LAEIKHAR	5	lhcb6_0079196	183	AASAPKK	6	lhcb6_0079196_n1	6	7080;7085;7086;7087;7088	768.425232;800.397461	1;1	496.287933;512.273926	2;2	20180922_F1_Ag5_alban001_SA_PLdsso_2021.raw	F22	3
LAEIKHAR-LGDPTTKK	DSSO	Inter	MS2_MS3	MS3	200.66	1	4	200.66	489.267	4	1954.05	6542	26.7142	0.25074	False	54.03	K5(DSSO)	K7(DSSO)	lhcb6_0079196-cp47_0037811	LAEIKHAR	5	lhcb6_0079196	183	LGDPTTKK	7	cp47_0037811	503	6542;6547;6548;6549;6550	457.252869;473.239197	2;2	496.287811;512.273865	2;2	20180922_F1_Ag5_alban001_SA_PLdsso_27.raw	F18	4
LAEIKHAR-AASAPKK	DSSO	Inter	MS2_MS3	MS3	200.66	0	4	200.66	603.662	3	1808.97	6643	26.0435	-2.47504	False	73.05	K5(DSSO)	K6(DSSO);N-Term(Acetyl_protnterm)	lhcb6_0079196-lhcb6_0079196_n1	LAEIKHAR	5	lhcb6_0079196	183	AASAPKK	6	lhcb6_0079196_n1	6	6643;6648;6649;6650;6651	768.426514;800.399231	1;1	496.28894;512.274658	2;2	20180922_F1_Ag5_alban001_SA_PLdsso_22.raw	F13	3
LAEIKHAR-KSATTK	DSSO	Inter	MS2_MS3	MS3	200.66	0	4	200.66	577.315	3	1729.93	4544	19.7966	0.79286	False	73.05	K5(DSSO)	K1(DSSO)	lhcb6_0079196-lhcb1_0081729	LAEIKHAR	5	lhcb6_0079196	183	KSATTK	1	lhcb1_0081729	2	4544;4549;4550;4551;4552	689.382202;721.35437	1;1	496.287476;512.273193	2;2	20180922_F1_Ag5_alban001_SA_PLdsso_28.raw	F19	6
KDIQPWQER-YNAKK	DSSO	Inter	MS2_MS3	MS3	200.09	0	3	200.09	660.649	3	1979.93	14437	41.0749	-0.44147	False	61.04	K1(DSSO)	K4(DSSO)	cp43_0013521-psbo_0058312	KDIQPWQER	1	cp43_0013521	368	YNAKK	4	psbo_0058312	49	14437;14439;14440;14441;14442	677.362244;709.334229	1;1	627.317444;643.302002	2;2	20180922_F1_Ag5_alban001_SA_PLdsso_23.raw	F14	2
TVKSAPESIWYGPDRPK-KSATTK	DSSO	Inter	MS2_MS3	MS3	200.03	0	4	200.03	545.483	5	2723.39	13613	42.1226	-1.26182	False	73.05	K3(DSSO)	K1(DSSO)	lhcb2_0062077-lhcb1_0081729	TVKSAPESIWYGPDRPK	3	lhcb2_0062077	5	KSATTK	1	lhcb1_0081729	2	13613;13615;13616;13617;13618	345.195526;361.181671	2;2	662.343558;673.000845	3;3	20180922_F1_Ag5_alban001_SA_PLdsso_25.raw	F16	5
KAAPKKPSR-KSATTK	DSSO	Inter	MS2_MS3	MS3	199.95	1	4	150.01	391.007	5	1951	3416	18.1956	1.38555	False	61.04	K1(DSSO);K5(DSSO Hydrolyzed)	K1(DSSO)	lhcb1_0081729-lhcb42_0076852	KAAPKKPSR	1	lhcb42_0076852	10	KSATTK	1	lhcb1_0081729	2	3416;3423;3424;3425;3426	404.884399;415.54184	3;3	345.19455;361.180634	2;2	20180922_F1_Ag5_alban001_SA_PLdsso_27.raw	F18	5
NAELDSEKR-KSATTKK	DSSO	Inter	MS2_MS3	MS3	199.37	0	4	199.37	496.254	4	1981.99	3827	19.4083	-0.09404	False	61.04	K8(DSSO)	K1(DSSO)	lhcb1_0081729-lhcb42_0076852	NAELDSEKR	8	lhcb42_0076852	184	KSATTKK	1	lhcb1_0081729	2	3827;3829;3830;3831;3832	558.269836;574.256104	2;2	409.242615;425.228607	2;2	20180922_F1_Ag5_alban001_SA_PLdsso_27.raw	F18	6
NAELDSEKR-KSATTK	DSSO	Inter	MS2_MS3	MS3	199.19	0	3	184.15	464.229	4	1853.9	4818	21.6801	1.07198	False	61.04	K8(DSSO)	K1(DSSO)	lhcb42_0076852-lhcb1_0081729	NAELDSEKR	8	lhcb42_0076852	184	KSATTK	1	lhcb1_0081729	2	4818;4820;4821;4822;4823	345.194611;361.180603	2;2	558.269592;574.255554	2;2	20180922_F1_Ag5_alban001_SA_PLdsso_22.raw	F13	6
KLCLEPTSFTVKSEGVTK-ENNKSAASSK	DSSO	Intra	MS2_MS3	MS3	198.67	0	4	198.67	1072.87	3	3216.59	14965	45.1698	-1.09064	False	73.05	C3(Carbamidomethyl);K12(DSSO)	K4(DSSO)	psbo_0058312-psbo_0058312	KLCLEPTSFTVKSEGVTK	12	psbo_0058312	61	ENNKSAASSK	4	psbo_0058312	191	14965;14970;14971;14972;14973	1089.518677;1121.491211	1;1	1039.545435;1055.530542	2;2	20180922_F1_Ag5_alban001_SA_PLdsso_25.raw	F16	1
KATLQLAEIKHAR-NAELDSEKR	DSSO	Intra	MS2_MS3	MS3	198.25	0	3	183.01	719.11	4	2873.42	14626	44.4261	-1.52774	False	45.23	K1(DSSO);K10(DSSO Hydrolyzed)	K8(DSSO)	lhcb42_0076852-lhcb42_0076852	KATLQLAEIKHAR	1	lhcb42_0076852	205	NAELDSEKR	8	lhcb42_0076852	184	14626;14629;14630;14631;14632;14632	854.957275;870.943317	2;2	1115.532715;1147.504639	1;1	20180922_F1_Ag5_alban001_SA_PLdsso_25.raw	F16	3
NAELDSEKR-KAAPKKPSR	DSSO	Intra	MS2_MS3	MS3	198.25	0	4	180.68	590.541	4	2359.14	7640	26.6367	-1.91098	False	54.03	K8(DSSO)	K1(DSSO);K6(DSSO)	lhcb42_0076852-lhcb42_0076852	NAELDSEKR	8	lhcb42_0076852	184	KAAPKKPSR	1	lhcb42_0076852	10	7640;7642;7643;7644;7645	558.270996;574.25708	2;2	597.819763;613.805908	2;2	20180922_F1_Ag5_alban001_SA_PLdsso_2021.raw	F22	3
LAEIKHAR-LGDPTTKK	DSSO	Inter	MS2_MS3	MS3	197.92	1	4	197.92	489.267	4	1954.05	6563	27.1872	-0.19257	False	54.03	K5(DSSO)	K7(DSSO)	lhcb6_0079196-cp47_0037811	LAEIKHAR	5	lhcb6_0079196	183	LGDPTTKK	7	cp47_0037811	503	6563;6565;6566;6567;6568	457.253082;473.239227	2;2	496.287903;512.274048	2;2	20180922_F1_Ag5_alban001_SA_PLdsso_26.raw	F17	4
LAEIKHAR-AASAPKK	DSSO	Inter	MS2_MS3	MS3	197.17	0	4	197.17	589.658	3	1766.96	6987	26.7059	-1.25148	False	61.04	K5(DSSO)	K6(DSSO)	lhcb6_0079196-lhcb6_0079196_n1	LAEIKHAR	5	lhcb6_0079196	183	AASAPKK	6	lhcb6_0079196_n1	6	6987;6992;6993;6994;6995	726.415222;758.387634	1;1	496.28833;512.274414	2;2	20180922_F1_Ag5_alban001_SA_PLdsso_22.raw	F13	3
LAEIKHAR-AASAPKK	DSSO	Inter	MS2_MS3	MS3	197.17	1	4	197.17	452.998	4	1808.97	7042	25.3573	0.07546	False	49.07	K5(DSSO)	K6(DSSO);N-Term(Acetyl_protnterm)	lhcb6_0079196-lhcb6_0079196_n1	LAEIKHAR	5	lhcb6_0079196	183	AASAPKK	6	lhcb6_0079196_n1	6	7042;7047;7048;7049;7050	384.715942;400.701935	2;2	496.287872;512.274048	2;2	20180922_F1_Ag5_alban001_SA_PLdsso_2021.raw	F22	3
FFDPLGLAADPEKK-KSATTKK	DSSO	Inter	MS2_MS3	MS3	196.89	0	3	149.86	661.828	4	2644.29	20556	61.2893	0.33168	False	61.04	K13(DSSO)	K1(DSSO);K6(DSSO Hydrolyzed)	lhcb42_0076852-lhcb1_0081729	FFDPLGLAADPEKK	13	lhcb42_0076852	204	KSATTKK	1	lhcb1_0081729	2	20556;20561;20562;20562;20563;20564	497.24942;513.235046	2;2	801.413208;817.399987	2;2	20180922_F1_Ag5_alban001_SA_PLdsso_1719.raw	F21	6
AAAAGFEKGIDR-AAPKKPSR	DSSO	Inter	MS2_MS3	MS3	196.43	1	4	161.55	555.043	4	2217.15	7345	29.3263	1.01713	False	61.04	K8(DSSO)	K5(DSSO)	cp43_0013521-lhcb42_0076852	AAAAGFEKGIDR	8	cp43_0013521	443	AAPKKPSR	5	lhcb42_0076852	15	7345;7347;7348;7349;7350	454.768738;470.754791	2;2	630.32196;646.308472	2;2	20180922_F1_Ag5_alban001_SA_PLdsso_26.raw	F17	3
QLVASGKPDSFSGEFLVPSYR-GDEEELGKENNK	DSSO	Intra	MS2_MS3	MS3	196.16	1	4	196.16	951.453	4	3802.79	19975	59.7921	-0.07002	False	49.07	K7(DSSO)	K8(DSSO)	psbo_0058312-psbo_0058312	QLVASGKPDSFSGEFLVPSYR	7	psbo_0058312	138	GDEEELGKENNK	8	psbo_0058312	187	19975;19977;19978;19979;19980	1169.589132;1185.576193	2;2	1415.62854;1447.60022	1;1	20180922_F1_Ag5_alban001_SA_PLdsso_1719.raw	F21	1
GSSFLDPKGR-ENNKSAASSK	DSSO	Intra	MS2_MS3	MS3	196.16	0	3	193.59	912.94	4	3648.74	12578	40.2743	0.36244	False	45.23	K8(DSSO)	K4(DSSO)	psbo_0058312-psbo_0058312	GSSFLDPKGR	8	psbo_0058312	160	ENNKSAASSK	4	psbo_0058312	191	12578;12583;12584;12585;12586	837.414729;848.075737	3;3	1089.517578;1121.488892	1;1	20180922_F1_Ag5_alban001_SA_PLdsso_27.raw	F18	1
KVASSGSPWYGPDR-KSATTK	DSSO	Intra	MS2_MS3	MS3	196.02	0	4	196.02	767.041	3	2299.11	12483	37.0649	-1.50035	False	61.04	K1(DSSO)	K1(DSSO)	lhcb1_0081729-lhcb1_0081729	KVASSGSPWYGPDR	1	lhcb1_0081729	8	KSATTK	1	lhcb1_0081729	2	12483;12485;12486;12487;12488	689.383972;721.356079	1;1	780.87677;796.862976	2;2	20180922_F1_Ag5_alban001_SA_PLdsso_2021.raw	F22	5
LAEIKHAR-AAASAPKK	DSSO	Intra	MS2_MS3	MS3	195.6	1	4	195.6	627.341	3	1880.01	6956	26.6559	-1.69233	False	61.04	K5(DSSO)	K7(DSSO);N-Term(Acetyl_protnterm)	lhcb6_0079196-lhcb6_0079196	LAEIKHAR	5	lhcb6_0079196	183	AAASAPKK	7	lhcb6_0079196	7	6956;6961;6962;6963;6964	839.463135;871.435547	1;1	496.288727;512.274353	2;2	20180922_F1_Ag5_alban001_SA_PLdsso_22.raw	F13	3
LAEIKHAR-KAAPVKQK	DSSO	Inter	MS2_MS3	MS3	195.6	0	3	195.6	561.554	4	2243.19	5562	24.1663	-0.82368	False	61.04	K5(DSSO)	K1(DSSO Tris);K6(DSSO)	lhcb6_0079196-lhcb5_0087274	LAEIKHAR	5	lhcb6_0079196	183	KAAPVKQK	6	lhcb5_0087274	11	5562;5567;5568;5569;5570	496.288239;512.274414	2;2	601.828552;617.812622	2;2	20180922_F1_Ag5_alban001_SA_PLdsso_27.raw	F18	5
GDEEELGKENNKSAASSK-APKDVK	DSSO	Intra	MS2_MS3	MS3	195.46	0	4	195.46	903.099	3	2707.28	5599	22.5101	-0.58901	False	61.04	K12(DSSO)	K3(DSSO)	psbo_0058312-psbo_0058312	GDEEELGKENNKSAASSK	12	psbo_0058312	191	APKDVK	3	psbo_0058312	234	5599;5601;5602;5603;5604	711.404297;743.376648	1;1	973.950401;989.936785	2;2	20180922_F1_Ag5_alban001_SA_PLdsso_25.raw	F16	1
RFGFAFGKK-KAAPK	DSSO	Intra	MS2_MS3	MS3	195.29	1	2	195.29	443.491	4	1770.94	19193	50.3835	1.2398	False	61.04	K8(DSSO);N-Term(Acetyl_protnterm)	K1(DSSO)	lhcb42_0076852-lhcb42_0076852	RFGFAFGKK	8	lhcb42_0076852	8	KAAPK	1	lhcb42_0076852	10	19193;19198;19199;19200;19201	284.675751;300.661316	2;2	577.310974;593.296997	2;2	20180922_F1_Ag5_alban001_SA_PLdsso_23.raw	F14	3
KVASSGSPWYGPDR-KAAPK	DSSO	Inter	MS2_MS3	MS3	195.29	0	4	195.29	726.695	3	2178.07	12072	36.3252	-0.71718	False	61.04	K1(DSSO)	K1(DSSO)	lhcb1_0081729-lhcb42_0076852	KVASSGSPWYGPDR	1	lhcb1_0081729	8	KAAPK	1	lhcb42_0076852	10	12072;12077;12078;12079;12080	568.345459;600.31781	1;1	780.876282;796.862732	2;2	20180922_F1_Ag5_alban001_SA_PLdsso_2021.raw	F22	8
NAELDSEKR-AAPVKQK	DSSO	Inter	MS2_MS3	MS3	193.52	1	4	174.95	654.001	3	1959.99	5922	22.7417	-1.33768	False	42.1	K8(DSSO)	K5(DSSO)	lhcb42_0076852-lhcb5_0087274	NAELDSEKR	8	lhcb42_0076852	184	AAPVKQK	5	lhcb5_0087274	11	5922;5927;5928;5929;5930	398.240234;414.226288	2;2	1115.533447;1147.506348	1;1	20180922_F1_Ag5_alban001_SA_PLdsso_2021.raw	F22	5
LYPGGKFFDPLGLAADPEK-NAELDSEKR	DSSO	Intra	MS2_MS3	MS3	193.47	0	4	193.47	814.156	4	3253.6	25680	69.5764	-0.88245	False	61.04	K6(DSSO)	K8(DSSO)	lhcb42_0076852-lhcb42_0076852	LYPGGKFFDPLGLAADPEK	6	lhcb42_0076852	191	NAELDSEKR	8	lhcb42_0076852	184	25680;25682;25683;25684;25685	558.270813;574.255615	2;2	1045.036158;1061.021997	2;2	20180922_F1_Ag5_alban001_SA_PLdsso_1416.raw	F20	3
QKVVAPANEELAK-KSATTKK	DSSO	Inter	MS2_MS3	MS3	193.15	0	4	161.37	580.067	4	2317.25	6345	26.218	-1.47676	False	42.1	K2(DSSO)	K6(DSSO)	lhcb5_0087274-lhcb1_0081729	QKVVAPANEELAK	2	lhcb5_0087274	13	KSATTKK	6	lhcb1_0081729	7	6345;6347;6348;6349;6350	817.478149;849.452515	1;1	725.899963;741.885742	2;2	20180922_F1_Ag5_alban001_SA_PLdsso_27.raw	F18	6
KAAPKKPSR-KSATTK	DSSO	Inter	MS2_MS3	MS3	192.5	1	4	143.18	391.006	5	1951	3424	18.1703	1.22327	False	37.17	K1(DSSO);K5(DSSO Hydrolyzed)	K1(DSSO)	lhcb1_0081729-lhcb42_0076852	KAAPKKPSR	1	lhcb42_0076852	10	KSATTK	1	lhcb1_0081729	2	3424;3426;3427;3428;3429	404.88446;415.541901	3;3	689.381897;721.353699	1;1	20180922_F1_Ag5_alban001_SA_PLdsso_26.raw	F17	5
NAELDSEKR-KSATTK	DSSO	Inter	MS2_MS3	MS3	192.18	0	4	161.87	618.637	3	1853.9	4819	21.6826	0.00364	False	61.04	K8(DSSO)	K1(DSSO)	lhcb42_0076852-lhcb1_0081729	NAELDSEKR	8	lhcb42_0076852	184	KSATTK	1	lhcb1_0081729	2	4819;4824;4825;4826;4827	689.383118;721.355042	1;1	558.269897;574.255859	2;2	20180922_F1_Ag5_alban001_SA_PLdsso_22.raw	F13	6
LAEIKHAR-AAPVKQK	DSSO	Inter	MS2_MS3	MS3	191.63	0	4	191.63	612.678	3	1836.02	5067	22.8022	0.93873	False	73.05	K5(DSSO)	K5(DSSO)	lhcb6_0079196-lhcb5_0087274	LAEIKHAR	5	lhcb6_0079196	183	AAPVKQK	5	lhcb5_0087274	11	5067;5072;5073;5074;5075	795.471924;827.443787	1;1	496.287323;512.273254	2;2	20180922_F1_Ag5_alban001_SA_PLdsso_27.raw	F18	5
KVASSGSPWYGPDR-FGFAFGKK	DSSO	Inter	MS2_MS3	MS3	189.57	0	4	189.57	855.745	3	2565.22	24010	59.5342	-1.83278	False	61.04	K1(DSSO)	K7(DSSO)	lhcb1_0081729-lhcb42_0076852	KVASSGSPWYGPDR	1	lhcb1_0081729	8	FGFAFGKK	7	lhcb42_0076852	8	24010;24012;24013;24014;24015	955.505493;987.477722	1;1	780.877162;796.863251	2;2	20180922_F1_Ag5_alban001_SA_PLdsso_2021.raw	F22	6
NAELDSEKR-KSATTK	DSSO	Inter	MS2_MS3	MS3	189.4	1	4	174.12	618.637	3	1853.9	4922	20.3277	-0.67864	False	39.46	K8(DSSO)	K1(DSSO)	lhcb42_0076852-lhcb1_0081729	NAELDSEKR	8	lhcb42_0076852	184	KSATTK	1	lhcb1_0081729	2	4922;4927;4928;4929;4930	345.194733;361.180725	2;2	1115.533813;1147.500751	1;1	20180922_F1_Ag5_alban001_SA_PLdsso_2021.raw	F22	6
TVKSAPESIWYGPDRPK-KATLQLAEIK	DSSO	Inter	MS2_MS3	MS3	189.33	0	4	189.33	641.345	5	3202.7	19548	55.1479	-0.08968	False	54.03	K3(DSSO)	K1(DSSO)	lhcb2_0062077-lhcb42_0076852	TVKSAPESIWYGPDRPK	3	lhcb2_0062077	5	KATLQLAEIK	1	lhcb42_0076852	205	19548;19550;19551;19552;19553	584.851562;600.836426	2;2	662.342642;672.998953	3;3	20180922_F1_Ag5_alban001_SA_PLdsso_24.raw	F15	5
FAFGKK-KSATTK	DSSO	Inter	MS2_MS3	MS3	188.69	1	4	143.73	497.264	3	1489.78	9776	31.9062	-1.26887	False	42.1	K5(DSSO)	K1(DSSO)	lhcb1_0081729-lhcb42_0076852_n4	FAFGKK	5	lhcb42_0076852_n4	5	KSATTK	1	lhcb1_0081729	2	9776;9778;9779;9780;9781	751.414612;783.387024	1;1	689.383606;721.356506	1;1	20180922_F1_Ag5_alban001_SA_PLdsso_23.raw	F14	4
KPEDFAK-KSATTK	DSSO	Inter	MS2_MS3	MS3	188.69	1	4	151.85	407.457	4	1626.81	5728	22.361	0.97026	False	73.05	K1(DSSO)	K1(DSSO)	lhcb1_0081729-lhcb5_0087274	KPEDFAK	1	lhcb5_0087274	66	KSATTK	1	lhcb1_0081729	2	5728;5733;5734;5735;5736	444.726349;460.712372	2;2	345.194672;361.180664	2;2	20180922_F1_Ag5_alban001_SA_PLdsso_23.raw	F14	8
KSATTKK-LFSKK	DSSO	Inter	MS2_MS3	MS3	188.5	1	3	188.5	528.961	3	1584.87	11224	35.9485	-0.62661	False	61.04	K1(DSSO)	K4(DSSO);N-Term(Acetyl_protnterm)	lhcb1_0081729-lhcb5_0087274	KSATTKK	1	lhcb1_0081729	2	LFSKK	4	lhcb5_0087274	4	11224;11225;11226;11227;11228	718.414001;750.385864	1;1	409.242706;425.228577	2;2	20180922_F1_Ag5_alban001_SA_PLdsso_22.raw	F13	4
KDIQPWQER-GSSFLDPKGR	DSSO	Inter	MS2_MS3	MS3	188.38	1	3	188.38	807.395	3	2420.17	20359	52.0371	-1.27107	False	39.46	K1(DSSO)	K8(DSSO)	cp43_0013521-psbo_0058312	KDIQPWQER	1	cp43_0013521	368	GSSFLDPKGR	8	psbo_0058312	160	20359;20361;20362;20363;20364	559.28595;575.272461	2;2	1253.628296;1285.601074	1;1	20180922_F1_Ag5_alban001_SA_PLdsso_2021.raw	F22	2
KSATTK-KAAPVK	DSSO	Inter	MS2_MS3	MS3	187.78	1	4	157.43	469.263	3	1405.77	3484	18.36	-0.6706	False	42.1	K1(DSSO)	K1(DSSO)	lhcb1_0081729-lhcb5_0087274	KSATTK	1	lhcb1_0081729	2	KAAPVK	1	lhcb5_0087274	6	3484;3489;3490;3491;3492	667.414673;699.386902	1;1	345.195404;361.181335	2;2	20180922_F1_Ag5_alban001_SA_PLdsso_22.raw	F13	5
KVSSASPWYGPDR-KAAPVK	DSSO	Inter	MS2_MS3	MS3	187.58	0	4	187.58	740.708	3	2220.11	13289	38.5649	-0.86379	False	61.04	K1(DSSO)	K1(DSSO)	lhcb1_0074459_0102114-lhcb5_0087274	KVSSASPWYGPDR	1	lhcb1_0074459_0102114	7	KAAPVK	1	lhcb5_0087274	6	13289;13291;13292;13293;13294	667.414795;699.386658	1;1	752.365356;768.351746	2;2	20180922_F1_Ag5_alban001_SA_PLdsso_2021.raw	F22	4
KVASSGSPWYGPDR-KSATTK	DSSO	Intra	MS2_MS3	MS3	187.51	0	4	187.51	767.04	3	2299.11	13480	38.9526	-0.43766	False	61.04	K1(DSSO)	K1(DSSO)	lhcb1_0081729-lhcb1_0081729	KVASSGSPWYGPDR	1	lhcb1_0081729	8	KSATTK	1	lhcb1_0081729	2	13480;13482;13483;13484;13485	689.383179;721.355225	1;1	780.876038;796.862671	2;2	20180922_F1_Ag5_alban001_SA_PLdsso_2021.raw	F22	5
LKKDIQPWQER-YNAKK	DSSO	Inter	MS2_MS3	MS3	187.18	0	4	187.18	556.042	4	2221.14	9915	35.3787	-0.77378	False	61.04	K3(DSSO)	K4(DSSO)	cp43_0013521-psbo_0058312	LKKDIQPWQER	3	cp43_0013521	368	YNAKK	4	psbo_0058312	49	9915;9920;9921;9922;9923	677.360718;709.33429	1;1	498.940704;509.598019	3;3	20180922_F1_Ag5_alban001_SA_PLdsso_28.raw	F19	2
NAELDSEKR-KKAAPK	DSSO	Intra	MS2_MS3	MS3	187.08	0	3	170.93	465.993	4	1860.95	4380	19.3248	1.43464	False	50.07	K8(DSSO)	K2(DSSO)	lhcb42_0076852-lhcb42_0076852	NAELDSEKR	8	lhcb42_0076852	184	KKAAPK	2	lhcb42_0076852	10	4380;4382;4383;4384;4385;4385	348.723267;364.709137	2;2	558.269409;574.255249	2;2	20180922_F1_Ag5_alban001_SA_PLdsso_28.raw	F19	3
KATLQLAEIK-FAFGKK	DSSO	Inter	MS2_MS3	MS3	186.9	0	2	155.49	657.036	3	1969.09	19887	54.0889	-1.29578	False	61.04	K1(DSSO)	K5(DSSO)	lhcb42_0076852-lhcb42_0076852_n4	KATLQLAEIK	1	lhcb42_0076852	205	FAFGKK	5	lhcb42_0076852_n4	5	19887;19892;19893;19894;19895	751.414551;783.386902	1;1	584.851135;600.836914	2;2	20180922_F1_Ag5_alban001_SA_PLdsso_22.raw	F13	3
LYPGGKFFDPLGLAADPEK-NAELDSEKR	DSSO	Intra	MS2_MS3	MS3	186.42	1	4	186.42	814.151	4	3253.58	23574	69.4906	-2.03202	False	39.46	K6(DSSO)	K8(DSSO)	lhcb42_0076852-lhcb42_0076852	LYPGGKFFDPLGLAADPEK	6	lhcb42_0076852	191	NAELDSEKR	8	lhcb42_0076852	184	23574;23576;23577;23578;23579	1115.535034;1147.51001	1;1	1045.037867;1061.02334	2;2	20180922_F1_Ag5_alban001_SA_PLdsso_1719.raw	F21	3
GDEEELGKENNKSAASSK-GSSFLDPKGR	DSSO	Intra	MS2_MS3	MS3	186.17	0	4	186.17	623.494	5	3113.44	11068	38.7707	0.70657	False	54.03	K12(DSSO)	K8(DSSO)	psbo_0058312-psbo_0058312	GDEEELGKENNKSAASSK	12	psbo_0058312	191	GSSFLDPKGR	8	psbo_0058312	160	11068;11073;11074;11075;11076	559.285095;575.271118	2;2	649.63562;660.29473	3;3	20180922_F1_Ag5_alban001_SA_PLdsso_26.raw	F17	1
FFDPLGLAADPEKK-KSATTKK	DSSO	Inter	MS2_MS3	MS3	186.09	0	3	186.09	617.825	4	2468.28	19685	57.7759	-2.1782	False	61.04	K13(DSSO)	K1(DSSO)	lhcb1_0081729-lhcb42_0076852	FFDPLGLAADPEKK	13	lhcb42_0076852	204	KSATTKK	1	lhcb1_0081729	2	19685;19686;19687;19688;19689	801.416565;817.401794	2;2	409.2435;425.229614	2;2	20180922_F1_Ag5_alban001_SA_PLdsso_25.raw	F16	6
KSATTKK-LFSKK	DSSO	Inter	MS2_MS3	MS3	185.75	0	4	185.75	528.961	3	1584.87	12063	36.6327	0.30032	False	61.04	K6(DSSO)	K4(DSSO);N-Term(Acetyl_protnterm)	lhcb1_0081729-lhcb5_0087274	KSATTKK	6	lhcb1_0081729	7	LFSKK	4	lhcb5_0087274	4	12063;12065;12066;12067;12068	718.413574;750.385498	1;1	409.242371;425.228302	2;2	20180922_F1_Ag5_alban001_SA_PLdsso_23.raw	F14	4
YNEAIYSTAKR-SKQETEEKR	DSSO	Intra	MS2_MS3	MS3	185.3	0	4	185.3	522.254	5	2607.24	7011	28.3988	-0.52166	False	76.14	K10(DSSO)	K2(DSSO)	tl183_0065375-tl183_0065375	YNEAIYSTAKR	10	tl183_0065375	136	SKQETEEKR	2	tl183_0065375	165	7011;7012;7013;7014;7015	594.796387;610.782776	2;2	685.339722;701.327332	2;2	20180922_F1_Ag5_alban001_SA_PLdsso_26.raw	F17	1
TGKPSLDLPK-KAAPK	DSSO	Inter	MS2_MS3	MS3	185.27	1	3	185.27	432.491	4	1726.94	12336	36.788	-2.05509	False	61.04	K3(DSSO)	K1(DSSO)	cp47_0037811-lhcb42_0076852	TGKPSLDLPK	3	cp47_0037811	129	KAAPK	1	lhcb42_0076852	10	12336;12341;12342;12343;12344	284.676788;300.662811	2;2	555.31488;571.301086	2;2	20180922_F1_Ag5_alban001_SA_PLdsso_2021.raw	F22	4
GDEEELGKENNK-SAASSKGK	DSSO	Intra	MS2_MS3	MS3	185.18	0	4	185.18	564.26	4	2254.02	5107	22.3003	-1.13691	False	61.04	K8(DSSO)	K6(DSSO)	psbo_0058312-psbo_0058312	GDEEELGKENNK	8	psbo_0058312	187	SAASSKGK	6	psbo_0058312	197	5107;5112;5113;5114;5115	395.208984;411.195007	2;2	708.31897;724.30542	2;2	20180922_F1_Ag5_alban001_SA_PLdsso_24.raw	F15	1
NAELDSEKR-KSATTK	DSSO	Inter	MS2_MS3	MS3	185.08	1	4	167.97	618.636	3	1853.89	4622	21.1887	0.11834	False	42.1	K8(DSSO)	K1(DSSO)	lhcb42_0076852-lhcb1_0081729	NAELDSEKR	8	lhcb42_0076852	184	KSATTK	1	lhcb1_0081729	2	4622;4628;4629;4630;4631	345.19455;361.180573	2;2	1115.532959;1147.507446	1;1	20180922_F1_Ag5_alban001_SA_PLdsso_22.raw	F13	6
TVKSAPESIWYGPDRPK-KKAAPK	DSSO	Inter	MS2_MS3	MS3	185.07	0	3	185.07	582.096	5	2906.45	13912	42.7668	-1.79105	False	73.05	K3(DSSO)	K1(DSSO Hydrolyzed);K2(DSSO)	lhcb2_0062077-lhcb42_0076852	TVKSAPESIWYGPDRPK	3	lhcb2_0062077	5	KKAAPK	2	lhcb42_0076852	10	13912;13914;13915;13916;13917	436.73175;452.717804	2;2	662.343567;673.00054	3;3	20180922_F1_Ag5_alban001_SA_PLdsso_25.raw	F16	4
NAELDSEKR-LAEIKHAR	DSSO	Inter	MS2_MS3	MS3	184.89	0	4	184.89	539.775	4	2156.08	7135	28.1857	0.29073	False	54.03	K8(DSSO)	K5(DSSO)	lhcb6_0079196-lhcb42_0076852	NAELDSEKR	8	lhcb42_0076852	184	LAEIKHAR	5	lhcb6_0079196	183	7135;7137;7138;7139;7140	558.269043;574.25592	2;2	496.287628;512.273682	2;2	20180922_F1_Ag5_alban001_SA_PLdsso_27.raw	F18	6
LAEIKHAR-LFSKK	DSSO	Inter	MS2_MS3	MS3	184.89	0	3	184.89	586.992	3	1758.96	17190	46.4801	0.15942	False	61.04	K5(DSSO)	K4(DSSO);N-Term(Acetyl_protnterm)	lhcb6_0079196-lhcb5_0087274	LAEIKHAR	5	lhcb6_0079196	183	LFSKK	4	lhcb5_0087274	4	17190;17193;17194;17195;17196	718.413391;750.385376	1;1	496.287659;512.273499	2;2	20180922_F1_Ag5_alban001_SA_PLdsso_23.raw	F14	4
QKVVAPANEELAK-KAAPKKPSR	DSSO	Inter	MS2_MS3	MS3	184.43	0	4	146.55	704.625	4	2815.48	7631	28.1422	0.18185	False	61.04	K2(DSSO)	K5(DSSO);K6(DSSO Tris)	lhcb5_0087274-lhcb42_0076852	QKVVAPANEELAK	2	lhcb5_0087274	13	KAAPKKPSR	5	lhcb42_0076852	14	7631;7633;7634;7635;7636	658.354919;674.341492	2;2	725.898499;741.88385	2;2	20180922_F1_Ag5_alban001_SA_PLdsso_25.raw	F16	5
LKLAEIK-KSATTK	DSSO	Inter	MS2_MS3	MS3	183.89	0	4	142.05	402.483	4	1606.91	11346	36.1848	1.28552	False	49.07	K2(DSSO)	K1(DSSO)	lhcb1_0081729-lhcb6_0079196	LKLAEIK	2	lhcb6_0079196	178	KSATTK	1	lhcb1_0081729	2	11346;11348;11349;11350;11351;11351	434.778076;450.764252	2;2	689.382568;721.35376	1;1	20180922_F1_Ag5_alban001_SA_PLdsso_22.raw	F13	6
GASTGYDNAVALPAGGRGDEEELGKENNK-GSSFLDPKGR	DSSO	Intra	MS2_MS3	MS3	183.68	0	4	183.68	1035.74	4	4139.94	18525	49.0036	0.20249	False	54.03	K25(DSSO)	K8(DSSO)	psbo_0058312-psbo_0058312	GASTGYDNAVALPAGGRGDEEELGKENNK	25	psbo_0058312	187	GSSFLDPKGR	8	psbo_0058312	160	18525;18534;18535;18536;18537	1117.564209;1149.536255	1;1	991.798819;1002.456226	3;3	20180922_F1_Ag5_alban001_SA_PLdsso_23.raw	F14	1
NAELDSEKR-KAAPK	DSSO	Intra	MS2_MS3	MS3	183.26	1	3	169.75	433.97	4	1732.86	5404	21.5078	0.27268	False	54.03	K8(DSSO)	K1(DSSO)	lhcb42_0076852-lhcb42_0076852	NAELDSEKR	8	lhcb42_0076852	184	KAAPK	1	lhcb42_0076852	10	5404;5406;5407;5408;5409	284.676056;300.662079	2;2	558.270325;574.256226	2;2	20180922_F1_Ag5_alban001_SA_PLdsso_23.raw	F14	4
KDIQPWQER-YNAKK	DSSO	Inter	MS2_MS3	MS3	182.46	0	3	182.46	660.661	3	1979.97	12091	38.4139	-1.45138	False	61.04	K1(DSSO)	K4(DSSO)	cp43_0013521-psbo_0058312	KDIQPWQER	1	cp43_0013521	368	YNAKK	4	psbo_0058312	49	12091;12098;12099;12100;12101	677.362793;709.3349	1;1	627.318115;643.298706	2;2	20180922_F1_Ag5_alban001_SA_PLdsso_24.raw	F15	2
KDIQPWQER-YNAKK	DSSO	Inter	MS2_MS3	MS3	182.46	0	4	182.46	660.661	3	1979.97	11683	35.5403	0.01758	False	61.04	K1(DSSO)	K4(DSSO)	cp43_0013521-psbo_0058312	KDIQPWQER	1	cp43_0013521	368	YNAKK	4	psbo_0058312	49	11683;11685;11686;11687;11688	677.361755;709.333923	1;1	627.317139;643.30304	2;2	20180922_F1_Ag5_alban001_SA_PLdsso_2021.raw	F22	2
KATLQLAEIK-NAELDSEKR	DSSO	Intra	MS2_MS3	MS3	182.28	0	4	147.64	669.751	5	3344.73	12568	40.2529	-1.90985	False	35.17	K1(DSSO)	K8(DSSO)	lhcb42_0076852-lhcb42_0076852	KATLQLAEIK	1	lhcb42_0076852	205	NAELDSEKR	8	lhcb42_0076852	184	12568;12573;12574;12575;12576;12576	1168.694336;1200.669922	1;1	709.689383;720.34722	3;3	20180922_F1_Ag5_alban001_SA_PLdsso_27.raw	F18	3
FFDPLGLAADPEKK-KSATTK	DSSO	Inter	MS2_MS3	MS3	181.46	1	3	112	585.801	4	2340.18	20598	61.3998	1.34031	False	49.07	K13(DSSO)	K1(DSSO)	lhcb42_0076852-lhcb1_0081729	FFDPLGLAADPEKK	13	lhcb42_0076852	204	KSATTK	1	lhcb1_0081729	2	20598;20603;20604;20605;20606	345.194397;361.180664	2;2	801.413147;817.399536	2;2	20180922_F1_Ag5_alban001_SA_PLdsso_1719.raw	F21	6
SATTKKVASSGSPWYGPDR-KVASSGSPWYGPDR	DSSO	Intra	MS2_MS3	MS2	181.12	1	2	181.12	959.443	4	3834.75	16772	51.7196	-3.25613	False	61.04	K5(DSSO Hydrolyzed);K6(DSSO)	K1(DSSO)	lhcb1_0081729-lhcb1_0081729	SATTKKVASSGSPWYGPDR	6	lhcb1_0081729	8	KVASSGSPWYGPDR	1	lhcb1_0081729	8	16772;16777;16778;16779;16780	1113.01355;1129.000147	2;2	780.877075;796.862976	2;2	20180922_F1_Ag5_alban001_SA_PLdsso_1719.raw	F21	5
KVASSGSPWYGPDR-KSATTK	DSSO	Intra	MS2_MS3	MS3	180.73	0	4	180.73	767.041	3	2299.11	11578	36.667	-1.25586	False	61.04	K1(DSSO)	K1(DSSO)	lhcb1_0081729-lhcb1_0081729	KVASSGSPWYGPDR	1	lhcb1_0081729	8	KSATTK	1	lhcb1_0081729	2	11578;11583;11584;11585;11586	689.383972;721.355896	1;1	780.876587;796.863006	2;2	20180922_F1_Ag5_alban001_SA_PLdsso_22.raw	F13	5
TGKPSLDLPK-LGDPTTKK	DSSO	Intra	MS2_MS3	MS3	180.55	0	4	180.55	691.37	3	2072.09	12683	41.3921	-1.55017	False	61.04	K3(DSSO)	K7(DSSO)	cp47_0037811-cp47_0037811	TGKPSLDLPK	3	cp47_0037811	129	LGDPTTKK	7	cp47_0037811	503	12683;12684;12685;12686;12687	913.500488;945.472412	1;1	555.314575;571.300781	2;2	20180922_F1_Ag5_alban001_SA_PLdsso_1719.raw	F21	1
KAAPVKQK-LFSKK	DSSO	Intra	MS2_MS3	MS3	180.08	0	3	43.57	564.324	3	1690.96	12531	37.4947	-1.83263	False	61.04	K6(DSSO)	K4(DSSO);N-Term(Acetyl_protnterm)	lhcb5_0087274-lhcb5_0087274	KAAPVKQK	6	lhcb5_0087274	11	LFSKK	4	lhcb5_0087274	4	12531;12533;12534;12535;12536	718.41449;750.386719	1;1	462.288269;478.274048	2;2	20180922_F1_Ag5_alban001_SA_PLdsso_23.raw	F14	2
RFGFAFGKK-KSATTK	DSSO	Inter	MS2_MS3	MS3	180	0	4	138.16	473.75	4	1891.98	18118	49.8862	0.24458	False	42.1	K8(DSSO);N-Term(Acetyl_protnterm)	K1(DSSO)	lhcb1_0081729-lhcb42_0076852	RFGFAFGKK	8	lhcb42_0076852	8	KSATTK	1	lhcb1_0081729	2	18118;18120;18121;18122;18123	577.31073;593.297424	2;2	689.381348;721.353455	1;1	20180922_F1_Ag5_alban001_SA_PLdsso_22.raw	F13	4
KAAPKKPSR-KSATTK	DSSO	Inter	MS2_MS3	MS3	180	0	4	116.79	484.003	4	1932.99	4647	19.6216	-1.92824	False	45.23	K1(DSSO);K5(DSSO)	K1(DSSO)	lhcb1_0081729-lhcb42_0076852	KAAPKKPSR	1	lhcb42_0076852	10	KSATTK	1	lhcb1_0081729	2	4647;4649;4650;4651;4652;4652	398.882019;409.539307	3;3	689.383972;721.35614	1;1	20180922_F1_Ag5_alban001_SA_PLdsso_2021.raw	F22	5
QLVASGKPDSFSGEFLVPSYR-ENNKSAASSK	DSSO	Intra	MS2_MS3	MS3	179.94	0	4	165.33	869.924	4	3476.67	19223	57.8073	-4.03465	False	54.03	K7(DSSO)	K4(DSSO)	psbo_0058312-psbo_0058312	QLVASGKPDSFSGEFLVPSYR	7	psbo_0058312	138	ENNKSAASSK	4	psbo_0058312	191	19223;19225;19226;19227;19228	1169.592062;1185.577902	2;2	1089.516602;1121.491699	1;1	20180922_F1_Ag5_alban001_SA_PLdsso_1719.raw	F21	1
ATLKSDGVFR-GSSFLDPKGR	DSSO	Inter	MS2_MS3	MS3	179.83	1	4	161.11	772.058	3	2314.16	21047	53.4479	-0.72798	False	27.68	K4(DSSO)	K8(DSSO)	cp47_0037811-psbo_0058312	ATLKSDGVFR	4	cp47_0037811	437	GSSFLDPKGR	8	psbo_0058312	160	21047;21049;21050;21051;21052	559.285767;575.270386	2;2	1147.61084;1179.579712	1;1	20180922_F1_Ag5_alban001_SA_PLdsso_2021.raw	F22	2
KPEDFAK-KSATTK	DSSO	Inter	MS2_MS3	MS3	179.73	1	3	107.81	407.458	4	1626.81	5481	23.3613	0.78224	False	30.09	K1(DSSO)	K1(DSSO)	lhcb5_0087274-lhcb1_0081729	KPEDFAK	1	lhcb5_0087274	66	KSATTK	1	lhcb1_0081729	2	5481;5483;5484;5485;5486	689.381409;721.353821	1;1	444.72641;460.712585	2;2	20180922_F1_Ag5_alban001_SA_PLdsso_22.raw	F13	8
KPEDFAK-KAAPK	DSSO	Inter	MS2_MS3	MS3	179.73	0	4	107.53	502.595	3	1505.77	6184	23.508	-1.51382	False	45.23	K1(DSSO)	K1(DSSO)	lhcb5_0087274-lhcb42_0076852	KPEDFAK	1	lhcb5_0087274	66	KAAPK	1	lhcb42_0076852	10	6184;6186;6187;6188;6189	284.676361;300.662445	2;2	888.446777;920.418457	1;1	20180922_F1_Ag5_alban001_SA_PLdsso_23.raw	F14	8
KPEDFAK-SATTKK	DSSO	Inter	MS2_MS3	MS3	179.73	0	4	110.59	542.941	3	1626.81	5482	23.3638	-1.80315	False	39.46	K1(DSSO)	K5(DSSO)	lhcb5_0087274-lhcb1_0081729	KPEDFAK	1	lhcb5_0087274	66	SATTKK	5	lhcb1_0081729	7	5482;5487;5488;5489;5490	345.19516;361.181763	2;2	888.448059;920.420166	1;1	20180922_F1_Ag5_alban001_SA_PLdsso_22.raw	F13	8
LYPGGKFFDPLGLAADPEK-NAELDSEKR	DSSO	Intra	MS2_MS3	MS3	179.42	1	4	164.32	814.151	4	3253.58	23733	69.9254	-0.39882	False	42.1	K6(DSSO)	K8(DSSO)	lhcb42_0076852-lhcb42_0076852	LYPGGKFFDPLGLAADPEK	6	lhcb42_0076852	191	NAELDSEKR	8	lhcb42_0076852	184	23733;23735;23736;23737;23738	1045.035303;1061.021509	2;2	1115.534546;1147.513428	1;1	20180922_F1_Ag5_alban001_SA_PLdsso_1719.raw	F21	3
LYKGLR-KSATTK	DSSO	Inter	MS2_MS3	MS3	179.16	0	4	147.2	514.618	3	1541.84	7927	27.7821	-1.5126	False	37.17	K3(DSSO)	K1(DSSO)	lhcb1_0081729-cp47_0037811	LYKGLR	3	cp47_0037811	226	KSATTK	1	lhcb1_0081729	2	7927;7932;7933;7934;7935	803.478271;835.448608	1;1	689.383484;721.356201	1;1	20180922_F1_Ag5_alban001_SA_PLdsso_23.raw	F14	4
LGDPTTKK-KAAPK	DSSO	Inter	MS2_MS3	MS3	178.65	1	4	141.69	383.461	4	1530.82	4741	19.8721	0.26049	False	61.04	K7(DSSO)	K1(DSSO)	cp47_0037811-lhcb42_0076852	LGDPTTKK	7	cp47_0037811	503	KAAPK	1	lhcb42_0076852	10	4741;4746;4747;4748;4749	284.675903;300.661743	2;2	457.252655;473.239441	2;2	20180922_F1_Ag5_alban001_SA_PLdsso_2021.raw	F22	4
KATAGLKLEAR-KSATTK	DSSO	Inter	MS2_MS3	MS3	178.49	0	3	178.49	488.274	4	1950.07	6775	26.3726	-1.43962	False	50.07	K7(DSSO)	K1(DSSO)	psak_0010409-lhcb1_0081729	KATAGLKLEAR	7	psak_0010409	39	KSATTK	1	lhcb1_0081729	2	6775;6780;6781;6782;6783	345.195282;361.181793	2;2	606.360291;622.346375	2;2	20180922_F1_Ag5_alban001_SA_PLdsso_28.raw	F19	4
TVKSAPESIWYGPDRPK-KAAPVK	DSSO	Inter	MS2_MS3	MS3	178.14	0	4	178.14	901.141	3	2701.41	14029	43.0094	-0.94726	False	61.04	K3(DSSO)	K1(DSSO)	lhcb2_0062077-lhcb5_0087274	TVKSAPESIWYGPDRPK	3	lhcb2_0062077	5	KAAPVK	1	lhcb5_0087274	6	14029;14031;14032;14033;14034	667.414551;699.386597	1;1	993.011064;1008.996477	2;2	20180922_F1_Ag5_alban001_SA_PLdsso_25.raw	F16	4
AAAAGFEKGIDR-KKAAPK	DSSO	Inter	MS2_MS3	MS3	177.86	0	3	112.09	546.024	4	2181.07	10516	32.9685	-1.89154	False	45.23	K8(DSSO)	K1(DSSO Hydrolyzed);K2(DSSO)	cp43_0013521-lhcb42_0076852	AAAAGFEKGIDR	8	cp43_0013521	443	KKAAPK	2	lhcb42_0076852	10	10516;10518;10519;10520;10521	872.455017;904.428589	1;1	630.323669;646.309998	2;2	20180922_F1_Ag5_alban001_SA_PLdsso_2021.raw	F22	3
NAELDSEKR-KAAPK	DSSO	Intra	MS2_MS3	MS3	177.53	1	3	158.48	433.97	4	1732.86	5201	22.6182	1.23592	False	54.03	K8(DSSO)	K1(DSSO)	lhcb42_0076852-lhcb42_0076852	NAELDSEKR	8	lhcb42_0076852	184	KAAPK	1	lhcb42_0076852	10	5201;5206;5207;5208;5209	284.675781;300.661652	2;2	558.269592;574.255676	2;2	20180922_F1_Ag5_alban001_SA_PLdsso_22.raw	F13	4
FFDPLGLAADPEKK-KKAAPK	DSSO	Intra	MS2_MS3	MS3	177.16	0	4	121.49	631.569	4	2523.25	20761	61.8203	-1.15114	False	45.23	K13(DSSO)	K1(DSSO Hydrolyzed);K2(DSSO)	lhcb42_0076852-lhcb42_0076852	FFDPLGLAADPEKK	13	lhcb42_0076852	204	KKAAPK	2	lhcb42_0076852	10	20761;20763;20764;20765;20766	872.4552;904.425781	1;1	801.41571;817.401146	2;2	20180922_F1_Ag5_alban001_SA_PLdsso_1719.raw	F21	3
FFDPLGLAADPEKK-AAPKKPSR	DSSO	Intra	MS2_MS3	MS3	177.16	0	4	95.94	640.589	4	2559.33	19731	57.9022	-1.86433	False	61.04	K13(DSSO)	K4(DSSO)	lhcb42_0076852-lhcb42_0076852	FFDPLGLAADPEKK	13	lhcb42_0076852	204	AAPKKPSR	4	lhcb42_0076852	14	19731;19732;19733;19734;19735	454.770172;470.756348	2;2	801.415955;817.401757	2;2	20180922_F1_Ag5_alban001_SA_PLdsso_25.raw	F16	3
QKVVAPANEELAK-LKLAEIK	DSSO	Inter	MS2_MS3	MS3	177.16	1	4	100.99	592.836	4	2368.32	14439	45.8078	-1.42199	False	39.46	K2(DSSO)	K2(DSSO)	lhcb5_0087274-lhcb6_0079196	QKVVAPANEELAK	2	lhcb5_0087274	13	LKLAEIK	2	lhcb6_0079196	178	14439;14442;14443;14444;14445	868.551025;900.523865	1;1	725.898987;741.885498	2;2	20180922_F1_Ag5_alban001_SA_PLdsso_1719.raw	F21	6
LCLEPTSFTVKSEGVTK-SAASSKGK	DSSO	Intra	MS2_MS3	MS3	176.56	1	4	96.7	697.852	4	2788.39	15689	48.9752	-1.31167	False	49.07	C2(Carbamidomethyl);K11(DSSO)	K6(DSSO)	psbo_0058312-psbo_0058312	LCLEPTSFTVKSEGVTK	11	psbo_0058312	61	SAASSKGK	6	psbo_0058312	197	15689;15691;15692;15693;15694	395.208954;411.195282	2;2	975.498497;991.484575	2;2	20180922_F1_Ag5_alban001_SA_PLdsso_1719.raw	F21	1
AAAAGFEKGIDR-KAAPVK	DSSO	Inter	MS2_MS3	MS3	176.51	0	4	137.2	659.348	3	1976.03	10822	33.625	-1.82631	False	61.04	K8(DSSO)	K1(DSSO)	cp43_0013521-lhcb5_0087274	AAAAGFEKGIDR	8	cp43_0013521	443	KAAPVK	1	lhcb5_0087274	6	10822;10824;10825;10826;10827	667.414978;699.387146	1;1	630.323669;646.30957	2;2	20180922_F1_Ag5_alban001_SA_PLdsso_2021.raw	F22	3
KATLQLAEIK-KKAAPVK	DSSO	Inter	MS2_MS3	MS3	176.48	0	4	135.14	671.732	3	2013.18	11674	38.3552	-3.13648	False	61.04	K1(DSSO)	K2(DSSO)	lhcb42_0076852-lhcb5_0087274	KATLQLAEIK	1	lhcb42_0076852	205	KKAAPVK	2	lhcb5_0087274	6	11674;11679;11680;11681;11682	398.258667;414.245026	2;2	1168.698975;1200.670288	1;1	20180922_F1_Ag5_alban001_SA_PLdsso_27.raw	F18	5
NAELDSEKR-KAAPVKQK	DSSO	Inter	MS2_MS3	MS3	176.43	0	4	65.88	522.776	4	2088.08	4405	21.0661	-0.71781	False	61.04	K8(DSSO)	K6(DSSO)	lhcb5_0087274-lhcb42_0076852	NAELDSEKR	8	lhcb42_0076852	184	KAAPVKQK	6	lhcb5_0087274	11	4405;4407;4408;4409;4410	558.27002;574.25647	2;2	462.287598;478.273438	2;2	20180922_F1_Ag5_alban001_SA_PLdsso_27.raw	F18	5
GSSFLDPKGR-DKEGR	DSSO	Inter	MS2_MS3	MS3	176.33	1	4	150.91	608.957	3	1824.86	13404	38.7981	1.60733	False	39.46	K8(DSSO)	K2(DSSO)	psbo_0058312-cp47_0037811	GSSFLDPKGR	8	psbo_0058312	160	DKEGR	2	cp47_0037811	348	13404;13406;13407;13408;13409	329.660614;345.646759	2;2	1117.563354;1149.53479	1;1	20180922_F1_Ag5_alban001_SA_PLdsso_2021.raw	F22	2
NAELDSEKR-FGFAFGKK	DSSO	Intra	MS2_MS3	MS3	175.65	1	4	164.39	530.759	4	2120.02	18918	51.7737	0.68569	False	61.04	K8(DSSO)	K7(DSSO)	lhcb42_0076852-lhcb42_0076852	NAELDSEKR	8	lhcb42_0076852	184	FGFAFGKK	7	lhcb42_0076852	8	18918;18919;18920;18921;18922	478.255096;494.24115	2;2	558.269653;574.255493	2;2	20180922_F1_Ag5_alban001_SA_PLdsso_22.raw	F13	3
NAELDSEKR-KKAAPK	DSSO	Intra	MS2_MS3	MS3	175.65	1	4	146.35	620.989	3	1860.95	4381	19.3274	-0.45373	False	45.23	K8(DSSO)	K2(DSSO)	lhcb42_0076852-lhcb42_0076852	NAELDSEKR	8	lhcb42_0076852	184	KKAAPK	2	lhcb42_0076852	10	4381;4386;4387;4388;4389	348.72403;364.710083	2;2	1115.532959;1147.509399	1;1	20180922_F1_Ag5_alban001_SA_PLdsso_28.raw	F19	3
LKLAEIKHAR-AAASAPKK	DSSO	Intra	MS2_MS3	MS3	175.65	0	4	175.65	707.735	3	2121.19	9991	34.9163	-1.54729	False	61.04	K7(DSSO)	K7(DSSO);N-Term(Acetyl_protnterm)	lhcb6_0079196-lhcb6_0079196	LKLAEIKHAR	7	lhcb6_0079196	183	AAASAPKK	7	lhcb6_0079196	7	9991;9993;9994;9995;9996	839.463745;871.435547	1;1	616.878052;632.864014	2;2	20180922_F1_Ag5_alban001_SA_PLdsso_27.raw	F18	3
FFDPLGLAADPEKK-KAAPK	DSSO	Intra	MS2_MS3	MS3	175.62	0	4	111.49	740.386	3	2219.14	24778	61.2297	-1.6013	False	61.04	K13(DSSO)	K1(DSSO)	lhcb42_0076852-lhcb42_0076852	FFDPLGLAADPEKK	13	lhcb42_0076852	204	KAAPK	1	lhcb42_0076852	10	24778;24780;24781;24782;24783	568.34613;600.318359	1;1	801.415405;817.401024	2;2	20180922_F1_Ag5_alban001_SA_PLdsso_2021.raw	F22	4
KKVSSASPWYGPDR-KVASSGSPWYGPDR	DSSO	Inter	MS2_MS3	MS3	175.48	1	4	175.48	855.144	4	3417.56	17029	52.3328	-0.34374	False	61.04	K1(DSSO Hydrolyzed);K2(DSSO)	K1(DSSO)	lhcb1_0081729-lhcb1_0050874_0063631	KKVSSASPWYGPDR	2	lhcb1_0050874_0063631	7	KVASSGSPWYGPDR	1	lhcb1_0081729	8	17029;17031;17032;17033;17034	904.420349;920.404114	2;2	780.87561;796.862122	2;2	20180922_F1_Ag5_alban001_SA_PLdsso_1719.raw	F21	6
TIALGKFTK-LAEIKHAR	DSSO	Inter	MS2_MS3	MS3	175.24	0	4	175.24	705.728	3	2115.17	20739	52.817	-2.001	False	61.04	K6(DSSO);N-Term(Acetyl_protnterm)	K5(DSSO)	lhcb6_0079196-d2_0013521	TIALGKFTK	6	d2_0013521	6	LAEIKHAR	5	lhcb6_0079196	183	20739;20743;20744;20745;20746	1074.621216;1106.593384	1;1	496.28894;512.274963	2;2	20180922_F1_Ag5_alban001_SA_PLdsso_2021.raw	F22	4
LAEIKHAR-AAASAPKK	DSSO	Intra	MS2_MS3	MS3	175.24	0	4	175.24	470.758	4	1880.01	7316	25.9238	0.41585	False	73.05	K5(DSSO)	K7(DSSO);N-Term(Acetyl_protnterm)	lhcb6_0079196-lhcb6_0079196	LAEIKHAR	5	lhcb6_0079196	183	AAASAPKK	7	lhcb6_0079196	7	7316;7321;7322;7323;7324;7324	420.234344;436.220673	2;2	496.28772;512.273865	2;2	20180922_F1_Ag5_alban001_SA_PLdsso_2021.raw	F22	3
TVVGDLLKPLNSEYGK-LYKGLR	DSSO	Inter	MS2_MS3	MS3	174.24	0	4	174.24	880.479	3	2639.42	26366	65.0009	-1.21907	False	49.07	K8(DSSO)	K3(DSSO)	psbh_0037811-cp47_0037811	TVVGDLLKPLNSEYGK	8	psbh_0037811	23	LYKGLR	3	cp47_0037811	226	26366;26369;26370;26371;26372	803.478882;835.451355	1;1	893.980064;909.969482	2;2	20180922_F1_Ag5_alban001_SA_PLdsso_2021.raw	F22	2
FFDPLGLAADPEKK-KAAPVK	DSSO	Inter	MS2_MS3	MS3	174.05	1	3	124.25	580.309	4	2318.21	20846	62.0213	1.23064	False	49.07	K13(DSSO)	K1(DSSO)	lhcb42_0076852-lhcb5_0087274	FFDPLGLAADPEKK	13	lhcb42_0076852	204	KAAPVK	1	lhcb5_0087274	6	20846;20848;20849;20850;20851	334.209869;350.195923	2;2	801.413788;817.399719	2;2	20180922_F1_Ag5_alban001_SA_PLdsso_1719.raw	F21	5
LYKGLR-KSATTK	DSSO	Inter	MS2_MS3	MS3	173.97	1	4	129.77	386.216	4	1541.84	7279	28.1338	-0.44139	False	54.03	K3(DSSO)	K1(DSSO)	lhcb1_0081729-cp47_0037811	LYKGLR	3	cp47_0037811	226	KSATTK	1	lhcb1_0081729	2	7279;7284;7285;7286;7287	402.242462;418.228821	2;2	689.382935;721.355652	1;1	20180922_F1_Ag5_alban001_SA_PLdsso_24.raw	F15	4
LAEIKHAR-AAASAPKK	DSSO	Intra	MS2_MS3	MS3	173.68	1	4	173.68	470.757	4	1880.01	6941	26.6369	1.73003	False	50.07	K5(DSSO)	K7(DSSO);N-Term(Acetyl_protnterm)	lhcb6_0079196-lhcb6_0079196	LAEIKHAR	5	lhcb6_0079196	183	AAASAPKK	7	lhcb6_0079196	7	6941;6947;6948;6949;6950;6950	420.233826;436.219849	2;2	496.28714;512.273132	2;2	20180922_F1_Ag5_alban001_SA_PLdsso_22.raw	F13	3
LYKGLR-KSATTK	DSSO	Inter	MS2_MS3	MS3	173.38	0	4	143.37	514.618	3	1541.84	7257	28.077	-0.05682	False	61.04	K3(DSSO)	K1(DSSO)	lhcb1_0081729-cp47_0037811	LYKGLR	3	cp47_0037811	226	KSATTK	1	lhcb1_0081729	2	7257;7259;7260;7261;7262	402.24234;418.228088	2;2	689.382935;721.35498	1;1	20180922_F1_Ag5_alban001_SA_PLdsso_24.raw	F15	4
NAELDSEKR-FGFAFGKK	DSSO	Intra	MS2_MS3	MS3	173.24	1	4	160.05	530.76	4	2120.02	20244	51.8232	-0.13268	False	61.04	K8(DSSO)	K7(DSSO)	lhcb42_0076852-lhcb42_0076852	NAELDSEKR	8	lhcb42_0076852	184	FGFAFGKK	7	lhcb42_0076852	8	20244;20249;20250;20251;20252	478.255524;494.241638	2;2	558.270325;574.256104	2;2	20180922_F1_Ag5_alban001_SA_PLdsso_2021.raw	F22	3
AAAAGFEKGIDR-FGFAFGKK	DSSO	Inter	MS2_MS3	MS3	173.04	1	4	134.65	566.786	4	2264.12	22759	57.0256	-0.36621	False	61.04	K8(DSSO)	K7(DSSO)	cp43_0013521-lhcb42_0076852	AAAAGFEKGIDR	8	cp43_0013521	443	FGFAFGKK	7	lhcb42_0076852	8	22759;22761;22762;22763;22764	478.255402;494.241608	2;2	630.322876;646.308899	2;2	20180922_F1_Ag5_alban001_SA_PLdsso_2021.raw	F22	2
GDEEELGKENNK-KYARR	DSSO	Inter	MS2_MS3	MS3	173.04	0	4	173.04	553.764	4	2212.03	5122	21.5284	0.16501	False	61.04	K8(DSSO)	K1(DSSO)	psbo_0058312-cp47_0037811	GDEEELGKENNK	8	psbo_0058312	187	KYARR	1	cp47_0037811	418	5122;5124;5125;5126;5127	374.216309;390.202637	2;2	708.317749;724.303711	2;2	20180922_F1_Ag5_alban001_SA_PLdsso_28.raw	F19	2
LAEIKHAR-AASAPKK	DSSO	Inter	MS2_MS3	MS3	172.87	0	4	172.87	589.658	3	1766.96	7375	26.0454	-2.19	False	61.04	K5(DSSO)	K6(DSSO)	lhcb6_0079196-lhcb6_0079196_n1	LAEIKHAR	5	lhcb6_0079196	183	AASAPKK	6	lhcb6_0079196_n1	6	7375;7377;7378;7379;7380	726.415466;758.388123	1;1	496.28894;512.27478	2;2	20180922_F1_Ag5_alban001_SA_PLdsso_2021.raw	F22	3
LAEIKHAR-AAASAPKK	DSSO	Intra	MS2_MS3	MS3	172.55	0	4	172.55	470.758	4	1880.01	7177	27.1352	0.73312	False	50.07	K5(DSSO)	K7(DSSO);N-Term(Acetyl_protnterm)	lhcb6_0079196-lhcb6_0079196	LAEIKHAR	5	lhcb6_0079196	183	AAASAPKK	7	lhcb6_0079196	7	7177;7179;7180;7181;7182;7182	420.234222;436.220734	2;2	496.287659;512.273438	2;2	20180922_F1_Ag5_alban001_SA_PLdsso_22.raw	F13	3
LAEIKHAR-KAAPVK	DSSO	Inter	MS2_MS3	MS3	172.15	0	4	172.15	569.992	3	1707.96	5693	23.1809	-0.09189	False	61.04	K5(DSSO)	K1(DSSO)	lhcb6_0079196-lhcb5_0087274	LAEIKHAR	5	lhcb6_0079196	183	KAAPVK	1	lhcb5_0087274	6	5693;5695;5696;5697;5698	667.41394;699.385803	1;1	496.287903;512.273743	2;2	20180922_F1_Ag5_alban001_SA_PLdsso_28.raw	F19	5
FFDPLGLAADPEKK-AAPKKPSR	DSSO	Intra	MS2_MS3	MS3	171.62	0	3	112.8	684.591	4	2735.34	20736	61.7556	-1.10426	False	61.04	K13(DSSO)	K4(DSSO);K5(DSSO Hydrolyzed)	lhcb42_0076852-lhcb42_0076852	FFDPLGLAADPEKK	13	lhcb42_0076852	204	AAPKKPSR	4	lhcb42_0076852	14	20736;20738;20739;20740;20741	542.7771;558.763123	2;2	801.415314;817.401146	2;2	20180922_F1_Ag5_alban001_SA_PLdsso_1719.raw	F21	3
NAELDSEKR-KSATTK	DSSO	Inter	MS2_MS3	MS3	171.5	0	4	150.27	618.637	3	1853.9	5126	20.8248	0.57402	False	61.04	K8(DSSO)	K1(DSSO)	lhcb42_0076852-lhcb1_0081729	NAELDSEKR	8	lhcb42_0076852	184	KSATTK	1	lhcb1_0081729	2	5126;5131;5132;5133;5134	689.382751;721.354614	1;1	558.269592;574.255676	2;2	20180922_F1_Ag5_alban001_SA_PLdsso_2021.raw	F22	6
KPEDFAK-KKAAPVK	DSSO	Intra	MS2_MS3	MS3	171.47	0	4	131.31	433.989	4	1732.93	5608	22.9235	0.59619	False	61.04	K1(DSSO)	K2(DSSO)	lhcb5_0087274-lhcb5_0087274	KPEDFAK	1	lhcb5_0087274	66	KKAAPVK	2	lhcb5_0087274	6	5608;5609;5610;5611;5612	398.25766;414.243805	2;2	444.726562;460.712585	2;2	20180922_F1_Ag5_alban001_SA_PLdsso_28.raw	F19	5
KPEDFAK-KSATTK	DSSO	Inter	MS2_MS3	MS3	171.47	1	4	108.89	542.941	3	1626.81	5305	22.8922	-0.30797	False	54.03	K1(DSSO)	K1(DSSO)	lhcb5_0087274-lhcb1_0081729	KPEDFAK	1	lhcb5_0087274	66	KSATTK	1	lhcb1_0081729	2	5305;5307;5308;5309;5310	345.19455;361.180542	2;2	888.445923;920.417969	1;1	20180922_F1_Ag5_alban001_SA_PLdsso_22.raw	F13	8
KSATTKK-KSATTK	DSSO	Intra	MS2_MS3	MS3	171.38	0	3	171.38	384.973	4	1536.87	3993	18.1942	-0.11936	False	54.03	K1(DSSO)	K1(DSSO)	lhcb1_0081729-lhcb1_0081729	KSATTKK	1	lhcb1_0081729	2	KSATTK	1	lhcb1_0081729	2	3993;3998;3999;4000;4001	335.710144;351.696045	2;2	409.242279;425.228729	2;2	20180922_F1_Ag5_alban001_SA_PLdsso_28.raw	F19	3
KSATTK-LFSKK	DSSO	Inter	MS2_MS3	MS3	171.38	1	3	121.44	486.263	3	1456.77	12477	41.2718	-0.6564	False	54.03	K1(DSSO)	K4(DSSO);N-Term(Acetyl_protnterm)	lhcb1_0081729-lhcb5_0087274	KSATTK	1	lhcb1_0081729	2	LFSKK	4	lhcb5_0087274	4	12477;12481;12482;12483;12484	345.19516;361.18103	2;2	718.414124;750.386047	1;1	20180922_F1_Ag5_alban001_SA_PLdsso_1416.raw	F20	4
NAELDSEKR-KKAAPK	DSSO	Intra	MS2_MS3	MS3	171.34	0	3	144.93	465.994	4	1860.95	4203	18.8045	-1.30987	False	54.03	K8(DSSO)	K1(DSSO)	lhcb42_0076852-lhcb42_0076852	NAELDSEKR	8	lhcb42_0076852	184	KKAAPK	1	lhcb42_0076852	9	4203;4205;4206;4207;4208;4208	348.724213;364.710419	2;2	558.271301;574.256836	2;2	20180922_F1_Ag5_alban001_SA_PLdsso_28.raw	F19	3
LVAAIDGLPDPGGPLVKDDKR-YNEAIYSTAKR	DSSO	Intra	MS2_MS3	MS3	171.26	1	4	171.26	905.469	4	3618.86	21565	55.4063	0.62602	False	45.23	K17(DSSO)	K10(DSSO)	tl183_0065375-tl183_0065375	LVAAIDGLPDPGGPLVKDDKR	17	tl183_0065375	154	YNEAIYSTAKR	10	tl183_0065375	136	21565;21566;21567;21568;21569	1369.674316;1401.646729	1;1	734.070245;744.726375	3;3	20180922_F1_Ag5_alban001_SA_PLdsso_23.raw	F14	1
FFDPLGLAADPEKK-KAAPVK	DSSO	Inter	MS2_MS3	MS3	170.66	0	4	114.07	773.409	3	2318.21	20887	62.1163	-1.42101	False	61.04	K13(DSSO)	K1(DSSO)	lhcb42_0076852-lhcb5_0087274	FFDPLGLAADPEKK	13	lhcb42_0076852	204	KAAPVK	1	lhcb5_0087274	6	20887;20889;20890;20891;20892	667.414673;699.386841	1;1	801.415222;817.401207	2;2	20180922_F1_Ag5_alban001_SA_PLdsso_1719.raw	F21	5
FFDPLGLAADPEKK-KAAPKKPSR	DSSO	Intra	MS2_MS3	MS3	170.18	0	3	125.81	573.495	5	2863.44	20665	57.925	-1.58573	False	45.23	K13(DSSO)	K1(DSSO Hydrolyzed);K5(DSSO)	lhcb42_0076852-lhcb42_0076852	FFDPLGLAADPEKK	13	lhcb42_0076852	204	KAAPKKPSR	5	lhcb42_0076852	14	20665;20667;20668;20669;20670	404.885651;415.543091	3;3	801.415771;817.401489	2;2	20180922_F1_Ag5_alban001_SA_PLdsso_24.raw	F15	3
SATTKKVASSGSPWYGPDR-KVASSGSPWYGPDR	DSSO	Intra	MS2_MS3	MS2	170.18	1	2	170.18	985.208	4	3937.81	16369	50.7422	-2.71237	False	61.09	K5(DSSO Tris);K6(DSSO)	K1(DSSO)	lhcb1_0081729-lhcb1_0081729	SATTKKVASSGSPWYGPDR	6	lhcb1_0081729	8	KVASSGSPWYGPDR	1	lhcb1_0081729	8	16369;16374;16375;16376;16377	1164.545431;1180.530539	2;2	1560.742676;1592.716431	1;1	20180922_F1_Ag5_alban001_SA_PLdsso_1719.raw	F21	5
NTPLAFQNTKLMTR-GSSFLDPKGR	DSSO	Intra	MS2_MS3	MS3	170.09	0	4	170.09	718.611	4	2871.42	18343	55.5402	-0.91529	False	54.03	K10(DSSO);M12(Oxidation)	K8(DSSO)	psbo_0058312-psbo_0058312	NTPLAFQNTKLMTR	10	psbo_0058312	77	GSSFLDPKGR	8	psbo_0058312	160	18343;18345;18346;18347;18348	559.285767;575.271606	2;2	852.940674;868.927875	2;2	20180922_F1_Ag5_alban001_SA_PLdsso_1719.raw	F21	1
TVKSAPESIWYGPDRPK-AAPVKQK	DSSO	Inter	MS2_MS3	MS3	169.98	0	4	169.98	943.831	3	2829.48	14031	42.5846	0.28961	False	73.05	K3(DSSO)	K5(DSSO)	lhcb2_0062077-lhcb5_0087274	TVKSAPESIWYGPDRPK	3	lhcb2_0062077	5	AAPVKQK	5	lhcb5_0087274	11	14031;14033;14034;14035;14036	795.471741;827.444885	1;1	993.010132;1008.996277	2;2	20180922_F1_Ag5_alban001_SA_PLdsso_24.raw	F15	4
KVASSGSPWYGPDR-KSATTK	DSSO	Intra	MS2_MS3	MS3	169.98	0	4	169.98	767.041	3	2299.11	12589	38.6204	-0.76688	False	61.04	K1(DSSO)	K1(DSSO)	lhcb1_0081729-lhcb1_0081729	KVASSGSPWYGPDR	1	lhcb1_0081729	8	KSATTK	1	lhcb1_0081729	2	12589;12594;12595;12596;12597	689.383911;721.35553	1;1	780.876221;796.862945	2;2	20180922_F1_Ag5_alban001_SA_PLdsso_22.raw	F13	5
LAEIKHAR-KAAPVKQK	DSSO	Inter	MS2_MS3	MS3	169.97	0	3	169.97	561.554	4	2243.2	5567	24.3935	-1.58266	False	61.04	K5(DSSO)	K1(DSSO Tris);K6(DSSO)	lhcb6_0079196-lhcb5_0087274	LAEIKHAR	5	lhcb6_0079196	183	KAAPVKQK	6	lhcb5_0087274	11	5567;5569;5570;5571;5572	496.288696;512.274658	2;2	601.827393;617.812988	2;2	20180922_F1_Ag5_alban001_SA_PLdsso_26.raw	F17	5
GASTGYDNAVALPAGGRGDEEELGKENNK-DKEGR	DSSO	Inter	MS2_MS3	MS3	169.68	0	4	169.68	920.924	4	3680.67	13317	38.9516	-0.59162	False	61.04	K25(DSSO)	K2(DSSO)	psbo_0058312-cp47_0037811	GASTGYDNAVALPAGGRGDEEELGKENNK	25	psbo_0058312	187	DKEGR	2	cp47_0037811	348	13317;13319;13320;13321;13322	658.316345;690.288269	1;1	991.799979;1002.456653	3;3	20180922_F1_Ag5_alban001_SA_PLdsso_23.raw	F14	2
KVASSGSPWYGPDR-KATLQLAEIK	DSSO	Inter	MS2_MS3	MS3	169.65	0	4	151.56	926.812	3	2778.42	17712	53.9836	-0.5802	False	61.04	K1(DSSO)	K1(DSSO)	lhcb42_0076852-lhcb1_0081729	KVASSGSPWYGPDR	1	lhcb1_0081729	8	KATLQLAEIK	1	lhcb42_0076852	205	17712;17714;17715;17716;17717	780.875671;796.861145	2;2	1168.692383;1200.667114	1;1	20180922_F1_Ag5_alban001_SA_PLdsso_1719.raw	F21	8
KNFHINFITLR-SKQETEEK	DSSO	Intra	MS2_MS3	MS3	169.21	0	4	148.17	508.46	5	2538.27	18554	54.4027	-2.48917	False	35.88	K1(DSSO)	K2(DSSO)	tl183_0065375-tl183_0065375	KNFHINFITLR	1	tl183_0065375	42	SKQETEEK	2	tl183_0065375	165	18554;18559;18560;18561;18562	516.747192;532.733215	2;2	728.90686;744.895081	2;2	20180922_F1_Ag5_alban001_SA_PLdsso_27.raw	F18	1
QKVVAPANEELAK-AAPKKPSR	DSSO	Inter	MS2_MS3	MS3	169.14	0	3	117.12	803.438	3	2408.3	6564	27.1874	1.32614	False	45.23	K2(DSSO)	K4(DSSO)	lhcb5_0087274-lhcb42_0076852	QKVVAPANEELAK	2	lhcb5_0087274	13	AAPKKPSR	4	lhcb42_0076852	14	6564;6569;6570;6571;6572	908.53009;940.500977	1;1	725.897644;741.883972	2;2	20180922_F1_Ag5_alban001_SA_PLdsso_26.raw	F17	5
GDEEELGKENNK-SAASSKGK	DSSO	Intra	MS2_MS3	MS3	168.85	1	3	168.85	564.26	4	2254.02	4869	22.4442	1.53444	False	61.04	K8(DSSO)	K6(DSSO)	psbo_0058312-psbo_0058312	GDEEELGKENNK	8	psbo_0058312	187	SAASSKGK	6	psbo_0058312	197	4869;4874;4875;4876;4877	395.208069;411.194092	2;2	708.316833;724.303162	2;2	20180922_F1_Ag5_alban001_SA_PLdsso_26.raw	F17	1
KPEDFAK-KAAPVK	DSSO	Intra	MS2_MS3	MS3	168.48	1	4	80.91	401.965	4	1604.84	7084	26.92	0.69737	False	61.04	K1(DSSO)	K1(DSSO)	lhcb5_0087274-lhcb5_0087274	KPEDFAK	1	lhcb5_0087274	66	KAAPVK	1	lhcb5_0087274	6	7084;7086;7087;7088;7089	334.210205;350.196136	2;2	444.726471;460.712646	2;2	20180922_F1_Ag5_alban001_SA_PLdsso_22.raw	F13	5
TADGDEGGKHQLITATVK-WNPSKER	DSSO	Intra	MS2_MS3	MS3	168.42	0	3	168.42	729.357	4	2914.41	11408	39.6212	-0.46541	False	73.05	K9(DSSO)	K5(DSSO)	psbp_0033281-psbp_0033281	TADGDEGGKHQLITATVK	9	psbp_0033281	143	WNPSKER	5	psbp_0033281	38	11408;11413;11414;11415;11416	485.740997;501.727142	2;2	947.979004;963.96521	2;2	20180922_F1_Ag5_alban001_SA_PLdsso_26.raw	F17	1
TVKSAPESIWYGPDRPK-LYKGLR	DSSO	Inter	MS2_MS3	MS3	168.1	1	4	168.1	568.301	5	2837.48	15374	50.3494	-1.77043	False	61.04	K3(DSSO)	K3(DSSO)	lhcb2_0062077-cp47_0037811	TVKSAPESIWYGPDRPK	3	lhcb2_0062077	5	LYKGLR	3	cp47_0037811	226	15374;15375;15376;15377;15378	402.243042;418.229309	2;2	662.343314;673.000723	3;3	20180922_F1_Ag5_alban001_SA_PLdsso_26.raw	F17	3
LYPGGKFFDPLGLAADPEK-NAELDSEKR	DSSO	Intra	MS2_MS3	MS3	167.92	0	4	167.92	814.149	4	3253.57	1493	7.6113	0.43108	False	61.04	K6(DSSO)	K8(DSSO)	lhcb42_0076852-lhcb42_0076852	LYPGGKFFDPLGLAADPEK	6	lhcb42_0076852	191	NAELDSEKR	8	lhcb42_0076852	184	1493;1495;1496;1497;1498	558.269775;574.255066	2;2	1045.034204;1061.020533	2;2	20180922_F1_Ag5_alban001_SA_PLdsso_2021.raw	F22	3
LYKGLR-KSATTK	DSSO	Inter	MS2_MS3	MS3	167.82	1	4	131.03	386.216	4	1541.84	7902	27.7242	0.79405	False	61.04	K3(DSSO)	K1(DSSO)	lhcb1_0081729-cp47_0037811	LYKGLR	3	cp47_0037811	226	KSATTK	1	lhcb1_0081729	2	7902;7904;7905;7906;7907	402.242004;418.228363	2;2	345.194794;361.180664	2;2	20180922_F1_Ag5_alban001_SA_PLdsso_23.raw	F14	4
KKAAPVK-KSATTK	DSSO	Inter	MS2_MS3	MS3	167.34	0	4	83.24	384.222	4	1533.87	3655	16.6988	1.344	False	61.04	K2(DSSO)	K1(DSSO)	lhcb1_0081729-lhcb5_0087274	KKAAPVK	2	lhcb5_0087274	6	KSATTK	1	lhcb1_0081729	2	3655;3657;3658;3659;3660	398.257538;414.243744	2;2	345.194519;361.180542	2;2	20180922_F1_Ag5_alban001_SA_PLdsso_28.raw	F19	5
KPEDFAK-KAAPVK	DSSO	Intra	MS2_MS3	MS3	167.24	0	4	134.8	425.621	5	2124.08	6254	24.3583	1.07517	False	73.05	K1(DSSO)	K1(DSSO)	lhcb5_0087274-lhcb5_0087274	KPEDFAK	1	lhcb5_0087274	66	KAAPVK	1	lhcb5_0087274	6	6254;6256;6257;6257;6258;6259	444.726318;460.712341	2;2	396.221008;406.878235	3;3	20180922_F1_Ag5_alban001_SA_PLdsso_25.raw	F16	5
YNEAIYSTAKR-SKQETEEKR	DSSO	Intra	MS2_MS3	MS3	167.09	0	4	167.09	652.565	4	2607.24	7032	28.4592	-1.56885	False	73.05	K10(DSSO)	K2(DSSO)	tl183_0065375-tl183_0065375	YNEAIYSTAKR	10	tl183_0065375	136	SKQETEEKR	2	tl183_0065375	165	7032;7034;7035;7036;7037	685.34198;701.328125	2;2	594.797302;610.783142	2;2	20180922_F1_Ag5_alban001_SA_PLdsso_26.raw	F17	1
NAELDSEKR-FGFAFGKKK	DSSO	Intra	MS2_MS3	MS3	167.09	1	4	157.8	606.787	4	2424.13	20156	51.6437	0.21792	False	49.07	K8(DSSO)	K7(DSSO Hydrolyzed);K8(DSSO)	lhcb42_0076852-lhcb42_0076852	NAELDSEKR	8	lhcb42_0076852	184	FGFAFGKKK	8	lhcb42_0076852	9	20156;20159;20160;20161;20162	558.269958;574.255798	2;2	630.309875;646.295898	2;2	20180922_F1_Ag5_alban001_SA_PLdsso_2021.raw	F22	3
NAELDSEKR-RFGFAFGKK	DSSO	Intra	MS2_MS3	MS3	167.09	0	4	144.13	773.381	3	2318.13	19867	54.0363	-1.88647	False	45.23	K8(DSSO)	K8(DSSO);N-Term(Acetyl_protnterm)	lhcb42_0076852-lhcb42_0076852	NAELDSEKR	8	lhcb42_0076852	184	RFGFAFGKK	8	lhcb42_0076852	8	19867;19870;19871;19872;19873	1115.537109;1147.505981	1;1	577.312134;593.29895	2;2	20180922_F1_Ag5_alban001_SA_PLdsso_22.raw	F13	3
ATLQLAEIKHAR-NAELDSEKR	DSSO	Intra	MS2_MS3	MS3	166.82	0	4	166.82	514.669	5	2569.32	12904	43.3546	-1.90157	False	54.03	K9(DSSO)	K8(DSSO)	lhcb42_0076852-lhcb42_0076852	ATLQLAEIKHAR	9	lhcb42_0076852	214	NAELDSEKR	8	lhcb42_0076852	184	12904;12909;12910;12911;12912	558.270874;574.257263	2;2	468.937561;479.594971	3;3	20180922_F1_Ag5_alban001_SA_PLdsso_26.raw	F17	3
AAAAGFEKGIDR-KAAPKKPSR	DSSO	Inter	MS2_MS3	MS3	166.67	0	4	125.92	505.058	5	2521.26	8556	30.5193	-1.9341	False	37.17	K8(DSSO)	K1(DSSO Hydrolyzed);K5(DSSO)	cp43_0013521-lhcb42_0076852	AAAAGFEKGIDR	8	cp43_0013521	443	KAAPKKPSR	5	lhcb42_0076852	14	8556;8558;8559;8560;8561	606.824829;622.811035	2;2	630.323669;646.309814	2;2	20180922_F1_Ag5_alban001_SA_PLdsso_25.raw	F16	3
KLCLEPTSFTVK-KDIQPWQER	DSSO	Inter	MS2_MS3	MS3	166.66	1	3	166.66	695.602	4	2779.38	22927	57.341	-1.49818	False	61.04	K1(DSSO);C3(Carbamidomethyl)	K1(DSSO)	cp43_0013521-psbo_0058312	KLCLEPTSFTVK	1	psbo_0058312	50	KDIQPWQER	1	cp43_0013521	368	22927;22929;22930;22931;22932	738.893005;754.879293	2;2	627.318298;643.306407	2;2	20180922_F1_Ag5_alban001_SA_PLdsso_2021.raw	F22	2
LCLEPTSFTVKSEGVTK-ENNKSAASSK	DSSO	Intra	MS2_MS3	MS3	166.64	1	4	123.2	772.877	4	3088.49	15607	48.7571	-0.32127	False	61.04	C2(Carbamidomethyl);K11(DSSO)	K4(DSSO)	psbo_0058312-psbo_0058312	LCLEPTSFTVKSEGVTK	11	psbo_0058312	61	ENNKSAASSK	4	psbo_0058312	191	15607;15609;15610;15611;15612	545.262451;561.248413	2;2	975.498375;991.484453	2;2	20180922_F1_Ag5_alban001_SA_PLdsso_1719.raw	F21	1
GASTGYDNAVALPAGGRGDEEELGKENNK-SAASSKGK	DSSO	Intra	MS2_MS3	MS3	166.13	0	4	166.13	953.699	4	3811.77	12434	37.3376	1.42949	False	73.05	K25(DSSO)	K6(DSSO)	psbo_0058312-psbo_0058312	GASTGYDNAVALPAGGRGDEEELGKENNK	25	psbo_0058312	187	SAASSKGK	6	psbo_0058312	197	12434;12436;12437;12438;12439	789.409241;821.381226	1;1	991.798817;1002.453785	3;3	20180922_F1_Ag5_alban001_SA_PLdsso_23.raw	F14	1
AAAAGFEKGIDR-RFGFAFGKK	DSSO	Inter	MS2_MS3	MS3	165.35	0	4	135.25	616.314	4	2462.23	23572	58.6206	-0.1359	False	61.04	K8(DSSO)	K8(DSSO);N-Term(Acetyl_protnterm)	cp43_0013521-lhcb42_0076852	AAAAGFEKGIDR	8	cp43_0013521	443	RFGFAFGKK	8	lhcb42_0076852	8	23572;23574;23575;23576;23577	577.311218;593.297485	2;2	630.322571;646.308289	2;2	20180922_F1_Ag5_alban001_SA_PLdsso_2021.raw	F22	2
LKLAEIK-KAAPK	DSSO	Inter	MS2_MS3	MS3	164.89	1	4	164.89	495.963	3	1485.88	11484	36.4769	0.1564	False	42.1	K2(DSSO)	K1(DSSO)	lhcb6_0079196-lhcb42_0076852	LKLAEIK	2	lhcb6_0079196	178	KAAPK	1	lhcb42_0076852	10	11484;11486;11487;11488;11489	284.67572;300.661774	2;2	868.551208;900.521301	1;1	20180922_F1_Ag5_alban001_SA_PLdsso_22.raw	F13	6
KLCLEPTSFTVKSEGVTK-GDEEELGKENNK	DSSO	Intra	MS2_MS3	MS2	164.71	1	1	164.71	886.431	4	3542.7	16478	48.1556	-3.78328	False	49.07	C3(Carbamidomethyl);K12(DSSO)	K8(DSSO)	psbo_0058312-psbo_0058312	KLCLEPTSFTVKSEGVTK	12	psbo_0058312	61	GDEEELGKENNK	8	psbo_0058312	187	16478;16479	1039.546656;1055.533106	2;2	1415.630371;1447.601318	1;1	20180922_F1_Ag5_alban001_SA_PLdsso_24.raw	F15	1
AAAAGFEKGIDR-KAAPK	DSSO	Inter	MS2_MS3	MS3	164.48	1	4	135.9	469.996	4	1876.96	9439	32.1784	-0.17705	False	54.03	K8(DSSO)	K1(DSSO)	cp43_0013521-lhcb42_0076852	AAAAGFEKGIDR	8	cp43_0013521	443	KAAPK	1	lhcb42_0076852	10	9439;9441;9442;9443;9444	284.676086;300.662262	2;2	630.323486;646.309326	2;2	20180922_F1_Ag5_alban001_SA_PLdsso_22.raw	F13	4
KVASSGSPWYGPDR-KATLQLAEIK	DSSO	Inter	MS2_MS3	MS3	164.33	0	4	145.5	926.812	3	2778.42	21204	53.7623	-0.22795	False	42.1	K1(DSSO)	K1(DSSO)	lhcb42_0076852-lhcb1_0081729	KVASSGSPWYGPDR	1	lhcb1_0081729	8	KATLQLAEIK	1	lhcb42_0076852	205	21204;21206;21207;21208;21209	1560.742849;1592.704956	1;1	584.850891;600.839294	2;2	20180922_F1_Ag5_alban001_SA_PLdsso_2021.raw	F22	8
AAAAGFEKGIDR-LGDPTTKK	DSSO	Inter	MS2_MS3	MS3	164.31	0	4	125	556.284	4	2222.11	10640	36.8104	-0.97763	False	61.04	K8(DSSO)	K7(DSSO)	cp43_0013521-cp47_0037811	AAAAGFEKGIDR	8	cp43_0013521	443	LGDPTTKK	7	cp47_0037811	503	10640;10642;10643;10644;10645;10645	457.25351;473.239471	2;2	630.323242;646.310425	2;2	20180922_F1_Ag5_alban001_SA_PLdsso_1719.raw	F21	2
FGFAFGKK-KSATTK	DSSO	Inter	MS2_MS3	MS3	164	1	4	128.64	565.294	3	1693.87	17653	47.3433	-2.47356	False	49.07	K7(DSSO)	K1(DSSO)	lhcb1_0081729-lhcb42_0076852	FGFAFGKK	7	lhcb42_0076852	8	KSATTK	1	lhcb1_0081729	2	17653;17655;17656;17657;17658	955.505554;987.477722	1;1	689.384277;721.356689	1;1	20180922_F1_Ag5_alban001_SA_PLdsso_23.raw	F14	4
ASDEEYVKETEEVISK-EKALLAR	DSSO	Intra	MS2_MS3	MS3	163.73	0	4	163.73	704.1	4	2813.38	19105	57.5	0.19824	False	49.07	K8(DSSO)	K2(DSSO)	psb27_0071705-psb27_0071705	ASDEEYVKETEEVISK	8	psb27_0071705	8	EKALLAR	2	psb27_0071705	52	19105;19110;19111;19112;19113	427.75827;443.744141	2;2	955.44928;971.435486	2;2	20180922_F1_Ag5_alban001_SA_PLdsso_1719.raw	F21	1
KPEDFAK-KAAPVK	DSSO	Intra	MS2_MS3	MS3	163.66	1	4	91.46	401.965	4	1604.84	6823	26.4118	-0.46985	False	35.17	K1(DSSO)	K1(DSSO)	lhcb5_0087274-lhcb5_0087274	KPEDFAK	1	lhcb5_0087274	66	KAAPVK	1	lhcb5_0087274	6	6823;6828;6829;6830;6831	667.414368;699.386292	1;1	888.446167;920.417236	1;1	20180922_F1_Ag5_alban001_SA_PLdsso_22.raw	F13	5
KPEDFAK-KLTSK	DSSO	Inter	MS2_MS3	MS3	163.66	0	4	108.25	523.275	3	1567.81	7415	26.5057	-0.78959	False	61.04	K1(DSSO)	K1(DSSO)	lhcb5_0087274-tl183_0065375	KPEDFAK	1	lhcb5_0087274	66	KLTSK	1	tl183_0065375	53	7415;7418;7419;7420;7421	630.382202;662.354858	1;1	444.726959;460.713013	2;2	20180922_F1_Ag5_alban001_SA_PLdsso_23.raw	F14	6
KPEDFAK-KKAAPVK	DSSO	Intra	MS2_MS3	MS3	163.66	1	3	109.78	477.992	4	1908.95	8231	27.8949	-2.01899	False	54.03	K1(DSSO)	K1(DSSO Hydrolyzed);K2(DSSO)	lhcb5_0087274-lhcb5_0087274	KPEDFAK	1	lhcb5_0087274	66	KKAAPVK	2	lhcb5_0087274	6	8231;8233;8234;8235;8236	444.727722;460.71344	2;2	486.266388;502.252045	2;2	20180922_F1_Ag5_alban001_SA_PLdsso_2021.raw	F22	5
TVKSAPESIWYGPDRPK-SATTKK	DSSO	Inter	MS2_MS3	MS3	163.2	0	3	163.2	908.465	3	2723.38	12472	42.3212	-0.3288	False	73.05	K3(DSSO)	K5(DSSO)	lhcb2_0062077-lhcb1_0081729	TVKSAPESIWYGPDRPK	3	lhcb2_0062077	5	SATTKK	5	lhcb1_0081729	7	12472;12474;12475;12476;12477	689.383362;721.355713	1;1	993.009966;1008.996721	2;2	20180922_F1_Ag5_alban001_SA_PLdsso_26.raw	F17	5
QKVVAPANEELAK-KKAAPVK	DSSO	Intra	MS2_MS3	MS3	163.04	0	4	163.04	459.861	5	2295.27	6952	28.2433	-2.1622	False	49.07	K2(DSSO)	K2(DSSO)	lhcb5_0087274-lhcb5_0087274	QKVVAPANEELAK	2	lhcb5_0087274	13	KKAAPVK	2	lhcb5_0087274	6	6952;6953;6954;6954;6955;6956	484.269196;494.926575	3;3	398.258881;414.245056	2;2	20180922_F1_Ag5_alban001_SA_PLdsso_26.raw	F17	3
LAEIKHAR-AAASAPKK	DSSO	Intra	MS2_MS3	MS3	161.9	0	4	161.9	460.255	4	1838	4804	22.2492	-1.03774	False	73.05	K5(DSSO)	K7(DSSO)	lhcb6_0079196-lhcb6_0079196	LAEIKHAR	5	lhcb6_0079196	183	AAASAPKK	7	lhcb6_0079196	7	4804;4806;4807;4808;4809	399.229614;415.215485	2;2	496.288605;512.274719	2;2	20180922_F1_Ag5_alban001_SA_PLdsso_26.raw	F17	3
NAELDSEKR-TVTKK	DSSO	Inter	MS2_MS3	MS3	161.51	1	3	144.74	449.479	4	1794.89	5680	22.1676	0.68024	False	61.04	K8(DSSO)	K4(DSSO)	lhcb42_0076852-lhcb1_0074459_0102114	NAELDSEKR	8	lhcb42_0076852	184	TVTKK	4	lhcb1_0074459_0102114	6	5680;5689;5690;5691;5692	315.694397;331.680237	2;2	558.270081;574.255798	2;2	20180922_F1_Ag5_alban001_SA_PLdsso_2021.raw	F22	4
QKVVAPANEELAK-FGFAFGKK	DSSO	Inter	MS2_MS3	MS3	161.33	1	4	127.51	614.574	4	2455.27	21156	53.6754	-0.85707	False	45.23	K2(DSSO)	K7(DSSO)	lhcb5_0087274-lhcb42_0076852	QKVVAPANEELAK	2	lhcb5_0087274	13	FGFAFGKK	7	lhcb42_0076852	8	21156;21158;21159;21160;21161	955.50415;987.475891	1;1	725.89917;741.885254	2;2	20180922_F1_Ag5_alban001_SA_PLdsso_2021.raw	F22	4
QKVVAPANEELAK-KKAAPVK	DSSO	Intra	MS2_MS3	MS3	161.25	0	4	111.14	574.575	4	2295.28	7002	27.8177	-0.89043	False	39.46	K2(DSSO)	K2(DSSO)	lhcb5_0087274-lhcb5_0087274	QKVVAPANEELAK	2	lhcb5_0087274	13	KKAAPVK	2	lhcb5_0087274	6	7002;7004;7005;7006;7007	795.509216;827.481995	1;1	725.899658;741.88503	2;2	20180922_F1_Ag5_alban001_SA_PLdsso_27.raw	F18	3
KVASSGSPWYGPDR-KSATTK	DSSO	Intra	MS2_MS3	MS3	160.29	0	4	160.29	767.041	3	2299.11	12764	37.5651	-1.54918	False	61.04	K1(DSSO)	K1(DSSO)	lhcb1_0081729-lhcb1_0081729	KVASSGSPWYGPDR	1	lhcb1_0081729	8	KSATTK	1	lhcb1_0081729	2	12764;12769;12770;12771;12772	689.384216;721.356262	1;1	780.876648;796.862427	2;2	20180922_F1_Ag5_alban001_SA_PLdsso_2021.raw	F22	5
NAELDSEKR-FAFGKK	DSSO	Inter	MS2_MS3	MS3	160.18	1	4	146.67	479.737	4	1915.93	13241	39.9473	1.03368	False	61.04	K8(DSSO)	K5(DSSO)	lhcb42_0076852-lhcb42_0076852_n4	NAELDSEKR	8	lhcb42_0076852	184	FAFGKK	5	lhcb42_0076852_n4	5	13241;13244;13245;13246;13247	376.210052;392.19632	2;2	558.269348;574.255554	2;2	20180922_F1_Ag5_alban001_SA_PLdsso_22.raw	F13	3
KVASSGSPWYGPDR-KSATTK	DSSO	Intra	MS2_MS3	MS3	160.03	0	4	132.2	767.04	3	2299.11	10198	36.2036	-0.40499	False	61.04	K1(DSSO)	K1(DSSO)	lhcb1_0081729-lhcb1_0081729	KVASSGSPWYGPDR	1	lhcb1_0081729	8	KSATTK	1	lhcb1_0081729	2	10198;10201;10202;10203;10204	780.875854;796.861328	2;2	689.383057;721.355347	1;1	20180922_F1_Ag5_alban001_SA_PLdsso_28.raw	F19	5
SATTKKVASSGSPWYGPDR-KSATTKK	DSSO	Intra	MS2_MS3	MS3	159.41	0	3	159.41	773.625	4	3091.48	10138	36.5115	-1.84855	False	61.04	K5(DSSO Hydrolyzed);K6(DSSO)	K1(DSSO)	lhcb1_0081729-lhcb1_0081729	SATTKKVASSGSPWYGPDR	6	lhcb1_0081729	8	KSATTKK	1	lhcb1_0081729	2	10138;10141;10142;10143;10144	1113.011862;1129.000269	2;2	409.242889;425.228882	2;2	20180922_F1_Ag5_alban001_SA_PLdsso_26.raw	F17	3
KPEDFAK-KAAPVK	DSSO	Intra	MS2_MS3	MS3	158.52	1	4	87.67	535.617	3	1604.84	6853	26.4585	-2.61096	False	49.07	K1(DSSO)	K1(DSSO)	lhcb5_0087274-lhcb5_0087274	KPEDFAK	1	lhcb5_0087274	66	KAAPVK	1	lhcb5_0087274	6	6853;6855;6856;6857;6858	334.210907;350.197052	2;2	888.447327;920.419495	1;1	20180922_F1_Ag5_alban001_SA_PLdsso_22.raw	F13	5
KTVTKK-TVTKK	DSSO	Intra	MS2_MS3	MS3	158.08	1	2	5.29	404.219	4	1613.85	4198	20.0793	0.37591	False	49.07	K1(DSSO Hydrolyzed);K5(DSSO)	K4(DSSO)	lhcb1_0074459_0102114-lhcb1_0074459_0102114	KTVTKK	5	lhcb1_0074459_0102114	6	TVTKK	4	lhcb1_0074459_0102114	6	4198;4200;4201;4202;4203	467.749329;483.735321	2;2	315.694458;331.680328	2;2	20180922_F1_Ag5_alban001_SA_PLdsso_22.raw	F13	1
LKLAEIK-KAAPVK	DSSO	Inter	MS2_MS3	MS3	157.99	1	4	157.99	396.991	4	1584.94	12330	38.1173	0.87877	False	61.04	K2(DSSO)	K1(DSSO)	lhcb6_0079196-lhcb5_0087274	LKLAEIK	2	lhcb6_0079196	178	KAAPVK	1	lhcb5_0087274	6	12330;12335;12336;12337;12338	334.210114;350.196136	2;2	434.778503;450.764618	2;2	20180922_F1_Ag5_alban001_SA_PLdsso_22.raw	F13	5
DEKSLK-LKEVK	DSSO	Intra	MS2_MS3	MS3	157.99	1	4	64.61	498.27	3	1492.8	7527	26.3613	0.61321	False	45.23	K3(DSSO)	K2(DSSO)	lhca3_0056726-lhca3_0056726	DEKSLK	3	lhca3_0056726	176	LKEVK	2	lhca3_0056726	184	7527;7529;7530;7531;7532	335.710144;351.696075	2;2	773.404114;805.376648	1;1	20180922_F1_Ag5_alban001_SA_PLdsso_2021.raw	F22	1
AAPKKPSR-KPEDFAK	DSSO	Inter	MS2_MS3	MS3	157.9	0	4	133.78	615.99	3	1845.96	4659	21.7277	0.40641	False	54.03	K4(DSSO)	K1(DSSO)	lhcb5_0087274-lhcb42_0076852	AAPKKPSR	4	lhcb42_0076852	14	KPEDFAK	1	lhcb5_0087274	66	4659;4664;4665;4666;4667	454.768921;470.754883	2;2	888.446228;920.418274	1;1	20180922_F1_Ag5_alban001_SA_PLdsso_27.raw	F18	7
KDIQPWQER-YNAKK	DSSO	Inter	MS2_MS3	MS3	157.78	0	3	157.78	660.661	3	1979.97	12411	39.0799	-1.03541	False	61.04	K1(DSSO)	K4(DSSO)	cp43_0013521-psbo_0058312	KDIQPWQER	1	cp43_0013521	368	YNAKK	4	psbo_0058312	49	12411;12416;12417;12418;12419	677.362244;709.334656	1;1	627.31781;643.301453	2;2	20180922_F1_Ag5_alban001_SA_PLdsso_24.raw	F15	2
QKVVAPANEELAK-AAPKKPSR	DSSO	Inter	MS2_MS3	MS3	157.22	0	4	124.62	602.831	4	2408.3	6717	27.6284	-0.65384	False	61.04	K2(DSSO)	K4(DSSO)	lhcb5_0087274-lhcb42_0076852	QKVVAPANEELAK	2	lhcb5_0087274	13	AAPKKPSR	4	lhcb42_0076852	14	6717;6719;6720;6721;6722	454.769226;470.755524	2;2	725.899231;741.884827	2;2	20180922_F1_Ag5_alban001_SA_PLdsso_26.raw	F17	5
FFDPLGLAADPEKK-KSATTK	DSSO	Inter	MS2_MS3	MS3	157.21	0	4	100.62	780.732	3	2340.18	20620	61.458	1.03042	False	61.04	K13(DSSO)	K1(DSSO)	lhcb42_0076852-lhcb1_0081729	FFDPLGLAADPEKK	13	lhcb42_0076852	204	KSATTK	1	lhcb1_0081729	2	20620;20622;20623;20624;20625	689.382324;721.354248	1;1	801.413605;817.399376	2;2	20180922_F1_Ag5_alban001_SA_PLdsso_1719.raw	F21	6
KPEDFAK-KAAPK	DSSO	Inter	MS2_MS3	MS3	156.45	1	3	77.79	377.198	4	1505.77	5744	24.002	0.45033	False	73.05	K1(DSSO)	K1(DSSO)	lhcb5_0087274-lhcb42_0076852	KPEDFAK	1	lhcb5_0087274	66	KAAPK	1	lhcb42_0076852	10	5744;5746;5747;5748;5749	284.675903;300.661865	2;2	444.726562;460.712982	2;2	20180922_F1_Ag5_alban001_SA_PLdsso_22.raw	F13	8
FFDPLGLAADPEKK-RKSATTK	DSSO	Inter	MS2_MS3	MS3	156	0	4	103.05	624.827	4	2496.29	20050	57.8263	-1.94417	False	61.04	K13(DSSO)	K2(DSSO)	lhcb42_0076852-lhcb1_0081729	FFDPLGLAADPEKK	13	lhcb42_0076852	204	RKSATTK	2	lhcb1_0081729	2	20050;20052;20053;20054;20055;20055	423.246277;439.232147	2;2	801.416443;817.402405	2;2	20180922_F1_Ag5_alban001_SA_PLdsso_27.raw	F18	6
AAAAGFEKGIDR-KSATTK	DSSO	Inter	MS2_MS3	MS3	155.87	0	4	127.16	666.672	3	1998	9805	31.4512	-1.30986	False	61.04	K8(DSSO)	K1(DSSO)	cp43_0013521-lhcb1_0081729	AAAAGFEKGIDR	8	cp43_0013521	443	KSATTK	1	lhcb1_0081729	2	9805;9810;9811;9812;9813	689.384033;721.355957	1;1	630.323303;646.30896	2;2	20180922_F1_Ag5_alban001_SA_PLdsso_2021.raw	F22	4
TVKSAPESIWYGPDRPK-KSATTK	DSSO	Inter	MS2_MS3	MS3	154.19	0	4	154.19	545.481	5	2723.38	12281	41.8396	-1.35049	False	73.05	K3(DSSO)	K1(DSSO)	lhcb2_0062077-lhcb1_0081729	TVKSAPESIWYGPDRPK	3	lhcb2_0062077	5	KSATTK	1	lhcb1_0081729	2	12281;12286;12287;12288;12289	345.195587;361.181519	2;2	662.343192;673.000784	3;3	20180922_F1_Ag5_alban001_SA_PLdsso_26.raw	F17	5
QKVVAPANEELAK-LGDPTTKK	DSSO	Inter	MS2_MS3	MS3	154.09	0	4	97.8	604.072	4	2413.27	9536	33.9487	-2.1693	False	42.1	K2(DSSO)	K7(DSSO)	lhcb5_0087274-cp47_0037811	QKVVAPANEELAK	2	lhcb5_0087274	13	LGDPTTKK	7	cp47_0037811	503	9536;9541;9542;9543;9544	913.496643;945.474365	1;1	725.900422;741.886292	2;2	20180922_F1_Ag5_alban001_SA_PLdsso_1719.raw	F21	4
AAAAGFEKGIDR-KAAPVK	DSSO	Inter	MS2_MS3	MS3	154.05	1	4	117.21	494.763	4	1976.03	10814	33.6069	-1.02357	False	49.07	K8(DSSO)	K1(DSSO)	cp43_0013521-lhcb5_0087274	AAAAGFEKGIDR	8	cp43_0013521	443	KAAPVK	1	lhcb5_0087274	6	10814;10816;10817;10818;10819	334.21051;350.196411	2;2	630.32312;646.309204	2;2	20180922_F1_Ag5_alban001_SA_PLdsso_2021.raw	F22	3
KVASSGSPWYGPDR-KSATTK	DSSO	Intra	MS2_MS3	MS3	153.49	0	4	153.49	767.041	3	2299.11	10581	36.1223	-1.29499	False	61.04	K1(DSSO)	K1(DSSO)	lhcb1_0081729-lhcb1_0081729	KVASSGSPWYGPDR	1	lhcb1_0081729	8	KSATTK	1	lhcb1_0081729	2	10581;10583;10584;10585;10586	689.383972;721.355896	1;1	780.876648;796.863006	2;2	20180922_F1_Ag5_alban001_SA_PLdsso_27.raw	F18	5
AAAAGFEKGIDR-KKAAPK	DSSO	Inter	MS2_MS3	MS3	153.23	0	4	130.46	502.02	4	2005.06	7608	28.8075	-1.32555	False	61.04	K8(DSSO)	K2(DSSO)	cp43_0013521-lhcb42_0076852	AAAAGFEKGIDR	8	cp43_0013521	443	KKAAPK	2	lhcb42_0076852	10	7608;7611;7612;7613;7614	348.724121;364.710266	2;2	630.322632;646.309692	2;2	20180922_F1_Ag5_alban001_SA_PLdsso_28.raw	F19	3
LAEIKHAR-KKAAPVK	DSSO	Inter	MS2_MS3	MS3	152.56	1	4	152.56	403.221	5	2012.08	6097	25.5928	0.64853	False	39.46	K5(DSSO)	K1(DSSO Hydrolyzed);K2(DSSO)	lhcb6_0079196-lhcb5_0087274	LAEIKHAR	5	lhcb6_0079196	183	KKAAPVK	2	lhcb5_0087274	6	6097;6099;6100;6101;6102	324.511963;335.169373	3;3	496.287537;512.273682	2;2	20180922_F1_Ag5_alban001_SA_PLdsso_27.raw	F18	5
LAEIKHAR-AAASAPKK	DSSO	Intra	MS2_MS3	MS3	152.41	0	4	152.41	470.758	4	1880.01	7551	26.4177	0.59026	False	54.03	K5(DSSO)	K7(DSSO);N-Term(Acetyl_protnterm)	lhcb6_0079196-lhcb6_0079196	LAEIKHAR	5	lhcb6_0079196	183	AAASAPKK	7	lhcb6_0079196	7	7551;7553;7554;7555;7556;7556	420.234161;436.220581	2;2	496.287872;512.273682	2;2	20180922_F1_Ag5_alban001_SA_PLdsso_2021.raw	F22	3
LAEIKHAR-KSATTK	DSSO	Inter	MS2_MS3	MS3	152.41	0	4	152.41	577.314	3	1729.93	4286	20.7379	-0.89706	False	73.05	K5(DSSO)	K1(DSSO)	lhcb6_0079196-lhcb1_0081729	LAEIKHAR	5	lhcb6_0079196	183	KSATTK	1	lhcb1_0081729	2	4286;4288;4289;4290;4291	689.383606;721.355835	1;1	496.288055;512.273926	2;2	20180922_F1_Ag5_alban001_SA_PLdsso_27.raw	F18	6
AAPKKPSR-KPEDFAK	DSSO	Inter	MS2_MS3	MS3	152.39	0	3	101.59	506.248	4	2021.97	8134	27.702	0.93128	False	31.75	K4(DSSO Hydrolyzed);K5(DSSO)	K1(DSSO)	lhcb5_0087274-lhcb42_0076852	AAPKKPSR	5	lhcb42_0076852	15	KPEDFAK	1	lhcb5_0087274	66	8134;8136;8137;8138;8139	542.776062;558.762024	2;2	888.445068;920.418884	1;1	20180922_F1_Ag5_alban001_SA_PLdsso_2021.raw	F22	7
KPEDFAK-KSATTK	DSSO	Inter	MS2_MS3	MS3	152.35	0	4	70.46	542.941	3	1626.81	5748	22.411	-1.12035	False	49.07	K1(DSSO)	K1(DSSO)	lhcb5_0087274-lhcb1_0081729	KPEDFAK	1	lhcb5_0087274	66	KSATTK	1	lhcb1_0081729	2	5748;5750;5751;5752;5753	345.195312;361.181976	2;2	888.447266;920.419067	1;1	20180922_F1_Ag5_alban001_SA_PLdsso_23.raw	F14	8
NAELDSEKR-KAAPK	DSSO	Intra	MS2_MS3	MS3	151.35	1	3	140.09	433.971	4	1732.86	5470	23.3309	0.16621	False	54.03	K8(DSSO)	K1(DSSO)	lhcb42_0076852-lhcb42_0076852	NAELDSEKR	8	lhcb42_0076852	184	KAAPK	1	lhcb42_0076852	10	5470;5472;5473;5474;5475	568.345947;600.317932	1;1	558.270386;574.256348	2;2	20180922_F1_Ag5_alban001_SA_PLdsso_22.raw	F13	4
KSATTK-SATTKK	DSSO	Intra	MS2_MS3	MS3	151.07	0	4	64.04	386.215	4	1541.84	8298	28.6523	0.36702	False	61.04	K1(DSSO)	K5(DSSO)	lhcb1_0081729-lhcb1_0081729	KSATTK	1	lhcb1_0081729	2	SATTKK	5	lhcb1_0081729	7	8298;8301;8302;8303;8304	345.194916;361.180969	2;2	402.242218;418.228333	2;2	20180922_F1_Ag5_alban001_SA_PLdsso_23.raw	F14	3
LYKGLR-KSATTK	DSSO	Inter	MS2_MS3	MS3	151.07	0	4	70.43	386.216	4	1541.84	8098	28.1911	0.35681	False	61.04	K3(DSSO)	K1(DSSO)	lhcb1_0081729-cp47_0037811	LYKGLR	3	cp47_0037811	226	KSATTK	1	lhcb1_0081729	2	8098;8101;8102;8103;8104	402.242249;418.228241	2;2	345.194885;361.180878	2;2	20180922_F1_Ag5_alban001_SA_PLdsso_23.raw	F14	4
FGFAFGKK-KSATTKK	DSSO	Inter	MS2_MS3	MS3	150.88	0	4	150.88	607.992	3	1821.96	12565	43.3976	-3.31178	False	54.03	K7(DSSO)	K1(DSSO)	lhcb1_0081729-lhcb42_0076852	FGFAFGKK	7	lhcb42_0076852	8	KSATTKK	1	lhcb1_0081729	2	12565;12566;12567;12568;12569	955.509216;987.480774	1;1	409.243134;425.229034	2;2	20180922_F1_Ag5_alban001_SA_PLdsso_28.raw	F19	4
FEEKDGIDYAAVTVQLPGGER-YNAKK	DSSO	Intra	MS2_MS3	MS3	150.69	0	3	150.69	1025.5	3	3074.49	18034	54.7991	-0.73405	False	61.04	K4(DSSO)	K4(DSSO)	psbo_0058312-psbo_0058312	FEEKDGIDYAAVTVQLPGGER	4	psbo_0058312	106	YNAKK	4	psbo_0058312	49	18034;18036;18037;18038;18039	677.362549;709.334534	1;1	1174.574606;1190.559709	2;2	20180922_F1_Ag5_alban001_SA_PLdsso_1719.raw	F21	1
LYPGGKFFDPLGLAADPEKK-KSATTK	DSSO	Inter	MS2_MS3	MS3	150.28	0	3	150.28	985.848	3	2955.53	22339	63.0488	0.97443	False	61.04	K6(DSSO)	K1(DSSO)	lhcb42_0076852-lhcb1_0081729	LYPGGKFFDPLGLAADPEKK	6	lhcb42_0076852	191	KSATTK	1	lhcb1_0081729	2	22339;22340;22341;22342;22343	689.382263;721.35437	1;1	1109.082052;1125.067407	2;2	20180922_F1_Ag5_alban001_SA_PLdsso_24.raw	F15	6
SAASSKGK-APKDVK	DSSO	Intra	MS2_MS3	MS3	150.07	0	4	101.28	517.268	3	1549.79	3549	18.4941	-0.31495	False	54.03	K6(DSSO)	K3(DSSO)	psbo_0058312-psbo_0058312	SAASSKGK	6	psbo_0058312	197	APKDVK	3	psbo_0058312	234	3549;3551;3552;3553;3554	789.41095;821.382996	1;1	356.205292;372.191406	2;2	20180922_F1_Ag5_alban001_SA_PLdsso_22.raw	F13	1
AAAAGFEKGIDR-KKAAPK	DSSO	Inter	MS2_MS3	MS3	149.99	0	4	149.99	502.019	4	2005.06	7285	28.5862	-0.14369	False	61.04	K8(DSSO)	K2(DSSO)	lhcb42_0076852-cp43_0013521	AAAAGFEKGIDR	8	cp43_0013521	443	KKAAPK	2	lhcb42_0076852	10	7285;7287;7288;7289;7290	630.322632;646.30896	2;2	348.723694;364.709625	2;2	20180922_F1_Ag5_alban001_SA_PLdsso_27.raw	F18	3
QKVVAPANEELAK-KKAAPVK	DSSO	Intra	MS2_MS3	MS3	149.86	0	4	118.35	459.861	5	2295.28	7020	27.8661	1.5734	False	45.23	K2(DSSO)	K2(DSSO)	lhcb5_0087274-lhcb5_0087274	QKVVAPANEELAK	2	lhcb5_0087274	13	KKAAPVK	2	lhcb5_0087274	6	7020;7021;7022;7022;7023;7024	398.257568;414.243744	2;2	484.268281;494.925781	3;3	20180922_F1_Ag5_alban001_SA_PLdsso_27.raw	F18	3
KPEDFAK-KAAPVK	DSSO	Intra	MS2_MS3	MS3	149.75	1	4	77.26	401.965	4	1604.84	7289	25.8647	0.18015	False	61.04	K1(DSSO)	K1(DSSO)	lhcb5_0087274-lhcb5_0087274	KPEDFAK	1	lhcb5_0087274	66	KAAPVK	1	lhcb5_0087274	6	7289;7294;7295;7296;7297	334.210327;350.196289	2;2	444.726624;460.712921	2;2	20180922_F1_Ag5_alban001_SA_PLdsso_2021.raw	F22	5
KPEDFAK-FAFGKK	DSSO	Inter	MS2_MS3	MS3	149.75	0	4	110.74	422.965	4	1688.84	15168	42.4646	-1.69365	False	61.04	K1(DSSO)	K5(DSSO)	lhcb5_0087274-lhcb42_0076852_n4	KPEDFAK	1	lhcb5_0087274	66	FAFGKK	5	lhcb42_0076852_n4	5	15168;15170;15171;15172;15173	376.211273;392.197144	2;2	444.727539;460.713501	2;2	20180922_F1_Ag5_alban001_SA_PLdsso_23.raw	F14	6
TVKSAPESIWYGPDRPK-KVASSGSPWYGPDR	DSSO	Inter	MS2_MS3	MS3	149.59	0	3	149.59	899.453	4	3594.79	18058	53.0399	0.93747	False	61.04	K3(DSSO)	K1(DSSO)	lhcb2_0062077-lhcb1_0081729	TVKSAPESIWYGPDRPK	3	lhcb2_0062077	5	KVASSGSPWYGPDR	1	lhcb1_0081729	8	18058;18059;18060;18061;18062	780.874756;796.860626	2;2	993.0096;1008.995561	2;2	20180922_F1_Ag5_alban001_SA_PLdsso_25.raw	F16	7
LYPGGKFFDPLGLANDPEEK-NAELDPEKR	DSSO	Intra	MS2_MS3	MS3	149.19	0	4	128.51	859.669	4	3435.65	23393	68.9969	0.09728	False	61.04	K6(DSSO)	K8(DSSO)	lhcb43_0068262-lhcb43_0068262	LYPGGKFFDPLGLANDPEEK	6	lhcb43_0068262	192	NAELDPEKR	8	lhcb43_0068262	185	23393;23395;23396;23397;23398	563.280334;579.266174	2;2	1131.058252;1147.044209	2;2	20180922_F1_Ag5_alban001_SA_PLdsso_1719.raw	F21	1
AAPKKPSR-KSATTK	DSSO	Inter	MS2_MS3	MS3	148.98	0	3	99.66	642.663	3	1925.97	4162	18.5557	-1.61429	False	73.05	K4(DSSO Tris);K5(DSSO)	K1(DSSO)	lhcb1_0081729-lhcb42_0076852	AAPKKPSR	5	lhcb42_0076852	15	KSATTK	1	lhcb1_0081729	2	4162;4164;4165;4166;4167	594.30896;610.2948	2;2	689.384033;721.355957	1;1	20180922_F1_Ag5_alban001_SA_PLdsso_2021.raw	F22	5
LKLAEIK-KAAPVK	DSSO	Inter	MS2_MS3	MS3	148.54	1	4	148.54	528.986	3	1584.94	12974	37.966	-2.40918	False	45.23	K2(DSSO)	K1(DSSO)	lhcb6_0079196-lhcb5_0087274	LKLAEIK	2	lhcb6_0079196	178	KAAPVK	1	lhcb5_0087274	6	12974;12976;12977;12978;12979	334.21106;350.197357	2;2	868.551514;900.523743	1;1	20180922_F1_Ag5_alban001_SA_PLdsso_2021.raw	F22	5
AKEYVSLLK-KSATTK	DSSO	Inter	MS2_MS3	MS3	148.33	0	4	126.63	615.002	3	1842.99	14779	41.3942	0.33925	False	61.04	K2(DSSO)	K1(DSSO)	lhcb1_0081729-psag_0014234	AKEYVSLLK	2	psag_0014234	53	KSATTK	1	lhcb1_0081729	2	14779;14784;14785;14786;14787	552.818359;568.80426	2;2	689.382996;721.354736	1;1	20180922_F1_Ag5_alban001_SA_PLdsso_2021.raw	F22	4
FFDPLGLAADPEKK-KAAPK	DSSO	Intra	MS2_MS3	MS3	148.06	0	4	86.37	740.386	3	2219.14	20752	61.7946	-0.85103	False	61.04	K13(DSSO)	K1(DSSO)	lhcb42_0076852-lhcb42_0076852	FFDPLGLAADPEKK	13	lhcb42_0076852	204	KAAPK	1	lhcb42_0076852	10	20752;20757;20758;20759;20760	568.345886;600.318054	1;1	801.414612;817.400879	2;2	20180922_F1_Ag5_alban001_SA_PLdsso_1719.raw	F21	4
NGVKFGEAVWFK-KSATTK	DSSO	Intra	MS2_MS3	MS3	147.98	0	3	72.94	544.28	4	2174.1	21205	57.4624	1.50304	False	61.04	K4(DSSO)	K1(DSSO)	lhcb1_0081729-lhcb1_0081729	NGVKFGEAVWFK	4	lhcb1_0081729	91	KSATTK	1	lhcb1_0081729	2	21205;21207;21208;21209;21210	689.380737;721.354553	1;1	718.371094;734.3573	2;2	20180922_F1_Ag5_alban001_SA_PLdsso_22.raw	F13	10
NAELDSEKR-KKAAPVK	DSSO	Inter	MS2_MS3	MS3	147.74	0	4	130.97	534.764	4	2136.04	7325	25.9423	-1.6502	False	61.04	K8(DSSO)	K1(DSSO Hydrolyzed);K2(DSSO)	lhcb42_0076852-lhcb5_0087274	NAELDSEKR	8	lhcb42_0076852	184	KKAAPVK	2	lhcb5_0087274	6	7325;7327;7328;7329;7330	486.26593;502.252289	2;2	558.271362;574.257019	2;2	20180922_F1_Ag5_alban001_SA_PLdsso_2021.raw	F22	5
LKLAEIK-KKAAPK	DSSO	Inter	MS2_MS3	MS3	147.35	0	3	147.35	404.248	4	1613.97	8959	32.7218	1.50325	False	73.05	K2(DSSO)	K2(DSSO)	lhcb6_0079196-lhcb42_0076852	LKLAEIK	2	lhcb6_0079196	178	KKAAPK	2	lhcb42_0076852	10	8959;8964;8965;8966;8967	348.723175;364.709259	2;2	434.778168;450.764221	2;2	20180922_F1_Ag5_alban001_SA_PLdsso_28.raw	F19	5
LAEIKHAR-AAASAPKK	DSSO	Intra	MS2_MS3	MS3	147.08	0	3	147.08	470.758	4	1880.01	7391	26.4366	-1.43996	False	50.07	K5(DSSO)	K7(DSSO);N-Term(Acetyl_protnterm)	lhcb6_0079196-lhcb6_0079196	LAEIKHAR	5	lhcb6_0079196	183	AAASAPKK	7	lhcb6_0079196	7	7391;7396;7397;7398;7399;7399	420.234985;436.221771	2;2	496.28891;512.274841	2;2	20180922_F1_Ag5_alban001_SA_PLdsso_23.raw	F14	3
LYPGGKFFDPLGLAADPEK-NAELDSEKR	DSSO	Intra	MS2_MS3	MS3	147.07	0	4	147.07	814.15	4	3253.58	24410	71.7407	-0.56467	False	61.04	K6(DSSO)	K8(DSSO)	lhcb42_0076852-lhcb42_0076852	LYPGGKFFDPLGLAADPEK	6	lhcb42_0076852	191	NAELDSEKR	8	lhcb42_0076852	184	24410;24412;24413;24414;24415	558.269409;574.255066	2;2	1045.035669;1061.021753	2;2	20180922_F1_Ag5_alban001_SA_PLdsso_1719.raw	F21	3
KPEDFAK-KAAPVK	DSSO	Intra	MS2_MS3	MS3	146.54	1	4	91.13	401.965	4	1604.84	7316	26.272	-0.16944	False	84.95	K1(DSSO)	K1(DSSO)	lhcb5_0087274-lhcb5_0087274	KPEDFAK	1	lhcb5_0087274	66	KAAPVK	1	lhcb5_0087274	6	7316;7318;7319;7320;7321	334.210388;350.196533	2;2	444.726898;460.712921	2;2	20180922_F1_Ag5_alban001_SA_PLdsso_23.raw	F14	5
RFGFAFGKK-KAAPK	DSSO	Intra	MS2_MS3	MS3	146.07	1	3	146.07	443.49	4	1770.94	18299	50.3116	1.30492	False	61.04	K8(DSSO);N-Term(Acetyl_protnterm)	K1(DSSO)	lhcb42_0076852-lhcb42_0076852	RFGFAFGKK	8	lhcb42_0076852	8	KAAPK	1	lhcb42_0076852	10	18299;18301;18302;18303;18304	284.675568;300.661499	2;2	577.310608;593.297302	2;2	20180922_F1_Ag5_alban001_SA_PLdsso_22.raw	F13	3
RFGFAFGKK-KAAPKKPSR	DSSO	Intra	MS2_MS3	MS3	146.07	0	4	146.07	483.853	5	2415.24	14294	47.0547	-0.3941	False	54.03	K8(DSSO);N-Term(Acetyl_protnterm)	K1(DSSO Hydrolyzed);K5(DSSO)	lhcb42_0076852-lhcb42_0076852	RFGFAFGKK	8	lhcb42_0076852	8	KAAPKKPSR	5	lhcb42_0076852	14	14294;14295;14296;14297;14298	577.311279;593.297852	2;2	404.884979;415.542297	3;3	20180922_F1_Ag5_alban001_SA_PLdsso_26.raw	F17	2
TVKSAPESIWYGPDRPK-LGDPTTKK	DSSO	Inter	MS2_MS3	MS3	145.25	0	2	145.25	590.294	5	2947.44	15320	45.5742	0.76516	False	61.04	K3(DSSO)	K7(DSSO)	lhcb2_0062077-cp47_0037811	TVKSAPESIWYGPDRPK	3	lhcb2_0062077	5	LGDPTTKK	7	cp47_0037811	503	15320;15322;15323;15324;15325	457.252197;473.23877	2;2	662.341971;672.999869	3;3	20180922_F1_Ag5_alban001_SA_PLdsso_24.raw	F15	3
LYKGLR-KAAPVK	DSSO	Inter	MS2_MS3	MS3	144.66	1	4	53.67	507.294	3	1519.87	9496	31.2703	0.76344	False	37.17	K3(DSSO)	K1(DSSO)	lhcb5_0087274-cp47_0037811	LYKGLR	3	cp47_0037811	226	KAAPVK	1	lhcb5_0087274	6	9496;9501;9502;9503;9504	803.476868;835.454102	1;1	334.209869;350.195892	2;2	20180922_F1_Ag5_alban001_SA_PLdsso_23.raw	F14	3
AAAAGFEKGIDR-KKAAPK	DSSO	Inter	MS2_MS3	MS3	144.55	0	3	121.64	546.025	4	2181.08	9287	33.2872	0.94027	False	61.04	K8(DSSO)	K1(DSSO Hydrolyzed);K2(DSSO)	cp43_0013521-lhcb42_0076852	AAAAGFEKGIDR	8	cp43_0013521	443	KKAAPK	2	lhcb42_0076852	10	9287;9290;9291;9292;9293	436.730469;452.716888	2;2	630.321716;646.308105	2;2	20180922_F1_Ag5_alban001_SA_PLdsso_1719.raw	F21	3
KPEDFAK-KAAPVK	DSSO	Intra	MS2_MS3	MS3	143.56	1	4	104.78	401.965	4	1604.84	7299	27.4062	0.03855	False	61.04	K1(DSSO)	K1(DSSO)	lhcb5_0087274-lhcb5_0087274	KPEDFAK	1	lhcb5_0087274	66	KAAPVK	1	lhcb5_0087274	6	7299;7301;7302;7303;7304	334.210388;350.196411	2;2	444.726929;460.712891	2;2	20180922_F1_Ag5_alban001_SA_PLdsso_22.raw	F13	5
TGKPSLDLPK-FGFAFGKK	DSSO	Inter	MS2_MS3	MS3	143.47	1	4	143.47	529.28	4	2114.1	23876	59.206	-2.42282	False	61.04	K3(DSSO)	K7(DSSO)	cp47_0037811-lhcb42_0076852	TGKPSLDLPK	3	cp47_0037811	129	FGFAFGKK	7	lhcb42_0076852	8	23876;23878;23879;23880;23881	478.25647;494.242706	2;2	555.315186;571.300659	2;2	20180922_F1_Ag5_alban001_SA_PLdsso_2021.raw	F22	2
FGFAFGKK-KSATTK	DSSO	Inter	MS2_MS3	MS3	143.23	0	4	69.83	565.293	3	1693.87	16922	47.2877	-1.16864	False	49.07	K7(DSSO)	K1(DSSO)	lhcb1_0081729-lhcb42_0076852	FGFAFGKK	7	lhcb42_0076852	8	KSATTK	1	lhcb1_0081729	2	16922;16924;16925;16926;16927	955.504639;987.476807	1;1	689.383667;721.356018	1;1	20180922_F1_Ag5_alban001_SA_PLdsso_22.raw	F13	4
FGFAFGKK-KAAPK	DSSO	Intra	MS2_MS3	MS3	143.12	0	4	143.12	524.948	3	1572.83	16296	47.7632	0.83208	False	49.07	K7(DSSO)	K1(DSSO)	lhcb42_0076852-lhcb42_0076852	FGFAFGKK	7	lhcb42_0076852	8	KAAPK	1	lhcb42_0076852	10	16296;16298;16299;16300;16301	284.675629;300.661652	2;2	955.503601;987.475098	1;1	20180922_F1_Ag5_alban001_SA_PLdsso_24.raw	F15	3
LFSKKK-KSATTK	DSSO	Inter	MS2_MS3	MS3	143	0	3	114.06	528.961	3	1584.87	10450	34.3379	-0.76774	False	61.04	K4(DSSO);N-Term(Acetyl_protnterm)	K1(DSSO)	lhcb1_0081729-lhcb5_0087274	LFSKKK	4	lhcb5_0087274	4	KSATTK	1	lhcb1_0081729	2	10450;10452;10453;10454;10455	423.758209;439.744293	2;2	689.383667;721.355347	1;1	20180922_F1_Ag5_alban001_SA_PLdsso_22.raw	F13	4
FFDPLGLAADPEKK-QKVVAPANEELAK	DSSO	Inter	MS2_MS3	MS3	142.57	0	4	110.66	1034.53	3	3101.58	21643	64.1332	1.61611	False	49.07	K13(DSSO)	K2(DSSO)	lhcb5_0087274-lhcb42_0076852	FFDPLGLAADPEKK	13	lhcb42_0076852	204	QKVVAPANEELAK	2	lhcb5_0087274	13	21643;21645;21646;21647;21648	1601.816162;1633.792603	1;1	725.898804;741.884521	2;2	20180922_F1_Ag5_alban001_SA_PLdsso_1719.raw	F21	6
FEEKDGIDYAAVTVQLPGGER-KDIQPWQER	DSSO	Inter	MS2_MS3	MS3	141.83	0	4	141.83	1217.59	3	3650.74	20176	60.3219	1.07105	False	61.04	K4(DSSO)	K1(DSSO)	psbo_0058312-cp43_0013521	FEEKDGIDYAAVTVQLPGGER	4	psbo_0058312	106	KDIQPWQER	1	cp43_0013521	368	20176;20178;20179;20180;20181	1253.626221;1285.597778	1;1	1174.572409;1190.557739	2;2	20180922_F1_Ag5_alban001_SA_PLdsso_1719.raw	F21	2
QKVVAPANEELAK-AAPKKPSR	DSSO	Inter	MS2_MS3	MS3	141.37	0	3	114.16	646.834	4	2584.31	8791	31.9784	-1.51039	False	61.04	K2(DSSO)	K4(DSSO Hydrolyzed);K5(DSSO)	lhcb5_0087274-lhcb42_0076852	QKVVAPANEELAK	2	lhcb5_0087274	13	AAPKKPSR	5	lhcb42_0076852	15	8791;8793;8794;8795;8796	542.777344;558.76355	2;2	725.899597;741.885742	2;2	20180922_F1_Ag5_alban001_SA_PLdsso_1719.raw	F21	5
FFDPLGLAADPEKK-FGFAFGKK	DSSO	Intra	MS2_MS3	MS3	141.37	1	4	106.04	652.332	4	2606.31	30325	75.5319	-0.83505	False	49.07	K13(DSSO)	K7(DSSO)	lhcb42_0076852-lhcb42_0076852	FFDPLGLAADPEKK	13	lhcb42_0076852	204	FGFAFGKK	7	lhcb42_0076852	8	30325;30327;30328;30329;30330	955.502808;987.475952	1;1	801.414124;817.401123	2;2	20180922_F1_Ag5_alban001_SA_PLdsso_2021.raw	F22	3
GDEEELGKENNK-SAASSKGK	DSSO	Intra	MS2_MS3	MS3	140.63	0	3	140.63	564.261	4	2254.02	6229	23.4693	0.42571	False	61.04	K8(DSSO)	K6(DSSO)	psbo_0058312-psbo_0058312	GDEEELGKENNK	8	psbo_0058312	187	SAASSKGK	6	psbo_0058312	197	6229;6234;6235;6236;6237	395.208405;411.194183	2;2	708.318787;724.303833	2;2	20180922_F1_Ag5_alban001_SA_PLdsso_2021.raw	F22	1
LYPGGKFFDPLGLAADPEK-KAAPK	DSSO	Intra	MS2_MS3	MS3	140.22	0	4	140.22	902.802	3	2706.39	22860	67.4952	0.24021	False	73.05	K6(DSSO)	K1(DSSO)	lhcb42_0076852-lhcb42_0076852	LYPGGKFFDPLGLAADPEK	6	lhcb42_0076852	191	KAAPK	1	lhcb42_0076852	10	22860;22862;22863;22864;22865	568.345398;600.317078	1;1	1045.034571;1061.022242	2;2	20180922_F1_Ag5_alban001_SA_PLdsso_1719.raw	F21	4
LKLAEIK-KSATTK	DSSO	Inter	MS2_MS3	MS3	140.12	0	3	140.12	536.308	3	1606.91	11307	36.1282	-2.58497	False	54.03	K2(DSSO)	K1(DSSO)	lhcb6_0079196-lhcb1_0081729	LKLAEIK	2	lhcb6_0079196	178	KSATTK	1	lhcb1_0081729	2	11307;11309;11310;11311;11312	345.195648;361.181702	2;2	868.55188;900.524231	1;1	20180922_F1_Ag5_alban001_SA_PLdsso_22.raw	F13	6
GSSFLDPKGR-DKEGR	DSSO	Inter	MS2_MS3	MS3	139.38	0	4	117.73	608.956	3	1824.85	13150	38.2886	-1.05925	False	65.05	K8(DSSO)	K2(DSSO)	psbo_0058312-cp47_0037811	GSSFLDPKGR	8	psbo_0058312	160	DKEGR	2	cp47_0037811	348	13150;13159;13160;13161;13162	658.315796;690.289062	1;1	1117.563599;1149.540527	1;1	20180922_F1_Ag5_alban001_SA_PLdsso_2021.raw	F22	2
KSATTKK-KSATTK	DSSO	Intra	MS2_MS3	MS3	138.24	0	3	64.85	577.956	3	1731.85	3390	18.1509	-1.29576	False	73.05	K1(DSSO);K6(DSSO Hydrolyzed)	K1(DSSO)	lhcb1_0081729-lhcb1_0081729	KSATTKK	1	lhcb1_0081729	2	KSATTK	1	lhcb1_0081729	2	3390;3392;3393;3394;3395	497.250427;513.236572	2;2	689.383484;721.355713	1;1	20180922_F1_Ag5_alban001_SA_PLdsso_22.raw	F13	3
TGKPSLDLPK-LYKGLR	DSSO	Intra	MS2_MS3	MS3	137.85	1	3	137.85	654.696	3	1962.07	17185	47.8013	-1.30675	False	42.1	K3(DSSO)	K3(DSSO)	cp47_0037811-cp47_0037811	TGKPSLDLPK	3	cp47_0037811	129	LYKGLR	3	cp47_0037811	226	17185;17190;17191;17192;17193	402.242645;418.228729	2;2	1109.620605;1141.593384	1;1	20180922_F1_Ag5_alban001_SA_PLdsso_22.raw	F13	1
LGDPTTKK-LYKGLR	DSSO	Intra	MS2_MS3	MS3	137.83	1	4	81.71	589.323	3	1765.96	10756	34.9838	0.07782	False	54.03	K7(DSSO)	K3(DSSO)	cp47_0037811-cp47_0037811	LGDPTTKK	7	cp47_0037811	503	LYKGLR	3	cp47_0037811	226	10756;10758;10759;10760;10761	913.499084;945.47113	1;1	402.242218;418.227936	2;2	20180922_F1_Ag5_alban001_SA_PLdsso_22.raw	F13	1
LYKGLR-KAAPK	DSSO	Inter	MS2_MS3	MS3	137.83	0	4	84.08	474.272	3	1420.8	8387	28.8577	-0.32765	False	61.04	K3(DSSO)	K1(DSSO)	cp47_0037811-lhcb42_0076852	LYKGLR	3	cp47_0037811	226	KAAPK	1	lhcb42_0076852	10	8387;8389;8390;8391;8392	568.34552;600.317871	1;1	402.242462;418.22821	2;2	20180922_F1_Ag5_alban001_SA_PLdsso_23.raw	F14	4
LYKGLR-KAAPVK	DSSO	Inter	MS2_MS3	MS3	137.83	1	4	59.22	380.722	4	1519.87	9486	31.2498	0.90779	False	61.04	K3(DSSO)	K1(DSSO)	lhcb5_0087274-cp47_0037811	LYKGLR	3	cp47_0037811	226	KAAPVK	1	lhcb5_0087274	6	9486;9488;9489;9490;9491	402.242004;418.22821	2;2	334.210144;350.196045	2;2	20180922_F1_Ag5_alban001_SA_PLdsso_23.raw	F14	3
FGFAFGKK-KKAAPVK	DSSO	Inter	MS2_MS3	MS3	137.42	0	4	137.42	450.753	4	1799.99	12909	44.567	0.0792	False	61.04	K7(DSSO)	K2(DSSO)	lhcb5_0087274-lhcb42_0076852	FGFAFGKK	7	lhcb42_0076852	8	KKAAPVK	2	lhcb5_0087274	6	12909;12910;12911;12912;12913	478.254822;494.241394	2;2	398.257996;414.243744	2;2	20180922_F1_Ag5_alban001_SA_PLdsso_28.raw	F19	3
FFDPLGLAADPEKK-KSATTK	DSSO	Inter	MS2_MS3	MS3	136.99	0	4	59.62	585.801	4	2340.18	20798	61.9079	-0.58203	False	54.03	K13(DSSO)	K1(DSSO)	lhcb42_0076852-lhcb1_0081729	FFDPLGLAADPEKK	13	lhcb42_0076852	204	KSATTK	1	lhcb1_0081729	2	20798;20800;20801;20802;20803	345.195038;361.18161	2;2	801.4151;817.401062	2;2	20180922_F1_Ag5_alban001_SA_PLdsso_1719.raw	F21	6
NAELDSEKR-KKAAPVK	DSSO	Inter	MS2_MS3	MS3	136.27	0	4	136.27	490.761	4	1960.02	5004	21.1796	0.15559	False	54.03	K8(DSSO)	K2(DSSO)	lhcb5_0087274-lhcb42_0076852	NAELDSEKR	8	lhcb42_0076852	184	KKAAPVK	2	lhcb5_0087274	6	5004;5006;5007;5008;5009	558.270081;574.256165	2;2	398.257782;414.243958	2;2	20180922_F1_Ag5_alban001_SA_PLdsso_28.raw	F19	5
NAELDSEKR-KAAPVKQK	DSSO	Inter	MS2_MS3	MS3	136.02	0	4	124.76	522.776	4	2088.08	4669	20.167	0.8404	False	61.04	K8(DSSO)	K6(DSSO)	lhcb42_0076852-lhcb5_0087274	NAELDSEKR	8	lhcb42_0076852	184	KAAPVKQK	6	lhcb5_0087274	11	4669;4674;4675;4676;4677	462.286957;478.273224	2;2	558.269165;574.255188	2;2	20180922_F1_Ag5_alban001_SA_PLdsso_28.raw	F19	5
NAELDSEKR-FGFAFGKK	DSSO	Intra	MS2_MS3	MS3	136.02	0	4	128.82	707.343	3	2120.02	19160	52.2992	0.53201	False	61.04	K8(DSSO)	K7(DSSO)	lhcb42_0076852-lhcb42_0076852	NAELDSEKR	8	lhcb42_0076852	184	FGFAFGKK	7	lhcb42_0076852	8	19160;19162;19163;19164;19165	955.503296;987.475159	1;1	558.269714;574.255432	2;2	20180922_F1_Ag5_alban001_SA_PLdsso_22.raw	F13	3
QKVVAPANEELAK-LYKGLR	DSSO	Inter	MS2_MS3	MS3	135.94	0	3	103.34	768.421	3	2303.25	14464	40.8281	-0.54009	False	42.1	K2(DSSO)	K3(DSSO)	lhcb5_0087274-cp47_0037811	QKVVAPANEELAK	2	lhcb5_0087274	13	LYKGLR	3	cp47_0037811	226	14464;14466;14467;14468;14469	803.478027;835.451355	1;1	725.898865;741.884888	2;2	20180922_F1_Ag5_alban001_SA_PLdsso_2021.raw	F22	4
TGKPSLDLPK-LYKGLR	DSSO	Intra	MS2_MS3	MS3	135.5	0	4	72.78	654.697	3	1962.08	18366	48.1996	-2.36523	False	45.23	K3(DSSO)	K3(DSSO)	cp47_0037811-cp47_0037811	TGKPSLDLPK	3	cp47_0037811	129	LYKGLR	3	cp47_0037811	226	18366;18372;18373;18373;18374;18375	555.314697;571.300964	2;2	803.479736;835.451233	1;1	20180922_F1_Ag5_alban001_SA_PLdsso_2021.raw	F22	1
KSATTKK-KAAPVK	DSSO	Inter	MS2_MS3	MS3	135.5	0	3	52.12	570.634	3	1709.89	4233	18.7046	0.65273	False	61.04	K1(DSSO);K6(DSSO Hydrolyzed)	K1(DSSO)	lhcb5_0087274-lhcb1_0081729	KSATTKK	1	lhcb1_0081729	2	KAAPVK	1	lhcb5_0087274	6	4233;4235;4236;4237;4238	497.249359;513.235168	2;2	667.413513;699.385376	1;1	20180922_F1_Ag5_alban001_SA_PLdsso_2021.raw	F22	5
LYPGGKFFDPLGLAADPEK-NAELDSEKR	DSSO	Intra	MS2_MS3	MS3	134.97	1	4	134.97	814.151	4	3253.58	24056	70.8066	-0.07024	False	54.03	K6(DSSO)	K8(DSSO)	lhcb42_0076852-lhcb42_0076852	LYPGGKFFDPLGLAADPEK	6	lhcb42_0076852	191	NAELDSEKR	8	lhcb42_0076852	184	24056;24058;24059;24060;24061	558.270142;574.255432	2;2	1045.035547;1061.021606	2;2	20180922_F1_Ag5_alban001_SA_PLdsso_1719.raw	F21	3
ENNKSAASSKGK-GSSFLDPKGR	DSSO	Intra	MS2_MS3	MS3	134.92	0	4	134.92	655.053	4	2617.19	10769	37.1018	-0.58833	False	61.04	K4(DSSO Hydrolyzed);K10(DSSO)	K8(DSSO)	psbo_0058312-psbo_0058312	ENNKSAASSKGK	10	psbo_0058312	197	GSSFLDPKGR	8	psbo_0058312	160	10769;10774;10775;10776;10777	559.285828;575.271973	2;2	725.827912;741.813904	2;2	20180922_F1_Ag5_alban001_SA_PLdsso_1719.raw	F21	1
LGDPTTKK-KKAAPVK	DSSO	Inter	MS2_MS3	MS3	134.7	0	4	134.7	440.251	4	1757.98	4309	20.8068	0.71902	False	61.04	K7(DSSO)	K2(DSSO)	lhcb5_0087274-cp47_0037811	LGDPTTKK	7	cp47_0037811	503	KKAAPVK	2	lhcb5_0087274	6	4309;4311;4312;4313;4314	457.252716;473.239075	2;2	398.257751;414.243896	2;2	20180922_F1_Ag5_alban001_SA_PLdsso_27.raw	F18	3
LKLAEIK-KAAPVK	DSSO	Inter	MS2_MS3	MS3	134.68	1	4	134.68	396.991	4	1584.94	12955	37.9336	1.06547	False	61.04	K2(DSSO)	K1(DSSO)	lhcb6_0079196-lhcb5_0087274	LKLAEIK	2	lhcb6_0079196	178	KAAPVK	1	lhcb5_0087274	6	12955;12962;12963;12964;12965	334.209991;350.195953	2;2	434.77829;450.764526	2;2	20180922_F1_Ag5_alban001_SA_PLdsso_2021.raw	F22	5
AAAAGFEKGIDR-FGFAFGKK	DSSO	Inter	MS2_MS3	MS3	134.09	0	3	108.42	755.38	3	2264.12	21110	57.2012	0.0191	False	61.04	K8(DSSO)	K7(DSSO)	cp43_0013521-lhcb42_0076852	AAAAGFEKGIDR	8	cp43_0013521	443	FGFAFGKK	7	lhcb42_0076852	8	21110;21112;21113;21114;21115	955.501587;987.476135	1;1	630.322266;646.30719	2;2	20180922_F1_Ag5_alban001_SA_PLdsso_22.raw	F13	2
LAEIKHAR-KAAPVK	DSSO	Inter	MS2_MS3	MS2	133.45	1	0	133.45	427.746	4	1707.96	5400	23.7106	-1.99164	False	61.04	K5(DSSO)	K1(DSSO)	lhcb5_0087274-lhcb6_0079196	LAEIKHAR	5	lhcb6_0079196	183	KAAPVK	1	lhcb5_0087274	6	5400;5402;5403;5405	496.287567;512.274048	2;2	334.210175;350.196045	2;2	20180922_F1_Ag5_alban001_SA_PLdsso_27.raw	F18	5
FGFAFGKK-AAPKKPSR	DSSO	Intra	MS2_MS3	MS3	133.15	1	4	133.15	523.013	4	2089.03	18527	48.4979	-1.57703	False	35.17	K7(DSSO)	K4(DSSO);K5(DSSO Hydrolyzed)	lhcb42_0076852-lhcb42_0076852	FGFAFGKK	7	lhcb42_0076852	8	AAPKKPSR	4	lhcb42_0076852	14	18527;18529;18530;18530;18531;18532	955.503357;987.476807	1;1	542.777344;558.763306	2;2	20180922_F1_Ag5_alban001_SA_PLdsso_2021.raw	F22	2
QKVVAPANEELAK-RFGFAFGKK	DSSO	Inter	MS2_MS3	MS3	132.22	0	3	132.22	664.103	4	2653.39	22035	55.5104	0.78222	False	54.03	K2(DSSO)	K8(DSSO);N-Term(Acetyl_protnterm)	lhcb42_0076852-lhcb5_0087274	QKVVAPANEELAK	2	lhcb5_0087274	13	RFGFAFGKK	8	lhcb42_0076852	8	22035;22037;22038;22039;22040	725.898132;741.884705	2;2	577.310852;593.296814	2;2	20180922_F1_Ag5_alban001_SA_PLdsso_2021.raw	F22	4
FFDPLGLAADPEKK-FAFGKK	DSSO	Inter	MS2_MS3	MS3	131.82	0	3	101.41	601.31	4	2402.22	27999	69.2195	-1.56537	False	45.23	K13(DSSO)	K5(DSSO)	lhcb42_0076852-lhcb42_0076852_n4	FFDPLGLAADPEKK	13	lhcb42_0076852	204	FAFGKK	5	lhcb42_0076852_n4	5	27999;28001;28002;28003;28004	376.210571;392.196716	2;2	801.40686;817.401306	2;2	20180922_F1_Ag5_alban001_SA_PLdsso_2021.raw	F22	3
FFDPLGLAADPEKK-KKAAPK	DSSO	Intra	MS2_MS3	MS3	131.79	0	4	75.63	587.566	4	2347.24	17917	57.8928	-1.01564	False	61.04	K13(DSSO)	K1(DSSO)	lhcb42_0076852-lhcb42_0076852	FFDPLGLAADPEKK	13	lhcb42_0076852	204	KKAAPK	1	lhcb42_0076852	9	17917;17918;17919;17920;17921	348.723846;364.710205	2;2	801.417023;817.401391	2;2	20180922_F1_Ag5_alban001_SA_PLdsso_26.raw	F17	3
FFDPLGLAADPEKK-AAPKKPSR	DSSO	Intra	MS2_MS3	MS3	131.32	0	3	115.06	853.783	3	2559.34	19754	57.9575	-2.28858	False	61.04	K13(DSSO)	K4(DSSO)	lhcb42_0076852-lhcb42_0076852	FFDPLGLAADPEKK	13	lhcb42_0076852	204	AAPKKPSR	4	lhcb42_0076852	14	19754;19756;19757;19758;19759	454.769623;470.755798	2;2	1601.826172;1633.799194	1;1	20180922_F1_Ag5_alban001_SA_PLdsso_25.raw	F16	3
KDIQPWQER-YNAKK	DSSO	Inter	MS2_MS3	MS3	131.09	0	3	131.09	495.749	4	1979.97	11527	35.5919	0.26767	False	37.17	K1(DSSO)	K4(DSSO)	cp43_0013521-psbo_0058312	KDIQPWQER	1	cp43_0013521	368	YNAKK	4	psbo_0058312	49	11527;11529;11530;11531;11532	339.184326;355.170349	2;2	627.317261;643.30365	2;2	20180922_F1_Ag5_alban001_SA_PLdsso_23.raw	F14	2
AAPKKPSR-KSATTK	DSSO	Inter	MS2_MS3	MS3	130.77	0	2	85.43	608.308	3	1822.91	4359	18.9449	-1.51815	False	73.05	K4(DSSO Hydrolyzed);K5(DSSO)	K1(DSSO)	lhcb1_0081729-lhcb42_0076852	AAPKKPSR	5	lhcb42_0076852	15	KSATTK	1	lhcb1_0081729	2	4359;4364;4365;4366;4367;4367	542.777222;558.763428	2;2	689.383972;721.356018	1;1	20180922_F1_Ag5_alban001_SA_PLdsso_2021.raw	F22	5
GSSFLDPKGR-DKEGR	DSSO	Inter	MS2_MS3	MS3	130.53	0	4	102.35	608.958	3	1824.86	13653	39.2874	-1.55374	False	76.14	K8(DSSO)	K2(DSSO)	psbo_0058312-cp47_0037811	GSSFLDPKGR	8	psbo_0058312	160	DKEGR	2	cp47_0037811	348	13653;13656;13657;13658;13659	658.315552;690.28894	1;1	559.286072;575.272156	2;2	20180922_F1_Ag5_alban001_SA_PLdsso_2021.raw	F22	2
FGFAFGKK-AAPKKPSR	DSSO	Intra	MS2_MS3	MS3	130.22	1	3	130.22	523.013	4	2089.03	17485	48.4778	0.486	False	31.75	K7(DSSO)	K4(DSSO);K5(DSSO Hydrolyzed)	lhcb42_0076852-lhcb42_0076852	FGFAFGKK	7	lhcb42_0076852	8	AAPKKPSR	4	lhcb42_0076852	14	17485;17487;17488;17489;17490	955.50238;987.475098	1;1	542.776123;558.762146	2;2	20180922_F1_Ag5_alban001_SA_PLdsso_22.raw	F13	2
FGFAFGKK-KAAPK	DSSO	Intra	MS2_MS3	MS3	129.56	0	4	129.56	524.948	3	1572.83	16838	45.772	-0.20125	False	61.04	K7(DSSO)	K1(DSSO)	lhcb42_0076852-lhcb42_0076852	FGFAFGKK	7	lhcb42_0076852	8	KAAPK	1	lhcb42_0076852	10	16838;16843;16844;16845;16846	568.345459;600.317993	1;1	478.255524;494.241638	2;2	20180922_F1_Ag5_alban001_SA_PLdsso_23.raw	F14	3
FGFAFGKK-AAPKKPSR	DSSO	Intra	MS2_MS3	MS3	129.56	1	4	129.56	523.013	4	2089.03	18777	48.9626	0.43128	False	61.04	K7(DSSO)	K4(DSSO Hydrolyzed);K5(DSSO)	lhcb42_0076852-lhcb42_0076852	FGFAFGKK	7	lhcb42_0076852	8	AAPKKPSR	5	lhcb42_0076852	15	18777;18784;18785;18785;18786;18787	478.255249;494.241272	2;2	542.776123;558.762207	2;2	20180922_F1_Ag5_alban001_SA_PLdsso_2021.raw	F22	2
DGVYPEKVNPGR-IKYQFYR	DSSO	Intra	MS2_MS3	MS3	129.55	1	4	129.55	627.063	4	2505.23	18715	48.8454	1.54988	False	73.05	K7(DSSO)	K2(DSSO)	psad_0015054-psad_0015054	DGVYPEKVNPGR	7	psad_0015054	128	IKYQFYR	2	psad_0015054	103	18715;18719;18720;18721;18722	692.845459;708.831299	2;2	536.283936;552.269958	2;2	20180922_F1_Ag5_alban001_SA_PLdsso_2021.raw	F22	1
FGFAFGKK-KSATTK	DSSO	Inter	MS2_MS3	MS3	129.39	0	4	84.43	539.285	3	1615.84	18380	53.075	0.45608	False	54.03	K7(DSSO)	K1(DSSO)	lhcb1_0081729-lhcb42_0076852	FGFAFGKK	7	lhcb42_0076852	8	KSATTK	1	lhcb1_0081729	2	18380;18385;18386;18387;18388	877.481689;909.453979	1;1	345.194794;361.180847	2;2	20180922_F1_Ag5_alban001_SA_PLdsso_1416.raw	F20	4
NAELDSEKR-FGFAFGKK	DSSO	Intra	MS2_MS3	MS3	129.39	0	4	119.24	707.344	3	2120.02	20006	52.0122	-1.7104	False	61.04	K8(DSSO)	K7(DSSO)	lhcb42_0076852-lhcb42_0076852	NAELDSEKR	8	lhcb42_0076852	184	FGFAFGKK	7	lhcb42_0076852	8	20006;20011;20012;20013;20014	955.505737;987.47699	1;1	558.271179;574.256897	2;2	20180922_F1_Ag5_alban001_SA_PLdsso_23.raw	F14	3
TVKSAPESIWYGPDRPK-KSATTK	DSSO	Inter	MS2_MS3	MS3	129.3	0	3	129.3	545.482	5	2723.38	13729	41.9576	-1.75921	False	54.03	K3(DSSO)	K1(DSSO)	lhcb2_0062077-lhcb1_0081729	TVKSAPESIWYGPDRPK	3	lhcb2_0062077	5	KSATTK	1	lhcb1_0081729	2	13729;13734;13735;13736;13737	689.383728;721.35498	1;1	662.34368;673.000968	3;3	20180922_F1_Ag5_alban001_SA_PLdsso_24.raw	F15	5
LYKGLR-DKEGR	DSSO	Intra	MS2_MS3	MS3	129.2	1	4	71.73	504.262	3	1510.77	9235	30.7572	-0.38822	False	45.23	K3(DSSO)	K2(DSSO)	cp47_0037811-cp47_0037811	LYKGLR	3	cp47_0037811	226	DKEGR	2	cp47_0037811	348	9235;9240;9241;9242;9243	329.661346;345.647339	2;2	803.478577;835.455383	1;1	20180922_F1_Ag5_alban001_SA_PLdsso_23.raw	F14	1
KATLQLAEIK-NAELDSEKR	DSSO	Intra	MS2_MS3	MS2	128.89	1	1	128.89	584.057	4	2333.21	16910	45.4779	-1.71815	False	35.88	K1(DSSO)	K8(DSSO)	lhcb42_0076852-lhcb42_0076852	KATLQLAEIK	1	lhcb42_0076852	205	NAELDSEKR	8	lhcb42_0076852	184	16910;16913;16914;16915;16916	584.850229;600.836182	2;2	558.269653;574.254517	2;2	20180922_F1_Ag5_alban001_SA_PLdsso_2021.raw	F22	3
LYKGLR-LFSKK	DSSO	Inter	MS2_MS3	MS3	128.82	0	3	67.25	524.295	3	1570.87	20084	56.4521	-2.1893	False	61.04	K3(DSSO)	K4(DSSO);N-Term(Acetyl_protnterm)	cp47_0037811-lhcb5_0087274	LYKGLR	3	cp47_0037811	226	LFSKK	4	lhcb5_0087274	4	20084;20086;20087;20088;20089	718.414795;750.387024	1;1	402.243317;418.229095	2;2	20180922_F1_Ag5_alban001_SA_PLdsso_1416.raw	F20	2
TGKPSLDLPK-LYKGLR	DSSO	Intra	MS2_MS3	MS3	128.75	1	4	57.84	654.697	3	1962.08	18136	47.7329	-1.43495	False	42.1	K3(DSSO)	K3(DSSO)	cp47_0037811-cp47_0037811	TGKPSLDLPK	3	cp47_0037811	129	LYKGLR	3	cp47_0037811	226	18136;18142;18143;18144;18145	1109.62146;1141.59314	1;1	402.242767;418.228821	2;2	20180922_F1_Ag5_alban001_SA_PLdsso_2021.raw	F22	1
FFDPLGLAADPEKK-KSATTK	DSSO	Inter	MS2_MS3	MS3	127.71	0	4	88.77	585.802	4	2340.18	20979	62.3543	0.63532	False	61.04	K13(DSSO)	K1(DSSO)	lhcb42_0076852-lhcb1_0081729	FFDPLGLAADPEKK	13	lhcb42_0076852	204	KSATTK	1	lhcb1_0081729	2	20979;20981;20982;20983;20984	689.38208;721.355042	1;1	801.413879;817.399963	2;2	20180922_F1_Ag5_alban001_SA_PLdsso_1719.raw	F21	6
TGKPSLDLPK-LYKGLR	DSSO	Intra	MS2_MS3	MS3	127.37	0	4	127.37	661.355	5	3302.75	19313	50.6182	0.45957	False	45.23	K3(DSSO)	K3(DSSO)	cp47_0037811-cp47_0037811	TGKPSLDLPK	3	cp47_0037811	129	LYKGLR	3	cp47_0037811	226	19313;19315;19316;19317;19318	1109.618164;1141.590698	1;1	715.385306;726.04284	3;3	20180922_F1_Ag5_alban001_SA_PLdsso_23.raw	F14	1
KSATTK-SATTKK	DSSO	Intra	MS2_MS3	MS3	127.31	0	4	59.23	777.575	5	3883.85	9744	34.3984	0.57782	False	54.03	K1(DSSO)	K5(DSSO)	lhcb1_0081729-lhcb1_0081729	KSATTK	1	lhcb1_0081729	2	SATTKK	5	lhcb1_0081729	7	9744;9746;9747;9748;9749	345.194733;361.180756	2;2	1049.165506;1059.821627	3;3	20180922_F1_Ag5_alban001_SA_PLdsso_27.raw	F18	3
GSSFLDPKGR-DKEGR	DSSO	Inter	MS2_MS3	MS3	126.68	0	4	117.81	969.441	4	3874.74	11135	38.9303	-1.63106	False	61.04	K8(DSSO)	K2(DSSO)	cp47_0037811-psbo_0058312	GSSFLDPKGR	8	psbo_0058312	160	DKEGR	2	cp47_0037811	348	11135;11137;11138;11139;11140	1056.486816;1067.144259	3;3	658.316406;690.288818	1;1	20180922_F1_Ag5_alban001_SA_PLdsso_26.raw	F17	2
LYPGGKFFDPLGLANDPEEK-NAELDPEKR	DSSO	Intra	MS2_MS3	MS3	126.01	1	4	85.52	859.669	4	3435.65	23224	68.5271	-1.00326	False	49.07	K6(DSSO)	K8(DSSO)	lhcb43_0068262-lhcb43_0068262	LYPGGKFFDPLGLANDPEEK	6	lhcb43_0068262	192	NAELDPEKR	8	lhcb43_0068262	185	23224;23226;23227;23228;23229	563.279968;579.267395	2;2	1131.060083;1147.04604	2;2	20180922_F1_Ag5_alban001_SA_PLdsso_1719.raw	F21	1
FFDPLGLAADPEKK-AAPKKPSR	DSSO	Intra	MS2_MS3	MS3	125.61	0	4	85.37	640.589	4	2559.33	19869	58.3035	-1.09194	False	61.04	K13(DSSO)	K4(DSSO)	lhcb42_0076852-lhcb42_0076852	FFDPLGLAADPEKK	13	lhcb42_0076852	204	AAPKKPSR	4	lhcb42_0076852	14	19869;19870;19871;19872;19873	454.769745;470.755798	2;2	801.415375;817.40133	2;2	20180922_F1_Ag5_alban001_SA_PLdsso_25.raw	F16	3
FFDPLGLAADPEKK-KKAAPK	DSSO	Intra	MS2_MS3	MS3	125.61	0	4	117.63	587.566	4	2347.24	19993	57.7042	0.91519	False	61.04	K13(DSSO)	K2(DSSO)	lhcb42_0076852-lhcb42_0076852	FFDPLGLAADPEKK	13	lhcb42_0076852	204	KKAAPK	2	lhcb42_0076852	10	19993;19995;19996;19997;19998	348.723206;364.70929	2;2	801.413757;817.400024	2;2	20180922_F1_Ag5_alban001_SA_PLdsso_27.raw	F18	3
FFDPLGLAADPEKK-KKAAPVK	DSSO	Inter	MS2_MS3	MS3	125.61	0	4	89.01	656.336	4	2622.32	20940	62.2479	-0.76592	False	61.04	K13(DSSO)	K1(DSSO Hydrolyzed);K2(DSSO)	lhcb42_0076852-lhcb5_0087274	FFDPLGLAADPEKK	13	lhcb42_0076852	204	KKAAPVK	2	lhcb5_0087274	6	20940;20942;20943;20944;20945	486.265717;502.25177	2;2	801.414429;817.401123	2;2	20180922_F1_Ag5_alban001_SA_PLdsso_1719.raw	F21	5
KPEDFAK-KKAAPVK	DSSO	Intra	MS2_MS3	MS3	125.53	0	3	125.53	578.316	3	1732.93	5634	22.9987	-0.20919	False	61.04	K1(DSSO)	K2(DSSO)	lhcb5_0087274-lhcb5_0087274	KPEDFAK	1	lhcb5_0087274	66	KKAAPVK	2	lhcb5_0087274	6	5634;5635;5636;5637;5638	888.448303;920.418457	1;1	398.258057;414.244232	2;2	20180922_F1_Ag5_alban001_SA_PLdsso_28.raw	F19	5
KSATTKK-KSATTK	DSSO	Intra	MS2_MS3	MS3	125.37	0	3	50.18	433.719	4	1731.86	3981	18.2101	-0.58446	False	61.04	K1(DSSO Hydrolyzed);K6(DSSO)	K1(DSSO)	lhcb1_0081729-lhcb1_0081729	KSATTKK	6	lhcb1_0081729	7	KSATTK	1	lhcb1_0081729	2	3981;3983;3984;3985;3986	497.25;513.236267	2;2	345.195099;361.181061	2;2	20180922_F1_Ag5_alban001_SA_PLdsso_2021.raw	F22	3
KSATTK-SATTKK	DSSO	Intra	MS2_MS3	MS3	125.37	0	2	34.6	548.68	5	2739.37	12240	39.0611	0.50396	False	61.04	K1(DSSO)	K5(DSSO)	lhcb1_0081729-lhcb1_0081729	KSATTK	1	lhcb1_0081729	2	SATTKK	5	lhcb1_0081729	7	12240;12242;12243;12244;12245	345.194763;361.18103	2;2	667.674124;678.33111	3;3	20180922_F1_Ag5_alban001_SA_PLdsso_25.raw	F16	3
FGFAFGKK-KAAPK	DSSO	Intra	MS2_MS3	MS3	125.02	0	4	125.02	524.947	3	1572.83	17072	47.5903	0.20575	False	49.07	K7(DSSO)	K1(DSSO)	lhcb42_0076852-lhcb42_0076852	FGFAFGKK	7	lhcb42_0076852	8	KAAPK	1	lhcb42_0076852	10	17072;17074;17075;17076;17077	284.675842;300.661865	2;2	955.504944;987.475586	1;1	20180922_F1_Ag5_alban001_SA_PLdsso_22.raw	F13	3
LYPGGKFFDPLGLAADPEK-AAPVKQK	DSSO	Inter	MS2_MS3	MS3	124.43	0	3	124.43	978.511	3	2933.52	22780	67.2737	1.71133	False	73.05	K6(DSSO)	K5(DSSO)	lhcb42_0076852-lhcb5_0087274	LYPGGKFFDPLGLAADPEK	6	lhcb42_0076852	191	AAPVKQK	5	lhcb5_0087274	11	22780;22782;22783;22784;22785	795.472168;827.444092	1;1	1045.035059;1061.021875	2;2	20180922_F1_Ag5_alban001_SA_PLdsso_1719.raw	F21	5
KAAPKKPSR-LYKGLR	DSSO	Inter	MS2_MS3	MS3	122.98	0	4	72.08	542.796	4	2168.16	6580	26.7948	-0.47985	False	54.03	K1(DSSO);K6(DSSO Tris)	K3(DSSO)	cp47_0037811-lhcb42_0076852	KAAPKKPSR	1	lhcb42_0076852	10	LYKGLR	3	cp47_0037811	226	6580;6585;6586;6587;6588;6588	658.35614;674.341858	2;2	402.242371;418.228333	2;2	20180922_F1_Ag5_alban001_SA_PLdsso_27.raw	F18	3
LFSKK-KAAPVK	DSSO	Intra	MS2_MS3	MS3	122.98	0	3	60.26	478.94	3	1434.81	16474	44.6149	0.96976	False	61.04	K4(DSSO);N-Term(Acetyl_protnterm)	K1(DSSO)	lhcb5_0087274-lhcb5_0087274	LFSKK	4	lhcb5_0087274	4	KAAPVK	1	lhcb5_0087274	6	16474;16476;16477;16478;16479	718.41272;750.385559	1;1	334.210114;350.196198	2;2	20180922_F1_Ag5_alban001_SA_PLdsso_2021.raw	F22	2
LGDPTTKK-LYKGLR	DSSO	Intra	MS2_MS3	MS3	122.98	0	4	61.16	589.322	3	1765.95	11273	34.6146	0.61968	False	54.03	K7(DSSO)	K3(DSSO)	cp47_0037811-cp47_0037811	LGDPTTKK	7	cp47_0037811	503	LYKGLR	3	cp47_0037811	226	11273;11278;11279;11280;11281	913.498718;945.470825	1;1	402.241913;418.227936	2;2	20180922_F1_Ag5_alban001_SA_PLdsso_2021.raw	F22	1
LYKGLR-SATTKK	DSSO	Inter	MS2_MS3	MS3	122.98	1	3	77.97	386.216	4	1541.84	7487	28.6047	-0.33672	False	61.04	K3(DSSO)	K5(DSSO)	cp47_0037811-lhcb1_0081729	LYKGLR	3	cp47_0037811	226	SATTKK	5	lhcb1_0081729	7	7487;7492;7493;7494;7495	345.195129;361.181183	2;2	402.242554;418.228546	2;2	20180922_F1_Ag5_alban001_SA_PLdsso_24.raw	F15	4
LYKGLR-DKEGR	DSSO	Intra	MS2_MS3	MS3	122.98	1	4	70.3	378.448	4	1510.77	9221	30.7248	1.22309	False	61.04	K3(DSSO)	K2(DSSO)	cp47_0037811-cp47_0037811	LYKGLR	3	cp47_0037811	226	DKEGR	2	cp47_0037811	348	9221;9226;9227;9228;9229	329.660919;345.646759	2;2	402.241699;418.227936	2;2	20180922_F1_Ag5_alban001_SA_PLdsso_23.raw	F14	1
FEEKDGIDYAAVTVQLPGGER-YNAKK	DSSO	Intra	MS2_MS3	MS3	122.77	0	3	122.77	1025.5	3	3074.49	21601	54.6244	-1.32092	False	61.04	K4(DSSO)	K4(DSSO)	psbo_0058312-psbo_0058312	FEEKDGIDYAAVTVQLPGGER	4	psbo_0058312	106	YNAKK	4	psbo_0058312	49	21601;21603;21604;21605;21606	677.363281;709.335144	1;1	1174.575705;1190.561784	2;2	20180922_F1_Ag5_alban001_SA_PLdsso_2021.raw	F22	1
AAAAGFEKGIDR-AAPKKPSR	DSSO	Inter	MS2_MS3	MS3	122.77	0	4	95.66	555.043	4	2217.15	7514	29.8004	-1.78548	False	61.04	K8(DSSO)	K4(DSSO)	cp43_0013521-lhcb42_0076852	AAAAGFEKGIDR	8	cp43_0013521	443	AAPKKPSR	4	lhcb42_0076852	14	7514;7516;7517;7518;7519;7519	454.769806;470.756012	2;2	630.323853;646.308482	2;2	20180922_F1_Ag5_alban001_SA_PLdsso_26.raw	F17	3
KSATTK-SATTKK	DSSO	Intra	MS2_MS3	MS3	122.55	0	2	31.12	474.843	5	2370.18	8448	31.3279	-3.1098	False	54.03	K1(DSSO)	K5(DSSO)	lhcb1_0081729-lhcb1_0081729	KSATTK	1	lhcb1_0081729	2	SATTKK	5	lhcb1_0081729	7	8448;8449;8450;8451	345.195618;361.182739	2;2	544.611816;555.26947	3;3	20180922_F1_Ag5_alban001_SA_PLdsso_27.raw	F18	3
AAAAGFEKGIDR-LGDPTTKK	DSSO	Inter	MS2_MS3	MS3	122.51	0	4	93.6	556.287	4	2222.13	12359	36.8281	-1.8977	False	61.04	K8(DSSO)	K7(DSSO)	cp43_0013521-cp47_0037811	AAAAGFEKGIDR	8	cp43_0013521	443	LGDPTTKK	7	cp47_0037811	503	12359;12361;12362;12363;12364;12364	457.253143;473.239288	2;2	630.322205;646.310852	2;2	20180922_F1_Ag5_alban001_SA_PLdsso_2021.raw	F22	2
ATLKSDGVFR-LAEIKHAR	DSSO	Inter	MS2_MS3	MS3	121.6	0	4	116.88	547.794	4	2188.16	12199	39.4345	-0.34273	False	61.04	K4(DSSO)	K5(DSSO)	cp47_0037811-lhcb6_0079196	ATLKSDGVFR	4	cp47_0037811	437	LAEIKHAR	5	lhcb6_0079196	183	12199;12201;12202;12203;12204	496.287781;512.273865	2;2	574.308838;590.29541	2;2	20180922_F1_Ag5_alban001_SA_PLdsso_27.raw	F18	4
KSATTK-SATTKK	DSSO	Intra	MS2_MS3	MS3	121.52	0	2	32.39	650.014	3	1948.03	4638	19.5948	-0.56339	False	54.03	K1(DSSO)	K5(DSSO)	lhcb1_0081729-lhcb1_0081729	KSATTK	1	lhcb1_0081729	2	SATTKK	5	lhcb1_0081729	7	4638;4643;4644;4645;4646	689.38324;721.355286	1;1	605.336792;621.323303	2;2	20180922_F1_Ag5_alban001_SA_PLdsso_2021.raw	F22	3
LYPGGKFFDPLGLAADPEK-NAELDSEKR	DSSO	Intra	MS2_MS3	MS3	121.45	0	4	121.45	1085.2	3	3253.58	23443	69.1368	-0.32826	False	54.03	K6(DSSO)	K8(DSSO)	lhcb42_0076852-lhcb42_0076852	LYPGGKFFDPLGLAADPEK	6	lhcb42_0076852	191	NAELDSEKR	8	lhcb42_0076852	184	23443;23448;23449;23450;23451	1115.532593;1147.509033	1;1	1045.035303;1061.020044	2;2	20180922_F1_Ag5_alban001_SA_PLdsso_1719.raw	F21	3
LYKGLR-FAFGKK	DSSO	Inter	MS2_MS3	MS3	120.9	0	4	53.55	535.294	3	1603.87	15894	46.8742	-2.2332	False	61.04	K3(DSSO)	K5(DSSO)	cp47_0037811-lhcb42_0076852_n4	LYKGLR	3	cp47_0037811	226	FAFGKK	5	lhcb42_0076852_n4	5	15894;15896;15897;15898;15899	751.414795;783.387573	1;1	402.243225;418.229248	2;2	20180922_F1_Ag5_alban001_SA_PLdsso_24.raw	F15	2
KDIQPWQER-YNAKK	DSSO	Inter	MS2_MS3	MS3	120.63	0	2	120.63	495.748	4	1979.97	10857	35.9034	0.68096	False	45.23	K1(DSSO)	K4(DSSO)	cp43_0013521-psbo_0058312	KDIQPWQER	1	cp43_0013521	368	YNAKK	4	psbo_0058312	49	10857;10863;10864;10865;10866	339.184113;355.169983	2;2	627.317139;643.303101	2;2	20180922_F1_Ag5_alban001_SA_PLdsso_24.raw	F15	2
KPEDFAK-KKAAPVK	DSSO	Intra	MS2_MS3	MS3	120.62	0	4	78.33	433.988	4	1732.93	5767	23.3961	0.30978	False	61.04	K1(DSSO)	K2(DSSO)	lhcb5_0087274-lhcb5_0087274	KPEDFAK	1	lhcb5_0087274	66	KKAAPVK	2	lhcb5_0087274	6	5767;5772;5773;5773;5774;5775	398.257782;414.243896	2;2	444.726746;460.712708	2;2	20180922_F1_Ag5_alban001_SA_PLdsso_28.raw	F19	5
KSATTK-KAAPVK	DSSO	Inter	MS2_MS3	MS3	120.45	0	2	87.39	453.993	4	1812.95	4102	18.4363	1.23711	False	61.04	K1(DSSO)	K1(DSSO)	lhcb1_0081729-lhcb5_0087274	KSATTK	1	lhcb1_0081729	2	KAAPVK	1	lhcb5_0087274	6	4102;4105;4106;4107;4108	345.194672;361.180756	2;2	537.795349;553.782654	2;2	20180922_F1_Ag5_alban001_SA_PLdsso_2021.raw	F22	5
KDIQPWQER-GSSFLDPKGR	DSSO	Inter	MS2_MS3	MS3	120.06	1	4	120.06	605.798	4	2420.17	20295	51.9141	-0.31908	False	61.04	K1(DSSO)	K8(DSSO)	cp43_0013521-psbo_0058312	KDIQPWQER	1	cp43_0013521	368	GSSFLDPKGR	8	psbo_0058312	160	20295;20297;20298;20299;20300;20300	559.285522;575.271545	2;2	627.317627;643.303528	2;2	20180922_F1_Ag5_alban001_SA_PLdsso_2021.raw	F22	2
KSATTKK-KSATTK	DSSO	Intra	MS2_MS3	MS3	119.69	0	3	119.69	577.956	3	1731.85	3960	18.1457	-1.84992	False	73.05	K1(DSSO);K6(DSSO Hydrolyzed)	K1(DSSO)	lhcb1_0081729-lhcb1_0081729	KSATTKK	1	lhcb1_0081729	2	KSATTK	1	lhcb1_0081729	2	3960;3962;3963;3964;3965	689.384155;721.356201	1;1	497.250641;513.236938	2;2	20180922_F1_Ag5_alban001_SA_PLdsso_2021.raw	F22	3
FGFAFGKK-KAAPK	DSSO	Intra	MS2_MS3	MS3	119.69	1	4	119.69	524.947	3	1572.83	17777	47.5892	0.33666	False	49.07	K7(DSSO)	K1(DSSO)	lhcb42_0076852-lhcb42_0076852	FGFAFGKK	7	lhcb42_0076852	8	KAAPK	1	lhcb42_0076852	10	17777;17780;17781;17782;17783	284.675354;300.661438	2;2	955.50293;987.475098	1;1	20180922_F1_Ag5_alban001_SA_PLdsso_23.raw	F14	3
NAELDSEKR-KAAPKKPSR	DSSO	Intra	MS2_MS3	MS3	119.34	0	4	100.76	590.54	4	2359.14	8241	27.9114	-1.73705	False	54.03	K8(DSSO)	K1(DSSO);K5(DSSO)	lhcb42_0076852-lhcb42_0076852	NAELDSEKR	8	lhcb42_0076852	184	KAAPKKPSR	1	lhcb42_0076852	10	8241;8243;8244;8245;8246	558.270874;574.256897	2;2	597.819763;613.805603	2;2	20180922_F1_Ag5_alban001_SA_PLdsso_2021.raw	F22	3
NAELDSEKR-KAAPKKPSR	DSSO	Intra	MS2_MS3	MS3	119.34	0	2	95.06	496.85	5	2480.22	4173	20.3996	-0.36756	False	54.03	K8(DSSO)	K1(DSSO Tris);K5(DSSO)	lhcb42_0076852-lhcb42_0076852	NAELDSEKR	8	lhcb42_0076852	184	KAAPKKPSR	5	lhcb42_0076852	14	4173;4176;4177;4178;4179	558.270569;574.256042	2;2	439.239349;449.896853	3;3	20180922_F1_Ag5_alban001_SA_PLdsso_26.raw	F17	3
ENNKSAASSKGK-GSSFLDPKGR	DSSO	Intra	MS2_MS3	MS3	119.06	0	4	95.83	655.054	4	2617.19	10984	37.6468	-1.76661	False	84.95	K4(DSSO Hydrolyzed);K10(DSSO)	K8(DSSO)	psbo_0058312-psbo_0058312	ENNKSAASSKGK	10	psbo_0058312	197	GSSFLDPKGR	8	psbo_0058312	160	10984;10989;10990;10991;10992	725.828674;741.815002	2;2	559.286377;575.272583	2;2	20180922_F1_Ag5_alban001_SA_PLdsso_1719.raw	F21	1
FGFAFGKK-AAPKKPSR	DSSO	Intra	MS2_MS3	MS3	118.32	1	4	118.32	383.409	5	1913.02	14124	43.7966	-1.96579	False	42.1	K7(DSSO)	K4(DSSO)	lhcb42_0076852-lhcb42_0076852	FGFAFGKK	7	lhcb42_0076852	8	AAPKKPSR	4	lhcb42_0076852	14	14124;14129;14130;14131;14132	478.256317;494.242676	2;2	303.515717;314.173035	3;3	20180922_F1_Ag5_alban001_SA_PLdsso_27.raw	F18	2
SATTKKVASSGSPWYGPDR-LYKGLR	DSSO	Inter	MS2_MS3	MS3	118.01	0	3	56.45	770.124	4	3077.48	18452	48.3527	-0.38178	False	45.23	K5(DSSO Hydrolyzed);K6(DSSO)	K3(DSSO)	cp47_0037811-lhcb1_0081729	SATTKKVASSGSPWYGPDR	6	lhcb1_0081729	8	LYKGLR	3	cp47_0037811	226	18452;18457;18458;18459;18460	1113.00881;1128.999249	2;2	402.242767;418.228668	2;2	20180922_F1_Ag5_alban001_SA_PLdsso_2021.raw	F22	4
FGFAFGKKK-SATTKK	DSSO	Inter	MS2_MS3	MS3	117.89	0	4	117.89	500.248	4	1997.97	17210	47.8495	0.90935	False	54.03	K7(DSSO Hydrolyzed);K8(DSSO)	K5(DSSO)	lhcb42_0076852-lhcb1_0081729	FGFAFGKKK	8	lhcb42_0076852	9	SATTKK	5	lhcb1_0081729	7	17210;17213;17214;17215;17216	345.19458;361.180664	2;2	630.309448;646.295715	2;2	20180922_F1_Ag5_alban001_SA_PLdsso_22.raw	F13	4
AYGEAANVFGKAK-WFKGAR	DSSO	Intra	MS2_MS3	MS3	117.78	0	3	117.78	562.532	4	2247.11	19579	51.158	-0.45912	False	61.04	K11(DSSO)	K3(DSSO)	psbp_0033281-psbp_0033281	AYGEAANVFGKAK	11	psbp_0033281	11	WFKGAR	3	psbp_0033281	170	19579;19581;19582;19583;19584;19584	409.71875;425.70459	2;2	690.343349;706.338501	2;2	20180922_F1_Ag5_alban001_SA_PLdsso_23.raw	F14	1
FFDPLGLAADPEKK-KSATTKK	DSSO	Inter	MS2_MS3	MS3	117.7	0	3	98.88	617.825	4	2468.28	18046	58.2313	-1.76706	False	42.1	K13(DSSO)	K1(DSSO)	lhcb42_0076852-lhcb1_0081729	FFDPLGLAADPEKK	13	lhcb42_0076852	204	KSATTKK	1	lhcb1_0081729	2	18046;18047;18048;18049;18050	817.478638;849.451965	1;1	801.416321;817.401978	2;2	20180922_F1_Ag5_alban001_SA_PLdsso_26.raw	F17	6
QKVVAPANEELAK-RKSATTK	DSSO	Inter	MS2_MS3	MS3	117.7	0	4	97.18	587.07	4	2345.26	6287	26.0702	-2.0351	False	49.07	K2(DSSO)	K2(DSSO)	lhcb5_0087274-lhcb1_0081729	QKVVAPANEELAK	2	lhcb5_0087274	13	RKSATTK	2	lhcb1_0081729	2	6287;6289;6290;6291;6292	423.246277;439.232513	2;2	725.900452;741.88623	2;2	20180922_F1_Ag5_alban001_SA_PLdsso_27.raw	F18	6
TVKSAPESIWYGPDRPK-RKSATTK	DSSO	Inter	MS2_MS3	MS3	117.03	0	2	117.03	585.103	5	2921.49	13879	42.6974	-2.02079	False	73.05	K3(DSSO)	K2(DSSO);N-Term(Acetyl_protnterm)	lhcb2_0062077-lhcb1_0081729	TVKSAPESIWYGPDRPK	3	lhcb2_0062077	5	RKSATTK	2	lhcb1_0081729	2	13879;13881;13882;13883;13884	444.251709;460.237793	2;2	662.343872;673.00116	3;3	20180922_F1_Ag5_alban001_SA_PLdsso_25.raw	F16	5
KPEDFAK-AAPVKQK	DSSO	Intra	MS2_MS3	MS3	116.88	0	4	84.45	671.353	4	2682.39	14234	43.0645	-1.10773	False	54.03	K1(DSSO)	K5(DSSO)	lhcb5_0087274-lhcb5_0087274	KPEDFAK	1	lhcb5_0087274	66	AAPVKQK	5	lhcb5_0087274	11	14234;14236;14237;14238;14239	444.727203;460.713379	2;2	872.987751;888.973877	2;2	20180922_F1_Ag5_alban001_SA_PLdsso_24.raw	F15	5
FGFAFGKK-KAAPK	DSSO	Intra	MS2_MS3	MS3	116.37	0	4	116.37	524.947	3	1572.83	18280	48.5554	-0.33172	False	42.1	K7(DSSO)	K1(DSSO)	lhcb42_0076852-lhcb42_0076852	FGFAFGKK	7	lhcb42_0076852	8	KAAPK	1	lhcb42_0076852	10	18280;18282;18283;18284;18285	284.675842;300.661896	2;2	955.503845;987.474609	1;1	20180922_F1_Ag5_alban001_SA_PLdsso_23.raw	F14	3
KVASSGSPWYGPDR-KSATTK	DSSO	Intra	MS2_MS3	MS3	115.8	0	2	115.8	767.041	3	2299.11	1520	7.6286	-0.16374	False	61.04	K1(DSSO)	K1(DSSO)	lhcb1_0081729-lhcb1_0081729	KVASSGSPWYGPDR	1	lhcb1_0081729	8	KSATTK	1	lhcb1_0081729	2	1520;1522;1523;1524;1525	689.382568;721.355225	1;1	780.87561;796.862183	2;2	20180922_F1_Ag5_alban001_SA_PLdsso_23.raw	F14	5
QKVVAPANEELAK-KSATTKK	DSSO	Inter	MS2_MS3	MS3	115.75	0	3	81.2	679.156	5	3391.75	7133	28.7341	0.30443	False	61.04	K2(DSSO)	K1(DSSO Hydrolyzed);K6(DSSO)	lhcb5_0087274-lhcb1_0081729	QKVVAPANEELAK	2	lhcb5_0087274	13	KSATTKK	6	lhcb1_0081729	7	7133;7135;7136;7137;7138	725.898438;741.88501	2;2	631.332642;641.9909	3;3	20180922_F1_Ag5_alban001_SA_PLdsso_26.raw	F17	6
AAAAGFEKGIDR-AAPKKPSR	DSSO	Inter	MS2_MS3	MS3	114.86	0	3	105.02	624.813	4	2496.23	9294	33.3102	-1.1402	False	54.03	K8(DSSO)	K4(DSSO);K5(DSSO Tris)	cp43_0013521-lhcb42_0076852	AAAAGFEKGIDR	8	cp43_0013521	443	AAPKKPSR	4	lhcb42_0076852	14	9294;9296;9297;9298;9299	594.308777;610.293396	2;2	630.323608;646.309326	2;2	20180922_F1_Ag5_alban001_SA_PLdsso_1719.raw	F21	3
DGVYPEKVNPGR-YKIKYQFYR	DSSO	Intra	MS2_MS3	MS3	114.76	0	4	114.76	743.856	4	2972.4	17634	53.7876	0.69499	False	61.04	K7(DSSO)	K2(DSSO Hydrolyzed);K4(DSSO)	psad_0015054-psad_0015054	DGVYPEKVNPGR	7	psad_0015054	128	YKIKYQFYR	4	psad_0015054	103	17634;17636;17637;17638;17639	692.846069;708.831726	2;2	769.870361;785.856506	2;2	20180922_F1_Ag5_alban001_SA_PLdsso_1719.raw	F21	1
LYKGLR-KAAPK	DSSO	Inter	MS2_MS3	MS3	114.59	0	4	58.5	474.271	3	1420.8	7630	28.9271	-0.74311	False	61.04	K3(DSSO)	K1(DSSO)	cp47_0037811-lhcb42_0076852	LYKGLR	3	cp47_0037811	226	KAAPK	1	lhcb42_0076852	10	7630;7635;7636;7637;7638	568.345581;600.318054	1;1	402.242493;418.228119	2;2	20180922_F1_Ag5_alban001_SA_PLdsso_24.raw	F15	4
FFDPLGLAADPEKK-KAAPK	DSSO	Intra	MS2_MS3	MS3	114.56	0	4	89.4	555.542	4	2219.15	24984	61.6694	0.63649	False	42.1	K13(DSSO)	K1(DSSO)	lhcb42_0076852-lhcb42_0076852	FFDPLGLAADPEKK	13	lhcb42_0076852	204	KAAPK	1	lhcb42_0076852	10	24984;24988;24989;24990;24991	284.675629;300.66153	2;2	801.413788;817.399475	2;2	20180922_F1_Ag5_alban001_SA_PLdsso_2021.raw	F22	4
FFDPLGLANDPEEKER-NAELDPEKR	DSSO	Intra	MS2_MS3	MS3	114.54	0	3	99.3	1035.82	3	3105.45	21536	63.8319	0.29744	False	54.03	K14(DSSO)	K8(DSSO)	lhcb43_0068262-lhcb43_0068262	FFDPLGLANDPEEKER	14	lhcb43_0068262	206	NAELDPEKR	8	lhcb43_0068262	185	21536;21541;21542;21543;21544	1125.553589;1157.52063	1;1	965.963463;981.949158	2;2	20180922_F1_Ag5_alban001_SA_PLdsso_1719.raw	F21	1
KSATTK-SATTKK	DSSO	Intra	MS2_MS3	MS3	114.43	0	2	34.98	448.241	3	1342.71	4564	20.9642	0.58869	False	37.17	K1(DSSO)	K5(DSSO)	lhcb1_0081729-lhcb1_0081729	KSATTK	1	lhcb1_0081729	2	SATTKK	5	lhcb1_0081729	7	4564;4569;4570;4571;4572	302.67569;318.662018	2;2	689.383179;721.355225	1;1	20180922_F1_Ag5_alban001_SA_PLdsso_24.raw	F15	3
LAEIKHAR-KAAPK	DSSO	Inter	MS2_MS3	MS3	113.95	1	4	113.95	402.978	4	1608.89	4784	20.5079	1.62092	False	61.04	K5(DSSO)	K1(DSSO)	lhcb6_0079196-lhcb42_0076852	LAEIKHAR	5	lhcb6_0079196	183	KAAPK	1	lhcb42_0076852	10	4784;4787;4788;4789;4790	284.67572;300.66156	2;2	496.287384;512.273499	2;2	20180922_F1_Ag5_alban001_SA_PLdsso_28.raw	F19	6
LYKGLR-SATTKK	DSSO	Inter	MS2_MS3	MS3	113.47	0	4	74.22	514.618	3	1541.84	8155	28.3201	-2.8196	False	61.04	K3(DSSO)	K5(DSSO)	lhcb1_0081729-cp47_0037811	LYKGLR	3	cp47_0037811	226	SATTKK	5	lhcb1_0081729	7	8155;8157;8158;8159;8160	402.243469;418.229218	2;2	689.384155;721.356934	1;1	20180922_F1_Ag5_alban001_SA_PLdsso_23.raw	F14	4
WFKGAR-AQAGDKR	DSSO	Intra	MS2_MS3	MS3	113.26	1	4	113.26	556.277	3	1666.82	8091	31.3164	-0.838	False	42.1	K3(DSSO)	K6(DSSO)	psbp_0033281-psbp_0033281	WFKGAR	3	psbp_0033281	170	AQAGDKR	6	psbp_0033281	166	8091;8093;8094;8095;8096	409.719513;425.705505	2;2	799.406372;831.378174	1;1	20180922_F1_Ag5_alban001_SA_PLdsso_26.raw	F17	1
KTVTKK-SATTKK	DSSO	Inter	MS2_MS3	MS3	112.59	1	4	52.66	418.97	4	1672.86	3805	19.0764	-0.36256	False	61.04	K1(DSSO Hydrolyzed);K5(DSSO)	K5(DSSO)	lhcb1_0081729-lhcb1_0074459_0102114	KTVTKK	5	lhcb1_0074459_0102114	6	SATTKK	5	lhcb1_0081729	7	3805;3807;3808;3809;3810	467.749634;483.735596	2;2	345.195038;361.181183	2;2	20180922_F1_Ag5_alban001_SA_PLdsso_22.raw	F13	4
TGKPSLDLPK-LYKGLR	DSSO	Intra	MS2_MS3	MS2	112.31	1	2	112.31	491.275	4	1962.08	18087	47.659	-1.76152	False	49.07	K3(DSSO)	K3(DSSO)	cp47_0037811-cp47_0037811	TGKPSLDLPK	3	cp47_0037811	129	LYKGLR	3	cp47_0037811	226	18087;18092;18093;18094	555.313232;571.299561	2;2	402.242279;418.227722	2;2	20180922_F1_Ag5_alban001_SA_PLdsso_2021.raw	F22	1
KSATTK-SATTKK	DSSO	Intra	MS2_MS3	MS3	111.65	0	3	48.44	716.753	5	3579.74	8971	32.7552	0.2389	False	54.03	K1(DSSO)	K5(DSSO)	lhcb1_0081729-lhcb1_0081729	KSATTK	1	lhcb1_0081729	2	SATTKK	5	lhcb1_0081729	7	8971;8974;8975;8976;8977;8977	689.381714;721.355042	1;1	947.795227;958.452328	3;3	20180922_F1_Ag5_alban001_SA_PLdsso_28.raw	F19	3
KAAPVK-KAAPK	DSSO	Inter	MS2_MS3	MS3	111.28	0	3	76.96	428.917	3	1284.74	4010	18.3012	-3.10852	False	54.03	K1(DSSO)	K1(DSSO)	lhcb5_0087274-lhcb42_0076852	KAAPVK	1	lhcb5_0087274	6	KAAPK	1	lhcb42_0076852	10	4010;4012;4013;4014;4015	568.347961;600.320129	1;1	334.211029;350.196899	2;2	20180922_F1_Ag5_alban001_SA_PLdsso_23.raw	F14	5
GDEEELGKENNK-LAEIKHAR	DSSO	Inter	MS2_MS3	MS3	111.04	0	4	111.04	614.8	4	2456.18	7407	29.4956	-0.23936	False	61.04	K8(DSSO)	K5(DSSO)	lhcb6_0079196-psbo_0058312	GDEEELGKENNK	8	psbo_0058312	187	LAEIKHAR	5	lhcb6_0079196	183	7407;7409;7410;7411;7412	708.317871;724.304565	2;2	496.288055;512.274231	2;2	20180922_F1_Ag5_alban001_SA_PLdsso_26.raw	F17	4
KSATTK-SATTKK	DSSO	Intra	MS2_MS3	MS3	111.04	0	2	61.07	464.23	4	1853.9	5125	20.8222	-0.10883	False	61.04	K1(DSSO)	K5(DSSO)	lhcb1_0081729-lhcb1_0081729	KSATTK	1	lhcb1_0081729	2	SATTKK	5	lhcb1_0081729	7	5125;5127;5128;5129;5130	558.27063;574.256287	2;2	345.195068;361.181152	2;2	20180922_F1_Ag5_alban001_SA_PLdsso_2021.raw	F22	3
KAAPKKPSR-FGFAFGKK	DSSO	Intra	MS2_MS3	MS3	110.87	1	4	110.87	550.534	4	2199.11	17605	48.7216	-1.43977	False	65.05	K1(DSSO);K5(DSSO)	K7(DSSO)	lhcb42_0076852-lhcb42_0076852	KAAPKKPSR	1	lhcb42_0076852	10	FGFAFGKK	7	lhcb42_0076852	8	17605;17607;17608;17609;17610	955.502014;987.477112	1;1	597.819397;613.805603	2;2	20180922_F1_Ag5_alban001_SA_PLdsso_22.raw	F13	2
LGDPTTKK-KAAPVK	DSSO	Inter	MS2_MS3	MS3	110.41	0	4	81.45	543.968	3	1629.89	5734	22.2978	-1.2525	False	45.23	K7(DSSO)	K1(DSSO)	cp47_0037811-lhcb5_0087274	LGDPTTKK	7	cp47_0037811	503	KAAPVK	1	lhcb5_0087274	6	5734;5736;5737;5738;5739	334.210358;350.196014	2;2	913.498962;945.473328	1;1	20180922_F1_Ag5_alban001_SA_PLdsso_2021.raw	F22	3
AAAAGFEKGIDR-AAPKKPSR	DSSO	Inter	MS2_MS3	MS3	110.08	0	4	96.46	739.721	3	2217.15	7359	29.3612	-1.71901	False	61.04	K8(DSSO)	K4(DSSO)	cp43_0013521-lhcb42_0076852	AAAAGFEKGIDR	8	cp43_0013521	443	AAPKKPSR	4	lhcb42_0076852	14	7359;7364;7365;7366;7367	454.770203;470.756195	2;2	1259.639771;1291.610962	1;1	20180922_F1_Ag5_alban001_SA_PLdsso_26.raw	F17	3
KSATTK-SATTKK	DSSO	Intra	MS2_MS3	MS3	109.86	0	2	30.41	772.866	4	3088.44	9600	34.1204	0.26319	False	49.07	K1(DSSO)	K5(DSSO)	lhcb1_0081729-lhcb1_0081729	KSATTK	1	lhcb1_0081729	2	SATTKK	5	lhcb1_0081729	7	9600;9605;9606;9607;9608	689.382568;721.354797	1;1	1175.542746;1191.529313	2;2	20180922_F1_Ag5_alban001_SA_PLdsso_1719.raw	F21	3
FGFAFGKK-KAAPVK	DSSO	Inter	MS2_MS3	MS3	109.27	0	4	57.25	557.97	3	1671.9	17580	48.6605	-0.96025	False	49.07	K7(DSSO)	K1(DSSO)	lhcb5_0087274-lhcb42_0076852	FGFAFGKK	7	lhcb42_0076852	8	KAAPVK	1	lhcb5_0087274	6	17580;17582;17583;17584;17585	955.505127;987.475952	1;1	334.210815;350.196808	2;2	20180922_F1_Ag5_alban001_SA_PLdsso_22.raw	F13	3
KVSSASPWYGPDR-AAPKKPSR	DSSO	Inter	MS2_MS3	MS3	109.15	0	4	109.15	616.063	4	2461.23	9643	34.1793	-1.45576	False	39.46	K1(DSSO)	K4(DSSO)	lhcb1_0074459_0102114-lhcb42_0076852	KVSSASPWYGPDR	1	lhcb1_0074459_0102114	7	AAPKKPSR	4	lhcb42_0076852	14	9643;9645;9646;9647;9648	454.769714;470.755798	2;2	752.366394;768.351257	2;2	20180922_F1_Ag5_alban001_SA_PLdsso_27.raw	F18	4
KSATTK-SATTKK	DSSO	Intra	MS2_MS3	MS3	108.92	0	2	36.05	470.264	3	1408.78	4447	20.7291	-1.2146	False	49.07	K1(DSSO)	K5(DSSO)	lhcb1_0081729-lhcb1_0081729	KSATTK	1	lhcb1_0081729	2	SATTKK	5	lhcb1_0081729	7	4447;4449;4450;4451;4452	670.414368;702.386536	1;1	345.195465;361.181519	2;2	20180922_F1_Ag5_alban001_SA_PLdsso_22.raw	F13	3
KSATTK-SATTKK	DSSO	Intra	MS2_MS3	MS3	108.06	0	2	49.83	488.506	4	1951	3573	18.6445	0.19953	False	49.07	K1(DSSO)	K5(DSSO)	lhcb1_0081729-lhcb1_0081729	KSATTK	1	lhcb1_0081729	2	SATTKK	5	lhcb1_0081729	7	3573;3578;3579;3580;3581	606.824219;622.810181	2;2	345.194885;361.181122	2;2	20180922_F1_Ag5_alban001_SA_PLdsso_27.raw	F18	3
FGFAFGKK-AAPKKPSR	DSSO	Intra	MS2_MS3	MS3	107.78	1	4	107.78	383.409	5	1913.01	12666	43.7247	1.75449	False	42.1	K7(DSSO)	K4(DSSO)	lhcb42_0076852-lhcb42_0076852	FGFAFGKK	7	lhcb42_0076852	8	AAPKKPSR	4	lhcb42_0076852	14	12666;12668;12669;12670;12671	303.514526;314.171844	3;3	478.254852;494.240967	2;2	20180922_F1_Ag5_alban001_SA_PLdsso_28.raw	F19	2
FGFAFGKK-KAAPK	DSSO	Intra	MS2_MS3	MS3	107.5	0	4	107.5	524.948	3	1572.83	18557	49.052	-0.97115	False	61.04	K7(DSSO)	K1(DSSO)	lhcb42_0076852-lhcb42_0076852	FGFAFGKK	7	lhcb42_0076852	8	KAAPK	1	lhcb42_0076852	10	18557;18560;18561;18562;18563	568.345947;600.318115	1;1	478.255798;494.241974	2;2	20180922_F1_Ag5_alban001_SA_PLdsso_23.raw	F14	3
LCLEPTSFTVKSEGVTK-SAASSKGK	DSSO	Intra	MS2_MS3	MS3	107.5	0	4	87.05	930.134	3	2788.39	15737	49.1052	-2.24239	False	61.04	C2(Carbamidomethyl);K11(DSSO)	K6(DSSO)	psbo_0058312-psbo_0058312	LCLEPTSFTVKSEGVTK	11	psbo_0058312	61	SAASSKGK	6	psbo_0058312	197	15737;15739;15740;15741;15742	789.411316;821.384216	1;1	975.499596;991.485124	2;2	20180922_F1_Ag5_alban001_SA_PLdsso_1719.raw	F21	1
WFKGAR-AQAGDKR	DSSO	Intra	MS2_MS3	MS3	107.49	1	4	73.17	556.277	3	1666.82	8866	31.2857	-1.39102	False	42.1	K3(DSSO)	K6(DSSO)	psbp_0033281-psbp_0033281	WFKGAR	3	psbp_0033281	170	AQAGDKR	6	psbp_0033281	166	8866;8872;8873;8874;8875	799.406372;831.378906	1;1	409.719604;425.705597	2;2	20180922_F1_Ag5_alban001_SA_PLdsso_25.raw	F16	1
FEEKDGIDYAAVTVQLPGGER-KDIQPWQER	DSSO	Inter	MS2_MS3	MS2	106.75	1	2	106.75	913.443	4	3650.75	20143	60.2493	-2.18277	False	42.1	K4(DSSO)	K1(DSSO)	cp43_0013521-psbo_0058312	FEEKDGIDYAAVTVQLPGGER	4	psbo_0058312	106	KDIQPWQER	1	cp43_0013521	368	20143;20145;20146;20147;20148	1174.572775;1190.561296	2;2	1253.628418;1285.599731	1;1	20180922_F1_Ag5_alban001_SA_PLdsso_1719.raw	F21	2
FGFAFGKK-KAAPK	DSSO	Intra	MS2_MS3	MS3	105.57	1	4	105.57	524.948	3	1572.83	17996	48.029	-0.51233	False	49.07	K7(DSSO)	K1(DSSO)	lhcb42_0076852-lhcb42_0076852	FGFAFGKK	7	lhcb42_0076852	8	KAAPK	1	lhcb42_0076852	10	17996;18002;18003;18004;18005	284.675903;300.661987	2;2	955.504883;987.475769	1;1	20180922_F1_Ag5_alban001_SA_PLdsso_23.raw	F14	3
KKQPDQLQTADGWAK-ATEDKTDAATDVATK	DSSO	Inter	MS2_MS3	MS3	105.39	0	3	105.39	682.331	5	3407.63	11559	37.2946	-3.20686	False	49.07	K1(DSSO)	K5(DSSO)	psaa_0043580-psad_0015054	KKQPDQLQTADGWAK	1	psaa_0043580	125	ATEDKTDAATDVATK	5	psad_0015054	5	11559;11561;11562;11563;11564	795.878692;811.86554	2;2	589.97277;600.63092	3;3	20180922_F1_Ag5_alban001_SA_PLdsso_24.raw	F15	2
FGFAFGKK-AAPVKQK	DSSO	Inter	MS2_MS3	MS2	104.64	1	2	104.64	450.743	4	1799.95	17172	47.7761	-0.42168	False	61.04	K7(DSSO)	K5(DSSO)	lhcb5_0087274-lhcb42_0076852	FGFAFGKK	7	lhcb42_0076852	8	AAPVKQK	5	lhcb5_0087274	11	17172;17174;17175;17176;17177	478.254822;494.241272	2;2	398.239288;414.225342	2;2	20180922_F1_Ag5_alban001_SA_PLdsso_22.raw	F13	3
TVKSAPESIWYGPDRPK-KAAPK	DSSO	Inter	MS2_MS3	MS3	104.26	0	3	104.26	868.118	3	2602.34	12507	42.4086	-1.20697	False	73.05	K3(DSSO)	K1(DSSO)	lhcb2_0062077-lhcb42_0076852	TVKSAPESIWYGPDRPK	3	lhcb2_0062077	5	KAAPK	1	lhcb42_0076852	10	12507;12510;12511;12512;12513	568.345764;600.318909	1;1	993.011125;1008.99666	2;2	20180922_F1_Ag5_alban001_SA_PLdsso_26.raw	F17	5
TVTKKVSSASPWYGPDR-KVASSGSPWYGPDR	DSSO	Inter	MS2_MS3	MS2	104.17	1	2	104.17	930.435	4	3718.72	17442	53.3585	-1.31532	False	61.04	K4(DSSO Hydrolyzed);K5(DSSO)	K1(DSSO)	lhcb1_0081729-lhcb1_0074459_0102114	TVTKKVSSASPWYGPDR	5	lhcb1_0074459_0102114	7	KVASSGSPWYGPDR	1	lhcb1_0081729	8	17442;17444;17445;17446;17447	1055.003662;1070.990356	2;2	780.876709;796.862671	2;2	20180922_F1_Ag5_alban001_SA_PLdsso_1719.raw	F21	6
FGFAFGKK-LFSKK	DSSO	Inter	MS2_MS3	MS3	103.74	0	3	103.74	574.969	3	1722.89	26230	71.0096	0.06525	False	45.23	K7(DSSO)	K4(DSSO);N-Term(Acetyl_protnterm)	lhcb42_0076852-lhcb5_0087274	FGFAFGKK	7	lhcb42_0076852	8	LFSKK	4	lhcb5_0087274	4	26230;26232;26233;26234;26235	359.70993;375.696808	2;2	955.503967;987.47522	1;1	20180922_F1_Ag5_alban001_SA_PLdsso_1416.raw	F20	2
KSATTK-SATTKK	DSSO	Intra	MS2_MS3	MS3	103.03	0	2	24.85	531.27	5	2652.32	3973	18.1418	-1.90981	False	54.03	K1(DSSO)	K5(DSSO)	lhcb1_0081729-lhcb1_0081729	KSATTK	1	lhcb1_0081729	2	SATTKK	5	lhcb1_0081729	7	3973;3975;3976;3977;3978	345.195404;361.182098	2;2	638.656427;649.314997	3;3	20180922_F1_Ag5_alban001_SA_PLdsso_28.raw	F19	3
TGKPSLDLPK-LYKGLR	DSSO	Intra	MS2_MS3	MS2	102.87	1	2	102.87	491.274	4	1962.07	17119	47.6625	0.10589	False	49.07	K3(DSSO)	K3(DSSO)	cp47_0037811-cp47_0037811	TGKPSLDLPK	3	cp47_0037811	129	LYKGLR	3	cp47_0037811	226	17119;17124;17125;17126	555.313965;571.300354	2;2	402.242523;418.228394	2;2	20180922_F1_Ag5_alban001_SA_PLdsso_22.raw	F13	1
TGKPSLDLPK-LYKGLR	DSSO	Intra	MS2_MS3	MS2	102.87	1	2	102.87	491.275	4	1962.08	18329	48.1338	-2.32174	False	49.07	K3(DSSO)	K3(DSSO)	cp47_0037811-cp47_0037811	TGKPSLDLPK	3	cp47_0037811	129	LYKGLR	3	cp47_0037811	226	18329;18332;18333;18334	555.313354;571.299744	2;2	402.242188;418.227905	2;2	20180922_F1_Ag5_alban001_SA_PLdsso_2021.raw	F22	1
LAEIKHAR-KSATTK	DSSO	Inter	MS2_MS3	MS2	102.87	1	2	102.87	433.238	4	1729.93	4535	19.7792	-3.25018	False	73.05	K5(DSSO)	K1(DSSO)	lhcb1_0081729-lhcb6_0079196	LAEIKHAR	5	lhcb6_0079196	183	KSATTK	1	lhcb1_0081729	2	4535;4538;4539;4540;4541	496.287476;512.273804	2;2	345.194885;361.180511	2;2	20180922_F1_Ag5_alban001_SA_PLdsso_28.raw	F19	6
KAAPVKQK-SATTKK	DSSO	Inter	MS2_MS3	MS3	102.77	0	4	66.9	613.319	3	1837.94	4358	18.9447	-1.3229	False	73.05	K1(DSSO);K6(DSSO Hydrolyzed)	K5(DSSO)	lhcb1_0081729-lhcb5_0087274	KAAPVKQK	1	lhcb5_0087274	6	SATTKK	5	lhcb1_0081729	7	4358;4360;4361;4362;4363	550.295044;566.280762	2;2	689.384399;721.356018	1;1	20180922_F1_Ag5_alban001_SA_PLdsso_2021.raw	F22	5
NFHINFITLRKLTSK-LFSKK	DSSO	Inter	MS2_MS3	MS3	102.74	0	3	23.91	563.1	5	2811.47	16581	48.4052	-2.60069	False	49.07	K11(DSSO);K15(DSSO)	K4(DSSO);N-Term(Acetyl_protnterm)	tl183_0065375-lhcb5_0087274	NFHINFITLRKLTSK	11	tl183_0065375	53	LFSKK	4	lhcb5_0087274	4	16581;16583;16584;16585;16586	718.413513;750.386047	1;1	511.775157;519.768079	4;4	20180922_F1_Ag5_alban001_SA_PLdsso_24.raw	F15	2
KKQPDQLQTADGWAK-KYGDK	DSSO	Inter	MS2_MS3	MS3	102.39	0	3	102.39	827.744	3	2481.22	10021	35.697	-0.2321	False	61.04	K2(DSSO)	K1(DSSO)	psaa_0043580-psah2_0040119	KKQPDQLQTADGWAK	2	psaa_0043580	126	KYGDK	1	psah2_0040119	1	10021;10022;10023;10024;10025	664.330261;696.302551	1;1	884.453693;900.439598	2;2	20180922_F1_Ag5_alban001_SA_PLdsso_28.raw	F19	2
DGVYPEKVNPGR-IKYQFYR	DSSO	Intra	MS2_MS3	MS3	101.6	0	3	101.6	627.063	4	2505.23	18966	49.3272	0.10006	False	61.04	K7(DSSO)	K2(DSSO)	psad_0015054-psad_0015054	DGVYPEKVNPGR	7	psad_0015054	128	IKYQFYR	2	psad_0015054	103	18966;18971;18972;18973;18974	692.846767;708.832397	2;2	536.284668;552.269165	2;2	20180922_F1_Ag5_alban001_SA_PLdsso_2021.raw	F22	1
GDEEELGKENNKSAASSK-GSSFLDPKGR	DSSO	Intra	MS2_MS3	MS2	101.52	1	2	101.52	623.493	5	3113.44	12006	38.5353	-1.75503	False	42.1	K12(DSSO)	K8(DSSO)	psbo_0058312-psbo_0058312	GDEEELGKENNKSAASSK	12	psbo_0058312	191	GSSFLDPKGR	8	psbo_0058312	160	12006;12008;12009;12010;12011;12011	973.952087;989.937256	2;2	559.286072;575.272522	2;2	20180922_F1_Ag5_alban001_SA_PLdsso_25.raw	F16	1
AAPKKPSR-KPEDFAK	DSSO	Inter	MS2_MS3	MS3	101.28	0	4	65.84	615.99	3	1845.96	4962	21.0502	-0.55946	False	54.03	K4(DSSO)	K1(DSSO)	lhcb5_0087274-lhcb42_0076852	AAPKKPSR	4	lhcb42_0076852	14	KPEDFAK	1	lhcb5_0087274	66	4962;4963;4964;4965;4966	454.769196;470.755676	2;2	888.447998;920.419373	1;1	20180922_F1_Ag5_alban001_SA_PLdsso_28.raw	F19	7
LLVPAKWNPSK-WFKGAR	DSSO	Intra	MS2_MS3	MS3	100.88	1	4	82.05	544.296	4	2174.16	22286	57.0949	0.11373	False	54.03	K6(DSSO)	K3(DSSO)	psbp_0033281-psbp_0033281	LLVPAKWNPSK	6	psbp_0033281	33	WFKGAR	3	psbp_0033281	170	22286;22288;22289;22290;22291	409.718842;425.704803	2;2	653.879272;669.865723	2;2	20180922_F1_Ag5_alban001_SA_PLdsso_23.raw	F14	1
LLVPAKWNPSK-WFKGAR	DSSO	Intra	MS2_MS3	MS3	100.88	0	4	87.73	725.392	3	2174.16	22253	57.0171	-1.53298	False	42.1	K6(DSSO)	K3(DSSO)	psbp_0033281-psbp_0033281	LLVPAKWNPSK	6	psbp_0033281	33	WFKGAR	3	psbp_0033281	170	22253;22255;22256;22257;22258	409.719238;425.705688	2;2	1306.751587;1338.727539	1;1	20180922_F1_Ag5_alban001_SA_PLdsso_23.raw	F14	1
LFSKK-KAAPVK	DSSO	Intra	MS2_MS3	MS3	100.8	0	3	100.8	897.456	4	3586.8	19837	51.6686	-0.93278	False	54.03	K4(DSSO);N-Term(Acetyl_protnterm)	K1(DSSO)	lhcb5_0087274-lhcb5_0087274	LFSKK	4	lhcb5_0087274	4	KAAPVK	1	lhcb5_0087274	6	19837;19839;19840;19841;19842	718.414062;750.386353	1;1	940.473267;951.130668	3;3	20180922_F1_Ag5_alban001_SA_PLdsso_23.raw	F14	2
KVASSGSPWYGPDR-KSATTK	DSSO	Intra	MS2_MS3	MS3	99.94	0	3	99.94	653.322	5	3262.58	10186	34.4947	1.05125	False	54.03	K1(DSSO)	K1(DSSO)	lhcb1_0081729-lhcb1_0081729	KVASSGSPWYGPDR	1	lhcb1_0081729	8	KSATTK	1	lhcb1_0081729	2	10186;10188;10189;10190;10191	780.875331;796.861725	2;2	551.621765;562.279354	3;3	20180922_F1_Ag5_alban001_SA_PLdsso_24.raw	F15	5
SATTKKVASSGSPWYGPDR-KVSSASPWYGPDR	DSSO	Inter	MS2_MS3	MS2	98.76	1	2	98.76	970.953	4	3880.79	16637	51.397	-3.25032	False	61.04	K5(DSSO Tris);K6(DSSO)	K1(DSSO)	lhcb1_0074459_0102114-lhcb1_0081729	SATTKKVASSGSPWYGPDR	6	lhcb1_0081729	8	KVSSASPWYGPDR	1	lhcb1_0074459_0102114	7	16637;16639;16640;16641;16642	1164.547262;1180.534323	2;2	752.366272;768.352661	2;2	20180922_F1_Ag5_alban001_SA_PLdsso_1719.raw	F21	5
WFKGAR-AQAGDKR	DSSO	Intra	MS2_MS3	MS2	97.87	1	1	97.87	556.277	3	1666.82	8670	30.8076	-2.83801	False	42.1	K3(DSSO)	K6(DSSO)	psbp_0033281-psbp_0033281	WFKGAR	3	psbp_0033281	170	AQAGDKR	6	psbp_0033281	166	8670;8676;8677;8678;8679	409.719025;425.704498	2;2	799.405334;831.37738	1;1	20180922_F1_Ag5_alban001_SA_PLdsso_25.raw	F16	1
WFKGAR-AQAGDKR	DSSO	Intra	MS2_MS3	MS2	97.87	1	1	97.87	556.277	3	1666.82	8510	30.8944	-2.61817	False	42.1	K3(DSSO)	K6(DSSO)	psbp_0033281-psbp_0033281	WFKGAR	3	psbp_0033281	170	AQAGDKR	6	psbp_0033281	166	8510;8515	409.719177;425.704437	2;2	799.405273;831.377563	1;1	20180922_F1_Ag5_alban001_SA_PLdsso_24.raw	F15	1
KDIQPWQER-YNAKK	DSSO	Inter	MS2_MS3	MS3	97.73	0	2	97.73	495.748	4	1979.97	11356	36.885	0.18464	False	57.75	K1(DSSO)	K4(DSSO)	cp43_0013521-psbo_0058312	KDIQPWQER	1	cp43_0013521	368	YNAKK	4	psbo_0058312	49	11356;11361;11362;11363;11364;11364	677.361572;709.334045	1;1	627.317139;643.30365	2;2	20180922_F1_Ag5_alban001_SA_PLdsso_24.raw	F15	2
KAAPKKPSR-AAPKKPSR	DSSO	Intra	MS2_MS3	MS3	97.64	0	3	97.64	608.562	4	2431.22	12527	40.1703	-0.73285	False	61.04	K1(DSSO Tris);K5(DSSO);K6(DSSO)	K5(DSSO)	lhcb42_0076852-lhcb42_0076852	KAAPKKPSR	6	lhcb42_0076852	15	AAPKKPSR	5	lhcb42_0076852	15	12527;12532;12533;12534;12535	737.359253;753.345642	2;2	454.768738;470.754822	2;2	20180922_F1_Ag5_alban001_SA_PLdsso_27.raw	F18	2
TVVGDLLKPLNSEYGK-LYKGLR	DSSO	Inter	MS2_MS3	MS3	97.58	1	3	97.58	660.609	4	2639.41	26330	64.9237	1.55888	False	54.03	K8(DSSO)	K3(DSSO)	psbh_0037811-cp47_0037811	TVVGDLLKPLNSEYGK	8	psbh_0037811	23	LYKGLR	3	cp47_0037811	226	26330;26332;26333;26334;26335	402.241882;418.227936	2;2	893.977318;909.967552	2;2	20180922_F1_Ag5_alban001_SA_PLdsso_2021.raw	F22	2
LGDPTTKK-KAAPK	DSSO	Inter	MS2_MS3	MS3	97.43	0	2	57.3	510.946	3	1530.82	4807	20.0547	-2.31449	False	50.07	K7(DSSO)	K1(DSSO)	cp47_0037811-lhcb42_0076852	LGDPTTKK	7	cp47_0037811	503	KAAPK	1	lhcb42_0076852	10	4807;4812;4813;4813;4814;4815	568.346497;600.318909	1;1	457.254059;473.240173	2;2	20180922_F1_Ag5_alban001_SA_PLdsso_2021.raw	F22	4
LFSKK-KAAPVK	DSSO	Intra	MS2_MS3	MS3	97.07	0	3	67.16	478.94	3	1434.81	13417	44.7073	-2.82044	False	61.04	K4(DSSO);N-Term(Acetyl_protnterm)	K1(DSSO)	lhcb5_0087274-lhcb5_0087274	LFSKK	4	lhcb5_0087274	4	KAAPVK	1	lhcb5_0087274	6	13417;13418;13419;13420;13421	718.41626;750.388489	1;1	334.21106;350.19751	2;2	20180922_F1_Ag5_alban001_SA_PLdsso_26.raw	F17	2
FGFAFGKK-KAAPVK	DSSO	Inter	MS2_MS3	MS3	96.71	1	4	96.71	557.97	3	1671.89	18420	48.8017	-0.3756	False	49.07	K7(DSSO)	K1(DSSO)	lhcb42_0076852-lhcb5_0087274	FGFAFGKK	7	lhcb42_0076852	8	KAAPVK	1	lhcb5_0087274	6	18420;18425;18426;18427;18428	334.210419;350.196564	2;2	955.505066;987.476624	1;1	20180922_F1_Ag5_alban001_SA_PLdsso_23.raw	F14	3
FGFAFGKK-AAPKKPSR	DSSO	Intra	MS2_MS3	MS3	96.71	0	4	96.71	638.343	3	1913.02	12667	43.7273	-1.05688	False	49.07	K7(DSSO)	K4(DSSO)	lhcb42_0076852-lhcb42_0076852	FGFAFGKK	7	lhcb42_0076852	8	AAPKKPSR	4	lhcb42_0076852	14	12667;12672;12673;12674;12675	454.769714;470.75592	2;2	955.504456;987.47644	1;1	20180922_F1_Ag5_alban001_SA_PLdsso_28.raw	F19	2
AAAAGFEKGIDR-TGKPSLDLPK	DSSO	Inter	MS2_MS3	MS3	96.01	0	3	96.01	605.317	4	2418.25	15590	48.7132	-1.18844	False	61.04	K8(DSSO)	K3(DSSO)	cp47_0037811-cp43_0013521	AAAAGFEKGIDR	8	cp43_0013521	443	TGKPSLDLPK	3	cp47_0037811	129	15590;15592;15593;15593;15594;15595;15595	630.327698;646.309753	2;2	555.314026;571.30011	2;2	20180922_F1_Ag5_alban001_SA_PLdsso_1719.raw	F21	2
FGFAFGKK-KAAPK	DSSO	Intra	MS2_MS3	MS2	95.62	1	2	73.55	393.962	4	1572.83	16269	47.7134	-1.43892	False	61.04	K7(DSSO)	K1(DSSO)	lhcb42_0076852-lhcb42_0076852	FGFAFGKK	7	lhcb42_0076852	8	KAAPK	1	lhcb42_0076852	10	16269;16276;16277;16278;16279	478.255463;494.241943	2;2	284.676117;300.662079	2;2	20180922_F1_Ag5_alban001_SA_PLdsso_24.raw	F15	3
KPEDFAK-KAAPK	DSSO	Inter	MS2_MS3	MS2	95.62	1	2	83.26	377.198	4	1505.77	6149	23.4354	-2.04444	False	73.05	K1(DSSO)	K1(DSSO)	lhcb42_0076852-lhcb5_0087274	KPEDFAK	1	lhcb5_0087274	66	KAAPK	1	lhcb42_0076852	10	6149;6151;6152;6154	444.726715;460.713196	2;2	284.676056;300.662048	2;2	20180922_F1_Ag5_alban001_SA_PLdsso_23.raw	F14	8
LGDPTTKK-LYKGLR	DSSO	Intra	MS2_MS3	MS2	95.35	1	0	84.48	442.244	4	1765.95	10697	34.8691	-1.38239	False	61.04	K7(DSSO)	K3(DSSO)	cp47_0037811-cp47_0037811	LGDPTTKK	7	cp47_0037811	503	LYKGLR	3	cp47_0037811	226	10697;10699;10700;10701;10702	457.252502;473.23877	2;2	402.241943;418.2276	2;2	20180922_F1_Ag5_alban001_SA_PLdsso_22.raw	F13	1
TGKPSLDLPK-LYKGLR	DSSO	Intra	MS2_MS3	MS2	95.35	1	2	95.35	491.275	4	1962.08	17322	48.1088	-2.38399	False	49.07	K3(DSSO)	K3(DSSO)	cp47_0037811-cp47_0037811	TGKPSLDLPK	3	cp47_0037811	129	LYKGLR	3	cp47_0037811	226	17322;17324;17325;17326	555.313049;571.299133	2;2	402.241791;418.227631	2;2	20180922_F1_Ag5_alban001_SA_PLdsso_22.raw	F13	1
FGFAFGKK-KAAPVK	DSSO	Inter	MS2_MS3	MS2	95.35	1	0	95.35	418.729	4	1671.9	17512	48.5277	-1.46708	False	61.04	K7(DSSO)	K1(DSSO)	lhcb5_0087274-lhcb42_0076852	FGFAFGKK	7	lhcb42_0076852	8	KAAPVK	1	lhcb5_0087274	6	17512;17514;17515;17516;17517	478.255066;494.241547	2;2	334.210144;350.195984	2;2	20180922_F1_Ag5_alban001_SA_PLdsso_22.raw	F13	3
FGFAFGKK-KAAPVK	DSSO	Inter	MS2_MS3	MS2	95.35	1	0	95.35	418.729	4	1671.9	18414	48.7913	-1.90542	False	33.37	K7(DSSO)	K1(DSSO)	lhcb5_0087274-lhcb42_0076852	FGFAFGKK	7	lhcb42_0076852	8	KAAPVK	1	lhcb5_0087274	6	18414;18416	478.255005;494.241425	2;2	667.412354;699.386108	1;1	20180922_F1_Ag5_alban001_SA_PLdsso_23.raw	F14	3
FFDPLGLAADPEKK-KSATTK	DSSO	Inter	MS2_MS3	MS3	95.26	0	4	61.07	780.733	3	2340.18	21804	61.2341	-2.35026	False	61.04	K13(DSSO)	K1(DSSO)	lhcb42_0076852-lhcb1_0081729	FFDPLGLAADPEKK	13	lhcb42_0076852	204	KSATTK	1	lhcb1_0081729	2	21804;21805;21806;21807;21808	689.384521;721.356262	1;1	801.416382;817.403137	2;2	20180922_F1_Ag5_alban001_SA_PLdsso_24.raw	F15	6
TIALGKFTK-KKAAPVK	DSSO	Inter	MS2_MS3	MS3	94.93	0	4	94.93	480.533	4	1919.11	17454	48.4162	-1.88817	False	61.04	K6(DSSO);N-Term(Acetyl_protnterm)	K2(DSSO)	lhcb5_0087274-d2_0013521	TIALGKFTK	6	d2_0013521	6	KKAAPVK	2	lhcb5_0087274	6	17454;17456;17457;17458;17459;17459	537.81427;553.800171	2;2	398.258789;414.245056	2;2	20180922_F1_Ag5_alban001_SA_PLdsso_22.raw	F13	3
FGFAFGKK-LKLAEIK	DSSO	Inter	MS2_MS3	MS3	94.66	0	4	94.66	625.015	3	1873.03	22509	60.9138	-3.31502	False	54.03	K7(DSSO)	K2(DSSO)	lhcb6_0079196-lhcb42_0076852	FGFAFGKK	7	lhcb42_0076852	8	LKLAEIK	2	lhcb6_0079196	178	22509;22510;22511;22512;22513	955.508301;987.480713	1;1	434.779419;450.76593	2;2	20180922_F1_Ag5_alban001_SA_PLdsso_22.raw	F13	4
WFKGAR-AQAGDKR	DSSO	Intra	MS2_MS3	MS3	94.65	1	4	73.41	556.277	3	1666.82	9288	32.3085	-1.87054	False	42.1	K3(DSSO)	K6(DSSO)	psbp_0033281-psbp_0033281	WFKGAR	3	psbp_0033281	170	AQAGDKR	6	psbp_0033281	166	9288;9292;9293;9294;9295	799.407104;831.379517	1;1	409.719696;425.70578	2;2	20180922_F1_Ag5_alban001_SA_PLdsso_25.raw	F16	1
FFNIGIKK-AAPKKK	DSSO	Intra	MS2_MS3	MS3	91.87	0	3	91.87	603.344	3	1808.02	21656	58.6708	-1.00307	False	61.04	K7(DSSO);N-Term(Acetyl_protnterm)	K4(DSSO)	lhcb43_0068262-lhcb43_0068262	FFNIGIKK	7	lhcb43_0068262	7	AAPKKK	4	lhcb43_0068262	12	21656;21658;21659;21660;21661	348.724152;364.710358	2;2	1062.599243;1094.572266	1;1	20180922_F1_Ag5_alban001_SA_PLdsso_22.raw	F13	1
KSATTK-SATTKK	DSSO	Intra	MS2_MS3	MS3	91.68	0	2	12.21	621.588	4	2483.33	10932	36.1128	-0.21659	False	50.07	K1(DSSO)	K5(DSSO)	lhcb1_0081729-lhcb1_0081729	KSATTK	1	lhcb1_0081729	2	SATTKK	5	lhcb1_0081729	7	10932;10937;10938;10939;10940	689.382996;721.355042	1;1	582.326896;592.984126	3;3	20180922_F1_Ag5_alban001_SA_PLdsso_25.raw	F16	3
TVTKKVSSASPWYGPDR-KVASSGSPWYGPDR	DSSO	Inter	MS2_MS3	MS2	90.63	1	4	90.63	956.201	4	3821.78	16948	52.1241	-0.42401	False	61.04	K4(DSSO);K5(DSSO Tris)	K1(DSSO)	lhcb1_0081729-lhcb1_0074459_0102114	TVTKKVSSASPWYGPDR	4	lhcb1_0074459_0102114	6	KVASSGSPWYGPDR	1	lhcb1_0081729	8	16948;16950;16951;16952;16953	1106.531515;1122.518579	2;2	780.875671;796.862152	2;2	20180922_F1_Ag5_alban001_SA_PLdsso_1719.raw	F21	6
AAPKKPSR-LFSKK	DSSO	Inter	MS2_MS3	MS3	90.37	0	3	90.37	419.735	4	1675.92	12066	37.6182	0.37581	False	41.1	K4(DSSO)	K4(DSSO);N-Term(Acetyl_protnterm)	lhcb42_0076852-lhcb5_0087274	AAPKKPSR	4	lhcb42_0076852	14	LFSKK	4	lhcb5_0087274	4	12066;12068;12069;12070;12071	359.710052;375.696045	2;2	454.769043;470.75531	2;2	20180922_F1_Ag5_alban001_SA_PLdsso_22.raw	F13	3
FAFGKK-KAAPK	DSSO	Inter	MS2_MS3	MS3	89.43	1	3	49.33	456.917	3	1368.74	10239	32.9192	0.35751	False	49.07	K5(DSSO)	K1(DSSO)	lhcb42_0076852_n4-lhcb42_0076852	FAFGKK	5	lhcb42_0076852_n4	5	KAAPK	1	lhcb42_0076852	10	10239;10244;10245;10246;10247	284.676025;300.662109	2;2	751.414307;783.386658	1;1	20180922_F1_Ag5_alban001_SA_PLdsso_23.raw	F14	3
ENNKSAASSKGK-GSSFLDPKGR	DSSO	Intra	MS2_MS3	MS3	89.17	0	3	65.95	680.819	4	2720.26	10593	36.6902	-1.25347	False	61.04	K4(DSSO Tris);K10(DSSO)	K8(DSSO)	psbo_0058312-psbo_0058312	ENNKSAASSKGK	10	psbo_0058312	197	GSSFLDPKGR	8	psbo_0058312	160	10593;10595;10596;10597;10598	777.357666;793.346558	2;2	559.28595;575.271851	2;2	20180922_F1_Ag5_alban001_SA_PLdsso_1719.raw	F21	1
FGFAFGKK-KAAPK	DSSO	Intra	MS2_MS3	MS2	87.95	1	2	75.59	393.962	4	1572.83	18272	48.5411	-1.67191	False	61.04	K7(DSSO)	K1(DSSO)	lhcb42_0076852-lhcb42_0076852	FGFAFGKK	7	lhcb42_0076852	8	KAAPK	1	lhcb42_0076852	10	18272;18274;18275;18276;18277	478.255188;494.241638	2;2	284.675934;300.661804	2;2	20180922_F1_Ag5_alban001_SA_PLdsso_23.raw	F14	3
FGFAFGKK-KAAPK	DSSO	Intra	MS2_MS3	MS2	87.95	1	2	49.62	393.963	4	1572.83	17044	47.5321	-2.60385	False	61.04	K7(DSSO)	K1(DSSO)	lhcb42_0076852-lhcb42_0076852	FGFAFGKK	7	lhcb42_0076852	8	KAAPK	1	lhcb42_0076852	10	17044;17046;17047;17048;17049	478.254822;494.241119	2;2	284.67569;300.66156	2;2	20180922_F1_Ag5_alban001_SA_PLdsso_22.raw	F13	3
TADGDEGGKHQLITATVK-AQAGDKR	DSSO	Intra	MS2_MS3	MS2	87.76	1	4	87.76	686.59	4	2743.34	9376	32.5107	-2.54331	False	54.03	K9(DSSO)	K6(DSSO)	psbp_0033281-psbp_0033281	TADGDEGGKHQLITATVK	9	psbp_0033281	143	AQAGDKR	6	psbp_0033281	166	9376;9379;9380;9381;9382	947.977926;963.964439	2;2	400.20575;416.191711	2;2	20180922_F1_Ag5_alban001_SA_PLdsso_25.raw	F16	1
NAELDSEKR-KAAPVK	DSSO	Inter	MS2_MS3	MS2	87.26	1	2	79.32	458.737	4	1831.93	6375	23.8115	-2.16454	False	49.07	K8(DSSO)	K1(DSSO)	lhcb5_0087274-lhcb42_0076852	NAELDSEKR	8	lhcb42_0076852	184	KAAPVK	1	lhcb5_0087274	6	6375;6380;6381;6382;6383	558.269958;574.255676	2;2	334.209991;350.195862	2;2	20180922_F1_Ag5_alban001_SA_PLdsso_2021.raw	F22	5
LYKGLR-KAAPVK	DSSO	Inter	MS2_MS3	MS3	86.87	0	3	49.71	380.723	4	1519.87	8777	31.4565	0.68516	False	61.04	K3(DSSO)	K1(DSSO)	lhcb5_0087274-cp47_0037811	LYKGLR	3	cp47_0037811	226	KAAPVK	1	lhcb5_0087274	6	8777;8779;8780;8781;8782	402.242096;418.22818	2;2	334.210205;350.196136	2;2	20180922_F1_Ag5_alban001_SA_PLdsso_24.raw	F15	3
TADGDEGGKHQLITATVK-AQAGDKR	DSSO	Intra	MS2_MS3	MS2	86.63	1	2	86.63	549.474	5	2743.34	9377	32.5131	-3.40642	False	49.07	K9(DSSO)	K6(DSSO)	psbp_0033281-psbp_0033281	TADGDEGGKHQLITATVK	9	psbp_0033281	143	AQAGDKR	6	psbp_0033281	166	9377;9383;9384;9385;9386	947.978455;963.964378	2;2	400.206024;416.191925	2;2	20180922_F1_Ag5_alban001_SA_PLdsso_25.raw	F16	1
LAEIKHAR-KSATTKK	DSSO	Inter	MS2_MS3	MS2	86.63	1	2	86.63	509.265	4	2034.04	4789	22.0602	-1.24347	False	61.04	K5(DSSO)	K1(DSSO);K6(DSSO Hydrolyzed)	lhcb6_0079196-lhcb1_0081729	LAEIKHAR	5	lhcb6_0079196	183	KSATTKK	1	lhcb1_0081729	2	4789;4794;4795;4796;4797	496.288574;512.274658	2;2	497.250244;513.235596	2;2	20180922_F1_Ag5_alban001_SA_PLdsso_27.raw	F18	6
LAEIKHAR-AAASAPKK	DSSO	Intra	MS2_MS3	MS2	85.91	1	2	85.91	460.256	4	1838	4627	21.6584	-3.44534	False	73.05	K5(DSSO)	K7(DSSO)	lhcb6_0079196-lhcb6_0079196	LAEIKHAR	5	lhcb6_0079196	183	AAASAPKK	7	lhcb6_0079196	7	4627;4629;4630;4631;4632	496.287964;512.273926	2;2	399.229126;415.215149	2;2	20180922_F1_Ag5_alban001_SA_PLdsso_27.raw	F18	3
DGVYPEKVNPGR-IKYQFYR	DSSO	Intra	MS2_MS3	MS2	85.08	1	4	85.08	835.748	3	2505.23	18747	48.8989	-2.51496	False	42.1	K7(DSSO)	K2(DSSO)	psad_0015054-psad_0015054	DGVYPEKVNPGR	7	psad_0015054	128	IKYQFYR	2	psad_0015054	103	18747;18749;18750;18751;18752	1384.684937;1416.65686	1;1	1071.562744;1103.53418	1;1	20180922_F1_Ag5_alban001_SA_PLdsso_2021.raw	F22	1
AAPKKPSR-FAFGKK	DSSO	Inter	MS2_MS3	MS3	84.86	0	4	84.86	427.986	4	1708.92	7862	29.5626	0.66999	False	54.03	K4(DSSO)	K5(DSSO)	lhcb42_0076852-lhcb42_0076852_n4	AAPKKPSR	4	lhcb42_0076852	14	FAFGKK	5	lhcb42_0076852_n4	5	7862;7864;7865;7866;7867	376.210205;392.196106	2;2	454.768921;470.755035	2;2	20180922_F1_Ag5_alban001_SA_PLdsso_28.raw	F19	2
KAAPKKPSR-FAFGKK	DSSO	Inter	MS2_MS3	MS3	84.53	0	4	39.77	499.511	4	1995.02	11622	36.7401	0.16826	False	54.03	K1(DSSO);K5(DSSO)	K5(DSSO)	lhcb42_0076852_n4-lhcb42_0076852	KAAPKKPSR	1	lhcb42_0076852	10	FAFGKK	5	lhcb42_0076852_n4	5	11622;11627;11628;11628;11629;11630	398.881348;409.547212	3;3	751.413757;783.386475	1;1	20180922_F1_Ag5_alban001_SA_PLdsso_22.raw	F13	2
TADGDEGGKHQLITATVK-AQAGDKR	DSSO	Intra	MS2_MS3	MS2	84.11	1	2	84.11	549.474	5	2743.34	9291	32.6039	-2.62744	False	45.23	K9(DSSO)	K6(DSSO)	psbp_0033281-psbp_0033281	TADGDEGGKHQLITATVK	9	psbp_0033281	143	AQAGDKR	6	psbp_0033281	166	9291;9293;9294;9295;9296	947.980063;963.966248	2;2	799.404846;831.379517	1;1	20180922_F1_Ag5_alban001_SA_PLdsso_24.raw	F15	1
FGFAFGKK-KAAPK	DSSO	Intra	MS2_MS3	MS3	83.01	0	4	83.01	524.949	3	1572.83	19135	50.2518	-1.71602	False	61.04	K7(DSSO)	K1(DSSO)	lhcb42_0076852-lhcb42_0076852	FGFAFGKK	7	lhcb42_0076852	8	KAAPK	1	lhcb42_0076852	10	19135;19138;19139;19140;19141	568.346191;600.31897	1;1	478.255829;494.241699	2;2	20180922_F1_Ag5_alban001_SA_PLdsso_23.raw	F14	3
FGFAFGKK-AAPKKPSR	DSSO	Intra	MS2_MS3	MS3	83.01	0	3	83.01	697.015	3	2089.03	17594	48.6919	0.5774	False	61.04	K7(DSSO)	K4(DSSO Hydrolyzed);K5(DSSO)	lhcb42_0076852-lhcb42_0076852	FGFAFGKK	7	lhcb42_0076852	8	AAPKKPSR	5	lhcb42_0076852	15	17594;17596;17597;17598;17599	955.503967;987.475525	1;1	542.775879;558.761841	2;2	20180922_F1_Ag5_alban001_SA_PLdsso_22.raw	F13	2
KPEDFAK-KTVTK	DSSO	Inter	MS2_MS3	MS2	81.69	1	1	51.81	392.706	4	1567.8	6143	24.9501	-0.30422	False	61.04	K1(DSSO)	K1(DSSO)	lhcb1_0074459_0102114-lhcb5_0087274	KPEDFAK	1	lhcb5_0087274	66	KTVTK	1	lhcb1_0074459_0102114	2	6143;6146	444.726562;460.712799	2;2	315.694519;331.680267	2;2	20180922_F1_Ag5_alban001_SA_PLdsso_22.raw	F13	6
FGFAFGKK-KAAPK	DSSO	Intra	MS2_MS3	MS2	81.69	1	2	64.44	393.962	4	1572.83	16737	45.58	-2.06022	False	61.04	K7(DSSO)	K1(DSSO)	lhcb42_0076852-lhcb42_0076852	FGFAFGKK	7	lhcb42_0076852	8	KAAPK	1	lhcb42_0076852	10	16737;16742;16743;16745	478.255035;494.241333	2;2	284.675842;300.661652	2;2	20180922_F1_Ag5_alban001_SA_PLdsso_23.raw	F14	3
DGVYPEKVNPGR-SKYKIK	DSSO	Intra	MS2_MS3	MS3	80.52	0	3	80.52	608.299	4	2430.17	11968	39.8838	0.53275	False	73.05	K7(DSSO)	K2(DSSO Hydrolyzed);K4(DSSO)	psad_0015054-psad_0015054	DGVYPEKVNPGR	7	psad_0015054	128	SKYKIK	4	psad_0015054	101	11968;11972;11973;11974;11975	498.756836;514.742737	2;2	692.84613;708.832336	2;2	20180922_F1_Ag5_alban001_SA_PLdsso_1719.raw	F21	1
AAPKKPSR-KAAPVK	DSSO	Inter	MS2_MS3	MS2	80.5	1	2	80.5	406.986	4	1624.92	3472	18.3597	-2.0962	False	61.04	K4(DSSO)	K1(DSSO)	lhcb5_0087274-lhcb42_0076852	AAPKKPSR	4	lhcb42_0076852	14	KAAPVK	1	lhcb5_0087274	6	3472;3474;3475;3476;3477	454.768738;470.755249	2;2	334.210052;350.195892	2;2	20180922_F1_Ag5_alban001_SA_PLdsso_27.raw	F18	4
KATLQLAEIK-KAAPK	DSSO	Intra	MS2_MS3	MS2	80.41	1	1	56.71	447.26	4	1786.02	14487	40.8728	-1.37907	False	39.46	K1(DSSO)	K1(DSSO)	lhcb42_0076852-lhcb42_0076852	KATLQLAEIK	1	lhcb42_0076852	205	KAAPK	1	lhcb42_0076852	10	14487;14496;14497;14498;14499	584.849915;600.836182	2;2	284.675629;300.661682	2;2	20180922_F1_Ag5_alban001_SA_PLdsso_2021.raw	F22	4
TVKSAPESIWYGPDRPK-NAELDSEKR	DSSO	Inter	MS2_MS3	MS2	80.38	1	2	80.38	788.137	4	3149.53	15301	45.9544	-1.88968	False	54.03	K3(DSSO)	K8(DSSO)	lhcb42_0076852-lhcb2_0062077	TVKSAPESIWYGPDRPK	3	lhcb2_0062077	5	NAELDSEKR	8	lhcb42_0076852	184	15301;15303;15304;15305;15306	662.343802;673.000907	3;3	1115.534668;1147.506348	1;1	20180922_F1_Ag5_alban001_SA_PLdsso_25.raw	F16	5
KLCLEPTSFTVKSEGVTK-ENNKSAASSK	DSSO	Intra	MS2_MS3	MS2	79.45	1	2	79.45	644.123	5	3216.58	14946	45.1343	-2.4012	False	49.07	C3(Carbamidomethyl);K12(DSSO)	K4(DSSO)	psbo_0058312-psbo_0058312	KLCLEPTSFTVKSEGVTK	12	psbo_0058312	61	ENNKSAASSK	4	psbo_0058312	191	14946;14948;14949;14950;14951	693.366205;704.02026	3;3	545.262634;561.248779	2;2	20180922_F1_Ag5_alban001_SA_PLdsso_25.raw	F16	1
FAFGKK-KAAPK	DSSO	Inter	MS2_MS3	MS3	78.62	0	4	67.91	456.917	3	1368.74	17836	47.7119	0.20926	False	49.07	K5(DSSO)	K1(DSSO)	lhcb42_0076852_n4-lhcb42_0076852	FAFGKK	5	lhcb42_0076852_n4	5	KAAPK	1	lhcb42_0076852	10	17836;17838;17839;17839;17840;17841	284.676086;300.662201	2;2	751.414429;783.387024	1;1	20180922_F1_Ag5_alban001_SA_PLdsso_23.raw	F14	3
LGDPTTKK-LYKGLR	DSSO	Intra	MS2_MS3	MS2	78.19	1	0	72.15	442.244	4	1765.95	11243	34.5394	-0.48326	False	61.04	K7(DSSO)	K3(DSSO)	cp47_0037811-cp47_0037811	LGDPTTKK	7	cp47_0037811	503	LYKGLR	3	cp47_0037811	226	11243;11245;11246;11247;11248;11248	457.253265;473.239655	2;2	402.242737;418.22821	2;2	20180922_F1_Ag5_alban001_SA_PLdsso_2021.raw	F22	1
LAEIKHAR-AASAPKK	DSSO	Inter	MS2_MS3	MS2	78.08	1	2	78.08	452.998	4	1808.97	6621	26.0056	0.11223	False	45.23	K5(DSSO)	K6(DSSO);N-Term(Acetyl_protnterm)	lhcb6_0079196_n1-lhcb6_0079196	LAEIKHAR	5	lhcb6_0079196	183	AASAPKK	6	lhcb6_0079196_n1	6	6621;6623;6624;6625;6626	331.19342;341.85083	3;3	768.424194;800.396484	1;1	20180922_F1_Ag5_alban001_SA_PLdsso_22.raw	F13	3
QKVVAPANEELAK-LYKGLR	DSSO	Inter	MS2_MS3	MS2	77.93	1	2	77.93	576.567	4	2303.25	14401	40.7036	-2.03201	False	31.75	K2(DSSO)	K3(DSSO)	cp47_0037811-lhcb5_0087274	QKVVAPANEELAK	2	lhcb5_0087274	13	LYKGLR	3	cp47_0037811	226	14401;14406;14407;14408;14409	484.268158;494.92431	3;3	803.479126;835.453674	1;1	20180922_F1_Ag5_alban001_SA_PLdsso_2021.raw	F22	4
FGFAFGKK-KSATTK	DSSO	Inter	MS2_MS3	MS2	77.93	1	0	77.93	424.222	4	1693.86	17623	47.2885	-1.53339	False	37.17	K7(DSSO)	K1(DSSO)	lhcb1_0081729-lhcb42_0076852	FGFAFGKK	7	lhcb42_0076852	8	KSATTK	1	lhcb1_0081729	2	17623;17628;17629;17630;17631	319.171478;329.829498	3;3	689.38269;721.354492	1;1	20180922_F1_Ag5_alban001_SA_PLdsso_23.raw	F14	4
FGFAFGKK-KAAPK	DSSO	Intra	MS2_MS3	MS2	77.53	1	2	77.53	393.962	4	1572.83	18203	47.8507	-1.82723	False	61.04	K7(DSSO)	K1(DSSO)	lhcb42_0076852-lhcb42_0076852	FGFAFGKK	7	lhcb42_0076852	8	KAAPK	1	lhcb42_0076852	10	18203;18205;18206;18207;18208;18208	478.255096;494.241516	2;2	284.675934;300.661835	2;2	20180922_F1_Ag5_alban001_SA_PLdsso_2021.raw	F22	3
QKVVAPANEELAK-KAAPK	DSSO	Inter	MS2_MS3	MS2	77.53	1	1	67.3	517.783	4	2068.11	8692	28.8804	-0.01752	False	39.46	K2(DSSO)	K1(DSSO)	lhcb42_0076852-lhcb5_0087274	QKVVAPANEELAK	2	lhcb5_0087274	13	KAAPK	1	lhcb42_0076852	10	8692;8694;8695;8696;8697	725.896973;741.885071	2;2	284.675659;300.661713	2;2	20180922_F1_Ag5_alban001_SA_PLdsso_2021.raw	F22	6
FFDPLGLANDPEEKER-NAELDPEKR	DSSO	Intra	MS2_MS3	MS2	76.59	1	4	76.59	777.119	4	3105.46	21509	63.7673	-2.81481	False	61.04	K14(DSSO)	K8(DSSO)	lhcb43_0068262-lhcb43_0068262	FFDPLGLANDPEEKER	14	lhcb43_0068262	206	NAELDPEKR	8	lhcb43_0068262	185	21509;21511;21512;21513;21514	965.963158;981.949463	2;2	563.280396;579.266479	2;2	20180922_F1_Ag5_alban001_SA_PLdsso_1719.raw	F21	1
FGFAFGKK-KSATTK	DSSO	Inter	MS2_MS3	MS2	76.27	1	0	76.27	424.221	4	1693.86	16851	47.132	-0.01909	False	61.04	K7(DSSO)	K1(DSSO)	lhcb1_0081729-lhcb42_0076852	FGFAFGKK	7	lhcb42_0076852	8	KSATTK	1	lhcb1_0081729	2	16851;16853;16854;16855;16856;16856	478.255188;494.241699	2;2	345.194977;361.180786	2;2	20180922_F1_Ag5_alban001_SA_PLdsso_22.raw	F13	4
LGDPTTKK-LYKGLR	DSSO	Intra	MS2_MS3	MS2	75.68	1	0	66.86	442.245	4	1765.96	11165	34.8377	-3.73396	False	61.04	K7(DSSO)	K3(DSSO)	cp47_0037811-cp47_0037811	LGDPTTKK	7	cp47_0037811	503	LYKGLR	3	cp47_0037811	226	11165;11167;11168;11168;11169;11170;11170	457.254181;473.240295	2;2	402.243347;418.229309	2;2	20180922_F1_Ag5_alban001_SA_PLdsso_23.raw	F14	1
KDIQPWQER-YNAKK	DSSO	Inter	MS2_MS3	MS3	74.96	0	4	74.96	495.748	4	1979.97	10382	33.1857	-0.29914	False	39.46	K1(DSSO)	K4(DSSO)	cp43_0013521-psbo_0058312	KDIQPWQER	1	cp43_0013521	368	YNAKK	4	psbo_0058312	49	10382;10384;10385;10386;10387	339.184387;355.17041	2;2	627.317871;643.303345	2;2	20180922_F1_Ag5_alban001_SA_PLdsso_23.raw	F14	2
FFDPLGLAADPEKK-AAPKKPSR	DSSO	Intra	MS2_MS3	MS3	73.89	0	4	44.26	512.673	5	2559.33	19719	57.8737	-1.55209	False	42.1	K13(DSSO)	K5(DSSO)	lhcb42_0076852-lhcb42_0076852	FFDPLGLAADPEKK	13	lhcb42_0076852	204	AAPKKPSR	5	lhcb42_0076852	15	19719;19721;19722;19722;19723;19724	454.769897;470.756073	2;2	534.61261;545.271358	3;3	20180922_F1_Ag5_alban001_SA_PLdsso_25.raw	F16	3
AAPVKQK-KKAAPK	DSSO	Inter	MS2_MS3	MS3	72.48	0	2	53.95	572.977	3	1716.92	4253	18.746	0.19449	False	42.1	K5(DSSO)	K1(DSSO);K2(DSSO Hydrolyzed)	lhcb5_0087274-lhcb42_0076852	AAPVKQK	5	lhcb5_0087274	11	KKAAPK	1	lhcb42_0076852	9	4253;4255;4256;4257;4258	795.472107;827.444275	1;1	436.730835;452.717621	2;2	20180922_F1_Ag5_alban001_SA_PLdsso_2021.raw	F22	4
WFKGAR-AQAGDKR	DSSO	Intra	MS2_MS3	MS3	71.85	0	3	59.4	556.277	3	1666.82	9551	32.9313	-0.87359	False	42.1	K3(DSSO)	K6(DSSO)	psbp_0033281-psbp_0033281	WFKGAR	3	psbp_0033281	170	AQAGDKR	6	psbp_0033281	166	9551;9553;9554;9555;9556	799.406921;831.378357	1;1	409.719452;425.705414	2;2	20180922_F1_Ag5_alban001_SA_PLdsso_25.raw	F16	1
LGDPTTKK-KAAPVK	DSSO	Inter	MS2_MS3	MS2	71.75	1	0	71.75	408.228	4	1629.89	5704	22.2138	-2.0619	False	49.07	K7(DSSO)	K1(DSSO)	lhcb5_0087274-cp47_0037811	LGDPTTKK	7	cp47_0037811	503	KAAPVK	1	lhcb5_0087274	6	5704;5706;5707;5707;5708;5709	457.253937;473.23999	2;2	334.211121;350.19693	2;2	20180922_F1_Ag5_alban001_SA_PLdsso_2021.raw	F22	3
TGKPSLDLPK-KSATTK	DSSO	Inter	MS2_MS3	MS2	71.75	1	2	48.13	462.751	4	1847.98	11951	36.0837	-1.5868	False	54.03	K3(DSSO)	K1(DSSO)	lhcb1_0081729-cp47_0037811	TGKPSLDLPK	3	cp47_0037811	129	KSATTK	1	lhcb1_0081729	2	11951;11953;11954;11955	555.313904;571.300293	2;2	345.195038;361.181519	2;2	20180922_F1_Ag5_alban001_SA_PLdsso_2021.raw	F22	4
FGFAFGKK-KAAPK	DSSO	Intra	MS2_MS3	MS2	70.86	1	2	42.27	393.962	4	1572.83	17766	47.5701	-1.90489	False	61.04	K7(DSSO)	K1(DSSO)	lhcb42_0076852-lhcb42_0076852	FGFAFGKK	7	lhcb42_0076852	8	KAAPK	1	lhcb42_0076852	10	17766;17768;17769;17770;17771	478.255249;494.241333	2;2	284.675964;300.661499	2;2	20180922_F1_Ag5_alban001_SA_PLdsso_23.raw	F14	3
LKLAEIK-AAPVKQK	DSSO	Inter	MS2_MS3	MS2	70.49	1	2	70.49	429.006	4	1713	12592	37.273	-2.30575	False	45.23	K2(DSSO)	K5(DSSO)	lhcb5_0087274-lhcb6_0079196	LKLAEIK	2	lhcb6_0079196	178	AAPVKQK	5	lhcb5_0087274	11	12592;12597;12598;12599;12600	868.5495;900.523926	1;1	398.239258;414.225403	2;2	20180922_F1_Ag5_alban001_SA_PLdsso_2021.raw	F22	5
SATTKKVASSGSPWYGPDR-KVSSASPWYGPDR	DSSO	Inter	MS2_MS3	MS2	70.17	1	2	70.17	945.187	4	3777.73	17133	52.603	-2.91196	False	61.04	K5(DSSO Hydrolyzed);K6(DSSO)	K1(DSSO)	lhcb1_0074459_0102114-lhcb1_0081729	SATTKKVASSGSPWYGPDR	6	lhcb1_0081729	8	KVSSASPWYGPDR	1	lhcb1_0074459_0102114	7	17133;17137;17138;17139;17140	1113.015366;1129.001587	2;2	752.365845;768.352295	2;2	20180922_F1_Ag5_alban001_SA_PLdsso_1719.raw	F21	5
QKVVAPANEELAK-KAAPVK	DSSO	Intra	MS2_MS3	MS2	69.64	1	2	69.64	542.551	4	2167.18	8431	31.0095	-1.45672	False	45.23	K2(DSSO)	K1(DSSO)	lhcb5_0087274-lhcb5_0087274	QKVVAPANEELAK	2	lhcb5_0087274	13	KAAPVK	1	lhcb5_0087274	6	8431;8433;8434;8435;8436	725.897888;741.884338	2;2	334.209991;350.195923	2;2	20180922_F1_Ag5_alban001_SA_PLdsso_1719.raw	F21	3
QKVVAPANEELAK-KAAPVK	DSSO	Intra	MS2_MS3	MS2	69.64	1	2	69.64	542.552	4	2167.18	9488	30.7543	-2.69648	False	42.1	K2(DSSO)	K1(DSSO)	lhcb5_0087274-lhcb5_0087274	QKVVAPANEELAK	2	lhcb5_0087274	13	KAAPVK	1	lhcb5_0087274	6	9488;9493;9494;9495;9496;9496	725.898621;741.885437	2;2	334.210693;350.196716	2;2	20180922_F1_Ag5_alban001_SA_PLdsso_2021.raw	F22	3
AAPVKQKVVAPANEELAK-VKELK	DSSO	Inter	MS2_MS3	MS2	68.6	1	0	68.6	703.878	4	2812.49	12231	40.4281	-2.01916	False	49.07	K5(DSSO Hydrolyzed);K7(DSSO)	K2(DSSO)	lhcb1_0081729-lhcb5_0087274	AAPVKQKVVAPANEELAK	7	lhcb5_0087274	13	VKELK	2	lhcb1_0081729	179	12231;12233;12234;12235;12236	1047.054224;1063.037867	2;2	335.710876;351.697144	2;2	20180922_F1_Ag5_alban001_SA_PLdsso_1719.raw	F21	9
TADGDEGGKHQLITATVK-AQAGDKR	DSSO	Intra	MS2_MS3	MS2	67.76	1	2	67.76	549.474	5	2743.34	8664	32.8211	-3.96284	False	73.05	K9(DSSO)	K6(DSSO)	psbp_0033281-psbp_0033281	TADGDEGGKHQLITATVK	9	psbp_0033281	143	AQAGDKR	6	psbp_0033281	166	8664;8669;8670;8671;8672	632.321771;642.979182	3;3	400.206543;416.192505	2;2	20180922_F1_Ag5_alban001_SA_PLdsso_26.raw	F17	1
TADGDEGGKHQLITATVK-AQAGDKR	DSSO	Intra	MS2_MS3	MS2	67.76	1	4	67.76	686.59	4	2743.34	9260	32.5502	-2.89942	False	45.23	K9(DSSO)	K6(DSSO)	psbp_0033281-psbp_0033281	TADGDEGGKHQLITATVK	9	psbp_0033281	143	AQAGDKR	6	psbp_0033281	166	9260;9262;9263;9264;9265	947.979086;963.965782	2;2	400.206268;416.192383	2;2	20180922_F1_Ag5_alban001_SA_PLdsso_24.raw	F15	1
GDEEELGKENNK-SAASSKGK	DSSO	Intra	MS2_MS3	MS2	67.06	1	2	67.06	564.26	4	2254.02	5558	21.8795	-2.75249	False	61.04	K8(DSSO)	K6(DSSO)	psbo_0058312-psbo_0058312	GDEEELGKENNK	8	psbo_0058312	187	SAASSKGK	6	psbo_0058312	197	5558;5560;5561;5562;5563	708.319702;724.303132	2;2	395.209473;411.19577	2;2	20180922_F1_Ag5_alban001_SA_PLdsso_2021.raw	F22	1
KATLQLAEIK-NAELDSEKR	DSSO	Intra	MS2_MS3	MS2	66.99	1	2	66.99	778.407	3	2333.21	17246	46.1224	-2.56138	False	37.17	K1(DSSO)	K8(DSSO)	lhcb42_0076852-lhcb42_0076852	KATLQLAEIK	1	lhcb42_0076852	205	NAELDSEKR	8	lhcb42_0076852	184	17246;17248;17249;17250;17251	1168.695068;1200.666626	1;1	558.270508;574.256165	2;2	20180922_F1_Ag5_alban001_SA_PLdsso_2021.raw	F22	3
FFDPLGLAADPEKK-KKAAPVK	DSSO	Inter	MS2_MS3	MS3	66.3	0	2	66.3	816.108	3	2446.31	17983	58.0761	1.11407	False	61.04	K13(DSSO)	K2(DSSO)	lhcb5_0087274-lhcb42_0076852	FFDPLGLAADPEKK	13	lhcb42_0076852	204	KKAAPVK	2	lhcb5_0087274	6	17983;17988;17989;17990;17991	1601.816406;1633.793091	1;1	398.25824;414.24411	2;2	20180922_F1_Ag5_alban001_SA_PLdsso_26.raw	F17	5
SEGVTKNTPLAFQNTK-GSSFLDPKGR	DSSO	Intra	MS2_MS3	MS2	66.27	1	1	66.27	739.62	4	2955.46	17451	53.3765	-1.61769	False	61.04	K6(DSSO)	K8(DSSO)	psbo_0058312-psbo_0058312	SEGVTKNTPLAFQNTK	6	psbo_0058312	67	GSSFLDPKGR	8	psbo_0058312	160	17451;17454	894.960144;910.946777	2;2	559.28595;575.272278	2;2	20180922_F1_Ag5_alban001_SA_PLdsso_1719.raw	F21	1
WFKGAR-AQAGDKR	DSSO	Intra	MS2_MS3	MS3	66.27	0	3	66.27	556.277	3	1666.82	9348	32.7338	-0.08032	False	42.1	K3(DSSO)	K6(DSSO)	psbp_0033281-psbp_0033281	WFKGAR	3	psbp_0033281	170	AQAGDKR	6	psbp_0033281	166	9348;9350;9351;9352;9353	409.718842;425.704956	2;2	799.406189;831.378479	1;1	20180922_F1_Ag5_alban001_SA_PLdsso_24.raw	F15	1
FFDPLGLAADPEKK-AAPKKPSR	DSSO	Intra	MS2_MS3	MS3	66.25	0	3	66.25	853.783	3	2559.33	18000	58.115	-0.50765	False	61.04	K13(DSSO)	K4(DSSO)	lhcb42_0076852-lhcb42_0076852	FFDPLGLAADPEKK	13	lhcb42_0076852	204	AAPKKPSR	4	lhcb42_0076852	14	18000;18002;18003;18004;18005	454.769775;470.755859	2;2	1601.820557;1633.792725	1;1	20180922_F1_Ag5_alban001_SA_PLdsso_26.raw	F17	3
KVSSASPWYGPDR-KTVTK	DSSO	Intra	MS2_MS3	MS2	65.44	1	2	53.09	728.366	3	2183.08	12752	37.5452	-2.06155	False	61.04	K1(DSSO)	K1(DSSO)	lhcb1_0074459_0102114-lhcb1_0074459_0102114	KVSSASPWYGPDR	1	lhcb1_0074459_0102114	7	KTVTK	1	lhcb1_0074459_0102114	2	12752;12754;12755;12756;12757	752.366699;768.351379	2;2	630.382446;662.355164	1;1	20180922_F1_Ag5_alban001_SA_PLdsso_2021.raw	F22	2
KSATTK-SATTKK	DSSO	Intra	MS2_MS3	MS3	65.25	0	2	19.57	667.64	3	2000.9	11199	38.5571	-2.12052	False	35.88	K1(DSSO)	K5(DSSO)	lhcb1_0081729-lhcb1_0081729	KSATTK	1	lhcb1_0081729	2	SATTKK	5	lhcb1_0081729	7	11199;11201;11202;11203;11204;11204	631.776306;647.763123	2;2	689.384521;721.355774	1;1	20180922_F1_Ag5_alban001_SA_PLdsso_1416.raw	F20	3
SATTKKVASSGSPWYGPDR-KVASSGSPWYGPDR	DSSO	Intra	MS2_MS3	MS2	65.06	1	1	65.06	1313.27	3	3937.81	16408	50.8184	-1.73905	False	49.07	K5(DSSO Tris);K6(DSSO)	K1(DSSO)	lhcb1_0081729-lhcb1_0081729	SATTKKVASSGSPWYGPDR	6	lhcb1_0081729	8	KVASSGSPWYGPDR	1	lhcb1_0081729	8	16408;16413;16414;16415;16416	1164.541647;1180.531515	2;2	1560.743164;1592.707031	1;1	20180922_F1_Ag5_alban001_SA_PLdsso_1719.raw	F21	5
SATTKKVASSGSPWYGPDR-KVASSGSPWYGPDR	DSSO	Intra	MS2_MS3	MS2	65.06	1	2	65.06	1278.92	3	3834.74	16824	51.835	-0.983	False	49.07	K5(DSSO Hydrolyzed);K6(DSSO)	K1(DSSO)	lhcb1_0081729-lhcb1_0081729	SATTKKVASSGSPWYGPDR	6	lhcb1_0081729	8	KVASSGSPWYGPDR	1	lhcb1_0081729	8	16824;16828;16829;16830;16831	1113.011108;1128.996973	2;2	1560.742065;1592.71106	1;1	20180922_F1_Ag5_alban001_SA_PLdsso_1719.raw	F21	5
NAELDSEKR-AAPVKQK	DSSO	Inter	MS2_MS3	MS2	64.4	1	2	64.4	490.752	4	1959.99	5913	22.7263	-3.2776	False	61.04	K8(DSSO)	K5(DSSO)	lhcb5_0087274-lhcb42_0076852	NAELDSEKR	8	lhcb42_0076852	184	AAPVKQK	5	lhcb5_0087274	11	5913;5915;5916;5917;5918	558.269653;574.255432	2;2	398.239197;414.225098	2;2	20180922_F1_Ag5_alban001_SA_PLdsso_2021.raw	F22	5
KPEDFAK-AAPVKQK	DSSO	Intra	MS2_MS3	MS2	64.4	1	2	56.24	433.98	4	1732.9	6742	24.6915	-2.95244	False	61.04	K1(DSSO)	K5(DSSO)	lhcb5_0087274-lhcb5_0087274	KPEDFAK	1	lhcb5_0087274	66	AAPVKQK	5	lhcb5_0087274	11	6742;6744;6745;6746;6747	444.727631;460.713593	2;2	398.240479;414.226654	2;2	20180922_F1_Ag5_alban001_SA_PLdsso_2021.raw	F22	5
FGFAFGKK-KTVTK	DSSO	Inter	MS2_MS3	MS2	64.28	1	1	30.74	409.472	4	1634.87	18131	48.2986	-2.70692	False	61.04	K7(DSSO)	K1(DSSO)	lhcb1_0074459_0102114-lhcb42_0076852	FGFAFGKK	7	lhcb42_0076852	8	KTVTK	1	lhcb1_0074459_0102114	2	18131;18132	478.255341;494.241516	2;2	315.694305;331.680084	2;2	20180922_F1_Ag5_alban001_SA_PLdsso_23.raw	F14	2
VKELK-TVKKK	DSSO	Inter	MS2_MS3	MS2	64.28	1	0	64.28	388.965	4	1552.84	5200	22.6157	-3.50093	False	61.04	K2(DSSO)	K3(DSSO);K4(DSSO Hydrolyzed)	lhcb1_0081729-lhcb1_0050874_0063631	VKELK	2	lhcb1_0081729	179	TVKKK	3	lhcb1_0050874_0063631	5	5200;5202;5203;5204;5205	335.709869;351.695831	2;2	417.224792;433.211029	2;2	20180922_F1_Ag5_alban001_SA_PLdsso_22.raw	F13	7
FGFAFGKK-LGDPTTKK	DSSO	Inter	MS2_MS3	MS2	64	1	2	64	480.25	4	1917.98	20026	51.4012	-1.16124	False	45.23	K7(DSSO)	K7(DSSO)	cp47_0037811-lhcb42_0076852	FGFAFGKK	7	lhcb42_0076852	8	LGDPTTKK	7	cp47_0037811	503	20026;20028;20029;20030;20031	955.504272;987.476501	1;1	457.253082;473.239044	2;2	20180922_F1_Ag5_alban001_SA_PLdsso_2021.raw	F22	2
SKQETEEK-VTKSDLK	DSSO	Intra	MS2_MS3	MS2	63.58	1	2	63.58	482.241	4	1925.94	5457	21.6178	-2.44221	False	54.03	K2(DSSO)	K3(DSSO)	tl183_0065375-tl183_0065375	SKQETEEK	2	tl183_0065375	165	VTKSDLK	3	tl183_0065375	28	5457;5459;5460;5461;5462;5462	516.746826;532.733032	2;2	422.743103;438.727997	2;2	20180922_F1_Ag5_alban001_SA_PLdsso_2021.raw	F22	1
TADGDEGGKHQLITATVK-AQAGDKR	DSSO	Intra	MS2_MS3	MS2	63.28	1	2	63.28	549.474	5	2743.34	9590	33.0115	-2.51615	False	73.05	K9(DSSO)	K6(DSSO)	psbp_0033281-psbp_0033281	TADGDEGGKHQLITATVK	9	psbp_0033281	143	AQAGDKR	6	psbp_0033281	166	9590;9595;9596;9597;9598	632.321411;642.978755	3;3	400.206207;416.192261	2;2	20180922_F1_Ag5_alban001_SA_PLdsso_25.raw	F16	1
TVKSAPESIWYGPDRPK-QKVVAPANEELAK	DSSO	Inter	MS2_MS3	MS2	63.22	1	2	63.22	697.763	5	3484.79	16214	47.622	-2.85622	False	49.07	K3(DSSO)	K2(DSSO)	lhcb5_0087274-lhcb2_0062077	TVKSAPESIWYGPDRPK	3	lhcb2_0062077	5	QKVVAPANEELAK	2	lhcb5_0087274	13	16214;16216;16217;16218;16219	993.009216;1008.995761	2;2	725.897949;741.884399	2;2	20180922_F1_Ag5_alban001_SA_PLdsso_24.raw	F15	5
LKLAEIK-KKAAPK	DSSO	Inter	MS2_MS3	MS2	63.05	1	0	63.05	448.251	4	1789.98	12763	37.5626	-1.5235	False	54.03	K2(DSSO)	K1(DSSO Hydrolyzed);K2(DSSO)	lhcb6_0079196-lhcb42_0076852	LKLAEIK	2	lhcb6_0079196	178	KKAAPK	2	lhcb42_0076852	10	12763;12765;12766;12767;12768	434.779663;450.765625	2;2	436.73175;452.717926	2;2	20180922_F1_Ag5_alban001_SA_PLdsso_2021.raw	F22	5
TADGDEGGKHQLITATVK-WFKGAR	DSSO	Intra	MS2_MS3	MS2	63.05	1	2	63.05	553.279	5	2762.36	13354	44.5568	-2.78359	False	54.03	K9(DSSO)	K3(DSSO)	psbp_0033281-psbp_0033281	TADGDEGGKHQLITATVK	9	psbp_0033281	143	WFKGAR	3	psbp_0033281	170	13354;13356;13357;13358;13359	632.322565;642.980218	3;3	409.719513;425.705383	2;2	20180922_F1_Ag5_alban001_SA_PLdsso_26.raw	F17	1
KAAPKKPSR-FGFAFGKK	DSSO	Intra	MS2_MS3	MS2	62.84	1	1	16.49	599.04	4	2393.14	18685	48.7915	-1.57671	False	42.1	K1(DSSO Hydrolyzed);K5(DSSO);K6(DSSO Hydrolyzed)	K7(DSSO)	lhcb42_0076852-lhcb42_0076852	KAAPKKPSR	5	lhcb42_0076852	14	FGFAFGKK	7	lhcb42_0076852	8	18685;18691;18692;18693;18694	694.8302;710.816772	2;2	478.255005;494.240753	2;2	20180922_F1_Ag5_alban001_SA_PLdsso_2021.raw	F22	2
GASTGYDNAVALPAGGRGDEEELGKENNK-GSSFLDPKGR	DSSO	Intra	MS2_MS3	MS2	62.71	1	2	62.71	828.792	5	4139.93	17774	49.1184	-2.80636	False	39.46	K25(DSSO)	K8(DSSO)	psbo_0058312-psbo_0058312	GASTGYDNAVALPAGGRGDEEELGKENNK	25	psbo_0058312	187	GSSFLDPKGR	8	psbo_0058312	160	17774;17776;17777;17778;17779;17779	991.799979;1002.456959	3;3	1117.563965;1149.53833	1;1	20180922_F1_Ag5_alban001_SA_PLdsso_22.raw	F13	1
LGANVGSAQGPTGLGKYLMR-GSSFLDPKGR	DSSO	Inter	MS2_MS3	MS2	62.71	1	4	62.71	807.407	4	3226.6	19742	59.1769	-1.95056	False	49.07	K16(DSSO);M19(Oxidation)	K8(DSSO)	psbo_0058312-cp43_0013521	LGANVGSAQGPTGLGKYLMR	16	cp43_0013521	325	GSSFLDPKGR	8	psbo_0058312	160	19742;19747;19748;19749;19750	1030.532858;1046.519312	2;2	559.284973;575.27124	2;2	20180922_F1_Ag5_alban001_SA_PLdsso_1719.raw	F21	2
TVKSAPESIWYGPDRPK-KSATTKK	DSSO	Inter	MS2_MS3	MS2	62.46	1	2	62.46	606.303	5	3027.49	13777	42.0489	-2.45565	False	54.03	K3(DSSO)	K1(DSSO);K7(DSSO Hydrolyzed)	lhcb1_0081729-lhcb2_0062077	TVKSAPESIWYGPDRPK	3	lhcb2_0062077	5	KSATTKK	1	lhcb1_0081729	2	13777;13779;13780;13781;13782	993.005449;1008.997009	2;2	497.250183;513.236755	2;2	20180922_F1_Ag5_alban001_SA_PLdsso_24.raw	F15	5
WFKGAR-AQAGDKR	DSSO	Intra	MS2_MS3	MS2	62.39	1	2	62.39	556.277	3	1666.82	9076	31.7975	-3.16777	False	42.1	K3(DSSO)	K6(DSSO)	psbp_0033281-psbp_0033281	WFKGAR	3	psbp_0033281	170	AQAGDKR	6	psbp_0033281	166	9076;9081;9082;9083;9084	409.719635;425.705566	2;2	799.406372;831.378113	1;1	20180922_F1_Ag5_alban001_SA_PLdsso_25.raw	F16	1
WFKGAR-AQAGDKR	DSSO	Intra	MS2_MS3	MS2	62.39	1	2	62.39	556.276	3	1666.81	8748	31.3948	-1.18921	False	42.1	K3(DSSO)	K6(DSSO)	psbp_0033281-psbp_0033281	WFKGAR	3	psbp_0033281	170	AQAGDKR	6	psbp_0033281	166	8748;8750;8751;8752;8753	409.719818;425.705872	2;2	799.406677;831.37915	1;1	20180922_F1_Ag5_alban001_SA_PLdsso_24.raw	F15	1
TADGDEGGKHQLITATVK-LYICKAQAGDKR	DSSO	Intra	MS2_MS3	MS2	61.56	1	2	61.56	720.149	5	3596.71	15842	43.8255	-3.15862	False	61.04	K9(DSSO)	C4(Carbamidomethyl);K5(DSSO);K11(DSSO Hydrolyzed)	psbp_0033281-psbp_0033281	TADGDEGGKHQLITATVK	9	psbp_0033281	143	LYICKAQAGDKR	5	psbp_0033281	160	15842;15844;15845;15846;15847	632.322015;642.979365	3;3	826.89679;842.878906	2;2	20180922_F1_Ag5_alban001_SA_PLdsso_23.raw	F14	1
KATLQLAEIK-KAAPK	DSSO	Intra	MS2_MS3	MS2	61.26	1	0	61.26	596.011	3	1786.02	14486	40.8709	-1.79692	False	45.23	K1(DSSO)	K1(DSSO)	lhcb42_0076852-lhcb42_0076852	KATLQLAEIK	1	lhcb42_0076852	205	KAAPK	1	lhcb42_0076852	10	14486;14494;14495	1168.689453;1200.663452	1;1	284.675446;300.66156	2;2	20180922_F1_Ag5_alban001_SA_PLdsso_2021.raw	F22	4
LFSKK-KAAPVK	DSSO	Intra	MS2_MS3	MS2	61.26	1	2	61.26	478.94	3	1434.8	13988	44.2972	-1.29478	False	61.04	K4(DSSO);N-Term(Acetyl_protnterm)	K1(DSSO)	lhcb5_0087274-lhcb5_0087274	LFSKK	4	lhcb5_0087274	4	KAAPVK	1	lhcb5_0087274	6	13988;13990;13991;13992;13993	718.413635;750.386169	1;1	334.210541;350.196381	2;2	20180922_F1_Ag5_alban001_SA_PLdsso_1416.raw	F20	2
TVKSAPESIWYGPDRPK-KTVTK	DSSO	Inter	MS2_MS3	MS2	61.26	1	3	30.62	533.681	5	2664.38	13758	42.4484	-2.32248	False	61.04	K3(DSSO)	K1(DSSO)	lhcb1_0074459_0102114-lhcb2_0062077	TVKSAPESIWYGPDRPK	3	lhcb2_0062077	5	KTVTK	1	lhcb1_0074459_0102114	2	13758;13763;13764;13765;13766	662.350281;672.999625	3;3	315.694336;331.680206	2;2	20180922_F1_Ag5_alban001_SA_PLdsso_25.raw	F16	3
TADGDEGGKHQLITATVK-AQAGDKR	DSSO	Intra	MS2_MS3	MS2	60.52	1	4	60.52	686.59	4	2743.34	9599	33.0269	-2.45429	False	45.23	K9(DSSO)	K6(DSSO)	psbp_0033281-psbp_0033281	TADGDEGGKHQLITATVK	9	psbp_0033281	143	AQAGDKR	6	psbp_0033281	166	9599;9601;9602;9603;9604	947.978171;963.963766	2;2	400.205963;416.19223	2;2	20180922_F1_Ag5_alban001_SA_PLdsso_25.raw	F16	1
KAAPVKQK-LFSKK	DSSO	Intra	MS2_MS3	MS2	58.55	1	2	58.55	423.494	4	1690.96	12115	37.7087	0.05101	False	61.04	K6(DSSO)	K4(DSSO);N-Term(Acetyl_protnterm)	lhcb5_0087274-lhcb5_0087274	KAAPVKQK	6	lhcb5_0087274	11	LFSKK	4	lhcb5_0087274	4	12115;12120;12121;12122;12123	462.286591;478.272736	2;2	359.709534;375.695557	2;2	20180922_F1_Ag5_alban001_SA_PLdsso_22.raw	F13	2
LGDPTTKK-KSATTK	DSSO	Inter	MS2_MS3	MS2	57.71	1	0	57.71	413.72	4	1651.86	4470	19.2104	-1.75226	False	42.1	K7(DSSO)	K1(DSSO)	lhcb1_0081729-cp47_0037811	LGDPTTKK	7	cp47_0037811	503	KSATTK	1	lhcb1_0081729	2	4470;4475;4476;4477;4478;4478	457.253571;473.240265	2;2	689.383728;721.35614	1;1	20180922_F1_Ag5_alban001_SA_PLdsso_2021.raw	F22	4
AATPPVKQGGVDRPLWFASK-SLKELK	DSSO	Intra	MS2_MS3	MS2	57.71	1	2	57.71	761.161	4	3041.62	19470	58.5027	-3.4794	False	49.07	K7(DSSO);N-Term(Acetyl_protnterm)	K3(DSSO)	lhca3_0056726-lhca3_0056726	AATPPVKQGGVDRPLWFASK	7	lhca3_0056726	7	SLKELK	3	lhca3_0056726	179	19470;19472;19473;19474;19475	1111.092672;1127.078882	2;2	771.462402;803.434631	1;1	20180922_F1_Ag5_alban001_SA_PLdsso_1719.raw	F21	1
LAEIKHAR-AASAPKK	DSSO	Inter	MS2_MS3	MS2	57.5	1	2	57.5	442.496	4	1766.96	4496	21.2993	-1.37445	False	49.07	K5(DSSO)	K6(DSSO)	lhcb6_0079196_n1-lhcb6_0079196	LAEIKHAR	5	lhcb6_0079196	183	AASAPKK	6	lhcb6_0079196_n1	6	4496;4501;4502;4503;4504	496.287506;512.273621	2;2	363.710236;379.696136	2;2	20180922_F1_Ag5_alban001_SA_PLdsso_27.raw	F18	3
KSATTKK-KAAPK	DSSO	Inter	MS2_MS3	MS2	57.07	1	1	15.83	403.46	4	1610.82	3463	18.3277	-3.61443	False	45.23	K1(DSSO);K6(DSSO Hydrolyzed)	K1(DSSO)	lhcb42_0076852-lhcb1_0081729	KSATTKK	1	lhcb1_0081729	2	KAAPK	1	lhcb42_0076852	10	3463;3465;3466;3467;3468	497.249115;513.235229	2;2	284.675446;300.661499	2;2	20180922_F1_Ag5_alban001_SA_PLdsso_22.raw	F13	6
AAAAGFEKGIDR-KAAPK	DSSO	Inter	MS2_MS3	MS2	56.94	1	3	17.5	469.996	4	1876.96	9869	31.6088	-1.99486	False	54.03	K8(DSSO)	K1(DSSO)	lhcb42_0076852-cp43_0013521	AAAAGFEKGIDR	8	cp43_0013521	443	KAAPK	1	lhcb42_0076852	10	9869;9874;9875;9876;9877	630.322815;646.308777	2;2	284.675842;300.661926	2;2	20180922_F1_Ag5_alban001_SA_PLdsso_2021.raw	F22	4
KTVTKK-VKELK	DSSO	Inter	MS2_MS3	MS2	56.94	1	0	56.94	414.227	4	1653.89	5943	24.5386	-3.61318	False	45.23	K1(DSSO);K5(DSSO Hydrolyzed)	K2(DSSO)	lhcb1_0081729-lhcb1_0074459_0102114	KTVTKK	1	lhcb1_0074459_0102114	2	VKELK	2	lhcb1_0081729	179	5943;5948;5949;5950;5951	467.749725;483.735718	2;2	335.710297;351.696198	2;2	20180922_F1_Ag5_alban001_SA_PLdsso_22.raw	F13	7
GDEEELGKENNKSAASSK-GSSFLDPKGR	DSSO	Intra	MS2_MS3	MS2	56.63	1	2	56.63	823.118	4	3289.45	13530	43.6091	-1.13113	False	54.03	K8(DSSO);K12(DSSO Hydrolyzed)	K8(DSSO)	psbo_0058312-psbo_0058312	GDEEELGKENNKSAASSK	8	psbo_0058312	187	GSSFLDPKGR	8	psbo_0058312	160	13530;13532;13533;13534;13535	1061.958496;1077.94458	2;2	559.286011;575.272339	2;2	20180922_F1_Ag5_alban001_SA_PLdsso_1719.raw	F21	1
FGFAFGKKK-LYKGLR	DSSO	Inter	MS2_MS3	MS2	56.47	1	0	56.47	528.773	4	2112.07	22263	57.0464	-2.9624	False	45.23	K7(DSSO Hydrolyzed);K8(DSSO)	K3(DSSO)	cp47_0037811-lhcb42_0076852	FGFAFGKKK	8	lhcb42_0076852	9	LYKGLR	3	cp47_0037811	226	22263;22268;22269;22270;22271	630.310364;646.296448	2;2	402.242523;418.228424	2;2	20180922_F1_Ag5_alban001_SA_PLdsso_23.raw	F14	2
GSSFLDPKGR-SAASSKGK	DSSO	Intra	MS2_MS3	MS2	56.09	1	2	56.09	489.744	4	1955.95	11600	35.3407	-1.68651	False	54.03	K8(DSSO)	K6(DSSO)	psbo_0058312-psbo_0058312	GSSFLDPKGR	8	psbo_0058312	160	SAASSKGK	6	psbo_0058312	197	11600;11602;11603;11604;11605	559.285034;575.27124	2;2	789.406555;821.382202	1;1	20180922_F1_Ag5_alban001_SA_PLdsso_2021.raw	F22	1
NAELDSEKR-KAAPK	DSSO	Intra	MS2_MS3	MS2	55.6	1	2	55.6	433.969	4	1732.86	5362	21.3863	-0.98063	False	54.03	K8(DSSO)	K1(DSSO)	lhcb42_0076852-lhcb42_0076852	NAELDSEKR	8	lhcb42_0076852	184	KAAPK	1	lhcb42_0076852	10	5362;5367;5368;5369;5370	558.269409;574.255493	2;2	284.67572;300.661591	2;2	20180922_F1_Ag5_alban001_SA_PLdsso_2021.raw	F22	4
KVSSASPWYGPDR-KTVTK	DSSO	Intra	MS2_MS3	MS2	55.6	1	2	44.95	728.366	3	2183.08	12146	37.7614	-1.39024	False	61.04	K1(DSSO)	K1(DSSO)	lhcb1_0074459_0102114-lhcb1_0074459_0102114	KVSSASPWYGPDR	1	lhcb1_0074459_0102114	7	KTVTK	1	lhcb1_0074459_0102114	2	12146;12149;12150;12151;12152	752.365295;768.350734	2;2	630.381836;662.354126	1;1	20180922_F1_Ag5_alban001_SA_PLdsso_22.raw	F13	2
KKAAPK-KAAPVK	DSSO	Inter	MS2_MS3	MS2	55.13	1	0	55.13	397.967	4	1588.85	4479	19.228	-1.88213	False	54.03	K1(DSSO Hydrolyzed);K2(DSSO)	K1(DSSO)	lhcb5_0087274-lhcb42_0076852	KKAAPK	2	lhcb42_0076852	10	KAAPVK	1	lhcb5_0087274	6	4479;4481;4482;4483;4484	436.731293;452.717255	2;2	334.21051;350.196411	2;2	20180922_F1_Ag5_alban001_SA_PLdsso_2021.raw	F22	4
NAELDSEKR-KAAPVK	DSSO	Inter	MS2_MS3	MS2	55.13	1	2	55.13	458.737	4	1831.92	5968	24.5905	-1.69784	False	54.03	K8(DSSO)	K1(DSSO)	lhcb5_0087274-lhcb42_0076852	NAELDSEKR	8	lhcb42_0076852	184	KAAPVK	1	lhcb5_0087274	6	5968;5970;5971;5972;5973	558.273682;574.256104	2;2	667.414246;699.386353	1;1	20180922_F1_Ag5_alban001_SA_PLdsso_22.raw	F13	5
LYKGLR-KKAAPK	DSSO	Inter	MS2_MS3	MS2	55.13	1	2	55.13	431.984	4	1724.91	9080	30.409	-3.39575	False	45.23	K3(DSSO)	K1(DSSO Hydrolyzed);K2(DSSO)	cp47_0037811-lhcb42_0076852	LYKGLR	3	cp47_0037811	226	KKAAPK	2	lhcb42_0076852	10	9080;9085;9086;9086;9087;9088;9088	402.241608;418.227936	2;2	436.730499;452.716644	2;2	20180922_F1_Ag5_alban001_SA_PLdsso_23.raw	F14	3
FGFAFGKK-KPEDFAK	DSSO	Inter	MS2_MS3	MS2	54.89	1	0	54.89	473.987	4	1892.93	20847	53.7636	-1.51481	False	54.03	K7(DSSO)	K1(DSSO)	lhcb5_0087274-lhcb42_0076852	FGFAFGKK	7	lhcb42_0076852	8	KPEDFAK	1	lhcb5_0087274	66	20847;20849;20850;20851;20852	478.255554;494.242035	2;2	444.727203;460.712982	2;2	20180922_F1_Ag5_alban001_SA_PLdsso_23.raw	F14	6
SATTKK-TVKKK	DSSO	Inter	MS2_MS3	MS2	54.67	1	2	54.67	393.707	4	1571.81	3431	18.2519	-2.01667	False	61.04	K5(DSSO)	K4(DSSO);K5(DSSO Hydrolyzed)	lhcb1_0081729-lhcb1_0050874_0063631	SATTKK	5	lhcb1_0081729	7	TVKKK	4	lhcb1_0050874_0063631	6	3431;3433;3434;3435;3436;3436	345.195099;361.181549	2;2	417.226074;433.211731	2;2	20180922_F1_Ag5_alban001_SA_PLdsso_22.raw	F13	4
NAELDSEKR-FGFAFGKKK	DSSO	Intra	MS2_MS3	MS2	54.53	1	1	54.53	808.714	3	2424.13	20163	51.6567	-2.41683	False	42.1	K8(DSSO)	K7(DSSO);K8(DSSO Hydrolyzed)	lhcb42_0076852-lhcb42_0076852	NAELDSEKR	8	lhcb42_0076852	184	FGFAFGKKK	7	lhcb42_0076852	8	20163;20165;20166;20167;20168	1115.53418;1147.505615	1;1	1259.612671;1291.585693	1;1	20180922_F1_Ag5_alban001_SA_PLdsso_2021.raw	F22	3
TGKPSLDLPK-SATTKK	DSSO	Inter	MS2_MS3	MS2	53.33	1	2	46.66	462.75	4	1847.98	12218	36.5883	-0.7276	False	54.03	K3(DSSO)	K5(DSSO)	lhcb1_0081729-cp47_0037811	TGKPSLDLPK	3	cp47_0037811	129	SATTKK	5	lhcb1_0081729	7	12218;12227;12228;12229;12230	555.31366;571.299622	2;2	345.194733;361.181335	2;2	20180922_F1_Ag5_alban001_SA_PLdsso_2021.raw	F22	4
ATLQLAEIKHAR-KAAPVK	DSSO	Inter	MS2_MS3	MS2	53.23	1	0	53.23	425.044	5	2121.19	11477	39.7787	-1.70437	False	54.03	K9(DSSO)	K1(DSSO)	lhcb5_0087274-lhcb42_0076852	ATLQLAEIKHAR	9	lhcb42_0076852	214	KAAPVK	1	lhcb5_0087274	6	11477;11479;11480	468.936096;479.593628	3;3	334.210022;350.195923	2;2	20180922_F1_Ag5_alban001_SA_PLdsso_26.raw	F17	5
LAEIKHAR-KSATTK	DSSO	Inter	MS2_MS3	MS2	53.23	1	2	53.23	433.238	4	1729.93	4276	20.7059	-1.41445	False	73.05	K5(DSSO)	K1(DSSO)	lhcb1_0081729-lhcb6_0079196	LAEIKHAR	5	lhcb6_0079196	183	KSATTK	1	lhcb1_0081729	2	4276;4278;4279;4280;4281	496.288849;512.275208	2;2	345.19574;361.181671	2;2	20180922_F1_Ag5_alban001_SA_PLdsso_27.raw	F18	6
QKVVAPANEELAK-KSATTK	DSSO	Inter	MS2_MS3	MS2	53.23	1	3	53.23	548.043	4	2189.15	7509	28.5028	-1.50812	False	39.46	K2(DSSO)	K1(DSSO)	lhcb1_0081729-lhcb5_0087274	QKVVAPANEELAK	2	lhcb5_0087274	13	KSATTK	1	lhcb1_0081729	2	7509;7511;7512;7513;7514	725.898591;741.884521	2;2	345.194794;361.180817	2;2	20180922_F1_Ag5_alban001_SA_PLdsso_1719.raw	F21	6
FGFAFGKK-KAAPK	DSSO	Intra	MS2_MS3	MS2	52.68	1	2	40.32	393.963	4	1572.83	17995	48.0266	-4.07943	False	61.04	K7(DSSO)	K1(DSSO)	lhcb42_0076852-lhcb42_0076852	FGFAFGKK	7	lhcb42_0076852	8	KAAPK	1	lhcb42_0076852	10	17995;17998;17999;18000;18001	478.255096;494.241486	2;2	284.675873;300.661713	2;2	20180922_F1_Ag5_alban001_SA_PLdsso_23.raw	F14	3
SATTKK-LFSKK	DSSO	Inter	MS2_MS3	MS2	52.68	1	2	52.68	486.262	3	1456.77	12749	41.7519	-0.64077	False	54.03	K5(DSSO)	K4(DSSO);N-Term(Acetyl_protnterm)	lhcb1_0081729-lhcb5_0087274	SATTKK	5	lhcb1_0081729	7	LFSKK	4	lhcb5_0087274	4	12749;12754;12755;12756;12757	345.194794;361.180847	2;2	718.413879;750.385681	1;1	20180922_F1_Ag5_alban001_SA_PLdsso_1416.raw	F20	4
LLVPAKWNPSK-AQAGDKR	DSSO	Intra	MS2_MS3	MS2	52.59	1	2	52.59	539.539	4	2155.14	17726	47.0052	-1.30268	False	61.04	K6(DSSO)	K6(DSSO)	psbp_0033281-psbp_0033281	LLVPAKWNPSK	6	psbp_0033281	33	AQAGDKR	6	psbp_0033281	166	17726;17731;17732;17733;17734	653.879028;669.865234	2;2	400.205963;416.191925	2;2	20180922_F1_Ag5_alban001_SA_PLdsso_2021.raw	F22	1
TADGDEGGKHQLITATVKDGK-AQAGDKR	DSSO	Intra	MS2_MS3	MS2	52.59	1	2	52.59	644.705	5	3219.5	10888	35.9563	-2.66078	False	73.05	K9(DSSO Hydrolyzed);K18(DSSO)	K6(DSSO)	psbp_0033281-psbp_0033281	TADGDEGGKHQLITATVKDGK	18	psbp_0033281	152	AQAGDKR	6	psbp_0033281	166	10888;10890;10891;10892;10893	791.038446;801.697561	3;3	400.205811;416.191895	2;2	20180922_F1_Ag5_alban001_SA_PLdsso_24.raw	F15	1
TADGDEGGKHQLITATVK-AQAGDKR	DSSO	Intra	MS2_MS3	MS2	51.28	1	4	51.28	686.589	4	2743.34	9507	33.0833	-1.65304	False	45.23	K9(DSSO)	K6(DSSO)	psbp_0033281-psbp_0033281	TADGDEGGKHQLITATVK	9	psbp_0033281	143	AQAGDKR	6	psbp_0033281	166	9507;9512;9513;9514;9515	947.978598;963.964439	2;2	400.206299;416.192719	2;2	20180922_F1_Ag5_alban001_SA_PLdsso_24.raw	F15	1
TADGDEGGKHQLITATVK-AQAGDKR	DSSO	Intra	MS2_MS3	MS2	51.28	1	4	51.28	686.591	4	2743.34	8674	32.8473	-4.32385	False	45.23	K9(DSSO)	K6(DSSO)	psbp_0033281-psbp_0033281	TADGDEGGKHQLITATVK	9	psbp_0033281	143	AQAGDKR	6	psbp_0033281	166	8674;8676;8677;8678;8679	947.978964;963.964867	2;2	400.206421;416.19223	2;2	20180922_F1_Ag5_alban001_SA_PLdsso_26.raw	F17	1
FFDPLGLAADPEKK-KAAPK	DSSO	Intra	MS2_MS3	MS2	51	1	4	33.09	555.541	4	2219.14	24760	61.1899	-0.80486	False	45.23	K13(DSSO)	K1(DSSO)	lhcb42_0076852-lhcb42_0076852	FFDPLGLAADPEKK	13	lhcb42_0076852	204	KAAPK	1	lhcb42_0076852	10	24760;24764;24765;24766;24767	801.415833;817.401306	2;2	284.676544;300.662628	2;2	20180922_F1_Ag5_alban001_SA_PLdsso_2021.raw	F22	4
KDIQPWQER-YNAKK	DSSO	Inter	MS2_MS3	MS2	50.62	1	2	50.62	495.748	4	1979.97	11281	35.084	-2.28423	False	45.23	K1(DSSO)	K4(DSSO)	psbo_0058312-cp43_0013521	KDIQPWQER	1	cp43_0013521	368	YNAKK	4	psbo_0058312	49	11281;11287;11288;11289;11290	627.317749;643.303772	2;2	339.184021;355.17038	2;2	20180922_F1_Ag5_alban001_SA_PLdsso_23.raw	F14	2
QETEEKR-ESNFKSK	DSSO	Intra	MS2_MS3	MS2	50.34	1	2	50.34	479.724	4	1915.88	4689	21.3548	-2.51897	False	28.93	K6(DSSO)	K5(DSSO)	tl183_0065375-tl183_0065375	QETEEKR	6	tl183_0065375	171	ESNFKSK	5	tl183_0065375	163	4689;4691;4692;4693;4694	487.232117;503.21817	2;2	893.434998;925.408081	1;1	20180922_F1_Ag5_alban001_SA_PLdsso_22.raw	F13	1
QKVVAPANEELAK-FGFAFGKKK	DSSO	Inter	MS2_MS3	MS2	50.04	1	2	50.04	690.602	4	2759.39	17679	53.9033	-2.93179	False	61.04	K2(DSSO)	K7(DSSO Hydrolyzed);K8(DSSO)	lhcb42_0076852-lhcb5_0087274	QKVVAPANEELAK	2	lhcb5_0087274	13	FGFAFGKKK	8	lhcb42_0076852	9	17679;17681;17682;17683;17684	725.898621;741.88446	2;2	630.310486;646.295654	2;2	20180922_F1_Ag5_alban001_SA_PLdsso_1719.raw	F21	4
LYPGGKFFDPLGLAADPEKK-NAELDSEKR	DSSO	Intra	MS2_MS3	MS2	50.04	1	2	50.04	846.174	4	3381.68	22954	65.2718	-2.45556	False	49.07	K6(DSSO)	K8(DSSO)	lhcb42_0076852-lhcb42_0076852	LYPGGKFFDPLGLAADPEKK	6	lhcb42_0076852	191	NAELDSEKR	8	lhcb42_0076852	184	22954;22956;22957;22958;22959	1109.083883;1125.070947	2;2	1115.534546;1147.506836	1;1	20180922_F1_Ag5_alban001_SA_PLdsso_24.raw	F15	3
FGFAFGKK-LYKGLR	DSSO	Inter	MS2_MS3	MS2	49.54	1	0	49.54	452.745	4	1807.96	20417	57.2767	-1.79394	False	54.03	K7(DSSO)	K3(DSSO)	cp47_0037811-lhcb42_0076852	FGFAFGKK	7	lhcb42_0076852	8	LYKGLR	3	cp47_0037811	226	20417;20418;20419;20419	478.255188;494.240936	2;2	402.241791;418.227112	2;2	20180922_F1_Ag5_alban001_SA_PLdsso_24.raw	F15	2
AAPKKPSR-KAAPVK	DSSO	Inter	MS2_MS3	MS2	49.35	1	0	49.35	450.99	4	1800.94	5317	21.284	-2.13626	False	49.07	K4(DSSO Hydrolyzed);K5(DSSO)	K1(DSSO)	lhcb5_0087274-lhcb42_0076852	AAPKKPSR	5	lhcb42_0076852	15	KAAPVK	1	lhcb5_0087274	6	5317;5319;5320;5321;5322	542.777771;558.763	2;2	667.412842;699.385193	1;1	20180922_F1_Ag5_alban001_SA_PLdsso_2021.raw	F22	4
SEGVTKNTPLAFQNTK-SAASSKGK	DSSO	Intra	MS2_MS3	MS2	49.35	1	2	49.35	657.582	4	2627.31	10924	37.5005	-2.64735	False	49.07	K6(DSSO)	K6(DSSO)	psbo_0058312-psbo_0058312	SEGVTKNTPLAFQNTK	6	psbo_0058312	67	SAASSKGK	6	psbo_0058312	197	10924;10926;10927;10928;10929	596.975276;607.632174	3;3	789.410156;821.382263	1;1	20180922_F1_Ag5_alban001_SA_PLdsso_1719.raw	F21	1
FGFAFGKKK-KTVTK	DSSO	Inter	MS2_MS3	MS2	47.63	1	1	47.63	485.499	4	1938.97	17476	48.4624	-1.69485	False	49.07	K7(DSSO Hydrolyzed);K8(DSSO)	K1(DSSO)	lhcb1_0074459_0102114-lhcb42_0076852	FGFAFGKKK	8	lhcb42_0076852	9	KTVTK	1	lhcb1_0074459_0102114	2	17476;17481;17482;17483;17484	630.310608;646.296265	2;2	315.694489;331.680359	2;2	20180922_F1_Ag5_alban001_SA_PLdsso_22.raw	F13	2
NAELDSEKR-KAAPK	DSSO	Intra	MS2_MS3	MS2	47.14	1	2	47.14	433.97	4	1732.86	5671	23.8081	-2.53131	False	54.03	K8(DSSO)	K1(DSSO)	lhcb42_0076852-lhcb42_0076852	NAELDSEKR	8	lhcb42_0076852	184	KAAPK	1	lhcb42_0076852	10	5671;5676;5677;5678;5679	558.269226;574.255493	2;2	284.67569;300.661621	2;2	20180922_F1_Ag5_alban001_SA_PLdsso_22.raw	F13	4
GASTGYDNAVALPAGGRGDEEELGKENNK-GSSFLDPKGR	DSSO	Intra	MS2_MS3	MS2	47.07	1	2	42.47	828.791	5	4139.92	18454	48.8529	-0.81556	False	50.07	K25(DSSO)	K8(DSSO)	psbo_0058312-psbo_0058312	GASTGYDNAVALPAGGRGDEEELGKENNK	25	psbo_0058312	187	GSSFLDPKGR	8	psbo_0058312	160	18454;18459;18460;18461;18462	991.800709;1002.457757	3;3	559.286133;575.2724	2;2	20180922_F1_Ag5_alban001_SA_PLdsso_23.raw	F14	1
ATLQLAEIKHAR-KAAPK	DSSO	Intra	MS2_MS3	MS2	46.62	1	4	46.62	506.284	4	2022.12	10950	38.4831	0.29237	False	45.23	K9(DSSO)	K1(DSSO)	lhcb42_0076852-lhcb42_0076852	ATLQLAEIKHAR	9	lhcb42_0076852	214	KAAPK	1	lhcb42_0076852	10	10950;10955;10956;10957;10958	702.899231;718.88739	2;2	568.345276;600.317566	1;1	20180922_F1_Ag5_alban001_SA_PLdsso_26.raw	F17	4
QKVVAPANEELAK-KSATTK	DSSO	Inter	MS2_MS3	MS2	45.99	1	4	45.99	548.043	4	2189.15	8355	28.1141	-1.06182	False	35.17	K2(DSSO)	K1(DSSO)	lhcb1_0081729-lhcb5_0087274	QKVVAPANEELAK	2	lhcb5_0087274	13	KSATTK	1	lhcb1_0081729	2	8355;8358;8359;8360;8361	725.89801;741.88501	2;2	345.195343;361.181305	2;2	20180922_F1_Ag5_alban001_SA_PLdsso_2021.raw	F22	6
AAAAGFEKGIDR-AAPKKPSR	DSSO	Inter	MS2_MS3	MS2	45.75	1	2	45.75	444.236	5	2217.15	7358	29.3587	-2.47192	False	45.23	K8(DSSO)	K4(DSSO)	lhcb42_0076852-cp43_0013521	AAAAGFEKGIDR	8	cp43_0013521	443	AAPKKPSR	4	lhcb42_0076852	14	7358;7360;7361;7362;7363	630.322571;646.308716	2;2	303.514679;314.172821	3;3	20180922_F1_Ag5_alban001_SA_PLdsso_26.raw	F17	3
KAAPKKPSR-FGFAFGKK	DSSO	Intra	MS2_MS3	MS2	45.63	1	1	45.63	550.533	4	2199.11	19344	50.0594	-1.1568	False	45.23	K1(DSSO);K6(DSSO)	K7(DSSO)	lhcb42_0076852-lhcb42_0076852	KAAPKKPSR	1	lhcb42_0076852	10	FGFAFGKK	7	lhcb42_0076852	8	19344;19346;19347;19347;19348;19349	597.818665;613.804386	2;2	478.255768;494.240997	2;2	20180922_F1_Ag5_alban001_SA_PLdsso_2021.raw	F22	2
GDEEELGKENNK-DKEGR	DSSO	Inter	MS2_MS3	MS2	45.16	1	1	45.16	531.486	4	2122.92	6705	26.3246	-1.15055	False	49.07	K8(DSSO)	K2(DSSO)	cp47_0037811-psbo_0058312	GDEEELGKENNK	8	psbo_0058312	187	DKEGR	2	cp47_0037811	348	6705;6710;6711;6711	708.303528;724.305359	2;2	329.661896;345.647766	2;2	20180922_F1_Ag5_alban001_SA_PLdsso_1719.raw	F21	2
GDEEELGKENNK-DKEGR	DSSO	Inter	MS2_MS3	MS2	45.16	1	1	45.16	531.487	4	2122.92	5514	22.8784	-2.53124	False	49.07	K8(DSSO)	K2(DSSO)	cp47_0037811-psbo_0058312	GDEEELGKENNK	8	psbo_0058312	187	DKEGR	2	cp47_0037811	348	5514;5516;5517;5517	708.304016;724.305054	2;2	329.661865;345.648071	2;2	20180922_F1_Ag5_alban001_SA_PLdsso_1719.raw	F21	2
KAAPVKQK-TVTKK	DSSO	Inter	MS2_MS3	MS2	45.16	1	0	45.16	445.491	4	1778.94	4680	19.7041	-2.01292	False	54.03	K1(DSSO Hydrolyzed);K6(DSSO)	K4(DSSO)	lhcb1_0074459_0102114-lhcb5_0087274	KAAPVKQK	6	lhcb5_0087274	11	TVTKK	4	lhcb1_0074459_0102114	6	4680;4682;4683;4684;4685	550.294556;566.280518	2;2	315.694519;331.680359	2;2	20180922_F1_Ag5_alban001_SA_PLdsso_2021.raw	F22	3
LAEIKHAR-LFSKK	DSSO	Inter	MS2_MS3	MS2	45.16	1	4	45.16	440.495	4	1758.96	16373	46.1944	-0.66583	False	61.04	K5(DSSO)	K4(DSSO);N-Term(Acetyl_protnterm)	lhcb5_0087274-lhcb6_0079196	LAEIKHAR	5	lhcb6_0079196	183	LFSKK	4	lhcb5_0087274	4	16373;16376;16377;16378;16379	331.193634;341.851044	3;3	718.413208;750.385132	1;1	20180922_F1_Ag5_alban001_SA_PLdsso_22.raw	F13	4
QKVVAPANEELAKWYGPDR-VKELK	DSSO	Inter	MS2_MS3	MS2	45.16	1	0	45.16	780.892	4	3120.55	17980	54.6639	-2.41015	False	49.07	K2(DSSO Hydrolyzed);K13(DSSO)	K2(DSSO)	lhcb1_0081729-lhcb5_0087274	QKVVAPANEELAKWYGPDR	13	lhcb5_0087274	24	VKELK	2	lhcb1_0081729	179	17980;17982;17983;17984;17985	1201.080136;1217.067769	2;2	335.710358;351.696411	2;2	20180922_F1_Ag5_alban001_SA_PLdsso_1719.raw	F21	10
KVSSASPWYGPDR-KTVTK	DSSO	Intra	MS2_MS3	MS2	45.11	1	2	33.57	728.366	3	2183.08	12408	38.2646	-1.97764	False	61.04	K1(DSSO)	K1(DSSO)	lhcb1_0074459_0102114-lhcb1_0074459_0102114	KVSSASPWYGPDR	1	lhcb1_0074459_0102114	7	KTVTK	1	lhcb1_0074459_0102114	2	12408;12413;12414;12415;12416	752.366292;768.352198	2;2	630.38324;662.355408	1;1	20180922_F1_Ag5_alban001_SA_PLdsso_22.raw	F13	2
TVKSAPESIWYGPDRPK-QKVVAPANEELAK	DSSO	Inter	MS2_MS3	MS2	44.86	1	4	44.86	871.952	4	3484.79	17816	47.679	-2.49216	False	50.07	K3(DSSO)	K2(DSSO)	lhcb5_0087274-lhcb2_0062077	TVKSAPESIWYGPDRPK	3	lhcb2_0062077	5	QKVVAPANEELAK	2	lhcb5_0087274	13	17816;17821;17822;17823;17824	993.01198;1008.997742	2;2	725.899963;741.88623	2;2	20180922_F1_Ag5_alban001_SA_PLdsso_23.raw	F14	5
LKLAEIKHAR-AASAPKK	DSSO	Inter	MS2_MS3	MS2	44.69	1	4	44.69	513.293	4	2050.15	9821	34.5573	-1.11688	False	61.04	K7(DSSO)	K6(DSSO);N-Term(Acetyl_protnterm)	lhcb6_0079196_n1-lhcb6_0079196	LKLAEIKHAR	7	lhcb6_0079196	183	AASAPKK	6	lhcb6_0079196_n1	6	9821;9825;9826;9827;9828	411.588196;422.245667	3;3	768.426575;800.398621	1;1	20180922_F1_Ag5_alban001_SA_PLdsso_27.raw	F18	3
SATTKKVASSGSPWYGPDR-TVKSAPESIWYGPDRPK	DSSO	Inter	MS2_MS3	MS2	44.19	1	2	44.19	873.222	5	4362.08	20143	52.2756	-2.91768	False	61.04	K5(DSSO Tris);K6(DSSO)	K3(DSSO)	lhcb2_0062077-lhcb1_0081729	SATTKKVASSGSPWYGPDR	6	lhcb1_0081729	8	TVKSAPESIWYGPDRPK	3	lhcb2_0062077	5	20143;20145;20146;20147	1164.549582;1180.531881	2;2	662.342651;673.000968	3;3	20180922_F1_Ag5_alban001_SA_PLdsso_23.raw	F14	5
FEEKDGIDYAAVTVQLPGGER-ENNKSAASSK	DSSO	Intra	MS2_MS3	MS2	44.14	1	4	44.14	872.415	4	3486.64	17610	53.7309	-1.19692	False	49.07	K4(DSSO)	K4(DSSO)	psbo_0058312-psbo_0058312	FEEKDGIDYAAVTVQLPGGER	4	psbo_0058312	106	ENNKSAASSK	4	psbo_0058312	191	17610;17612;17613;17614;17615	1174.576071;1190.55975	2;2	545.263123;561.24939	2;2	20180922_F1_Ag5_alban001_SA_PLdsso_1719.raw	F21	1
VTKSDLK-DKEGR	DSSO	Inter	MS2_MS3	MS2	43.82	1	1	43.82	388.699	4	1551.77	5839	22.5496	-2.85502	False	61.04	K3(DSSO)	K2(DSSO)	cp47_0037811-tl183_0065375	VTKSDLK	3	tl183_0065375	28	DKEGR	2	cp47_0037811	348	5839;5841	422.741882;438.727905	2;2	329.660736;345.64682	2;2	20180922_F1_Ag5_alban001_SA_PLdsso_2021.raw	F22	2
VKEIK-KTVKK	DSSO	Inter	MS2_MS3	MS2	43.82	1	0	43.82	388.964	4	1552.83	5597	23.6335	-1.14106	False	61.04	K2(DSSO)	K1(DSSO);K5(DSSO Hydrolyzed)	lhcb5_0087274-lhcb1_0050874_0063631	VKEIK	2	lhcb5_0087274	187	KTVKK	1	lhcb1_0050874_0063631	2	5597;5602;5603;5604;5605	335.710236;351.696289	2;2	417.225311;433.211609	2;2	20180922_F1_Ag5_alban001_SA_PLdsso_22.raw	F13	7
ESNFKSK-KLTSK	DSSO	Intra	MS2_MS3	MS2	43.82	1	0	43.82	524.938	3	1572.8	5651	22.1813	-3.34688	False	42.1	K5(DSSO)	K1(DSSO)	tl183_0065375-tl183_0065375	ESNFKSK	5	tl183_0065375	163	KLTSK	1	tl183_0065375	53	5651;5653;5654;5655;5656	893.436279;925.408264	1;1	315.694122;331.680084	2;2	20180922_F1_Ag5_alban001_SA_PLdsso_23.raw	F14	1
KSATTKK-KAAPVK	DSSO	Inter	MS2_MS3	MS2	43.67	1	0	43.67	428.227	4	1709.89	4234	18.7069	-2.65865	False	42.1	K1(DSSO);K6(DSSO Hydrolyzed)	K1(DSSO)	lhcb5_0087274-lhcb1_0081729	KSATTKK	1	lhcb1_0081729	2	KAAPVK	1	lhcb5_0087274	6	4234;4239;4240;4241;4242	497.249695;513.235657	2;2	334.210114;350.196075	2;2	20180922_F1_Ag5_alban001_SA_PLdsso_2021.raw	F22	5
TIALGKFTK-AAPKKPSR	DSSO	Inter	MS2_MS3	MS2	42.72	1	1	42.72	508.788	4	2032.13	18151	47.7548	-1.58174	False	61.04	K6(DSSO);N-Term(Acetyl_protnterm)	K4(DSSO)	lhcb42_0076852-d2_0013521	TIALGKFTK	6	d2_0013521	6	AAPKKPSR	4	lhcb42_0076852	14	18151;18155	537.813416;553.799255	2;2	454.769287;470.755737	2;2	20180922_F1_Ag5_alban001_SA_PLdsso_2021.raw	F22	3
GSSFLDPKGR-SAASSKGK	DSSO	Intra	MS2_MS3	MS2	42.72	1	2	42.72	489.743	4	1955.95	11831	35.834	-0.37523	False	49.07	K8(DSSO)	K6(DSSO)	psbo_0058312-psbo_0058312	GSSFLDPKGR	8	psbo_0058312	160	SAASSKGK	6	psbo_0058312	197	11831;11834;11835;11836;11837	559.28479;575.270935	2;2	789.407104;821.382141	1;1	20180922_F1_Ag5_alban001_SA_PLdsso_2021.raw	F22	1
GSSFLDPKGR-SAASSKGK	DSSO	Intra	MS2_MS3	MS2	42.72	1	2	42.72	489.743	4	1955.95	11308	36.1284	-1.06209	False	54.03	K8(DSSO)	K6(DSSO)	psbo_0058312-psbo_0058312	GSSFLDPKGR	8	psbo_0058312	160	SAASSKGK	6	psbo_0058312	197	11308;11313;11314;11315;11316	559.285034;575.270996	2;2	789.406555;821.38385	1;1	20180922_F1_Ag5_alban001_SA_PLdsso_22.raw	F13	1
NAELDSEKR-AAPKKPSR	DSSO	Intra	MS2_MS3	MS2	42.12	1	2	42.12	415.415	5	2073.05	4211	20.5361	-3.55734	False	45.23	K8(DSSO)	K4(DSSO)	lhcb42_0076852-lhcb42_0076852	NAELDSEKR	8	lhcb42_0076852	184	AAPKKPSR	4	lhcb42_0076852	14	4211;4213;4214;4215;4216	558.269592;574.255432	2;2	303.514313;314.171478	3;3	20180922_F1_Ag5_alban001_SA_PLdsso_27.raw	F18	3
KTVTKK-VKELK	DSSO	Inter	MS2_MS3	MS2	41.96	1	0	41.96	414.226	4	1653.88	6345	23.7569	-2.28382	False	45.23	K1(DSSO);K5(DSSO Hydrolyzed)	K2(DSSO)	lhcb1_0081729-lhcb1_0074459_0102114	KTVTKK	1	lhcb1_0074459_0102114	2	VKELK	2	lhcb1_0081729	179	6345;6347;6348;6349;6350	467.749512;483.735535	2;2	335.710236;351.696228	2;2	20180922_F1_Ag5_alban001_SA_PLdsso_2021.raw	F22	7
KKQPDQLQTADGWAK-KYGDK	DSSO	Inter	MS2_MS3	MS2	41.96	1	2	41.96	621.059	4	2481.21	10008	35.661	-2.87735	False	45.23	K1(DSSO)	K1(DSSO)	psah2_0040119-psaa_0043580	KKQPDQLQTADGWAK	1	psaa_0043580	125	KYGDK	1	psah2_0040119	1	10008;10010;10011;10012;10013	884.452961;900.438744	2;2	332.667633;348.653687	2;2	20180922_F1_Ag5_alban001_SA_PLdsso_28.raw	F19	2
KSATTKK-VKELK	DSSO	Intra	MS2_MS3	MS2	41.96	1	1	41.96	571.632	3	1712.88	4905	21.9159	-1.00315	False	37.17	K1(DSSO);K6(DSSO Hydrolyzed)	K2(DSSO)	lhcb1_0081729-lhcb1_0081729	KSATTKK	1	lhcb1_0081729	2	VKELK	2	lhcb1_0081729	179	4905;4911;4912;4913;4914	993.493896;1025.468018	1;1	335.710602;351.696777	2;2	20180922_F1_Ag5_alban001_SA_PLdsso_22.raw	F13	9
FFDPLGLAADPEKK-KAAPK	DSSO	Intra	MS2_MS3	MS2	41.96	1	2	41.96	555.541	4	2219.14	20726	61.7408	-0.36459	False	54.03	K13(DSSO)	K1(DSSO)	lhcb42_0076852-lhcb42_0076852	FFDPLGLAADPEKK	13	lhcb42_0076852	204	KAAPK	1	lhcb42_0076852	10	20726;20731;20732;20733;20734	801.413879;817.399902	2;2	284.675598;300.661743	2;2	20180922_F1_Ag5_alban001_SA_PLdsso_1719.raw	F21	4
KFVEDTASSFSVA-WFKGAR	DSSO	Intra	MS2_MS3	MS2	41.57	1	2	41.57	770.37	3	2309.1	20659	57.6982	-2.21101	False	39.46	K1(DSSO)	K3(DSSO)	psbp_0033281-psbp_0033281	KFVEDTASSFSVA	1	psbp_0033281	174	WFKGAR	3	psbp_0033281	170	20659;20661;20662;20663;20664	1441.684937;1473.655337	1;1	818.431091;850.404053	1;1	20180922_F1_Ag5_alban001_SA_PLdsso_1416.raw	F20	1
LGDPTTKK-LYKGLR	DSSO	Intra	MS2_MS3	MS2	40.95	1	0	40.95	442.243	4	1765.95	10945	35.3754	0.20838	False	61.04	K7(DSSO)	K3(DSSO)	cp47_0037811-cp47_0037811	LGDPTTKK	7	cp47_0037811	503	LYKGLR	3	cp47_0037811	226	10945;10950;10951;10952;10953	457.253784;473.239563	2;2	402.242615;418.228546	2;2	20180922_F1_Ag5_alban001_SA_PLdsso_22.raw	F13	1
AAAAGFEKGIDR-AAPKKPSR	DSSO	Inter	MS2_MS3	MS2	40.95	1	2	40.95	444.235	5	2217.15	7382	28.8369	-1.71453	False	42.1	K8(DSSO)	K4(DSSO)	lhcb42_0076852-cp43_0013521	AAAAGFEKGIDR	8	cp43_0013521	443	AAPKKPSR	4	lhcb42_0076852	14	7382;7388;7389;7390;7391	630.323364;646.309448	2;2	303.515259;314.172974	3;3	20180922_F1_Ag5_alban001_SA_PLdsso_27.raw	F18	3
LAEIKHAR-KKAAPVK	DSSO	Inter	MS2_MS3	MS2	40.92	1	2	40.92	403.221	5	2012.07	6047	25.7445	-3.43959	False	45.23	K5(DSSO)	K1(DSSO Hydrolyzed);K2(DSSO)	lhcb5_0087274-lhcb6_0079196	LAEIKHAR	5	lhcb6_0079196	183	KKAAPVK	2	lhcb5_0087274	6	6047;6052;6053;6054;6055	496.288208;512.27478	2;2	486.266205;502.252136	2;2	20180922_F1_Ag5_alban001_SA_PLdsso_26.raw	F17	5
FGFAFGKK-KTVTK	DSSO	Inter	MS2_MS3	MS2	40.91	1	2	7.37	409.471	4	1634.86	17313	48.0842	0.50574	False	61.04	K7(DSSO)	K1(DSSO)	lhcb1_0074459_0102114-lhcb42_0076852	FGFAFGKK	7	lhcb42_0076852	8	KTVTK	1	lhcb1_0074459_0102114	2	17313;17316;17317;17317;17318;17319;17319	478.255493;494.241394	2;2	315.694366;331.680267	2;2	20180922_F1_Ag5_alban001_SA_PLdsso_22.raw	F13	2
GDEEELGKENNKSAASSK-DKEGR	DSSO	Inter	MS2_MS3	MS2	40.91	1	2	40.91	708.306	4	2830.2	6577	25.9734	-1.53056	False	45.23	K8(DSSO Hydrolyzed);K12(DSSO)	K2(DSSO)	cp47_0037811-psbo_0058312	GDEEELGKENNKSAASSK	12	psbo_0058312	191	DKEGR	2	cp47_0037811	348	6577;6579;6580;6581;6582	1061.959131;1077.945208	2;2	329.661713;345.647797	2;2	20180922_F1_Ag5_alban001_SA_PLdsso_1719.raw	F21	2
VKELK-TVKKK	DSSO	Inter	MS2_MS3	MS2	40.91	1	0	40.91	388.964	4	1552.84	5399	23.1354	-2.00635	False	54.03	K2(DSSO)	K3(DSSO Hydrolyzed);K4(DSSO)	lhcb1_0081729-lhcb1_0050874_0063631	VKELK	2	lhcb1_0081729	179	TVKKK	4	lhcb1_0050874_0063631	6	5399;5401;5402;5403;5404;5404	335.710083;351.696136	2;2	417.225281;433.211426	2;2	20180922_F1_Ag5_alban001_SA_PLdsso_22.raw	F13	7
TVKKK-KTVTK	DSSO	Inter	MS2_MS3	MS2	40.91	1	0	40.91	378.957	4	1512.8	3748	18.9528	-2.33487	False	54.03	K3(DSSO Hydrolyzed);K4(DSSO)	K1(DSSO)	lhcb1_0074459_0102114-lhcb1_0050874_0063631	TVKKK	4	lhcb1_0050874_0063631	6	KTVTK	1	lhcb1_0074459_0102114	2	3748;3751	417.22467;433.210999	2;2	315.694092;331.680084	2;2	20180922_F1_Ag5_alban001_SA_PLdsso_22.raw	F13	2
TADGDEGGKHQLITATVK-AQAGDKR	DSSO	Intra	MS2_MS3	MS2	40.71	1	2	40.71	549.473	5	2743.34	9808	33.5182	-1.84845	False	73.05	K9(DSSO)	K6(DSSO)	psbp_0033281-psbp_0033281	TADGDEGGKHQLITATVK	9	psbp_0033281	143	AQAGDKR	6	psbp_0033281	166	9808;9811;9812;9813;9814	632.321405;642.978876	3;3	400.206421;416.192596	2;2	20180922_F1_Ag5_alban001_SA_PLdsso_25.raw	F16	1
FGFAFGKK-SATTKK	DSSO	Inter	MS2_MS3	MS2	40.3	1	2	21.1	424.221	4	1693.86	17855	47.7488	-0.81229	False	61.04	K7(DSSO)	K5(DSSO)	lhcb1_0081729-lhcb42_0076852	FGFAFGKK	7	lhcb42_0076852	8	SATTKK	5	lhcb1_0081729	7	17855;17857;17858;17859;17860	478.256042;494.24234	2;2	345.195557;361.18158	2;2	20180922_F1_Ag5_alban001_SA_PLdsso_23.raw	F14	4
LYPGGKFFDPLGLAADPEKK-NAELDSEKR	DSSO	Intra	MS2_MS3	MS2	40.15	1	2	40.15	677.141	5	3381.68	25548	65.4163	-2.75851	False	61.04	K6(DSSO)	K8(DSSO)	lhcb42_0076852-lhcb42_0076852	LYPGGKFFDPLGLAADPEKK	6	lhcb42_0076852	191	NAELDSEKR	8	lhcb42_0076852	184	25548;25549;25550;25551;25552	739.725091;750.382076	3;3	558.270508;574.25647	2;2	20180922_F1_Ag5_alban001_SA_PLdsso_23.raw	F14	3

## Sheet: (3) C_DSSO
Crosslink Sequence	Found in L	Found in H	Max. XlinkX Score	Crosslinker	Crosslink Type	# CSMs	# Proteins	Modifications A	Sequence A	Modifications B	Accession A	Position A	Sequence B	Accession B	Position B	Protein Descriptions A	Protein Descriptions B		Consensus
SEGVTKNTPLAFQNTK; |; APKDVK	x	x	453.65	DSSO	Intra	6	1	1xDSSO [K6]	SEGVT[K]NTPLAFQNTK	1xDSSO [K3]	psbo_0058312	67	AP[K]DVK	psbo_0058312	234	psbo_0058312	psbo_0058312		psbo_005831267psbo_0058312234
GDEEELGKENNKSAASSK; |; DKEGR	x	x	431.17	DSSO	Inter	9	2	1xDSSO [K8; K12]	GDEEELGKENN[K]SAASSK	1xDSSO [K2]	psbo_0058312	191	D[K]EGR	cp47_0037811	348	psbo_0058312	cp47_0037811		psbo_0058312191cp47_0037811348
GDEEELGKENNKSAASSKGK; |; GSSFLDPKGR	x	x	418.83	DSSO	Intra	16	1	1xDSSO [K8; K12; K20]	GDEEELGKENN[K]SAASSKGK	1xDSSO [K8]	psbo_0058312	191	GSSFLDP[K]GR	psbo_0058312	160	psbo_0058312	psbo_0058312		psbo_0058312191psbo_0058312160
TADGDEGGKHQLITATVK; |; AQAGDKR	x	x	418.02	DSSO	Intra	9	1	1xDSSO [K9]	TADGDEGG[K]HQLITATVK	1xDSSO [K6]	psbp_0033281	143	AQAGD[K]R	psbp_0033281	166	psbp_0033281	psbp_0033281		psbp_0033281143psbp_0033281166
KLCLEPTSFTVKSEGVTK; |; APKDVK	x	x	411.67	DSSO	Intra	4	1	2xCarbamidomethyl [C3; K12]	KLCLEPTSFTV[K]SEGVTK	1xDSSO [K3]	psbo_0058312	61	AP[K]DVK	psbo_0058312	234	psbo_0058312	psbo_0058312		psbo_005831261psbo_0058312234
LTFDEIQSKTYLEVK; |; EGAPKR	x	x	410.84	DSSO	Intra	14	1	1xDSSO [K9]	LTFDEIQS[K]TYLEVK	1xDSSO [K5]	psbo_0058312	15	EGAP[K]R	psbo_0058312	5	psbo_0058312	psbo_0058312		psbo_005831215psbo_00583125
RVGGGLVENQSLSEAWSKIPEK; |; SEGVTKNTPLAFQNTK	x	x	402.88	DSSO	Inter	7	2	1xDSSO [K18]	RVGGGLVENQSLSEAWS[K]IPEK	1xDSSO [K6]	cp47_0037811	303	SEGVT[K]NTPLAFQNTK	psbo_0058312	67	cp47_0037811	psbo_0058312		cp47_0037811303psbo_005831267
GASTGYDNAVALPAGGRGDEEELGKENNK; |; SEGVTKNTPLAFQNTK	x	x	397.85	DSSO	Intra	5	1	1xDSSO [K25]	GASTGYDNAVALPAGGRGDEEELG[K]ENNK	1xDSSO [K6]	psbo_0058312	187	SEGVT[K]NTPLAFQNTK	psbo_0058312	67	psbo_0058312	psbo_0058312		psbo_0058312187psbo_005831267
GDEEELGKENNKSAASSK; |; APKDVK	x	x	392.08	DSSO	Intra	2	1	1xDSSO [K12]	GDEEELGKENN[K]SAASSK	1xDSSO [K3]	psbo_0058312	191	AP[K]DVK	psbo_0058312	234	psbo_0058312	psbo_0058312		psbo_0058312191psbo_0058312234
SEGVTKNTPLAFQNTK; |; EGAPKR			371.71	DSSO	Intra	2	1	1xDSSO [K6]	SEGVT[K]NTPLAFQNTK	1xDSSO [K5]	psbo_0058312	67	EGAP[K]R	psbo_0058312	5	psbo_0058312	psbo_0058312		psbo_005831267psbo_00583125
SEGVTKNTPLAFQNTK; |; DKEGR			371.62	DSSO	Inter	1	2	1xDSSO [K6]	SEGVT[K]NTPLAFQNTK	1xDSSO [K2]	psbo_0058312	67	D[K]EGR	cp47_0037811	348	psbo_0058312	cp47_0037811		psbo_005831267cp47_0037811348
GASTGYDNAVALPAGGRGDEEELGKENNK; |; SAASSKGK	x	x	371.35	DSSO	Intra	26	1	1xDSSO [K25]	GASTGYDNAVALPAGGRGDEEELG[K]ENNK	1xDSSO [K6]	psbo_0058312	187	SAASS[K]GK	psbo_0058312	197	psbo_0058312	psbo_0058312		psbo_0058312187psbo_0058312197
LGANVGSAQGPTGLGKYLMR; |; LKKDIQPWQER			352.07	DSSO	Intra	4	1	2xOxidation [K16; M19]	LGANVGSAQGPTGLG[K]YLMR	1xDSSO [K2; K3]	cp43_0013521	325	L[K]KDIQPWQER	cp43_0013521	367	cp43_0013521	cp43_0013521		cp43_0013521325cp43_0013521367
LGANVGSAQGPTGLGKYLMR; |; GSSFLDPKGR	x	x	345.12	DSSO	Inter	9	2	2xOxidation [K16; M19]	LGANVGSAQGPTGLG[K]YLMR	1xDSSO [K8]	cp43_0013521	325	GSSFLDP[K]GR	psbo_0058312	160	cp43_0013521	psbo_0058312		cp43_0013521325psbo_0058312160
VGGGLVENQSLSEAWSKIPEK; |; EGAPKR			343.58	DSSO	Inter	1	2	1xDSSO [K17]	VGGGLVENQSLSEAWS[K]IPEK	1xDSSO [K5]	cp47_0037811	303	EGAP[K]R	psbo_0058312	5	cp47_0037811	psbo_0058312		cp47_0037811303psbo_00583125
KLCLEPTSFTVKSEGVTK; |; GDEEELGKENNK	x	x	339.9	DSSO	Intra	2	1	2xCarbamidomethyl [C3; K12]	KLCLEPTSFTV[K]SEGVTK	1xDSSO [K8]	psbo_0058312	61	GDEEELG[K]ENNK	psbo_0058312	187	psbo_0058312	psbo_0058312		psbo_005831261psbo_0058312187
FEEKDGIDYAAVTVQLPGGER; |;GDEEELGKENNKSAASSK	x		339.38	DSSO	Intra	1	1	1xDSSO [K4]	FEE[K]DGIDYAAVTVQLPGGER	1xDSSO [K12]	psbo_0058312	106	GDEEELGKENN[K]SAASSK	psbo_0058312	191	psbo_0058312	psbo_0058312		psbo_0058312106psbo_0058312191
SEGVTKNTPLAFQNTK; |;SAASSKGK	x	x	338.81	DSSO	Intra	4	1	1xDSSO [K6]	SEGVT[K]NTPLAFQNTK	1xDSSO [K6]	psbo_0058312	67	SAASS[K]GK	psbo_0058312	197	psbo_0058312	psbo_0058312		psbo_005831267psbo_0058312197
QLVASGKPDSFSGEFLVPSYR; |;GDEEELGKENNKSAASSK	x	x	338.01	DSSO	Intra	6	1	1xDSSO [K7]	QLVASG[K]PDSFSGEFLVPSYR	2xDSSO Hydrolyzed [K8; K12]	psbo_0058312	138	GDEEELG[K]ENNKSAASSK	psbo_0058312	187	psbo_0058312	psbo_0058312		psbo_0058312138psbo_0058312187
GDEEELGKENNK; |; APKDVK		x	338.01	DSSO	Intra	3	1	1xDSSO [K8]	GDEEELG[K]ENNK	1xDSSO [K3]	psbo_0058312	187	AP[K]DVK	psbo_0058312	234	psbo_0058312	psbo_0058312		psbo_0058312187psbo_0058312234
TADGDEGGKHQLITATVK; |; WFKGAR	x	x	334.81	DSSO	Intra	2	1	1xDSSO [K9]	TADGDEGG[K]HQLITATVK	1xDSSO [K3]	psbp_0033281	143	WF[K]GAR	psbp_0033281	170	psbp_0033281	psbp_0033281		psbp_0033281143psbp_0033281170
IPEKLAFYDYIGNNPAK; |;SEGVTKNTPLAFQNTK			333.11	DSSO	Inter	1	2	1xDSSO [K4]	IPE[K]LAFYDYIGNNPAK	1xDSSO [K6]	cp47_0037811	307	SEGVT[K]NTPLAFQNTK	psbo_0058312	67	cp47_0037811	psbo_0058312		cp47_0037811307psbo_005831267
GASTGYDNAVALPAGGRGDEEELGKENNK; |; LGANVGSAQGPTGLGKYLMR			332.11	DSSO	Inter	4	2	1xDSSO [K25]	GASTGYDNAVALPAGGRGDEEELG[K]ENNK	2xOxidation [K16; M19]	psbo_0058312	187	LGANVGSAQGPTGLG[K]YLMR	cp43_0013521	325	psbo_0058312	cp43_0013521		psbo_0058312187cp43_0013521325
GDEEELGKENNKSAASSK; |; SEGVTKNTPLAFQNTK			332.01	DSSO	Intra	3	1	1xDSSO [K12]	GDEEELGKENN[K]SAASSK	1xDSSO [K6]	psbo_0058312	191	SEGVT[K]NTPLAFQNTK	psbo_0058312	67	psbo_0058312	psbo_0058312		psbo_0058312191psbo_005831267
GASTGYDNAVALPAGGRGDEEELGKENNKSAASSK; |; GSSFLDPKGR	x	x	330.68	DSSO	Intra	22	1	1xDSSO [K25; K29]	GASTGYDNAVALPAGGRGDEEELG[K]ENNKSAASSK	1xDSSO [K8]	psbo_0058312	187	GSSFLDP[K]GR	psbo_0058312	160	psbo_0058312	psbo_0058312		psbo_0058312187psbo_0058312160
SATTKKVASSGSPWYGPDRVK; |; RKSATTKK	x	x	329.07	DSSO	Intra	34	5	1xDSSO [K5; K6]	SATTK[K]VASSGSPWYGPDRVK	1xDSSO [R1; K2; K7]	lhcb1_0081729	8	R[K]SATTKK	lhcb1_0081729	2	lhcb1_0081729;lhcb1_0081729_c153;lhcb1_0081729_c162;lhcb1_0081729_n4;lhcb1_0081729_n5	lhcb1_0081729;lhcb1_0081729_c153;lhcb1_0081729_c162		lhcb1_00817298lhcb1_00817292
SEGVTKNTPLAFQNTK; |;GSSFLDPKGR	x	x	328.61	DSSO	Intra	3	1	1xDSSO [K6]	SEGVT[K]NTPLAFQNTK	1xDSSO [K8]	psbo_0058312	67	GSSFLDP[K]GR	psbo_0058312	160	psbo_0058312	psbo_0058312		psbo_005831267psbo_0058312160
FFDPLGLAADPEKK; |; ATLQLAEIKHAR			325.33	DSSO	Intra	7	3	1xDSSO [K13]	FFDPLGLAADPE[K]K	1xDSSO [K9]	lhcb42_0076852	204	ATLQLAEI[K]HAR	lhcb42_0076852	214	lhcb42_0076852;lhcb42_0076852_n4;lhcb42_0076852_n12	lhcb42_0076852;lhcb42_0076852_n4;lhcb42_0076852_n12		lhcb42_0076852204lhcb42_0076852214
LTFDEIQSKTYLEVK; |; SAASSKGK		x	323.24	DSSO	Intra	3	1	1xDSSO [K9]	LTFDEIQS[K]TYLEVK	1xDSSO [K6]	psbo_0058312	15	SAASS[K]GK	psbo_0058312	197	psbo_0058312	psbo_0058312		psbo_005831215psbo_0058312197
KATLQLAEIKHAR; |;NAELDSEKR	x	x	317.81	DSSO	Intra	21	3	1xDSSO [K1; K10]	[K]ATLQLAEIKHAR	1xDSSO [K8]	lhcb42_0076852	205	NAELDSE[K]R	lhcb42_0076852	184	lhcb42_0076852;lhcb42_0076852_n4;lhcb42_0076852_n12	lhcb42_0076852;lhcb42_0076852_n4;lhcb42_0076852_n12		lhcb42_0076852205lhcb42_0076852184
GTGTANQCPTIDGGVDSFSFKPGKYNAK; |; EGAPKR		x	315.99	DSSO	Intra	1	1	2xCarbamidomethyl [C8; K21]	GTGTANQCPTIDGGVDSFSF[K]PGKYNAK	1xDSSO [K5]	psbo_0058312	42	EGAP[K]R	psbo_0058312	5	psbo_0058312	psbo_0058312		psbo_005831242psbo_00583125
KLCLEPTSFTVKSEGVTK; |; ENNKSAASSK	x	x	314.35	DSSO	Intra	4	1	2xCarbamidomethyl [C3; K12]	KLCLEPTSFTV[K]SEGVTK	1xDSSO [K4]	psbo_0058312	61	ENN[K]SAASSK	psbo_0058312	191	psbo_0058312	psbo_0058312		psbo_005831261psbo_0058312191
VGGGLVENQSLSEAWSKIPEK; |; GDEEELGKENNK			310.9	DSSO	Inter	1	2	1xDSSO [K17]	VGGGLVENQSLSEAWS[K]IPEK	1xDSSO [K8]	cp47_0037811	303	GDEEELG[K]ENNK	psbo_0058312	187	cp47_0037811	psbo_0058312		cp47_0037811303psbo_0058312187
LYPGGKFFDPLGLAADPEKK; |; KSATTKK	x	x	310.52	DSSO	Inter	8	6	1xDSSO [K6]	LYPGG[K]FFDPLGLAADPEKK	1xDSSO [K1]	lhcb42_0076852	191	[K]SATTKK	lhcb1_0081729	2	lhcb42_0076852;lhcb42_0076852_n4;lhcb42_0076852_n12	lhcb1_0081729;lhcb1_0081729_c153;lhcb1_0081729_c162		lhcb42_0076852191lhcb1_00817292
LGANVGSAQGPTGLGKYLMR; |; LKKDIQPWQER			306.9	DSSO	Intra	3	1	2xOxidation [K16; M19]	LGANVGSAQGPTGLG[K]YLMR	1xDSSO [K3]	cp43_0013521	325	LK[K]DIQPWQER	cp43_0013521	368	cp43_0013521	cp43_0013521		cp43_0013521325cp43_0013521368
LYPGGKFFDPLGLAADPEKK; |;NAELDSEKR	x	x	305.78	DSSO	Intra	45	3	1xDSSO [K6; K19]	LYPGG[K]FFDPLGLAADPEKK	1xDSSO [K8]	lhcb42_0076852	191	NAELDSE[K]R	lhcb42_0076852	184	lhcb42_0076852;lhcb42_0076852_n4;lhcb42_0076852_n12	lhcb42_0076852;lhcb42_0076852_n4;lhcb42_0076852_n12		lhcb42_0076852191lhcb42_0076852184
KATLQLAEIK;|;KSATTKK	x	x	303.22	DSSO	Inter	6	6	1xDSSO [K1]	[K]ATLQLAEIK	2xDSSO Hydrolyzed [K1; K6]	lhcb42_0076852	205	[K]SATTKK	lhcb1_0081729	2	lhcb42_0076852;lhcb42_0076852_n4;lhcb42_0076852_n12	lhcb1_0081729;lhcb1_0081729_c153;lhcb1_0081729_c162		lhcb42_0076852205lhcb1_00817292
KATLQLAEIK; |;FGFAFGKKK	x	x	302.65	DSSO	Intra	5	3	1xDSSO [K1]	[K]ATLQLAEIK	1xDSSO [K7; K8]	lhcb42_0076852	205	FGFAFG[K]KK	lhcb42_0076852	8	lhcb42_0076852;lhcb42_0076852_n4;lhcb42_0076852_n12	lhcb42_0076852		lhcb42_0076852205lhcb42_00768528
KATLQLAEIK; |;AAPKKPSR	x	x	302.65	DSSO	Intra	5	3	1xDSSO [K1]	[K]ATLQLAEIK	1xDSSO [K4; K5]	lhcb42_0076852	205	AAP[K]KPSR	lhcb42_0076852	14	lhcb42_0076852;lhcb42_0076852_n4;lhcb42_0076852_n12	lhcb42_0076852;lhcb42_0076852_n4		lhcb42_0076852205lhcb42_007685214
KVASSGSPWYGPDR;|;KPEDFAK	x	x	301.24	DSSO	Inter	1	10	1xDSSO [K1]	[K]VASSGSPWYGPDR	1xDSSO [K1]	lhcb1_0081729	8	[K]PEDFAK	lhcb5_0087274	66	lhcb1_0081729;lhcb1_0081729_c153;lhcb1_0081729_c162;lhcb1_0081729_n4;lhcb1_0081729_n5	lhcb5_0087274;lhcb5_0087274_n3;lhcb5_0087274_n8;lhcb5_0087274_n12;lhcb5_0087274_n60		lhcb1_00817298lhcb5_008727466
TVKSAPESIWYGPDRPK; |; QKVVAPANEELAK	x	x	299.66	DSSO	Inter	4	5	1xDSSO [K3]	TV[K]SAPESIWYGPDRPK	1xDSSO [K2]	lhcb2_0062077	5	Q[K]VVAPANEELAK	lhcb5_0087274	13	lhcb2_0062077;lhcb2_0062077_c149	lhcb5_0087274;lhcb5_0087274_n3;lhcb5_0087274_n8		lhcb2_00620775lhcb5_008727413
ESNFKSKQETEEK; |;YNEAIYSTAKR			295.47	DSSO	Intra	5	1	2xDSSO Hydrolyzed [K5; K7]	ESNFKS[K]QETEEK	1xDSSO [K10]	tl183_0065375	165	YNEAIYSTA[K]R	tl183_0065375	136	tl183_0065375	tl183_0065375		tl183_0065375165tl183_0065375136
TVKSAPESIWYGPDRPK; |;LFSKK	x	x	294	DSSO	Inter	3	3	1xDSSO [K3]	TV[K]SAPESIWYGPDRPK	2xAcetyl [L1; K4]	lhcb2_0062077	5	LFS[K]K	lhcb5_0087274	4	lhcb2_0062077;lhcb2_0062077_c149	lhcb5_0087274		lhcb2_00620775lhcb5_00872744
TVKSAPESIWYGPDRPK; |; KSATTK	x	x	292.21	DSSO	Inter	4	5	1xDSSO [K3]	TV[K]SAPESIWYGPDRPK	1xDSSO [K1]	lhcb2_0062077	5	[K]SATTK	lhcb1_0081729	2	lhcb2_0062077;lhcb2_0062077_c149	lhcb1_0081729;lhcb1_0081729_c153;lhcb1_0081729_c162		lhcb2_00620775lhcb1_00817292
SEGVTKNTPLAFQNTKLMTR; |; APKDVK	x	x	291.37	DSSO	Intra	6	1	3xOxidation [K6; K16; M18]	SEGVTKNTPLAFQNT[K]LMTR	1xDSSO [K3]	psbo_0058312	77	AP[K]DVK	psbo_0058312	234	psbo_0058312	psbo_0058312		psbo_005831277psbo_0058312234
KATLQLAEIK; |;APKKPSR		x	290.68	DSSO	Inter	2	3	1xDSSO [K1]	[K]ATLQLAEIK	1xDSSO [K3; K4]	lhcb42_0076852	205	AP[K]KPSR	lhcb42_0076852_n12	3	lhcb42_0076852;lhcb42_0076852_n4;lhcb42_0076852_n12	lhcb42_0076852_n12		lhcb42_0076852205lhcb42_0076852_n123
KNFHINFITLR; |;SKQETEEK	x	x	290.64	DSSO	Intra	2	1	1xDSSO [K1]	[K]NFHINFITLR	1xDSSO [K2]	tl183_0065375	42	S[K]QETEEK	tl183_0065375	165	tl183_0065375	tl183_0065375		tl183_006537542tl183_0065375165
RLTFDEIQSKTYLEVK; |; GSSFLDPKGR			289.75	DSSO	Intra	5	1	1xDSSO [K10]	RLTFDEIQS[K]TYLEVK	1xDSSO [K8]	psbo_0058312	15	GSSFLDP[K]GR	psbo_0058312	160	psbo_0058312	psbo_0058312		psbo_005831215psbo_0058312160
LGANVGSAQGPTGLGKYLMR; |; GDEEELGKENNKSAASSK	x	x	289.65	DSSO	Inter	6	2	2xOxidation [K16; M19]	LGANVGSAQGPTGLG[K]YLMR	1xDSSO [K12]	cp43_0013521	325	GDEEELGKENN[K]SAASSK	psbo_0058312	191	cp43_0013521	psbo_0058312		cp43_0013521325psbo_0058312191
KATLQLAEIK;|;KAAPVK	x		287.77	DSSO	Inter	1	5	1xDSSO [K1]	[K]ATLQLAEIK	1xDSSO [K1]	lhcb42_0076852	205	[K]AAPVK	lhcb5_0087274	6	lhcb42_0076852;lhcb42_0076852_n4;lhcb42_0076852_n12	lhcb5_0087274;lhcb5_0087274_n3		lhcb42_0076852205lhcb5_00872746
AYGEAANVFGKAK; |; AQAGDKR		x	284.47	DSSO	Intra	4	1	1xDSSO [K11]	AYGEAANVFG[K]AK	1xDSSO [K6]	psbp_0033281	11	AQAGD[K]R	psbp_0033281	166	psbp_0033281	psbp_0033281		psbp_003328111psbp_0033281166
QKVVAPANEELAK; |;FGFAFGKK	x	x	273.3	DSSO	Inter	3	4	1xDSSO [K2]	Q[K]VVAPANEELAK	1xDSSO [K7]	lhcb5_0087274	13	FGFAFG[K]K	lhcb42_0076852	8	lhcb5_0087274;lhcb5_0087274_n3;lhcb5_0087274_n8	lhcb42_0076852		lhcb5_008727413lhcb42_00768528
LTFDEIQSKTYLEVK; |; YNAKK		x	272.77	DSSO	Intra	3	1	1xDSSO [K9]	LTFDEIQS[K]TYLEVK	1xDSSO [K4]	psbo_0058312	15	YNA[K]K	psbo_0058312	49	psbo_0058312	psbo_0058312		psbo_005831215psbo_005831249
LVAAIDGLPDPGGPLVKDDKR; |; YNEAIYSTAKR	x	x	271.45	DSSO	Intra	8	1	1xDSSO [K17]	LVAAIDGLPDPGGPLV[K]DDKR	1xDSSO [K10]	tl183_0065375	154	YNEAIYSTA[K]R	tl183_0065375	136	tl183_0065375	tl183_0065375		tl183_0065375154tl183_0065375136
SATTKKVASSGSPWYGPDR; |; TVKSAPESIWYGPDRPK	x		269.71	DSSO	Inter	6	7	2xDSSO Hydrolyzed [K5; K6]	SATTK[K]VASSGSPWYGPDR	1xDSSO [K3]	lhcb1_0081729	8	TV[K]SAPESIWYGPDRPK	lhcb2_0062077	5	lhcb1_0081729;lhcb1_0081729_c153;lhcb1_0081729_c162;lhcb1_0081729_n4;lhcb1_0081729_n5	lhcb2_0062077;lhcb2_0062077_c149		lhcb1_00817298lhcb2_00620775
ATLQLAEIKHAR; |; FGFAFGKK			269.44	DSSO	Intra	1	3	1xDSSO [K9]	ATLQLAEI[K]HAR	1xDSSO [K7]	lhcb42_0076852	214	FGFAFG[K]K	lhcb42_0076852	8	lhcb42_0076852;lhcb42_0076852_n4;lhcb42_0076852_n12	lhcb42_0076852		lhcb42_0076852214lhcb42_00768528
TVKSAPESIWYGPDRPK; |; KPEDFAK	x	x	264.8	DSSO	Inter	1	7	1xDSSO [K3]	TV[K]SAPESIWYGPDRPK	1xDSSO [K1]	lhcb2_0062077	5	[K]PEDFAK	lhcb5_0087274	66	lhcb2_0062077;lhcb2_0062077_c149	lhcb5_0087274;lhcb5_0087274_n3;lhcb5_0087274_n8;lhcb5_0087274_n12;lhcb5_0087274_n60		lhcb2_00620775lhcb5_008727466
QKVVAPANEELAK; |; KPEDFAK		x	264.62	DSSO	Intra	2	5	1xDSSO [K2]	Q[K]VVAPANEELAK	1xDSSO [K1]	lhcb5_0087274	13	[K]PEDFAK	lhcb5_0087274	66	lhcb5_0087274;lhcb5_0087274_n3;lhcb5_0087274_n8	lhcb5_0087274;lhcb5_0087274_n3;lhcb5_0087274_n8;lhcb5_0087274_n12;lhcb5_0087274_n60		lhcb5_008727413lhcb5_008727466
QKVVAPANEELAK; |;NAELDSEKR	x	x	264.3	DSSO	Inter	4	6	1xDSSO [K2]	Q[K]VVAPANEELAK	1xDSSO [K8]	lhcb5_0087274	13	NAELDSE[K]R	lhcb42_0076852	184	lhcb5_0087274;lhcb5_0087274_n3;lhcb5_0087274_n8	lhcb42_0076852;lhcb42_0076852_n4;lhcb42_0076852_n12		lhcb5_008727413lhcb42_0076852184
QKVVAPANEELAK; |;KKAAPVK	x	x	264.3	DSSO	Intra	7	3	1xDSSO [K2]	Q[K]VVAPANEELAK	1xDSSO [K2]	lhcb5_0087274	13	K[K]AAPVK	lhcb5_0087274	6	lhcb5_0087274;lhcb5_0087274_n3;lhcb5_0087274_n8	lhcb5_0087274;lhcb5_0087274_n3		lhcb5_008727413lhcb5_00872746
KVASSGSPWYGPDR;|;KAAPK	x	x	258.17	DSSO	Inter	1	8	1xDSSO [K1]	[K]VASSGSPWYGPDR	1xDSSO [K1]	lhcb1_0081729	8	[K]AAPK	lhcb42_0076852	10	lhcb1_0081729;lhcb1_0081729_c153;lhcb1_0081729_c162;lhcb1_0081729_n4;lhcb1_0081729_n5	lhcb42_0076852;lhcb42_0076852_n4;lhcb43_0068262		lhcb1_00817298lhcb42_007685210
TVKSAPESIWYGPDRPK; |; KVSSASPWYGPDR			257.04	DSSO	Inter	1	4	1xDSSO [K3]	TV[K]SAPESIWYGPDRPK	1xDSSO [K1]	lhcb2_0062077	5	[K]VSSASPWYGPDR	lhcb1_0074459_0102114	7	lhcb2_0062077;lhcb2_0062077_c149	lhcb1_0074459_0102114;lhcb1_0050874_0063631		lhcb2_00620775lhcb1_0074459_01021147
ATLQLAEIKHAR; |; FAFGKK		x	256.55	DSSO	Inter	3	3	1xDSSO [K9]	ATLQLAEI[K]HAR	1xDSSO [K5]	lhcb42_0076852	214	FAFG[K]K	lhcb42_0076852_n4	5	lhcb42_0076852;lhcb42_0076852_n4;lhcb42_0076852_n12	lhcb42_0076852_n4		lhcb42_0076852214lhcb42_0076852_n45
TVKSAPESIWYGPDRPK; |;SATTKK	x	x	256.4	DSSO	Inter	2	5	1xDSSO [K3]	TV[K]SAPESIWYGPDRPK	1xDSSO [K5]	lhcb2_0062077	5	SATT[K]K	lhcb1_0081729	7	lhcb2_0062077;lhcb2_0062077_c149	lhcb1_0081729;lhcb1_0081729_c153;lhcb1_0081729_c162		lhcb2_00620775lhcb1_00817297
SATTKKVASSGSPWYGPDR; |; TVTKKVSSASPWYGPDR	x		255.41	DSSO	Inter	5	7	2xDSSO Hydrolyzed [K5; K6]	SATTK[K]VASSGSPWYGPDR	1xDSSO [K4; K5]	lhcb1_0081729	8	TVTK[K]VSSASPWYGPDR	lhcb1_0074459_0102114	7	lhcb1_0081729;lhcb1_0081729_c153;lhcb1_0081729_c162;lhcb1_0081729_n4;lhcb1_0081729_n5	lhcb1_0074459_0102114;lhcb1_0050874_0063631		lhcb1_00817298lhcb1_0074459_01021147
LKKDIQPWQER; |;YNAKK	x		255.14	DSSO	Inter	23	2	1xDSSO [K3]	LK[K]DIQPWQER	1xDSSO [K4]	cp43_0013521	368	YNA[K]K	psbo_0058312	49	cp43_0013521	psbo_0058312		cp43_0013521368psbo_005831249
TVKSAPESIWYGPDRPK; |;AAPKKPSR	x		254.06	DSSO	Inter	1	4	1xDSSO [K3]	TV[K]SAPESIWYGPDRPK	2xDSSO Hydrolyzed [K4; K5]	lhcb2_0062077	5	AAPK[K]PSR	lhcb42_0076852	15	lhcb2_0062077;lhcb2_0062077_c149	lhcb42_0076852;lhcb42_0076852_n4		lhcb2_00620775lhcb42_007685215
TVKSAPESIWYGPDRPK; |;AAPVKQKVVAPANEELAK	x	x	254.03	DSSO	Inter	6	4	1xDSSO [K3]	TV[K]SAPESIWYGPDRPK	2xDSSO Hydrolyzed [K5; K7]	lhcb2_0062077	5	AAPV[K]QKVVAPANEELAK	lhcb5_0087274	11	lhcb2_0062077;lhcb2_0062077_c149	lhcb5_0087274;lhcb5_0087274_n3		lhcb2_00620775lhcb5_008727411
RTVVGDLLKPLNSEYGK; |; LYKGLR	x		253.53	DSSO	Inter	3	2	1xDSSO [K9]	RTVVGDLL[K]PLNSEYGK	1xDSSO [K3]	psbh_0037811	23	LY[K]GLR	cp47_0037811	226	psbh_0037811	cp47_0037811		psbh_003781123cp47_0037811226
QKVVAPANEELAK; |;KKAAPK	x	x	252.59	DSSO	Inter	5	6	1xDSSO [K2]	Q[K]VVAPANEELAK	1xDSSO [K2; K6]	lhcb5_0087274	13	K[K]AAPK	lhcb42_0076852	10	lhcb5_0087274;lhcb5_0087274_n3;lhcb5_0087274_n8	lhcb42_0076852;lhcb42_0076852_n4;lhcb43_0068262		lhcb5_008727413lhcb42_007685210
QKVVAPANEELAK; |; KSATTKK	x	x	251.75	DSSO	Inter	7	6	1xDSSO [K2]	Q[K]VVAPANEELAK	1xDSSO [K1; K6]	lhcb5_0087274	13	[K]SATTKK	lhcb1_0081729	2	lhcb5_0087274;lhcb5_0087274_n3;lhcb5_0087274_n8	lhcb1_0081729;lhcb1_0081729_c153;lhcb1_0081729_c162		lhcb5_008727413lhcb1_00817292
KATLQLAEIK; |;AAPVKQK	x		250.92	DSSO	Inter	1	5	1xDSSO [K1]	[K]ATLQLAEIK	1xDSSO [K5]	lhcb42_0076852	205	AAPV[K]QK	lhcb5_0087274	11	lhcb42_0076852;lhcb42_0076852_n4;lhcb42_0076852_n12	lhcb5_0087274;lhcb5_0087274_n3		lhcb42_0076852205lhcb5_008727411
SEGVTKNTPLAFQNTK; |; ATLKSDGVFR			250.2	DSSO	Inter	1	2	1xDSSO [K6]	SEGVT[K]NTPLAFQNTK	1xDSSO [K4]	psbo_0058312	67	ATL[K]SDGVFR	cp47_0037811	437	psbo_0058312	cp47_0037811		psbo_005831267cp47_0037811437
KSITDYGSPEEFLSK; |;HQLITATVKDGK		x	245.82	DSSO	Intra	1	1	1xDSSO [K1]	[K]SITDYGSPEEFLSK	1xDSSO [K9]	psbp_0033281	69	HQLITATV[K]DGK	psbp_0033281	152	psbp_0033281	psbp_0033281		psbp_003328169psbp_0033281152
SEGVTKNTPLAFQNTKLMTR; |; GSSFLDPKGR	x	x	245.58	DSSO	Intra	12	1	2xOxidation [K6; K16; M18]	SEGVTKNTPLAFQNT[K]LMTR	1xDSSO [K8]	psbo_0058312	77	GSSFLDP[K]GR	psbo_0058312	160	psbo_0058312	psbo_0058312		psbo_005831277psbo_0058312160
KVASSGSPWYGPDR;|;KAAPVK	x	x	244.45	DSSO	Inter	2	7	1xDSSO [K1]	[K]VASSGSPWYGPDR	1xDSSO [K1]	lhcb1_0081729	8	[K]AAPVK	lhcb5_0087274	6	lhcb1_0081729;lhcb1_0081729_c153;lhcb1_0081729_c162;lhcb1_0081729_n4;lhcb1_0081729_n5	lhcb5_0087274;lhcb5_0087274_n3		lhcb1_00817298lhcb5_00872746
KLCLEPTSFTVKSEGVTK; |; GSSFLDPKGR			242.74	DSSO	Intra	2	1	2xCarbamidomethyl [C3; K12]	KLCLEPTSFTV[K]SEGVTK	1xDSSO [K8]	psbo_0058312	61	GSSFLDP[K]GR	psbo_0058312	160	psbo_0058312	psbo_0058312		psbo_005831261psbo_0058312160
TVKSAPESIWYGPDRPK; |; KKAAPK	x	x	241.27	DSSO	Inter	5	5	1xDSSO [K3]	TV[K]SAPESIWYGPDRPK	2xDSSO Hydrolyzed [K1; K2]	lhcb2_0062077	5	K[K]AAPK	lhcb42_0076852	10	lhcb2_0062077;lhcb2_0062077_c149	lhcb42_0076852;lhcb42_0076852_n4;lhcb43_0068262		lhcb2_00620775lhcb42_007685210
TVKSAPESIWYGPDRPK; |;LGDPTTKK	x	x	241.14	DSSO	Inter	2	3	1xDSSO [K3]	TV[K]SAPESIWYGPDRPK	1xDSSO [K7]	lhcb2_0062077	5	LGDPTT[K]K	cp47_0037811	503	lhcb2_0062077;lhcb2_0062077_c149	cp47_0037811		lhcb2_00620775cp47_0037811503
FFDPLGLAADPEKK; |; KKAAPK	x	x	240.98	DSSO	Intra	9	4	1xDSSO [K13]	FFDPLGLAADPE[K]K	1xDSSO [K2]	lhcb42_0076852	204	K[K]AAPK	lhcb42_0076852	10	lhcb42_0076852;lhcb42_0076852_n4;lhcb42_0076852_n12	lhcb42_0076852;lhcb42_0076852_n4;lhcb43_0068262		lhcb42_0076852204lhcb42_007685210
QLVASGKPDSFSGEFLVPSYR; |; EGAPKR		x	240.14	DSSO	Intra	2	1	1xDSSO [K7]	QLVASG[K]PDSFSGEFLVPSYR	1xDSSO [K5]	psbo_0058312	138	EGAP[K]R	psbo_0058312	5	psbo_0058312	psbo_0058312		psbo_0058312138psbo_00583125
KAAPVKQK; |; LFSKK	x	x	238.32	DSSO	Intra	3	2	1xDSSO [K6]	KAAPV[K]QK	2xAcetyl [L1; K4]	lhcb5_0087274	11	LFS[K]K	lhcb5_0087274	4	lhcb5_0087274;lhcb5_0087274_n3	lhcb5_0087274		lhcb5_008727411lhcb5_00872744
TIALGKFTK; |; LYKGLR	x	x	237.92	DSSO	Inter	1	2	2xAcetyl [T1; K6]	TIALG[K]FTK	1xDSSO [K3]	d2_0013521	6	LY[K]GLR	cp47_0037811	226	d2_0013521	cp47_0037811		d2_00135216cp47_0037811226
GDEEELGKENNK; |; ATLKSDGVFR	x	x	237.68	DSSO	Inter	3	2	1xDSSO [K8]	GDEEELG[K]ENNK	1xDSSO [K4]	psbo_0058312	187	ATL[K]SDGVFR	cp47_0037811	437	psbo_0058312	cp47_0037811		psbo_0058312187cp47_0037811437
FEEKDGIDYAAVTVQLPGGER; |; LKKDIQPWQER	x		236.23	DSSO	Inter	5	2	1xDSSO [K4]	FEE[K]DGIDYAAVTVQLPGGER	1xDSSO [K3]	psbo_0058312	106	LK[K]DIQPWQER	cp43_0013521	368	psbo_0058312	cp43_0013521		psbo_0058312106cp43_0013521368
NTPLAFQNTKLMTR; |; DKEGR		x	235.95	DSSO	Inter	5	2	2xOxidation [K10; M12]	NTPLAFQNT[K]LMTR	1xDSSO [K2]	psbo_0058312	77	D[K]EGR	cp47_0037811	348	psbo_0058312	cp47_0037811		psbo_005831277cp47_0037811348
VGGGLVENQSLSEAWSKIPEK; |; APKDVK			235.74	DSSO	Inter	1	2	1xDSSO [K17]	VGGGLVENQSLSEAWS[K]IPEK	1xDSSO [K3]	cp47_0037811	303	AP[K]DVK	psbo_0058312	234	cp47_0037811	psbo_0058312		cp47_0037811303psbo_0058312234
RLTFDEIQSKTYLEVK; |; DKEGR			235.35	DSSO	Inter	1	2	1xDSSO [K10]	RLTFDEIQS[K]TYLEVK	1xDSSO [K2]	psbo_0058312	15	D[K]EGR	cp47_0037811	348	psbo_0058312	cp47_0037811		psbo_005831215cp47_0037811348
LAEIKHAR; |;AASAPKK	x	x	235.24	DSSO	Inter	7	3	1xDSSO [K5]	LAEI[K]HAR	2xAcetyl [A1; K6]	lhcb6_0079196	183	AASAP[K]K	lhcb6_0079196_n1	6	lhcb6_0079196;lhcb6_0079196_n1;lhcb6_0079196_n23	lhcb6_0079196_n1		lhcb6_0079196183lhcb6_0079196_n16
RLTFDEIQSKTYLEVK; |; APKDVK			232.26	DSSO	Intra	1	1	1xDSSO [K10]	RLTFDEIQS[K]TYLEVK	1xDSSO [K3]	psbo_0058312	15	AP[K]DVK	psbo_0058312	234	psbo_0058312	psbo_0058312		psbo_005831215psbo_0058312234
AAAAGFEKGIDR; |; KAAPVK	x	x	231.86	DSSO	Inter	4	3	1xDSSO [K8]	AAAAGFE[K]GIDR	1xDSSO [K1]	cp43_0013521	443	[K]AAPVK	lhcb5_0087274	6	cp43_0013521	lhcb5_0087274;lhcb5_0087274_n3		cp43_0013521443lhcb5_00872746
YNEAIYSTAKR; |; ESNFKSK	x	x	231.52	DSSO	Intra	2	1	1xDSSO [K10]	YNEAIYSTA[K]R	1xDSSO [K5]	tl183_0065375	136	ESNF[K]SK	tl183_0065375	163	tl183_0065375	tl183_0065375		tl183_0065375136tl183_0065375163
TEFEDVKSTPFQPYTEVFGLQR; |; LYKGLR			230.27	DSSO	Inter	3	4	1xDSSO [K7]	TEFEDV[K]STPFQPYTEVFGLQR	1xDSSO [K3]	lhcb42_0076852	90	LY[K]GLR	cp47_0037811	226	lhcb42_0076852;lhcb42_0076852_n4;lhcb42_0076852_n12	cp47_0037811		lhcb42_007685290cp47_0037811226
LKKDIQPWQER; |;GSSFLDPKGR	x	x	228.35	DSSO	Inter	8	2	2xDSSO Hydrolyzed [K2; K3]	LK[K]DIQPWQER	1xDSSO [K8]	cp43_0013521	368	GSSFLDP[K]GR	psbo_0058312	160	cp43_0013521	psbo_0058312		cp43_0013521368psbo_0058312160
FFDPLGLAADPEKK; |; KAAPVK	x	x	225.04	DSSO	Inter	3	5	1xDSSO [K13]	FFDPLGLAADPE[K]K	1xDSSO [K1]	lhcb42_0076852	204	[K]AAPVK	lhcb5_0087274	6	lhcb42_0076852;lhcb42_0076852_n4;lhcb42_0076852_n12	lhcb5_0087274;lhcb5_0087274_n3		lhcb42_0076852204lhcb5_00872746
FFDPLGLAADPEKK; |; QKVVAPANEELAK	x	x	222.72	DSSO	Inter	3	6	1xDSSO [K13]	FFDPLGLAADPE[K]K	1xDSSO [K2]	lhcb42_0076852	204	Q[K]VVAPANEELAK	lhcb5_0087274	13	lhcb42_0076852;lhcb42_0076852_n4;lhcb42_0076852_n12	lhcb5_0087274;lhcb5_0087274_n3;lhcb5_0087274_n8		lhcb42_0076852204lhcb5_008727413
LKLAEIKHAR; |;AAASAPKK	x	x	219.25	DSSO	Intra	12	3	1xDSSO [K7]	LKLAEI[K]HAR	2xAcetyl [A1; K7]	lhcb6_0079196	183	AAASAP[K]K	lhcb6_0079196	7	lhcb6_0079196;lhcb6_0079196_n1;lhcb6_0079196_n23	lhcb6_0079196		lhcb6_0079196183lhcb6_00791967
KATLQLAEIK; |;SATTKK	x		217.45	DSSO	Inter	1	6	1xDSSO [K1]	[K]ATLQLAEIK	1xDSSO [K5]	lhcb42_0076852	205	SATT[K]K	lhcb1_0081729	7	lhcb42_0076852;lhcb42_0076852_n4;lhcb42_0076852_n12	lhcb1_0081729;lhcb1_0081729_c153;lhcb1_0081729_c162		lhcb42_0076852205lhcb1_00817297
KATLQLAEIK; |;FAFGKK	x	x	216.26	DSSO	Inter	1	3	1xDSSO [K1]	[K]ATLQLAEIK	1xDSSO [K5]	lhcb42_0076852	205	FAFG[K]K	lhcb42_0076852_n4	5	lhcb42_0076852;lhcb42_0076852_n4;lhcb42_0076852_n12	lhcb42_0076852_n4		lhcb42_0076852205lhcb42_0076852_n45
LYPGGKFFDPLGLANDPEEK; |;NAELDPEKR	x	x	215.15	DSSO	Intra	6	1	1xDSSO [K6]	LYPGG[K]FFDPLGLANDPEEK	1xDSSO [K8]	lhcb43_0068262	192	NAELDPE[K]R	lhcb43_0068262	185	lhcb43_0068262	lhcb43_0068262		lhcb43_0068262192lhcb43_0068262185
FFDPLGLAADPEKK; |; KSATTKK	x	x	215.09	DSSO	Inter	12	6	1xDSSO [K13]	FFDPLGLAADPE[K]K	1xDSSO [K1]	lhcb42_0076852	204	[K]SATTKK	lhcb1_0081729	2	lhcb42_0076852;lhcb42_0076852_n4;lhcb42_0076852_n12	lhcb1_0081729;lhcb1_0081729_c153;lhcb1_0081729_c162		lhcb42_0076852204lhcb1_00817292
AAAAGFEKGIDR; |; FGFAFGKK	x	x	211.84	DSSO	Inter	6	2	1xDSSO [K8]	AAAAGFE[K]GIDR	1xDSSO [K7]	cp43_0013521	443	FGFAFG[K]K	lhcb42_0076852	8	cp43_0013521	lhcb42_0076852		cp43_0013521443lhcb42_00768528
AAAAGFEKGIDR; |; LGDPTTKK	x	x	211.53	DSSO	Inter	1	2	1xDSSO [K8]	AAAAGFE[K]GIDR	1xDSSO [K7]	cp43_0013521	443	LGDPTT[K]K	cp47_0037811	503	cp43_0013521	cp47_0037811		cp43_0013521443cp47_0037811503
KLCLEPTSFTVKSEGVTK; |; SAASSKGK	x	x	210.86	DSSO	Intra	3	1	2xCarbamidomethyl [C3; K12]	KLCLEPTSFTV[K]SEGVTK	1xDSSO [K6]	psbo_0058312	61	SAASS[K]GK	psbo_0058312	197	psbo_0058312	psbo_0058312		psbo_005831261psbo_0058312197
NAELDSEKR; |; KAAPVK	x	x	209.98	DSSO	Inter	4	5	1xDSSO [K8]	NAELDSE[K]R	1xDSSO [K1]	lhcb42_0076852	184	[K]AAPVK	lhcb5_0087274	6	lhcb42_0076852;lhcb42_0076852_n4;lhcb42_0076852_n12	lhcb5_0087274;lhcb5_0087274_n3		lhcb42_0076852184lhcb5_00872746
KATLQLAEIK; |;AAPKKPSR	x	x	209.85	DSSO	Intra	1	3	1xDSSO [K1]	[K]ATLQLAEIK	2xDSSO Hydrolyzed [K4; K5]	lhcb42_0076852	205	AAPK[K]PSR	lhcb42_0076852	15	lhcb42_0076852;lhcb42_0076852_n4;lhcb42_0076852_n12	lhcb42_0076852;lhcb42_0076852_n4		lhcb42_0076852205lhcb42_007685215
AYGEAANVFGKAK; |; WFKGAR	x	x	208.82	DSSO	Intra	2	1	1xDSSO [K11]	AYGEAANVFG[K]AK	1xDSSO [K3]	psbp_0033281	11	WF[K]GAR	psbp_0033281	170	psbp_0033281	psbp_0033281		psbp_003328111psbp_0033281170
FFDPLGLANDPEEKER; |; NAELDPEKR	x	x	208.79	DSSO	Intra	7	1	1xDSSO [K14]	FFDPLGLANDPEE[K]ER	1xDSSO [K8]	lhcb43_0068262	206	NAELDPE[K]R	lhcb43_0068262	185	lhcb43_0068262	lhcb43_0068262		lhcb43_0068262206lhcb43_0068262185
NAELDSEKR; |; KSATTKK	x	x	207.86	DSSO	Inter	6	6	1xDSSO [K8]	NAELDSE[K]R	1xDSSO [K1; K6]	lhcb42_0076852	184	[K]SATTKK	lhcb1_0081729	2	lhcb42_0076852;lhcb42_0076852_n4;lhcb42_0076852_n12	lhcb1_0081729;lhcb1_0081729_c153;lhcb1_0081729_c162		lhcb42_0076852184lhcb1_00817292
YNAKKLCLEPTSFTVK; |; KDIQPWQER		x	207.48	DSSO	Inter	5	2	2xCarbamidomethyl [K5; C7]	YNAK[K]LCLEPTSFTVK	1xDSSO [K1]	psbo_0058312	50	[K]DIQPWQER	cp43_0013521	368	psbo_0058312	cp43_0013521		psbo_005831250cp43_0013521368
TVKSAPESIWYGPDRPK; |;FGFAFGKK			206.62	DSSO	Inter	2	3	1xDSSO [K3]	TV[K]SAPESIWYGPDRPK	1xDSSO [K7]	lhcb2_0062077	5	FGFAFG[K]K	lhcb42_0076852	8	lhcb2_0062077;lhcb2_0062077_c149	lhcb42_0076852		lhcb2_00620775lhcb42_00768528
KPEDFAK;|;KSATTK	x	x	205.92	DSSO	Inter	3	8	1xDSSO [K1]	[K]PEDFAK	1xDSSO [K1]	lhcb5_0087274	66	[K]SATTK	lhcb1_0081729	2	lhcb5_0087274;lhcb5_0087274_n3;lhcb5_0087274_n8;lhcb5_0087274_n12;lhcb5_0087274_n60	lhcb1_0081729;lhcb1_0081729_c153;lhcb1_0081729_c162		lhcb5_008727466lhcb1_00817292
LGANVGSAQGPTGLGKYLMR; |; DKEGR			205.65	DSSO	Inter	2	2	2xOxidation [K16; M19]	LGANVGSAQGPTGLG[K]YLMR	1xDSSO [K2]	cp43_0013521	325	D[K]EGR	cp47_0037811	348	cp43_0013521	cp47_0037811		cp43_0013521325cp47_0037811348
AAAAGFEKGIDR; |; KSATTKK	x	x	203.42	DSSO	Inter	10	4	1xDSSO [K8]	AAAAGFE[K]GIDR	1xDSSO [K1]	cp43_0013521	443	[K]SATTKK	lhcb1_0081729	2	cp43_0013521	lhcb1_0081729;lhcb1_0081729_c153;lhcb1_0081729_c162		cp43_0013521443lhcb1_00817292
GASTGYDNAVALPAGGRGDEEELGKENNKSAASSK; |; DKEGR	x	x	202.83	DSSO	Inter	7	2	1xDSSO [K25]	GASTGYDNAVALPAGGRGDEEELG[K]ENNKSAASSK	1xDSSO [K2]	psbo_0058312	187	D[K]EGR	cp47_0037811	348	psbo_0058312	cp47_0037811		psbo_0058312187cp47_0037811348
KDIQPWQER; |;EGAPKR		x	202.39	DSSO	Inter	1	2	1xDSSO [K1]	[K]DIQPWQER	1xDSSO [K5]	cp43_0013521	368	EGAP[K]R	psbo_0058312	5	cp43_0013521	psbo_0058312		cp43_0013521368psbo_00583125
QKVVAPANEELAK; |;AAPKKPSR	x	x	199.15	DSSO	Inter	1	5	1xDSSO [K2]	Q[K]VVAPANEELAK	1xDSSO [K5]	lhcb5_0087274	13	AAPK[K]PSR	lhcb42_0076852	15	lhcb5_0087274;lhcb5_0087274_n3;lhcb5_0087274_n8	lhcb42_0076852;lhcb42_0076852_n4		lhcb5_008727413lhcb42_007685215
NAELDSEKR; |; AAPVKQK	x	x	198.25	DSSO	Inter	3	5	1xDSSO [K8]	NAELDSE[K]R	1xDSSO [K5]	lhcb42_0076852	184	AAPV[K]QK	lhcb5_0087274	11	lhcb42_0076852;lhcb42_0076852_n4;lhcb42_0076852_n12	lhcb5_0087274;lhcb5_0087274_n3		lhcb42_0076852184lhcb5_008727411
NAELDSEKR; |; AAPKKPSR	x	x	197.79	DSSO	Intra	3	3	1xDSSO [K8]	NAELDSE[K]R	1xDSSO [K4]	lhcb42_0076852	184	AAP[K]KPSR	lhcb42_0076852	14	lhcb42_0076852;lhcb42_0076852_n4;lhcb42_0076852_n12	lhcb42_0076852;lhcb42_0076852_n4		lhcb42_0076852184lhcb42_007685214
LYKGLR; |; KSATTK	x	x	197.16	DSSO	Inter	2	4	1xDSSO [K3]	LY[K]GLR	1xDSSO [K1]	cp47_0037811	226	[K]SATTK	lhcb1_0081729	2	cp47_0037811	lhcb1_0081729;lhcb1_0081729_c153;lhcb1_0081729_c162		cp47_0037811226lhcb1_00817292
LFSKKK; |; KSATTK			196.94	DSSO	Inter	3	4	2xAcetyl [L1; K4]	LFS[K]KK	1xDSSO [K1]	lhcb5_0087274	4	[K]SATTK	lhcb1_0081729	2	lhcb5_0087274	lhcb1_0081729;lhcb1_0081729_c153;lhcb1_0081729_c162		lhcb5_00872744lhcb1_00817292
FFDPLGLAADPEKK; |; AAPKKPSR	x	x	196.89	DSSO	Intra	5	3	1xDSSO [K13]	FFDPLGLAADPE[K]K	1xDSSO [K4; K5]	lhcb42_0076852	204	AAPK[K]PSR	lhcb42_0076852	15	lhcb42_0076852;lhcb42_0076852_n4;lhcb42_0076852_n12	lhcb42_0076852;lhcb42_0076852_n4		lhcb42_0076852204lhcb42_007685215
KKQPDQLQTADGWAK; |;EGPNLLKLAR			196.37	DSSO	Inter	1	2	1xDSSO [K1]	[K]KQPDQLQTADGWAK	1xDSSO [K7]	psaa_0043580	125	EGPNLL[K]LAR	psad_0015054	82	psaa_0043580	psad_0015054		psaa_0043580125psad_001505482
LYPGGKFFDPLGLANDPEEK; |; KSATTK		x	195.66	DSSO	Inter	2	4	1xDSSO [K6]	LYPGG[K]FFDPLGLANDPEEK	1xDSSO [K1]	lhcb43_0068262	192	[K]SATTK	lhcb1_0081729	2	lhcb43_0068262	lhcb1_0081729;lhcb1_0081729_c153;lhcb1_0081729_c162		lhcb43_0068262192lhcb1_00817292
LAEIKHAR; |; APVKQK		x	195.6	DSSO	Inter	1	4	1xDSSO [K5]	LAEI[K]HAR	2xAcetyl [A1; K4]	lhcb6_0079196	183	APV[K]QK	lhcb5_0087274_n8	4	lhcb6_0079196;lhcb6_0079196_n1;lhcb6_0079196_n23	lhcb5_0087274_n8		lhcb6_0079196183lhcb5_0087274_n84
TVKSAPESIWYGPDRPK; |;AAPKKPSR		x	195.2	DSSO	Inter	1	4	1xDSSO [K3]	TV[K]SAPESIWYGPDRPK	1xDSSO [K4]	lhcb2_0062077	5	AAP[K]KPSR	lhcb42_0076852	14	lhcb2_0062077;lhcb2_0062077_c149	lhcb42_0076852;lhcb42_0076852_n4		lhcb2_00620775lhcb42_007685214
TVKSAPESIWYGPDRPK; |;LYKGLR	x		194.72	DSSO	Inter	1	3	1xDSSO [K3]	TV[K]SAPESIWYGPDRPK	1xDSSO [K3]	lhcb2_0062077	5	LY[K]GLR	cp47_0037811	226	lhcb2_0062077;lhcb2_0062077_c149	cp47_0037811		lhcb2_00620775cp47_0037811226
ATLKSDGVFR; |;GSSFLDPKGR	x	x	194	DSSO	Inter	3	2	1xDSSO [K4]	ATL[K]SDGVFR	1xDSSO [K8]	cp47_0037811	437	GSSFLDP[K]GR	psbo_0058312	160	cp47_0037811	psbo_0058312		cp47_0037811437psbo_0058312160
GIVVLVTSQKEGAVTGGPAFVQAVGEK; |; KLTSK		x	192.51	DSSO	Intra	2	1	1xDSSO [K10]	GIVVLVTSQ[K]EGAVTGGPAFVQAVGEK	1xDSSO [K1]	tl183_0065375	91	[K]LTSK	tl183_0065375	53	tl183_0065375	tl183_0065375		tl183_006537591tl183_006537553
FEEKDGIDYAAVTVQLPGGER; |;YNAKK	x	x	192.22	DSSO	Intra	4	1	1xDSSO [K4]	FEE[K]DGIDYAAVTVQLPGGER	1xDSSO [K4]	psbo_0058312	106	YNA[K]K	psbo_0058312	49	psbo_0058312	psbo_0058312		psbo_0058312106psbo_005831249
NAELDSEKR; |; FGFAFGKKK		x	192.12	DSSO	Intra	5	3	1xDSSO [K8]	NAELDSE[K]R	1xDSSO [K7; K8]	lhcb42_0076852	184	FGFAFG[K]KK	lhcb42_0076852	8	lhcb42_0076852;lhcb42_0076852_n4;lhcb42_0076852_n12	lhcb42_0076852		lhcb42_0076852184lhcb42_00768528
GTGTANQCPTIDGGVDSFSFKPGKYNAKK; |; KDIQPWQER			191.4	DSSO	Inter	4	2	3xCarbamidomethyl [C8; K21; K28; K29]	GTGTANQCPTIDGGVDSFSF[K]PGKYNAKK	1xDSSO [K1]	psbo_0058312	42	[K]DIQPWQER	cp43_0013521	368	psbo_0058312	cp43_0013521		psbo_005831242cp43_0013521368
FAFGKK; |; KSATTK	x		189.88	DSSO	Inter	1	4	1xDSSO [K5]	FAFG[K]K	1xDSSO [K1]	lhcb42_0076852_n4	5	[K]SATTK	lhcb1_0081729	2	lhcb42_0076852_n4	lhcb1_0081729;lhcb1_0081729_c153;lhcb1_0081729_c162		lhcb42_0076852_n45lhcb1_00817292
FHPGGPFDPLGLANDPDQAAILKVK; |; QKVVAPANEELAK			189.52	DSSO	Intra	2	5	1xDSSO [K23]	FHPGGPFDPLGLANDPDQAAIL[K]VK	1xDSSO [K2]	lhcb5_0087274	185	Q[K]VVAPANEELAK	lhcb5_0087274	13	lhcb5_0087274;lhcb5_0087274_n3;lhcb5_0087274_n8;lhcb5_0087274_n12;lhcb5_0087274_n60	lhcb5_0087274;lhcb5_0087274_n3;lhcb5_0087274_n8		lhcb5_0087274185lhcb5_008727413
NAELDSEKR; |; KAAPKKPSR			189.4	DSSO	Intra	2	4	1xDSSO [K8]	NAELDSE[K]R	1xDSSO [K1; K5]	lhcb42_0076852	184	[K]AAPKKPSR	lhcb42_0076852	10	lhcb42_0076852;lhcb42_0076852_n4;lhcb42_0076852_n12	lhcb42_0076852;lhcb42_0076852_n4		lhcb42_0076852184lhcb42_007685210
QKVVAPANEELAK; |; KATLQLAEIK	x		188.99	DSSO	Inter	1	6	1xDSSO [K2]	Q[K]VVAPANEELAK	1xDSSO [K1]	lhcb5_0087274	13	[K]ATLQLAEIK	lhcb42_0076852	205	lhcb5_0087274;lhcb5_0087274_n3;lhcb5_0087274_n8	lhcb42_0076852;lhcb42_0076852_n4;lhcb42_0076852_n12		lhcb5_008727413lhcb42_0076852205
NAELDSEKR; |; APKKPSR		x	187.99	DSSO	Inter	1	3	1xDSSO [K8]	NAELDSE[K]R	1xDSSO [K3]	lhcb42_0076852	184	AP[K]KPSR	lhcb42_0076852_n12	3	lhcb42_0076852;lhcb42_0076852_n4;lhcb42_0076852_n12	lhcb42_0076852_n12		lhcb42_0076852184lhcb42_0076852_n123
GTGTANQCPTIDGGVDSFSFKPGKYNAKK; |; KDIQPWQER			187.55	DSSO	Inter	1	2	3xCarbamidomethyl [C8; K21; K24]	GTGTANQCPTIDGGVDSFSFKPG[K]YNAKK	1xDSSO [K1]	psbo_0058312	45	[K]DIQPWQER	cp43_0013521	368	psbo_0058312	cp43_0013521		psbo_005831245cp43_0013521368
LKLAEIK; |; KSATTK	x	x	185.55	DSSO	Inter	4	6	1xDSSO [K2]	L[K]LAEIK	1xDSSO [K1]	lhcb6_0079196	178	[K]SATTK	lhcb1_0081729	2	lhcb6_0079196;lhcb6_0079196_n1;lhcb6_0079196_n23	lhcb1_0081729;lhcb1_0081729_c153;lhcb1_0081729_c162		lhcb6_0079196178lhcb1_00817292
NAELDSEKR; |; FAFGKK	x	x	183.78	DSSO	Inter	1	3	1xDSSO [K8]	NAELDSE[K]R	1xDSSO [K5]	lhcb42_0076852	184	FAFG[K]K	lhcb42_0076852_n4	5	lhcb42_0076852;lhcb42_0076852_n4;lhcb42_0076852_n12	lhcb42_0076852_n4		lhcb42_0076852184lhcb42_0076852_n45
TIALGKFTK; |; AAPKKPSR			183.27	DSSO	Inter	2	3	2xAcetyl [T1; K6]	TIALG[K]FTK	1xDSSO [K5]	d2_0013521	6	AAPK[K]PSR	lhcb42_0076852	15	d2_0013521	lhcb42_0076852;lhcb42_0076852_n4		d2_00135216lhcb42_007685215
TGKPSLDLPK; |; KAAPK	x	x	183	DSSO	Inter	2	4	1xDSSO [K3]	TG[K]PSLDLPK	1xDSSO [K1]	cp47_0037811	129	[K]AAPK	lhcb42_0076852	10	cp47_0037811	lhcb42_0076852;lhcb42_0076852_n4;lhcb43_0068262		cp47_0037811129lhcb42_007685210
KATLQLAEIK; |;APKKPSR		x	182.36	DSSO	Inter	2	3	1xDSSO [K1]	[K]ATLQLAEIK	2xDSSO Hydrolyzed [K3; K4]	lhcb42_0076852	205	APK[K]PSR	lhcb42_0076852_n12	4	lhcb42_0076852;lhcb42_0076852_n4;lhcb42_0076852_n12	lhcb42_0076852_n12		lhcb42_0076852205lhcb42_0076852_n124
TVKSAPESIWYGPDRPK; |;TIALGKFTK	x		181.87	DSSO	Inter	1	3	1xDSSO [K3]	TV[K]SAPESIWYGPDRPK	2xAcetyl [T1; K6]	lhcb2_0062077	5	TIALG[K]FTK	d2_0013521	6	lhcb2_0062077;lhcb2_0062077_c149	d2_0013521		lhcb2_00620775d2_00135216
AAAAGFEKGIDR; |; AAPKKPSR	x	x	181.53	DSSO	Inter	4	3	1xDSSO [K8]	AAAAGFE[K]GIDR	1xDSSO [K4]	cp43_0013521	443	AAP[K]KPSR	lhcb42_0076852	14	cp43_0013521	lhcb42_0076852;lhcb42_0076852_n4		cp43_0013521443lhcb42_007685214
LYPGGKFFDPLGLAADPEKKATLQLAEIK; |; NAELDSEKR		x	180.07	DSSO	Intra	8	3	1xDSSO [K6; K19]	LYPGGKFFDPLGLAADPE[K]KATLQLAEIK	1xDSSO [K8]	lhcb42_0076852	204	NAELDSE[K]R	lhcb42_0076852	184	lhcb42_0076852;lhcb42_0076852_n4;lhcb42_0076852_n12	lhcb42_0076852;lhcb42_0076852_n4;lhcb42_0076852_n12		lhcb42_0076852204lhcb42_0076852184
KPEDFAK;|;KAAPK	x	x	179.73	DSSO	Inter	1	8	1xDSSO [K1]	[K]PEDFAK	1xDSSO [K1]	lhcb5_0087274	66	[K]AAPK	lhcb42_0076852	10	lhcb5_0087274;lhcb5_0087274_n3;lhcb5_0087274_n8;lhcb5_0087274_n12;lhcb5_0087274_n60	lhcb42_0076852;lhcb42_0076852_n4;lhcb43_0068262		lhcb5_008727466lhcb42_007685210
AYGEAANVFGKAK; |; WNPSKER		x	179.72	DSSO	Intra	1	1	1xDSSO [K11]	AYGEAANVFG[K]AK	1xDSSO [K5]	psbp_0033281	11	WNPS[K]ER	psbp_0033281	38	psbp_0033281	psbp_0033281		psbp_003328111psbp_003328138
FFDPLGLAADPEKK; |; FGFAFGKK	x	x	177.64	DSSO	Intra	7	3	1xDSSO [K13]	FFDPLGLAADPE[K]K	1xDSSO [K7]	lhcb42_0076852	204	FGFAFG[K]K	lhcb42_0076852	8	lhcb42_0076852;lhcb42_0076852_n4;lhcb42_0076852_n12	lhcb42_0076852		lhcb42_0076852204lhcb42_00768528
NAELDSEKR; |; LAEIKHAR	x		176.41	DSSO	Inter	1	6	1xDSSO [K8]	NAELDSE[K]R	1xDSSO [K5]	lhcb42_0076852	184	LAEI[K]HAR	lhcb6_0079196	183	lhcb42_0076852;lhcb42_0076852_n4;lhcb42_0076852_n12	lhcb6_0079196;lhcb6_0079196_n1;lhcb6_0079196_n23		lhcb42_0076852184lhcb6_0079196183
FFDPLGLAADPEKK; |; FAFGKKK	x	x	176.34	DSSO	Inter	4	3	1xDSSO [K13]	FFDPLGLAADPE[K]K	2xDSSO Hydrolyzed [K5; K7]	lhcb42_0076852	204	FAFG[K]KK	lhcb42_0076852_n4	5	lhcb42_0076852;lhcb42_0076852_n4;lhcb42_0076852_n12	lhcb42_0076852_n4		lhcb42_0076852204lhcb42_0076852_n45
NTPLAFQNTKLMTR; |; KDIQPWQER		x	175.97	DSSO	Inter	3	2	2xOxidation [K10; M12]	NTPLAFQNT[K]LMTR	1xDSSO [K1]	psbo_0058312	77	[K]DIQPWQER	cp43_0013521	368	psbo_0058312	cp43_0013521		psbo_005831277cp43_0013521368
ATLKSDGVFR; |; KSATTK			175.88	DSSO	Inter	1	4	1xDSSO [K4]	ATL[K]SDGVFR	1xDSSO [K1]	cp47_0037811	437	[K]SATTK	lhcb1_0081729	2	cp47_0037811	lhcb1_0081729;lhcb1_0081729_c153;lhcb1_0081729_c162		cp47_0037811437lhcb1_00817292
GSSFLDPKGR; |; EGAPKR		x	174.8	DSSO	Intra	7	1	1xDSSO [K8]	GSSFLDP[K]GR	1xDSSO [K5]	psbo_0058312	160	EGAP[K]R	psbo_0058312	5	psbo_0058312	psbo_0058312		psbo_0058312160psbo_00583125
KAAPKKPSR; |; KSATTK	x	x	173.38	DSSO	Inter	6	5	2xDSSO Hydrolyzed [K1; K5; K6]	KAAPK[K]PSR	1xDSSO [K1]	lhcb42_0076852	15	[K]SATTK	lhcb1_0081729	2	lhcb42_0076852;lhcb42_0076852_n4	lhcb1_0081729;lhcb1_0081729_c153;lhcb1_0081729_c162		lhcb42_007685215lhcb1_00817292
LAEIKHAR; |; SDLKR			172.87	DSSO	Inter	1	4	1xDSSO [K5]	LAEI[K]HAR	1xDSSO [K4]	lhcb6_0079196	183	SDL[K]R	tl183_0065375	32	lhcb6_0079196;lhcb6_0079196_n1;lhcb6_0079196_n23	tl183_0065375		lhcb6_0079196183tl183_006537532
KSATTKK; |; LFSKK	x		172.39	DSSO	Inter	2	4	1xDSSO [K6]	KSATT[K]K	2xAcetyl [L1; K4]	lhcb1_0081729	7	LFS[K]K	lhcb5_0087274	4	lhcb1_0081729;lhcb1_0081729_c153;lhcb1_0081729_c162	lhcb5_0087274		lhcb1_00817297lhcb5_00872744
KPEDFAK; |;SATTKK	x	x	172.15	DSSO	Inter	2	8	1xDSSO [K1]	[K]PEDFAK	1xDSSO [K5]	lhcb5_0087274	66	SATT[K]K	lhcb1_0081729	7	lhcb5_0087274;lhcb5_0087274_n3;lhcb5_0087274_n8;lhcb5_0087274_n12;lhcb5_0087274_n60	lhcb1_0081729;lhcb1_0081729_c153;lhcb1_0081729_c162		lhcb5_008727466lhcb1_00817297
TGKPSLDLPK; |;SATTKK	x		171.7	DSSO	Inter	1	4	1xDSSO [K3]	TG[K]PSLDLPK	1xDSSO [K5]	cp47_0037811	129	SATT[K]K	lhcb1_0081729	7	cp47_0037811	lhcb1_0081729;lhcb1_0081729_c153;lhcb1_0081729_c162		cp47_0037811129lhcb1_00817297
KPEDFAK;|;KAAPVK	x	x	171.47	DSSO	Intra	5	5	1xDSSO [K1]	[K]PEDFAK	1xDSSO [K1]	lhcb5_0087274	66	[K]AAPVK	lhcb5_0087274	6	lhcb5_0087274;lhcb5_0087274_n3;lhcb5_0087274_n8;lhcb5_0087274_n12;lhcb5_0087274_n60	lhcb5_0087274;lhcb5_0087274_n3		lhcb5_008727466lhcb5_00872746
FFDPLGLAADPEKK; |; APKKPSR		x	170.66	DSSO	Inter	2	3	1xDSSO [K13]	FFDPLGLAADPE[K]K	1xDSSO [K3]	lhcb42_0076852	204	AP[K]KPSR	lhcb42_0076852_n12	3	lhcb42_0076852;lhcb42_0076852_n4;lhcb42_0076852_n12	lhcb42_0076852_n12		lhcb42_0076852204lhcb42_0076852_n123
RFGFAFGKK; |; KAAPKKPSR	x	x	168.95	DSSO	Intra	19	3	1xDSSO [R1; K8]	RFGFAFG[K]K	1xDSSO [K1; K5; K6]	lhcb42_0076852	8	[K]AAPKKPSR	lhcb42_0076852	10	lhcb42_0076852	lhcb42_0076852;lhcb42_0076852_n4		lhcb42_00768528lhcb42_007685210
FFDPLGLAADPEKK; |; KAAPKKPSR	x	x	167.3	DSSO	Intra	4	3	1xDSSO [K13]	FFDPLGLAADPE[K]K	2xDSSO Hydrolyzed [K1; K5; K6]	lhcb42_0076852	204	KAAP[K]KPSR	lhcb42_0076852	14	lhcb42_0076852;lhcb42_0076852_n4;lhcb42_0076852_n12	lhcb42_0076852;lhcb42_0076852_n4		lhcb42_0076852204lhcb42_007685214
SKQETEEK; |;VTKSDLK	x	x	166.19	DSSO	Intra	1	1	1xDSSO [K2]	S[K]QETEEK	1xDSSO [K3]	tl183_0065375	165	VT[K]SDLK	tl183_0065375	28	tl183_0065375	tl183_0065375		tl183_0065375165tl183_006537528
SATTKKVASSGSPWYGPDR; |; KVASSGSPWYGPDR	x	x	165.81	DSSO	Intra	2	5	2xDSSO Hydrolyzed [K5; K6]	SATTK[K]VASSGSPWYGPDR	1xDSSO [K1]	lhcb1_0081729	8	[K]VASSGSPWYGPDR	lhcb1_0081729	8	lhcb1_0081729;lhcb1_0081729_c153;lhcb1_0081729_c162	lhcb1_0081729;lhcb1_0081729_c153;lhcb1_0081729_c162;lhcb1_0081729_n4;lhcb1_0081729_n5		lhcb1_00817298lhcb1_00817298
TGKPSLDLPK; |;LGDPTTKK	x	x	165.61	DSSO	Intra	1	1	1xDSSO [K3]	TG[K]PSLDLPK	1xDSSO [K7]	cp47_0037811	129	LGDPTT[K]K	cp47_0037811	503	cp47_0037811	cp47_0037811		cp47_0037811129cp47_0037811503
SATTKKVASSGSPWYGPDR; |; KSATTKK	x		164.12	DSSO	Intra	14	3	1xDSSO [K5; K6]	SATT[K]KVASSGSPWYGPDR	2xDSSO Hydrolyzed [K1; K6]	lhcb1_0081729	7	[K]SATTKK	lhcb1_0081729	2	lhcb1_0081729;lhcb1_0081729_c153;lhcb1_0081729_c162	lhcb1_0081729;lhcb1_0081729_c153;lhcb1_0081729_c162		lhcb1_00817297lhcb1_00817292
DKEGRELFVR; |;GSSFLDPKGR			163.88	DSSO	Inter	21	2	1xDSSO [K2]	D[K]EGRELFVR	1xDSSO [K8]	cp47_0037811	348	GSSFLDP[K]GR	psbo_0058312	160	cp47_0037811	psbo_0058312		cp47_0037811348psbo_0058312160
FGFAFGKK; |; KSATTK	x	x	163.34	DSSO	Inter	3	4	1xDSSO [K7]	FGFAFG[K]K	1xDSSO [K1]	lhcb42_0076852	8	[K]SATTK	lhcb1_0081729	2	lhcb42_0076852	lhcb1_0081729;lhcb1_0081729_c153;lhcb1_0081729_c162		lhcb42_00768528lhcb1_00817292
FHPGGPFDPLGLANDPDQAAILKVK; |; KSATTK			161.96	DSSO	Inter	2	8	1xDSSO [K23]	FHPGGPFDPLGLANDPDQAAIL[K]VK	1xDSSO [K1]	lhcb5_0087274	185	[K]SATTK	lhcb1_0081729	2	lhcb5_0087274;lhcb5_0087274_n3;lhcb5_0087274_n8;lhcb5_0087274_n12;lhcb5_0087274_n60	lhcb1_0081729;lhcb1_0081729_c153;lhcb1_0081729_c162		lhcb5_0087274185lhcb1_00817292
AAPKKPSRSAPTTDRPLWFPGAK; |; VTKSDLKR			161.86	DSSO	Inter	1	3	3xDSSO [K4; K5; K23]	AAPK[K]PSRSAPTTDRPLWFPGAK	1xDSSO [K3]	lhcb42_0076852	15	VT[K]SDLKR	tl183_0065375	28	lhcb42_0076852;lhcb42_0076852_n4	tl183_0065375		lhcb42_007685215tl183_006537528
LAFYDYIGNNPAKGGLFR; |; DKEGR			161.84	DSSO	Intra	4	1	1xDSSO [K13]	LAFYDYIGNNPA[K]GGLFR	1xDSSO [K2]	cp47_0037811	320	D[K]EGR	cp47_0037811	348	cp47_0037811	cp47_0037811		cp47_0037811320cp47_0037811348
NAELDSEKR; |; KAAPKKPSR	x	x	159.93	DSSO	Intra	1	3	1xDSSO [K8]	NAELDSE[K]R	2xDSSO [K5; K6]	lhcb42_0076852	184	KAAPK[K]PSR	lhcb42_0076852	15	lhcb42_0076852;lhcb42_0076852_n4;lhcb42_0076852_n12	lhcb42_0076852;lhcb42_0076852_n4		lhcb42_0076852184lhcb42_007685215
TVKSAPESIWYGPDRPK; |; KKAAPVKQK	x	x	159.72	DSSO	Inter	3	4	1xDSSO [K3]	TV[K]SAPESIWYGPDRPK	2xDSSO Hydrolyzed [K2; K7]	lhcb2_0062077	5	K[K]AAPVKQK	lhcb5_0087274	6	lhcb2_0062077;lhcb2_0062077_c149	lhcb5_0087274;lhcb5_0087274_n3		lhcb2_00620775lhcb5_00872746
LKLAEIK; |;AASAPKK		x	154.92	DSSO	Inter	4	3	1xDSSO [K2]	L[K]LAEIK	1xDSSO [K6]	lhcb6_0079196	178	AASAP[K]K	lhcb6_0079196_n1	6	lhcb6_0079196;lhcb6_0079196_n1;lhcb6_0079196_n23	lhcb6_0079196_n1		lhcb6_0079196178lhcb6_0079196_n16
FGFAFGKK; |;LGDPTTKK	x	x	154.72	DSSO	Inter	3	2	1xDSSO [K7]	FGFAFG[K]K	1xDSSO [K7]	lhcb42_0076852	8	LGDPTT[K]K	cp47_0037811	503	lhcb42_0076852	cp47_0037811		lhcb42_00768528cp47_0037811503
FGFAFGKK; |; LKLAEIK	x	x	154.46	DSSO	Inter	2	4	1xDSSO [K7]	FGFAFG[K]K	1xDSSO [K2]	lhcb42_0076852	8	L[K]LAEIK	lhcb6_0079196	178	lhcb42_0076852	lhcb6_0079196;lhcb6_0079196_n1;lhcb6_0079196_n23		lhcb42_00768528lhcb6_0079196178
LFSKK; |; KAAPVK	x		154.34	DSSO	Intra	2	2	2xAcetyl [L1; K4]	LFS[K]K	1xDSSO [K1]	lhcb5_0087274	4	[K]AAPVK	lhcb5_0087274	6	lhcb5_0087274	lhcb5_0087274;lhcb5_0087274_n3		lhcb5_00872744lhcb5_00872746
LYKGLR; |; DKEGR	x	x	153.61	DSSO	Intra	1	1	1xDSSO [K3]	LY[K]GLR	1xDSSO [K2]	cp47_0037811	226	D[K]EGR	cp47_0037811	348	cp47_0037811	cp47_0037811		cp47_0037811226cp47_0037811348
GFGGSGNPAYPGGPFFNPLGFGKDEKSLK; |; LKEVK	x	x	153.15	DSSO	Intra	3	1	1xDSSO [K26]	GFGGSGNPAYPGGPFFNPLGFGKDE[K]SLK	1xDSSO [K2]	lhca3_0056726	176	L[K]EVK	lhca3_0056726	184	lhca3_0056726	lhca3_0056726		lhca3_0056726176lhca3_0056726184
QKVVAPANEELAK; |;LGDPTTKK	x	x	152.65	DSSO	Inter	1	4	1xDSSO [K2]	Q[K]VVAPANEELAK	1xDSSO [K7]	lhcb5_0087274	13	LGDPTT[K]K	cp47_0037811	503	lhcb5_0087274;lhcb5_0087274_n3;lhcb5_0087274_n8	cp47_0037811		lhcb5_008727413cp47_0037811503
KAAPKKPSR; |;FGFAFGKK		x	152.56	DSSO	Intra	5	2	2xDSSO Hydrolyzed [K1; K5; K6]	KAAP[K]KPSR	1xDSSO [K7]	lhcb42_0076852	14	FGFAFG[K]K	lhcb42_0076852	8	lhcb42_0076852;lhcb42_0076852_n4	lhcb42_0076852		lhcb42_007685214lhcb42_00768528
VTKSDLKR; |; DKEGR	x	x	152.41	DSSO	Inter	4	2	1xDSSO [K3; K7]	VT[K]SDLKR	1xDSSO [K2]	tl183_0065375	28	D[K]EGR	cp47_0037811	348	tl183_0065375	cp47_0037811		tl183_006537528cp47_0037811348
TGKPSLDLPK; |;LYKGLR	x	x	152.39	DSSO	Intra	6	1	1xDSSO [K3]	TG[K]PSLDLPK	1xDSSO [K3]	cp47_0037811	129	LY[K]GLR	cp47_0037811	226	cp47_0037811	cp47_0037811		cp47_0037811129cp47_0037811226
QKVVAPANEELAK; |;KSATTKK	x	x	148.68	DSSO	Inter	1	6	1xDSSO [K2]	Q[K]VVAPANEELAK	1xDSSO [K6]	lhcb5_0087274	13	KSATT[K]K	lhcb1_0081729	7	lhcb5_0087274;lhcb5_0087274_n3;lhcb5_0087274_n8	lhcb1_0081729;lhcb1_0081729_c153;lhcb1_0081729_c162		lhcb5_008727413lhcb1_00817297
LYKGLR; |;SATTKK	x	x	148.28	DSSO	Inter	1	4	1xDSSO [K3]	LY[K]GLR	1xDSSO [K5]	cp47_0037811	226	SATT[K]K	lhcb1_0081729	7	cp47_0037811	lhcb1_0081729;lhcb1_0081729_c153;lhcb1_0081729_c162		cp47_0037811226lhcb1_00817297
TIALGKFTK; |; KKAAPK			147.4	DSSO	Inter	1	3	2xAcetyl [T1; K6]	TIALG[K]FTK	1xDSSO [K2]	d2_0013521	6	K[K]AAPK	lhcb42_0076852	10	d2_0013521	lhcb42_0076852;lhcb42_0076852_n4		d2_00135216lhcb42_007685210
ENNKSAASSKGK; |; GSSFLDPKGR	x	x	146.58	DSSO	Intra	6	1	2xDSSO Hydrolyzed [K4; K10]	ENNKSAASS[K]GK	1xDSSO [K8]	psbo_0058312	197	GSSFLDP[K]GR	psbo_0058312	160	psbo_0058312	psbo_0058312		psbo_0058312197psbo_0058312160
FGFAFGKK; |; LFSKK	x	x	146.24	DSSO	Inter	1	2	1xDSSO [K7]	FGFAFG[K]K	2xAcetyl [L1; K4]	lhcb42_0076852	8	LFS[K]K	lhcb5_0087274	4	lhcb42_0076852	lhcb5_0087274		lhcb42_00768528lhcb5_00872744
ASDEEYVKETEEVISK; |; EKALLAR	x	x	142.95	DSSO	Intra	1	1	1xDSSO [K8]	ASDEEYV[K]ETEEVISK	1xDSSO [K2]	psb27_0071705	8	E[K]ALLAR	psb27_0071705	52	psb27_0071705	psb27_0071705		psb27_00717058psb27_007170552
FGLAPSANRKATAGLK; |; AQAGDKR			142.79	DSSO	Inter	1	2	2xDSSO Tris [K10; K16]	FGLAPSANR[K]ATAGLK	1xDSSO [K6]	psak_0010409	33	AQAGD[K]R	psbp_0033281	166	psak_0010409	psbp_0033281		psak_001040933psbp_0033281166
LLVPAKWNPSKER; |;AQAGDKR	x	x	142.08	DSSO	Intra	6	1	1xDSSO [K6; K11]	LLVPA[K]WNPSKER	1xDSSO [K6]	psbp_0033281	33	AQAGD[K]R	psbp_0033281	166	psbp_0033281	psbp_0033281		psbp_003328133psbp_0033281166
QLVASGKPDSFSGEFLVPSYR; |;GSSFLDPKGR			139.95	DSSO	Intra	3	1	1xDSSO [K7]	QLVASG[K]PDSFSGEFLVPSYR	1xDSSO [K8]	psbo_0058312	138	GSSFLDP[K]GR	psbo_0058312	160	psbo_0058312	psbo_0058312		psbo_0058312138psbo_0058312160
TVKSAPESIWYGPDRPK; |;ATTKK		x	139.76	DSSO	Inter	1	3	1xDSSO [K3]	TV[K]SAPESIWYGPDRPK	1xDSSO [K4]	lhcb2_0062077	5	ATT[K]K	lhcb1_0081729_n4	4	lhcb2_0062077;lhcb2_0062077_c149	lhcb1_0081729_n4		lhcb2_00620775lhcb1_0081729_n44
NAELDSEKR; |; SGVKK			139.15	DSSO	Inter	1	4	1xDSSO [K8]	NAELDSE[K]R	2xAcetyl [S1; K4]	lhcb42_0076852	184	SGV[K]K	psbr_0072798	4	lhcb42_0076852;lhcb42_0076852_n4;lhcb42_0076852_n12	psbr_0072798		lhcb42_0076852184psbr_00727984
VEAGEVKPTPFQPYSEVFGIER; |; LYKGLR			138.66	DSSO	Inter	3	2	1xDSSO [K7]	VEAGEV[K]PTPFQPYSEVFGIER	1xDSSO [K3]	lhcb43_0068262	91	LY[K]GLR	cp47_0037811	226	lhcb43_0068262	cp47_0037811		lhcb43_006826291cp47_0037811226
LYKGLR; |; KKAAPK			138.55	DSSO	Inter	3	4	1xDSSO [K3]	LY[K]GLR	1xDSSO [K2]	cp47_0037811	226	K[K]AAPK	lhcb42_0076852	10	cp47_0037811	lhcb42_0076852;lhcb42_0076852_n4		cp47_0037811226lhcb42_007685210
LYPGGKFFDPLGLAADPEK; |; AAPKKPSR			138.05	DSSO	Intra	1	3	1xDSSO [K6]	LYPGG[K]FFDPLGLAADPEK	1xDSSO [K4]	lhcb42_0076852	191	AAP[K]KPSR	lhcb42_0076852	14	lhcb42_0076852;lhcb42_0076852_n4;lhcb42_0076852_n12	lhcb42_0076852;lhcb42_0076852_n4		lhcb42_0076852191lhcb42_007685214
LGDPTTKK; |; KAAPK	x	x	133.34	DSSO	Inter	3	4	1xDSSO [K7]	LGDPTT[K]K	1xDSSO [K1]	cp47_0037811	503	[K]AAPK	lhcb42_0076852	10	cp47_0037811	lhcb42_0076852;lhcb42_0076852_n4;lhcb43_0068262		cp47_0037811503lhcb42_007685210
LLVPAKWNPSKER; |; AQAGDKR		x	133.05	DSSO	Intra	2	1	1xDSSO [K6; K11]	LLVPAKWNPS[K]ER	1xDSSO [K6]	psbp_0033281	38	AQAGD[K]R	psbp_0033281	166	psbp_0033281	psbp_0033281		psbp_003328138psbp_0033281166
LKLAEIK; |; KAAPVK	x	x	132.83	DSSO	Inter	1	5	1xDSSO [K2]	L[K]LAEIK	1xDSSO [K1]	lhcb6_0079196	178	[K]AAPVK	lhcb5_0087274	6	lhcb6_0079196;lhcb6_0079196_n1;lhcb6_0079196_n23	lhcb5_0087274;lhcb5_0087274_n3		lhcb6_0079196178lhcb5_00872746
LYKGLR; |; KAAPVK	x	x	132.72	DSSO	Inter	1	3	1xDSSO [K3]	LY[K]GLR	1xDSSO [K1]	cp47_0037811	226	[K]AAPVK	lhcb5_0087274	6	cp47_0037811	lhcb5_0087274;lhcb5_0087274_n3		cp47_0037811226lhcb5_00872746
LKLAEIK; |;AAASAPKK		x	131.27	DSSO	Intra	2	3	1xDSSO [K2]	L[K]LAEIK	1xDSSO [K7]	lhcb6_0079196	178	AAASAP[K]K	lhcb6_0079196	7	lhcb6_0079196;lhcb6_0079196_n1;lhcb6_0079196_n23	lhcb6_0079196		lhcb6_0079196178lhcb6_00791967
TGKPSLDLPK; |;FGFAFGKK	x	x	131.17	DSSO	Inter	1	2	1xDSSO [K3]	TG[K]PSLDLPK	1xDSSO [K7]	cp47_0037811	129	FGFAFG[K]K	lhcb42_0076852	8	cp47_0037811	lhcb42_0076852		cp47_0037811129lhcb42_00768528
TEFEDVKSTPFQPYTEVFGLQR; |;NAELDSEKR			130.71	DSSO	Intra	1	3	1xDSSO [K7]	TEFEDV[K]STPFQPYTEVFGLQR	1xDSSO [K8]	lhcb42_0076852	90	NAELDSE[K]R	lhcb42_0076852	184	lhcb42_0076852;lhcb42_0076852_n4;lhcb42_0076852_n12	lhcb42_0076852;lhcb42_0076852_n4;lhcb42_0076852_n12		lhcb42_007685290lhcb42_0076852184
LGANVGSAQGPTGLGKYLMR; |; EGAPKR			130.56	DSSO	Inter	1	2	2xOxidation [K16; M19]	LGANVGSAQGPTGLG[K]YLMR	1xDSSO [K5]	cp43_0013521	325	EGAP[K]R	psbo_0058312	5	cp43_0013521	psbo_0058312		cp43_0013521325psbo_00583125
RFGFAFGKK; |; KAAPKKPSR	x	x	130.22	DSSO	Intra	6	2	2xAcetyl [R1; K8]	RFGFAFG[K]K	2xDSSO Hydrolyzed [K1; K5; K6]	lhcb42_0076852	8	KAAPK[K]PSR	lhcb42_0076852	15	lhcb42_0076852	lhcb42_0076852;lhcb42_0076852_n4		lhcb42_00768528lhcb42_007685215
LGDPTTKK; |; KSATTK	x	x	129.72	DSSO	Inter	3	4	1xDSSO [K7]	LGDPTT[K]K	1xDSSO [K1]	cp47_0037811	503	[K]SATTK	lhcb1_0081729	2	cp47_0037811	lhcb1_0081729;lhcb1_0081729_c153;lhcb1_0081729_c162		cp47_0037811503lhcb1_00817292
KVASSGSPWYGPDR; |;KSATTKK			125.5	DSSO	Intra	1	5	1xDSSO [K1]	[K]VASSGSPWYGPDR	1xDSSO [K6]	lhcb1_0081729	8	KSATT[K]K	lhcb1_0081729	7	lhcb1_0081729;lhcb1_0081729_c153;lhcb1_0081729_c162;lhcb1_0081729_n4;lhcb1_0081729_n5	lhcb1_0081729;lhcb1_0081729_c153;lhcb1_0081729_c162		lhcb1_00817298lhcb1_00817297
AAPKKPSRSAPTTDRPLWFPGAK; |; SDLKR			124.94	DSSO	Inter	2	3	3xDSSO [K4; K5; K23]	AAPK[K]PSRSAPTTDRPLWFPGAK	1xDSSO [K4]	lhcb42_0076852	15	SDL[K]R	tl183_0065375	32	lhcb42_0076852;lhcb42_0076852_n4	tl183_0065375		lhcb42_007685215tl183_006537532
LKLAEIK; |;AAPVKQK	x		124.34	DSSO	Inter	1	5	1xDSSO [K2]	L[K]LAEIK	1xDSSO [K5]	lhcb6_0079196	178	AAPV[K]QK	lhcb5_0087274	11	lhcb6_0079196;lhcb6_0079196_n1;lhcb6_0079196_n23	lhcb5_0087274;lhcb5_0087274_n3		lhcb6_0079196178lhcb5_008727411
LLVPAKWNPSKER; |; WFKGAR		x	122.16	DSSO	Intra	3	1	2xDSSO Hydrolyzed [K6; K11]	LLVPAKWNPS[K]ER	1xDSSO [K3]	psbp_0033281	38	WF[K]GAR	psbp_0033281	170	psbp_0033281	psbp_0033281		psbp_003328138psbp_0033281170
LGDPTTKK; |; LYKGLR	x	x	121.05	DSSO	Intra	6	1	1xDSSO [K7]	LGDPTT[K]K	1xDSSO [K3]	cp47_0037811	503	LY[K]GLR	cp47_0037811	226	cp47_0037811	cp47_0037811		cp47_0037811503cp47_0037811226
FGFAFGKK; |; LYKGLR	x	x	120.9	DSSO	Inter	3	2	1xDSSO [K7]	FGFAFG[K]K	1xDSSO [K3]	lhcb42_0076852	8	LY[K]GLR	cp47_0037811	226	lhcb42_0076852	cp47_0037811		lhcb42_00768528cp47_0037811226
KKAAPVK; |;SATTKK	x	x	120.9	DSSO	Inter	2	5	1xDSSO [K1; K2]	K[K]AAPVK	1xDSSO [K5]	lhcb5_0087274	6	SATT[K]K	lhcb1_0081729	7	lhcb5_0087274;lhcb5_0087274_n3	lhcb1_0081729;lhcb1_0081729_c153;lhcb1_0081729_c162		lhcb5_00872746lhcb1_00817297
QKVVAPANEELAK; |;LAEIKHAR	x	x	119.27	DSSO	Inter	1	6	1xDSSO [K2]	Q[K]VVAPANEELAK	1xDSSO [K5]	lhcb5_0087274	13	LAEI[K]HAR	lhcb6_0079196	183	lhcb5_0087274;lhcb5_0087274_n3;lhcb5_0087274_n8	lhcb6_0079196;lhcb6_0079196_n1;lhcb6_0079196_n23		lhcb5_008727413lhcb6_0079196183
TVKSAPESIWYGPDRPK; |;FAFGKK			119.15	DSSO	Inter	1	3	1xDSSO [K3]	TV[K]SAPESIWYGPDRPK	1xDSSO [K5]	lhcb2_0062077	5	FAFG[K]K	lhcb42_0076852_n4	5	lhcb2_0062077;lhcb2_0062077_c149	lhcb42_0076852_n4		lhcb2_00620775lhcb42_0076852_n45
LKKDIQPWQER; |;GSSFLDPKGR			119.06	DSSO	Inter	1	2	2xDSSO Hydrolyzed [K2; K3]	L[K]KDIQPWQER	1xDSSO [K8]	cp43_0013521	367	GSSFLDP[K]GR	psbo_0058312	160	cp43_0013521	psbo_0058312		cp43_0013521367psbo_0058312160
FGFAFGKKK; |; TIALGKFTK			117.89	DSSO	Inter	1	2	1xDSSO [K7]	FGFAFG[K]KK	2xAcetyl [T1; K6]	lhcb42_0076852	8	TIALG[K]FTK	d2_0013521	6	lhcb42_0076852	d2_0013521		lhcb42_00768528d2_00135216
AAAAGFEKGIDR; |; FAFGKK			117.25	DSSO	Inter	1	2	1xDSSO [K8]	AAAAGFE[K]GIDR	1xDSSO [K5]	cp43_0013521	443	FAFG[K]K	lhcb42_0076852_n4	5	cp43_0013521	lhcb42_0076852_n4		cp43_0013521443lhcb42_0076852_n45
KVASSGSPWYGPDR; |;FGFAFGKK	x	x	116.51	DSSO	Inter	1	6	1xDSSO [K1]	[K]VASSGSPWYGPDR	1xDSSO [K7]	lhcb1_0081729	8	FGFAFG[K]K	lhcb42_0076852	8	lhcb1_0081729;lhcb1_0081729_c153;lhcb1_0081729_c162;lhcb1_0081729_n4;lhcb1_0081729_n5	lhcb42_0076852		lhcb1_00817298lhcb42_00768528
ATTKKVASSGSPWYGPDR; |; KVASSGSPWYGPDR		x	114.93	DSSO	Inter	1	5	2xDSSO Hydrolyzed [K4; K5]	ATTK[K]VASSGSPWYGPDR	1xDSSO [K1]	lhcb1_0081729_n4	5	[K]VASSGSPWYGPDR	lhcb1_0081729	8	lhcb1_0081729_n4	lhcb1_0081729;lhcb1_0081729_c153;lhcb1_0081729_c162;lhcb1_0081729_n4;lhcb1_0081729_n5		lhcb1_0081729_n45lhcb1_00817298
FAFGKK; |; KAAPK			113.07	DSSO	Inter	2	3	1xDSSO [K5]	FAFG[K]K	1xDSSO [K1]	lhcb42_0076852_n4	5	[K]AAPK	lhcb42_0076852	10	lhcb42_0076852_n4	lhcb42_0076852;lhcb42_0076852_n4;lhcb43_0068262		lhcb42_0076852_n45lhcb42_007685210
TEFEDVKSTPFQPYTEVFGLQR; |; KAAPK			112.36	DSSO	Intra	2	4	1xDSSO [K7]	TEFEDV[K]STPFQPYTEVFGLQR	1xDSSO [K1]	lhcb42_0076852	90	[K]AAPK	lhcb42_0076852	10	lhcb42_0076852;lhcb42_0076852_n4;lhcb42_0076852_n12	lhcb42_0076852;lhcb42_0076852_n4;lhcb43_0068262		lhcb42_007685290lhcb42_007685210
KAAPKKPSR; |; FAFGKK		x	110.98	DSSO	Inter	2	2	2xDSSO Hydrolyzed [K1; K5; K6]	KAAPK[K]PSR	1xDSSO [K5]	lhcb42_0076852	15	FAFG[K]K	lhcb42_0076852_n4	5	lhcb42_0076852;lhcb42_0076852_n4	lhcb42_0076852_n4		lhcb42_007685215lhcb42_0076852_n45
LLVPAKWNPSKER; |; WFKGAR	x	x	109.27	DSSO	Intra	3	1	1xDSSO [K6; K11]	LLVPA[K]WNPSKER	1xDSSO [K3]	psbp_0033281	33	WF[K]GAR	psbp_0033281	170	psbp_0033281	psbp_0033281		psbp_003328133psbp_0033281170
GSSFLDPKGR; |; APKDVK		x	108.43	DSSO	Intra	2	1	1xDSSO [K8]	GSSFLDP[K]GR	1xDSSO [K3]	psbo_0058312	160	AP[K]DVK	psbo_0058312	234	psbo_0058312	psbo_0058312		psbo_0058312160psbo_0058312234
VTKSDLKR; |; ESNFKSK			108.3	DSSO	Intra	1	1	2xDSSO Hydrolyzed [K3; K7]	VTKSDL[K]R	1xDSSO [K5]	tl183_0065375	32	ESNF[K]SK	tl183_0065375	163	tl183_0065375	tl183_0065375		tl183_006537532tl183_0065375163
SKYKIKYQFYR; |;DGVYPEKVNPGR			104.78	DSSO	Intra	2	1	1xDSSO [K4; K6]	SKY[K]IKYQFYR	1xDSSO [K7]	psad_0015054	101	DGVYPE[K]VNPGR	psad_0015054	128	psad_0015054	psad_0015054		psad_0015054101psad_0015054128
TEFEDVKSTPFQPYTEVFGLQR; |; KSATTK			104.21	DSSO	Inter	1	6	1xDSSO [K7]	TEFEDV[K]STPFQPYTEVFGLQR	1xDSSO [K1]	lhcb42_0076852	90	[K]SATTK	lhcb1_0081729	2	lhcb42_0076852;lhcb42_0076852_n4;lhcb42_0076852_n12	lhcb1_0081729;lhcb1_0081729_c153;lhcb1_0081729_c162		lhcb42_007685290lhcb1_00817292
FTKDQNDLFDIMDDWLRR; |;LYKGLR			104.11	DSSO	Inter	5	2	2xOxidation [K3; M12]	FT[K]DQNDLFDIMDDWLRR	1xDSSO [K3]	d2_0013521	9	LY[K]GLR	cp47_0037811	226	d2_0013521	cp47_0037811		d2_00135219cp47_0037811226
GPNGLDLSRLKK; |; YNAKK			104	DSSO	Inter	1	2	2xDSSO [K11; K12]	GPNGLDLSRL[K]K	1xDSSO [K4]	cp43_0013521	367	YNA[K]K	psbo_0058312	49	cp43_0013521	psbo_0058312		cp43_0013521367psbo_005831249
AAAAGFEKGIDR; |; LYKGLR			103.69	DSSO	Inter	1	2	1xDSSO [K8]	AAAAGFE[K]GIDR	1xDSSO [K3]	cp43_0013521	443	LY[K]GLR	cp47_0037811	226	cp43_0013521	cp47_0037811		cp43_0013521443cp47_0037811226
KLCLEPTSFTVKSEGVTK; |;GDEEELGKENNKSAASSK			102.07	DSSO	Intra	1	1	2xCarbamidomethyl [K1; C3]	[K]LCLEPTSFTVKSEGVTK	1xDSSO [K12]	psbo_0058312	50	GDEEELGKENN[K]SAASSK	psbo_0058312	191	psbo_0058312	psbo_0058312		psbo_005831250psbo_0058312191
LGANVGSAQGPTGLGKYLMR; |; LKEVK			100.46	DSSO	Inter	1	2	2xOxidation [K16; M19]	LGANVGSAQGPTGLG[K]YLMR	2xDSSO Hydrolyzed [K2; K5]	cp43_0013521	325	L[K]EVK	lhca3_0056726	184	cp43_0013521	lhca3_0056726		cp43_0013521325lhca3_0056726184
QLVASGKPDSFSGEFLVPSYR; |; ENNKSAASSK	x	x	97.86	DSSO	Intra	2	1	1xDSSO [K7]	QLVASG[K]PDSFSGEFLVPSYR	1xDSSO [K4]	psbo_0058312	138	ENN[K]SAASSK	psbo_0058312	191	psbo_0058312	psbo_0058312		psbo_0058312138psbo_0058312191
LKKDIQPWQER; |; DKEGR		x	97.73	DSSO	Inter	4	2	1xDSSO [K2; K3]	LK[K]DIQPWQER	1xDSSO [K2]	cp43_0013521	368	D[K]EGR	cp47_0037811	348	cp43_0013521	cp47_0037811		cp43_0013521368cp47_0037811348
WFKGAR; |;AQAGDKR	x		96.37	DSSO	Intra	10	1	1xDSSO [K3]	WF[K]GAR	1xDSSO [K6]	psbp_0033281	170	AQAGD[K]R	psbp_0033281	166	psbp_0033281	psbp_0033281		psbp_0033281170psbp_0033281166
KSATTKK;|;KTVTKK		x	94.27	DSSO	Inter	2	4	2xDSSO Hydrolyzed [K1; T5; K6]	[K]SATTKK	1xDSSO [K1; K5]	lhcb1_0081729	2	[K]TVTKK	lhcb1_0074459_0102114	2	lhcb1_0081729;lhcb1_0081729_c153;lhcb1_0081729_c162	lhcb1_0074459_0102114		lhcb1_00817292lhcb1_0074459_01021142
TADGDEGGKHQLITATVK; |; WNPSKER	x	x	92.15	DSSO	Intra	1	1	1xDSSO [K9]	TADGDEGG[K]HQLITATVK	1xDSSO [K5]	psbp_0033281	143	WNPS[K]ER	psbp_0033281	38	psbp_0033281	psbp_0033281		psbp_0033281143psbp_003328138
GSSFLDPKGR; |; LKEVK			88.06	DSSO	Inter	1	2	1xDSSO [K8]	GSSFLDP[K]GR	2xDSSO Hydrolyzed [K2; K5]	psbo_0058312	160	L[K]EVK	lhca3_0056726	184	psbo_0058312	lhca3_0056726		psbo_0058312160lhca3_0056726184
DGVYPEKVNPGR; |; YKIKYQFYR	x	x	87.82	DSSO	Intra	5	1	1xDSSO [K7]	DGVYPE[K]VNPGR	2xDSSO Hydrolyzed [K2; K4]	psad_0015054	128	YKI[K]YQFYR	psad_0015054	103	psad_0015054	psad_0015054		psad_0015054128psad_0015054103
ATEDKTDAATDVATK; |; KSATTK			87.32	DSSO	Inter	1	4	1xDSSO [K5]	ATED[K]TDAATDVATK	1xDSSO [K1]	psad_0015054	5	[K]SATTK	lhcb1_0081729	2	psad_0015054	lhcb1_0081729;lhcb1_0081729_c153;lhcb1_0081729_c162		psad_00150545lhcb1_00817292
GSSFLDPKGR; |; WNPSKER		x	86.14	DSSO	Inter	1	2	1xDSSO [K8]	GSSFLDP[K]GR	1xDSSO [K5]	psbo_0058312	160	WNPS[K]ER	psbp_0033281	38	psbo_0058312	psbp_0033281		psbo_0058312160psbp_003328138
KPEDFAK; |;AAPVKQK	x	x	85.52	DSSO	Intra	3	5	1xDSSO [K1]	[K]PEDFAK	1xDSSO [K5]	lhcb5_0087274	66	AAPV[K]QK	lhcb5_0087274	11	lhcb5_0087274;lhcb5_0087274_n3;lhcb5_0087274_n8;lhcb5_0087274_n12;lhcb5_0087274_n60	lhcb5_0087274;lhcb5_0087274_n3		lhcb5_008727466lhcb5_008727411
TADGDEGGKHQLITATVK; |; LYICKAQAGDKR	x	x	83.65	DSSO	Intra	2	1	1xDSSO [K9]	TADGDEGG[K]HQLITATVK	3xCarbamidomethyl [C4; K5; K11]	psbp_0033281	143	LYIC[K]AQAGDKR	psbp_0033281	160	psbp_0033281	psbp_0033281		psbp_0033281143psbp_0033281160
LVAAIDGLPDPGGPLVKDDKR; |; YNEAIYSTAKR			83.61	DSSO	Intra	1	1	2xDSSO Hydrolyzed [K17; K20]	LVAAIDGLPDPGGPLVKDD[K]R	1xDSSO [K10]	tl183_0065375	157	YNEAIYSTA[K]R	tl183_0065375	136	tl183_0065375	tl183_0065375		tl183_0065375157tl183_0065375136
KAAPVKQK;|;KSATTKK			81.36	DSSO	Inter	3	5	1xDSSO [K1; K6]	[K]AAPVKQK	2xDSSO Hydrolyzed [K1; K6]	lhcb5_0087274	6	[K]SATTKK	lhcb1_0081729	2	lhcb5_0087274;lhcb5_0087274_n3	lhcb1_0081729;lhcb1_0081729_c153;lhcb1_0081729_c162		lhcb5_00872746lhcb1_00817292
AAPVKQKVVAPANEELAK; |; KVASSGSPWYGPDR		x	80.75	DSSO	Inter	1	7	2xDSSO Hydrolyzed [K5; K7]	AAPV[K]QKVVAPANEELAK	1xDSSO [K1]	lhcb5_0087274	11	[K]VASSGSPWYGPDR	lhcb1_0081729	8	lhcb5_0087274;lhcb5_0087274_n3	lhcb1_0081729;lhcb1_0081729_c153;lhcb1_0081729_c162;lhcb1_0081729_n4;lhcb1_0081729_n5		lhcb5_008727411lhcb1_00817298
AAPVKQKVVAPANEELAK; |; VKELK	x		79.02	DSSO	Inter	1	9	2xDSSO Hydrolyzed [K5; K7]	AAPVKQ[K]VVAPANEELAK	1xDSSO [K2]	lhcb5_0087274	13	V[K]ELK	lhcb1_0081729	179	lhcb5_0087274;lhcb5_0087274_n3	lhcb1_0081729;lhcb2_0062077;lhcb1_0081729_n4;lhcb1_0081729_n5;lhcb1_0074459_0102114;lhcb1_0050874_0063631;lhcb1_0081729_n55		lhcb5_008727413lhcb1_0081729179
TNTDYLPYNGDGFKLLVPAK; |; AYGEAANVFGKAK			78.96	DSSO	Intra	1	1	1xDSSO [K14]	TNTDYLPYNGDGF[K]LLVPAK	1xDSSO [K11]	psbp_0033281	27	AYGEAANVFG[K]AK	psbp_0033281	11	psbp_0033281	psbp_0033281		psbp_003328127psbp_003328111
TVKSAPESIWYGPDRPK; |;NAELDSEKR	x	x	76.59	DSSO	Inter	2	5	1xDSSO [K3]	TV[K]SAPESIWYGPDRPK	1xDSSO [K8]	lhcb2_0062077	5	NAELDSE[K]R	lhcb42_0076852	184	lhcb2_0062077;lhcb2_0062077_c149	lhcb42_0076852;lhcb42_0076852_n4;lhcb42_0076852_n12		lhcb2_00620775lhcb42_0076852184
KVSSASPWYGPDR;|;KTVTK	x		76.42	DSSO	Intra	2	2	1xDSSO [K1]	[K]VSSASPWYGPDR	1xDSSO [K1]	lhcb1_0074459_0102114	7	[K]TVTK	lhcb1_0074459_0102114	2	lhcb1_0074459_0102114;lhcb1_0050874_0063631	lhcb1_0074459_0102114		lhcb1_0074459_01021147lhcb1_0074459_01021142
GSSFLDPKGR; |; VTKSDLK			74.3	DSSO	Inter	1	2	1xDSSO [K8]	GSSFLDP[K]GR	1xDSSO [K3]	psbo_0058312	160	VT[K]SDLK	tl183_0065375	28	psbo_0058312	tl183_0065375		psbo_0058312160tl183_006537528
TVKSAPESIWYGPDRPK; |;APVKQKVVAPANEELAK			73.23	DSSO	Inter	1	3	1xDSSO [K3]	TV[K]SAPESIWYGPDRPK	2xDSSO Hydrolyzed [K4; K6]	lhcb2_0062077	5	APV[K]QKVVAPANEELAK	lhcb5_0087274_n8	4	lhcb2_0062077;lhcb2_0062077_c149	lhcb5_0087274_n8		lhcb2_00620775lhcb5_0087274_n84
KTVTKK;|;KTVTK			71.86	DSSO	Intra	1	1	2xDSSO Hydrolyzed [K1; K5]	[K]TVTKK	1xDSSO [K1]	lhcb1_0074459_0102114	2	[K]TVTK	lhcb1_0074459_0102114	2	lhcb1_0074459_0102114	lhcb1_0074459_0102114		lhcb1_0074459_01021142lhcb1_0074459_01021142
KKAAPKKPSR; |;LKLAEIK			71.79	DSSO	Inter	3	5	2xDSSO Hydrolyzed [K1; K2; K6]	K[K]AAPKKPSR	1xDSSO [K2]	lhcb42_0076852	10	L[K]LAEIK	lhcb6_0079196	178	lhcb42_0076852;lhcb42_0076852_n4	lhcb6_0079196;lhcb6_0079196_n1;lhcb6_0079196_n23		lhcb42_007685210lhcb6_0079196178
KKAAPVKQK; |;VKELK			70.86	DSSO	Inter	2	9	2xDSSO Hydrolyzed [K1; K2; K7]	K[K]AAPVKQK	1xDSSO [K2]	lhcb5_0087274	6	V[K]ELK	lhcb1_0081729	179	lhcb5_0087274;lhcb5_0087274_n3	lhcb1_0081729;lhcb2_0062077;lhcb1_0081729_n4;lhcb1_0081729_n5;lhcb1_0074459_0102114;lhcb1_0050874_0063631;lhcb1_0081729_n55		lhcb5_00872746lhcb1_0081729179
KATLQLAEIK;|;KAAPKKPSR	x	x	67.85	DSSO	Intra	3	4	1xDSSO [K1]	[K]ATLQLAEIK	3xDSSO Hydrolyzed [K1; K5; K6]	lhcb42_0076852	205	[K]AAPKKPSR	lhcb42_0076852	10	lhcb42_0076852;lhcb42_0076852_n4;lhcb42_0076852_n12	lhcb42_0076852;lhcb42_0076852_n4;lhcb43_0068262		lhcb42_0076852205lhcb42_007685210
TGKPSLDLPK; |; KSATTK	x	x	66.56	DSSO	Inter	3	4	1xDSSO [K3]	TG[K]PSLDLPK	1xDSSO [K1]	cp47_0037811	129	[K]SATTK	lhcb1_0081729	2	cp47_0037811	lhcb1_0081729;lhcb1_0081729_c153;lhcb1_0081729_c162		cp47_0037811129lhcb1_00817292
TVKSAPESIWYGPDRPK; |;AAAAGFEKGIDR			65.35	DSSO	Inter	1	3	1xDSSO [K3]	TV[K]SAPESIWYGPDRPK	1xDSSO [K8]	lhcb2_0062077	5	AAAAGFE[K]GIDR	cp43_0013521	443	lhcb2_0062077;lhcb2_0062077_c149	cp43_0013521		lhcb2_00620775cp43_0013521443
KTVTKK; |;VKELK	x	x	64.28	DSSO	Inter	2	7	2xDSSO Hydrolyzed [K1; K5]	[K]TVTKK	1xDSSO [K2]	lhcb1_0074459_0102114	2	V[K]ELK	lhcb1_0081729	179	lhcb1_0074459_0102114	lhcb1_0081729;lhcb2_0062077;lhcb1_0081729_n4;lhcb1_0081729_n5;lhcb1_0074459_0102114;lhcb1_0050874_0063631;lhcb1_0081729_n55		lhcb1_0074459_01021142lhcb1_0081729179
LGDPTTKK; |;AAASAPKK		x	63.82	DSSO	Inter	1	2	1xDSSO [K7]	LGDPTT[K]K	1xDSSO [K7]	cp47_0037811	503	AAASAP[K]K	lhcb6_0079196	7	cp47_0037811	lhcb6_0079196		cp47_0037811503lhcb6_00791967
KSATTKK; |; KTVTKK			62.09	DSSO	Inter	2	4	2xDSSO Hydrolyzed [K1; K6]	KSATT[K]K	2xDSSO Hydrolyzed [K1; K5]	lhcb1_0081729	7	[K]TVTKK	lhcb1_0074459_0102114	2	lhcb1_0081729;lhcb1_0081729_c153;lhcb1_0081729_c162	lhcb1_0074459_0102114		lhcb1_00817297lhcb1_0074459_01021142
TVTKKVSSASPWYGPDR; |; VKELK		x	61.3	DSSO	Inter	1	7	2xDSSO Hydrolyzed [K4; K5]	TVTK[K]VSSASPWYGPDR	1xDSSO [K2]	lhcb1_0074459_0102114	7	V[K]ELK	lhcb1_0081729	179	lhcb1_0074459_0102114	lhcb1_0081729;lhcb2_0062077;lhcb1_0081729_n4;lhcb1_0081729_n5;lhcb1_0074459_0102114;lhcb1_0050874_0063631;lhcb1_0081729_n55		lhcb1_0074459_01021147lhcb1_0081729179
AAAAGFEKGIDR; |; KAAPK	x	x	60.87	DSSO	Inter	2	4	1xDSSO [K8]	AAAAGFE[K]GIDR	1xDSSO [K1]	cp43_0013521	443	[K]AAPK	lhcb42_0076852	10	cp43_0013521	lhcb42_0076852;lhcb42_0076852_n4;lhcb43_0068262		cp43_0013521443lhcb42_007685210
NAELDSEKR; |;FGFAFGKKK			59.64	DSSO	Intra	3	3	1xDSSO [K8]	NAELDSE[K]R	2xDSSO Hydrolyzed [K7; K8]	lhcb42_0076852	184	FGFAFGK[K]K	lhcb42_0076852	9	lhcb42_0076852;lhcb42_0076852_n4;lhcb42_0076852_n12	lhcb42_0076852		lhcb42_0076852184lhcb42_00768529
KSATTKK; |;AAPVKQK			59.03	DSSO	Inter	1	5	2xDSSO Hydrolyzed [K1; K6]	[K]SATTKK	1xDSSO [K5]	lhcb1_0081729	2	AAPV[K]QK	lhcb5_0087274	11	lhcb1_0081729;lhcb1_0081729_c153;lhcb1_0081729_c162	lhcb5_0087274;lhcb5_0087274_n3		lhcb1_00817292lhcb5_008727411
LYKGLR; |;AASAPKK			57.71	DSSO	Inter	1	2	1xDSSO [K3]	LY[K]GLR	1xDSSO [K6]	cp47_0037811	226	AASAP[K]K	lhcb6_0079196_n1	6	cp47_0037811	lhcb6_0079196_n1		cp47_0037811226lhcb6_0079196_n16
KSATTKK;|;KSATTK	x	x	57.5	DSSO	Intra	1	3	2xDSSO Hydrolyzed [K1; K6]	[K]SATTKK	1xDSSO [K1]	lhcb1_0081729	2	[K]SATTK	lhcb1_0081729	2	lhcb1_0081729;lhcb1_0081729_c153;lhcb1_0081729_c162	lhcb1_0081729;lhcb1_0081729_c153;lhcb1_0081729_c162		lhcb1_00817292lhcb1_00817292
TADGDEGGKHQLITATVKDGK; |; AQAGDKR	x	x	57.5	DSSO	Intra	1	1	2xDSSO Hydrolyzed [K9; K18]	TADGDEGGKHQLITATV[K]DGK	1xDSSO [K6]	psbp_0033281	152	AQAGD[K]R	psbp_0033281	166	psbp_0033281	psbp_0033281		psbp_0033281152psbp_0033281166
QETEEKR; |; ESNFKSK	x	x	57.07	DSSO	Intra	2	1	1xDSSO [K6]	QETEE[K]R	1xDSSO [K5]	tl183_0065375	171	ESNF[K]SK	tl183_0065375	163	tl183_0065375	tl183_0065375		tl183_0065375171tl183_0065375163
TVKSAPESIWYGPDRPK; |; KTVTKK	x		56.47	DSSO	Inter	2	3	1xDSSO [K3]	TV[K]SAPESIWYGPDRPK	2xDSSO Hydrolyzed [K1; K5]	lhcb2_0062077	5	[K]TVTKK	lhcb1_0074459_0102114	2	lhcb2_0062077;lhcb2_0062077_c149	lhcb1_0074459_0102114		lhcb2_00620775lhcb1_0074459_01021142
ATLKSDGVFR; |; DKEGR		x	55.6	DSSO	Intra	1	1	1xDSSO [K4]	ATL[K]SDGVFR	1xDSSO [K2]	cp47_0037811	437	D[K]EGR	cp47_0037811	348	cp47_0037811	cp47_0037811		cp47_0037811437cp47_0037811348
KAAPKKPSR;|;KAAPVKQK	x		55.6	DSSO	Inter	2	5	2xDSSO Hydrolyzed [K1; K5]	[K]AAPKKPSR	1xDSSO [K1; K6]	lhcb42_0076852	10	[K]AAPVKQK	lhcb5_0087274	6	lhcb42_0076852;lhcb42_0076852_n4;lhcb43_0068262	lhcb5_0087274;lhcb5_0087274_n3		lhcb42_007685210lhcb5_00872746
KATLQLAEIK; |;FGFAFGKKK	x	x	54.53	DSSO	Intra	1	3	1xDSSO [K1]	[K]ATLQLAEIK	2xDSSO Hydrolyzed [K7; K8]	lhcb42_0076852	205	FGFAFGK[K]K	lhcb42_0076852	9	lhcb42_0076852;lhcb42_0076852_n4;lhcb42_0076852_n12	lhcb42_0076852		lhcb42_0076852205lhcb42_00768529
AAPKKPSR; |; KTVTK			53.47	DSSO	Inter	2	3	2xDSSO Hydrolyzed [K4; K5]	AAPK[K]PSR	1xDSSO [K1]	lhcb42_0076852	15	[K]TVTK	lhcb1_0074459_0102114	2	lhcb42_0076852;lhcb42_0076852_n4	lhcb1_0074459_0102114		lhcb42_007685215lhcb1_0074459_01021142
ATLQLAEIKHAR; |; KAAPK	x	x	52.4	DSSO	Intra	1	4	1xDSSO [K9]	ATLQLAEI[K]HAR	1xDSSO [K1]	lhcb42_0076852	214	[K]AAPK	lhcb42_0076852	10	lhcb42_0076852;lhcb42_0076852_n4;lhcb42_0076852_n12	lhcb42_0076852;lhcb42_0076852_n4;lhcb43_0068262		lhcb42_0076852214lhcb42_007685210
LYPGGKFFDPLGLAADPEKK; |; KTVTK			51	DSSO	Inter	1	4	1xDSSO [K6]	LYPGG[K]FFDPLGLAADPEKK	1xDSSO [K1]	lhcb42_0076852	191	[K]TVTK	lhcb1_0074459_0102114	2	lhcb42_0076852;lhcb42_0076852_n4;lhcb42_0076852_n12	lhcb1_0074459_0102114		lhcb42_0076852191lhcb1_0074459_01021142
AAAAGFEKGIDR; |; KTVTK			50.4	DSSO	Inter	2	2	1xDSSO [K8]	AAAAGFE[K]GIDR	1xDSSO [K1]	cp43_0013521	443	[K]TVTK	lhcb1_0074459_0102114	2	cp43_0013521	lhcb1_0074459_0102114		cp43_0013521443lhcb1_0074459_01021142
KFVEDTASSFSVA; |;WFKGAR	x	x	49.54	DSSO	Intra	1	1	1xDSSO [K1]	[K]FVEDTASSFSVA	1xDSSO [K3]	psbp_0033281	174	WF[K]GAR	psbp_0033281	170	psbp_0033281	psbp_0033281		psbp_0033281174psbp_0033281170
[truncated: 23 more rows]

## Sheet: (4) C_DSSO_CSMs
Sequence	Crosslinker	Crosslink Type	Crosslink Strategy	Identified By	XlinkX Score	# Identified MS2 Scans	# Identified MS3 Scans	Delta XlinkX Score	m/z [Da]	Charge	MH+ [Da]	First Scan	RT [min]	DeltaM [ppm]	Is Decoy	Reporter Ion Score	Modifications A	Modifications B	Accessions	Sequence A	Crosslinker Position A	Protein Accession A	Leading Protein Position A	Sequence B	Crosslinker Position B	Protein Accession B	Leading Protein Position B	All Scans	Mzs A [Da]	Charges A	Mzs B [Da]	Charges B	Spectrum File	File ID	# Proteins
[truncated: 1,060 more rows]

[truncated: 9 more sheets: (5) H_DSSO, (6) H_DSSO_CSMs, (7) L_EDC, (8) L_EDC_CSMs, (9) C_EDC, (10) C_EDC_CSMs, (11) H_EDC, (12) H_EDC_CSMs, (13) C_DSSO_TransDB]
