# Supplementary material for: How paired PSII–LHCII supercomplexes mediate the stacking of plant thylakoid membranes unveiled by structural mass-spectrometry
Source: Nat Commun. 2020 Mar 13;11:1361. doi: 10.1038/s41467-020-15184-1 (PMC7069969; doi:10.1038/s41467-020-15184-1)
Supplement: Supplementary file 6 — Supplementary Data 4 [file 41467_2020_15184_MOESM6_ESM.zip]

Archive with 19 entries (19 files):
- CP47_0010477.pdb
- D1_0006140.pdb
- D2_0013521.pdb
- Lhcb1_0081729.pdb
- Lhcb2_0062077.pdb
- Lhcb3_0083085.pdb
- Lhcb4.2_0076852.pdb
- Lhcb5_0087274.pdb
- Lhcb6_0079196.pdb
- model11.pdb
- model12.pdb
- model13.pdb
- model21.pdb
- model22.pdb
- model23.pdb
- model31.pdb
- model32.pdb
- model33.pdb
- PsbH_0009518.pdb
