# Supplementary material for: How paired PSII–LHCII supercomplexes mediate the stacking of plant thylakoid membranes unveiled by structural mass-spectrometry
Source: Nat Commun. 2020 Mar 13;11:1361. doi: 10.1038/s41467-020-15184-1 (PMC7069969; doi:10.1038/s41467-020-15184-1)
Supplement: Supplementary file 6 — Supplementary Data 4 [file 41467_2020_15184_MOESM6_ESM.zip › CP47_0010477.pdb]

EXPDTA    THEORETICAL MODEL, MODELLER 9v8 2019/01/25 04:25:50
REMARK   6 MODELLER OBJECTIVE FUNCTION:      1431.1191
REMARK   6 MODELLER BEST TEMPLATE % SEQ ID: 100.000
SEQRES   1    508  MET GLY LEU PRO TRP TYR ARG VAL HIS THR VAL VAL LEU
SEQRES   2    508  ASN ASP PRO GLY ARG LEU LEU SER VAL HIS ILE MET HIS
SEQRES   3    508  THR ALA LEU VAL ALA GLY TRP ALA GLY SER MET ALA LEU
SEQRES   4    508  TYR GLU LEU ALA VAL PHE ASP PRO SER ASP PRO VAL LEU
SEQRES   5    508  ASP PRO MET TRP ARG GLN GLY MET PHE VAL ILE PRO PHE
SEQRES   6    508  MET THR ARG LEU GLY ILE THR ASN SER TRP GLY GLY TRP
SEQRES   7    508  ASN ILE THR GLY GLY THR ILE THR ASN PRO GLY ILE TRP
SEQRES   8    508  SER TYR GLU GLY VAL ALA ALA ALA HIS ILE VAL PHE SER
SEQRES   9    508  GLY LEU CYS PHE LEU ALA ALA ILE TRP HIS TRP VAL TYR
SEQRES  10    508  TRP ASP LEU GLU ILE PHE CYS ASP GLU ARG THR GLY LYS
SEQRES  11    508  PRO SER LEU ASP LEU PRO LYS ILE PHE GLY ILE HIS LEU
SEQRES  12    508  PHE LEU ALA GLY VAL ALA CYS PHE GLY PHE GLY ALA PHE
SEQRES  13    508  HIS VAL THR GLY LEU PHE GLY PRO GLY ILE TRP VAL SER
SEQRES  14    508  ASP PRO TYR GLY LEU THR GLY ARG VAL GLN SER VAL ASN
SEQRES  15    508  PRO ALA TRP GLY VAL ASP GLY PHE ASP PRO PHE VAL PRO
SEQRES  16    508  GLY GLY ILE ALA SER HIS HIS ILE ALA ALA GLY THR LEU
SEQRES  17    508  GLY ILE LEU ALA GLY LEU PHE HIS LEU SER VAL ARG PRO
SEQRES  18    508  PRO GLN ARG LEU TYR LYS GLY LEU ARG MET GLY ASN ILE
SEQRES  19    508  GLU THR VAL LEU SER SER SER ILE ALA ALA VAL PHE PHE
SEQRES  20    508  ALA ALA PHE VAL VAL ALA GLY THR MET TRP TYR GLY SER
SEQRES  21    508  ALA THR THR PRO ILE GLU LEU PHE GLY PRO THR ARG TYR
SEQRES  22    508  GLN TRP ASP GLN GLY TYR PHE GLN GLN GLU ILE TYR ARG
SEQRES  23    508  ARG VAL GLY GLY GLY LEU VAL GLU ASN GLN SER LEU SER
SEQRES  24    508  GLU ALA TRP SER LYS ILE PRO GLU LYS LEU ALA PHE TYR
SEQRES  25    508  ASP TYR ILE GLY ASN ASN PRO ALA LYS GLY GLY LEU PHE
SEQRES  26    508  ARG ALA GLY SER MET ASP ASN GLY ASP GLY ILE ALA VAL
SEQRES  27    508  GLY TRP LEU GLY HIS PRO ILE PHE ARG ASP LYS GLU GLY
SEQRES  28    508  ARG GLU LEU PHE VAL ARG ARG MET PRO THR PHE PHE GLU
SEQRES  29    508  THR PHE PRO VAL VAL LEU VAL ASP GLY ASP GLY ILE VAL
SEQRES  30    508  ARG ALA ASP VAL PRO PHE ARG ARG ALA GLU SER LYS TYR
SEQRES  31    508  SER VAL GLU GLN VAL GLY VAL ILE VAL GLU PHE TYR GLY
SEQRES  32    508  GLY GLU LEU ASN GLY VAL SER TYR SER ASP PRO ALA THR
SEQRES  33    508  VAL LYS LYS TYR ALA ARG ARG ALA GLN LEU GLY GLU ILE
SEQRES  34    508  PHE GLU LEU ASP ARG ALA THR LEU LYS SER ASP GLY VAL
SEQRES  35    508  PHE ARG SER SER PRO ARG GLY TRP PHE THR PHE GLY HIS
SEQRES  36    508  ALA SER PHE ALA LEU LEU PHE PHE PHE GLY HIS ILE TRP
SEQRES  37    508  HIS GLY ALA ARG THR LEU PHE ARG ASP VAL PHE ALA GLY
SEQRES  38    508  ILE ASP PRO ASP LEU ASP ALA GLN VAL GLU PHE GLY ALA
SEQRES  39    508  PHE GLN LYS LEU GLY ASP PRO THR THR LYS LYS GLN GLY
SEQRES  40    508  VAL
ATOM      1  N   MET     1      45.067 -12.919  31.767  1.00 45.17           N
ATOM      2  CA  MET     1      43.989 -11.971  32.132  1.00 45.17           C
ATOM      3  CB  MET     1      42.989 -11.830  30.974  1.00 45.17           C
ATOM      4  CG  MET     1      42.068 -10.614  31.109  1.00 45.17           C
ATOM      5  SD  MET     1      40.931 -10.660  32.526  1.00 45.17           S
ATOM      6  CE  MET     1      40.164  -9.057  32.149  1.00 45.17           C
ATOM      7  C   MET     1      43.269 -12.491  33.332  1.00 45.17           C
ATOM      8  O   MET     1      43.413 -11.962  34.434  1.00 45.17           O
ATOM      9  N   GLY     2      42.476 -13.563  33.146  1.00 19.95           N
ATOM     10  CA  GLY     2      41.779 -14.111  34.267  1.00 19.95           C
ATOM     11  C   GLY     2      40.386 -14.377  33.836  1.00 19.95           C
ATOM     12  O   GLY     2      40.124 -14.999  32.808  1.00 19.95           O
ATOM     13  N   LEU     3      39.460 -13.881  34.662  1.00 97.67           N
ATOM     14  CA  LEU     3      38.057 -14.056  34.520  1.00 97.67           C
ATOM     15  CB  LEU     3      37.434 -13.583  35.862  1.00 97.67           C
ATOM     16  CG  LEU     3      35.924 -13.658  36.125  1.00 97.67           C
ATOM     17  CD1 LEU     3      35.638 -13.504  37.628  1.00 97.67           C
ATOM     18  CD2 LEU     3      35.181 -12.556  35.380  1.00 97.67           C
ATOM     19  C   LEU     3      37.622 -13.325  33.279  1.00 97.67           C
ATOM     20  O   LEU     3      38.127 -12.255  32.938  1.00 97.67           O
ATOM     21  N   PRO     4      36.730 -13.966  32.560  1.00 53.26           N
ATOM     22  CA  PRO     4      36.233 -13.434  31.310  1.00 53.26           C
ATOM     23  CD  PRO     4      36.741 -15.421  32.556  1.00 53.26           C
ATOM     24  CB  PRO     4      35.557 -14.603  30.601  1.00 53.26           C
ATOM     25  CG  PRO     4      36.295 -15.839  31.146  1.00 53.26           C
ATOM     26  C   PRO     4      35.306 -12.291  31.588  1.00 53.26           C
ATOM     27  O   PRO     4      34.857 -12.147  32.718  1.00 53.26           O
ATOM     28  N   TRP     5      34.976 -11.472  30.578  1.00 42.28           N
ATOM     29  CA  TRP     5      34.182 -10.296  30.799  1.00 42.28           C
ATOM     30  CB  TRP     5      33.961  -9.497  29.501  1.00 42.28           C
ATOM     31  CG  TRP     5      33.283 -10.280  28.399  1.00 42.28           C
ATOM     32  CD2 TRP     5      31.868 -10.277  28.146  1.00 42.28           C
ATOM     33  CD1 TRP     5      33.841 -11.096  27.458  1.00 42.28           C
ATOM     34  NE1 TRP     5      32.863 -11.609  26.641  1.00 42.28           N
ATOM     35  CE2 TRP     5      31.645 -11.112  27.051  1.00 42.28           C
ATOM     36  CE3 TRP     5      30.840  -9.630  28.773  1.00 42.28           C
ATOM     37  CZ2 TRP     5      30.384 -11.314  26.566  1.00 42.28           C
ATOM     38  CZ3 TRP     5      29.572  -9.838  28.279  1.00 42.28           C
ATOM     39  CH2 TRP     5      29.348 -10.664  27.197  1.00 42.28           C
ATOM     40  C   TRP     5      32.838 -10.649  31.362  1.00 42.28           C
ATOM     41  O   TRP     5      32.340  -9.963  32.252  1.00 42.28           O
ATOM     42  N   TYR     6      32.212 -11.729  30.865  1.00 56.63           N
ATOM     43  CA  TYR     6      30.882 -12.069  31.287  1.00 56.63           C
ATOM     44  CB  TYR     6      30.214 -13.166  30.427  1.00 56.63           C
ATOM     45  CG  TYR     6      31.050 -14.399  30.332  1.00 56.63           C
ATOM     46  CD1 TYR     6      31.971 -14.528  29.316  1.00 56.63           C
ATOM     47  CD2 TYR     6      30.911 -15.430  31.231  1.00 56.63           C
ATOM     48  CE1 TYR     6      32.745 -15.658  29.204  1.00 56.63           C
ATOM     49  CE2 TYR     6      31.682 -16.564  31.124  1.00 56.63           C
ATOM     50  CZ  TYR     6      32.600 -16.678  30.110  1.00 56.63           C
ATOM     51  OH  TYR     6      33.392 -17.841  30.000  1.00 56.63           O
ATOM     52  C   TYR     6      30.808 -12.422  32.749  1.00 56.63           C
ATOM     53  O   TYR     6      29.817 -12.114  33.405  1.00 56.63           O
ATOM     54  N   ARG     7      31.847 -13.099  33.272  1.00124.04           N
ATOM     55  CA  ARG     7      31.998 -13.648  34.599  1.00124.04           C
ATOM     56  CB  ARG     7      33.106 -14.707  34.664  1.00124.04           C
ATOM     57  CG  ARG     7      32.811 -15.904  33.763  1.00124.04           C
ATOM     58  CD  ARG     7      33.781 -17.071  33.945  1.00124.04           C
ATOM     59  NE  ARG     7      33.291 -17.872  35.101  1.00124.04           N
ATOM     60  CZ  ARG     7      33.846 -19.088  35.377  1.00124.04           C
ATOM     61  NH1 ARG     7      34.860 -19.567  34.600  1.00124.04           N
ATOM     62  NH2 ARG     7      33.385 -19.820  36.431  1.00124.04           N
ATOM     63  C   ARG     7      32.256 -12.656  35.706  1.00124.04           C
ATOM     64  O   ARG     7      32.173 -13.034  36.871  1.00124.04           O
ATOM     65  N   VAL     8      32.600 -11.391  35.416  1.00 49.77           N
ATOM     66  CA  VAL     8      33.114 -10.474  36.407  1.00 49.77           C
ATOM     67  CB  VAL     8      33.242  -9.075  35.880  1.00 49.77           C
ATOM     68  CG1 VAL     8      34.263  -9.081  34.729  1.00 49.77           C
ATOM     69  CG2 VAL     8      31.848  -8.568  35.473  1.00 49.77           C
ATOM     70  C   VAL     8      32.284 -10.406  37.665  1.00 49.77           C
ATOM     71  O   VAL     8      32.844 -10.326  38.757  1.00 49.77           O
ATOM     72  N   HIS     9      30.946 -10.422  37.575  1.00 62.23           N
ATOM     73  CA  HIS     9      30.098 -10.292  38.731  1.00 62.23           C
ATOM     74  ND1 HIS     9      28.175  -7.555  38.930  1.00 62.23           N
ATOM     75  CG  HIS     9      28.487  -8.540  38.018  1.00 62.23           C
ATOM     76  CB  HIS     9      28.636  -9.987  38.380  1.00 62.23           C
ATOM     77  NE2 HIS     9      28.456  -6.542  36.971  1.00 62.23           N
ATOM     78  CD2 HIS     9      28.656  -7.904  36.828  1.00 62.23           C
ATOM     79  CE1 HIS     9      28.170  -6.381  38.250  1.00 62.23           C
ATOM     80  C   HIS     9      30.170 -11.466  39.665  1.00 62.23           C
ATOM     81  O   HIS     9      29.875 -11.325  40.847  1.00 62.23           O
ATOM     82  N   THR    10      30.573 -12.650  39.176  1.00 48.69           N
ATOM     83  CA  THR    10      30.596 -13.877  39.927  1.00 48.69           C
ATOM     84  CB  THR    10      31.049 -15.064  39.124  1.00 48.69           C
ATOM     85  OG1 THR    10      32.380 -14.876  38.664  1.00 48.69           O
ATOM     86  CG2 THR    10      30.090 -15.251  37.936  1.00 48.69           C
ATOM     87  C   THR    10      31.496 -13.757  41.118  1.00 48.69           C
ATOM     88  O   THR    10      31.428 -14.585  42.020  1.00 48.69           O
ATOM     89  N   VAL    11      32.404 -12.769  41.134  1.00 90.35           N
ATOM     90  CA  VAL    11      33.293 -12.586  42.246  1.00 90.35           C
ATOM     91  CB  VAL    11      34.148 -11.366  42.075  1.00 90.35           C
ATOM     92  CG1 VAL    11      33.240 -10.148  41.830  1.00 90.35           C
ATOM     93  CG2 VAL    11      35.018 -11.222  43.325  1.00 90.35           C
ATOM     94  C   VAL    11      32.476 -12.424  43.498  1.00 90.35           C
ATOM     95  O   VAL    11      32.857 -12.908  44.561  1.00 90.35           O
ATOM     96  N   VAL    12      31.329 -11.727  43.401  1.00 53.13           N
ATOM     97  CA  VAL    12      30.450 -11.455  44.506  1.00 53.13           C
ATOM     98  CB  VAL    12      29.402 -10.411  44.228  1.00 53.13           C
ATOM     99  CG1 VAL    12      30.098  -9.091  43.878  1.00 53.13           C
ATOM    100  CG2 VAL    12      28.443 -10.919  43.147  1.00 53.13           C
ATOM    101  C   VAL    12      29.734 -12.685  44.995  1.00 53.13           C
ATOM    102  O   VAL    12      29.188 -12.678  46.096  1.00 53.13           O
ATOM    103  N   LEU    13      29.682 -13.760  44.188  1.00100.18           N
ATOM    104  CA  LEU    13      28.879 -14.926  44.455  1.00100.18           C
ATOM    105  CB  LEU    13      29.060 -15.975  43.333  1.00100.18           C
ATOM    106  CG  LEU    13      28.079 -17.170  43.307  1.00100.18           C
ATOM    107  CD1 LEU    13      28.387 -18.071  42.097  1.00100.18           C
ATOM    108  CD2 LEU    13      28.055 -17.970  44.618  1.00100.18           C
ATOM    109  C   LEU    13      29.210 -15.536  45.793  1.00100.18           C
ATOM    110  O   LEU    13      28.303 -15.933  46.524  1.00100.18           O
ATOM    111  N   ASN    14      30.504 -15.687  46.127  1.00 59.54           N
ATOM    112  CA  ASN    14      30.946 -16.243  47.380  1.00 59.54           C
ATOM    113  CB  ASN    14      32.400 -16.733  47.339  1.00 59.54           C
ATOM    114  CG  ASN    14      32.437 -18.013  46.523  1.00 59.54           C
ATOM    115  OD1 ASN    14      33.507 -18.480  46.140  1.00 59.54           O
ATOM    116  ND2 ASN    14      31.238 -18.596  46.247  1.00 59.54           N
ATOM    117  C   ASN    14      30.851 -15.262  48.509  1.00 59.54           C
ATOM    118  O   ASN    14      30.691 -15.678  49.653  1.00 59.54           O
ATOM    119  N   ASP    15      31.006 -13.947  48.231  1.00 43.17           N
ATOM    120  CA  ASP    15      31.057 -12.933  49.255  1.00 43.17           C
ATOM    121  CB  ASP    15      31.990 -11.774  48.861  1.00 43.17           C
ATOM    122  CG  ASP    15      32.265 -10.909  50.081  1.00 43.17           C
ATOM    123  OD1 ASP    15      31.742 -11.234  51.179  1.00 43.17           O
ATOM    124  OD2 ASP    15      33.009  -9.903  49.924  1.00 43.17           O
ATOM    125  C   ASP    15      29.681 -12.367  49.469  1.00 43.17           C
ATOM    126  O   ASP    15      29.214 -11.546  48.683  1.00 43.17           O
ATOM    127  N   PRO    16      29.001 -12.790  50.507  1.00 59.61           N
ATOM    128  CA  PRO    16      27.670 -12.345  50.808  1.00 59.61           C
ATOM    129  CD  PRO    16      29.465 -13.837  51.397  1.00 59.61           C
ATOM    130  CB  PRO    16      27.167 -13.275  51.913  1.00 59.61           C
ATOM    131  CG  PRO    16      28.454 -13.831  52.551  1.00 59.61           C
ATOM    132  C   PRO    16      27.608 -10.903  51.199  1.00 59.61           C
ATOM    133  O   PRO    16      26.579 -10.274  50.962  1.00 59.61           O
ATOM    134  N   GLY    17      28.671 -10.367  51.831  1.00 17.65           N
ATOM    135  CA  GLY    17      28.659  -8.996  52.251  1.00 17.65           C
ATOM    136  C   GLY    17      28.630  -8.103  51.049  1.00 17.65           C
ATOM    137  O   GLY    17      27.958  -7.072  51.048  1.00 17.65           O
ATOM    138  N   ARG    18      29.443  -8.441  50.030  1.00 62.50           N
ATOM    139  CA  ARG    18      29.527  -7.724  48.786  1.00 62.50           C
ATOM    140  CB  ARG    18      30.790  -8.052  47.976  1.00 62.50           C
ATOM    141  CG  ARG    18      32.046  -7.438  48.589  1.00 62.50           C
ATOM    142  CD  ARG    18      33.287  -7.549  47.705  1.00 62.50           C
ATOM    143  NE  ARG    18      34.378  -6.789  48.375  1.00 62.50           N
ATOM    144  CZ  ARG    18      35.596  -6.678  47.773  1.00 62.50           C
ATOM    145  NH1 ARG    18      35.814  -7.268  46.561  1.00 62.50           N
ATOM    146  NH2 ARG    18      36.595  -5.973  48.382  1.00 62.50           N
ATOM    147  C   ARG    18      28.344  -8.007  47.915  1.00 62.50           C
ATOM    148  O   ARG    18      27.933  -7.167  47.120  1.00 62.50           O
ATOM    149  N   LEU    19      27.796  -9.231  47.994  1.00 26.39           N
ATOM    150  CA  LEU    19      26.664  -9.561  47.178  1.00 26.39           C
ATOM    151  CB  LEU    19      26.205 -11.011  47.394  1.00 26.39           C
ATOM    152  CG  LEU    19      24.993 -11.417  46.538  1.00 26.39           C
ATOM    153  CD1 LEU    19      25.319 -11.329  45.039  1.00 26.39           C
ATOM    154  CD2 LEU    19      24.454 -12.798  46.952  1.00 26.39           C
ATOM    155  C   LEU    19      25.570  -8.643  47.611  1.00 26.39           C
ATOM    156  O   LEU    19      24.788  -8.145  46.804  1.00 26.39           O
ATOM    157  N   LEU    20      25.507  -8.392  48.925  1.00 24.61           N
ATOM    158  CA  LEU    20      24.516  -7.519  49.466  1.00 24.61           C
ATOM    159  CB  LEU    20      24.589  -7.457  51.000  1.00 24.61           C
ATOM    160  CG  LEU    20      23.526  -6.558  51.653  1.00 24.61           C
ATOM    161  CD1 LEU    20      22.108  -7.071  51.356  1.00 24.61           C
ATOM    162  CD2 LEU    20      23.787  -6.399  53.159  1.00 24.61           C
ATOM    163  C   LEU    20      24.772  -6.157  48.911  1.00 24.61           C
ATOM    164  O   LEU    20      23.847  -5.429  48.554  1.00 24.61           O
ATOM    165  N   SER    21      26.061  -5.794  48.809  1.00 21.87           N
ATOM    166  CA  SER    21      26.465  -4.501  48.348  1.00 21.87           C
ATOM    167  CB  SER    21      27.992  -4.330  48.373  1.00 21.87           C
ATOM    168  OG  SER    21      28.340  -3.036  47.905  1.00 21.87           O
ATOM    169  C   SER    21      26.024  -4.273  46.939  1.00 21.87           C
ATOM    170  O   SER    21      25.523  -3.201  46.613  1.00 21.87           O
ATOM    171  N   VAL    22      26.204  -5.274  46.064  1.00 26.54           N
ATOM    172  CA  VAL    22      25.866  -5.118  44.677  1.00 26.54           C
ATOM    173  CB  VAL    22      26.283  -6.284  43.821  1.00 26.54           C
ATOM    174  CG1 VAL    22      27.810  -6.438  43.933  1.00 26.54           C
ATOM    175  CG2 VAL    22      25.490  -7.537  44.222  1.00 26.54           C
ATOM    176  C   VAL    22      24.390  -4.952  44.553  1.00 26.54           C
ATOM    177  O   VAL    22      23.915  -4.268  43.650  1.00 26.54           O
ATOM    178  N   HIS    23      23.623  -5.624  45.430  1.00 26.26           N
ATOM    179  CA  HIS    23      22.192  -5.533  45.388  1.00 26.26           C
ATOM    180  ND1 HIS    23      21.480  -9.018  46.793  1.00 26.26           N
ATOM    181  CG  HIS    23      21.733  -7.948  45.965  1.00 26.26           C
ATOM    182  CB  HIS    23      21.504  -6.517  46.348  1.00 26.26           C
ATOM    183  NE2 HIS    23      22.232  -9.861  44.878  1.00 26.26           N
ATOM    184  CD2 HIS    23      22.193  -8.482  44.800  1.00 26.26           C
ATOM    185  CE1 HIS    23      21.795 -10.138  46.094  1.00 26.26           C
ATOM    186  C   HIS    23      21.750  -4.154  45.762  1.00 26.26           C
ATOM    187  O   HIS    23      20.845  -3.601  45.143  1.00 26.26           O
ATOM    188  N   ILE    24      22.383  -3.564  46.798  1.00 74.11           N
ATOM    189  CA  ILE    24      22.035  -2.255  47.276  1.00 74.11           C
ATOM    190  CB  ILE    24      22.898  -1.817  48.428  1.00 74.11           C
ATOM    191  CG2 ILE    24      22.490  -0.381  48.795  1.00 74.11           C
ATOM    192  CG1 ILE    24      22.810  -2.796  49.613  1.00 74.11           C
ATOM    193  CD1 ILE    24      21.430  -2.871  50.261  1.00 74.11           C
ATOM    194  C   ILE    24      22.316  -1.280  46.171  1.00 74.11           C
ATOM    195  O   ILE    24      21.571  -0.328  45.956  1.00 74.11           O
ATOM    196  N   MET    25      23.440  -1.473  45.463  1.00 15.79           N
ATOM    197  CA  MET    25      23.792  -0.580  44.399  1.00 15.79           C
ATOM    198  CB  MET    25      25.157  -0.899  43.772  1.00 15.79           C
ATOM    199  CG  MET    25      25.552   0.079  42.665  1.00 15.79           C
ATOM    200  SD  MET    25      25.900   1.766  43.244  1.00 15.79           S
ATOM    201  CE  MET    25      27.416   1.337  44.150  1.00 15.79           C
ATOM    202  C   MET    25      22.757  -0.680  43.324  1.00 15.79           C
ATOM    203  O   MET    25      22.388   0.319  42.710  1.00 15.79           O
ATOM    204  N   HIS    26      22.274  -1.906  43.053  1.00 18.93           N
ATOM    205  CA  HIS    26      21.269  -2.092  42.049  1.00 18.93           C
ATOM    206  ND1 HIS    26      18.511  -3.777  41.001  1.00 18.93           N
ATOM    207  CG  HIS    26      19.871  -3.797  40.781  1.00 18.93           C
ATOM    208  CB  HIS    26      20.894  -3.573  41.857  1.00 18.93           C
ATOM    209  NE2 HIS    26      18.799  -4.200  38.837  1.00 18.93           N
ATOM    210  CD2 HIS    26      20.029  -4.057  39.454  1.00 18.93           C
ATOM    211  CE1 HIS    26      17.919  -4.023  39.806  1.00 18.93           C
ATOM    212  C   HIS    26      20.039  -1.366  42.492  1.00 18.93           C
ATOM    213  O   HIS    26      19.384  -0.698  41.695  1.00 18.93           O
ATOM    214  N   THR    27      19.699  -1.473  43.792  1.00 86.57           N
ATOM    215  CA  THR    27      18.507  -0.840  44.266  1.00 86.57           C
ATOM    216  CB  THR    27      18.095  -1.210  45.669  1.00 86.57           C
ATOM    217  OG1 THR    27      16.734  -0.862  45.857  1.00 86.57           O
ATOM    218  CG2 THR    27      18.948  -0.460  46.701  1.00 86.57           C
ATOM    219  C   THR    27      18.672   0.645  44.163  1.00 86.57           C
ATOM    220  O   THR    27      17.716   1.365  43.879  1.00 86.57           O
ATOM    221  N   ALA    28      19.898   1.153  44.392  1.00 15.99           N
ATOM    222  CA  ALA    28      20.137   2.565  44.314  1.00 15.99           C
ATOM    223  CB  ALA    28      21.591   2.941  44.647  1.00 15.99           C
ATOM    224  C   ALA    28      19.860   3.030  42.917  1.00 15.99           C
ATOM    225  O   ALA    28      19.270   4.088  42.722  1.00 15.99           O
ATOM    226  N   LEU    29      20.299   2.257  41.904  1.00 32.09           N
ATOM    227  CA  LEU    29      20.128   2.622  40.522  1.00 32.09           C
ATOM    228  CB  LEU    29      20.860   1.661  39.569  1.00 32.09           C
ATOM    229  CG  LEU    29      22.391   1.681  39.734  1.00 32.09           C
ATOM    230  CD1 LEU    29      23.068   0.704  38.760  1.00 32.09           C
ATOM    231  CD2 LEU    29      22.942   3.111  39.619  1.00 32.09           C
ATOM    232  C   LEU    29      18.682   2.600  40.132  1.00 32.09           C
ATOM    233  O   LEU    29      18.213   3.496  39.431  1.00 32.09           O
ATOM    234  N   VAL    30      17.939   1.558  40.558  1.00 19.73           N
ATOM    235  CA  VAL    30      16.561   1.412  40.174  1.00 19.73           C
ATOM    236  CB  VAL    30      15.945   0.141  40.681  1.00 19.73           C
ATOM    237  CG1 VAL    30      14.450   0.141  40.313  1.00 19.73           C
ATOM    238  CG2 VAL    30      16.730  -1.048  40.104  1.00 19.73           C
ATOM    239  C   VAL    30      15.767   2.545  40.740  1.00 19.73           C
ATOM    240  O   VAL    30      14.979   3.169  40.033  1.00 19.73           O
ATOM    241  N   ALA    31      15.961   2.832  42.041  1.00 15.58           N
ATOM    242  CA  ALA    31      15.256   3.892  42.703  1.00 15.58           C
ATOM    243  CB  ALA    31      15.570   3.974  44.206  1.00 15.58           C
ATOM    244  C   ALA    31      15.671   5.190  42.086  1.00 15.58           C
ATOM    245  O   ALA    31      14.861   6.101  41.930  1.00 15.58           O
ATOM    246  N   GLY    32      16.967   5.311  41.746  1.00  9.59           N
ATOM    247  CA  GLY    32      17.487   6.511  41.155  1.00  9.59           C
ATOM    248  C   GLY    32      16.824   6.723  39.831  1.00  9.59           C
ATOM    249  O   GLY    32      16.556   7.856  39.436  1.00  9.59           O
ATOM    250  N   TRP    33      16.586   5.631  39.081  1.00 30.66           N
ATOM    251  CA  TRP    33      15.939   5.750  37.807  1.00 30.66           C
ATOM    252  CB  TRP    33      15.816   4.413  37.057  1.00 30.66           C
ATOM    253  CG  TRP    33      15.060   4.524  35.753  1.00 30.66           C
ATOM    254  CD2 TRP    33      13.650   4.281  35.612  1.00 30.66           C
ATOM    255  CD1 TRP    33      15.517   4.860  34.512  1.00 30.66           C
ATOM    256  NE1 TRP    33      14.480   4.848  33.608  1.00 30.66           N
ATOM    257  CE2 TRP    33      13.325   4.491  34.272  1.00 30.66           C
ATOM    258  CE3 TRP    33      12.702   3.913  36.524  1.00 30.66           C
ATOM    259  CZ2 TRP    33      12.043   4.337  33.824  1.00 30.66           C
ATOM    260  CZ3 TRP    33      11.410   3.756  36.069  1.00 30.66           C
ATOM    261  CH2 TRP    33      11.087   3.965  34.744  1.00 30.66           C
ATOM    262  C   TRP    33      14.541   6.249  38.017  1.00 30.66           C
ATOM    263  O   TRP    33      14.066   7.115  37.285  1.00 30.66           O
ATOM    264  N   ALA    34      13.845   5.710  39.036  1.00 19.72           N
ATOM    265  CA  ALA    34      12.468   6.039  39.270  1.00 19.72           C
ATOM    266  CB  ALA    34      11.861   5.245  40.438  1.00 19.72           C
ATOM    267  C   ALA    34      12.319   7.497  39.579  1.00 19.72           C
ATOM    268  O   ALA    34      11.383   8.143  39.110  1.00 19.72           O
ATOM    269  N   GLY    35      13.214   8.056  40.411  1.00 14.49           N
ATOM    270  CA  GLY    35      13.115   9.452  40.725  1.00 14.49           C
ATOM    271  C   GLY    35      13.402  10.266  39.501  1.00 14.49           C
ATOM    272  O   GLY    35      12.711  11.243  39.213  1.00 14.49           O
ATOM    273  N   SER    36      14.449   9.878  38.748  1.00 23.70           N
ATOM    274  CA  SER    36      14.890  10.625  37.604  1.00 23.70           C
ATOM    275  CB  SER    36      16.224  10.104  37.045  1.00 23.70           C
ATOM    276  OG  SER    36      17.247  10.270  38.016  1.00 23.70           O
ATOM    277  C   SER    36      13.877  10.565  36.506  1.00 23.70           C
ATOM    278  O   SER    36      13.656  11.556  35.813  1.00 23.70           O
ATOM    279  N   MET    37      13.248   9.394  36.290  1.00 27.16           N
ATOM    280  CA  MET    37      12.285   9.296  35.233  1.00 27.16           C
ATOM    281  CB  MET    37      11.755   7.872  35.008  1.00 27.16           C
ATOM    282  CG  MET    37      10.960   7.760  33.707  1.00 27.16           C
ATOM    283  SD  MET    37      11.984   7.900  32.212  1.00 27.16           S
ATOM    284  CE  MET    37      10.624   8.385  31.111  1.00 27.16           C
ATOM    285  C   MET    37      11.116  10.174  35.565  1.00 27.16           C
ATOM    286  O   MET    37      10.567  10.852  34.697  1.00 27.16           O
ATOM    287  N   ALA    38      10.693  10.163  36.843  1.00 19.87           N
ATOM    288  CA  ALA    38       9.567  10.939  37.282  1.00 19.87           C
ATOM    289  CB  ALA    38       9.184  10.656  38.744  1.00 19.87           C
ATOM    290  C   ALA    38       9.861  12.405  37.170  1.00 19.87           C
ATOM    291  O   ALA    38       9.013  13.180  36.732  1.00 19.87           O
ATOM    292  N   LEU    39      11.076  12.830  37.572  1.00 25.20           N
ATOM    293  CA  LEU    39      11.428  14.222  37.521  1.00 25.20           C
ATOM    294  CB  LEU    39      12.821  14.525  38.095  1.00 25.20           C
ATOM    295  CG  LEU    39      12.927  14.316  39.617  1.00 25.20           C
ATOM    296  CD1 LEU    39      14.319  14.709  40.130  1.00 25.20           C
ATOM    297  CD2 LEU    39      11.794  15.044  40.358  1.00 25.20           C
ATOM    298  C   LEU    39      11.432  14.655  36.089  1.00 25.20           C
ATOM    299  O   LEU    39      11.011  15.764  35.767  1.00 25.20           O
ATOM    300  N   TYR    40      11.933  13.789  35.188  1.00 27.91           N
ATOM    301  CA  TYR    40      11.979  14.137  33.799  1.00 27.91           C
ATOM    302  CB  TYR    40      12.673  13.083  32.919  1.00 27.91           C
ATOM    303  CG  TYR    40      12.489  13.516  31.502  1.00 27.91           C
ATOM    304  CD1 TYR    40      13.233  14.548  30.979  1.00 27.91           C
ATOM    305  CD2 TYR    40      11.572  12.885  30.694  1.00 27.91           C
ATOM    306  CE1 TYR    40      13.064  14.946  29.673  1.00 27.91           C
ATOM    307  CE2 TYR    40      11.396  13.276  29.388  1.00 27.91           C
ATOM    308  CZ  TYR    40      12.142  14.310  28.876  1.00 27.91           C
ATOM    309  OH  TYR    40      11.966  14.716  27.537  1.00 27.91           O
ATOM    310  C   TYR    40      10.581  14.289  33.279  1.00 27.91           C
ATOM    311  O   TYR    40      10.276  15.243  32.565  1.00 27.91           O
ATOM    312  N   GLU    41       9.686  13.349  33.634  1.00 25.37           N
ATOM    313  CA  GLU    41       8.343  13.366  33.128  1.00 25.37           C
ATOM    314  CB  GLU    41       7.542  12.105  33.490  1.00 25.37           C
ATOM    315  CG  GLU    41       8.037  10.868  32.739  1.00 25.37           C
ATOM    316  CD  GLU    41       7.191   9.675  33.155  1.00 25.37           C
ATOM    317  OE1 GLU    41       6.323   9.846  34.052  1.00 25.37           O
ATOM    318  OE2 GLU    41       7.400   8.575  32.577  1.00 25.37           O
ATOM    319  C   GLU    41       7.599  14.565  33.629  1.00 25.37           C
ATOM    320  O   GLU    41       6.785  15.132  32.905  1.00 25.37           O
ATOM    321  N   LEU    42       7.834  14.986  34.882  1.00 28.14           N
ATOM    322  CA  LEU    42       7.137  16.122  35.418  1.00 28.14           C
ATOM    323  CB  LEU    42       7.493  16.394  36.888  1.00 28.14           C
ATOM    324  CG  LEU    42       6.978  15.305  37.844  1.00 28.14           C
ATOM    325  CD1 LEU    42       7.351  15.624  39.299  1.00 28.14           C
ATOM    326  CD2 LEU    42       5.468  15.080  37.662  1.00 28.14           C
ATOM    327  C   LEU    42       7.504  17.337  34.632  1.00 28.14           C
ATOM    328  O   LEU    42       6.667  18.212  34.417  1.00 28.14           O
ATOM    329  N   ALA    43       8.776  17.447  34.206  1.00 18.45           N
ATOM    330  CA  ALA    43       9.175  18.601  33.454  1.00 18.45           C
ATOM    331  CB  ALA    43      10.666  18.583  33.082  1.00 18.45           C
ATOM    332  C   ALA    43       8.387  18.615  32.173  1.00 18.45           C
ATOM    333  O   ALA    43       7.905  19.663  31.748  1.00 18.45           O
ATOM    334  N   VAL    44       8.265  17.439  31.525  1.00 98.00           N
ATOM    335  CA  VAL    44       7.622  17.261  30.250  1.00 98.00           C
ATOM    336  CB  VAL    44       8.066  15.993  29.574  1.00 98.00           C
ATOM    337  CG1 VAL    44       7.413  14.785  30.260  1.00 98.00           C
ATOM    338  CG2 VAL    44       7.781  16.111  28.074  1.00 98.00           C
ATOM    339  C   VAL    44       6.107  17.299  30.275  1.00 98.00           C
ATOM    340  O   VAL    44       5.484  17.823  29.354  1.00 98.00           O
ATOM    341  N   PHE    45       5.473  16.741  31.325  1.00 63.17           N
ATOM    342  CA  PHE    45       4.048  16.532  31.433  1.00 63.17           C
ATOM    343  CB  PHE    45       3.714  15.781  32.742  1.00 63.17           C
ATOM    344  CG  PHE    45       2.259  15.484  32.863  1.00 63.17           C
ATOM    345  CD1 PHE    45       1.664  14.542  32.058  1.00 63.17           C
ATOM    346  CD2 PHE    45       1.496  16.115  33.818  1.00 63.17           C
ATOM    347  CE1 PHE    45       0.324  14.258  32.178  1.00 63.17           C
ATOM    348  CE2 PHE    45       0.156  15.835  33.946  1.00 63.17           C
ATOM    349  CZ  PHE    45      -0.435  14.907  33.122  1.00 63.17           C
ATOM    350  C   PHE    45       3.290  17.829  31.369  1.00 63.17           C
ATOM    351  O   PHE    45       3.664  18.821  31.993  1.00 63.17           O
ATOM    352  N   ASP    46       2.191  17.840  30.571  1.00 40.10           N
ATOM    353  CA  ASP    46       1.337  18.992  30.424  1.00 40.10           C
ATOM    354  CB  ASP    46       1.125  19.399  28.954  1.00 40.10           C
ATOM    355  CG  ASP    46       0.451  20.763  28.917  1.00 40.10           C
ATOM    356  OD1 ASP    46       0.185  21.324  30.013  1.00 40.10           O
ATOM    357  OD2 ASP    46       0.195  21.262  27.789  1.00 40.10           O
ATOM    358  C   ASP    46      -0.008  18.608  30.990  1.00 40.10           C
ATOM    359  O   ASP    46      -0.793  17.918  30.345  1.00 40.10           O
ATOM    360  N   PRO    47      -0.274  19.027  32.199  1.00 71.24           N
ATOM    361  CA  PRO    47      -1.492  18.716  32.916  1.00 71.24           C
ATOM    362  CD  PRO    47       0.793  19.448  33.092  1.00 71.24           C
ATOM    363  CB  PRO    47      -1.170  18.931  34.396  1.00 71.24           C
ATOM    364  CG  PRO    47       0.076  19.831  34.396  1.00 71.24           C
ATOM    365  C   PRO    47      -2.700  19.499  32.491  1.00 71.24           C
ATOM    366  O   PRO    47      -3.753  19.313  33.099  1.00 71.24           O
ATOM    367  N   SER    48      -2.578  20.396  31.495  1.00 37.37           N
ATOM    368  CA  SER    48      -3.643  21.293  31.139  1.00 37.37           C
ATOM    369  CB  SER    48      -3.253  22.230  29.986  1.00 37.37           C
ATOM    370  OG  SER    48      -2.135  23.020  30.357  1.00 37.37           O
ATOM    371  C   SER    48      -4.897  20.587  30.693  1.00 37.37           C
ATOM    372  O   SER    48      -5.979  20.907  31.183  1.00 37.37           O
ATOM    373  N   ASP    49      -4.808  19.629  29.745  1.00 43.58           N
ATOM    374  CA  ASP    49      -6.024  19.029  29.246  1.00 43.58           C
ATOM    375  CB  ASP    49      -6.221  19.270  27.737  1.00 43.58           C
ATOM    376  CG  ASP    49      -7.660  18.942  27.364  1.00 43.58           C
ATOM    377  OD1 ASP    49      -8.411  18.467  28.257  1.00 43.58           O
ATOM    378  OD2 ASP    49      -8.027  19.168  26.181  1.00 43.58           O
ATOM    379  C   ASP    49      -5.990  17.542  29.469  1.00 43.58           C
ATOM    380  O   ASP    49      -5.385  16.805  28.691  1.00 43.58           O
ATOM    381  N   PRO    50      -6.610  17.074  30.522  1.00 59.68           N
ATOM    382  CA  PRO    50      -6.660  15.653  30.774  1.00 59.68           C
ATOM    383  CD  PRO    50      -6.631  17.840  31.757  1.00 59.68           C
ATOM    384  CB  PRO    50      -7.104  15.504  32.227  1.00 59.68           C
ATOM    385  CG  PRO    50      -6.612  16.802  32.892  1.00 59.68           C
ATOM    386  C   PRO    50      -7.535  14.910  29.802  1.00 59.68           C
ATOM    387  O   PRO    50      -7.357  13.700  29.656  1.00 59.68           O
ATOM    388  N   VAL    51      -8.535  15.577  29.184  1.00 45.22           N
ATOM    389  CA  VAL    51      -9.421  14.866  28.303  1.00 45.22           C
ATOM    390  CB  VAL    51     -10.611  15.685  27.900  1.00 45.22           C
ATOM    391  CG1 VAL    51     -11.454  14.870  26.904  1.00 45.22           C
ATOM    392  CG2 VAL    51     -11.372  16.092  29.174  1.00 45.22           C
ATOM    393  C   VAL    51      -8.739  14.420  27.035  1.00 45.22           C
ATOM    394  O   VAL    51      -8.610  13.227  26.768  1.00 45.22           O
ATOM    395  N   LEU    52      -8.322  15.396  26.203  1.00 69.42           N
ATOM    396  CA  LEU    52      -7.700  15.203  24.919  1.00 69.42           C
ATOM    397  CB  LEU    52      -7.949  16.372  23.953  1.00 69.42           C
ATOM    398  CG  LEU    52      -9.424  16.445  23.520  1.00 69.42           C
ATOM    399  CD1 LEU    52      -9.668  17.578  22.512  1.00 69.42           C
ATOM    400  CD2 LEU    52      -9.910  15.079  23.006  1.00 69.42           C
ATOM    401  C   LEU    52      -6.226  14.924  24.969  1.00 69.42           C
ATOM    402  O   LEU    52      -5.682  14.375  24.010  1.00 69.42           O
ATOM    403  N   ASP    53      -5.519  15.402  26.016  1.00 56.54           N
ATOM    404  CA  ASP    53      -4.095  15.189  26.087  1.00 56.54           C
ATOM    405  CB  ASP    53      -3.308  16.509  25.949  1.00 56.54           C
ATOM    406  CG  ASP    53      -1.835  16.204  25.704  1.00 56.54           C
ATOM    407  OD1 ASP    53      -1.478  14.999  25.628  1.00 56.54           O
ATOM    408  OD2 ASP    53      -1.045  17.179  25.589  1.00 56.54           O
ATOM    409  C   ASP    53      -3.756  14.599  27.437  1.00 56.54           C
ATOM    410  O   ASP    53      -3.182  15.286  28.280  1.00 56.54           O
ATOM    411  N   PRO    54      -4.049  13.345  27.671  1.00 68.27           N
ATOM    412  CA  PRO    54      -3.764  12.713  28.943  1.00 68.27           C
ATOM    413  CD  PRO    54      -5.145  12.685  26.978  1.00 68.27           C
ATOM    414  CB  PRO    54      -4.728  11.531  29.058  1.00 68.27           C
ATOM    415  CG  PRO    54      -5.222  11.291  27.622  1.00 68.27           C
ATOM    416  C   PRO    54      -2.325  12.298  29.010  1.00 68.27           C
ATOM    417  O   PRO    54      -1.572  12.563  28.076  1.00 68.27           O
ATOM    418  N   MET    55      -1.932  11.633  30.114  1.00 80.25           N
ATOM    419  CA  MET    55      -0.582  11.225  30.377  1.00 80.25           C
ATOM    420  CB  MET    55      -0.429  10.569  31.761  1.00 80.25           C
ATOM    421  CG  MET    55      -1.195   9.254  31.907  1.00 80.25           C
ATOM    422  SD  MET    55      -1.195   8.564  33.588  1.00 80.25           S
ATOM    423  CE  MET    55      -2.347   9.800  34.255  1.00 80.25           C
ATOM    424  C   MET    55      -0.090  10.254  29.336  1.00 80.25           C
ATOM    425  O   MET    55       1.082  10.276  28.967  1.00 80.25           O
ATOM    426  N   TRP    56      -0.962   9.353  28.857  1.00 70.90           N
ATOM    427  CA  TRP    56      -0.608   8.337  27.900  1.00 70.90           C
ATOM    428  CB  TRP    56      -1.626   7.182  27.845  1.00 70.90           C
ATOM    429  CG  TRP    56      -3.079   7.580  27.745  1.00 70.90           C
ATOM    430  CD2 TRP    56      -3.839   7.636  26.530  1.00 70.90           C
ATOM    431  CD1 TRP    56      -3.939   7.902  28.754  1.00 70.90           C
ATOM    432  NE1 TRP    56      -5.188   8.160  28.243  1.00 70.90           N
ATOM    433  CE2 TRP    56      -5.142   7.999  26.876  1.00 70.90           C
ATOM    434  CE3 TRP    56      -3.486   7.398  25.235  1.00 70.90           C
ATOM    435  CZ2 TRP    56      -6.115   8.130  25.928  1.00 70.90           C
ATOM    436  CZ3 TRP    56      -4.471   7.539  24.281  1.00 70.90           C
ATOM    437  CH2 TRP    56      -5.758   7.897  24.620  1.00 70.90           C
ATOM    438  C   TRP    56      -0.337   8.892  26.531  1.00 70.90           C
ATOM    439  O   TRP    56       0.331   8.247  25.724  1.00 70.90           O
ATOM    440  N   ARG    57      -0.941  10.041  26.184  1.00 94.79           N
ATOM    441  CA  ARG    57      -0.673  10.681  24.927  1.00 94.79           C
ATOM    442  CB  ARG    57      -1.644  11.837  24.647  1.00 94.79           C
ATOM    443  CG  ARG    57      -3.092  11.361  24.536  1.00 94.79           C
ATOM    444  CD  ARG    57      -3.373  10.582  23.252  1.00 94.79           C
ATOM    445  NE  ARG    57      -3.326  11.556  22.125  1.00 94.79           N
ATOM    446  CZ  ARG    57      -3.135  11.121  20.847  1.00 94.79           C
ATOM    447  NH1 ARG    57      -2.933   9.800  20.582  1.00 94.79           N
ATOM    448  NH2 ARG    57      -3.148  12.015  19.822  1.00 94.79           N
ATOM    449  C   ARG    57       0.725  11.241  24.934  1.00 94.79           C
ATOM    450  O   ARG    57       1.381  11.331  23.900  1.00 94.79           O
ATOM    451  N   GLN    58       1.167  11.711  26.114  1.00 65.75           N
ATOM    452  CA  GLN    58       2.426  12.349  26.378  1.00 65.75           C
ATOM    453  CB  GLN    58       2.367  13.274  27.602  1.00 65.75           C
ATOM    454  CG  GLN    58       1.396  14.430  27.348  1.00 65.75           C
ATOM    455  CD  GLN    58       1.364  15.349  28.557  1.00 65.75           C
ATOM    456  OE1 GLN    58       2.273  15.355  29.385  1.00 65.75           O
ATOM    457  NE2 GLN    58       0.285  16.171  28.650  1.00 65.75           N
ATOM    458  C   GLN    58       3.598  11.416  26.480  1.00 65.75           C
ATOM    459  O   GLN    58       4.742  11.872  26.490  1.00 65.75           O
ATOM    460  N   GLY    59       3.372  10.105  26.686  1.00 19.30           N
ATOM    461  CA  GLY    59       4.495   9.210  26.778  1.00 19.30           C
ATOM    462  C   GLY    59       4.926   9.099  28.209  1.00 19.30           C
ATOM    463  O   GLY    59       6.031   8.634  28.486  1.00 19.30           O
ATOM    464  N   MET    60       4.068   9.521  29.163  1.00 51.82           N
ATOM    465  CA  MET    60       4.419   9.414  30.555  1.00 51.82           C
ATOM    466  CB  MET    60       3.530  10.245  31.495  1.00 51.82           C
ATOM    467  CG  MET    60       3.979  11.697  31.671  1.00 51.82           C
ATOM    468  SD  MET    60       3.918  12.753  30.204  1.00 51.82           S
ATOM    469  CE  MET    60       5.603  12.377  29.641  1.00 51.82           C
ATOM    470  C   MET    60       4.323   7.979  30.979  1.00 51.82           C
ATOM    471  O   MET    60       3.246   7.383  30.969  1.00 51.82           O
ATOM    472  N   PHE    61       5.493   7.362  31.249  1.00 66.25           N
ATOM    473  CA  PHE    61       5.569   5.989  31.670  1.00 66.25           C
ATOM    474  CB  PHE    61       6.934   5.366  31.317  1.00 66.25           C
ATOM    475  CG  PHE    61       6.857   3.894  31.541  1.00 66.25           C
ATOM    476  CD1 PHE    61       6.252   3.085  30.607  1.00 66.25           C
ATOM    477  CD2 PHE    61       7.402   3.322  32.667  1.00 66.25           C
ATOM    478  CE1 PHE    61       6.181   1.725  30.799  1.00 66.25           C
ATOM    479  CE2 PHE    61       7.336   1.963  32.864  1.00 66.25           C
ATOM    480  CZ  PHE    61       6.722   1.163  31.930  1.00 66.25           C
ATOM    481  C   PHE    61       5.328   5.750  33.142  1.00 66.25           C
ATOM    482  O   PHE    61       4.564   4.863  33.521  1.00 66.25           O
ATOM    483  N   VAL    62       6.050   6.493  34.003  1.00 53.84           N
ATOM    484  CA  VAL    62       6.063   6.346  35.440  1.00 53.84           C
ATOM    485  CB  VAL    62       7.299   6.960  36.030  1.00 53.84           C
ATOM    486  CG1 VAL    62       7.272   6.775  37.549  1.00 53.84           C
ATOM    487  CG2 VAL    62       8.532   6.364  35.340  1.00 53.84           C
ATOM    488  C   VAL    62       4.896   7.011  36.104  1.00 53.84           C
ATOM    489  O   VAL    62       4.498   6.616  37.197  1.00 53.84           O
ATOM    490  N   ILE    63       4.373   8.094  35.493  1.00 85.05           N
ATOM    491  CA  ILE    63       3.300   8.858  36.071  1.00 85.05           C
ATOM    492  CB  ILE    63       2.838   9.972  35.172  1.00 85.05           C
ATOM    493  CG2 ILE    63       1.591  10.602  35.816  1.00 85.05           C
ATOM    494  CG1 ILE    63       3.957  10.993  34.889  1.00 85.05           C
ATOM    495  CD1 ILE    63       4.398  11.806  36.102  1.00 85.05           C
ATOM    496  C   ILE    63       2.104   7.959  36.252  1.00 85.05           C
ATOM    497  O   ILE    63       1.465   8.022  37.299  1.00 85.05           O
ATOM    498  N   PRO    64       1.743   7.129  35.299  1.00 72.42           N
ATOM    499  CA  PRO    64       0.597   6.270  35.464  1.00 72.42           C
ATOM    500  CD  PRO    64       2.068   7.329  33.899  1.00 72.42           C
ATOM    501  CB  PRO    64       0.319   5.662  34.085  1.00 72.42           C
ATOM    502  CG  PRO    64       1.537   6.055  33.225  1.00 72.42           C
ATOM    503  C   PRO    64       0.765   5.272  36.568  1.00 72.42           C
ATOM    504  O   PRO    64      -0.243   4.812  37.099  1.00 72.42           O
ATOM    505  N   PHE    65       2.007   4.867  36.888  1.00 40.44           N
ATOM    506  CA  PHE    65       2.227   3.949  37.972  1.00 40.44           C
ATOM    507  CB  PHE    65       3.623   3.304  37.947  1.00 40.44           C
ATOM    508  CG  PHE    65       3.623   2.347  36.800  1.00 40.44           C
ATOM    509  CD1 PHE    65       3.084   1.088  36.942  1.00 40.44           C
ATOM    510  CD2 PHE    65       4.157   2.703  35.584  1.00 40.44           C
ATOM    511  CE1 PHE    65       3.079   0.201  35.890  1.00 40.44           C
ATOM    512  CE2 PHE    65       4.155   1.820  34.529  1.00 40.44           C
ATOM    513  CZ  PHE    65       3.616   0.565  34.679  1.00 40.44           C
ATOM    514  C   PHE    65       2.013   4.640  39.283  1.00 40.44           C
ATOM    515  O   PHE    65       1.495   4.042  40.224  1.00 40.44           O
ATOM    516  N   MET    66       2.457   5.907  39.407  1.00 24.80           N
ATOM    517  CA  MET    66       2.256   6.636  40.629  1.00 24.80           C
ATOM    518  CB  MET    66       2.962   8.003  40.627  1.00 24.80           C
ATOM    519  CG  MET    66       4.488   7.896  40.667  1.00 24.80           C
ATOM    520  SD  MET    66       5.363   9.487  40.604  1.00 24.80           S
ATOM    521  CE  MET    66       5.244   9.664  38.801  1.00 24.80           C
ATOM    522  C   MET    66       0.786   6.880  40.819  1.00 24.80           C
ATOM    523  O   MET    66       0.260   6.728  41.920  1.00 24.80           O
ATOM    524  N   THR    67       0.085   7.245  39.727  1.00 27.66           N
ATOM    525  CA  THR    67      -1.309   7.596  39.749  1.00 27.66           C
ATOM    526  CB  THR    67      -1.797   8.120  38.431  1.00 27.66           C
ATOM    527  OG1 THR    67      -1.030   9.251  38.045  1.00 27.66           O
ATOM    528  CG2 THR    67      -3.275   8.519  38.581  1.00 27.66           C
ATOM    529  C   THR    67      -2.136   6.396  40.101  1.00 27.66           C
ATOM    530  O   THR    67      -3.188   6.512  40.726  1.00 27.66           O
ATOM    531  N   ARG    68      -1.686   5.201  39.687  1.00 64.13           N
ATOM    532  CA  ARG    68      -2.433   3.997  39.912  1.00 64.13           C
ATOM    533  CB  ARG    68      -1.692   2.752  39.396  1.00 64.13           C
ATOM    534  CG  ARG    68      -2.461   1.449  39.620  1.00 64.13           C
ATOM    535  CD  ARG    68      -1.585   0.194  39.552  1.00 64.13           C
ATOM    536  NE  ARG    68      -1.187  -0.036  38.135  1.00 64.13           N
ATOM    537  CZ  ARG    68      -0.087  -0.797  37.861  1.00 64.13           C
ATOM    538  NH1 ARG    68       0.707  -1.234  38.882  1.00 64.13           N
ATOM    539  NH2 ARG    68       0.219  -1.126  36.573  1.00 64.13           N
ATOM    540  C   ARG    68      -2.645   3.796  41.389  1.00 64.13           C
ATOM    541  O   ARG    68      -3.730   3.425  41.829  1.00 64.13           O
ATOM    542  N   LEU    69      -1.581   3.995  42.176  1.00116.99           N
ATOM    543  CA  LEU    69      -1.481   3.850  43.605  1.00116.99           C
ATOM    544  CB  LEU    69      -0.038   3.602  44.076  1.00116.99           C
ATOM    545  CG  LEU    69       0.436   2.165  43.800  1.00116.99           C
ATOM    546  CD1 LEU    69      -0.168   1.180  44.811  1.00116.99           C
ATOM    547  CD2 LEU    69       0.116   1.740  42.360  1.00116.99           C
ATOM    548  C   LEU    69      -2.056   4.991  44.400  1.00116.99           C
ATOM    549  O   LEU    69      -2.049   4.919  45.625  1.00116.99           O
ATOM    550  N   GLY    70      -2.450   6.132  43.808  1.00 40.63           N
ATOM    551  CA  GLY    70      -3.002   7.108  44.711  1.00 40.63           C
ATOM    552  C   GLY    70      -2.298   8.436  44.647  1.00 40.63           C
ATOM    553  O   GLY    70      -2.683   9.349  45.376  1.00 40.63           O
ATOM    554  N   ILE    71      -1.265   8.612  43.795  1.00 83.11           N
ATOM    555  CA  ILE    71      -0.625   9.904  43.750  1.00 83.11           C
ATOM    556  CB  ILE    71       0.848   9.838  43.452  1.00 83.11           C
ATOM    557  CG2 ILE    71       1.347  11.271  43.216  1.00 83.11           C
ATOM    558  CG1 ILE    71       1.605   9.123  44.585  1.00 83.11           C
ATOM    559  CD1 ILE    71       1.311   7.629  44.687  1.00 83.11           C
ATOM    560  C   ILE    71      -1.268  10.716  42.658  1.00 83.11           C
ATOM    561  O   ILE    71      -1.058  10.474  41.471  1.00 83.11           O
ATOM    562  N   THR    72      -2.206  11.603  43.055  1.00 66.01           N
ATOM    563  CA  THR    72      -2.907  12.507  42.184  1.00 66.01           C
ATOM    564  CB  THR    72      -4.334  12.671  42.608  1.00 66.01           C
ATOM    565  OG1 THR    72      -4.393  13.232  43.911  1.00 66.01           O
ATOM    566  CG2 THR    72      -5.007  11.288  42.595  1.00 66.01           C
ATOM    567  C   THR    72      -2.324  13.888  42.055  1.00 66.01           C
ATOM    568  O   THR    72      -2.477  14.530  41.014  1.00 66.01           O
ATOM    569  N   ASN    73      -1.675  14.405  43.119  1.00 59.70           N
ATOM    570  CA  ASN    73      -1.368  15.813  43.155  1.00 59.70           C
ATOM    571  CB  ASN    73      -1.680  16.464  44.510  1.00 59.70           C
ATOM    572  CG  ASN    73      -3.196  16.473  44.650  1.00 59.70           C
ATOM    573  OD1 ASN    73      -3.770  15.702  45.414  1.00 59.70           O
ATOM    574  ND2 ASN    73      -3.874  17.363  43.875  1.00 59.70           N
ATOM    575  C   ASN    73       0.050  16.111  42.807  1.00 59.70           C
ATOM    576  O   ASN    73       0.911  15.234  42.770  1.00 59.70           O
ATOM    577  N   SER    74       0.292  17.401  42.493  1.00 25.27           N
ATOM    578  CA  SER    74       1.597  17.874  42.150  1.00 25.27           C
ATOM    579  CB  SER    74       1.710  18.307  40.679  1.00 25.27           C
ATOM    580  OG  SER    74       3.022  18.771  40.401  1.00 25.27           O
ATOM    581  C   SER    74       1.871  19.086  42.985  1.00 25.27           C
ATOM    582  O   SER    74       0.956  19.719  43.509  1.00 25.27           O
ATOM    583  N   TRP    75       3.167  19.398  43.164  1.00 55.68           N
ATOM    584  CA  TRP    75       3.599  20.573  43.865  1.00 55.68           C
ATOM    585  CB  TRP    75       5.095  20.552  44.209  1.00 55.68           C
ATOM    586  CG  TRP    75       5.359  19.577  45.332  1.00 55.68           C
ATOM    587  CD2 TRP    75       6.655  19.214  45.836  1.00 55.68           C
ATOM    588  CD1 TRP    75       4.449  18.881  46.073  1.00 55.68           C
ATOM    589  NE1 TRP    75       5.094  18.108  47.008  1.00 55.68           N
ATOM    590  CE2 TRP    75       6.452  18.304  46.875  1.00 55.68           C
ATOM    591  CE3 TRP    75       7.908  19.607  45.467  1.00 55.68           C
ATOM    592  CZ2 TRP    75       7.505  17.773  47.563  1.00 55.68           C
ATOM    593  CZ3 TRP    75       8.967  19.068  46.164  1.00 55.68           C
ATOM    594  CH2 TRP    75       8.770  18.169  47.191  1.00 55.68           C
ATOM    595  C   TRP    75       3.251  21.756  43.018  1.00 55.68           C
ATOM    596  O   TRP    75       3.125  22.877  43.508  1.00 55.68           O
ATOM    597  N   GLY    76       3.107  21.515  41.703  1.00 27.51           N
ATOM    598  CA  GLY    76       2.755  22.515  40.736  1.00 27.51           C
ATOM    599  C   GLY    76       1.422  23.092  41.107  1.00 27.51           C
ATOM    600  O   GLY    76       1.115  24.223  40.737  1.00 27.51           O
ATOM    601  N   GLY    77       0.563  22.321  41.802  1.00 20.70           N
ATOM    602  CA  GLY    77      -0.701  22.881  42.190  1.00 20.70           C
ATOM    603  C   GLY    77      -1.788  22.304  41.340  1.00 20.70           C
ATOM    604  O   GLY    77      -2.936  22.736  41.422  1.00 20.70           O
ATOM    605  N   TRP    78      -1.458  21.305  40.501  1.00 44.36           N
ATOM    606  CA  TRP    78      -2.458  20.713  39.660  1.00 44.36           C
ATOM    607  CB  TRP    78      -2.049  20.673  38.175  1.00 44.36           C
ATOM    608  CG  TRP    78      -0.672  20.102  37.921  1.00 44.36           C
ATOM    609  CD2 TRP    78      -0.369  18.707  37.747  1.00 44.36           C
ATOM    610  CD1 TRP    78       0.514  20.769  37.812  1.00 44.36           C
ATOM    611  NE1 TRP    78       1.535  19.880  37.584  1.00 44.36           N
ATOM    612  CE2 TRP    78       1.008  18.608  37.541  1.00 44.36           C
ATOM    613  CE3 TRP    78      -1.169  17.601  37.756  1.00 44.36           C
ATOM    614  CZ2 TRP    78       1.607  17.397  37.342  1.00 44.36           C
ATOM    615  CZ3 TRP    78      -0.561  16.381  37.555  1.00 44.36           C
ATOM    616  CH2 TRP    78       0.801  16.281  37.352  1.00 44.36           C
ATOM    617  C   TRP    78      -2.744  19.314  40.113  1.00 44.36           C
ATOM    618  O   TRP    78      -1.938  18.680  40.795  1.00 44.36           O
ATOM    619  N   ASN    79      -3.952  18.827  39.756  1.00 32.66           N
ATOM    620  CA  ASN    79      -4.423  17.511  40.085  1.00 32.66           C
ATOM    621  CB  ASN    79      -5.850  17.517  40.667  1.00 32.66           C
ATOM    622  CG  ASN    79      -6.143  16.172  41.319  1.00 32.66           C
ATOM    623  OD1 ASN    79      -5.354  15.231  41.248  1.00 32.66           O
ATOM    624  ND2 ASN    79      -7.330  16.072  41.977  1.00 32.66           N
ATOM    625  C   ASN    79      -4.454  16.746  38.791  1.00 32.66           C
ATOM    626  O   ASN    79      -4.594  17.326  37.717  1.00 32.66           O
ATOM    627  N   ILE    80      -4.282  15.413  38.865  1.00 76.99           N
ATOM    628  CA  ILE    80      -4.231  14.565  37.706  1.00 76.99           C
ATOM    629  CB  ILE    80      -3.773  13.167  38.020  1.00 76.99           C
ATOM    630  CG2 ILE    80      -4.890  12.440  38.786  1.00 76.99           C
ATOM    631  CG1 ILE    80      -3.335  12.461  36.727  1.00 76.99           C
ATOM    632  CD1 ILE    80      -2.092  13.088  36.095  1.00 76.99           C
ATOM    633  C   ILE    80      -5.564  14.508  37.018  1.00 76.99           C
ATOM    634  O   ILE    80      -5.646  14.349  35.802  1.00 76.99           O
ATOM    635  N   THR    81      -6.646  14.576  37.809  1.00 44.18           N
ATOM    636  CA  THR    81      -8.012  14.490  37.363  1.00 44.18           C
ATOM    637  CB  THR    81      -8.957  14.487  38.520  1.00 44.18           C
ATOM    638  OG1 THR    81      -8.591  13.475  39.444  1.00 44.18           O
ATOM    639  CG2 THR    81     -10.365  14.203  37.987  1.00 44.18           C
ATOM    640  C   THR    81      -8.353  15.697  36.545  1.00 44.18           C
ATOM    641  O   THR    81      -9.283  15.649  35.742  1.00 44.18           O
ATOM    642  N   GLY    82      -7.646  16.828  36.754  1.00 23.84           N
ATOM    643  CA  GLY    82      -7.959  18.019  36.009  1.00 23.84           C
ATOM    644  C   GLY    82      -8.327  19.129  36.949  1.00 23.84           C
ATOM    645  O   GLY    82      -8.414  20.282  36.530  1.00 23.84           O
ATOM    646  N   GLY    83      -8.532  18.831  38.247  1.00 12.98           N
ATOM    647  CA  GLY    83      -8.910  19.873  39.164  1.00 12.98           C
ATOM    648  C   GLY    83      -7.678  20.565  39.662  1.00 12.98           C
ATOM    649  O   GLY    83      -6.589  20.384  39.121  1.00 12.98           O
ATOM    650  N   THR    84      -7.843  21.409  40.705  1.00 22.26           N
ATOM    651  CA  THR    84      -6.746  22.128  41.295  1.00 22.26           C
ATOM    652  CB  THR    84      -6.867  23.618  41.170  1.00 22.26           C
ATOM    653  OG1 THR    84      -8.034  24.073  41.840  1.00 22.26           O
ATOM    654  CG2 THR    84      -6.935  23.982  39.676  1.00 22.26           C
ATOM    655  C   THR    84      -6.729  21.802  42.758  1.00 22.26           C
ATOM    656  O   THR    84      -7.764  21.471  43.334  1.00 22.26           O
ATOM    657  N   ILE    85      -5.536  21.841  43.392  1.00 33.54           N
ATOM    658  CA  ILE    85      -5.457  21.562  44.803  1.00 33.54           C
ATOM    659  CB  ILE    85      -4.895  20.205  45.115  1.00 33.54           C
ATOM    660  CG2 ILE    85      -3.456  20.145  44.580  1.00 33.54           C
ATOM    661  CG1 ILE    85      -5.025  19.907  46.619  1.00 33.54           C
ATOM    662  CD1 ILE    85      -4.769  18.444  46.980  1.00 33.54           C
ATOM    663  C   ILE    85      -4.560  22.571  45.455  1.00 33.54           C
ATOM    664  O   ILE    85      -3.538  22.955  44.893  1.00 33.54           O
ATOM    665  N   THR    86      -4.961  23.076  46.644  1.00108.50           N
ATOM    666  CA  THR    86      -4.139  24.016  47.356  1.00108.50           C
ATOM    667  CB  THR    86      -4.886  24.747  48.437  1.00108.50           C
ATOM    668  OG1 THR    86      -4.048  25.735  49.018  1.00108.50           O
ATOM    669  CG2 THR    86      -5.383  23.761  49.508  1.00108.50           C
ATOM    670  C   THR    86      -2.920  23.365  47.961  1.00108.50           C
ATOM    671  O   THR    86      -1.798  23.789  47.690  1.00108.50           O
ATOM    672  N   ASN    87      -3.092  22.289  48.768  1.00 41.66           N
ATOM    673  CA  ASN    87      -1.954  21.689  49.416  1.00 41.66           C
ATOM    674  CB  ASN    87      -2.053  21.669  50.950  1.00 41.66           C
ATOM    675  CG  ASN    87      -1.936  23.101  51.440  1.00 41.66           C
ATOM    676  OD1 ASN    87      -1.637  24.001  50.656  1.00 41.66           O
ATOM    677  ND2 ASN    87      -2.164  23.325  52.761  1.00 41.66           N
ATOM    678  C   ASN    87      -1.859  20.257  48.971  1.00 41.66           C
ATOM    679  O   ASN    87      -2.700  19.427  49.318  1.00 41.66           O
ATOM    680  N   PRO    88      -0.860  19.959  48.182  1.00 62.79           N
ATOM    681  CA  PRO    88      -0.627  18.624  47.692  1.00 62.79           C
ATOM    682  CD  PRO    88      -0.215  20.965  47.357  1.00 62.79           C
ATOM    683  CB  PRO    88       0.282  18.773  46.469  1.00 62.79           C
ATOM    684  CG  PRO    88       0.870  20.189  46.594  1.00 62.79           C
ATOM    685  C   PRO    88      -0.077  17.679  48.715  1.00 62.79           C
ATOM    686  O   PRO    88      -0.186  16.469  48.520  1.00 62.79           O
ATOM    687  N   GLY    89       0.555  18.192  49.787  1.00 10.04           N
ATOM    688  CA  GLY    89       1.097  17.310  50.779  1.00 10.04           C
ATOM    689  C   GLY    89       2.429  16.825  50.299  1.00 10.04           C
ATOM    690  O   GLY    89       2.897  17.202  49.226  1.00 10.04           O
ATOM    691  N   ILE    90       3.081  15.978  51.120  1.00 69.31           N
ATOM    692  CA  ILE    90       4.378  15.439  50.825  1.00 69.31           C
ATOM    693  CB  ILE    90       4.981  14.692  51.981  1.00 69.31           C
ATOM    694  CG2 ILE    90       6.261  14.007  51.478  1.00 69.31           C
ATOM    695  CG1 ILE    90       5.228  15.635  53.172  1.00 69.31           C
ATOM    696  CD1 ILE    90       3.949  16.154  53.826  1.00 69.31           C
ATOM    697  C   ILE    90       4.323  14.489  49.666  1.00 69.31           C
ATOM    698  O   ILE    90       5.166  14.558  48.769  1.00 69.31           O
ATOM    699  N   TRP    91       3.325  13.583  49.627  1.00 71.64           N
ATOM    700  CA  TRP    91       3.384  12.574  48.606  1.00 71.64           C
ATOM    701  CB  TRP    91       2.741  11.247  49.040  1.00 71.64           C
ATOM    702  CG  TRP    91       3.401  10.668  50.269  1.00 71.64           C
ATOM    703  CD2 TRP    91       4.747  10.166  50.312  1.00 71.64           C
ATOM    704  CD1 TRP    91       2.909  10.561  51.537  1.00 71.64           C
ATOM    705  NE1 TRP    91       3.860  10.019  52.368  1.00 71.64           N
ATOM    706  CE2 TRP    91       4.998   9.774  51.628  1.00 71.64           C
ATOM    707  CE3 TRP    91       5.697  10.048  49.340  1.00 71.64           C
ATOM    708  CZ2 TRP    91       6.208   9.257  51.990  1.00 71.64           C
ATOM    709  CZ3 TRP    91       6.915   9.520  49.709  1.00 71.64           C
ATOM    710  CH2 TRP    91       7.165   9.133  51.008  1.00 71.64           C
ATOM    711  C   TRP    91       2.686  13.049  47.375  1.00 71.64           C
ATOM    712  O   TRP    91       1.573  12.629  47.059  1.00 71.64           O
ATOM    713  N   SER    92       3.361  13.952  46.643  1.00 34.64           N
ATOM    714  CA  SER    92       2.921  14.414  45.364  1.00 34.64           C
ATOM    715  CB  SER    92       3.168  15.914  45.135  1.00 34.64           C
ATOM    716  OG  SER    92       4.560  16.189  45.194  1.00 34.64           O
ATOM    717  C   SER    92       3.762  13.649  44.388  1.00 34.64           C
ATOM    718  O   SER    92       4.407  12.671  44.757  1.00 34.64           O
ATOM    719  N   TYR    93       3.727  14.028  43.098  1.00 35.60           N
ATOM    720  CA  TYR    93       4.579  13.386  42.136  1.00 35.60           C
ATOM    721  CB  TYR    93       4.264  13.792  40.682  1.00 35.60           C
ATOM    722  CG  TYR    93       2.931  13.248  40.284  1.00 35.60           C
ATOM    723  CD1 TYR    93       2.801  11.934  39.894  1.00 35.60           C
ATOM    724  CD2 TYR    93       1.812  14.051  40.285  1.00 35.60           C
ATOM    725  CE1 TYR    93       1.577  11.427  39.520  1.00 35.60           C
ATOM    726  CE2 TYR    93       0.584  13.549  39.911  1.00 35.60           C
ATOM    727  CZ  TYR    93       0.464  12.234  39.530  1.00 35.60           C
ATOM    728  OH  TYR    93      -0.792  11.720  39.147  1.00 35.60           O
ATOM    729  C   TYR    93       6.005  13.773  42.405  1.00 35.60           C
ATOM    730  O   TYR    93       6.905  12.934  42.356  1.00 35.60           O
ATOM    731  N   GLU    94       6.244  15.071  42.680  1.00 54.74           N
ATOM    732  CA  GLU    94       7.572  15.576  42.906  1.00 54.74           C
ATOM    733  CB  GLU    94       7.628  17.105  43.070  1.00 54.74           C
ATOM    734  CG  GLU    94       7.414  17.882  41.769  1.00 54.74           C
ATOM    735  CD  GLU    94       5.927  17.900  41.451  1.00 54.74           C
ATOM    736  OE1 GLU    94       5.127  17.438  42.310  1.00 54.74           O
ATOM    737  OE2 GLU    94       5.569  18.382  40.343  1.00 54.74           O
ATOM    738  C   GLU    94       8.138  14.984  44.159  1.00 54.74           C
ATOM    739  O   GLU    94       9.318  14.650  44.217  1.00 54.74           O
ATOM    740  N   GLY    95       7.310  14.853  45.211  1.00 13.98           N
ATOM    741  CA  GLY    95       7.773  14.349  46.473  1.00 13.98           C
ATOM    742  C   GLY    95       8.205  12.925  46.338  1.00 13.98           C
ATOM    743  O   GLY    95       9.162  12.507  46.988  1.00 13.98           O
ATOM    744  N   VAL    96       7.463  12.127  45.546  1.00 18.26           N
ATOM    745  CA  VAL    96       7.787  10.744  45.339  1.00 18.26           C
ATOM    746  CB  VAL    96       6.735  10.038  44.534  1.00 18.26           C
ATOM    747  CG1 VAL    96       7.203   8.602  44.248  1.00 18.26           C
ATOM    748  CG2 VAL    96       5.405  10.115  45.302  1.00 18.26           C
ATOM    749  C   VAL    96       9.082  10.658  44.591  1.00 18.26           C
ATOM    750  O   VAL    96       9.955   9.859  44.928  1.00 18.26           O
ATOM    751  N   ALA    97       9.242  11.496  43.550  1.00 12.70           N
ATOM    752  CA  ALA    97      10.434  11.480  42.753  1.00 12.70           C
ATOM    753  CB  ALA    97      10.399  12.497  41.601  1.00 12.70           C
ATOM    754  C   ALA    97      11.590  11.839  43.631  1.00 12.70           C
ATOM    755  O   ALA    97      12.661  11.245  43.526  1.00 12.70           O
ATOM    756  N   ALA    98      11.402  12.835  44.515  1.00 17.68           N
ATOM    757  CA  ALA    98      12.435  13.274  45.414  1.00 17.68           C
ATOM    758  CB  ALA    98      12.014  14.495  46.248  1.00 17.68           C
ATOM    759  C   ALA    98      12.769  12.168  46.369  1.00 17.68           C
ATOM    760  O   ALA    98      13.927  11.987  46.742  1.00 17.68           O
ATOM    761  N   ALA    99      11.747  11.414  46.816  1.00 17.35           N
ATOM    762  CA  ALA    99      11.951  10.353  47.763  1.00 17.35           C
ATOM    763  CB  ALA    99      10.634   9.684  48.190  1.00 17.35           C
ATOM    764  C   ALA    99      12.823   9.293  47.158  1.00 17.35           C
ATOM    765  O   ALA    99      13.694   8.749  47.832  1.00 17.35           O
ATOM    766  N   HIS   100      12.601   8.961  45.872  1.00 30.55           N
ATOM    767  CA  HIS   100      13.366   7.944  45.202  1.00 30.55           C
ATOM    768  ND1 HIS   100      10.307   7.494  43.765  1.00 30.55           N
ATOM    769  CG  HIS   100      11.537   6.879  43.788  1.00 30.55           C
ATOM    770  CB  HIS   100      12.847   7.607  43.790  1.00 30.55           C
ATOM    771  NE2 HIS   100       9.919   5.305  43.788  1.00 30.55           N
ATOM    772  CD2 HIS   100      11.283   5.542  43.803  1.00 30.55           C
ATOM    773  CE1 HIS   100       9.376   6.508  43.766  1.00 30.55           C
ATOM    774  C   HIS   100      14.784   8.387  45.039  1.00 30.55           C
ATOM    775  O   HIS   100      15.697   7.565  45.068  1.00 30.55           O
ATOM    776  N   ILE   101      15.010   9.690  44.783  1.00 24.65           N
ATOM    777  CA  ILE   101      16.354  10.170  44.620  1.00 24.65           C
ATOM    778  CB  ILE   101      16.419  11.584  44.133  1.00 24.65           C
ATOM    779  CG2 ILE   101      17.883  12.051  44.196  1.00 24.65           C
ATOM    780  CG1 ILE   101      15.810  11.670  42.725  1.00 24.65           C
ATOM    781  CD1 ILE   101      15.613  13.099  42.239  1.00 24.65           C
ATOM    782  C   ILE   101      17.084  10.090  45.927  1.00 24.65           C
ATOM    783  O   ILE   101      18.240   9.674  45.973  1.00 24.65           O
ATOM    784  N   VAL   102      16.432  10.500  47.033  1.00 72.20           N
ATOM    785  CA  VAL   102      17.094  10.488  48.306  1.00 72.20           C
ATOM    786  CB  VAL   102      16.284  11.092  49.421  1.00 72.20           C
ATOM    787  CG1 VAL   102      15.058  10.213  49.710  1.00 72.20           C
ATOM    788  CG2 VAL   102      17.210  11.270  50.633  1.00 72.20           C
ATOM    789  C   VAL   102      17.411   9.071  48.664  1.00 72.20           C
ATOM    790  O   VAL   102      18.496   8.778  49.159  1.00 72.20           O
ATOM    791  N   PHE   103      16.469   8.151  48.391  1.00 29.69           N
ATOM    792  CA  PHE   103      16.601   6.753  48.687  1.00 29.69           C
ATOM    793  CB  PHE   103      15.349   5.977  48.234  1.00 29.69           C
ATOM    794  CG  PHE   103      15.515   4.524  48.515  1.00 29.69           C
ATOM    795  CD1 PHE   103      15.308   4.018  49.777  1.00 29.69           C
ATOM    796  CD2 PHE   103      15.859   3.661  47.500  1.00 29.69           C
ATOM    797  CE1 PHE   103      15.458   2.674  50.024  1.00 29.69           C
ATOM    798  CE2 PHE   103      16.009   2.315  47.741  1.00 29.69           C
ATOM    799  CZ  PHE   103      15.808   1.820  49.006  1.00 29.69           C
ATOM    800  C   PHE   103      17.780   6.232  47.925  1.00 29.69           C
ATOM    801  O   PHE   103      18.567   5.439  48.441  1.00 29.69           O
ATOM    802  N   SER   104      17.931   6.670  46.662  1.00 17.33           N
ATOM    803  CA  SER   104      19.016   6.214  45.843  1.00 17.33           C
ATOM    804  CB  SER   104      18.993   6.827  44.433  1.00 17.33           C
ATOM    805  OG  SER   104      20.091   6.343  43.673  1.00 17.33           O
ATOM    806  C   SER   104      20.311   6.610  46.475  1.00 17.33           C
ATOM    807  O   SER   104      21.241   5.808  46.540  1.00 17.33           O
ATOM    808  N   GLY   105      20.407   7.865  46.954  1.00 12.51           N
ATOM    809  CA  GLY   105      21.624   8.354  47.542  1.00 12.51           C
ATOM    810  C   GLY   105      21.929   7.602  48.797  1.00 12.51           C
ATOM    811  O   GLY   105      23.083   7.270  49.054  1.00 12.51           O
ATOM    812  N   LEU   106      20.908   7.329  49.632  1.00 68.07           N
ATOM    813  CA  LEU   106      21.165   6.625  50.856  1.00 68.07           C
ATOM    814  CB  LEU   106      19.926   6.475  51.763  1.00 68.07           C
ATOM    815  CG  LEU   106      19.581   7.730  52.594  1.00 68.07           C
ATOM    816  CD1 LEU   106      20.617   7.953  53.706  1.00 68.07           C
ATOM    817  CD2 LEU   106      19.410   8.984  51.726  1.00 68.07           C
ATOM    818  C   LEU   106      21.681   5.258  50.532  1.00 68.07           C
ATOM    819  O   LEU   106      22.623   4.782  51.163  1.00 68.07           O
ATOM    820  N   CYS   107      21.071   4.592  49.536  1.00 27.17           N
ATOM    821  CA  CYS   107      21.458   3.271  49.125  1.00 27.17           C
ATOM    822  CB  CYS   107      20.477   2.644  48.124  1.00 27.17           C
ATOM    823  SG  CYS   107      18.863   2.303  48.883  1.00 27.17           S
ATOM    824  C   CYS   107      22.808   3.303  48.486  1.00 27.17           C
ATOM    825  O   CYS   107      23.523   2.305  48.510  1.00 27.17           O
ATOM    826  N   PHE   108      23.170   4.424  47.830  1.00 24.48           N
ATOM    827  CA  PHE   108      24.468   4.498  47.221  1.00 24.48           C
ATOM    828  CB  PHE   108      24.694   5.788  46.414  1.00 24.48           C
ATOM    829  CG  PHE   108      26.041   5.688  45.781  1.00 24.48           C
ATOM    830  CD1 PHE   108      26.218   4.955  44.630  1.00 24.48           C
ATOM    831  CD2 PHE   108      27.128   6.330  46.332  1.00 24.48           C
ATOM    832  CE1 PHE   108      27.456   4.861  44.040  1.00 24.48           C
ATOM    833  CE2 PHE   108      28.369   6.238  45.746  1.00 24.48           C
ATOM    834  CZ  PHE   108      28.535   5.501  44.599  1.00 24.48           C
ATOM    835  C   PHE   108      25.499   4.446  48.310  1.00 24.48           C
ATOM    836  O   PHE   108      26.485   3.718  48.207  1.00 24.48           O
ATOM    837  N   LEU   109      25.295   5.221  49.391  1.00 71.81           N
ATOM    838  CA  LEU   109      26.232   5.236  50.477  1.00 71.81           C
ATOM    839  CB  LEU   109      25.951   6.323  51.528  1.00 71.81           C
ATOM    840  CG  LEU   109      26.350   7.733  51.054  1.00 71.81           C
ATOM    841  CD1 LEU   109      25.550   8.172  49.822  1.00 71.81           C
ATOM    842  CD2 LEU   109      26.279   8.741  52.209  1.00 71.81           C
ATOM    843  C   LEU   109      26.258   3.906  51.168  1.00 71.81           C
ATOM    844  O   LEU   109      27.320   3.444  51.581  1.00 71.81           O
ATOM    845  N   ALA   110      25.085   3.265  51.325  1.00 19.72           N
ATOM    846  CA  ALA   110      24.967   2.004  52.007  1.00 19.72           C
ATOM    847  CB  ALA   110      23.505   1.543  52.136  1.00 19.72           C
ATOM    848  C   ALA   110      25.709   0.936  51.260  1.00 19.72           C
ATOM    849  O   ALA   110      26.329   0.062  51.864  1.00 19.72           O
ATOM    850  N   ALA   111      25.641   0.957  49.919  1.00 16.86           N
ATOM    851  CA  ALA   111      26.304  -0.029  49.111  1.00 16.86           C
ATOM    852  CB  ALA   111      26.046   0.164  47.606  1.00 16.86           C
ATOM    853  C   ALA   111      27.773   0.102  49.340  1.00 16.86           C
ATOM    854  O   ALA   111      28.496  -0.890  49.332  1.00 16.86           O
ATOM    855  N   ILE   112      28.255   1.345  49.517  1.00 17.92           N
ATOM    856  CA  ILE   112      29.650   1.588  49.738  1.00 17.92           C
ATOM    857  CB  ILE   112      29.968   3.048  49.862  1.00 17.92           C
ATOM    858  CG2 ILE   112      31.451   3.182  50.242  1.00 17.92           C
ATOM    859  CG1 ILE   112      29.592   3.791  48.570  1.00 17.92           C
ATOM    860  CD1 ILE   112      29.596   5.312  48.720  1.00 17.92           C
ATOM    861  C   ILE   112      30.058   0.942  51.028  1.00 17.92           C
ATOM    862  O   ILE   112      31.116   0.321  51.116  1.00 17.92           O
ATOM    863  N   TRP   113      29.219   1.082  52.073  1.00 34.38           N
ATOM    864  CA  TRP   113      29.542   0.574  53.375  1.00 34.38           C
ATOM    865  CB  TRP   113      28.482   0.936  54.430  1.00 34.38           C
ATOM    866  CG  TRP   113      28.880   0.575  55.841  1.00 34.38           C
ATOM    867  CD2 TRP   113      28.640  -0.697  56.461  1.00 34.38           C
ATOM    868  CD1 TRP   113      29.524   1.342  56.767  1.00 34.38           C
ATOM    869  NE1 TRP   113      29.704   0.626  57.926  1.00 34.38           N
ATOM    870  CE2 TRP   113      29.163  -0.631  57.753  1.00 34.38           C
ATOM    871  CE3 TRP   113      28.035  -1.828  55.994  1.00 34.38           C
ATOM    872  CZ2 TRP   113      29.090  -1.700  58.599  1.00 34.38           C
ATOM    873  CZ3 TRP   113      27.962  -2.904  56.851  1.00 34.38           C
ATOM    874  CH2 TRP   113      28.480  -2.841  58.128  1.00 34.38           C
ATOM    875  C   TRP   113      29.656  -0.921  53.328  1.00 34.38           C
ATOM    876  O   TRP   113      30.611  -1.493  53.849  1.00 34.38           O
ATOM    877  N   HIS   114      28.681  -1.589  52.688  1.00 37.42           N
ATOM    878  CA  HIS   114      28.639  -3.023  52.604  1.00 37.42           C
ATOM    879  ND1 HIS   114      25.830  -4.013  53.996  1.00 37.42           N
ATOM    880  CG  HIS   114      26.143  -3.273  52.877  1.00 37.42           C
ATOM    881  CB  HIS   114      27.326  -3.549  51.996  1.00 37.42           C
ATOM    882  NE2 HIS   114      24.291  -2.417  53.841  1.00 37.42           N
ATOM    883  CD2 HIS   114      25.192  -2.303  52.798  1.00 37.42           C
ATOM    884  CE1 HIS   114      24.716  -3.458  54.535  1.00 37.42           C
ATOM    885  C   HIS   114      29.785  -3.513  51.775  1.00 37.42           C
ATOM    886  O   HIS   114      30.225  -4.647  51.943  1.00 37.42           O
ATOM    887  N   TRP   115      30.234  -2.721  50.782  1.00 40.34           N
ATOM    888  CA  TRP   115      31.371  -3.149  50.018  1.00 40.34           C
ATOM    889  CB  TRP   115      31.633  -2.303  48.761  1.00 40.34           C
ATOM    890  CG  TRP   115      32.721  -2.864  47.870  1.00 40.34           C
ATOM    891  CD2 TRP   115      32.491  -3.851  46.851  1.00 40.34           C
ATOM    892  CD1 TRP   115      34.055  -2.583  47.840  1.00 40.34           C
ATOM    893  NE1 TRP   115      34.670  -3.328  46.860  1.00 40.34           N
ATOM    894  CE2 TRP   115      33.719  -4.113  46.243  1.00 40.34           C
ATOM    895  CE3 TRP   115      31.350  -4.486  46.450  1.00 40.34           C
ATOM    896  CZ2 TRP   115      33.822  -5.018  45.224  1.00 40.34           C
ATOM    897  CZ3 TRP   115      31.457  -5.397  45.423  1.00 40.34           C
ATOM    898  CH2 TRP   115      32.671  -5.659  44.821  1.00 40.34           C
ATOM    899  C   TRP   115      32.595  -3.095  50.886  1.00 40.34           C
ATOM    900  O   TRP   115      33.388  -4.034  50.920  1.00 40.34           O
ATOM    901  N   VAL   116      32.783  -1.977  51.615  1.00 23.21           N
ATOM    902  CA  VAL   116      33.938  -1.805  52.453  1.00 23.21           C
ATOM    903  CB  VAL   116      33.998  -0.442  53.079  1.00 23.21           C
ATOM    904  CG1 VAL   116      35.209  -0.386  54.023  1.00 23.21           C
ATOM    905  CG2 VAL   116      34.041   0.606  51.953  1.00 23.21           C
ATOM    906  C   VAL   116      33.904  -2.814  53.555  1.00 23.21           C
ATOM    907  O   VAL   116      34.913  -3.458  53.840  1.00 23.21           O
ATOM    908  N   TYR   117      32.735  -2.989  54.208  1.00 51.60           N
ATOM    909  CA  TYR   117      32.694  -3.923  55.293  1.00 51.60           C
ATOM    910  CB  TYR   117      32.018  -3.357  56.553  1.00 51.60           C
ATOM    911  CG  TYR   117      32.847  -2.207  57.012  1.00 51.60           C
ATOM    912  CD1 TYR   117      33.994  -2.415  57.743  1.00 51.60           C
ATOM    913  CD2 TYR   117      32.473  -0.917  56.711  1.00 51.60           C
ATOM    914  CE1 TYR   117      34.758  -1.351  58.165  1.00 51.60           C
ATOM    915  CE2 TYR   117      33.233   0.150  57.130  1.00 51.60           C
ATOM    916  CZ  TYR   117      34.378  -0.067  57.858  1.00 51.60           C
ATOM    917  OH  TYR   117      35.160   1.025  58.290  1.00 51.60           O
ATOM    918  C   TYR   117      31.922  -5.129  54.869  1.00 51.60           C
ATOM    919  O   TYR   117      30.747  -5.280  55.196  1.00 51.60           O
ATOM    920  N   TRP   118      32.571  -5.986  54.061  1.00 60.16           N
ATOM    921  CA  TRP   118      32.054  -7.250  53.622  1.00 60.16           C
ATOM    922  CB  TRP   118      32.732  -7.741  52.332  1.00 60.16           C
ATOM    923  CG  TRP   118      34.232  -7.860  52.427  1.00 60.16           C
ATOM    924  CD2 TRP   118      34.930  -9.069  52.758  1.00 60.16           C
ATOM    925  CD1 TRP   118      35.185  -6.910  52.205  1.00 60.16           C
ATOM    926  NE1 TRP   118      36.436  -7.451  52.385  1.00 60.16           N
ATOM    927  CE2 TRP   118      36.294  -8.780  52.723  1.00 60.16           C
ATOM    928  CE3 TRP   118      34.474 -10.320  53.063  1.00 60.16           C
ATOM    929  CZ2 TRP   118      37.225  -9.741  52.994  1.00 60.16           C
ATOM    930  CZ3 TRP   118      35.415 -11.286  53.339  1.00 60.16           C
ATOM    931  CH2 TRP   118      36.766 -11.003  53.305  1.00 60.16           C
ATOM    932  C   TRP   118      32.221  -8.292  54.691  1.00 60.16           C
ATOM    933  O   TRP   118      31.392  -9.193  54.823  1.00 60.16           O
ATOM    934  N   ASP   119      33.328  -8.202  55.462  1.00 41.68           N
ATOM    935  CA  ASP   119      33.671  -9.207  56.433  1.00 41.68           C
ATOM    936  CB  ASP   119      35.168  -9.204  56.798  1.00 41.68           C
ATOM    937  CG  ASP   119      35.487 -10.475  57.578  1.00 41.68           C
ATOM    938  OD1 ASP   119      34.692 -11.447  57.479  1.00 41.68           O
ATOM    939  OD2 ASP   119      36.529 -10.486  58.286  1.00 41.68           O
ATOM    940  C   ASP   119      32.907  -8.969  57.696  1.00 41.68           C
ATOM    941  O   ASP   119      33.406  -8.348  58.633  1.00 41.68           O
ATOM    942  N   LEU   120      31.670  -9.494  57.757  1.00 31.32           N
ATOM    943  CA  LEU   120      30.858  -9.338  58.924  1.00 31.32           C
ATOM    944  CB  LEU   120      29.456  -8.786  58.618  1.00 31.32           C
ATOM    945  CG  LEU   120      29.457  -7.355  58.044  1.00 31.32           C
ATOM    946  CD1 LEU   120      28.027  -6.866  57.758  1.00 31.32           C
ATOM    947  CD2 LEU   120      30.235  -6.390  58.951  1.00 31.32           C
ATOM    948  C   LEU   120      30.669 -10.704  59.513  1.00 31.32           C
ATOM    949  O   LEU   120      30.752 -11.714  58.820  1.00 31.32           O
ATOM    950  N   GLU   121      30.422 -10.744  60.836  1.00 63.20           N
ATOM    951  CA  GLU   121      30.223 -11.951  61.585  1.00 63.20           C
ATOM    952  CB  GLU   121      30.085 -11.692  63.095  1.00 63.20           C
ATOM    953  CG  GLU   121      31.360 -11.152  63.744  1.00 63.20           C
ATOM    954  CD  GLU   121      32.369 -12.289  63.813  1.00 63.20           C
ATOM    955  OE1 GLU   121      31.931 -13.467  63.906  1.00 63.20           O
ATOM    956  OE2 GLU   121      33.595 -11.994  63.777  1.00 63.20           O
ATOM    957  C   GLU   121      28.956 -12.602  61.135  1.00 63.20           C
ATOM    958  O   GLU   121      28.813 -13.820  61.220  1.00 63.20           O
ATOM    959  N   ILE   122      27.986 -11.800  60.659  1.00 29.85           N
ATOM    960  CA  ILE   122      26.711 -12.343  60.290  1.00 29.85           C
ATOM    961  CB  ILE   122      25.746 -11.291  59.815  1.00 29.85           C
ATOM    962  CG2 ILE   122      26.301 -10.643  58.536  1.00 29.85           C
ATOM    963  CG1 ILE   122      24.338 -11.890  59.665  1.00 29.85           C
ATOM    964  CD1 ILE   122      23.242 -10.842  59.470  1.00 29.85           C
ATOM    965  C   ILE   122      26.885 -13.364  59.203  1.00 29.85           C
ATOM    966  O   ILE   122      26.234 -14.407  59.220  1.00 29.85           O
ATOM    967  N   PHE   123      27.719 -13.060  58.193  1.00 51.62           N
ATOM    968  CA  PHE   123      27.960 -13.950  57.091  1.00 51.62           C
ATOM    969  CB  PHE   123      28.517 -13.198  55.874  1.00 51.62           C
ATOM    970  CG  PHE   123      27.463 -12.202  55.522  1.00 51.62           C
ATOM    971  CD1 PHE   123      26.311 -12.598  54.883  1.00 51.62           C
ATOM    972  CD2 PHE   123      27.622 -10.870  55.831  1.00 51.62           C
ATOM    973  CE1 PHE   123      25.337 -11.684  54.558  1.00 51.62           C
ATOM    974  CE2 PHE   123      26.652  -9.950  55.509  1.00 51.62           C
ATOM    975  CZ  PHE   123      25.504 -10.357  54.872  1.00 51.62           C
ATOM    976  C   PHE   123      28.889 -15.076  57.443  1.00 51.62           C
ATOM    977  O   PHE   123      28.699 -16.203  56.987  1.00 51.62           O
ATOM    978  N   CYS   124      29.935 -14.794  58.246  1.00 29.69           N
ATOM    979  CA  CYS   124      30.936 -15.785  58.538  1.00 29.69           C
ATOM    980  CB  CYS   124      32.180 -15.196  59.227  1.00 29.69           C
ATOM    981  SG  CYS   124      33.442 -16.452  59.599  1.00 29.69           S
ATOM    982  C   CYS   124      30.362 -16.835  59.433  1.00 29.69           C
ATOM    983  O   CYS   124      29.827 -16.541  60.500  1.00 29.69           O
ATOM    984  N   ASP   125      30.470 -18.108  59.000  1.00 29.01           N
ATOM    985  CA  ASP   125      30.005 -19.205  59.798  1.00 29.01           C
ATOM    986  CB  ASP   125      29.797 -20.491  58.980  1.00 29.01           C
ATOM    987  CG  ASP   125      29.057 -21.506  59.834  1.00 29.01           C
ATOM    988  OD1 ASP   125      28.862 -21.230  61.048  1.00 29.01           O
ATOM    989  OD2 ASP   125      28.673 -22.571  59.282  1.00 29.01           O
ATOM    990  C   ASP   125      31.098 -19.442  60.794  1.00 29.01           C
ATOM    991  O   ASP   125      32.237 -19.705  60.421  1.00 29.01           O
ATOM    992  N   GLU   126      30.778 -19.342  62.096  1.00 30.65           N
ATOM    993  CA  GLU   126      31.780 -19.411  63.120  1.00 30.65           C
ATOM    994  CB  GLU   126      31.213 -19.098  64.517  1.00 30.65           C
ATOM    995  CG  GLU   126      30.098 -20.040  64.978  1.00 30.65           C
ATOM    996  CD  GLU   126      29.565 -19.520  66.307  1.00 30.65           C
ATOM    997  OE1 GLU   126      29.835 -18.331  66.627  1.00 30.65           O
ATOM    998  OE2 GLU   126      28.881 -20.303  67.017  1.00 30.65           O
ATOM    999  C   GLU   126      32.445 -20.753  63.157  1.00 30.65           C
ATOM   1000  O   GLU   126      33.663 -20.831  63.312  1.00 30.65           O
ATOM   1001  N   ARG   127      31.685 -21.855  63.020  1.00 90.63           N
ATOM   1002  CA  ARG   127      32.357 -23.112  63.162  1.00 90.63           C
ATOM   1003  CB  ARG   127      31.410 -24.327  63.209  1.00 90.63           C
ATOM   1004  CG  ARG   127      30.434 -24.457  62.040  1.00 90.63           C
ATOM   1005  CD  ARG   127      28.982 -24.338  62.507  1.00 90.63           C
ATOM   1006  NE  ARG   127      28.090 -24.523  61.329  1.00 90.63           N
ATOM   1007  CZ  ARG   127      26.855 -25.081  61.501  1.00 90.63           C
ATOM   1008  NH1 ARG   127      26.464 -25.497  62.741  1.00 90.63           N
ATOM   1009  NH2 ARG   127      26.015 -25.224  60.435  1.00 90.63           N
ATOM   1010  C   ARG   127      33.397 -23.322  62.100  1.00 90.63           C
ATOM   1011  O   ARG   127      34.548 -23.626  62.414  1.00 90.63           O
ATOM   1012  N   THR   128      33.012 -23.182  60.817  1.00 38.68           N
ATOM   1013  CA  THR   128      33.905 -23.399  59.708  1.00 38.68           C
ATOM   1014  CB  THR   128      33.167 -23.677  58.433  1.00 38.68           C
ATOM   1015  OG1 THR   128      32.361 -22.564  58.078  1.00 38.68           O
ATOM   1016  CG2 THR   128      32.287 -24.921  58.645  1.00 38.68           C
ATOM   1017  C   THR   128      34.835 -22.247  59.458  1.00 38.68           C
ATOM   1018  O   THR   128      35.989 -22.447  59.086  1.00 38.68           O
ATOM   1019  N   GLY   129      34.363 -21.000  59.635  1.00 18.03           N
ATOM   1020  CA  GLY   129      35.190 -19.861  59.349  1.00 18.03           C
ATOM   1021  C   GLY   129      34.911 -19.397  57.942  1.00 18.03           C
ATOM   1022  O   GLY   129      35.577 -18.490  57.447  1.00 18.03           O
ATOM   1023  N   LYS   130      33.906 -19.994  57.264  1.00 52.33           N
ATOM   1024  CA  LYS   130      33.646 -19.643  55.892  1.00 52.33           C
ATOM   1025  CB  LYS   130      33.536 -20.873  54.976  1.00 52.33           C
ATOM   1026  CG  LYS   130      34.833 -21.681  54.898  1.00 52.33           C
ATOM   1027  CD  LYS   130      34.657 -23.066  54.272  1.00 52.33           C
ATOM   1028  CE  LYS   130      35.955 -23.874  54.195  1.00 52.33           C
ATOM   1029  NZ  LYS   130      36.363 -24.307  55.550  1.00 52.33           N
ATOM   1030  C   LYS   130      32.358 -18.882  55.787  1.00 52.33           C
ATOM   1031  O   LYS   130      31.471 -18.992  56.632  1.00 52.33           O
ATOM   1032  N   PRO   131      32.258 -18.080  54.753  1.00 53.11           N
ATOM   1033  CA  PRO   131      31.053 -17.319  54.533  1.00 53.11           C
ATOM   1034  CD  PRO   131      33.431 -17.391  54.240  1.00 53.11           C
ATOM   1035  CB  PRO   131      31.407 -16.278  53.476  1.00 53.11           C
ATOM   1036  CG  PRO   131      32.915 -16.052  53.686  1.00 53.11           C
ATOM   1037  C   PRO   131      29.930 -18.228  54.139  1.00 53.11           C
ATOM   1038  O   PRO   131      30.159 -19.147  53.354  1.00 53.11           O
ATOM   1039  N   SER   132      28.704 -17.987  54.653  1.00 27.74           N
ATOM   1040  CA  SER   132      27.607 -18.846  54.314  1.00 27.74           C
ATOM   1041  CB  SER   132      27.422 -20.032  55.279  1.00 27.74           C
ATOM   1042  OG  SER   132      28.520 -20.925  55.198  1.00 27.74           O
ATOM   1043  C   SER   132      26.332 -18.066  54.403  1.00 27.74           C
ATOM   1044  O   SER   132      26.282 -17.001  55.017  1.00 27.74           O
ATOM   1045  N   LEU   133      25.266 -18.590  53.758  1.00 40.12           N
ATOM   1046  CA  LEU   133      23.970 -17.978  53.806  1.00 40.12           C
ATOM   1047  CB  LEU   133      23.573 -17.280  52.493  1.00 40.12           C
ATOM   1048  CG  LEU   133      24.413 -16.031  52.173  1.00 40.12           C
ATOM   1049  CD1 LEU   133      23.973 -15.381  50.852  1.00 40.12           C
ATOM   1050  CD2 LEU   133      24.390 -15.041  53.346  1.00 40.12           C
ATOM   1051  C   LEU   133      22.964 -19.068  54.036  1.00 40.12           C
ATOM   1052  O   LEU   133      22.892 -20.032  53.273  1.00 40.12           O
ATOM   1053  N   ASP   134      22.142 -18.932  55.098  1.00 40.31           N
ATOM   1054  CA  ASP   134      21.133 -19.914  55.393  1.00 40.31           C
ATOM   1055  CB  ASP   134      20.679 -19.848  56.862  1.00 40.31           C
ATOM   1056  CG  ASP   134      19.848 -21.078  57.202  1.00 40.31           C
ATOM   1057  OD1 ASP   134      19.592 -21.901  56.284  1.00 40.31           O
ATOM   1058  OD2 ASP   134      19.457 -21.208  58.393  1.00 40.31           O
ATOM   1059  C   ASP   134      19.959 -19.557  54.529  1.00 40.31           C
ATOM   1060  O   ASP   134      18.986 -18.953  54.980  1.00 40.31           O
ATOM   1061  N   LEU   135      20.025 -19.985  53.255  1.00 44.34           N
ATOM   1062  CA  LEU   135      19.093 -19.627  52.222  1.00 44.34           C
ATOM   1063  CB  LEU   135      19.492 -20.239  50.865  1.00 44.34           C
ATOM   1064  CG  LEU   135      20.861 -19.761  50.332  1.00 44.34           C
ATOM   1065  CD1 LEU   135      21.192 -20.413  48.983  1.00 44.34           C
ATOM   1066  CD2 LEU   135      20.946 -18.229  50.268  1.00 44.34           C
ATOM   1067  C   LEU   135      17.704 -20.095  52.537  1.00 44.34           C
ATOM   1068  O   LEU   135      16.759 -19.379  52.212  1.00 44.34           O
ATOM   1069  N   PRO   136      17.497 -21.256  53.098  1.00 60.99           N
ATOM   1070  CA  PRO   136      16.146 -21.644  53.415  1.00 60.99           C
ATOM   1071  CD  PRO   136      18.351 -22.403  52.838  1.00 60.99           C
ATOM   1072  CB  PRO   136      16.232 -23.109  53.834  1.00 60.99           C
ATOM   1073  CG  PRO   136      17.442 -23.636  53.034  1.00 60.99           C
ATOM   1074  C   PRO   136      15.516 -20.722  54.419  1.00 60.99           C
ATOM   1075  O   PRO   136      14.315 -20.473  54.324  1.00 60.99           O
ATOM   1076  N   LYS   137      16.290 -20.252  55.418  1.00 67.41           N
ATOM   1077  CA  LYS   137      15.792 -19.339  56.414  1.00 67.41           C
ATOM   1078  CB  LYS   137      16.719 -19.205  57.635  1.00 67.41           C
ATOM   1079  CG  LYS   137      16.138 -18.301  58.724  1.00 67.41           C
ATOM   1080  CD  LYS   137      17.015 -18.189  59.974  1.00 67.41           C
ATOM   1081  CE  LYS   137      17.168 -19.493  60.757  1.00 67.41           C
ATOM   1082  NZ  LYS   137      18.060 -19.272  61.919  1.00 67.41           N
ATOM   1083  C   LYS   137      15.654 -17.960  55.843  1.00 67.41           C
ATOM   1084  O   LYS   137      14.697 -17.249  56.150  1.00 67.41           O
ATOM   1085  N   ILE   138      16.621 -17.536  55.002  1.00 33.09           N
ATOM   1086  CA  ILE   138      16.590 -16.202  54.468  1.00 33.09           C
ATOM   1087  CB  ILE   138      17.778 -15.848  53.617  1.00 33.09           C
ATOM   1088  CG2 ILE   138      19.011 -15.797  54.530  1.00 33.09           C
ATOM   1089  CG1 ILE   138      17.920 -16.784  52.411  1.00 33.09           C
ATOM   1090  CD1 ILE   138      19.017 -16.335  51.449  1.00 33.09           C
ATOM   1091  C   ILE   138      15.334 -16.062  53.679  1.00 33.09           C
ATOM   1092  O   ILE   138      14.688 -15.015  53.705  1.00 33.09           O
ATOM   1093  N   PHE   139      14.959 -17.125  52.950  1.00 24.83           N
ATOM   1094  CA  PHE   139      13.745 -17.121  52.191  1.00 24.83           C
ATOM   1095  CB  PHE   139      13.545 -18.424  51.396  1.00 24.83           C
ATOM   1096  CG  PHE   139      12.262 -18.321  50.643  1.00 24.83           C
ATOM   1097  CD1 PHE   139      12.179 -17.570  49.493  1.00 24.83           C
ATOM   1098  CD2 PHE   139      11.143 -18.991  51.085  1.00 24.83           C
ATOM   1099  CE1 PHE   139      10.993 -17.483  48.801  1.00 24.83           C
ATOM   1100  CE2 PHE   139       9.957 -18.906  50.396  1.00 24.83           C
ATOM   1101  CZ  PHE   139       9.880 -18.149  49.252  1.00 24.83           C
ATOM   1102  C   PHE   139      12.599 -16.981  53.148  1.00 24.83           C
ATOM   1103  O   PHE   139      11.648 -16.244  52.890  1.00 24.83           O
ATOM   1104  N   GLY   140      12.667 -17.687  54.290  1.00 10.95           N
ATOM   1105  CA  GLY   140      11.603 -17.657  55.255  1.00 10.95           C
ATOM   1106  C   GLY   140      11.422 -16.264  55.770  1.00 10.95           C
ATOM   1107  O   GLY   140      10.294 -15.832  55.991  1.00 10.95           O
ATOM   1108  N   ILE   141      12.530 -15.537  56.021  1.00 23.80           N
ATOM   1109  CA  ILE   141      12.412 -14.194  56.519  1.00 23.80           C
ATOM   1110  CB  ILE   141      13.733 -13.589  56.899  1.00 23.80           C
ATOM   1111  CG2 ILE   141      13.501 -12.101  57.216  1.00 23.80           C
ATOM   1112  CG1 ILE   141      14.366 -14.375  58.060  1.00 23.80           C
ATOM   1113  CD1 ILE   141      15.829 -14.016  58.322  1.00 23.80           C
ATOM   1114  C   ILE   141      11.802 -13.316  55.467  1.00 23.80           C
ATOM   1115  O   ILE   141      10.856 -12.576  55.734  1.00 23.80           O
ATOM   1116  N   HIS   142      12.316 -13.413  54.229  1.00 28.45           N
ATOM   1117  CA  HIS   142      11.913 -12.561  53.146  1.00 28.45           C
ATOM   1118  ND1 HIS   142      15.212 -12.959  51.242  1.00 28.45           N
ATOM   1119  CG  HIS   142      14.219 -12.540  52.097  1.00 28.45           C
ATOM   1120  CB  HIS   142      12.755 -12.802  51.882  1.00 28.45           C
ATOM   1121  NE2 HIS   142      16.222 -11.878  52.901  1.00 28.45           N
ATOM   1122  CD2 HIS   142      14.853 -11.881  53.107  1.00 28.45           C
ATOM   1123  CE1 HIS   142      16.390 -12.538  51.769  1.00 28.45           C
ATOM   1124  C   HIS   142      10.478 -12.793  52.797  1.00 28.45           C
ATOM   1125  O   HIS   142       9.740 -11.844  52.541  1.00 28.45           O
ATOM   1126  N   LEU   143      10.050 -14.068  52.770  1.00 83.74           N
ATOM   1127  CA  LEU   143       8.716 -14.431  52.379  1.00 83.74           C
ATOM   1128  CB  LEU   143       8.542 -15.963  52.342  1.00 83.74           C
ATOM   1129  CG  LEU   143       7.322 -16.478  51.550  1.00 83.74           C
ATOM   1130  CD1 LEU   143       6.009 -15.884  52.053  1.00 83.74           C
ATOM   1131  CD2 LEU   143       7.516 -16.307  50.036  1.00 83.74           C
ATOM   1132  C   LEU   143       7.773 -13.863  53.400  1.00 83.74           C
ATOM   1133  O   LEU   143       6.673 -13.424  53.071  1.00 83.74           O
ATOM   1134  N   PHE   144       8.183 -13.885  54.683  1.00 26.06           N
ATOM   1135  CA  PHE   144       7.377 -13.343  55.743  1.00 26.06           C
ATOM   1136  CB  PHE   144       8.036 -13.529  57.125  1.00 26.06           C
ATOM   1137  CG  PHE   144       7.168 -12.897  58.161  1.00 26.06           C
ATOM   1138  CD1 PHE   144       6.077 -13.565  58.670  1.00 26.06           C
ATOM   1139  CD2 PHE   144       7.452 -11.637  58.633  1.00 26.06           C
ATOM   1140  CE1 PHE   144       5.282 -12.981  59.627  1.00 26.06           C
ATOM   1141  CE2 PHE   144       6.659 -11.047  59.590  1.00 26.06           C
ATOM   1142  CZ  PHE   144       5.571 -11.719  60.089  1.00 26.06           C
ATOM   1143  C   PHE   144       7.215 -11.870  55.519  1.00 26.06           C
ATOM   1144  O   PHE   144       6.108 -11.339  55.591  1.00 26.06           O
ATOM   1145  N   LEU   145       8.331 -11.173  55.227  1.00 24.46           N
ATOM   1146  CA  LEU   145       8.325  -9.747  55.048  1.00 24.46           C
ATOM   1147  CB  LEU   145       9.733  -9.176  54.818  1.00 24.46           C
ATOM   1148  CG  LEU   145      10.690  -9.398  56.004  1.00 24.46           C
ATOM   1149  CD1 LEU   145      12.076  -8.797  55.722  1.00 24.46           C
ATOM   1150  CD2 LEU   145      10.079  -8.898  57.323  1.00 24.46           C
ATOM   1151  C   LEU   145       7.504  -9.397  53.849  1.00 24.46           C
ATOM   1152  O   LEU   145       6.749  -8.426  53.867  1.00 24.46           O
ATOM   1153  N   ALA   146       7.650 -10.176  52.760  1.00 10.24           N
ATOM   1154  CA  ALA   146       6.912  -9.916  51.559  1.00 10.24           C
ATOM   1155  CB  ALA   146       7.251 -10.895  50.423  1.00 10.24           C
ATOM   1156  C   ALA   146       5.460 -10.079  51.878  1.00 10.24           C
ATOM   1157  O   ALA   146       4.620  -9.304  51.423  1.00 10.24           O
ATOM   1158  N   GLY   147       5.128 -11.104  52.684  1.00 10.10           N
ATOM   1159  CA  GLY   147       3.761 -11.371  53.025  1.00 10.10           C
ATOM   1160  C   GLY   147       3.193 -10.221  53.797  1.00 10.10           C
ATOM   1161  O   GLY   147       2.032  -9.860  53.605  1.00 10.10           O
ATOM   1162  N   VAL   148       3.978  -9.641  54.726  1.00 17.39           N
ATOM   1163  CA  VAL   148       3.500  -8.542  55.519  1.00 17.39           C
ATOM   1164  CB  VAL   148       4.477  -8.113  56.572  1.00 17.39           C
ATOM   1165  CG1 VAL   148       3.902  -6.882  57.294  1.00 17.39           C
ATOM   1166  CG2 VAL   148       4.748  -9.308  57.500  1.00 17.39           C
ATOM   1167  C   VAL   148       3.259  -7.363  54.627  1.00 17.39           C
ATOM   1168  O   VAL   148       2.238  -6.685  54.739  1.00 17.39           O
ATOM   1169  N   ALA   149       4.210  -7.085  53.715  1.00 15.40           N
ATOM   1170  CA  ALA   149       4.100  -5.966  52.825  1.00 15.40           C
ATOM   1171  CB  ALA   149       5.333  -5.799  51.921  1.00 15.40           C
ATOM   1172  C   ALA   149       2.916  -6.174  51.936  1.00 15.40           C
ATOM   1173  O   ALA   149       2.188  -5.229  51.643  1.00 15.40           O
ATOM   1174  N   CYS   150       2.711  -7.420  51.465  1.00 18.51           N
ATOM   1175  CA  CYS   150       1.621  -7.726  50.581  1.00 18.51           C
ATOM   1176  CB  CYS   150       1.659  -9.183  50.086  1.00 18.51           C
ATOM   1177  SG  CYS   150       0.286  -9.583  48.965  1.00 18.51           S
ATOM   1178  C   CYS   150       0.317  -7.521  51.292  1.00 18.51           C
ATOM   1179  O   CYS   150      -0.611  -6.921  50.751  1.00 18.51           O
ATOM   1180  N   PHE   151       0.223  -8.013  52.541  1.00 29.03           N
ATOM   1181  CA  PHE   151      -0.985  -7.942  53.314  1.00 29.03           C
ATOM   1182  CB  PHE   151      -0.833  -8.683  54.656  1.00 29.03           C
ATOM   1183  CG  PHE   151      -2.156  -8.743  55.335  1.00 29.03           C
ATOM   1184  CD1 PHE   151      -3.057  -9.732  55.011  1.00 29.03           C
ATOM   1185  CD2 PHE   151      -2.491  -7.822  56.300  1.00 29.03           C
ATOM   1186  CE1 PHE   151      -4.280  -9.795  55.636  1.00 29.03           C
ATOM   1187  CE2 PHE   151      -3.713  -7.882  56.928  1.00 29.03           C
ATOM   1188  CZ  PHE   151      -4.608  -8.870  56.594  1.00 29.03           C
ATOM   1189  C   PHE   151      -1.305  -6.505  53.604  1.00 29.03           C
ATOM   1190  O   PHE   151      -2.448  -6.075  53.468  1.00 29.03           O
ATOM   1191  N   GLY   152      -0.291  -5.722  54.013  1.00 11.42           N
ATOM   1192  CA  GLY   152      -0.490  -4.345  54.373  1.00 11.42           C
ATOM   1193  C   GLY   152      -0.939  -3.552  53.186  1.00 11.42           C
ATOM   1194  O   GLY   152      -1.780  -2.662  53.307  1.00 11.42           O
ATOM   1195  N   PHE   153      -0.357  -3.832  52.005  1.00 25.07           N
ATOM   1196  CA  PHE   153      -0.712  -3.109  50.818  1.00 25.07           C
ATOM   1197  CB  PHE   153       0.095  -3.574  49.590  1.00 25.07           C
ATOM   1198  CG  PHE   153      -0.333  -2.788  48.398  1.00 25.07           C
ATOM   1199  CD1 PHE   153       0.130  -1.509  48.186  1.00 25.07           C
ATOM   1200  CD2 PHE   153      -1.194  -3.341  47.479  1.00 25.07           C
ATOM   1201  CE1 PHE   153      -0.269  -0.795  47.078  1.00 25.07           C
ATOM   1202  CE2 PHE   153      -1.597  -2.632  46.371  1.00 25.07           C
ATOM   1203  CZ  PHE   153      -1.135  -1.355  46.169  1.00 25.07           C
ATOM   1204  C   PHE   153      -2.161  -3.358  50.551  1.00 25.07           C
ATOM   1205  O   PHE   153      -2.915  -2.429  50.266  1.00 25.07           O
ATOM   1206  N   GLY   154      -2.590  -4.631  50.614  1.00 24.15           N
ATOM   1207  CA  GLY   154      -3.964  -4.932  50.343  1.00 24.15           C
ATOM   1208  C   GLY   154      -4.872  -4.380  51.400  1.00 24.15           C
ATOM   1209  O   GLY   154      -5.869  -3.729  51.088  1.00 24.15           O
ATOM   1210  N   ALA   155      -4.562  -4.640  52.685  1.00 43.43           N
ATOM   1211  CA  ALA   155      -5.464  -4.256  53.733  1.00 43.43           C
ATOM   1212  CB  ALA   155      -5.060  -4.837  55.099  1.00 43.43           C
ATOM   1213  C   ALA   155      -5.565  -2.769  53.896  1.00 43.43           C
ATOM   1214  O   ALA   155      -6.664  -2.228  53.988  1.00 43.43           O
ATOM   1215  N   PHE   156      -4.416  -2.080  54.050  1.00 77.47           N
ATOM   1216  CA  PHE   156      -4.433  -0.661  54.281  1.00 77.47           C
ATOM   1217  CB  PHE   156      -3.323  -0.239  55.247  1.00 77.47           C
ATOM   1218  CG  PHE   156      -3.688  -0.953  56.498  1.00 77.47           C
ATOM   1219  CD1 PHE   156      -4.714  -0.490  57.288  1.00 77.47           C
ATOM   1220  CD2 PHE   156      -3.015  -2.092  56.876  1.00 77.47           C
ATOM   1221  CE1 PHE   156      -5.061  -1.153  58.442  1.00 77.47           C
ATOM   1222  CE2 PHE   156      -3.357  -2.758  58.029  1.00 77.47           C
ATOM   1223  CZ  PHE   156      -4.381  -2.287  58.815  1.00 77.47           C
ATOM   1224  C   PHE   156      -4.398   0.232  53.078  1.00 77.47           C
ATOM   1225  O   PHE   156      -5.174   1.181  52.984  1.00 77.47           O
ATOM   1226  N   HIS   157      -3.454  -0.020  52.146  1.00 45.62           N
ATOM   1227  CA  HIS   157      -3.271   0.902  51.057  1.00 45.62           C
ATOM   1228  ND1 HIS   157      -1.169   2.928  49.447  1.00 45.62           N
ATOM   1229  CG  HIS   157      -1.795   1.724  49.218  1.00 45.62           C
ATOM   1230  CB  HIS   157      -1.984   0.662  50.258  1.00 45.62           C
ATOM   1231  NE2 HIS   157      -1.822   2.945  47.323  1.00 45.62           N
ATOM   1232  CD2 HIS   157      -2.189   1.751  47.915  1.00 45.62           C
ATOM   1233  CE1 HIS   157      -1.212   3.620  48.282  1.00 45.62           C
ATOM   1234  C   HIS   157      -4.404   0.855  50.076  1.00 45.62           C
ATOM   1235  O   HIS   157      -4.994   1.884  49.748  1.00 45.62           O
ATOM   1236  N   VAL   158      -4.734  -0.353  49.576  1.00 31.77           N
ATOM   1237  CA  VAL   158      -5.719  -0.483  48.539  1.00 31.77           C
ATOM   1238  CB  VAL   158      -5.769  -1.863  47.951  1.00 31.77           C
ATOM   1239  CG1 VAL   158      -6.880  -1.906  46.887  1.00 31.77           C
ATOM   1240  CG2 VAL   158      -4.375  -2.200  47.398  1.00 31.77           C
ATOM   1241  C   VAL   158      -7.093  -0.150  49.036  1.00 31.77           C
ATOM   1242  O   VAL   158      -7.846   0.571  48.387  1.00 31.77           O
ATOM   1243  N   THR   159      -7.440  -0.663  50.224  1.00 40.77           N
ATOM   1244  CA  THR   159      -8.744  -0.525  50.804  1.00 40.77           C
ATOM   1245  CB  THR   159      -8.874  -1.299  52.079  1.00 40.77           C
ATOM   1246  OG1 THR   159      -8.488  -2.645  51.875  1.00 40.77           O
ATOM   1247  CG2 THR   159     -10.349  -1.265  52.506  1.00 40.77           C
ATOM   1248  C   THR   159      -8.990   0.909  51.158  1.00 40.77           C
ATOM   1249  O   THR   159     -10.135   1.332  51.293  1.00 40.77           O
ATOM   1250  N   GLY   160      -7.919   1.678  51.410  1.00 17.18           N
ATOM   1251  CA  GLY   160      -8.094   3.061  51.736  1.00 17.18           C
ATOM   1252  C   GLY   160      -8.272   3.198  53.212  1.00 17.18           C
ATOM   1253  O   GLY   160      -8.605   4.282  53.686  1.00 17.18           O
ATOM   1254  N   LEU   161      -8.094   2.110  53.988  1.00 47.95           N
ATOM   1255  CA  LEU   161      -8.239   2.309  55.399  1.00 47.95           C
ATOM   1256  CB  LEU   161      -8.014   1.021  56.204  1.00 47.95           C
ATOM   1257  CG  LEU   161      -9.099  -0.044  55.974  1.00 47.95           C
ATOM   1258  CD1 LEU   161      -8.823  -1.304  56.807  1.00 47.95           C
ATOM   1259  CD2 LEU   161     -10.499   0.532  56.228  1.00 47.95           C
ATOM   1260  C   LEU   161      -7.189   3.292  55.819  1.00 47.95           C
ATOM   1261  O   LEU   161      -7.503   4.392  56.275  1.00 47.95           O
ATOM   1262  N   PHE   162      -5.904   2.889  55.717  1.00 59.97           N
ATOM   1263  CA  PHE   162      -4.801   3.775  55.979  1.00 59.97           C
ATOM   1264  CB  PHE   162      -3.552   3.034  56.491  1.00 59.97           C
ATOM   1265  CG  PHE   162      -2.487   4.050  56.724  1.00 59.97           C
ATOM   1266  CD1 PHE   162      -2.528   4.870  57.828  1.00 59.97           C
ATOM   1267  CD2 PHE   162      -1.434   4.171  55.843  1.00 59.97           C
ATOM   1268  CE1 PHE   162      -1.542   5.804  58.041  1.00 59.97           C
ATOM   1269  CE2 PHE   162      -0.446   5.103  56.052  1.00 59.97           C
ATOM   1270  CZ  PHE   162      -0.500   5.922  57.153  1.00 59.97           C
ATOM   1271  C   PHE   162      -4.395   4.549  54.759  1.00 59.97           C
ATOM   1272  O   PHE   162      -4.238   5.769  54.798  1.00 59.97           O
ATOM   1273  N   GLY   163      -4.248   3.838  53.620  1.00 24.16           N
ATOM   1274  CA  GLY   163      -3.694   4.410  52.420  1.00 24.16           C
ATOM   1275  C   GLY   163      -4.762   5.141  51.664  1.00 24.16           C
ATOM   1276  O   GLY   163      -5.901   5.290  52.101  1.00 24.16           O
ATOM   1277  N   PRO   164      -4.333   5.661  50.543  1.00 63.62           N
ATOM   1278  CA  PRO   164      -5.179   6.431  49.665  1.00 63.62           C
ATOM   1279  CD  PRO   164      -2.935   6.038  50.425  1.00 63.62           C
ATOM   1280  CB  PRO   164      -4.235   7.237  48.775  1.00 63.62           C
ATOM   1281  CG  PRO   164      -2.928   7.312  49.574  1.00 63.62           C
ATOM   1282  C   PRO   164      -6.144   5.666  48.820  1.00 63.62           C
ATOM   1283  O   PRO   164      -7.085   6.271  48.309  1.00 63.62           O
ATOM   1284  N   GLY   165      -5.945   4.352  48.637  1.00 19.87           N
ATOM   1285  CA  GLY   165      -6.771   3.675  47.684  1.00 19.87           C
ATOM   1286  C   GLY   165      -5.947   3.543  46.446  1.00 19.87           C
ATOM   1287  O   GLY   165      -4.767   3.884  46.427  1.00 19.87           O
ATOM   1288  N   ILE   166      -6.569   3.013  45.378  1.00 48.96           N
ATOM   1289  CA  ILE   166      -5.931   2.773  44.118  1.00 48.96           C
ATOM   1290  CB  ILE   166      -5.825   1.297  43.862  1.00 48.96           C
ATOM   1291  CG2 ILE   166      -7.216   0.684  44.046  1.00 48.96           C
ATOM   1292  CG1 ILE   166      -5.150   0.980  42.527  1.00 48.96           C
ATOM   1293  CD1 ILE   166      -4.892  -0.516  42.357  1.00 48.96           C
ATOM   1294  C   ILE   166      -6.825   3.395  43.088  1.00 48.96           C
ATOM   1295  O   ILE   166      -7.921   3.850  43.404  1.00 48.96           O
ATOM   1296  N   TRP   167      -6.351   3.493  41.830  1.00 49.01           N
ATOM   1297  CA  TRP   167      -7.143   4.107  40.805  1.00 49.01           C
ATOM   1298  CB  TRP   167      -6.306   4.423  39.555  1.00 49.01           C
ATOM   1299  CG  TRP   167      -7.013   5.229  38.497  1.00 49.01           C
ATOM   1300  CD2 TRP   167      -7.016   6.664  38.473  1.00 49.01           C
ATOM   1301  CD1 TRP   167      -7.728   4.820  37.410  1.00 49.01           C
ATOM   1302  NE1 TRP   167      -8.175   5.913  36.706  1.00 49.01           N
ATOM   1303  CE2 TRP   167      -7.745   7.054  37.350  1.00 49.01           C
ATOM   1304  CE3 TRP   167      -6.455   7.581  39.316  1.00 49.01           C
ATOM   1305  CZ2 TRP   167      -7.924   8.375  37.052  1.00 49.01           C
ATOM   1306  CZ3 TRP   167      -6.641   8.912  39.015  1.00 49.01           C
ATOM   1307  CH2 TRP   167      -7.362   9.300  37.905  1.00 49.01           C
ATOM   1308  C   TRP   167      -8.241   3.161  40.413  1.00 49.01           C
ATOM   1309  O   TRP   167      -7.989   2.018  40.034  1.00 49.01           O
ATOM   1310  N   VAL   168      -9.504   3.633  40.498  1.00 27.75           N
ATOM   1311  CA  VAL   168     -10.637   2.850  40.087  1.00 27.75           C
ATOM   1312  CB  VAL   168     -11.686   2.715  41.153  1.00 27.75           C
ATOM   1313  CG1 VAL   168     -12.892   1.956  40.575  1.00 27.75           C
ATOM   1314  CG2 VAL   168     -11.044   2.030  42.372  1.00 27.75           C
ATOM   1315  C   VAL   168     -11.232   3.623  38.949  1.00 27.75           C
ATOM   1316  O   VAL   168     -11.420   4.834  39.053  1.00 27.75           O
ATOM   1317  N   SER   169     -11.550   2.949  37.827  1.00 27.32           N
ATOM   1318  CA  SER   169     -12.006   3.680  36.679  1.00 27.32           C
ATOM   1319  CB  SER   169     -11.029   3.626  35.491  1.00 27.32           C
ATOM   1320  OG  SER   169     -10.924   2.295  35.007  1.00 27.32           O
ATOM   1321  C   SER   169     -13.308   3.133  36.189  1.00 27.32           C
ATOM   1322  O   SER   169     -13.750   2.057  36.587  1.00 27.32           O
ATOM   1323  N   ASP   170     -13.968   3.919  35.311  1.00 34.86           N
ATOM   1324  CA  ASP   170     -15.197   3.535  34.680  1.00 34.86           C
ATOM   1325  CB  ASP   170     -15.844   4.704  33.913  1.00 34.86           C
ATOM   1326  CG  ASP   170     -17.193   4.277  33.350  1.00 34.86           C
ATOM   1327  OD1 ASP   170     -18.073   3.861  34.150  1.00 34.86           O
ATOM   1328  OD2 ASP   170     -17.355   4.361  32.104  1.00 34.86           O
ATOM   1329  C   ASP   170     -14.835   2.479  33.674  1.00 34.86           C
ATOM   1330  O   ASP   170     -13.673   2.362  33.287  1.00 34.86           O
ATOM   1331  N   PRO   171     -15.781   1.679  33.256  1.00 62.49           N
ATOM   1332  CA  PRO   171     -15.492   0.669  32.272  1.00 62.49           C
ATOM   1333  CD  PRO   171     -16.889   1.298  34.115  1.00 62.49           C
ATOM   1334  CB  PRO   171     -16.750  -0.188  32.186  1.00 62.49           C
ATOM   1335  CG  PRO   171     -17.350  -0.080  33.603  1.00 62.49           C
ATOM   1336  C   PRO   171     -15.059   1.305  30.977  1.00 62.49           C
ATOM   1337  O   PRO   171     -14.338   0.677  30.204  1.00 62.49           O
ATOM   1338  N   TYR   172     -15.604   2.493  30.676  1.00 77.89           N
ATOM   1339  CA  TYR   172     -15.298   3.322  29.542  1.00 77.89           C
ATOM   1340  CB  TYR   172     -16.524   4.106  29.051  1.00 77.89           C
ATOM   1341  CG  TYR   172     -17.447   3.020  28.614  1.00 77.89           C
ATOM   1342  CD1 TYR   172     -17.264   2.403  27.399  1.00 77.89           C
ATOM   1343  CD2 TYR   172     -18.479   2.604  29.422  1.00 77.89           C
ATOM   1344  CE1 TYR   172     -18.100   1.389  26.992  1.00 77.89           C
ATOM   1345  CE2 TYR   172     -19.320   1.592  29.022  1.00 77.89           C
ATOM   1346  CZ  TYR   172     -19.131   0.983  27.805  1.00 77.89           C
ATOM   1347  OH  TYR   172     -19.992  -0.057  27.394  1.00 77.89           O
ATOM   1348  C   TYR   172     -14.123   4.229  29.763  1.00 77.89           C
ATOM   1349  O   TYR   172     -13.579   4.760  28.796  1.00 77.89           O
ATOM   1350  N   GLY   173     -13.796   4.552  31.037  1.00 33.87           N
ATOM   1351  CA  GLY   173     -12.640   5.369  31.322  1.00 33.87           C
ATOM   1352  C   GLY   173     -12.973   6.834  31.362  1.00 33.87           C
ATOM   1353  O   GLY   173     -12.135   7.674  31.032  1.00 33.87           O
ATOM   1354  N   LEU   174     -14.246   7.183  31.621  1.00 74.88           N
ATOM   1355  CA  LEU   174     -14.619   8.567  31.758  1.00 74.88           C
ATOM   1356  CB  LEU   174     -16.083   8.779  31.360  1.00 74.88           C
ATOM   1357  CG  LEU   174     -16.323   8.333  29.906  1.00 74.88           C
ATOM   1358  CD1 LEU   174     -17.783   8.539  29.484  1.00 74.88           C
ATOM   1359  CD2 LEU   174     -15.320   8.989  28.945  1.00 74.88           C
ATOM   1360  C   LEU   174     -14.393   9.180  33.126  1.00 74.88           C
ATOM   1361  O   LEU   174     -13.882  10.292  33.248  1.00 74.88           O
ATOM   1362  N   THR   175     -14.858   8.466  34.166  1.00 89.22           N
ATOM   1363  CA  THR   175     -14.989   8.824  35.562  1.00 89.22           C
ATOM   1364  CB  THR   175     -16.182   8.109  36.143  1.00 89.22           C
ATOM   1365  OG1 THR   175     -17.311   8.341  35.315  1.00 89.22           O
ATOM   1366  CG2 THR   175     -16.506   8.654  37.542  1.00 89.22           C
ATOM   1367  C   THR   175     -13.788   8.565  36.443  1.00 89.22           C
ATOM   1368  O   THR   175     -13.801   8.965  37.599  1.00 89.22           O
ATOM   1369  N   GLY   176     -12.743   7.852  35.994  1.00 40.21           N
ATOM   1370  CA  GLY   176     -11.731   7.336  36.895  1.00 40.21           C
ATOM   1371  C   GLY   176     -11.170   8.305  37.906  1.00 40.21           C
ATOM   1372  O   GLY   176     -10.936   9.480  37.627  1.00 40.21           O
ATOM   1373  N   ARG   177     -10.934   7.775  39.137  1.00 81.52           N
ATOM   1374  CA  ARG   177     -10.407   8.496  40.272  1.00 81.52           C
ATOM   1375  CB  ARG   177     -11.462   9.010  41.258  1.00 81.52           C
ATOM   1376  CG  ARG   177     -12.231  10.261  40.880  1.00 81.52           C
ATOM   1377  CD  ARG   177     -13.270  10.599  41.947  1.00 81.52           C
ATOM   1378  NE  ARG   177     -14.284   9.509  41.914  1.00 81.52           N
ATOM   1379  CZ  ARG   177     -14.985   9.179  43.037  1.00 81.52           C
ATOM   1380  NH1 ARG   177     -14.713   9.800  44.222  1.00 81.52           N
ATOM   1381  NH2 ARG   177     -15.959   8.225  42.972  1.00 81.52           N
ATOM   1382  C   ARG   177      -9.679   7.534  41.154  1.00 81.52           C
ATOM   1383  O   ARG   177      -9.733   6.321  40.959  1.00 81.52           O
ATOM   1384  N   VAL   178      -8.962   8.082  42.164  1.00 90.68           N
ATOM   1385  CA  VAL   178      -8.364   7.227  43.151  1.00 90.68           C
ATOM   1386  CB  VAL   178      -7.136   7.813  43.801  1.00 90.68           C
ATOM   1387  CG1 VAL   178      -7.523   8.954  44.757  1.00 90.68           C
ATOM   1388  CG2 VAL   178      -6.346   6.669  44.449  1.00 90.68           C
ATOM   1389  C   VAL   178      -9.446   6.990  44.164  1.00 90.68           C
ATOM   1390  O   VAL   178     -10.054   7.930  44.673  1.00 90.68           O
ATOM   1391  N   GLN   179      -9.737   5.709  44.469  1.00 37.95           N
ATOM   1392  CA  GLN   179     -10.825   5.426  45.362  1.00 37.95           C
ATOM   1393  CB  GLN   179     -12.116   5.015  44.638  1.00 37.95           C
ATOM   1394  CG  GLN   179     -12.738   6.137  43.815  1.00 37.95           C
ATOM   1395  CD  GLN   179     -13.892   5.547  43.025  1.00 37.95           C
ATOM   1396  OE1 GLN   179     -13.806   5.401  41.806  1.00 37.95           O
ATOM   1397  NE2 GLN   179     -14.999   5.192  43.729  1.00 37.95           N
ATOM   1398  C   GLN   179     -10.468   4.278  46.248  1.00 37.95           C
ATOM   1399  O   GLN   179      -9.572   3.491  45.946  1.00 37.95           O
ATOM   1400  N   SER   180     -11.178   4.174  47.391  1.00 17.55           N
ATOM   1401  CA  SER   180     -10.978   3.080  48.298  1.00 17.55           C
ATOM   1402  CB  SER   180     -11.690   3.260  49.649  1.00 17.55           C
ATOM   1403  OG  SER   180     -11.168   4.392  50.329  1.00 17.55           O
ATOM   1404  C   SER   180     -11.583   1.891  47.621  1.00 17.55           C
ATOM   1405  O   SER   180     -12.525   2.031  46.843  1.00 17.55           O
ATOM   1406  N   VAL   181     -11.057   0.681  47.907  1.00 27.22           N
ATOM   1407  CA  VAL   181     -11.512  -0.493  47.218  1.00 27.22           C
ATOM   1408  CB  VAL   181     -10.412  -1.169  46.446  1.00 27.22           C
ATOM   1409  CG1 VAL   181     -10.972  -2.440  45.787  1.00 27.22           C
ATOM   1410  CG2 VAL   181      -9.810  -0.160  45.452  1.00 27.22           C
ATOM   1411  C   VAL   181     -12.061  -1.495  48.188  1.00 27.22           C
ATOM   1412  O   VAL   181     -11.422  -1.831  49.185  1.00 27.22           O
ATOM   1413  N   ASN   182     -13.267  -2.024  47.888  1.00 34.29           N
ATOM   1414  CA  ASN   182     -13.885  -3.005  48.734  1.00 34.29           C
ATOM   1415  CB  ASN   182     -15.424  -2.940  48.707  1.00 34.29           C
ATOM   1416  CG  ASN   182     -15.973  -3.809  49.830  1.00 34.29           C
ATOM   1417  OD1 ASN   182     -15.814  -5.027  49.827  1.00 34.29           O
ATOM   1418  ND2 ASN   182     -16.634  -3.163  50.828  1.00 34.29           N
ATOM   1419  C   ASN   182     -13.459  -4.354  48.229  1.00 34.29           C
ATOM   1420  O   ASN   182     -13.803  -4.754  47.118  1.00 34.29           O
ATOM   1421  N   PRO   183     -12.698  -5.062  49.022  1.00 59.40           N
ATOM   1422  CA  PRO   183     -12.169  -6.354  48.658  1.00 59.40           C
ATOM   1423  CD  PRO   183     -12.606  -4.807  50.451  1.00 59.40           C
ATOM   1424  CB  PRO   183     -11.376  -6.821  49.877  1.00 59.40           C
ATOM   1425  CG  PRO   183     -12.090  -6.126  51.053  1.00 59.40           C
ATOM   1426  C   PRO   183     -13.272  -7.308  48.299  1.00 59.40           C
ATOM   1427  O   PRO   183     -14.221  -7.434  49.071  1.00 59.40           O
ATOM   1428  N   ALA   184     -13.144  -8.018  47.153  1.00 33.96           N
ATOM   1429  CA  ALA   184     -14.169  -8.933  46.721  1.00 33.96           C
ATOM   1430  CB  ALA   184     -14.463  -8.848  45.213  1.00 33.96           C
ATOM   1431  C   ALA   184     -13.711 -10.331  47.014  1.00 33.96           C
ATOM   1432  O   ALA   184     -12.707 -10.808  46.489  1.00 33.96           O
ATOM   1433  N   TRP   185     -14.440 -10.998  47.926  1.00 84.30           N
ATOM   1434  CA  TRP   185     -14.156 -12.316  48.415  1.00 84.30           C
ATOM   1435  CB  TRP   185     -14.638 -12.480  49.860  1.00 84.30           C
ATOM   1436  CG  TRP   185     -13.900 -11.490  50.726  1.00 84.30           C
ATOM   1437  CD2 TRP   185     -12.488 -11.554  50.972  1.00 84.30           C
ATOM   1438  CD1 TRP   185     -14.350 -10.358  51.340  1.00 84.30           C
ATOM   1439  NE1 TRP   185     -13.302  -9.711  51.955  1.00 84.30           N
ATOM   1440  CE2 TRP   185     -12.150 -10.437  51.736  1.00 84.30           C
ATOM   1441  CE3 TRP   185     -11.546 -12.463  50.582  1.00 84.30           C
ATOM   1442  CZ2 TRP   185     -10.859 -10.214  52.125  1.00 84.30           C
ATOM   1443  CZ3 TRP   185     -10.248 -12.240  50.985  1.00 84.30           C
ATOM   1444  CH2 TRP   185      -9.912 -11.137  51.742  1.00 84.30           C
ATOM   1445  C   TRP   185     -14.616 -13.469  47.560  1.00 84.30           C
ATOM   1446  O   TRP   185     -14.003 -14.537  47.590  1.00 84.30           O
ATOM   1447  N   GLY   186     -15.719 -13.316  46.801  1.00 24.05           N
ATOM   1448  CA  GLY   186     -16.275 -14.445  46.097  1.00 24.05           C
ATOM   1449  C   GLY   186     -15.627 -14.580  44.756  1.00 24.05           C
ATOM   1450  O   GLY   186     -14.434 -14.340  44.593  1.00 24.05           O
ATOM   1451  N   VAL   187     -16.426 -15.025  43.766  1.00 83.62           N
ATOM   1452  CA  VAL   187     -15.991 -15.237  42.414  1.00 83.62           C
ATOM   1453  CB  VAL   187     -17.055 -15.842  41.545  1.00 83.62           C
ATOM   1454  CG1 VAL   187     -18.242 -14.870  41.449  1.00 83.62           C
ATOM   1455  CG2 VAL   187     -16.425 -16.193  40.187  1.00 83.62           C
ATOM   1456  C   VAL   187     -15.601 -13.915  41.825  1.00 83.62           C
ATOM   1457  O   VAL   187     -14.699 -13.834  40.992  1.00 83.62           O
ATOM   1458  N   ASP   188     -16.260 -12.834  42.278  1.00 40.80           N
ATOM   1459  CA  ASP   188     -16.095 -11.508  41.752  1.00 40.80           C
ATOM   1460  CB  ASP   188     -16.939 -10.467  42.508  1.00 40.80           C
ATOM   1461  CG  ASP   188     -16.883  -9.156  41.737  1.00 40.80           C
ATOM   1462  OD1 ASP   188     -16.747  -9.212  40.486  1.00 40.80           O
ATOM   1463  OD2 ASP   188     -16.965  -8.084  42.391  1.00 40.80           O
ATOM   1464  C   ASP   188     -14.658 -11.077  41.866  1.00 40.80           C
ATOM   1465  O   ASP   188     -14.173 -10.291  41.056  1.00 40.80           O
ATOM   1466  N   GLY   189     -13.936 -11.569  42.886  1.00 28.15           N
ATOM   1467  CA  GLY   189     -12.568 -11.196  43.127  1.00 28.15           C
ATOM   1468  C   GLY   189     -11.690 -11.596  41.976  1.00 28.15           C
ATOM   1469  O   GLY   189     -10.623 -11.017  41.781  1.00 28.15           O
ATOM   1470  N   PHE   190     -12.047 -12.682  41.273  1.00 57.77           N
ATOM   1471  CA  PHE   190     -11.308 -13.188  40.149  1.00 57.77           C
ATOM   1472  CB  PHE   190     -11.617 -14.664  39.859  1.00 57.77           C
ATOM   1473  CG  PHE   190     -10.990 -15.389  40.998  1.00 57.77           C
ATOM   1474  CD1 PHE   190      -9.646 -15.686  40.968  1.00 57.77           C
ATOM   1475  CD2 PHE   190     -11.728 -15.758  42.097  1.00 57.77           C
ATOM   1476  CE1 PHE   190      -9.048 -16.348  42.013  1.00 57.77           C
ATOM   1477  CE2 PHE   190     -11.135 -16.421  43.147  1.00 57.77           C
ATOM   1478  CZ  PHE   190      -9.795 -16.718  43.106  1.00 57.77           C
ATOM   1479  C   PHE   190     -11.482 -12.378  38.909  1.00 57.77           C
ATOM   1480  O   PHE   190     -10.607 -12.424  38.045  1.00 57.77           O
ATOM   1481  N   ASP   191     -12.639 -11.704  38.732  1.00 35.87           N
ATOM   1482  CA  ASP   191     -12.822 -10.881  37.565  1.00 35.87           C
ATOM   1483  CB  ASP   191     -14.164 -10.128  37.564  1.00 35.87           C
ATOM   1484  CG  ASP   191     -14.372  -9.525  36.185  1.00 35.87           C
ATOM   1485  OD1 ASP   191     -13.473  -9.706  35.321  1.00 35.87           O
ATOM   1486  OD2 ASP   191     -15.432  -8.876  35.975  1.00 35.87           O
ATOM   1487  C   ASP   191     -11.711  -9.867  37.601  1.00 35.87           C
ATOM   1488  O   ASP   191     -11.549  -9.157  38.589  1.00 35.87           O
ATOM   1489  N   PRO   192     -10.919  -9.789  36.559  1.00 57.41           N
ATOM   1490  CA  PRO   192      -9.790  -8.893  36.555  1.00 57.41           C
ATOM   1491  CD  PRO   192     -10.725 -10.919  35.664  1.00 57.41           C
ATOM   1492  CB  PRO   192      -8.919  -9.325  35.377  1.00 57.41           C
ATOM   1493  CG  PRO   192      -9.271 -10.808  35.178  1.00 57.41           C
ATOM   1494  C   PRO   192     -10.155  -7.440  36.491  1.00 57.41           C
ATOM   1495  O   PRO   192      -9.346  -6.601  36.886  1.00 57.41           O
ATOM   1496  N   PHE   193     -11.328  -7.123  35.923  1.00 46.88           N
ATOM   1497  CA  PHE   193     -11.814  -5.782  35.767  1.00 46.88           C
ATOM   1498  CB  PHE   193     -12.973  -5.696  34.762  1.00 46.88           C
ATOM   1499  CG  PHE   193     -12.413  -6.102  33.441  1.00 46.88           C
ATOM   1500  CD1 PHE   193     -11.730  -5.198  32.660  1.00 46.88           C
ATOM   1501  CD2 PHE   193     -12.571  -7.390  32.984  1.00 46.88           C
ATOM   1502  CE1 PHE   193     -11.215  -5.574  31.443  1.00 46.88           C
ATOM   1503  CE2 PHE   193     -12.058  -7.772  31.768  1.00 46.88           C
ATOM   1504  CZ  PHE   193     -11.378  -6.862  30.994  1.00 46.88           C
ATOM   1505  C   PHE   193     -12.291  -5.241  37.078  1.00 46.88           C
ATOM   1506  O   PHE   193     -12.353  -4.025  37.259  1.00 46.88           O
ATOM   1507  N   VAL   194     -12.753  -6.122  37.993  1.00 30.30           N
ATOM   1508  CA  VAL   194     -13.205  -5.657  39.276  1.00 30.30           C
ATOM   1509  CB  VAL   194     -13.987  -6.689  40.034  1.00 30.30           C
ATOM   1510  CG1 VAL   194     -14.333  -6.127  41.424  1.00 30.30           C
ATOM   1511  CG2 VAL   194     -15.217  -7.072  39.192  1.00 30.30           C
ATOM   1512  C   VAL   194     -11.985  -5.306  40.082  1.00 30.30           C
ATOM   1513  O   VAL   194     -11.074  -6.119  40.237  1.00 30.30           O
ATOM   1514  N   PRO   195     -11.940  -4.097  40.585  1.00 65.42           N
ATOM   1515  CA  PRO   195     -10.818  -3.645  41.371  1.00 65.42           C
ATOM   1516  CD  PRO   195     -12.631  -2.990  39.946  1.00 65.42           C
ATOM   1517  CB  PRO   195     -10.898  -2.117  41.394  1.00 65.42           C
ATOM   1518  CG  PRO   195     -12.297  -1.787  40.839  1.00 65.42           C
ATOM   1519  C   PRO   195     -10.756  -4.265  42.734  1.00 65.42           C
ATOM   1520  O   PRO   195      -9.694  -4.226  43.356  1.00 65.42           O
ATOM   1521  N   GLY   196     -11.874  -4.832  43.219  1.00 23.05           N
ATOM   1522  CA  GLY   196     -11.967  -5.395  44.538  1.00 23.05           C
ATOM   1523  C   GLY   196     -11.038  -6.559  44.694  1.00 23.05           C
ATOM   1524  O   GLY   196     -10.552  -6.837  45.788  1.00 23.05           O
ATOM   1525  N   GLY   197     -10.814  -7.312  43.608  1.00 24.55           N
ATOM   1526  CA  GLY   197      -9.986  -8.486  43.626  1.00 24.55           C
ATOM   1527  C   GLY   197      -8.570  -8.120  43.959  1.00 24.55           C
ATOM   1528  O   GLY   197      -7.823  -8.955  44.465  1.00 24.55           O
ATOM   1529  N   ILE   198      -8.133  -6.895  43.605  1.00 21.27           N
ATOM   1530  CA  ILE   198      -6.781  -6.491  43.874  1.00 21.27           C
ATOM   1531  CB  ILE   198      -6.475  -5.116  43.349  1.00 21.27           C
ATOM   1532  CG2 ILE   198      -5.076  -4.711  43.844  1.00 21.27           C
ATOM   1533  CG1 ILE   198      -6.617  -5.092  41.817  1.00 21.27           C
ATOM   1534  CD1 ILE   198      -6.607  -3.684  41.223  1.00 21.27           C
ATOM   1535  C   ILE   198      -6.569  -6.465  45.360  1.00 21.27           C
ATOM   1536  O   ILE   198      -5.539  -6.922  45.856  1.00 21.27           O
ATOM   1537  N   ALA   199      -7.530  -5.894  46.112  1.00 23.28           N
ATOM   1538  CA  ALA   199      -7.406  -5.823  47.542  1.00 23.28           C
ATOM   1539  CB  ALA   199      -8.526  -4.998  48.199  1.00 23.28           C
ATOM   1540  C   ALA   199      -7.455  -7.198  48.144  1.00 23.28           C
ATOM   1541  O   ALA   199      -6.636  -7.540  48.998  1.00 23.28           O
ATOM   1542  N   SER   200      -8.415  -8.031  47.699  1.00 26.67           N
ATOM   1543  CA  SER   200      -8.609  -9.332  48.278  1.00 26.67           C
ATOM   1544  CB  SER   200      -9.916 -10.010  47.823  1.00 26.67           C
ATOM   1545  OG  SER   200      -9.873 -10.272  46.428  1.00 26.67           O
ATOM   1546  C   SER   200      -7.468 -10.238  47.938  1.00 26.67           C
ATOM   1547  O   SER   200      -7.200 -11.190  48.668  1.00 26.67           O
ATOM   1548  N   HIS   201      -6.797 -10.007  46.794  1.00 33.14           N
ATOM   1549  CA  HIS   201      -5.669 -10.826  46.439  1.00 33.14           C
ATOM   1550  ND1 HIS   201      -3.863 -12.493  44.144  1.00 33.14           N
ATOM   1551  CG  HIS   201      -3.866 -11.240  44.712  1.00 33.14           C
ATOM   1552  CB  HIS   201      -5.099 -10.462  45.060  1.00 33.14           C
ATOM   1553  NE2 HIS   201      -1.733 -11.917  44.421  1.00 33.14           N
ATOM   1554  CD2 HIS   201      -2.556 -10.903  44.875  1.00 33.14           C
ATOM   1555  CE1 HIS   201      -2.562 -12.851  43.991  1.00 33.14           C
ATOM   1556  C   HIS   201      -4.561 -10.622  47.428  1.00 33.14           C
ATOM   1557  O   HIS   201      -4.027 -11.573  47.995  1.00 33.14           O
ATOM   1558  N   HIS   202      -4.212  -9.348  47.677  1.00 35.65           N
ATOM   1559  CA  HIS   202      -3.106  -9.001  48.526  1.00 35.65           C
ATOM   1560  ND1 HIS   202      -2.883  -6.752  46.072  1.00 35.65           N
ATOM   1561  CG  HIS   202      -2.171  -7.066  47.207  1.00 35.65           C
ATOM   1562  CB  HIS   202      -2.789  -7.497  48.506  1.00 35.65           C
ATOM   1563  NE2 HIS   202      -0.732  -6.513  45.559  1.00 35.65           N
ATOM   1564  CD2 HIS   202      -0.858  -6.916  46.877  1.00 35.65           C
ATOM   1565  CE1 HIS   202      -1.974  -6.430  45.116  1.00 35.65           C
ATOM   1566  C   HIS   202      -3.382  -9.407  49.936  1.00 35.65           C
ATOM   1567  O   HIS   202      -2.458  -9.734  50.678  1.00 35.65           O
ATOM   1568  N   ILE   203      -4.648  -9.324  50.379  1.00 28.88           N
ATOM   1569  CA  ILE   203      -4.942  -9.742  51.718  1.00 28.88           C
ATOM   1570  CB  ILE   203      -6.353  -9.415  52.118  1.00 28.88           C
ATOM   1571  CG2 ILE   203      -6.635 -10.074  53.479  1.00 28.88           C
ATOM   1572  CG1 ILE   203      -6.557  -7.890  52.107  1.00 28.88           C
ATOM   1573  CD1 ILE   203      -8.019  -7.456  52.221  1.00 28.88           C
ATOM   1574  C   ILE   203      -4.752 -11.231  51.825  1.00 28.88           C
ATOM   1575  O   ILE   203      -4.105 -11.715  52.752  1.00 28.88           O
ATOM   1576  N   ALA   204      -5.328 -12.002  50.878  1.00 30.18           N
ATOM   1577  CA  ALA   204      -5.256 -13.439  50.933  1.00 30.18           C
ATOM   1578  CB  ALA   204      -6.164 -14.114  49.889  1.00 30.18           C
ATOM   1579  C   ALA   204      -3.865 -13.947  50.698  1.00 30.18           C
ATOM   1580  O   ALA   204      -3.376 -14.796  51.441  1.00 30.18           O
ATOM   1581  N   ALA   205      -3.198 -13.448  49.641  1.00 18.90           N
ATOM   1582  CA  ALA   205      -1.872 -13.887  49.310  1.00 18.90           C
ATOM   1583  CB  ALA   205      -1.360 -13.300  47.982  1.00 18.90           C
ATOM   1584  C   ALA   205      -0.938 -13.451  50.390  1.00 18.90           C
ATOM   1585  O   ALA   205      -0.015 -14.173  50.762  1.00 18.90           O
ATOM   1586  N   GLY   206      -1.150 -12.231  50.912  1.00  8.71           N
ATOM   1587  CA  GLY   206      -0.281 -11.699  51.918  1.00  8.71           C
ATOM   1588  C   GLY   206      -0.367 -12.548  53.143  1.00  8.71           C
ATOM   1589  O   GLY   206       0.644 -12.822  53.788  1.00  8.71           O
ATOM   1590  N   THR   207      -1.591 -12.971  53.507  1.00 80.63           N
ATOM   1591  CA  THR   207      -1.756 -13.757  54.694  1.00 80.63           C
ATOM   1592  CB  THR   207      -3.195 -13.976  55.065  1.00 80.63           C
ATOM   1593  OG1 THR   207      -3.279 -14.405  56.414  1.00 80.63           O
ATOM   1594  CG2 THR   207      -3.826 -15.028  54.138  1.00 80.63           C
ATOM   1595  C   THR   207      -1.073 -15.079  54.493  1.00 80.63           C
ATOM   1596  O   THR   207      -0.398 -15.576  55.391  1.00 80.63           O
ATOM   1597  N   LEU   208      -1.212 -15.675  53.291  1.00 22.72           N
ATOM   1598  CA  LEU   208      -0.611 -16.948  53.012  1.00 22.72           C
ATOM   1599  CB  LEU   208      -0.981 -17.507  51.627  1.00 22.72           C
ATOM   1600  CG  LEU   208      -0.339 -18.874  51.322  1.00 22.72           C
ATOM   1601  CD1 LEU   208      -0.854 -19.958  52.285  1.00 22.72           C
ATOM   1602  CD2 LEU   208      -0.513 -19.260  49.844  1.00 22.72           C
ATOM   1603  C   LEU   208       0.876 -16.781  53.063  1.00 22.72           C
ATOM   1604  O   LEU   208       1.588 -17.655  53.554  1.00 22.72           O
ATOM   1605  N   GLY   209       1.379 -15.642  52.547  1.00 12.26           N
ATOM   1606  CA  GLY   209       2.787 -15.358  52.530  1.00 12.26           C
ATOM   1607  C   GLY   209       3.268 -15.265  53.943  1.00 12.26           C
ATOM   1608  O   GLY   209       4.402 -15.626  54.252  1.00 12.26           O
ATOM   1609  N   ILE   210       2.440 -14.705  54.841  1.00 74.66           N
ATOM   1610  CA  ILE   210       2.842 -14.617  56.213  1.00 74.66           C
ATOM   1611  CB  ILE   210       1.841 -13.891  57.066  1.00 74.66           C
ATOM   1612  CG2 ILE   210       2.351 -13.937  58.517  1.00 74.66           C
ATOM   1613  CG1 ILE   210       1.592 -12.464  56.543  1.00 74.66           C
ATOM   1614  CD1 ILE   210       2.827 -11.568  56.542  1.00 74.66           C
ATOM   1615  C   ILE   210       2.940 -16.008  56.762  1.00 74.66           C
ATOM   1616  O   ILE   210       3.931 -16.370  57.391  1.00 74.66           O
ATOM   1617  N   LEU   211       1.915 -16.845  56.522  1.00 75.30           N
ATOM   1618  CA  LEU   211       1.920 -18.171  57.074  1.00 75.30           C
ATOM   1619  CB  LEU   211       0.589 -18.920  56.913  1.00 75.30           C
ATOM   1620  CG  LEU   211      -0.482 -18.443  57.911  1.00 75.30           C
ATOM   1621  CD1 LEU   211      -0.886 -16.980  57.690  1.00 75.30           C
ATOM   1622  CD2 LEU   211      -1.674 -19.402  57.930  1.00 75.30           C
ATOM   1623  C   LEU   211       3.018 -19.003  56.492  1.00 75.30           C
ATOM   1624  O   LEU   211       3.648 -19.778  57.208  1.00 75.30           O
ATOM   1625  N   ALA   212       3.256 -18.889  55.172  1.00 16.60           N
ATOM   1626  CA  ALA   212       4.294 -19.635  54.515  1.00 16.60           C
ATOM   1627  CB  ALA   212       4.308 -19.412  52.994  1.00 16.60           C
ATOM   1628  C   ALA   212       5.617 -19.180  55.047  1.00 16.60           C
ATOM   1629  O   ALA   212       6.526 -19.985  55.241  1.00 16.60           O
ATOM   1630  N   GLY   213       5.765 -17.866  55.291  1.00  9.39           N
ATOM   1631  CA  GLY   213       7.016 -17.350  55.764  1.00  9.39           C
ATOM   1632  C   GLY   213       7.318 -17.987  57.085  1.00  9.39           C
ATOM   1633  O   GLY   213       8.469 -18.305  57.379  1.00  9.39           O
ATOM   1634  N   LEU   214       6.284 -18.164  57.929  1.00 73.26           N
ATOM   1635  CA  LEU   214       6.448 -18.797  59.207  1.00 73.26           C
ATOM   1636  CB  LEU   214       5.177 -18.767  60.076  1.00 73.26           C
ATOM   1637  CG  LEU   214       4.941 -17.436  60.824  1.00 73.26           C
ATOM   1638  CD1 LEU   214       5.911 -17.291  62.003  1.00 73.26           C
ATOM   1639  CD2 LEU   214       5.017 -16.224  59.894  1.00 73.26           C
ATOM   1640  C   LEU   214       6.848 -20.227  59.011  1.00 73.26           C
ATOM   1641  O   LEU   214       7.602 -20.776  59.813  1.00 73.26           O
ATOM   1642  N   PHE   215       6.321 -20.885  57.961  1.00 29.18           N
ATOM   1643  CA  PHE   215       6.653 -22.258  57.707  1.00 29.18           C
ATOM   1644  CB  PHE   215       5.848 -22.847  56.535  1.00 29.18           C
ATOM   1645  CG  PHE   215       6.177 -24.296  56.423  1.00 29.18           C
ATOM   1646  CD1 PHE   215       5.561 -25.215  57.242  1.00 29.18           C
ATOM   1647  CD2 PHE   215       7.097 -24.736  55.501  1.00 29.18           C
ATOM   1648  CE1 PHE   215       5.859 -26.554  57.141  1.00 29.18           C
ATOM   1649  CE2 PHE   215       7.399 -26.074  55.396  1.00 29.18           C
ATOM   1650  CZ  PHE   215       6.780 -26.986  56.217  1.00 29.18           C
ATOM   1651  C   PHE   215       8.111 -22.367  57.361  1.00 29.18           C
ATOM   1652  O   PHE   215       8.829 -23.201  57.911  1.00 29.18           O
ATOM   1653  N   HIS   216       8.588 -21.496  56.451  1.00 36.87           N
ATOM   1654  CA  HIS   216       9.939 -21.514  55.959  1.00 36.87           C
ATOM   1655  ND1 HIS   216       9.604 -21.883  52.750  1.00 36.87           N
ATOM   1656  CG  HIS   216       9.354 -20.824  53.595  1.00 36.87           C
ATOM   1657  CB  HIS   216      10.172 -20.515  54.813  1.00 36.87           C
ATOM   1658  NE2 HIS   216       7.829 -20.824  51.931  1.00 36.87           N
ATOM   1659  CD2 HIS   216       8.267 -20.187  53.080  1.00 36.87           C
ATOM   1660  CE1 HIS   216       8.663 -21.835  51.773  1.00 36.87           C
ATOM   1661  C   HIS   216      10.888 -21.158  57.057  1.00 36.87           C
ATOM   1662  O   HIS   216      12.053 -21.547  57.024  1.00 36.87           O
ATOM   1663  N   LEU   217      10.456 -20.309  58.004  1.00 38.10           N
ATOM   1664  CA  LEU   217      11.308 -19.989  59.108  1.00 38.10           C
ATOM   1665  CB  LEU   217      10.761 -18.833  59.966  1.00 38.10           C
ATOM   1666  CG  LEU   217      10.740 -17.482  59.226  1.00 38.10           C
ATOM   1667  CD1 LEU   217      10.185 -16.360  60.116  1.00 38.10           C
ATOM   1668  CD2 LEU   217      12.126 -17.147  58.647  1.00 38.10           C
ATOM   1669  C   LEU   217      11.467 -21.194  60.000  1.00 38.10           C
ATOM   1670  O   LEU   217      12.561 -21.489  60.479  1.00 38.10           O
ATOM   1671  N   SER   218      10.352 -21.901  60.276  1.00 45.55           N
ATOM   1672  CA  SER   218      10.321 -23.006  61.200  1.00 45.55           C
ATOM   1673  CB  SER   218       8.895 -23.298  61.694  1.00 45.55           C
ATOM   1674  OG  SER   218       8.386 -22.172  62.396  1.00 45.55           O
ATOM   1675  C   SER   218      10.869 -24.306  60.679  1.00 45.55           C
ATOM   1676  O   SER   218      11.676 -24.948  61.350  1.00 45.55           O
ATOM   1677  N   VAL   219      10.457 -24.734  59.468  1.00 32.70           N
ATOM   1678  CA  VAL   219      10.779 -26.073  59.051  1.00 32.70           C
ATOM   1679  CB  VAL   219       9.637 -26.746  58.346  1.00 32.70           C
ATOM   1680  CG1 VAL   219      10.070 -28.161  57.924  1.00 32.70           C
ATOM   1681  CG2 VAL   219       8.412 -26.719  59.277  1.00 32.70           C
ATOM   1682  C   VAL   219      11.947 -26.078  58.119  1.00 32.70           C
ATOM   1683  O   VAL   219      12.032 -25.273  57.195  1.00 32.70           O
ATOM   1684  N   ARG   220      12.888 -27.014  58.357  1.00108.08           N
ATOM   1685  CA  ARG   220      14.059 -27.151  57.539  1.00108.08           C
ATOM   1686  CB  ARG   220      15.213 -27.890  58.236  1.00108.08           C
ATOM   1687  CG  ARG   220      15.803 -27.108  59.412  1.00108.08           C
ATOM   1688  CD  ARG   220      16.912 -26.134  59.008  1.00108.08           C
ATOM   1689  NE  ARG   220      16.318 -25.127  58.083  1.00108.08           N
ATOM   1690  CZ  ARG   220      17.073 -24.085  57.624  1.00108.08           C
ATOM   1691  NH1 ARG   220      18.373 -23.957  58.018  1.00108.08           N
ATOM   1692  NH2 ARG   220      16.527 -23.172  56.769  1.00108.08           N
ATOM   1693  C   ARG   220      13.676 -27.922  56.311  1.00108.08           C
ATOM   1694  O   ARG   220      12.657 -28.610  56.282  1.00108.08           O
ATOM   1695  N   PRO   221      14.468 -27.793  55.279  1.00 54.82           N
ATOM   1696  CA  PRO   221      14.161 -28.471  54.047  1.00 54.82           C
ATOM   1697  CD  PRO   221      15.139 -26.524  55.043  1.00 54.82           C
ATOM   1698  CB  PRO   221      15.003 -27.788  52.974  1.00 54.82           C
ATOM   1699  CG  PRO   221      15.188 -26.360  53.515  1.00 54.82           C
ATOM   1700  C   PRO   221      14.395 -29.947  54.127  1.00 54.82           C
ATOM   1701  O   PRO   221      15.093 -30.404  55.029  1.00 54.82           O
ATOM   1702  N   PRO   222      13.803 -30.673  53.215  1.00 47.27           N
ATOM   1703  CA  PRO   222      13.981 -32.100  53.157  1.00 47.27           C
ATOM   1704  CD  PRO   222      12.520 -30.261  52.668  1.00 47.27           C
ATOM   1705  CB  PRO   222      12.901 -32.614  52.208  1.00 47.27           C
ATOM   1706  CG  PRO   222      11.782 -31.564  52.323  1.00 47.27           C
ATOM   1707  C   PRO   222      15.362 -32.370  52.666  1.00 47.27           C
ATOM   1708  O   PRO   222      15.957 -31.498  52.036  1.00 47.27           O
ATOM   1709  N   GLN   223      15.892 -33.568  52.964  1.00 34.23           N
ATOM   1710  CA  GLN   223      17.214 -33.944  52.563  1.00 34.23           C
ATOM   1711  CB  GLN   223      17.565 -35.348  53.077  1.00 34.23           C
ATOM   1712  CG  GLN   223      17.468 -35.469  54.600  1.00 34.23           C
ATOM   1713  CD  GLN   223      17.452 -36.947  54.957  1.00 34.23           C
ATOM   1714  OE1 GLN   223      18.393 -37.686  54.674  1.00 34.23           O
ATOM   1715  NE2 GLN   223      16.336 -37.400  55.592  1.00 34.23           N
ATOM   1716  C   GLN   223      17.249 -34.011  51.067  1.00 34.23           C
ATOM   1717  O   GLN   223      18.181 -33.521  50.431  1.00 34.23           O
ATOM   1718  N   ARG   224      16.213 -34.625  50.471  1.00 59.17           N
ATOM   1719  CA  ARG   224      16.148 -34.837  49.053  1.00 59.17           C
ATOM   1720  CB  ARG   224      14.900 -35.645  48.669  1.00 59.17           C
ATOM   1721  CG  ARG   224      14.823 -36.988  49.400  1.00 59.17           C
ATOM   1722  CD  ARG   224      13.462 -37.674  49.291  1.00 59.17           C
ATOM   1723  NE  ARG   224      13.455 -38.474  48.035  1.00 59.17           N
ATOM   1724  CZ  ARG   224      13.049 -37.906  46.862  1.00 59.17           C
ATOM   1725  NH1 ARG   224      12.661 -36.598  46.834  1.00 59.17           N
ATOM   1726  NH2 ARG   224      13.029 -38.651  45.718  1.00 59.17           N
ATOM   1727  C   ARG   224      16.063 -33.523  48.344  1.00 59.17           C
ATOM   1728  O   ARG   224      16.743 -33.295  47.347  1.00 59.17           O
ATOM   1729  N   LEU   225      15.210 -32.622  48.858  1.00 32.35           N
ATOM   1730  CA  LEU   225      14.954 -31.347  48.260  1.00 32.35           C
ATOM   1731  CB  LEU   225      13.838 -30.605  49.015  1.00 32.35           C
ATOM   1732  CG  LEU   225      13.436 -29.260  48.398  1.00 32.35           C
ATOM   1733  CD1 LEU   225      12.800 -29.460  47.017  1.00 32.35           C
ATOM   1734  CD2 LEU   225      12.535 -28.462  49.351  1.00 32.35           C
ATOM   1735  C   LEU   225      16.190 -30.505  48.323  1.00 32.35           C
ATOM   1736  O   LEU   225      16.507 -29.780  47.382  1.00 32.35           O
ATOM   1737  N   TYR   226      16.915 -30.569  49.454  1.00 39.33           N
ATOM   1738  CA  TYR   226      18.072 -29.744  49.640  1.00 39.33           C
ATOM   1739  CB  TYR   226      18.668 -29.982  51.041  1.00 39.33           C
ATOM   1740  CG  TYR   226      19.681 -28.943  51.373  1.00 39.33           C
ATOM   1741  CD1 TYR   226      20.975 -29.030  50.915  1.00 39.33           C
ATOM   1742  CD2 TYR   226      19.324 -27.880  52.172  1.00 39.33           C
ATOM   1743  CE1 TYR   226      21.895 -28.062  51.242  1.00 39.33           C
ATOM   1744  CE2 TYR   226      20.237 -26.910  52.503  1.00 39.33           C
ATOM   1745  CZ  TYR   226      21.526 -27.001  52.037  1.00 39.33           C
ATOM   1746  OH  TYR   226      22.470 -26.009  52.374  1.00 39.33           O
ATOM   1747  C   TYR   226      19.100 -30.128  48.618  1.00 39.33           C
ATOM   1748  O   TYR   226      19.626 -29.276  47.903  1.00 39.33           O
ATOM   1749  N   LYS   227      19.401 -31.438  48.521  1.00 94.40           N
ATOM   1750  CA  LYS   227      20.380 -31.932  47.594  1.00 94.40           C
ATOM   1751  CB  LYS   227      20.724 -33.415  47.802  1.00 94.40           C
ATOM   1752  CG  LYS   227      21.706 -33.937  46.753  1.00 94.40           C
ATOM   1753  CD  LYS   227      23.093 -33.295  46.829  1.00 94.40           C
ATOM   1754  CE  LYS   227      23.969 -33.596  45.611  1.00 94.40           C
ATOM   1755  NZ  LYS   227      24.172 -35.055  45.475  1.00 94.40           N
ATOM   1756  C   LYS   227      19.905 -31.800  46.181  1.00 94.40           C
ATOM   1757  O   LYS   227      20.669 -31.411  45.299  1.00 94.40           O
ATOM   1758  N   GLY   228      18.626 -32.135  45.925  1.00 20.17           N
ATOM   1759  CA  GLY   228      18.143 -32.150  44.574  1.00 20.17           C
ATOM   1760  C   GLY   228      18.192 -30.778  43.980  1.00 20.17           C
ATOM   1761  O   GLY   228      18.639 -30.601  42.848  1.00 20.17           O
ATOM   1762  N   LEU   229      17.685 -29.782  44.726  1.00 51.98           N
ATOM   1763  CA  LEU   229      17.637 -28.399  44.345  1.00 51.98           C
ATOM   1764  CB  LEU   229      16.666 -27.576  45.207  1.00 51.98           C
ATOM   1765  CG  LEU   229      15.197 -27.998  45.023  1.00 51.98           C
ATOM   1766  CD1 LEU   229      14.255 -27.135  45.876  1.00 51.98           C
ATOM   1767  CD2 LEU   229      14.806 -28.017  43.536  1.00 51.98           C
ATOM   1768  C   LEU   229      18.996 -27.770  44.444  1.00 51.98           C
ATOM   1769  O   LEU   229      19.253 -26.748  43.809  1.00 51.98           O
ATOM   1770  N   ARG   230      19.894 -28.343  45.269  1.00 71.69           N
ATOM   1771  CA  ARG   230      21.190 -27.763  45.494  1.00 71.69           C
ATOM   1772  CB  ARG   230      21.987 -27.543  44.197  1.00 71.69           C
ATOM   1773  CG  ARG   230      22.082 -28.819  43.360  1.00 71.69           C
ATOM   1774  CD  ARG   230      23.037 -28.741  42.171  1.00 71.69           C
ATOM   1775  NE  ARG   230      22.591 -29.798  41.220  1.00 71.69           N
ATOM   1776  CZ  ARG   230      22.832 -31.114  41.480  1.00 71.69           C
ATOM   1777  NH1 ARG   230      23.550 -31.475  42.583  1.00 71.69           N
ATOM   1778  NH2 ARG   230      22.325 -32.069  40.648  1.00 71.69           N
ATOM   1779  C   ARG   230      20.995 -26.435  46.166  1.00 71.69           C
ATOM   1780  O   ARG   230      21.465 -25.397  45.703  1.00 71.69           O
ATOM   1781  N   MET   231      20.303 -26.475  47.322  1.00 43.49           N
ATOM   1782  CA  MET   231      19.916 -25.358  48.136  1.00 43.49           C
ATOM   1783  CB  MET   231      18.989 -25.749  49.298  1.00 43.49           C
ATOM   1784  CG  MET   231      17.583 -26.143  48.842  1.00 43.49           C
ATOM   1785  SD  MET   231      16.463 -26.611  50.194  1.00 43.49           S
ATOM   1786  CE  MET   231      15.016 -26.876  49.131  1.00 43.49           C
ATOM   1787  C   MET   231      21.102 -24.654  48.720  1.00 43.49           C
ATOM   1788  O   MET   231      20.990 -23.495  49.114  1.00 43.49           O
ATOM   1789  N   GLY   232      22.234 -25.360  48.904  1.00 15.12           N
ATOM   1790  CA  GLY   232      23.423 -24.742  49.431  1.00 15.12           C
ATOM   1791  C   GLY   232      23.903 -23.693  48.471  1.00 15.12           C
ATOM   1792  O   GLY   232      24.425 -22.656  48.884  1.00 15.12           O
ATOM   1793  N   ASN   233      23.782 -23.962  47.155  1.00 26.77           N
ATOM   1794  CA  ASN   233      24.212 -23.033  46.147  1.00 26.77           C
ATOM   1795  CB  ASN   233      24.268 -23.666  44.741  1.00 26.77           C
ATOM   1796  CG  ASN   233      24.999 -22.731  43.786  1.00 26.77           C
ATOM   1797  OD1 ASN   233      25.323 -21.593  44.119  1.00 26.77           O
ATOM   1798  ND2 ASN   233      25.259 -23.229  42.546  1.00 26.77           N
ATOM   1799  C   ASN   233      23.215 -21.912  46.106  1.00 26.77           C
ATOM   1800  O   ASN   233      22.010 -22.124  46.238  1.00 26.77           O
ATOM   1801  N   ILE   234      23.721 -20.671  45.983  1.00 41.45           N
ATOM   1802  CA  ILE   234      22.941 -19.469  45.881  1.00 41.45           C
ATOM   1803  CB  ILE   234      23.754 -18.224  46.080  1.00 41.45           C
ATOM   1804  CG2 ILE   234      22.894 -17.022  45.664  1.00 41.45           C
ATOM   1805  CG1 ILE   234      24.262 -18.155  47.529  1.00 41.45           C
ATOM   1806  CD1 ILE   234      25.309 -17.069  47.762  1.00 41.45           C
ATOM   1807  C   ILE   234      22.269 -19.380  44.541  1.00 41.45           C
ATOM   1808  O   ILE   234      21.194 -18.800  44.417  1.00 41.45           O
ATOM   1809  N   GLU   235      22.923 -19.913  43.492  1.00 57.67           N
ATOM   1810  CA  GLU   235      22.438 -19.822  42.141  1.00 57.67           C
ATOM   1811  CB  GLU   235      23.353 -20.465  41.083  1.00 57.67           C
ATOM   1812  CG  GLU   235      24.543 -19.603  40.669  1.00 57.67           C
ATOM   1813  CD  GLU   235      25.103 -20.199  39.385  1.00 57.67           C
ATOM   1814  OE1 GLU   235      25.882 -21.184  39.474  1.00 57.67           O
ATOM   1815  OE2 GLU   235      24.750 -19.676  38.295  1.00 57.67           O
ATOM   1816  C   GLU   235      21.108 -20.495  41.991  1.00 57.67           C
ATOM   1817  O   GLU   235      20.372 -20.194  41.053  1.00 57.67           O
ATOM   1818  N   THR   236      20.793 -21.485  42.840  1.00 92.20           N
ATOM   1819  CA  THR   236      19.506 -22.121  42.754  1.00 92.20           C
ATOM   1820  CB  THR   236      19.348 -23.286  43.691  1.00 92.20           C
ATOM   1821  OG1 THR   236      18.161 -24.002  43.381  1.00 92.20           O
ATOM   1822  CG2 THR   236      19.291 -22.772  45.138  1.00 92.20           C
ATOM   1823  C   THR   236      18.465 -21.099  43.086  1.00 92.20           C
ATOM   1824  O   THR   236      17.334 -21.180  42.613  1.00 92.20           O
ATOM   1825  N   VAL   237      18.791 -20.144  43.978  1.00 21.50           N
ATOM   1826  CA  VAL   237      17.865 -19.091  44.281  1.00 21.50           C
ATOM   1827  CB  VAL   237      18.353 -18.176  45.364  1.00 21.50           C
ATOM   1828  CG1 VAL   237      17.302 -17.073  45.576  1.00 21.50           C
ATOM   1829  CG2 VAL   237      18.658 -19.006  46.623  1.00 21.50           C
ATOM   1830  C   VAL   237      17.692 -18.259  43.042  1.00 21.50           C
ATOM   1831  O   VAL   237      16.569 -17.921  42.667  1.00 21.50           O
ATOM   1832  N   LEU   238      18.811 -17.922  42.362  1.00 75.76           N
ATOM   1833  CA  LEU   238      18.749 -17.089  41.192  1.00 75.76           C
ATOM   1834  CB  LEU   238      20.095 -16.824  40.492  1.00 75.76           C
ATOM   1835  CG  LEU   238      21.103 -15.965  41.261  1.00 75.76           C
ATOM   1836  CD1 LEU   238      20.525 -14.580  41.594  1.00 75.76           C
ATOM   1837  CD2 LEU   238      21.679 -16.722  42.462  1.00 75.76           C
ATOM   1838  C   LEU   238      17.960 -17.796  40.138  1.00 75.76           C
ATOM   1839  O   LEU   238      17.096 -17.205  39.496  1.00 75.76           O
ATOM   1840  N   SER   239      18.229 -19.095  39.932  1.00 19.74           N
ATOM   1841  CA  SER   239      17.578 -19.800  38.869  1.00 19.74           C
ATOM   1842  CB  SER   239      17.971 -21.289  38.829  1.00 19.74           C
ATOM   1843  OG  SER   239      17.569 -21.932  40.029  1.00 19.74           O
ATOM   1844  C   SER   239      16.100 -19.719  39.069  1.00 19.74           C
ATOM   1845  O   SER   239      15.358 -19.392  38.146  1.00 19.74           O
ATOM   1846  N   SER   240      15.642 -20.005  40.297  1.00 33.11           N
ATOM   1847  CA  SER   240      14.253 -20.002  40.650  1.00 33.11           C
ATOM   1848  CB  SER   240      14.048 -20.556  42.065  1.00 33.11           C
ATOM   1849  OG  SER   240      12.709 -20.347  42.473  1.00 33.11           O
ATOM   1850  C   SER   240      13.681 -18.614  40.647  1.00 33.11           C
ATOM   1851  O   SER   240      12.521 -18.427  40.284  1.00 33.11           O
ATOM   1852  N   SER   241      14.461 -17.609  41.089  1.00 21.93           N
ATOM   1853  CA  SER   241      13.969 -16.260  41.178  1.00 21.93           C
ATOM   1854  CB  SER   241      14.981 -15.308  41.836  1.00 21.93           C
ATOM   1855  OG  SER   241      15.230 -15.709  43.175  1.00 21.93           O
ATOM   1856  C   SER   241      13.695 -15.733  39.802  1.00 21.93           C
ATOM   1857  O   SER   241      12.642 -15.150  39.551  1.00 21.93           O
ATOM   1858  N   ILE   242      14.640 -15.950  38.866  1.00 77.57           N
ATOM   1859  CA  ILE   242      14.480 -15.482  37.519  1.00 77.57           C
ATOM   1860  CB  ILE   242      15.667 -15.743  36.625  1.00 77.57           C
ATOM   1861  CG2 ILE   242      15.173 -15.701  35.169  1.00 77.57           C
ATOM   1862  CG1 ILE   242      16.814 -14.738  36.890  1.00 77.57           C
ATOM   1863  CD1 ILE   242      17.501 -14.812  38.251  1.00 77.57           C
ATOM   1864  C   ILE   242      13.258 -16.128  36.949  1.00 77.57           C
ATOM   1865  O   ILE   242      12.532 -15.506  36.173  1.00 77.57           O
ATOM   1866  N   ALA   243      13.006 -17.405  37.296  1.00 19.43           N
ATOM   1867  CA  ALA   243      11.842 -18.084  36.800  1.00 19.43           C
ATOM   1868  CB  ALA   243      11.751 -19.539  37.295  1.00 19.43           C
ATOM   1869  C   ALA   243      10.607 -17.373  37.275  1.00 19.43           C
ATOM   1870  O   ALA   243       9.693 -17.110  36.497  1.00 19.43           O
ATOM   1871  N   ALA   244      10.557 -17.023  38.575  1.00 17.99           N
ATOM   1872  CA  ALA   244       9.421 -16.349  39.137  1.00 17.99           C
ATOM   1873  CB  ALA   244       9.552 -16.128  40.653  1.00 17.99           C
ATOM   1874  C   ALA   244       9.309 -15.004  38.496  1.00 17.99           C
ATOM   1875  O   ALA   244       8.207 -14.519  38.247  1.00 17.99           O
ATOM   1876  N   VAL   245      10.465 -14.357  38.242  1.00 26.04           N
ATOM   1877  CA  VAL   245      10.513 -13.033  37.692  1.00 26.04           C
ATOM   1878  CB  VAL   245      11.911 -12.491  37.613  1.00 26.04           C
ATOM   1879  CG1 VAL   245      11.871 -11.116  36.924  1.00 26.04           C
ATOM   1880  CG2 VAL   245      12.507 -12.457  39.030  1.00 26.04           C
ATOM   1881  C   VAL   245       9.951 -13.007  36.300  1.00 26.04           C
ATOM   1882  O   VAL   245       9.169 -12.118  35.967  1.00 26.04           O
ATOM   1883  N   PHE   246      10.339 -13.956  35.425  1.00 55.13           N
ATOM   1884  CA  PHE   246       9.800 -13.899  34.093  1.00 55.13           C
ATOM   1885  CB  PHE   246      10.556 -14.716  33.014  1.00 55.13           C
ATOM   1886  CG  PHE   246      10.466 -16.195  33.181  1.00 55.13           C
ATOM   1887  CD1 PHE   246       9.358 -16.879  32.742  1.00 55.13           C
ATOM   1888  CD2 PHE   246      11.508 -16.904  33.733  1.00 55.13           C
ATOM   1889  CE1 PHE   246       9.277 -18.246  32.878  1.00 55.13           C
ATOM   1890  CE2 PHE   246      11.433 -18.271  33.870  1.00 55.13           C
ATOM   1891  CZ  PHE   246      10.315 -18.946  33.445  1.00 55.13           C
ATOM   1892  C   PHE   246       8.354 -14.269  34.134  1.00 55.13           C
ATOM   1893  O   PHE   246       7.574 -13.800  33.311  1.00 55.13           O
ATOM   1894  N   PHE   247       7.961 -15.145  35.080  1.00 23.63           N
ATOM   1895  CA  PHE   247       6.580 -15.522  35.186  1.00 23.63           C
ATOM   1896  CB  PHE   247       6.304 -16.492  36.347  1.00 23.63           C
ATOM   1897  CG  PHE   247       4.842 -16.777  36.330  1.00 23.63           C
ATOM   1898  CD1 PHE   247       4.325 -17.741  35.496  1.00 23.63           C
ATOM   1899  CD2 PHE   247       3.987 -16.072  37.147  1.00 23.63           C
ATOM   1900  CE1 PHE   247       2.975 -18.001  35.485  1.00 23.63           C
ATOM   1901  CE2 PHE   247       2.636 -16.329  37.138  1.00 23.63           C
ATOM   1902  CZ  PHE   247       2.129 -17.294  36.304  1.00 23.63           C
ATOM   1903  C   PHE   247       5.784 -14.284  35.454  1.00 23.63           C
ATOM   1904  O   PHE   247       4.768 -14.033  34.806  1.00 23.63           O
ATOM   1905  N   ALA   248       6.243 -13.463  36.418  1.00 20.94           N
ATOM   1906  CA  ALA   248       5.567 -12.255  36.797  1.00 20.94           C
ATOM   1907  CB  ALA   248       6.243 -11.539  37.980  1.00 20.94           C
ATOM   1908  C   ALA   248       5.562 -11.300  35.636  1.00 20.94           C
ATOM   1909  O   ALA   248       4.606 -10.559  35.431  1.00 20.94           O
ATOM   1910  N   ALA   249       6.658 -11.259  34.861  1.00 27.18           N
ATOM   1911  CA  ALA   249       6.787 -10.356  33.748  1.00 27.18           C
ATOM   1912  CB  ALA   249       8.191 -10.392  33.119  1.00 27.18           C
ATOM   1913  C   ALA   249       5.805 -10.672  32.661  1.00 27.18           C
ATOM   1914  O   ALA   249       5.332  -9.766  31.980  1.00 27.18           O
ATOM   1915  N   PHE   250       5.536 -11.968  32.407  1.00 37.30           N
ATOM   1916  CA  PHE   250       4.565 -12.327  31.412  1.00 37.30           C
ATOM   1917  CB  PHE   250       4.483 -13.837  31.132  1.00 37.30           C
ATOM   1918  CG  PHE   250       5.659 -14.229  30.309  1.00 37.30           C
ATOM   1919  CD1 PHE   250       5.677 -13.946  28.962  1.00 37.30           C
ATOM   1920  CD2 PHE   250       6.728 -14.891  30.867  1.00 37.30           C
ATOM   1921  CE1 PHE   250       6.750 -14.308  28.182  1.00 37.30           C
ATOM   1922  CE2 PHE   250       7.804 -15.254  30.091  1.00 37.30           C
ATOM   1923  CZ  PHE   250       7.817 -14.960  28.748  1.00 37.30           C
ATOM   1924  C   PHE   250       3.213 -11.899  31.891  1.00 37.30           C
ATOM   1925  O   PHE   250       2.387 -11.455  31.096  1.00 37.30           O
ATOM   1926  N   VAL   251       2.923 -12.051  33.201  1.00 34.91           N
ATOM   1927  CA  VAL   251       1.607 -11.684  33.643  1.00 34.91           C
ATOM   1928  CB  VAL   251       1.240 -12.084  35.053  1.00 34.91           C
ATOM   1929  CG1 VAL   251       1.327 -13.613  35.148  1.00 34.91           C
ATOM   1930  CG2 VAL   251       2.077 -11.332  36.091  1.00 34.91           C
ATOM   1931  C   VAL   251       1.394 -10.206  33.469  1.00 34.91           C
ATOM   1932  O   VAL   251       0.338  -9.785  32.999  1.00 34.91           O
ATOM   1933  N   VAL   252       2.393  -9.375  33.828  1.00 23.95           N
ATOM   1934  CA  VAL   252       2.276  -7.946  33.705  1.00 23.95           C
ATOM   1935  CB  VAL   252       3.434  -7.205  34.310  1.00 23.95           C
ATOM   1936  CG1 VAL   252       3.467  -7.513  35.815  1.00 23.95           C
ATOM   1937  CG2 VAL   252       4.722  -7.586  33.562  1.00 23.95           C
ATOM   1938  C   VAL   252       2.198  -7.571  32.256  1.00 23.95           C
ATOM   1939  O   VAL   252       1.517  -6.616  31.888  1.00 23.95           O
ATOM   1940  N   ALA   253       2.939  -8.273  31.385  1.00 17.50           N
ATOM   1941  CA  ALA   253       2.854  -7.965  29.986  1.00 17.50           C
ATOM   1942  CB  ALA   253       3.824  -8.798  29.131  1.00 17.50           C
ATOM   1943  C   ALA   253       1.463  -8.280  29.532  1.00 17.50           C
ATOM   1944  O   ALA   253       0.879  -7.534  28.748  1.00 17.50           O
ATOM   1945  N   GLY   254       0.901  -9.412  30.002  1.00 22.60           N
ATOM   1946  CA  GLY   254      -0.416  -9.816  29.587  1.00 22.60           C
ATOM   1947  C   GLY   254      -1.477  -8.871  30.074  1.00 22.60           C
ATOM   1948  O   GLY   254      -2.313  -8.414  29.296  1.00 22.60           O
ATOM   1949  N   THR   255      -1.451  -8.530  31.377  1.00 28.66           N
ATOM   1950  CA  THR   255      -2.470  -7.719  31.987  1.00 28.66           C
ATOM   1951  CB  THR   255      -2.302  -7.609  33.477  1.00 28.66           C
ATOM   1952  OG1 THR   255      -1.053  -7.015  33.793  1.00 28.66           O
ATOM   1953  CG2 THR   255      -2.386  -9.020  34.085  1.00 28.66           C
ATOM   1954  C   THR   255      -2.431  -6.346  31.406  1.00 28.66           C
ATOM   1955  O   THR   255      -3.465  -5.686  31.308  1.00 28.66           O
ATOM   1956  N   MET   256      -1.227  -5.842  31.086  1.00 26.30           N
ATOM   1957  CA  MET   256      -1.143  -4.546  30.478  1.00 26.30           C
ATOM   1958  CB  MET   256       0.305  -4.057  30.307  1.00 26.30           C
ATOM   1959  CG  MET   256       0.411  -2.675  29.660  1.00 26.30           C
ATOM   1960  SD  MET   256      -0.207  -1.303  30.678  1.00 26.30           S
ATOM   1961  CE  MET   256       1.112  -1.380  31.925  1.00 26.30           C
ATOM   1962  C   MET   256      -1.771  -4.596  29.115  1.00 26.30           C
ATOM   1963  O   MET   256      -2.567  -3.729  28.762  1.00 26.30           O
ATOM   1964  N   TRP   257      -1.436  -5.628  28.314  1.00 49.79           N
ATOM   1965  CA  TRP   257      -1.902  -5.691  26.955  1.00 49.79           C
ATOM   1966  CB  TRP   257      -1.169  -6.753  26.116  1.00 49.79           C
ATOM   1967  CG  TRP   257      -1.524  -6.727  24.648  1.00 49.79           C
ATOM   1968  CD2 TRP   257      -1.015  -5.762  23.711  1.00 49.79           C
ATOM   1969  CD1 TRP   257      -2.367  -7.535  23.943  1.00 49.79           C
ATOM   1970  NE1 TRP   257      -2.406  -7.143  22.626  1.00 49.79           N
ATOM   1971  CE2 TRP   257      -1.583  -6.050  22.470  1.00 49.79           C
ATOM   1972  CE3 TRP   257      -0.148  -4.718  23.874  1.00 49.79           C
ATOM   1973  CZ2 TRP   257      -1.291  -5.296  21.367  1.00 49.79           C
ATOM   1974  CZ3 TRP   257       0.146  -3.962  22.760  1.00 49.79           C
ATOM   1975  CH2 TRP   257      -0.415  -4.246  21.533  1.00 49.79           C
ATOM   1976  C   TRP   257      -3.378  -5.939  26.879  1.00 49.79           C
ATOM   1977  O   TRP   257      -4.081  -5.267  26.130  1.00 49.79           O
ATOM   1978  N   TYR   258      -3.891  -6.938  27.617  1.00 40.38           N
ATOM   1979  CA  TYR   258      -5.297  -7.243  27.609  1.00 40.38           C
ATOM   1980  CB  TYR   258      -5.643  -8.573  28.298  1.00 40.38           C
ATOM   1981  CG  TYR   258      -5.172  -9.680  27.425  1.00 40.38           C
ATOM   1982  CD1 TYR   258      -5.882 -10.012  26.296  1.00 40.38           C
ATOM   1983  CD2 TYR   258      -4.038 -10.396  27.734  1.00 40.38           C
ATOM   1984  CE1 TYR   258      -5.464 -11.036  25.481  1.00 40.38           C
ATOM   1985  CE2 TYR   258      -3.615 -11.422  26.923  1.00 40.38           C
ATOM   1986  CZ  TYR   258      -4.329 -11.745  25.794  1.00 40.38           C
ATOM   1987  OH  TYR   258      -3.898 -12.798  24.961  1.00 40.38           O
ATOM   1988  C   TYR   258      -6.074  -6.184  28.318  1.00 40.38           C
ATOM   1989  O   TYR   258      -7.186  -5.844  27.922  1.00 40.38           O
ATOM   1990  N   GLY   259      -5.518  -5.664  29.422  1.00 15.52           N
ATOM   1991  CA  GLY   259      -6.219  -4.697  30.211  1.00 15.52           C
ATOM   1992  C   GLY   259      -6.757  -5.417  31.401  1.00 15.52           C
ATOM   1993  O   GLY   259      -7.147  -6.581  31.322  1.00 15.52           O
ATOM   1994  N   SER   260      -6.769  -4.717  32.548  1.00 31.77           N
ATOM   1995  CA  SER   260      -7.279  -5.229  33.785  1.00 31.77           C
ATOM   1996  CB  SER   260      -6.297  -6.163  34.506  1.00 31.77           C
ATOM   1997  OG  SER   260      -5.087  -5.474  34.761  1.00 31.77           O
ATOM   1998  C   SER   260      -7.511  -4.025  34.638  1.00 31.77           C
ATOM   1999  O   SER   260      -7.351  -2.891  34.191  1.00 31.77           O
ATOM   2000  N   ALA   261      -7.948  -4.245  35.887  1.00 27.71           N
ATOM   2001  CA  ALA   261      -8.181  -3.184  36.822  1.00 27.71           C
ATOM   2002  CB  ALA   261      -8.796  -3.675  38.144  1.00 27.71           C
ATOM   2003  C   ALA   261      -6.861  -2.551  37.140  1.00 27.71           C
ATOM   2004  O   ALA   261      -6.800  -1.373  37.488  1.00 27.71           O
ATOM   2005  N   THR   262      -5.778  -3.351  37.102  1.00 42.71           N
ATOM   2006  CA  THR   262      -4.457  -2.875  37.398  1.00 42.71           C
ATOM   2007  CB  THR   262      -3.421  -3.953  37.553  1.00 42.71           C
ATOM   2008  OG1 THR   262      -3.181  -4.604  36.317  1.00 42.71           O
ATOM   2009  CG2 THR   262      -3.924  -4.965  38.597  1.00 42.71           C
ATOM   2010  C   THR   262      -3.999  -1.938  36.314  1.00 42.71           C
ATOM   2011  O   THR   262      -3.096  -1.138  36.543  1.00 42.71           O
ATOM   2012  N   THR   263      -4.525  -2.058  35.075  1.00 47.52           N
ATOM   2013  CA  THR   263      -4.098  -1.153  34.038  1.00 47.52           C
ATOM   2014  CB  THR   263      -3.550  -1.892  32.856  1.00 47.52           C
ATOM   2015  OG1 THR   263      -2.484  -2.738  33.256  1.00 47.52           O
ATOM   2016  CG2 THR   263      -3.047  -0.870  31.833  1.00 47.52           C
ATOM   2017  C   THR   263      -5.297  -0.385  33.545  1.00 47.52           C
ATOM   2018  O   THR   263      -5.959  -0.815  32.600  1.00 47.52           O
ATOM   2019  N   PRO   264      -5.585   0.754  34.128  1.00 52.95           N
ATOM   2020  CA  PRO   264      -6.734   1.516  33.691  1.00 52.95           C
ATOM   2021  CD  PRO   264      -5.340   0.922  35.552  1.00 52.95           C
ATOM   2022  CB  PRO   264      -7.052   2.485  34.827  1.00 52.95           C
ATOM   2023  CG  PRO   264      -6.507   1.774  36.078  1.00 52.95           C
ATOM   2024  C   PRO   264      -6.439   2.214  32.394  1.00 52.95           C
ATOM   2025  O   PRO   264      -5.281   2.517  32.112  1.00 52.95           O
ATOM   2026  N   ILE   265      -7.483   2.462  31.589  1.00 40.46           N
ATOM   2027  CA  ILE   265      -7.383   3.092  30.304  1.00 40.46           C
ATOM   2028  CB  ILE   265      -8.645   2.972  29.495  1.00 40.46           C
ATOM   2029  CG2 ILE   265      -8.903   1.476  29.256  1.00 40.46           C
ATOM   2030  CG1 ILE   265      -9.818   3.698  30.172  1.00 40.46           C
ATOM   2031  CD1 ILE   265     -11.038   3.829  29.260  1.00 40.46           C
ATOM   2032  C   ILE   265      -7.030   4.543  30.425  1.00 40.46           C
ATOM   2033  O   ILE   265      -6.421   5.118  29.525  1.00 40.46           O
ATOM   2034  N   GLU   266      -7.487   5.210  31.494  1.00 39.28           N
ATOM   2035  CA  GLU   266      -7.206   6.607  31.642  1.00 39.28           C
ATOM   2036  CB  GLU   266      -7.968   7.251  32.810  1.00 39.28           C
ATOM   2037  CG  GLU   266      -9.466   7.376  32.523  1.00 39.28           C
ATOM   2038  CD  GLU   266     -10.137   7.970  33.750  1.00 39.28           C
ATOM   2039  OE1 GLU   266      -9.889   7.443  34.865  1.00 39.28           O
ATOM   2040  OE2 GLU   266     -10.903   8.959  33.593  1.00 39.28           O
ATOM   2041  C   GLU   266      -5.737   6.808  31.837  1.00 39.28           C
ATOM   2042  O   GLU   266      -5.212   7.862  31.486  1.00 39.28           O
ATOM   2043  N   LEU   267      -5.066   5.874  32.536  1.00 74.09           N
ATOM   2044  CA  LEU   267      -3.658   5.978  32.798  1.00 74.09           C
ATOM   2045  CB  LEU   267      -3.288   5.140  34.030  1.00 74.09           C
ATOM   2046  CG  LEU   267      -4.173   5.472  35.252  1.00 74.09           C
ATOM   2047  CD1 LEU   267      -3.726   4.696  36.501  1.00 74.09           C
ATOM   2048  CD2 LEU   267      -4.283   6.987  35.482  1.00 74.09           C
ATOM   2049  C   LEU   267      -2.756   5.548  31.664  1.00 74.09           C
ATOM   2050  O   LEU   267      -1.841   6.278  31.292  1.00 74.09           O
ATOM   2051  N   PHE   268      -2.918   4.287  31.196  1.00 73.37           N
ATOM   2052  CA  PHE   268      -2.069   3.672  30.201  1.00 73.37           C
ATOM   2053  CB  PHE   268      -1.900   2.172  30.487  1.00 73.37           C
ATOM   2054  CG  PHE   268      -1.262   2.106  31.835  1.00 73.37           C
ATOM   2055  CD1 PHE   268       0.103   2.203  31.978  1.00 73.37           C
ATOM   2056  CD2 PHE   268      -2.039   1.959  32.962  1.00 73.37           C
ATOM   2057  CE1 PHE   268       0.684   2.147  33.225  1.00 73.37           C
ATOM   2058  CE2 PHE   268      -1.465   1.901  34.211  1.00 73.37           C
ATOM   2059  CZ  PHE   268      -0.102   1.994  34.343  1.00 73.37           C
ATOM   2060  C   PHE   268      -2.474   3.828  28.766  1.00 73.37           C
ATOM   2061  O   PHE   268      -1.648   4.125  27.905  1.00 73.37           O
ATOM   2062  N   GLY   269      -3.764   3.578  28.467  1.00 24.82           N
ATOM   2063  CA  GLY   269      -4.237   3.659  27.115  1.00 24.82           C
ATOM   2064  C   GLY   269      -5.365   2.692  26.946  1.00 24.82           C
ATOM   2065  O   GLY   269      -5.628   1.847  27.800  1.00 24.82           O
ATOM   2066  N   PRO   270      -6.057   2.834  25.850  1.00 62.67           N
ATOM   2067  CA  PRO   270      -7.053   1.873  25.473  1.00 62.67           C
ATOM   2068  CD  PRO   270      -6.283   4.130  25.237  1.00 62.67           C
ATOM   2069  CB  PRO   270      -7.927   2.558  24.418  1.00 62.67           C
ATOM   2070  CG  PRO   270      -7.128   3.805  23.995  1.00 62.67           C
ATOM   2071  C   PRO   270      -6.257   0.715  24.966  1.00 62.67           C
ATOM   2072  O   PRO   270      -5.073   0.881  24.678  1.00 62.67           O
ATOM   2073  N   THR   271      -6.869  -0.473  24.897  1.00 34.82           N
ATOM   2074  CA  THR   271      -6.191  -1.643  24.434  1.00 34.82           C
ATOM   2075  CB  THR   271      -6.842  -2.874  24.987  1.00 34.82           C
ATOM   2076  OG1 THR   271      -6.935  -2.798  26.397  1.00 34.82           O
ATOM   2077  CG2 THR   271      -6.022  -4.102  24.607  1.00 34.82           C
ATOM   2078  C   THR   271      -6.454  -1.711  22.963  1.00 34.82           C
ATOM   2079  O   THR   271      -7.290  -0.980  22.435  1.00 34.82           O
ATOM   2080  N   ARG   272      -5.711  -2.581  22.261  1.00131.39           N
ATOM   2081  CA  ARG   272      -5.943  -2.841  20.878  1.00131.39           C
ATOM   2082  CB  ARG   272      -4.789  -3.635  20.240  1.00131.39           C
ATOM   2083  CG  ARG   272      -4.515  -5.005  20.857  1.00131.39           C
ATOM   2084  CD  ARG   272      -5.383  -6.103  20.255  1.00131.39           C
ATOM   2085  NE  ARG   272      -5.288  -5.931  18.780  1.00131.39           N
ATOM   2086  CZ  ARG   272      -5.226  -7.014  17.955  1.00131.39           C
ATOM   2087  NH1 ARG   272      -5.302  -8.273  18.472  1.00131.39           N
ATOM   2088  NH2 ARG   272      -5.084  -6.836  16.609  1.00131.39           N
ATOM   2089  C   ARG   272      -7.252  -3.565  20.757  1.00131.39           C
ATOM   2090  O   ARG   272      -7.977  -3.404  19.777  1.00131.39           O
ATOM   2091  N   TYR   273      -7.588  -4.380  21.773  1.00 34.58           N
ATOM   2092  CA  TYR   273      -8.792  -5.165  21.820  1.00 34.58           C
ATOM   2093  CB  TYR   273      -8.860  -6.064  23.062  1.00 34.58           C
ATOM   2094  CG  TYR   273      -7.731  -7.022  22.919  1.00 34.58           C
ATOM   2095  CD1 TYR   273      -7.838  -8.102  22.074  1.00 34.58           C
ATOM   2096  CD2 TYR   273      -6.566  -6.839  23.627  1.00 34.58           C
ATOM   2097  CE1 TYR   273      -6.796  -8.988  21.935  1.00 34.58           C
ATOM   2098  CE2 TYR   273      -5.521  -7.721  23.492  1.00 34.58           C
ATOM   2099  CZ  TYR   273      -5.636  -8.797  22.646  1.00 34.58           C
ATOM   2100  OH  TYR   273      -4.563  -9.701  22.505  1.00 34.58           O
ATOM   2101  C   TYR   273      -9.970  -4.254  21.836  1.00 34.58           C
ATOM   2102  O   TYR   273     -11.009  -4.580  21.268  1.00 34.58           O
ATOM   2103  N   GLN   274      -9.853  -3.106  22.524  1.00 33.59           N
ATOM   2104  CA  GLN   274     -10.930  -2.162  22.601  1.00 33.59           C
ATOM   2105  CB  GLN   274     -10.634  -1.016  23.582  1.00 33.59           C
ATOM   2106  CG  GLN   274     -10.550  -1.526  25.024  1.00 33.59           C
ATOM   2107  CD  GLN   274     -10.256  -0.363  25.957  1.00 33.59           C
ATOM   2108  OE1 GLN   274      -9.891   0.730  25.525  1.00 33.59           O
ATOM   2109  NE2 GLN   274     -10.412  -0.607  27.286  1.00 33.59           N
ATOM   2110  C   GLN   274     -11.202  -1.608  21.230  1.00 33.59           C
ATOM   2111  O   GLN   274     -12.332  -1.240  20.923  1.00 33.59           O
ATOM   2112  N   TRP   275     -10.157  -1.448  20.396  1.00 56.26           N
ATOM   2113  CA  TRP   275     -10.339  -0.926  19.065  1.00 56.26           C
ATOM   2114  CB  TRP   275      -8.991  -0.544  18.431  1.00 56.26           C
ATOM   2115  CG  TRP   275      -9.083  -0.034  17.016  1.00 56.26           C
ATOM   2116  CD2 TRP   275      -9.509   1.290  16.667  1.00 56.26           C
ATOM   2117  CD1 TRP   275      -8.817  -0.678  15.844  1.00 56.26           C
ATOM   2118  NE1 TRP   275      -9.040   0.167  14.783  1.00 56.26           N
ATOM   2119  CE2 TRP   275      -9.470   1.381  15.277  1.00 56.26           C
ATOM   2120  CE3 TRP   275      -9.900   2.345  17.443  1.00 56.26           C
ATOM   2121  CZ2 TRP   275      -9.824   2.536  14.637  1.00 56.26           C
ATOM   2122  CZ3 TRP   275     -10.259   3.506  16.796  1.00 56.26           C
ATOM   2123  CH2 TRP   275     -10.221   3.597  15.419  1.00 56.26           C
ATOM   2124  C   TRP   275     -11.030  -1.878  18.121  1.00 56.26           C
ATOM   2125  O   TRP   275     -12.095  -1.569  17.588  1.00 56.26           O
ATOM   2126  N   ASP   276     -10.452  -3.080  17.918  1.00 38.78           N
ATOM   2127  CA  ASP   276     -10.938  -3.989  16.910  1.00 38.78           C
ATOM   2128  CB  ASP   276      -9.981  -5.176  16.654  1.00 38.78           C
ATOM   2129  CG  ASP   276      -9.765  -5.983  17.928  1.00 38.78           C
ATOM   2130  OD1 ASP   276     -10.140  -5.498  19.026  1.00 38.78           O
ATOM   2131  OD2 ASP   276      -9.198  -7.103  17.814  1.00 38.78           O
ATOM   2132  C   ASP   276     -12.308  -4.502  17.232  1.00 38.78           C
ATOM   2133  O   ASP   276     -13.110  -4.725  16.329  1.00 38.78           O
ATOM   2134  N   GLN   277     -12.599  -4.747  18.522  1.00 42.02           N
ATOM   2135  CA  GLN   277     -13.901  -5.201  18.920  1.00 42.02           C
ATOM   2136  CB  GLN   277     -13.971  -5.752  20.355  1.00 42.02           C
ATOM   2137  CG  GLN   277     -13.733  -4.736  21.468  1.00 42.02           C
ATOM   2138  CD  GLN   277     -13.728  -5.520  22.773  1.00 42.02           C
ATOM   2139  OE1 GLN   277     -14.668  -6.253  23.075  1.00 42.02           O
ATOM   2140  NE2 GLN   277     -12.630  -5.377  23.564  1.00 42.02           N
ATOM   2141  C   GLN   277     -14.872  -4.067  18.756  1.00 42.02           C
ATOM   2142  O   GLN   277     -16.061  -4.290  18.542  1.00 42.02           O
ATOM   2143  N   GLY   278     -14.407  -2.805  18.864  1.00 19.54           N
ATOM   2144  CA  GLY   278     -15.318  -1.703  18.718  1.00 19.54           C
ATOM   2145  C   GLY   278     -15.962  -1.437  20.045  1.00 19.54           C
ATOM   2146  O   GLY   278     -17.163  -1.187  20.134  1.00 19.54           O
ATOM   2147  N   TYR   279     -15.151  -1.489  21.117  1.00 42.78           N
ATOM   2148  CA  TYR   279     -15.602  -1.310  22.467  1.00 42.78           C
ATOM   2149  CB  TYR   279     -14.433  -1.482  23.457  1.00 42.78           C
ATOM   2150  CG  TYR   279     -14.897  -1.292  24.862  1.00 42.78           C
ATOM   2151  CD1 TYR   279     -15.672  -2.243  25.487  1.00 42.78           C
ATOM   2152  CD2 TYR   279     -14.526  -0.170  25.569  1.00 42.78           C
ATOM   2153  CE1 TYR   279     -16.087  -2.066  26.784  1.00 42.78           C
ATOM   2154  CE2 TYR   279     -14.937   0.013  26.868  1.00 42.78           C
ATOM   2155  CZ  TYR   279     -15.721  -0.938  27.477  1.00 42.78           C
ATOM   2156  OH  TYR   279     -16.149  -0.763  28.810  1.00 42.78           O
ATOM   2157  C   TYR   279     -16.192   0.059  22.651  1.00 42.78           C
ATOM   2158  O   TYR   279     -17.242   0.200  23.273  1.00 42.78           O
ATOM   2159  N   PHE   280     -15.502   1.112  22.179  1.00 48.37           N
ATOM   2160  CA  PHE   280     -15.979   2.468  22.283  1.00 48.37           C
ATOM   2161  CB  PHE   280     -14.841   3.495  22.205  1.00 48.37           C
ATOM   2162  CG  PHE   280     -14.043   3.275  23.444  1.00 48.37           C
ATOM   2163  CD1 PHE   280     -14.440   3.835  24.637  1.00 48.37           C
ATOM   2164  CD2 PHE   280     -12.909   2.497  23.416  1.00 48.37           C
ATOM   2165  CE1 PHE   280     -13.709   3.630  25.784  1.00 48.37           C
ATOM   2166  CE2 PHE   280     -12.176   2.290  24.562  1.00 48.37           C
ATOM   2167  CZ  PHE   280     -12.574   2.858  25.748  1.00 48.37           C
ATOM   2168  C   PHE   280     -17.005   2.795  21.247  1.00 48.37           C
ATOM   2169  O   PHE   280     -17.899   3.601  21.495  1.00 48.37           O
ATOM   2170  N   GLN   281     -16.868   2.218  20.037  1.00 27.51           N
ATOM   2171  CA  GLN   281     -17.775   2.508  18.962  1.00 27.51           C
ATOM   2172  CB  GLN   281     -17.369   1.802  17.653  1.00 27.51           C
ATOM   2173  CG  GLN   281     -18.115   2.292  16.409  1.00 27.51           C
ATOM   2174  CD  GLN   281     -17.462   1.642  15.191  1.00 27.51           C
ATOM   2175  OE1 GLN   281     -16.607   0.769  15.326  1.00 27.51           O
ATOM   2176  NE2 GLN   281     -17.872   2.081  13.970  1.00 27.51           N
ATOM   2177  C   GLN   281     -19.126   2.032  19.391  1.00 27.51           C
ATOM   2178  O   GLN   281     -20.140   2.671  19.110  1.00 27.51           O
ATOM   2179  N   GLN   282     -19.173   0.883  20.092  1.00 21.39           N
ATOM   2180  CA  GLN   282     -20.419   0.350  20.556  1.00 21.39           C
ATOM   2181  CB  GLN   282     -20.274  -1.037  21.201  1.00 21.39           C
ATOM   2182  CG  GLN   282     -21.608  -1.651  21.631  1.00 21.39           C
ATOM   2183  CD  GLN   282     -22.425  -1.916  20.373  1.00 21.39           C
ATOM   2184  OE1 GLN   282     -22.072  -1.471  19.281  1.00 21.39           O
ATOM   2185  NE2 GLN   282     -23.553  -2.658  20.529  1.00 21.39           N
ATOM   2186  C   GLN   282     -21.005   1.280  21.578  1.00 21.39           C
ATOM   2187  O   GLN   282     -22.206   1.537  21.557  1.00 21.39           O
ATOM   2188  N   GLU   283     -20.174   1.809  22.502  1.00 63.24           N
ATOM   2189  CA  GLU   283     -20.665   2.669  23.546  1.00 63.24           C
ATOM   2190  CB  GLU   283     -19.628   2.978  24.641  1.00 63.24           C
ATOM   2191  CG  GLU   283     -20.168   3.903  25.739  1.00 63.24           C
ATOM   2192  CD  GLU   283     -21.303   3.206  26.487  1.00 63.24           C
ATOM   2193  OE1 GLU   283     -21.404   1.953  26.396  1.00 63.24           O
ATOM   2194  OE2 GLU   283     -22.086   3.925  27.163  1.00 63.24           O
ATOM   2195  C   GLU   283     -21.151   3.978  23.000  1.00 63.24           C
ATOM   2196  O   GLU   283     -22.173   4.495  23.448  1.00 63.24           O
ATOM   2197  N   ILE   284     -20.428   4.565  22.027  1.00 19.21           N
ATOM   2198  CA  ILE   284     -20.832   5.833  21.485  1.00 19.21           C
ATOM   2199  CB  ILE   284     -19.852   6.365  20.482  1.00 19.21           C
ATOM   2200  CG2 ILE   284     -20.473   7.598  19.807  1.00 19.21           C
ATOM   2201  CG1 ILE   284     -18.502   6.648  21.162  1.00 19.21           C
ATOM   2202  CD1 ILE   284     -17.367   6.933  20.180  1.00 19.21           C
ATOM   2203  C   ILE   284     -22.157   5.668  20.802  1.00 19.21           C
ATOM   2204  O   ILE   284     -23.059   6.485  20.975  1.00 19.21           O
ATOM   2205  N   TYR   285     -22.311   4.584  20.020  1.00 37.16           N
ATOM   2206  CA  TYR   285     -23.509   4.340  19.266  1.00 37.16           C
ATOM   2207  CB  TYR   285     -23.406   3.117  18.338  1.00 37.16           C
ATOM   2208  CG  TYR   285     -24.583   3.176  17.425  1.00 37.16           C
ATOM   2209  CD1 TYR   285     -24.539   3.982  16.309  1.00 37.16           C
ATOM   2210  CD2 TYR   285     -25.720   2.440  17.670  1.00 37.16           C
ATOM   2211  CE1 TYR   285     -25.610   4.054  15.450  1.00 37.16           C
ATOM   2212  CE2 TYR   285     -26.795   2.509  16.815  1.00 37.16           C
ATOM   2213  CZ  TYR   285     -26.740   3.318  15.706  1.00 37.16           C
ATOM   2214  OH  TYR   285     -27.839   3.395  14.823  1.00 37.16           O
ATOM   2215  C   TYR   285     -24.651   4.114  20.206  1.00 37.16           C
ATOM   2216  O   TYR   285     -25.781   4.493  19.912  1.00 37.16           O
ATOM   2217  N   ARG   286     -24.393   3.442  21.341  1.00 45.93           N
ATOM   2218  CA  ARG   286     -25.406   3.140  22.313  1.00 45.93           C
ATOM   2219  CB  ARG   286     -24.833   2.308  23.469  1.00 45.93           C
ATOM   2220  CG  ARG   286     -25.796   2.071  24.628  1.00 45.93           C
ATOM   2221  CD  ARG   286     -25.106   1.389  25.809  1.00 45.93           C
ATOM   2222  NE  ARG   286     -26.015   1.485  26.981  1.00 45.93           N
ATOM   2223  CZ  ARG   286     -25.490   1.743  28.214  1.00 45.93           C
ATOM   2224  NH1 ARG   286     -24.145   1.923  28.358  1.00 45.93           N
ATOM   2225  NH2 ARG   286     -26.315   1.827  29.298  1.00 45.93           N
ATOM   2226  C   ARG   286     -25.964   4.411  22.884  1.00 45.93           C
ATOM   2227  O   ARG   286     -27.179   4.554  23.014  1.00 45.93           O
ATOM   2228  N   ARG   287     -25.085   5.365  23.249  1.00 47.76           N
ATOM   2229  CA  ARG   287     -25.491   6.614  23.836  1.00 47.76           C
ATOM   2230  CB  ARG   287     -24.293   7.448  24.319  1.00 47.76           C
ATOM   2231  CG  ARG   287     -23.567   6.794  25.493  1.00 47.76           C
ATOM   2232  CD  ARG   287     -22.365   7.585  26.011  1.00 47.76           C
ATOM   2233  NE  ARG   287     -21.835   6.838  27.186  1.00 47.76           N
ATOM   2234  CZ  ARG   287     -20.801   7.349  27.916  1.00 47.76           C
ATOM   2235  NH1 ARG   287     -20.242   8.539  27.556  1.00 47.76           N
ATOM   2236  NH2 ARG   287     -20.329   6.671  29.002  1.00 47.76           N
ATOM   2237  C   ARG   287     -26.244   7.446  22.839  1.00 47.76           C
ATOM   2238  O   ARG   287     -27.231   8.093  23.187  1.00 47.76           O
ATOM   2239  N   VAL   288     -25.781   7.477  21.574  1.00 23.72           N
ATOM   2240  CA  VAL   288     -26.417   8.289  20.573  1.00 23.72           C
ATOM   2241  CB  VAL   288     -25.690   8.261  19.257  1.00 23.72           C
ATOM   2242  CG1 VAL   288     -26.513   9.046  18.220  1.00 23.72           C
ATOM   2243  CG2 VAL   288     -24.276   8.828  19.468  1.00 23.72           C
ATOM   2244  C   VAL   288     -27.810   7.796  20.334  1.00 23.72           C
ATOM   2245  O   VAL   288     -28.763   8.574  20.346  1.00 23.72           O
ATOM   2246  N   GLY   289     -27.959   6.472  20.152  1.00 20.13           N
ATOM   2247  CA  GLY   289     -29.211   5.831  19.850  1.00 20.13           C
ATOM   2248  C   GLY   289     -30.147   6.039  20.994  1.00 20.13           C
ATOM   2249  O   GLY   289     -31.363   6.038  20.810  1.00 20.13           O
ATOM   2250  N   GLY   290     -29.604   6.141  22.220  1.00  8.49           N
ATOM   2251  CA  GLY   290     -30.430   6.368  23.369  1.00  8.49           C
ATOM   2252  C   GLY   290     -31.112   7.687  23.180  1.00  8.49           C
ATOM   2253  O   GLY   290     -32.280   7.849  23.530  1.00  8.49           O
ATOM   2254  N   GLY   291     -30.376   8.675  22.633  1.00 12.57           N
ATOM   2255  CA  GLY   291     -30.890   9.993  22.394  1.00 12.57           C
ATOM   2256  C   GLY   291     -31.997   9.922  21.386  1.00 12.57           C
ATOM   2257  O   GLY   291     -32.959  10.686  21.460  1.00 12.57           O
ATOM   2258  N   LEU   292     -31.869   9.030  20.382  1.00 68.69           N
ATOM   2259  CA  LEU   292     -32.876   8.887  19.366  1.00 68.69           C
ATOM   2260  CB  LEU   292     -32.527   7.861  18.268  1.00 68.69           C
ATOM   2261  CG  LEU   292     -31.443   8.316  17.271  1.00 68.69           C
ATOM   2262  CD1 LEU   292     -30.081   8.512  17.947  1.00 68.69           C
ATOM   2263  CD2 LEU   292     -31.369   7.371  16.061  1.00 68.69           C
ATOM   2264  C   LEU   292     -34.150   8.422  20.007  1.00 68.69           C
ATOM   2265  O   LEU   292     -35.236   8.851  19.622  1.00 68.69           O
ATOM   2266  N   VAL   293     -34.053   7.520  21.000  1.00 21.30           N
ATOM   2267  CA  VAL   293     -35.228   7.039  21.668  1.00 21.30           C
ATOM   2268  CB  VAL   293     -34.924   6.031  22.739  1.00 21.30           C
ATOM   2269  CG1 VAL   293     -36.234   5.679  23.466  1.00 21.30           C
ATOM   2270  CG2 VAL   293     -34.227   4.824  22.090  1.00 21.30           C
ATOM   2271  C   VAL   293     -35.873   8.222  22.326  1.00 21.30           C
ATOM   2272  O   VAL   293     -37.097   8.349  22.367  1.00 21.30           O
ATOM   2273  N   GLU   294     -35.023   9.124  22.841  1.00 56.70           N
ATOM   2274  CA  GLU   294     -35.342  10.351  23.513  1.00 56.70           C
ATOM   2275  CB  GLU   294     -34.093  11.015  24.121  1.00 56.70           C
ATOM   2276  CG  GLU   294     -33.497  10.188  25.265  1.00 56.70           C
ATOM   2277  CD  GLU   294     -32.131  10.751  25.630  1.00 56.70           C
ATOM   2278  OE1 GLU   294     -31.991  12.003  25.657  1.00 56.70           O
ATOM   2279  OE2 GLU   294     -31.206   9.933  25.883  1.00 56.70           O
ATOM   2280  C   GLU   294     -35.967  11.289  22.519  1.00 56.70           C
ATOM   2281  O   GLU   294     -36.487  12.336  22.893  1.00 56.70           O
ATOM   2282  N   ASN   295     -35.881  10.966  21.213  1.00 47.51           N
ATOM   2283  CA  ASN   295     -36.453  11.788  20.179  1.00 47.51           C
ATOM   2284  CB  ASN   295     -37.922  12.175  20.439  1.00 47.51           C
ATOM   2285  CG  ASN   295     -38.779  10.941  20.188  1.00 47.51           C
ATOM   2286  OD1 ASN   295     -38.498  10.149  19.289  1.00 47.51           O
ATOM   2287  ND2 ASN   295     -39.858  10.770  20.999  1.00 47.51           N
ATOM   2288  C   ASN   295     -35.654  13.041  20.018  1.00 47.51           C
ATOM   2289  O   ASN   295     -36.176  14.083  19.625  1.00 47.51           O
ATOM   2290  N   GLN   296     -34.341  12.958  20.302  1.00 31.04           N
ATOM   2291  CA  GLN   296     -33.454  14.066  20.117  1.00 31.04           C
ATOM   2292  CB  GLN   296     -32.221  14.005  21.030  1.00 31.04           C
ATOM   2293  CG  GLN   296     -32.562  14.100  22.518  1.00 31.04           C
ATOM   2294  CD  GLN   296     -31.253  14.029  23.286  1.00 31.04           C
ATOM   2295  OE1 GLN   296     -30.712  15.043  23.718  1.00 31.04           O
ATOM   2296  NE2 GLN   296     -30.718  12.789  23.448  1.00 31.04           N
ATOM   2297  C   GLN   296     -32.974  14.034  18.699  1.00 31.04           C
ATOM   2298  O   GLN   296     -33.078  13.015  18.018  1.00 31.04           O
ATOM   2299  N   SER   297     -32.460  15.178  18.207  1.00 16.75           N
ATOM   2300  CA  SER   297     -31.954  15.245  16.866  1.00 16.75           C
ATOM   2301  CB  SER   297     -31.855  16.678  16.316  1.00 16.75           C
ATOM   2302  OG  SER   297     -30.888  17.417  17.046  1.00 16.75           O
ATOM   2303  C   SER   297     -30.570  14.670  16.871  1.00 16.75           C
ATOM   2304  O   SER   297     -30.019  14.353  17.924  1.00 16.75           O
ATOM   2305  N   LEU   298     -29.983  14.502  15.670  1.00 23.76           N
ATOM   2306  CA  LEU   298     -28.662  13.959  15.530  1.00 23.76           C
ATOM   2307  CB  LEU   298     -28.233  13.784  14.061  1.00 23.76           C
ATOM   2308  CG  LEU   298     -29.029  12.704  13.305  1.00 23.76           C
ATOM   2309  CD1 LEU   298     -28.556  12.579  11.848  1.00 23.76           C
ATOM   2310  CD2 LEU   298     -28.996  11.361  14.053  1.00 23.76           C
ATOM   2311  C   LEU   298     -27.683  14.890  16.175  1.00 23.76           C
ATOM   2312  O   LEU   298     -26.741  14.455  16.835  1.00 23.76           O
ATOM   2313  N   SER   299     -27.871  16.209  15.992  1.00 16.45           N
ATOM   2314  CA  SER   299     -26.953  17.150  16.564  1.00 16.45           C
ATOM   2315  CB  SER   299     -27.241  18.598  16.138  1.00 16.45           C
ATOM   2316  OG  SER   299     -27.070  18.736  14.734  1.00 16.45           O
ATOM   2317  C   SER   299     -27.051  17.086  18.055  1.00 16.45           C
ATOM   2318  O   SER   299     -26.047  17.219  18.752  1.00 16.45           O
ATOM   2319  N   GLU   300     -28.277  16.913  18.586  1.00 25.42           N
ATOM   2320  CA  GLU   300     -28.465  16.850  20.007  1.00 25.42           C
ATOM   2321  CB  GLU   300     -29.953  16.853  20.399  1.00 25.42           C
ATOM   2322  CG  GLU   300     -30.667  18.168  20.075  1.00 25.42           C
ATOM   2323  CD  GLU   300     -32.123  18.038  20.505  1.00 25.42           C
ATOM   2324  OE1 GLU   300     -32.359  17.668  21.685  1.00 25.42           O
ATOM   2325  OE2 GLU   300     -33.018  18.304  19.659  1.00 25.42           O
ATOM   2326  C   GLU   300     -27.855  15.588  20.538  1.00 25.42           C
ATOM   2327  O   GLU   300     -27.169  15.603  21.556  1.00 25.42           O
ATOM   2328  N   ALA   301     -28.092  14.452  19.856  1.00 25.13           N
ATOM   2329  CA  ALA   301     -27.613  13.181  20.329  1.00 25.13           C
ATOM   2330  CB  ALA   301     -28.134  12.005  19.486  1.00 25.13           C
ATOM   2331  C   ALA   301     -26.117  13.117  20.310  1.00 25.13           C
ATOM   2332  O   ALA   301     -25.492  12.667  21.270  1.00 25.13           O
ATOM   2333  N   TRP   302     -25.499  13.572  19.207  1.00 55.37           N
ATOM   2334  CA  TRP   302     -24.076  13.479  19.061  1.00 55.37           C
ATOM   2335  CB  TRP   302     -23.586  13.715  17.625  1.00 55.37           C
ATOM   2336  CG  TRP   302     -23.863  12.510  16.761  1.00 55.37           C
ATOM   2337  CD2 TRP   302     -23.084  11.304  16.830  1.00 55.37           C
ATOM   2338  CD1 TRP   302     -24.843  12.285  15.839  1.00 55.37           C
ATOM   2339  NE1 TRP   302     -24.719  11.017  15.323  1.00 55.37           N
ATOM   2340  CE2 TRP   302     -23.643  10.401  15.927  1.00 55.37           C
ATOM   2341  CE3 TRP   302     -21.998  10.977  17.590  1.00 55.37           C
ATOM   2342  CZ2 TRP   302     -23.116   9.151  15.768  1.00 55.37           C
ATOM   2343  CZ3 TRP   302     -21.468   9.718  17.425  1.00 55.37           C
ATOM   2344  CH2 TRP   302     -22.017   8.822  16.530  1.00 55.37           C
ATOM   2345  C   TRP   302     -23.351  14.374  20.018  1.00 55.37           C
ATOM   2346  O   TRP   302     -22.284  14.018  20.512  1.00 55.37           O
ATOM   2347  N   SER   303     -23.896  15.568  20.303  1.00 36.43           N
ATOM   2348  CA  SER   303     -23.218  16.506  21.154  1.00 36.43           C
ATOM   2349  CB  SER   303     -23.858  17.909  21.117  1.00 36.43           C
ATOM   2350  OG  SER   303     -25.234  17.844  21.454  1.00 36.43           O
ATOM   2351  C   SER   303     -23.141  16.023  22.581  1.00 36.43           C
ATOM   2352  O   SER   303     -22.293  16.488  23.340  1.00 36.43           O
ATOM   2353  N   LYS   304     -24.029  15.100  23.000  1.00109.01           N
ATOM   2354  CA  LYS   304     -24.018  14.566  24.341  1.00109.01           C
ATOM   2355  CB  LYS   304     -25.248  13.713  24.704  1.00109.01           C
ATOM   2356  CG  LYS   304     -26.420  14.513  25.275  1.00109.01           C
ATOM   2357  CD  LYS   304     -27.091  15.458  24.285  1.00109.01           C
ATOM   2358  CE  LYS   304     -28.258  16.246  24.880  1.00109.01           C
ATOM   2359  NZ  LYS   304     -27.751  17.429  25.608  1.00109.01           N
ATOM   2360  C   LYS   304     -22.810  13.711  24.571  1.00109.01           C
ATOM   2361  O   LYS   304     -22.431  13.479  25.718  1.00109.01           O
ATOM   2362  N   ILE   305     -22.207  13.150  23.508  1.00 54.65           N
ATOM   2363  CA  ILE   305     -21.075  12.282  23.681  1.00 54.65           C
ATOM   2364  CB  ILE   305     -20.692  11.585  22.412  1.00 54.65           C
ATOM   2365  CG2 ILE   305     -19.386  10.808  22.641  1.00 54.65           C
ATOM   2366  CG1 ILE   305     -21.868  10.700  21.973  1.00 54.65           C
ATOM   2367  CD1 ILE   305     -21.736  10.156  20.559  1.00 54.65           C
ATOM   2368  C   ILE   305     -19.901  13.067  24.199  1.00 54.65           C
ATOM   2369  O   ILE   305     -19.608  14.164  23.726  1.00 54.65           O
ATOM   2370  N   PRO   306     -19.238  12.534  25.203  1.00 70.91           N
ATOM   2371  CA  PRO   306     -18.088  13.189  25.768  1.00 70.91           C
ATOM   2372  CD  PRO   306     -19.878  11.642  26.154  1.00 70.91           C
ATOM   2373  CB  PRO   306     -17.842  12.525  27.127  1.00 70.91           C
ATOM   2374  CG  PRO   306     -18.745  11.278  27.123  1.00 70.91           C
ATOM   2375  C   PRO   306     -16.948  13.082  24.806  1.00 70.91           C
ATOM   2376  O   PRO   306     -16.866  12.096  24.075  1.00 70.91           O
ATOM   2377  N   GLU   307     -16.069  14.098  24.781  1.00 25.61           N
ATOM   2378  CA  GLU   307     -14.942  14.122  23.895  1.00 25.61           C
ATOM   2379  CB  GLU   307     -14.213  15.476  23.892  1.00 25.61           C
ATOM   2380  CG  GLU   307     -15.052  16.590  23.259  1.00 25.61           C
ATOM   2381  CD  GLU   307     -14.249  17.885  23.302  1.00 25.61           C
ATOM   2382  OE1 GLU   307     -13.123  17.866  23.865  1.00 25.61           O
ATOM   2383  OE2 GLU   307     -14.755  18.910  22.772  1.00 25.61           O
ATOM   2384  C   GLU   307     -13.974  13.059  24.327  1.00 25.61           C
ATOM   2385  O   GLU   307     -13.243  12.506  23.506  1.00 25.61           O
ATOM   2386  N   LYS   308     -13.917  12.776  25.644  1.00 44.78           N
ATOM   2387  CA  LYS   308     -13.020  11.787  26.167  1.00 44.78           C
ATOM   2388  CB  LYS   308     -13.046  11.706  27.702  1.00 44.78           C
ATOM   2389  CG  LYS   308     -12.087  10.660  28.268  1.00 44.78           C
ATOM   2390  CD  LYS   308     -11.792  10.837  29.757  1.00 44.78           C
ATOM   2391  CE  LYS   308     -10.769  11.939  30.036  1.00 44.78           C
ATOM   2392  NZ  LYS   308     -10.484  12.014  31.486  1.00 44.78           N
ATOM   2393  C   LYS   308     -13.404  10.438  25.624  1.00 44.78           C
ATOM   2394  O   LYS   308     -12.541   9.640  25.262  1.00 44.78           O
ATOM   2395  N   LEU   309     -14.719  10.150  25.554  1.00 27.34           N
ATOM   2396  CA  LEU   309     -15.218   8.887  25.082  1.00 27.34           C
ATOM   2397  CB  LEU   309     -16.747   8.773  25.220  1.00 27.34           C
ATOM   2398  CG  LEU   309     -17.318   7.432  24.725  1.00 27.34           C
ATOM   2399  CD1 LEU   309     -16.813   6.263  25.586  1.00 27.34           C
ATOM   2400  CD2 LEU   309     -18.852   7.481  24.623  1.00 27.34           C
ATOM   2401  C   LEU   309     -14.874   8.709  23.629  1.00 27.34           C
ATOM   2402  O   LEU   309     -14.472   7.630  23.197  1.00 27.34           O
ATOM   2403  N   ALA   310     -15.042   9.782  22.837  1.00 30.42           N
ATOM   2404  CA  ALA   310     -14.776   9.806  21.424  1.00 30.42           C
ATOM   2405  CB  ALA   310     -15.191  11.133  20.767  1.00 30.42           C
ATOM   2406  C   ALA   310     -13.307   9.614  21.185  1.00 30.42           C
ATOM   2407  O   ALA   310     -12.897   9.133  20.131  1.00 30.42           O
ATOM   2408  N   PHE   311     -12.475  10.069  22.138  1.00 54.54           N
ATOM   2409  CA  PHE   311     -11.043  10.048  22.042  1.00 54.54           C
ATOM   2410  CB  PHE   311     -10.405  10.865  23.181  1.00 54.54           C
ATOM   2411  CG  PHE   311      -8.975  11.118  22.856  1.00 54.54           C
ATOM   2412  CD1 PHE   311      -8.643  11.940  21.804  1.00 54.54           C
ATOM   2413  CD2 PHE   311      -7.973  10.574  23.623  1.00 54.54           C
ATOM   2414  CE1 PHE   311      -7.327  12.190  21.499  1.00 54.54           C
ATOM   2415  CE2 PHE   311      -6.656  10.824  23.323  1.00 54.54           C
ATOM   2416  CZ  PHE   311      -6.330  11.630  22.259  1.00 54.54           C
ATOM   2417  C   PHE   311     -10.521   8.636  22.077  1.00 54.54           C
ATOM   2418  O   PHE   311      -9.533   8.325  21.420  1.00 54.54           O
ATOM   2419  N   TYR   312     -11.136   7.746  22.880  1.00 49.63           N
ATOM   2420  CA  TYR   312     -10.709   6.375  22.964  1.00 49.63           C
ATOM   2421  CB  TYR   312     -11.414   5.582  24.081  1.00 49.63           C
ATOM   2422  CG  TYR   312     -10.924   6.117  25.386  1.00 49.63           C
ATOM   2423  CD1 TYR   312      -9.676   5.769  25.852  1.00 49.63           C
ATOM   2424  CD2 TYR   312     -11.709   6.951  26.149  1.00 49.63           C
ATOM   2425  CE1 TYR   312      -9.212   6.252  27.053  1.00 49.63           C
ATOM   2426  CE2 TYR   312     -11.251   7.437  27.353  1.00 49.63           C
ATOM   2427  CZ  TYR   312     -10.000   7.089  27.806  1.00 49.63           C
ATOM   2428  OH  TYR   312      -9.525   7.585  29.038  1.00 49.63           O
ATOM   2429  C   TYR   312     -10.965   5.684  21.652  1.00 49.63           C
ATOM   2430  O   TYR   312     -10.254   4.758  21.265  1.00 49.63           O
ATOM   2431  N   ASP   313     -12.029   6.110  20.958  1.00 94.54           N
ATOM   2432  CA  ASP   313     -12.557   5.608  19.716  1.00 94.54           C
ATOM   2433  CB  ASP   313     -13.986   6.101  19.421  1.00 94.54           C
ATOM   2434  CG  ASP   313     -14.591   5.181  18.365  1.00 94.54           C
ATOM   2435  OD1 ASP   313     -14.389   3.943  18.484  1.00 94.54           O
ATOM   2436  OD2 ASP   313     -15.237   5.698  17.416  1.00 94.54           O
ATOM   2437  C   ASP   313     -11.692   5.977  18.531  1.00 94.54           C
ATOM   2438  O   ASP   313     -12.210   6.152  17.430  1.00 94.54           O
ATOM   2439  N   TYR   314     -10.403   6.305  18.745  1.00 64.69           N
ATOM   2440  CA  TYR   314      -9.537   6.693  17.657  1.00 64.69           C
ATOM   2441  CB  TYR   314      -9.050   8.139  17.907  1.00 64.69           C
ATOM   2442  CG  TYR   314      -8.046   8.642  16.928  1.00 64.69           C
ATOM   2443  CD1 TYR   314      -8.385   8.916  15.623  1.00 64.69           C
ATOM   2444  CD2 TYR   314      -6.758   8.896  17.346  1.00 64.69           C
ATOM   2445  CE1 TYR   314      -7.442   9.401  14.745  1.00 64.69           C
ATOM   2446  CE2 TYR   314      -5.812   9.381  16.474  1.00 64.69           C
ATOM   2447  CZ  TYR   314      -6.154   9.632  15.169  1.00 64.69           C
ATOM   2448  OH  TYR   314      -5.186  10.132  14.269  1.00 64.69           O
ATOM   2449  C   TYR   314      -8.361   5.738  17.611  1.00 64.69           C
ATOM   2450  O   TYR   314      -7.850   5.304  18.641  1.00 64.69           O
ATOM   2451  N   ILE   315      -7.922   5.381  16.383  1.00 80.46           N
ATOM   2452  CA  ILE   315      -6.873   4.445  16.051  1.00 80.46           C
ATOM   2453  CB  ILE   315      -6.784   4.190  14.572  1.00 80.46           C
ATOM   2454  CG2 ILE   315      -6.286   5.480  13.899  1.00 80.46           C
ATOM   2455  CG1 ILE   315      -5.910   2.962  14.271  1.00 80.46           C
ATOM   2456  CD1 ILE   315      -6.561   1.630  14.636  1.00 80.46           C
ATOM   2457  C   ILE   315      -5.529   4.936  16.505  1.00 80.46           C
ATOM   2458  O   ILE   315      -4.602   4.151  16.693  1.00 80.46           O
ATOM   2459  N   GLY   316      -5.345   6.262  16.570  1.00 29.76           N
ATOM   2460  CA  GLY   316      -4.098   6.834  16.991  1.00 29.76           C
ATOM   2461  C   GLY   316      -3.807   6.458  18.413  1.00 29.76           C
ATOM   2462  O   GLY   316      -2.660   6.505  18.851  1.00 29.76           O
ATOM   2463  N   ASN   317      -4.871   6.243  19.203  1.00 64.34           N
ATOM   2464  CA  ASN   317      -4.820   5.853  20.587  1.00 64.34           C
ATOM   2465  CB  ASN   317      -6.073   6.315  21.339  1.00 64.34           C
ATOM   2466  CG  ASN   317      -5.973   7.837  21.287  1.00 64.34           C
ATOM   2467  OD1 ASN   317      -4.983   8.416  21.731  1.00 64.34           O
ATOM   2468  ND2 ASN   317      -6.992   8.507  20.692  1.00 64.34           N
ATOM   2469  C   ASN   317      -4.575   4.378  20.746  1.00 64.34           C
ATOM   2470  O   ASN   317      -4.248   3.923  21.842  1.00 64.34           O
ATOM   2471  N   ASN   318      -4.814   3.586  19.680  1.00 43.25           N
ATOM   2472  CA  ASN   318      -4.591   2.163  19.686  1.00 43.25           C
ATOM   2473  CB  ASN   318      -4.953   1.542  18.321  1.00 43.25           C
ATOM   2474  CG  ASN   318      -4.898   0.024  18.385  1.00 43.25           C
ATOM   2475  OD1 ASN   318      -4.433  -0.567  19.359  1.00 43.25           O
ATOM   2476  ND2 ASN   318      -5.378  -0.633  17.295  1.00 43.25           N
ATOM   2477  C   ASN   318      -3.115   1.941  19.931  1.00 43.25           C
ATOM   2478  O   ASN   318      -2.280   2.541  19.255  1.00 43.25           O
ATOM   2479  N   PRO   319      -2.753   1.120  20.895  1.00 70.14           N
ATOM   2480  CA  PRO   319      -1.374   0.847  21.241  1.00 70.14           C
ATOM   2481  CD  PRO   319      -3.688   0.618  21.887  1.00 70.14           C
ATOM   2482  CB  PRO   319      -1.425   0.142  22.599  1.00 70.14           C
ATOM   2483  CG  PRO   319      -2.867  -0.390  22.705  1.00 70.14           C
ATOM   2484  C   PRO   319      -0.603   0.060  20.212  1.00 70.14           C
ATOM   2485  O   PRO   319       0.625   0.081  20.236  1.00 70.14           O
ATOM   2486  N   ALA   320      -1.319  -0.717  19.387  1.00 73.75           N
ATOM   2487  CA  ALA   320      -0.894  -1.592  18.324  1.00 73.75           C
ATOM   2488  CB  ALA   320      -1.967  -2.632  17.952  1.00 73.75           C
ATOM   2489  C   ALA   320      -0.479  -0.900  17.048  1.00 73.75           C
ATOM   2490  O   ALA   320      -0.121  -1.583  16.094  1.00 73.75           O
ATOM   2491  N   LYS   321      -0.802   0.394  16.890  1.00145.88           N
ATOM   2492  CA  LYS   321      -0.524   1.177  15.705  1.00145.88           C
ATOM   2493  CB  LYS   321      -1.476   2.369  15.581  1.00145.88           C
ATOM   2494  CG  LYS   321      -2.925   1.911  15.434  1.00145.88           C
ATOM   2495  CD  LYS   321      -3.146   0.990  14.232  1.00145.88           C
ATOM   2496  CE  LYS   321      -2.964   1.699  12.888  1.00145.88           C
ATOM   2497  NZ  LYS   321      -3.208   0.752  11.781  1.00145.88           N
ATOM   2498  C   LYS   321       0.885   1.696  15.562  1.00145.88           C
ATOM   2499  O   LYS   321       1.279   2.076  14.461  1.00145.88           O
ATOM   2500  N   GLY   322       1.670   1.812  16.649  1.00 22.02           N
ATOM   2501  CA  GLY   322       2.956   2.453  16.539  1.00 22.02           C
ATOM   2502  C   GLY   322       3.983   1.517  15.977  1.00 22.02           C
ATOM   2503  O   GLY   322       3.654   0.507  15.354  1.00 22.02           O
ATOM   2504  N   GLY   323       5.277   1.868  16.161  1.00 11.80           N
ATOM   2505  CA  GLY   323       6.339   1.067  15.623  1.00 11.80           C
ATOM   2506  C   GLY   323       7.442   0.962  16.632  1.00 11.80           C
ATOM   2507  O   GLY   323       7.459   1.673  17.636  1.00 11.80           O
ATOM   2508  N   LEU   324       8.401   0.048  16.370  1.00 71.03           N
ATOM   2509  CA  LEU   324       9.487  -0.204  17.270  1.00 71.03           C
ATOM   2510  CB  LEU   324      10.387  -1.361  16.809  1.00 71.03           C
ATOM   2511  CG  LEU   324       9.674  -2.723  16.819  1.00 71.03           C
ATOM   2512  CD1 LEU   324       9.299  -3.142  18.249  1.00 71.03           C
ATOM   2513  CD2 LEU   324       8.474  -2.734  15.858  1.00 71.03           C
ATOM   2514  C   LEU   324      10.347   1.012  17.381  1.00 71.03           C
ATOM   2515  O   LEU   324      10.758   1.402  18.472  1.00 71.03           O
ATOM   2516  N   PHE   325      10.698   1.598  16.228  1.00 57.72           N
ATOM   2517  CA  PHE   325      11.553   2.746  16.172  1.00 57.72           C
ATOM   2518  CB  PHE   325      12.305   2.833  14.837  1.00 57.72           C
ATOM   2519  CG  PHE   325      13.189   1.636  14.829  1.00 57.72           C
ATOM   2520  CD1 PHE   325      14.404   1.661  15.473  1.00 57.72           C
ATOM   2521  CD2 PHE   325      12.795   0.481  14.192  1.00 57.72           C
ATOM   2522  CE1 PHE   325      15.220   0.553  15.473  1.00 57.72           C
ATOM   2523  CE2 PHE   325      13.605  -0.627  14.189  1.00 57.72           C
ATOM   2524  CZ  PHE   325      14.822  -0.593  14.829  1.00 57.72           C
ATOM   2525  C   PHE   325      10.870   4.049  16.422  1.00 57.72           C
ATOM   2526  O   PHE   325      11.483   4.942  17.006  1.00 57.72           O
ATOM   2527  N   ARG   326       9.609   4.209  15.960  1.00 73.22           N
ATOM   2528  CA  ARG   326       8.933   5.475  16.055  1.00 73.22           C
ATOM   2529  CB  ARG   326       7.467   5.389  15.600  1.00 73.22           C
ATOM   2530  CG  ARG   326       7.323   5.035  14.120  1.00 73.22           C
ATOM   2531  CD  ARG   326       5.881   4.775  13.685  1.00 73.22           C
ATOM   2532  NE  ARG   326       5.911   4.488  12.222  1.00 73.22           N
ATOM   2533  CZ  ARG   326       4.809   3.974  11.601  1.00 73.22           C
ATOM   2534  NH1 ARG   326       3.688   3.684  12.323  1.00 73.22           N
ATOM   2535  NH2 ARG   326       4.831   3.753  10.254  1.00 73.22           N
ATOM   2536  C   ARG   326       8.951   5.866  17.499  1.00 73.22           C
ATOM   2537  O   ARG   326       8.194   5.345  18.318  1.00 73.22           O
ATOM   2538  N   ALA   327       9.839   6.823  17.835  1.00 37.51           N
ATOM   2539  CA  ALA   327      10.080   7.160  19.207  1.00 37.51           C
ATOM   2540  CB  ALA   327      11.537   7.569  19.487  1.00 37.51           C
ATOM   2541  C   ALA   327       9.211   8.272  19.697  1.00 37.51           C
ATOM   2542  O   ALA   327       8.692   9.076  18.925  1.00 37.51           O
ATOM   2543  N   GLY   328       9.053   8.335  21.036  1.00 25.82           N
ATOM   2544  CA  GLY   328       8.389   9.433  21.673  1.00 25.82           C
ATOM   2545  C   GLY   328       6.948   9.179  21.962  1.00 25.82           C
ATOM   2546  O   GLY   328       6.445   8.059  21.892  1.00 25.82           O
ATOM   2547  N   SER   329       6.264  10.281  22.330  1.00 24.55           N
ATOM   2548  CA  SER   329       4.898  10.274  22.757  1.00 24.55           C
ATOM   2549  CB  SER   329       4.494  11.554  23.507  1.00 24.55           C
ATOM   2550  OG  SER   329       4.607  12.679  22.647  1.00 24.55           O
ATOM   2551  C   SER   329       3.994  10.139  21.577  1.00 24.55           C
ATOM   2552  O   SER   329       4.404  10.279  20.427  1.00 24.55           O
ATOM   2553  N   MET   330       2.713   9.842  21.867  1.00 38.81           N
ATOM   2554  CA  MET   330       1.676   9.720  20.884  1.00 38.81           C
ATOM   2555  CB  MET   330       0.284   9.416  21.453  1.00 38.81           C
ATOM   2556  CG  MET   330       0.065   8.023  22.022  1.00 38.81           C
ATOM   2557  SD  MET   330      -1.638   7.810  22.612  1.00 38.81           S
ATOM   2558  CE  MET   330      -1.383   6.152  23.288  1.00 38.81           C
ATOM   2559  C   MET   330       1.491  11.063  20.251  1.00 38.81           C
ATOM   2560  O   MET   330       1.112  11.158  19.088  1.00 38.81           O
ATOM   2561  N   ASP   331       1.701  12.140  21.030  1.00 28.66           N
ATOM   2562  CA  ASP   331       1.514  13.484  20.562  1.00 28.66           C
ATOM   2563  CB  ASP   331       1.776  14.530  21.660  1.00 28.66           C
ATOM   2564  CG  ASP   331       0.667  14.419  22.698  1.00 28.66           C
ATOM   2565  OD1 ASP   331      -0.455  13.987  22.322  1.00 28.66           O
ATOM   2566  OD2 ASP   331       0.927  14.762  23.883  1.00 28.66           O
ATOM   2567  C   ASP   331       2.470  13.745  19.437  1.00 28.66           C
ATOM   2568  O   ASP   331       2.195  14.560  18.558  1.00 28.66           O
ATOM   2569  N   ASN   332       3.637  13.080  19.453  1.00 39.24           N
ATOM   2570  CA  ASN   332       4.640  13.268  18.447  1.00 39.24           C
ATOM   2571  CB  ASN   332       5.943  12.511  18.758  1.00 39.24           C
ATOM   2572  CG  ASN   332       6.599  13.187  19.954  1.00 39.24           C
ATOM   2573  OD1 ASN   332       6.450  14.389  20.165  1.00 39.24           O
ATOM   2574  ND2 ASN   332       7.352  12.393  20.762  1.00 39.24           N
ATOM   2575  C   ASN   332       4.145  12.798  17.098  1.00 39.24           C
ATOM   2576  O   ASN   332       4.624  13.286  16.078  1.00 39.24           O
ATOM   2577  N   GLY   333       3.294  11.750  17.016  1.00 54.58           N
ATOM   2578  CA  GLY   333       2.866  11.329  15.703  1.00 54.58           C
ATOM   2579  C   GLY   333       1.832  12.199  15.031  1.00 54.58           C
ATOM   2580  O   GLY   333       2.088  12.785  13.982  1.00 54.58           O
ATOM   2581  N   ASP   334       0.608  12.234  15.603  1.00 67.82           N
ATOM   2582  CA  ASP   334      -0.538  12.947  15.095  1.00 67.82           C
ATOM   2583  CB  ASP   334      -1.860  12.189  15.346  1.00 67.82           C
ATOM   2584  CG  ASP   334      -2.036  11.897  16.829  1.00 67.82           C
ATOM   2585  OD1 ASP   334      -1.074  12.128  17.609  1.00 67.82           O
ATOM   2586  OD2 ASP   334      -3.143  11.419  17.198  1.00 67.82           O
ATOM   2587  C   ASP   334      -0.661  14.361  15.577  1.00 67.82           C
ATOM   2588  O   ASP   334      -1.273  15.190  14.905  1.00 67.82           O
ATOM   2589  N   GLY   335      -0.121  14.674  16.772  1.00 22.74           N
ATOM   2590  CA  GLY   335      -0.286  15.998  17.303  1.00 22.74           C
ATOM   2591  C   GLY   335      -1.106  15.923  18.556  1.00 22.74           C
ATOM   2592  O   GLY   335      -1.622  14.866  18.920  1.00 22.74           O
ATOM   2593  N   ILE   336      -1.206  17.063  19.269  1.00 74.39           N
ATOM   2594  CA  ILE   336      -1.978  17.133  20.476  1.00 74.39           C
ATOM   2595  CB  ILE   336      -1.582  18.262  21.385  1.00 74.39           C
ATOM   2596  CG2 ILE   336      -2.576  18.292  22.557  1.00 74.39           C
ATOM   2597  CG1 ILE   336      -0.118  18.115  21.830  1.00 74.39           C
ATOM   2598  CD1 ILE   336       0.888  18.329  20.699  1.00 74.39           C
ATOM   2599  C   ILE   336      -3.399  17.364  20.062  1.00 74.39           C
ATOM   2600  O   ILE   336      -3.674  18.251  19.255  1.00 74.39           O
ATOM   2601  N   ALA   337      -4.339  16.544  20.580  1.00 40.71           N
ATOM   2602  CA  ALA   337      -5.718  16.695  20.195  1.00 40.71           C
ATOM   2603  CB  ALA   337      -6.584  15.475  20.550  1.00 40.71           C
ATOM   2604  C   ALA   337      -6.320  17.891  20.873  1.00 40.71           C
ATOM   2605  O   ALA   337      -6.261  18.024  22.093  1.00 40.71           O
ATOM   2606  N   VAL   338      -6.828  18.845  20.063  1.00 56.57           N
ATOM   2607  CA  VAL   338      -7.507  20.028  20.521  1.00 56.57           C
ATOM   2608  CB  VAL   338      -7.354  21.159  19.548  1.00 56.57           C
ATOM   2609  CG1 VAL   338      -8.108  22.387  20.089  1.00 56.57           C
ATOM   2610  CG2 VAL   338      -5.853  21.388  19.306  1.00 56.57           C
ATOM   2611  C   VAL   338      -8.983  19.854  20.761  1.00 56.57           C
ATOM   2612  O   VAL   338      -9.495  20.235  21.812  1.00 56.57           O
ATOM   2613  N   GLY   339      -9.717  19.268  19.785  1.00 20.96           N
ATOM   2614  CA  GLY   339     -11.152  19.228  19.911  1.00 20.96           C
ATOM   2615  C   GLY   339     -11.702  18.217  18.961  1.00 20.96           C
ATOM   2616  O   GLY   339     -11.128  17.942  17.909  1.00 20.96           O
ATOM   2617  N   TRP   340     -12.854  17.634  19.335  1.00 57.42           N
ATOM   2618  CA  TRP   340     -13.523  16.682  18.505  1.00 57.42           C
ATOM   2619  CB  TRP   340     -14.517  15.833  19.326  1.00 57.42           C
ATOM   2620  CG  TRP   340     -15.290  14.777  18.575  1.00 57.42           C
ATOM   2621  CD2 TRP   340     -16.718  14.635  18.637  1.00 57.42           C
ATOM   2622  CD1 TRP   340     -14.831  13.753  17.800  1.00 57.42           C
ATOM   2623  NE1 TRP   340     -15.887  12.988  17.363  1.00 57.42           N
ATOM   2624  CE2 TRP   340     -17.054  13.515  17.875  1.00 57.42           C
ATOM   2625  CE3 TRP   340     -17.671  15.367  19.285  1.00 57.42           C
ATOM   2626  CZ2 TRP   340     -18.353  13.113  17.748  1.00 57.42           C
ATOM   2627  CZ3 TRP   340     -18.981  14.964  19.147  1.00 57.42           C
ATOM   2628  CH2 TRP   340     -19.316  13.857  18.392  1.00 57.42           C
ATOM   2629  C   TRP   340     -14.253  17.462  17.452  1.00 57.42           C
ATOM   2630  O   TRP   340     -14.943  18.436  17.747  1.00 57.42           O
ATOM   2631  N   LEU   341     -14.062  17.070  16.176  1.00 94.59           N
ATOM   2632  CA  LEU   341     -14.688  17.672  15.027  1.00 94.59           C
ATOM   2633  CB  LEU   341     -14.028  17.301  13.689  1.00 94.59           C
ATOM   2634  CG  LEU   341     -12.710  18.056  13.435  1.00 94.59           C
ATOM   2635  CD1 LEU   341     -11.676  17.774  14.532  1.00 94.59           C
ATOM   2636  CD2 LEU   341     -12.172  17.780  12.021  1.00 94.59           C
ATOM   2637  C   LEU   341     -16.134  17.310  14.948  1.00 94.59           C
ATOM   2638  O   LEU   341     -16.904  17.976  14.260  1.00 94.59           O
ATOM   2639  N   GLY   342     -16.542  16.200  15.590  1.00 16.77           N
ATOM   2640  CA  GLY   342     -17.912  15.787  15.490  1.00 16.77           C
ATOM   2641  C   GLY   342     -17.920  14.540  14.665  1.00 16.77           C
ATOM   2642  O   GLY   342     -16.907  14.159  14.079  1.00 16.77           O
ATOM   2643  N   HIS   343     -19.084  13.868  14.605  1.00 38.46           N
ATOM   2644  CA  HIS   343     -19.181  12.607  13.933  1.00 38.46           C
ATOM   2645  ND1 HIS   343     -19.413   9.303  14.238  1.00 38.46           N
ATOM   2646  CG  HIS   343     -20.289  10.320  13.935  1.00 38.46           C
ATOM   2647  CB  HIS   343     -20.240  11.682  14.559  1.00 38.46           C
ATOM   2648  NE2 HIS   343     -20.824   8.497  12.720  1.00 38.46           N
ATOM   2649  CD2 HIS   343     -21.145   9.811  13.007  1.00 38.46           C
ATOM   2650  CE1 HIS   343     -19.779   8.235  13.483  1.00 38.46           C
ATOM   2651  C   HIS   343     -19.553  12.822  12.498  1.00 38.46           C
ATOM   2652  O   HIS   343     -20.564  13.452  12.195  1.00 38.46           O
ATOM   2653  N   PRO   344     -18.737  12.340  11.589  1.00 71.84           N
ATOM   2654  CA  PRO   344     -19.066  12.439  10.193  1.00 71.84           C
ATOM   2655  CD  PRO   344     -17.307  12.203  11.808  1.00 71.84           C
ATOM   2656  CB  PRO   344     -17.752  12.252   9.428  1.00 71.84           C
ATOM   2657  CG  PRO   344     -16.778  11.664  10.468  1.00 71.84           C
ATOM   2658  C   PRO   344     -20.124  11.456   9.821  1.00 71.84           C
ATOM   2659  O   PRO   344     -19.946  10.262  10.056  1.00 71.84           O
ATOM   2660  N   ILE   345     -21.221  11.936   9.207  1.00 35.01           N
ATOM   2661  CA  ILE   345     -22.208  11.030   8.699  1.00 35.01           C
ATOM   2662  CB  ILE   345     -23.611  11.298   9.163  1.00 35.01           C
ATOM   2663  CG2 ILE   345     -24.564  10.398   8.358  1.00 35.01           C
ATOM   2664  CG1 ILE   345     -23.714  11.080  10.683  1.00 35.01           C
ATOM   2665  CD1 ILE   345     -25.051  11.521  11.275  1.00 35.01           C
ATOM   2666  C   ILE   345     -22.138  11.207   7.218  1.00 35.01           C
ATOM   2667  O   ILE   345     -22.310  12.313   6.709  1.00 35.01           O
ATOM   2668  N   PHE   346     -21.847  10.110   6.491  1.00 29.74           N
ATOM   2669  CA  PHE   346     -21.692  10.183   5.066  1.00 29.74           C
ATOM   2670  CB  PHE   346     -20.612   9.227   4.527  1.00 29.74           C
ATOM   2671  CG  PHE   346     -19.293   9.702   5.034  1.00 29.74           C
ATOM   2672  CD1 PHE   346     -18.556  10.614   4.313  1.00 29.74           C
ATOM   2673  CD2 PHE   346     -18.794   9.238   6.230  1.00 29.74           C
ATOM   2674  CE1 PHE   346     -17.341  11.055   4.778  1.00 29.74           C
ATOM   2675  CE2 PHE   346     -17.578   9.675   6.701  1.00 29.74           C
ATOM   2676  CZ  PHE   346     -16.850  10.584   5.972  1.00 29.74           C
ATOM   2677  C   PHE   346     -22.987   9.790   4.442  1.00 29.74           C
ATOM   2678  O   PHE   346     -23.606   8.810   4.848  1.00 29.74           O
ATOM   2679  N   ARG   347     -23.441  10.571   3.440  1.00 42.17           N
ATOM   2680  CA  ARG   347     -24.679  10.259   2.786  1.00 42.17           C
ATOM   2681  CB  ARG   347     -25.823  11.218   3.162  1.00 42.17           C
ATOM   2682  CG  ARG   347     -26.007  11.374   4.673  1.00 42.17           C
ATOM   2683  CD  ARG   347     -27.224  12.209   5.075  1.00 42.17           C
ATOM   2684  NE  ARG   347     -26.936  12.790   6.418  1.00 42.17           N
ATOM   2685  CZ  ARG   347     -27.291  12.165   7.579  1.00 42.17           C
ATOM   2686  NH1 ARG   347     -27.957  10.974   7.558  1.00 42.17           N
ATOM   2687  NH2 ARG   347     -26.974  12.744   8.773  1.00 42.17           N
ATOM   2688  C   ARG   347     -24.465  10.406   1.315  1.00 42.17           C
ATOM   2689  O   ARG   347     -23.767  11.301   0.844  1.00 42.17           O
ATOM   2690  N   ASP   348     -25.083   9.487   0.567  1.00 45.63           N
ATOM   2691  CA  ASP   348     -25.108   9.397  -0.861  1.00 45.63           C
ATOM   2692  CB  ASP   348     -25.597   7.966  -1.163  1.00 45.63           C
ATOM   2693  CG  ASP   348     -25.708   7.613  -2.627  1.00 45.63           C
ATOM   2694  OD1 ASP   348     -25.258   8.416  -3.481  1.00 45.63           O
ATOM   2695  OD2 ASP   348     -26.254   6.512  -2.910  1.00 45.63           O
ATOM   2696  C   ASP   348     -26.145  10.398  -1.305  1.00 45.63           C
ATOM   2697  O   ASP   348     -26.891  10.931  -0.483  1.00 45.63           O
ATOM   2698  N   LYS   349     -26.208  10.696  -2.618  1.00 72.47           N
ATOM   2699  CA  LYS   349     -27.158  11.623  -3.175  1.00 72.47           C
ATOM   2700  CB  LYS   349     -26.953  11.847  -4.682  1.00 72.47           C
ATOM   2701  CG  LYS   349     -27.903  12.893  -5.266  1.00 72.47           C
ATOM   2702  CD  LYS   349     -27.527  13.344  -6.680  1.00 72.47           C
ATOM   2703  CE  LYS   349     -26.243  14.175  -6.745  1.00 72.47           C
ATOM   2704  NZ  LYS   349     -25.060  13.286  -6.726  1.00 72.47           N
ATOM   2705  C   LYS   349     -28.528  11.055  -2.980  1.00 72.47           C
ATOM   2706  O   LYS   349     -29.502  11.791  -2.818  1.00 72.47           O
ATOM   2707  N   GLU   350     -28.624   9.714  -3.019  1.00 24.32           N
ATOM   2708  CA  GLU   350     -29.856   8.995  -2.863  1.00 24.32           C
ATOM   2709  CB  GLU   350     -29.655   7.476  -2.954  1.00 24.32           C
ATOM   2710  CG  GLU   350     -30.950   6.685  -2.792  1.00 24.32           C
ATOM   2711  CD  GLU   350     -30.611   5.203  -2.880  1.00 24.32           C
ATOM   2712  OE1 GLU   350     -29.448   4.881  -3.244  1.00 24.32           O
ATOM   2713  OE2 GLU   350     -31.511   4.375  -2.584  1.00 24.32           O
ATOM   2714  C   GLU   350     -30.401   9.287  -1.498  1.00 24.32           C
ATOM   2715  O   GLU   350     -31.613   9.406  -1.333  1.00 24.32           O
ATOM   2716  N   GLY   351     -29.525   9.441  -0.479  1.00 23.30           N
ATOM   2717  CA  GLY   351     -30.021   9.725   0.839  1.00 23.30           C
ATOM   2718  C   GLY   351     -29.623   8.649   1.814  1.00 23.30           C
ATOM   2719  O   GLY   351     -29.837   8.798   3.016  1.00 23.30           O
ATOM   2720  N   ARG   352     -29.025   7.538   1.341  1.00 98.26           N
ATOM   2721  CA  ARG   352     -28.663   6.472   2.236  1.00 98.26           C
ATOM   2722  CB  ARG   352     -28.252   5.184   1.507  1.00 98.26           C
ATOM   2723  CG  ARG   352     -29.343   4.584   0.626  1.00 98.26           C
ATOM   2724  CD  ARG   352     -29.158   3.079   0.448  1.00 98.26           C
ATOM   2725  NE  ARG   352     -29.283   2.503   1.820  1.00 98.26           N
ATOM   2726  CZ  ARG   352     -29.368   1.157   2.027  1.00 98.26           C
ATOM   2727  NH1 ARG   352     -29.305   0.291   0.975  1.00 98.26           N
ATOM   2728  NH2 ARG   352     -29.516   0.679   3.297  1.00 98.26           N
ATOM   2729  C   ARG   352     -27.459   6.867   3.040  1.00 98.26           C
ATOM   2730  O   ARG   352     -26.554   7.531   2.538  1.00 98.26           O
ATOM   2731  N   GLU   353     -27.417   6.470   4.330  1.00 37.46           N
ATOM   2732  CA  GLU   353     -26.250   6.775   5.105  1.00 37.46           C
ATOM   2733  CB  GLU   353     -26.505   6.894   6.618  1.00 37.46           C
ATOM   2734  CG  GLU   353     -27.225   5.707   7.245  1.00 37.46           C
ATOM   2735  CD  GLU   353     -27.532   6.080   8.688  1.00 37.46           C
ATOM   2736  OE1 GLU   353     -27.200   7.230   9.085  1.00 37.46           O
ATOM   2737  OE2 GLU   353     -28.106   5.225   9.413  1.00 37.46           O
ATOM   2738  C   GLU   353     -25.188   5.762   4.791  1.00 37.46           C
ATOM   2739  O   GLU   353     -25.464   4.572   4.639  1.00 37.46           O
ATOM   2740  N   LEU   354     -23.932   6.236   4.661  1.00 31.91           N
ATOM   2741  CA  LEU   354     -22.798   5.421   4.333  1.00 31.91           C
ATOM   2742  CB  LEU   354     -22.007   5.944   3.122  1.00 31.91           C
ATOM   2743  CG  LEU   354     -22.828   5.972   1.820  1.00 31.91           C
ATOM   2744  CD1 LEU   354     -21.994   6.498   0.642  1.00 31.91           C
ATOM   2745  CD2 LEU   354     -23.462   4.604   1.527  1.00 31.91           C
ATOM   2746  C   LEU   354     -21.871   5.433   5.511  1.00 31.91           C
ATOM   2747  O   LEU   354     -21.790   6.419   6.245  1.00 31.91           O
ATOM   2748  N   PHE   355     -21.151   4.317   5.731  1.00 35.52           N
ATOM   2749  CA  PHE   355     -20.263   4.182   6.846  1.00 35.52           C
ATOM   2750  CB  PHE   355     -20.677   3.053   7.806  1.00 35.52           C
ATOM   2751  CG  PHE   355     -22.039   3.351   8.336  1.00 35.52           C
ATOM   2752  CD1 PHE   355     -22.213   4.184   9.418  1.00 35.52           C
ATOM   2753  CD2 PHE   355     -23.149   2.785   7.751  1.00 35.52           C
ATOM   2754  CE1 PHE   355     -23.473   4.450   9.902  1.00 35.52           C
ATOM   2755  CE2 PHE   355     -24.411   3.048   8.230  1.00 35.52           C
ATOM   2756  CZ  PHE   355     -24.575   3.882   9.308  1.00 35.52           C
ATOM   2757  C   PHE   355     -18.916   3.801   6.320  1.00 35.52           C
ATOM   2758  O   PHE   355     -18.789   2.872   5.530  1.00 35.52           O
ATOM   2759  N   VAL   356     -17.855   4.498   6.764  1.00 20.81           N
ATOM   2760  CA  VAL   356     -16.547   4.168   6.273  1.00 20.81           C
ATOM   2761  CB  VAL   356     -15.545   5.268   6.474  1.00 20.81           C
ATOM   2762  CG1 VAL   356     -14.172   4.780   5.978  1.00 20.81           C
ATOM   2763  CG2 VAL   356     -16.057   6.533   5.762  1.00 20.81           C
ATOM   2764  C   VAL   356     -16.061   2.956   7.005  1.00 20.81           C
ATOM   2765  O   VAL   356     -16.166   2.868   8.229  1.00 20.81           O
ATOM   2766  N   ARG   357     -15.518   1.974   6.255  1.00105.60           N
ATOM   2767  CA  ARG   357     -14.980   0.795   6.871  1.00105.60           C
ATOM   2768  CB  ARG   357     -14.541  -0.269   5.848  1.00105.60           C
ATOM   2769  CG  ARG   357     -13.892  -1.501   6.476  1.00105.60           C
ATOM   2770  CD  ARG   357     -14.860  -2.410   7.234  1.00105.60           C
ATOM   2771  NE  ARG   357     -14.018  -3.367   8.003  1.00105.60           N
ATOM   2772  CZ  ARG   357     -13.560  -2.993   9.234  1.00105.60           C
ATOM   2773  NH1 ARG   357     -13.986  -1.820   9.788  1.00105.60           N
ATOM   2774  NH2 ARG   357     -12.654  -3.762   9.902  1.00105.60           N
ATOM   2775  C   ARG   357     -13.773   1.239   7.635  1.00105.60           C
ATOM   2776  O   ARG   357     -12.873   1.876   7.089  1.00105.60           O
ATOM   2777  N   ARG   358     -13.725   0.887   8.930  1.00 57.55           N
ATOM   2778  CA  ARG   358     -12.682   1.328   9.813  1.00 57.55           C
ATOM   2779  CB  ARG   358     -13.131   1.217  11.280  1.00 57.55           C
ATOM   2780  CG  ARG   358     -12.202   1.870  12.294  1.00 57.55           C
ATOM   2781  CD  ARG   358     -12.812   1.978  13.695  1.00 57.55           C
ATOM   2782  NE  ARG   358     -13.726   3.156  13.707  1.00 57.55           N
ATOM   2783  CZ  ARG   358     -14.223   3.616  14.894  1.00 57.55           C
ATOM   2784  NH1 ARG   358     -13.952   2.946  16.051  1.00 57.55           N
ATOM   2785  NH2 ARG   358     -14.971   4.759  14.925  1.00 57.55           N
ATOM   2786  C   ARG   358     -11.452   0.509   9.587  1.00 57.55           C
ATOM   2787  O   ARG   358     -11.520  -0.670   9.251  1.00 57.55           O
ATOM   2788  N   MET   359     -10.277   1.142   9.762  1.00 31.02           N
ATOM   2789  CA  MET   359      -9.016   0.491   9.555  1.00 31.02           C
ATOM   2790  CB  MET   359      -7.837   1.479   9.581  1.00 31.02           C
ATOM   2791  CG  MET   359      -6.477   0.853   9.271  1.00 31.02           C
ATOM   2792  SD  MET   359      -5.083   2.010   9.433  1.00 31.02           S
ATOM   2793  CE  MET   359      -5.604   3.092   8.071  1.00 31.02           C
ATOM   2794  C   MET   359      -8.794  -0.491  10.670  1.00 31.02           C
ATOM   2795  O   MET   359      -9.010  -0.194  11.845  1.00 31.02           O
ATOM   2796  N   PRO   360      -8.381  -1.673  10.296  1.00 64.48           N
ATOM   2797  CA  PRO   360      -8.053  -2.688  11.264  1.00 64.48           C
ATOM   2798  CD  PRO   360      -8.901  -2.252   9.070  1.00 64.48           C
ATOM   2799  CB  PRO   360      -8.212  -4.034  10.551  1.00 64.48           C
ATOM   2800  CG  PRO   360      -8.342  -3.678   9.059  1.00 64.48           C
ATOM   2801  C   PRO   360      -6.678  -2.422  11.795  1.00 64.48           C
ATOM   2802  O   PRO   360      -5.975  -1.572  11.252  1.00 64.48           O
ATOM   2803  N   THR   361      -6.290  -3.126  12.870  1.00 29.65           N
ATOM   2804  CA  THR   361      -5.047  -2.917  13.550  1.00 29.65           C
ATOM   2805  CB  THR   361      -4.966  -3.711  14.820  1.00 29.65           C
ATOM   2806  OG1 THR   361      -6.060  -3.385  15.665  1.00 29.65           O
ATOM   2807  CG2 THR   361      -3.643  -3.373  15.528  1.00 29.65           C
ATOM   2808  C   THR   361      -3.878  -3.309  12.695  1.00 29.65           C
ATOM   2809  O   THR   361      -2.828  -2.671  12.733  1.00 29.65           O
ATOM   2810  N   PHE   362      -4.034  -4.379  11.902  1.00 42.25           N
ATOM   2811  CA  PHE   362      -2.965  -4.935  11.119  1.00 42.25           C
ATOM   2812  CB  PHE   362      -3.372  -6.210  10.359  1.00 42.25           C
ATOM   2813  CG  PHE   362      -3.556  -7.310  11.344  1.00 42.25           C
ATOM   2814  CD1 PHE   362      -2.470  -8.020  11.801  1.00 42.25           C
ATOM   2815  CD2 PHE   362      -4.811  -7.642  11.802  1.00 42.25           C
ATOM   2816  CE1 PHE   362      -2.631  -9.040  12.706  1.00 42.25           C
ATOM   2817  CE2 PHE   362      -4.977  -8.663  12.709  1.00 42.25           C
ATOM   2818  CZ  PHE   362      -3.886  -9.364  13.161  1.00 42.25           C
ATOM   2819  C   PHE   362      -2.478  -3.973  10.079  1.00 42.25           C
ATOM   2820  O   PHE   362      -1.283  -3.924   9.790  1.00 42.25           O
ATOM   2821  N   PHE   363      -3.385  -3.179   9.488  1.00 50.43           N
ATOM   2822  CA  PHE   363      -3.031  -2.441   8.307  1.00 50.43           C
ATOM   2823  CB  PHE   363      -4.252  -2.118   7.431  1.00 50.43           C
ATOM   2824  CG  PHE   363      -4.845  -3.402   6.963  1.00 50.43           C
ATOM   2825  CD1 PHE   363      -5.619  -4.158   7.814  1.00 50.43           C
ATOM   2826  CD2 PHE   363      -4.640  -3.840   5.676  1.00 50.43           C
ATOM   2827  CE1 PHE   363      -6.175  -5.341   7.389  1.00 50.43           C
ATOM   2828  CE2 PHE   363      -5.193  -5.022   5.244  1.00 50.43           C
ATOM   2829  CZ  PHE   363      -5.958  -5.776   6.103  1.00 50.43           C
ATOM   2830  C   PHE   363      -2.364  -1.132   8.568  1.00 50.43           C
ATOM   2831  O   PHE   363      -2.861  -0.291   9.314  1.00 50.43           O
ATOM   2832  N   GLU   364      -1.182  -0.947   7.946  1.00 64.97           N
ATOM   2833  CA  GLU   364      -0.516   0.320   7.961  1.00 64.97           C
ATOM   2834  CB  GLU   364       0.907   0.260   7.392  1.00 64.97           C
ATOM   2835  CG  GLU   364       1.661   1.576   7.580  1.00 64.97           C
ATOM   2836  CD  GLU   364       1.886   1.765   9.074  1.00 64.97           C
ATOM   2837  OE1 GLU   364       2.553   0.890   9.687  1.00 64.97           O
ATOM   2838  OE2 GLU   364       1.390   2.786   9.623  1.00 64.97           O
ATOM   2839  C   GLU   364      -1.327   1.236   7.096  1.00 64.97           C
ATOM   2840  O   GLU   364      -1.576   2.388   7.451  1.00 64.97           O
ATOM   2841  N   THR   365      -1.769   0.722   5.927  1.00 20.79           N
ATOM   2842  CA  THR   365      -2.570   1.475   5.001  1.00 20.79           C
ATOM   2843  CB  THR   365      -1.890   1.724   3.688  1.00 20.79           C
ATOM   2844  OG1 THR   365      -0.672   2.425   3.889  1.00 20.79           O
ATOM   2845  CG2 THR   365      -2.830   2.552   2.798  1.00 20.79           C
ATOM   2846  C   THR   365      -3.782   0.646   4.718  1.00 20.79           C
ATOM   2847  O   THR   365      -3.709  -0.583   4.708  1.00 20.79           O
ATOM   2848  N   PHE   366      -4.940   1.297   4.496  1.00 50.01           N
ATOM   2849  CA  PHE   366      -6.153   0.569   4.252  1.00 50.01           C
ATOM   2850  CB  PHE   366      -6.975   0.447   5.553  1.00 50.01           C
ATOM   2851  CG  PHE   366      -8.151  -0.454   5.387  1.00 50.01           C
ATOM   2852  CD1 PHE   366      -7.995  -1.822   5.392  1.00 50.01           C
ATOM   2853  CD2 PHE   366      -9.416   0.069   5.262  1.00 50.01           C
ATOM   2854  CE1 PHE   366      -9.082  -2.651   5.252  1.00 50.01           C
ATOM   2855  CE2 PHE   366     -10.507  -0.756   5.123  1.00 50.01           C
ATOM   2856  CZ  PHE   366     -10.343  -2.120   5.115  1.00 50.01           C
ATOM   2857  C   PHE   366      -6.935   1.378   3.252  1.00 50.01           C
ATOM   2858  O   PHE   366      -6.914   2.607   3.301  1.00 50.01           O
ATOM   2859  N   PRO   367      -7.617   0.737   2.333  1.00 62.08           N
ATOM   2860  CA  PRO   367      -8.376   1.441   1.327  1.00 62.08           C
ATOM   2861  CD  PRO   367      -7.242  -0.596   1.898  1.00 62.08           C
ATOM   2862  CB  PRO   367      -8.600   0.446   0.187  1.00 62.08           C
ATOM   2863  CG  PRO   367      -8.263  -0.925   0.797  1.00 62.08           C
ATOM   2864  C   PRO   367      -9.643   2.003   1.892  1.00 62.08           C
ATOM   2865  O   PRO   367     -10.226   1.384   2.780  1.00 62.08           O
ATOM   2866  N   VAL   368     -10.115   3.148   1.362  1.00 28.29           N
ATOM   2867  CA  VAL   368     -11.278   3.776   1.919  1.00 28.29           C
ATOM   2868  CB  VAL   368     -11.280   5.266   1.718  1.00 28.29           C
ATOM   2869  CG1 VAL   368     -12.592   5.848   2.270  1.00 28.29           C
ATOM   2870  CG2 VAL   368     -10.016   5.847   2.378  1.00 28.29           C
ATOM   2871  C   VAL   368     -12.491   3.213   1.245  1.00 28.29           C
ATOM   2872  O   VAL   368     -12.649   3.322   0.030  1.00 28.29           O
ATOM   2873  N   VAL   369     -13.379   2.576   2.039  1.00 34.21           N
ATOM   2874  CA  VAL   369     -14.596   2.018   1.522  1.00 34.21           C
ATOM   2875  CB  VAL   369     -14.651   0.521   1.539  1.00 34.21           C
ATOM   2876  CG1 VAL   369     -13.775  -0.027   0.413  1.00 34.21           C
ATOM   2877  CG2 VAL   369     -14.191   0.053   2.928  1.00 34.21           C
ATOM   2878  C   VAL   369     -15.748   2.493   2.348  1.00 34.21           C
ATOM   2879  O   VAL   369     -15.706   2.454   3.577  1.00 34.21           O
ATOM   2880  N   LEU   370     -16.824   2.955   1.676  1.00 68.63           N
ATOM   2881  CA  LEU   370     -18.002   3.390   2.368  1.00 68.63           C
ATOM   2882  CB  LEU   370     -18.569   4.733   1.872  1.00 68.63           C
ATOM   2883  CG  LEU   370     -17.677   5.945   2.202  1.00 68.63           C
ATOM   2884  CD1 LEU   370     -16.325   5.866   1.479  1.00 68.63           C
ATOM   2885  CD2 LEU   370     -18.413   7.269   1.946  1.00 68.63           C
ATOM   2886  C   LEU   370     -19.047   2.338   2.171  1.00 68.63           C
ATOM   2887  O   LEU   370     -19.329   1.928   1.047  1.00 68.63           O
ATOM   2888  N   VAL   371     -19.661   1.887   3.287  1.00 26.21           N
ATOM   2889  CA  VAL   371     -20.598   0.802   3.262  1.00 26.21           C
ATOM   2890  CB  VAL   371     -20.114  -0.388   4.039  1.00 26.21           C
ATOM   2891  CG1 VAL   371     -21.175  -1.501   3.968  1.00 26.21           C
ATOM   2892  CG2 VAL   371     -18.729  -0.792   3.501  1.00 26.21           C
ATOM   2893  C   VAL   371     -21.903   1.232   3.861  1.00 26.21           C
ATOM   2894  O   VAL   371     -21.947   2.038   4.784  1.00 26.21           O
ATOM   2895  N   ASP   372     -23.021   0.697   3.332  1.00 27.03           N
ATOM   2896  CA  ASP   372     -24.324   1.008   3.848  1.00 27.03           C
ATOM   2897  CB  ASP   372     -25.439   0.873   2.793  1.00 27.03           C
ATOM   2898  CG  ASP   372     -25.439  -0.548   2.249  1.00 27.03           C
ATOM   2899  OD1 ASP   372     -24.547  -1.344   2.651  1.00 27.03           O
ATOM   2900  OD2 ASP   372     -26.327  -0.851   1.409  1.00 27.03           O
ATOM   2901  C   ASP   372     -24.603   0.086   5.001  1.00 27.03           C
ATOM   2902  O   ASP   372     -23.729  -0.653   5.450  1.00 27.03           O
ATOM   2903  N   GLY   373     -25.834   0.156   5.544  1.00 17.75           N
ATOM   2904  CA  GLY   373     -26.249  -0.654   6.658  1.00 17.75           C
ATOM   2905  C   GLY   373     -26.276  -2.100   6.258  1.00 17.75           C
ATOM   2906  O   GLY   373     -25.998  -2.985   7.067  1.00 17.75           O
ATOM   2907  N   ASP   374     -26.652  -2.373   4.996  1.00 31.83           N
ATOM   2908  CA  ASP   374     -26.794  -3.707   4.479  1.00 31.83           C
ATOM   2909  CB  ASP   374     -27.368  -3.739   3.053  1.00 31.83           C
ATOM   2910  CG  ASP   374     -28.823  -3.299   3.129  1.00 31.83           C
ATOM   2911  OD1 ASP   374     -29.281  -2.962   4.253  1.00 31.83           O
ATOM   2912  OD2 ASP   374     -29.497  -3.296   2.064  1.00 31.83           O
ATOM   2913  C   ASP   374     -25.459  -4.394   4.452  1.00 31.83           C
ATOM   2914  O   ASP   374     -25.394  -5.617   4.562  1.00 31.83           O
ATOM   2915  N   GLY   375     -24.348  -3.647   4.306  1.00 24.01           N
ATOM   2916  CA  GLY   375     -23.083  -4.331   4.280  1.00 24.01           C
ATOM   2917  C   GLY   375     -22.565  -4.411   2.871  1.00 24.01           C
ATOM   2918  O   GLY   375     -21.756  -5.284   2.557  1.00 24.01           O
ATOM   2919  N   ILE   376     -23.017  -3.503   1.982  1.00 30.46           N
ATOM   2920  CA  ILE   376     -22.550  -3.511   0.621  1.00 30.46           C
ATOM   2921  CB  ILE   376     -23.662  -3.644  -0.376  1.00 30.46           C
ATOM   2922  CG2 ILE   376     -23.076  -3.475  -1.788  1.00 30.46           C
ATOM   2923  CG1 ILE   376     -24.385  -4.985  -0.163  1.00 30.46           C
ATOM   2924  CD1 ILE   376     -25.713  -5.098  -0.910  1.00 30.46           C
ATOM   2925  C   ILE   376     -21.839  -2.208   0.364  1.00 30.46           C
ATOM   2926  O   ILE   376     -22.236  -1.165   0.881  1.00 30.46           O
ATOM   2927  N   VAL   377     -20.752  -2.244  -0.445  1.00 40.84           N
ATOM   2928  CA  VAL   377     -19.936  -1.080  -0.677  1.00 40.84           C
ATOM   2929  CB  VAL   377     -18.546  -1.426  -1.131  1.00 40.84           C
ATOM   2930  CG1 VAL   377     -17.779  -0.128  -1.423  1.00 40.84           C
ATOM   2931  CG2 VAL   377     -17.888  -2.311  -0.058  1.00 40.84           C
ATOM   2932  C   VAL   377     -20.553  -0.210  -1.735  1.00 40.84           C
ATOM   2933  O   VAL   377     -20.668  -0.614  -2.891  1.00 40.84           O
ATOM   2934  N   ARG   378     -21.082   0.963  -1.317  1.00112.43           N
ATOM   2935  CA  ARG   378     -21.635   1.970  -2.187  1.00112.43           C
ATOM   2936  CB  ARG   378     -22.743   2.773  -1.494  1.00112.43           C
ATOM   2937  CG  ARG   378     -23.896   1.868  -1.053  1.00112.43           C
ATOM   2938  CD  ARG   378     -24.426   0.985  -2.182  1.00112.43           C
ATOM   2939  NE  ARG   378     -25.458   0.084  -1.598  1.00112.43           N
ATOM   2940  CZ  ARG   378     -25.914  -0.985  -2.315  1.00112.43           C
ATOM   2941  NH1 ARG   378     -25.417  -1.238  -3.562  1.00112.43           N
ATOM   2942  NH2 ARG   378     -26.862  -1.809  -1.780  1.00112.43           N
ATOM   2943  C   ARG   378     -20.633   2.946  -2.753  1.00112.43           C
ATOM   2944  O   ARG   378     -20.709   3.302  -3.929  1.00112.43           O
ATOM   2945  N   ALA   379     -19.678   3.429  -1.925  1.00 28.54           N
ATOM   2946  CA  ALA   379     -18.762   4.441  -2.389  1.00 28.54           C
ATOM   2947  CB  ALA   379     -19.087   5.851  -1.867  1.00 28.54           C
ATOM   2948  C   ALA   379     -17.387   4.102  -1.902  1.00 28.54           C
ATOM   2949  O   ALA   379     -17.232   3.450  -0.871  1.00 28.54           O
ATOM   2950  N   ASP   380     -16.348   4.514  -2.662  1.00 70.89           N
ATOM   2951  CA  ASP   380     -14.979   4.267  -2.290  1.00 70.89           C
ATOM   2952  CB  ASP   380     -14.233   3.182  -3.081  1.00 70.89           C
ATOM   2953  CG  ASP   380     -14.689   1.768  -2.847  1.00 70.89           C
ATOM   2954  OD1 ASP   380     -15.088   1.418  -1.708  1.00 70.89           O
ATOM   2955  OD2 ASP   380     -14.601   1.000  -3.841  1.00 70.89           O
ATOM   2956  C   ASP   380     -14.161   5.404  -2.796  1.00 70.89           C
ATOM   2957  O   ASP   380     -14.644   6.284  -3.507  1.00 70.89           O
ATOM   2958  N   VAL   381     -12.866   5.379  -2.422  1.00 46.16           N
ATOM   2959  CA  VAL   381     -11.897   6.230  -3.041  1.00 46.16           C
ATOM   2960  CB  VAL   381     -10.964   6.892  -2.067  1.00 46.16           C
ATOM   2961  CG1 VAL   381      -9.922   7.705  -2.853  1.00 46.16           C
ATOM   2962  CG2 VAL   381     -11.799   7.738  -1.090  1.00 46.16           C
ATOM   2963  C   VAL   381     -11.097   5.266  -3.873  1.00 46.16           C
ATOM   2964  O   VAL   381     -10.325   4.471  -3.334  1.00 46.16           O
ATOM   2965  N   PRO   382     -11.266   5.289  -5.171  1.00 70.10           N
ATOM   2966  CA  PRO   382     -10.594   4.326  -6.006  1.00 70.10           C
ATOM   2967  CD  PRO   382     -12.518   5.725  -5.759  1.00 70.10           C
ATOM   2968  CB  PRO   382     -11.416   4.220  -7.293  1.00 70.10           C
ATOM   2969  CG  PRO   382     -12.345   5.443  -7.261  1.00 70.10           C
ATOM   2970  C   PRO   382      -9.148   4.576  -6.259  1.00 70.10           C
ATOM   2971  O   PRO   382      -8.723   5.730  -6.317  1.00 70.10           O
ATOM   2972  N   PHE   383      -8.375   3.481  -6.377  1.00 33.66           N
ATOM   2973  CA  PHE   383      -6.998   3.555  -6.753  1.00 33.66           C
ATOM   2974  CB  PHE   383      -6.292   2.192  -6.628  1.00 33.66           C
ATOM   2975  CG  PHE   383      -4.866   2.342  -7.033  1.00 33.66           C
ATOM   2976  CD1 PHE   383      -3.939   2.856  -6.154  1.00 33.66           C
ATOM   2977  CD2 PHE   383      -4.449   1.956  -8.286  1.00 33.66           C
ATOM   2978  CE1 PHE   383      -2.621   2.990  -6.523  1.00 33.66           C
ATOM   2979  CE2 PHE   383      -3.133   2.088  -8.662  1.00 33.66           C
ATOM   2980  CZ  PHE   383      -2.216   2.607  -7.779  1.00 33.66           C
ATOM   2981  C   PHE   383      -6.974   3.962  -8.196  1.00 33.66           C
ATOM   2982  O   PHE   383      -6.232   4.863  -8.584  1.00 33.66           O
ATOM   2983  N   ARG   384      -7.818   3.315  -9.030  1.00107.14           N
ATOM   2984  CA  ARG   384      -7.807   3.654 -10.425  1.00107.14           C
ATOM   2985  CB  ARG   384      -7.626   2.445 -11.358  1.00107.14           C
ATOM   2986  CG  ARG   384      -7.577   2.840 -12.832  1.00107.14           C
ATOM   2987  CD  ARG   384      -7.049   1.744 -13.757  1.00107.14           C
ATOM   2988  NE  ARG   384      -8.022   0.617 -13.745  1.00107.14           N
ATOM   2989  CZ  ARG   384      -8.427   0.080 -14.930  1.00107.14           C
ATOM   2990  NH1 ARG   384      -8.013   0.646 -16.101  1.00107.14           N
ATOM   2991  NH2 ARG   384      -9.252  -1.008 -14.946  1.00107.14           N
ATOM   2992  C   ARG   384      -9.102   4.326 -10.759  1.00107.14           C
ATOM   2993  O   ARG   384     -10.184   3.780 -10.550  1.00107.14           O
ATOM   2994  N   ARG   385      -8.991   5.579 -11.231  1.00141.16           N
ATOM   2995  CA  ARG   385     -10.076   6.434 -11.618  1.00141.16           C
ATOM   2996  CB  ARG   385      -9.696   7.923 -11.605  1.00141.16           C
ATOM   2997  CG  ARG   385      -9.683   8.521 -10.195  1.00141.16           C
ATOM   2998  CD  ARG   385      -8.588   7.964  -9.285  1.00141.16           C
ATOM   2999  NE  ARG   385      -7.359   8.770  -9.525  1.00141.16           N
ATOM   3000  CZ  ARG   385      -6.369   8.795  -8.586  1.00141.16           C
ATOM   3001  NH1 ARG   385      -6.503   8.070  -7.436  1.00141.16           N
ATOM   3002  NH2 ARG   385      -5.251   9.550  -8.790  1.00141.16           N
ATOM   3003  C   ARG   385     -10.693   6.112 -12.956  1.00141.16           C
ATOM   3004  O   ARG   385     -11.869   6.399 -13.169  1.00141.16           O
ATOM   3005  N   ALA   386      -9.943   5.529 -13.910  1.00 45.31           N
ATOM   3006  CA  ALA   386     -10.470   5.484 -15.254  1.00 45.31           C
ATOM   3007  CB  ALA   386      -9.501   4.812 -16.242  1.00 45.31           C
ATOM   3008  C   ALA   386     -11.789   4.759 -15.377  1.00 45.31           C
ATOM   3009  O   ALA   386     -12.743   5.319 -15.918  1.00 45.31           O
ATOM   3010  N   GLU   387     -11.878   3.499 -14.909  1.00 58.39           N
ATOM   3011  CA  GLU   387     -13.071   2.688 -15.003  1.00 58.39           C
ATOM   3012  CB  GLU   387     -12.798   1.182 -14.906  1.00 58.39           C
ATOM   3013  CG  GLU   387     -12.042   0.608 -16.101  1.00 58.39           C
ATOM   3014  CD  GLU   387     -12.092  -0.905 -15.965  1.00 58.39           C
ATOM   3015  OE1 GLU   387     -12.973  -1.400 -15.213  1.00 58.39           O
ATOM   3016  OE2 GLU   387     -11.257  -1.588 -16.618  1.00 58.39           O
ATOM   3017  C   GLU   387     -14.085   2.981 -13.926  1.00 58.39           C
ATOM   3018  O   GLU   387     -15.281   2.780 -14.120  1.00 58.39           O
ATOM   3019  N   SER   388     -13.620   3.459 -12.763  1.00 68.42           N
ATOM   3020  CA  SER   388     -14.315   3.558 -11.502  1.00 68.42           C
ATOM   3021  CB  SER   388     -13.744   4.661 -10.591  1.00 68.42           C
ATOM   3022  OG  SER   388     -14.466   4.707  -9.369  1.00 68.42           O
ATOM   3023  C   SER   388     -15.811   3.748 -11.539  1.00 68.42           C
ATOM   3024  O   SER   388     -16.349   4.624 -12.215  1.00 68.42           O
ATOM   3025  N   LYS   389     -16.507   2.782 -10.882  1.00164.64           N
ATOM   3026  CA  LYS   389     -17.915   2.714 -10.566  1.00164.64           C
ATOM   3027  CB  LYS   389     -18.473   1.280 -10.633  1.00164.64           C
ATOM   3028  CG  LYS   389     -17.491   0.195 -10.189  1.00164.64           C
ATOM   3029  CD  LYS   389     -16.339  -0.021 -11.176  1.00164.64           C
ATOM   3030  CE  LYS   389     -15.334  -1.084 -10.731  1.00164.64           C
ATOM   3031  NZ  LYS   389     -14.281  -1.249 -11.760  1.00164.64           N
ATOM   3032  C   LYS   389     -18.352   3.339  -9.247  1.00164.64           C
ATOM   3033  O   LYS   389     -19.480   3.807  -9.138  1.00164.64           O
ATOM   3034  N   TYR   390     -17.516   3.214  -8.191  1.00 90.85           N
ATOM   3035  CA  TYR   390     -17.664   3.569  -6.787  1.00 90.85           C
ATOM   3036  CB  TYR   390     -16.745   2.744  -5.877  1.00 90.85           C
ATOM   3037  CG  TYR   390     -17.133   1.318  -6.034  1.00 90.85           C
ATOM   3038  CD1 TYR   390     -18.280   0.835  -5.451  1.00 90.85           C
ATOM   3039  CD2 TYR   390     -16.337   0.462  -6.758  1.00 90.85           C
ATOM   3040  CE1 TYR   390     -18.634  -0.486  -5.596  1.00 90.85           C
ATOM   3041  CE2 TYR   390     -16.686  -0.858  -6.905  1.00 90.85           C
ATOM   3042  CZ  TYR   390     -17.835  -1.334  -6.326  1.00 90.85           C
ATOM   3043  OH  TYR   390     -18.194  -2.691  -6.476  1.00 90.85           O
ATOM   3044  C   TYR   390     -17.427   5.001  -6.382  1.00 90.85           C
ATOM   3045  O   TYR   390     -17.746   5.370  -5.256  1.00 90.85           O
ATOM   3046  N   SER   391     -16.722   5.786  -7.205  1.00 49.21           N
ATOM   3047  CA  SER   391     -16.203   7.092  -6.884  1.00 49.21           C
ATOM   3048  CB  SER   391     -15.679   7.778  -8.156  1.00 49.21           C
ATOM   3049  OG  SER   391     -15.166   9.061  -7.857  1.00 49.21           O
ATOM   3050  C   SER   391     -17.176   8.019  -6.208  1.00 49.21           C
ATOM   3051  O   SER   391     -18.393   7.940  -6.376  1.00 49.21           O
ATOM   3052  N   VAL   392     -16.602   8.936  -5.387  1.00 24.47           N
ATOM   3053  CA  VAL   392     -17.307   9.923  -4.614  1.00 24.47           C
ATOM   3054  CB  VAL   392     -16.403  10.725  -3.727  1.00 24.47           C
ATOM   3055  CG1 VAL   392     -17.250  11.774  -2.988  1.00 24.47           C
ATOM   3056  CG2 VAL   392     -15.650   9.765  -2.792  1.00 24.47           C
ATOM   3057  C   VAL   392     -18.000  10.877  -5.538  1.00 24.47           C
ATOM   3058  O   VAL   392     -19.111  11.318  -5.249  1.00 24.47           O
ATOM   3059  N   GLU   393     -17.351  11.263  -6.658  1.00 71.89           N
ATOM   3060  CA  GLU   393     -18.005  12.152  -7.576  1.00 71.89           C
ATOM   3061  CB  GLU   393     -17.078  12.756  -8.651  1.00 71.89           C
ATOM   3062  CG  GLU   393     -15.979  11.834  -9.176  1.00 71.89           C
ATOM   3063  CD  GLU   393     -14.767  12.036  -8.270  1.00 71.89           C
ATOM   3064  OE1 GLU   393     -14.780  11.501  -7.130  1.00 71.89           O
ATOM   3065  OE2 GLU   393     -13.813  12.739  -8.698  1.00 71.89           O
ATOM   3066  C   GLU   393     -19.192  11.478  -8.192  1.00 71.89           C
ATOM   3067  O   GLU   393     -20.248  12.088  -8.346  1.00 71.89           O
ATOM   3068  N   GLN   394     -19.053  10.196  -8.561  1.00 33.17           N
ATOM   3069  CA  GLN   394     -20.130   9.480  -9.185  1.00 33.17           C
ATOM   3070  CB  GLN   394     -19.651   8.123  -9.725  1.00 33.17           C
ATOM   3071  CG  GLN   394     -20.728   7.302 -10.430  1.00 33.17           C
ATOM   3072  CD  GLN   394     -20.053   6.044 -10.955  1.00 33.17           C
ATOM   3073  OE1 GLN   394     -18.845   5.867 -10.799  1.00 33.17           O
ATOM   3074  NE2 GLN   394     -20.846   5.148 -11.603  1.00 33.17           N
ATOM   3075  C   GLN   394     -21.253   9.242  -8.213  1.00 33.17           C
ATOM   3076  O   GLN   394     -22.413   9.523  -8.507  1.00 33.17           O
ATOM   3077  N   VAL   395     -20.927   8.729  -7.013  1.00 30.28           N
ATOM   3078  CA  VAL   395     -21.892   8.381  -6.004  1.00 30.28           C
ATOM   3079  CB  VAL   395     -21.275   7.613  -4.869  1.00 30.28           C
ATOM   3080  CG1 VAL   395     -22.367   7.292  -3.835  1.00 30.28           C
ATOM   3081  CG2 VAL   395     -20.583   6.365  -5.446  1.00 30.28           C
ATOM   3082  C   VAL   395     -22.511   9.625  -5.434  1.00 30.28           C
ATOM   3083  O   VAL   395     -23.690   9.630  -5.083  1.00 30.28           O
ATOM   3084  N   GLY   396     -21.723  10.713  -5.308  1.00 20.10           N
ATOM   3085  CA  GLY   396     -22.253  11.941  -4.784  1.00 20.10           C
ATOM   3086  C   GLY   396     -22.291  11.918  -3.281  1.00 20.10           C
ATOM   3087  O   GLY   396     -23.269  12.344  -2.674  1.00 20.10           O
ATOM   3088  N   VAL   397     -21.219  11.415  -2.638  1.00 24.80           N
ATOM   3089  CA  VAL   397     -21.180  11.334  -1.205  1.00 24.80           C
ATOM   3090  CB  VAL   397     -20.078  10.438  -0.713  1.00 24.80           C
ATOM   3091  CG1 VAL   397     -20.052  10.463   0.824  1.00 24.80           C
ATOM   3092  CG2 VAL   397     -20.287   9.037  -1.312  1.00 24.80           C
ATOM   3093  C   VAL   397     -20.945  12.699  -0.630  1.00 24.80           C
ATOM   3094  O   VAL   397     -20.055  13.430  -1.065  1.00 24.80           O
ATOM   3095  N   ILE   398     -21.752  13.060   0.389  1.00 52.59           N
ATOM   3096  CA  ILE   398     -21.623  14.314   1.077  1.00 52.59           C
ATOM   3097  CB  ILE   398     -22.882  15.100   1.238  1.00 52.59           C
ATOM   3098  CG2 ILE   398     -22.475  16.411   1.915  1.00 52.59           C
ATOM   3099  CG1 ILE   398     -23.648  15.343  -0.053  1.00 52.59           C
ATOM   3100  CD1 ILE   398     -25.043  15.856   0.286  1.00 52.59           C
ATOM   3101  C   ILE   398     -21.372  13.932   2.503  1.00 52.59           C
ATOM   3102  O   ILE   398     -21.855  12.897   2.961  1.00 52.59           O
ATOM   3103  N   VAL   399     -20.608  14.755   3.246  1.00 78.73           N
ATOM   3104  CA  VAL   399     -20.382  14.444   4.627  1.00 78.73           C
ATOM   3105  CB  VAL   399     -18.926  14.328   4.971  1.00 78.73           C
ATOM   3106  CG1 VAL   399     -18.236  15.663   4.647  1.00 78.73           C
ATOM   3107  CG2 VAL   399     -18.805  13.900   6.442  1.00 78.73           C
ATOM   3108  C   VAL   399     -20.981  15.537   5.462  1.00 78.73           C
ATOM   3109  O   VAL   399     -20.796  16.723   5.188  1.00 78.73           O
ATOM   3110  N   GLU   400     -21.738  15.141   6.508  1.00 58.99           N
ATOM   3111  CA  GLU   400     -22.356  16.061   7.427  1.00 58.99           C
ATOM   3112  CB  GLU   400     -23.894  15.966   7.432  1.00 58.99           C
ATOM   3113  CG  GLU   400     -24.567  16.859   8.477  1.00 58.99           C
ATOM   3114  CD  GLU   400     -24.458  18.310   8.032  1.00 58.99           C
ATOM   3115  OE1 GLU   400     -24.167  18.550   6.830  1.00 58.99           O
ATOM   3116  OE2 GLU   400     -24.672  19.200   8.898  1.00 58.99           O
ATOM   3117  C   GLU   400     -21.866  15.694   8.798  1.00 58.99           C
ATOM   3118  O   GLU   400     -21.859  14.522   9.166  1.00 58.99           O
ATOM   3119  N   PHE   401     -21.447  16.699   9.600  1.00 33.72           N
ATOM   3120  CA  PHE   401     -20.907  16.416  10.905  1.00 33.72           C
ATOM   3121  CB  PHE   401     -19.633  17.212  11.241  1.00 33.72           C
ATOM   3122  CG  PHE   401     -18.523  16.740  10.367  1.00 33.72           C
ATOM   3123  CD1 PHE   401     -18.335  17.279   9.115  1.00 33.72           C
ATOM   3124  CD2 PHE   401     -17.664  15.757  10.803  1.00 33.72           C
ATOM   3125  CE1 PHE   401     -17.308  16.843   8.311  1.00 33.72           C
ATOM   3126  CE2 PHE   401     -16.636  15.317  10.002  1.00 33.72           C
ATOM   3127  CZ  PHE   401     -16.455  15.860   8.753  1.00 33.72           C
ATOM   3128  C   PHE   401     -21.914  16.756  11.958  1.00 33.72           C
ATOM   3129  O   PHE   401     -22.704  17.689  11.807  1.00 33.72           O
ATOM   3130  N   TYR   402     -21.922  15.965  13.055  1.00 31.35           N
ATOM   3131  CA  TYR   402     -22.820  16.205  14.150  1.00 31.35           C
ATOM   3132  CB  TYR   402     -23.931  15.149  14.282  1.00 31.35           C
ATOM   3133  CG  TYR   402     -24.815  15.242  13.081  1.00 31.35           C
ATOM   3134  CD1 TYR   402     -25.801  16.201  13.000  1.00 31.35           C
ATOM   3135  CD2 TYR   402     -24.666  14.363  12.033  1.00 31.35           C
ATOM   3136  CE1 TYR   402     -26.619  16.282  11.895  1.00 31.35           C
ATOM   3137  CE2 TYR   402     -25.480  14.437  10.928  1.00 31.35           C
ATOM   3138  CZ  TYR   402     -26.459  15.399  10.855  1.00 31.35           C
ATOM   3139  OH  TYR   402     -27.294  15.473   9.720  1.00 31.35           O
ATOM   3140  C   TYR   402     -22.030  16.206  15.422  1.00 31.35           C
ATOM   3141  O   TYR   402     -21.208  15.321  15.661  1.00 31.35           O
ATOM   3142  N   GLY   403     -22.269  17.219  16.278  1.00 10.33           N
ATOM   3143  CA  GLY   403     -21.572  17.334  17.526  1.00 10.33           C
ATOM   3144  C   GLY   403     -20.225  17.919  17.232  1.00 10.33           C
ATOM   3145  O   GLY   403     -19.868  18.152  16.079  1.00 10.33           O
ATOM   3146  N   GLY   404     -19.451  18.199  18.298  1.00 18.88           N
ATOM   3147  CA  GLY   404     -18.091  18.624  18.154  1.00 18.88           C
ATOM   3148  C   GLY   404     -17.996  20.007  17.587  1.00 18.88           C
ATOM   3149  O   GLY   404     -18.890  20.837  17.733  1.00 18.88           O
ATOM   3150  N   GLU   405     -16.835  20.283  16.956  1.00 44.09           N
ATOM   3151  CA  GLU   405     -16.487  21.556  16.387  1.00 44.09           C
ATOM   3152  CB  GLU   405     -15.006  21.582  15.960  1.00 44.09           C
ATOM   3153  CG  GLU   405     -14.526  22.896  15.346  1.00 44.09           C
ATOM   3154  CD  GLU   405     -13.048  22.730  15.016  1.00 44.09           C
ATOM   3155  OE1 GLU   405     -12.418  21.796  15.582  1.00 44.09           O
ATOM   3156  OE2 GLU   405     -12.527  23.534  14.197  1.00 44.09           O
ATOM   3157  C   GLU   405     -17.314  21.907  15.176  1.00 44.09           C
ATOM   3158  O   GLU   405     -17.868  23.000  15.081  1.00 44.09           O
ATOM   3159  N   LEU   406     -17.404  20.958  14.230  1.00 85.87           N
ATOM   3160  CA  LEU   406     -17.985  21.016  12.911  1.00 85.87           C
ATOM   3161  CB  LEU   406     -17.431  19.927  11.978  1.00 85.87           C
ATOM   3162  CG  LEU   406     -15.919  20.084  11.721  1.00 85.87           C
ATOM   3163  CD1 LEU   406     -15.401  19.030  10.732  1.00 85.87           C
ATOM   3164  CD2 LEU   406     -15.572  21.521  11.297  1.00 85.87           C
ATOM   3165  C   LEU   406     -19.484  20.950  12.870  1.00 85.87           C
ATOM   3166  O   LEU   406     -20.039  20.893  11.776  1.00 85.87           O
ATOM   3167  N   ASN   407     -20.168  20.803  14.019  1.00 52.75           N
ATOM   3168  CA  ASN   407     -21.594  20.592  14.071  1.00 52.75           C
ATOM   3169  CB  ASN   407     -22.171  20.823  15.484  1.00 52.75           C
ATOM   3170  CG  ASN   407     -23.582  20.250  15.571  1.00 52.75           C
ATOM   3171  OD1 ASN   407     -24.154  19.789  14.585  1.00 52.75           O
ATOM   3172  ND2 ASN   407     -24.168  20.284  16.799  1.00 52.75           N
ATOM   3173  C   ASN   407     -22.346  21.469  13.108  1.00 52.75           C
ATOM   3174  O   ASN   407     -22.194  22.691  13.093  1.00 52.75           O
ATOM   3175  N   GLY   408     -23.184  20.822  12.263  1.00 22.17           N
ATOM   3176  CA  GLY   408     -24.044  21.492  11.324  1.00 22.17           C
ATOM   3177  C   GLY   408     -23.325  21.868  10.058  1.00 22.17           C
ATOM   3178  O   GLY   408     -23.757  22.781   9.358  1.00 22.17           O
ATOM   3179  N   VAL   409     -22.218  21.183   9.706  1.00 23.63           N
ATOM   3180  CA  VAL   409     -21.531  21.579   8.510  1.00 23.63           C
ATOM   3181  CB  VAL   409     -20.073  21.861   8.729  1.00 23.63           C
ATOM   3182  CG1 VAL   409     -19.437  22.238   7.380  1.00 23.63           C
ATOM   3183  CG2 VAL   409     -19.939  22.948   9.809  1.00 23.63           C
ATOM   3184  C   VAL   409     -21.614  20.475   7.503  1.00 23.63           C
ATOM   3185  O   VAL   409     -21.437  19.301   7.825  1.00 23.63           O
ATOM   3186  N   SER   410     -21.896  20.838   6.234  1.00 29.48           N
ATOM   3187  CA  SER   410     -21.950  19.855   5.193  1.00 29.48           C
ATOM   3188  CB  SER   410     -23.302  19.807   4.463  1.00 29.48           C
ATOM   3189  OG  SER   410     -23.648  21.102   4.000  1.00 29.48           O
ATOM   3190  C   SER   410     -20.866  20.174   4.214  1.00 29.48           C
ATOM   3191  O   SER   410     -20.688  21.330   3.831  1.00 29.48           O
ATOM   3192  N   TYR   411     -20.079  19.146   3.826  1.00 45.01           N
ATOM   3193  CA  TYR   411     -19.051  19.322   2.836  1.00 45.01           C
ATOM   3194  CB  TYR   411     -17.661  18.809   3.257  1.00 45.01           C
ATOM   3195  CG  TYR   411     -17.150  19.632   4.391  1.00 45.01           C
ATOM   3196  CD1 TYR   411     -16.618  20.882   4.171  1.00 45.01           C
ATOM   3197  CD2 TYR   411     -17.185  19.141   5.676  1.00 45.01           C
ATOM   3198  CE1 TYR   411     -16.142  21.634   5.220  1.00 45.01           C
ATOM   3199  CE2 TYR   411     -16.711  19.888   6.727  1.00 45.01           C
ATOM   3200  CZ  TYR   411     -16.187  21.137   6.500  1.00 45.01           C
ATOM   3201  OH  TYR   411     -15.698  21.905   7.577  1.00 45.01           O
ATOM   3202  C   TYR   411     -19.462  18.484   1.661  1.00 45.01           C
ATOM   3203  O   TYR   411     -19.599  17.268   1.784  1.00 45.01           O
ATOM   3204  N   SER   412     -19.778  19.140   0.524  1.00 54.67           N
ATOM   3205  CA  SER   412     -20.210  18.480  -0.679  1.00 54.67           C
ATOM   3206  CB  SER   412     -21.281  19.294  -1.420  1.00 54.67           C
ATOM   3207  OG  SER   412     -22.426  19.448  -0.591  1.00 54.67           O
ATOM   3208  C   SER   412     -19.124  18.152  -1.675  1.00 54.67           C
ATOM   3209  O   SER   412     -19.248  17.168  -2.402  1.00 54.67           O
ATOM   3210  N   ASP   413     -18.048  18.968  -1.775  1.00 33.56           N
ATOM   3211  CA  ASP   413     -17.055  18.745  -2.804  1.00 33.56           C
ATOM   3212  CB  ASP   413     -16.040  19.897  -2.946  1.00 33.56           C
ATOM   3213  CG  ASP   413     -15.308  20.082  -1.625  1.00 33.56           C
ATOM   3214  OD1 ASP   413     -15.771  19.516  -0.599  1.00 33.56           O
ATOM   3215  OD2 ASP   413     -14.276  20.805  -1.622  1.00 33.56           O
ATOM   3216  C   ASP   413     -16.320  17.464  -2.511  1.00 33.56           C
ATOM   3217  O   ASP   413     -16.087  17.112  -1.357  1.00 33.56           O
ATOM   3218  N   PRO   414     -15.960  16.750  -3.551  1.00 55.25           N
ATOM   3219  CA  PRO   414     -15.327  15.463  -3.394  1.00 55.25           C
ATOM   3220  CD  PRO   414     -16.691  16.844  -4.804  1.00 55.25           C
ATOM   3221  CB  PRO   414     -15.322  14.833  -4.787  1.00 55.25           C
ATOM   3222  CG  PRO   414     -16.543  15.467  -5.477  1.00 55.25           C
ATOM   3223  C   PRO   414     -13.976  15.479  -2.750  1.00 55.25           C
ATOM   3224  O   PRO   414     -13.618  14.486  -2.119  1.00 55.25           O
ATOM   3225  N   ALA   415     -13.194  16.561  -2.912  1.00 21.00           N
ATOM   3226  CA  ALA   415     -11.872  16.576  -2.349  1.00 21.00           C
ATOM   3227  CB  ALA   415     -11.080  17.839  -2.725  1.00 21.00           C
ATOM   3228  C   ALA   415     -11.964  16.532  -0.854  1.00 21.00           C
ATOM   3229  O   ALA   415     -11.216  15.806  -0.202  1.00 21.00           O
ATOM   3230  N   THR   416     -12.876  17.338  -0.278  1.00 27.31           N
ATOM   3231  CA  THR   416     -13.053  17.430   1.146  1.00 27.31           C
ATOM   3232  CB  THR   416     -13.918  18.588   1.544  1.00 27.31           C
ATOM   3233  OG1 THR   416     -13.359  19.800   1.060  1.00 27.31           O
ATOM   3234  CG2 THR   416     -14.009  18.632   3.078  1.00 27.31           C
ATOM   3235  C   THR   416     -13.690  16.181   1.685  1.00 27.31           C
ATOM   3236  O   THR   416     -13.346  15.722   2.774  1.00 27.31           O
ATOM   3237  N   VAL   417     -14.661  15.606   0.950  1.00 17.26           N
ATOM   3238  CA  VAL   417     -15.355  14.440   1.424  1.00 17.26           C
ATOM   3239  CB  VAL   417     -16.454  13.998   0.501  1.00 17.26           C
ATOM   3240  CG1 VAL   417     -17.050  12.684   1.038  1.00 17.26           C
ATOM   3241  CG2 VAL   417     -17.477  15.142   0.386  1.00 17.26           C
ATOM   3242  C   VAL   417     -14.377  13.310   1.547  1.00 17.26           C
ATOM   3243  O   VAL   417     -14.388  12.570   2.529  1.00 17.26           O
ATOM   3244  N   LYS   418     -13.499  13.149   0.542  1.00 25.60           N
ATOM   3245  CA  LYS   418     -12.528  12.095   0.554  1.00 25.60           C
ATOM   3246  CB  LYS   418     -11.691  12.009  -0.733  1.00 25.60           C
ATOM   3247  CG  LYS   418     -12.479  11.521  -1.950  1.00 25.60           C
ATOM   3248  CD  LYS   418     -11.717  11.668  -3.268  1.00 25.60           C
ATOM   3249  CE  LYS   418     -12.490  11.167  -4.487  1.00 25.60           C
ATOM   3250  NZ  LYS   418     -11.682  11.361  -5.711  1.00 25.60           N
ATOM   3251  C   LYS   418     -11.574  12.320   1.684  1.00 25.60           C
ATOM   3252  O   LYS   418     -11.052  11.362   2.251  1.00 25.60           O
ATOM   3253  N   LYS   419     -11.284  13.592   2.017  1.00107.60           N
ATOM   3254  CA  LYS   419     -10.329  13.868   3.053  1.00107.60           C
ATOM   3255  CB  LYS   419     -10.034  15.367   3.221  1.00107.60           C
ATOM   3256  CG  LYS   419      -8.712  15.643   3.944  1.00107.60           C
ATOM   3257  CD  LYS   419      -8.629  15.046   5.349  1.00107.60           C
ATOM   3258  CE  LYS   419      -7.218  15.088   5.940  1.00107.60           C
ATOM   3259  NZ  LYS   419      -6.780  16.492   6.109  1.00107.60           N
ATOM   3260  C   LYS   419     -10.833  13.347   4.370  1.00107.60           C
ATOM   3261  O   LYS   419     -10.092  12.708   5.113  1.00107.60           O
ATOM   3262  N   TYR   420     -12.113  13.623   4.696  1.00 50.35           N
ATOM   3263  CA  TYR   420     -12.754  13.204   5.916  1.00 50.35           C
ATOM   3264  CB  TYR   420     -14.086  13.916   6.204  1.00 50.35           C
ATOM   3265  CG  TYR   420     -13.741  15.290   6.661  1.00 50.35           C
ATOM   3266  CD1 TYR   420     -13.272  15.491   7.939  1.00 50.35           C
ATOM   3267  CD2 TYR   420     -13.890  16.374   5.827  1.00 50.35           C
ATOM   3268  CE1 TYR   420     -12.947  16.751   8.383  1.00 50.35           C
ATOM   3269  CE2 TYR   420     -13.567  17.638   6.266  1.00 50.35           C
ATOM   3270  CZ  TYR   420     -13.096  17.829   7.544  1.00 50.35           C
ATOM   3271  OH  TYR   420     -12.765  19.124   7.993  1.00 50.35           O
ATOM   3272  C   TYR   420     -12.995  11.729   5.929  1.00 50.35           C
ATOM   3273  O   TYR   420     -13.074  11.121   6.994  1.00 50.35           O
ATOM   3274  N   ALA   421     -13.215  11.126   4.748  1.00 22.75           N
ATOM   3275  CA  ALA   421     -13.451   9.713   4.657  1.00 22.75           C
ATOM   3276  CB  ALA   421     -13.717   9.239   3.219  1.00 22.75           C
ATOM   3277  C   ALA   421     -12.237   8.987   5.159  1.00 22.75           C
ATOM   3278  O   ALA   421     -12.345   7.905   5.734  1.00 22.75           O
ATOM   3279  N   ARG   422     -11.038   9.536   4.890  1.00 66.78           N
ATOM   3280  CA  ARG   422      -9.805   8.938   5.319  1.00 66.78           C
ATOM   3281  CB  ARG   422      -8.573   9.674   4.773  1.00 66.78           C
ATOM   3282  CG  ARG   422      -8.510   9.732   3.246  1.00 66.78           C
ATOM   3283  CD  ARG   422      -7.321  10.553   2.741  1.00 66.78           C
ATOM   3284  NE  ARG   422      -7.434  10.661   1.261  1.00 66.78           N
ATOM   3285  CZ  ARG   422      -7.195  11.862   0.655  1.00 66.78           C
ATOM   3286  NH1 ARG   422      -6.892  12.958   1.409  1.00 66.78           N
ATOM   3287  NH2 ARG   422      -7.271  11.968  -0.704  1.00 66.78           N
ATOM   3288  C   ARG   422      -9.700   8.992   6.820  1.00 66.78           C
ATOM   3289  O   ARG   422      -9.170   8.075   7.442  1.00 66.78           O
ATOM   3290  N   ARG   423     -10.129  10.116   7.429  1.00 96.09           N
ATOM   3291  CA  ARG   423     -10.063  10.359   8.849  1.00 96.09           C
ATOM   3292  CB  ARG   423     -10.282  11.841   9.192  1.00 96.09           C
ATOM   3293  CG  ARG   423      -9.224  12.747   8.559  1.00 96.09           C
ATOM   3294  CD  ARG   423      -9.293  14.200   9.030  1.00 96.09           C
ATOM   3295  NE  ARG   423      -8.524  14.287  10.301  1.00 96.09           N
ATOM   3296  CZ  ARG   423      -8.241  15.507  10.843  1.00 96.09           C
ATOM   3297  NH1 ARG   423      -8.696  16.645  10.241  1.00 96.09           N
ATOM   3298  NH2 ARG   423      -7.500  15.587  11.986  1.00 96.09           N
ATOM   3299  C   ARG   423     -11.066   9.552   9.624  1.00 96.09           C
ATOM   3300  O   ARG   423     -10.813   9.182  10.770  1.00 96.09           O
ATOM   3301  N   ALA   424     -12.263   9.335   9.049  1.00 29.94           N
ATOM   3302  CA  ALA   424     -13.309   8.538   9.634  1.00 29.94           C
ATOM   3303  CB  ALA   424     -14.610   8.565   8.814  1.00 29.94           C
ATOM   3304  C   ALA   424     -12.826   7.120   9.685  1.00 29.94           C
ATOM   3305  O   ALA   424     -13.259   6.325  10.516  1.00 29.94           O
ATOM   3306  N   GLN   425     -11.951   6.758   8.732  1.00 32.33           N
ATOM   3307  CA  GLN   425     -11.394   5.441   8.625  1.00 32.33           C
ATOM   3308  CB  GLN   425     -10.447   5.344   7.419  1.00 32.33           C
ATOM   3309  CG  GLN   425      -9.933   3.940   7.112  1.00 32.33           C
ATOM   3310  CD  GLN   425      -9.100   4.058   5.843  1.00 32.33           C
ATOM   3311  OE1 GLN   425      -8.878   5.155   5.332  1.00 32.33           O
ATOM   3312  NE2 GLN   425      -8.634   2.896   5.313  1.00 32.33           N
ATOM   3313  C   GLN   425     -10.625   5.151   9.889  1.00 32.33           C
ATOM   3314  O   GLN   425     -10.615   4.025  10.384  1.00 32.33           O
ATOM   3315  N   LEU   426      -9.939   6.180  10.420  1.00 52.92           N
ATOM   3316  CA  LEU   426      -9.142   6.170  11.614  1.00 52.92           C
ATOM   3317  CB  LEU   426      -8.249   7.416  11.724  1.00 52.92           C
ATOM   3318  CG  LEU   426      -7.249   7.524  10.557  1.00 52.92           C
ATOM   3319  CD1 LEU   426      -6.353   8.765  10.693  1.00 52.92           C
ATOM   3320  CD2 LEU   426      -6.457   6.217  10.376  1.00 52.92           C
ATOM   3321  C   LEU   426     -10.002   6.098  12.847  1.00 52.92           C
ATOM   3322  O   LEU   426      -9.510   5.791  13.931  1.00 52.92           O
ATOM   3323  N   GLY   427     -11.285   6.491  12.753  1.00 19.53           N
ATOM   3324  CA  GLY   427     -12.123   6.470  13.920  1.00 19.53           C
ATOM   3325  C   GLY   427     -12.737   7.833  14.017  1.00 19.53           C
ATOM   3326  O   GLY   427     -13.203   8.379  13.020  1.00 19.53           O
ATOM   3327  N   GLU   428     -12.777   8.403  15.240  1.00 61.37           N
ATOM   3328  CA  GLU   428     -13.331   9.716  15.429  1.00 61.37           C
ATOM   3329  CB  GLU   428     -13.691  10.016  16.894  1.00 61.37           C
ATOM   3330  CG  GLU   428     -14.794   9.108  17.444  1.00 61.37           C
ATOM   3331  CD  GLU   428     -16.100   9.452  16.740  1.00 61.37           C
ATOM   3332  OE1 GLU   428     -16.264  10.636  16.338  1.00 61.37           O
ATOM   3333  OE2 GLU   428     -16.950   8.534  16.593  1.00 61.37           O
ATOM   3334  C   GLU   428     -12.311  10.727  14.984  1.00 61.37           C
ATOM   3335  O   GLU   428     -11.108  10.524  15.145  1.00 61.37           O
ATOM   3336  N   ILE   429     -12.783  11.868  14.434  1.00 36.92           N
ATOM   3337  CA  ILE   429     -11.916  12.870  13.867  1.00 36.92           C
ATOM   3338  CB  ILE   429     -12.491  13.515  12.639  1.00 36.92           C
ATOM   3339  CG2 ILE   429     -11.519  14.613  12.175  1.00 36.92           C
ATOM   3340  CG1 ILE   429     -12.766  12.455  11.560  1.00 36.92           C
ATOM   3341  CD1 ILE   429     -13.618  12.975  10.404  1.00 36.92           C
ATOM   3342  C   ILE   429     -11.675  13.956  14.873  1.00 36.92           C
ATOM   3343  O   ILE   429     -12.605  14.435  15.522  1.00 36.92           O
ATOM   3344  N   PHE   430     -10.396  14.372  15.032  1.00 36.91           N
ATOM   3345  CA  PHE   430     -10.065  15.382  16.004  1.00 36.91           C
ATOM   3346  CB  PHE   430      -9.286  14.830  17.210  1.00 36.91           C
ATOM   3347  CG  PHE   430     -10.195  13.969  18.020  1.00 36.91           C
ATOM   3348  CD1 PHE   430     -10.313  12.624  17.753  1.00 36.91           C
ATOM   3349  CD2 PHE   430     -10.931  14.512  19.047  1.00 36.91           C
ATOM   3350  CE1 PHE   430     -11.150  11.833  18.504  1.00 36.91           C
ATOM   3351  CE2 PHE   430     -11.769  13.728  19.802  1.00 36.91           C
ATOM   3352  CZ  PHE   430     -11.881  12.385  19.530  1.00 36.91           C
ATOM   3353  C   PHE   430      -9.193  16.436  15.391  1.00 36.91           C
ATOM   3354  O   PHE   430      -8.559  16.226  14.357  1.00 36.91           O
ATOM   3355  N   GLU   431      -9.168  17.628  16.029  1.00 33.02           N
ATOM   3356  CA  GLU   431      -8.311  18.695  15.594  1.00 33.02           C
ATOM   3357  CB  GLU   431      -8.818  20.091  15.997  1.00 33.02           C
ATOM   3358  CG  GLU   431      -8.035  21.236  15.354  1.00 33.02           C
ATOM   3359  CD  GLU   431      -8.719  22.544  15.725  1.00 33.02           C
ATOM   3360  OE1 GLU   431      -9.765  22.489  16.424  1.00 33.02           O
ATOM   3361  OE2 GLU   431      -8.205  23.617  15.311  1.00 33.02           O
ATOM   3362  C   GLU   431      -7.000  18.436  16.270  1.00 33.02           C
ATOM   3363  O   GLU   431      -6.941  18.337  17.495  1.00 33.02           O
ATOM   3364  N   LEU   432      -5.913  18.295  15.483  1.00 41.94           N
ATOM   3365  CA  LEU   432      -4.647  17.933  16.059  1.00 41.94           C
ATOM   3366  CB  LEU   432      -4.068  16.657  15.426  1.00 41.94           C
ATOM   3367  CG  LEU   432      -4.894  15.401  15.763  1.00 41.94           C
ATOM   3368  CD1 LEU   432      -4.378  14.168  15.005  1.00 41.94           C
ATOM   3369  CD2 LEU   432      -4.937  15.164  17.283  1.00 41.94           C
ATOM   3370  C   LEU   432      -3.647  19.041  15.886  1.00 41.94           C
ATOM   3371  O   LEU   432      -3.314  19.428  14.768  1.00 41.94           O
ATOM   3372  N   ASP   433      -3.114  19.551  17.019  1.00 35.82           N
ATOM   3373  CA  ASP   433      -2.146  20.621  17.011  1.00 35.82           C
ATOM   3374  CB  ASP   433      -2.048  21.333  18.376  1.00 35.82           C
ATOM   3375  CG  ASP   433      -1.074  22.499  18.283  1.00 35.82           C
ATOM   3376  OD1 ASP   433      -0.499  22.715  17.183  1.00 35.82           O
ATOM   3377  OD2 ASP   433      -0.887  23.189  19.321  1.00 35.82           O
ATOM   3378  C   ASP   433      -0.800  20.021  16.716  1.00 35.82           C
ATOM   3379  O   ASP   433      -0.107  19.531  17.608  1.00 35.82           O
ATOM   3380  N   ARG   434      -0.443  19.997  15.418  1.00106.95           N
ATOM   3381  CA  ARG   434       0.771  19.443  14.872  1.00106.95           C
ATOM   3382  CB  ARG   434       0.643  19.241  13.359  1.00106.95           C
ATOM   3383  CG  ARG   434      -0.480  18.281  12.966  1.00106.95           C
ATOM   3384  CD  ARG   434      -0.796  18.326  11.472  1.00106.95           C
ATOM   3385  NE  ARG   434       0.499  18.186  10.749  1.00106.95           N
ATOM   3386  CZ  ARG   434       0.658  18.739   9.513  1.00106.95           C
ATOM   3387  NH1 ARG   434      -0.373  19.417   8.927  1.00106.95           N
ATOM   3388  NH2 ARG   434       1.853  18.624   8.863  1.00106.95           N
ATOM   3389  C   ARG   434       2.003  20.290  15.086  1.00106.95           C
ATOM   3390  O   ARG   434       3.083  19.766  15.349  1.00106.95           O
ATOM   3391  N   ALA   435       1.870  21.624  14.954  1.00 37.14           N
ATOM   3392  CA  ALA   435       2.978  22.547  14.932  1.00 37.14           C
ATOM   3393  CB  ALA   435       2.533  23.998  14.678  1.00 37.14           C
ATOM   3394  C   ALA   435       3.738  22.538  16.219  1.00 37.14           C
ATOM   3395  O   ALA   435       4.945  22.778  16.230  1.00 37.14           O
ATOM   3396  N   THR   436       3.047  22.313  17.348  1.00114.83           N
ATOM   3397  CA  THR   436       3.706  22.432  18.611  1.00114.83           C
ATOM   3398  CB  THR   436       2.744  22.189  19.745  1.00114.83           C
ATOM   3399  OG1 THR   436       3.403  22.341  20.987  1.00114.83           O
ATOM   3400  CG2 THR   436       2.109  20.793  19.624  1.00114.83           C
ATOM   3401  C   THR   436       4.905  21.521  18.718  1.00114.83           C
ATOM   3402  O   THR   436       6.033  21.986  18.866  1.00114.83           O
ATOM   3403  N   LEU   437       4.684  20.198  18.649  1.00 71.97           N
ATOM   3404  CA  LEU   437       5.661  19.145  18.731  1.00 71.97           C
ATOM   3405  CB  LEU   437       5.056  17.814  19.204  1.00 71.97           C
ATOM   3406  CG  LEU   437       4.497  17.890  20.636  1.00 71.97           C
ATOM   3407  CD1 LEU   437       3.980  16.522  21.106  1.00 71.97           C
ATOM   3408  CD2 LEU   437       5.519  18.505  21.606  1.00 71.97           C
ATOM   3409  C   LEU   437       6.360  18.888  17.426  1.00 71.97           C
ATOM   3410  O   LEU   437       7.327  18.128  17.400  1.00 71.97           O
ATOM   3411  N   LYS   438       5.858  19.430  16.299  1.00 73.70           N
ATOM   3412  CA  LYS   438       6.413  19.089  15.014  1.00 73.70           C
ATOM   3413  CB  LYS   438       7.932  19.329  14.901  1.00 73.70           C
ATOM   3414  CG  LYS   438       8.344  20.804  14.909  1.00 73.70           C
ATOM   3415  CD  LYS   438       9.854  21.009  15.074  1.00 73.70           C
ATOM   3416  CE  LYS   438      10.302  22.466  14.939  1.00 73.70           C
ATOM   3417  NZ  LYS   438      10.163  23.166  16.234  1.00 73.70           N
ATOM   3418  C   LYS   438       6.157  17.631  14.753  1.00 73.70           C
ATOM   3419  O   LYS   438       7.069  16.862  14.456  1.00 73.70           O
ATOM   3420  N   SER   439       4.872  17.228  14.864  1.00 32.04           N
ATOM   3421  CA  SER   439       4.449  15.861  14.689  1.00 32.04           C
ATOM   3422  CB  SER   439       2.946  15.669  14.946  1.00 32.04           C
ATOM   3423  OG  SER   439       2.644  16.003  16.292  1.00 32.04           O
ATOM   3424  C   SER   439       4.725  15.413  13.280  1.00 32.04           C
ATOM   3425  O   SER   439       4.346  16.071  12.316  1.00 32.04           O
ATOM   3426  N   ASP   440       5.387  14.242  13.153  1.00 52.61           N
ATOM   3427  CA  ASP   440       5.822  13.649  11.914  1.00 52.61           C
ATOM   3428  CB  ASP   440       6.938  12.601  12.091  1.00 52.61           C
ATOM   3429  CG  ASP   440       6.459  11.472  12.986  1.00 52.61           C
ATOM   3430  OD1 ASP   440       5.466  11.678  13.733  1.00 52.61           O
ATOM   3431  OD2 ASP   440       7.092  10.384  12.939  1.00 52.61           O
ATOM   3432  C   ASP   440       4.707  13.076  11.078  1.00 52.61           C
ATOM   3433  O   ASP   440       4.871  12.932   9.868  1.00 52.61           O
ATOM   3434  N   GLY   441       3.560  12.677  11.660  1.00 28.03           N
ATOM   3435  CA  GLY   441       2.522  12.193  10.785  1.00 28.03           C
ATOM   3436  C   GLY   441       2.371  10.691  10.831  1.00 28.03           C
ATOM   3437  O   GLY   441       1.555  10.144  10.089  1.00 28.03           O
ATOM   3438  N   VAL   442       3.143   9.971  11.674  1.00 29.58           N
ATOM   3439  CA  VAL   442       2.979   8.537  11.734  1.00 29.58           C
ATOM   3440  CB  VAL   442       4.219   7.775  11.370  1.00 29.58           C
ATOM   3441  CG1 VAL   442       4.601   8.110   9.926  1.00 29.58           C
ATOM   3442  CG2 VAL   442       5.324   8.106  12.382  1.00 29.58           C
ATOM   3443  C   VAL   442       2.655   8.174  13.159  1.00 29.58           C
ATOM   3444  O   VAL   442       3.145   8.797  14.097  1.00 29.58           O
ATOM   3445  N   PHE   443       1.850   7.111  13.354  1.00 49.33           N
ATOM   3446  CA  PHE   443       1.327   6.750  14.650  1.00 49.33           C
ATOM   3447  CB  PHE   443       0.219   5.687  14.585  1.00 49.33           C
ATOM   3448  CG  PHE   443      -0.966   6.300  13.924  1.00 49.33           C
ATOM   3449  CD1 PHE   443      -1.821   7.112  14.634  1.00 49.33           C
ATOM   3450  CD2 PHE   443      -1.229   6.057  12.593  1.00 49.33           C
ATOM   3451  CE1 PHE   443      -2.916   7.677  14.026  1.00 49.33           C
ATOM   3452  CE2 PHE   443      -2.323   6.620  11.981  1.00 49.33           C
ATOM   3453  CZ  PHE   443      -3.171   7.431  12.698  1.00 49.33           C
ATOM   3454  C   PHE   443       2.373   6.227  15.587  1.00 49.33           C
ATOM   3455  O   PHE   443       3.391   5.669  15.181  1.00 49.33           O
ATOM   3456  N   ARG   444       2.111   6.420  16.901  1.00 65.20           N
ATOM   3457  CA  ARG   444       2.966   5.978  17.976  1.00 65.20           C
ATOM   3458  CB  ARG   444       3.442   7.121  18.884  1.00 65.20           C
ATOM   3459  CG  ARG   444       4.346   8.133  18.185  1.00 65.20           C
ATOM   3460  CD  ARG   444       5.736   7.585  17.865  1.00 65.20           C
ATOM   3461  NE  ARG   444       6.558   8.727  17.380  1.00 65.20           N
ATOM   3462  CZ  ARG   444       6.524   9.084  16.065  1.00 65.20           C
ATOM   3463  NH1 ARG   444       5.704   8.419  15.201  1.00 65.20           N
ATOM   3464  NH2 ARG   444       7.312  10.103  15.615  1.00 65.20           N
ATOM   3465  C   ARG   444       2.179   5.061  18.870  1.00 65.20           C
ATOM   3466  O   ARG   444       0.959   4.956  18.760  1.00 65.20           O
ATOM   3467  N   SER   445       2.889   4.327  19.755  1.00 33.03           N
ATOM   3468  CA  SER   445       2.265   3.447  20.709  1.00 33.03           C
ATOM   3469  CB  SER   445       3.109   2.209  21.063  1.00 33.03           C
ATOM   3470  OG  SER   445       3.404   1.440  19.911  1.00 33.03           O
ATOM   3471  C   SER   445       2.143   4.177  22.014  1.00 33.03           C
ATOM   3472  O   SER   445       2.785   5.202  22.233  1.00 33.03           O
ATOM   3473  N   SER   446       1.320   3.624  22.930  1.00 30.13           N
ATOM   3474  CA  SER   446       1.087   4.177  24.236  1.00 30.13           C
ATOM   3475  CB  SER   446      -0.314   3.858  24.785  1.00 30.13           C
ATOM   3476  OG  SER   446      -0.479   2.453  24.918  1.00 30.13           O
ATOM   3477  C   SER   446       2.074   3.575  25.197  1.00 30.13           C
ATOM   3478  O   SER   446       2.915   2.762  24.820  1.00 30.13           O
ATOM   3479  N   PRO   447       2.012   4.004  26.437  1.00 53.78           N
ATOM   3480  CA  PRO   447       2.818   3.415  27.477  1.00 53.78           C
ATOM   3481  CD  PRO   447       1.664   5.385  26.734  1.00 53.78           C
ATOM   3482  CB  PRO   447       2.653   4.325  28.691  1.00 53.78           C
ATOM   3483  CG  PRO   447       2.358   5.703  28.071  1.00 53.78           C
ATOM   3484  C   PRO   447       2.374   2.000  27.692  1.00 53.78           C
ATOM   3485  O   PRO   447       3.146   1.197  28.212  1.00 53.78           O
ATOM   3486  N   ARG   448       1.112   1.693  27.342  1.00 83.69           N
ATOM   3487  CA  ARG   448       0.573   0.366  27.442  1.00 83.69           C
ATOM   3488  CB  ARG   448      -0.897   0.361  26.996  1.00 83.69           C
ATOM   3489  CG  ARG   448      -1.691  -0.889  27.354  1.00 83.69           C
ATOM   3490  CD  ARG   448      -3.131  -0.817  26.842  1.00 83.69           C
ATOM   3491  NE  ARG   448      -3.943  -1.727  27.686  1.00 83.69           N
ATOM   3492  CZ  ARG   448      -4.447  -1.262  28.865  1.00 83.69           C
ATOM   3493  NH1 ARG   448      -4.259   0.042  29.222  1.00 83.69           N
ATOM   3494  NH2 ARG   448      -5.132  -2.099  29.693  1.00 83.69           N
ATOM   3495  C   ARG   448       1.332  -0.498  26.482  1.00 83.69           C
ATOM   3496  O   ARG   448       1.723  -1.616  26.806  1.00 83.69           O
ATOM   3497  N   GLY   449       1.538   0.017  25.252  1.00 18.97           N
ATOM   3498  CA  GLY   449       2.215  -0.702  24.208  1.00 18.97           C
ATOM   3499  C   GLY   449       3.663  -0.897  24.541  1.00 18.97           C
ATOM   3500  O   GLY   449       4.225  -1.959  24.280  1.00 18.97           O
ATOM   3501  N   TRP   450       4.316   0.150  25.080  1.00 55.54           N
ATOM   3502  CA  TRP   450       5.723   0.096  25.365  1.00 55.54           C
ATOM   3503  CB  TRP   450       6.351   1.477  25.587  1.00 55.54           C
ATOM   3504  CG  TRP   450       6.438   2.227  24.281  1.00 55.54           C
ATOM   3505  CD2 TRP   450       7.300   1.824  23.205  1.00 55.54           C
ATOM   3506  CD1 TRP   450       5.745   3.315  23.835  1.00 55.54           C
ATOM   3507  NE1 TRP   450       6.128   3.620  22.549  1.00 55.54           N
ATOM   3508  CE2 TRP   450       7.083   2.707  22.149  1.00 55.54           C
ATOM   3509  CE3 TRP   450       8.192   0.795  23.103  1.00 55.54           C
ATOM   3510  CZ2 TRP   450       7.760   2.575  20.970  1.00 55.54           C
ATOM   3511  CZ3 TRP   450       8.880   0.667  21.917  1.00 55.54           C
ATOM   3512  CH2 TRP   450       8.667   1.541  20.871  1.00 55.54           C
ATOM   3513  C   TRP   450       6.041  -0.823  26.505  1.00 55.54           C
ATOM   3514  O   TRP   450       7.045  -1.532  26.469  1.00 55.54           O
ATOM   3515  N   PHE   451       5.195  -0.829  27.549  1.00 30.38           N
ATOM   3516  CA  PHE   451       5.407  -1.628  28.725  1.00 30.38           C
ATOM   3517  CB  PHE   451       4.267  -1.395  29.737  1.00 30.38           C
ATOM   3518  CG  PHE   451       4.472  -2.187  30.982  1.00 30.38           C
ATOM   3519  CD1 PHE   451       5.275  -1.705  31.990  1.00 30.38           C
ATOM   3520  CD2 PHE   451       3.845  -3.399  31.156  1.00 30.38           C
ATOM   3521  CE1 PHE   451       5.459  -2.427  33.145  1.00 30.38           C
ATOM   3522  CE2 PHE   451       4.026  -4.126  32.308  1.00 30.38           C
ATOM   3523  CZ  PHE   451       4.835  -3.640  33.306  1.00 30.38           C
ATOM   3524  C   PHE   451       5.393  -3.077  28.336  1.00 30.38           C
ATOM   3525  O   PHE   451       6.228  -3.861  28.788  1.00 30.38           O
ATOM   3526  N   THR   452       4.435  -3.466  27.477  1.00 17.99           N
ATOM   3527  CA  THR   452       4.286  -4.837  27.079  1.00 17.99           C
ATOM   3528  CB  THR   452       3.087  -5.045  26.199  1.00 17.99           C
ATOM   3529  OG1 THR   452       1.914  -4.613  26.873  1.00 17.99           O
ATOM   3530  CG2 THR   452       2.976  -6.540  25.856  1.00 17.99           C
ATOM   3531  C   THR   452       5.498  -5.282  26.325  1.00 17.99           C
ATOM   3532  O   THR   452       5.975  -6.399  26.511  1.00 17.99           O
ATOM   3533  N   PHE   453       6.032  -4.420  25.442  1.00 32.42           N
ATOM   3534  CA  PHE   453       7.161  -4.779  24.633  1.00 32.42           C
ATOM   3535  CB  PHE   453       7.504  -3.661  23.629  1.00 32.42           C
ATOM   3536  CG  PHE   453       8.659  -4.082  22.792  1.00 32.42           C
ATOM   3537  CD1 PHE   453       8.500  -5.036  21.813  1.00 32.42           C
ATOM   3538  CD2 PHE   453       9.896  -3.504  22.965  1.00 32.42           C
ATOM   3539  CE1 PHE   453       9.562  -5.424  21.032  1.00 32.42           C
ATOM   3540  CE2 PHE   453      10.962  -3.888  22.185  1.00 32.42           C
ATOM   3541  CZ  PHE   453      10.796  -4.850  21.219  1.00 32.42           C
ATOM   3542  C   PHE   453       8.349  -5.034  25.509  1.00 32.42           C
ATOM   3543  O   PHE   453       9.039  -6.039  25.345  1.00 32.42           O
ATOM   3544  N   GLY   454       8.614  -4.135  26.475  1.00 18.35           N
ATOM   3545  CA  GLY   454       9.772  -4.300  27.306  1.00 18.35           C
ATOM   3546  C   GLY   454       9.663  -5.546  28.135  1.00 18.35           C
ATOM   3547  O   GLY   454      10.599  -6.339  28.210  1.00 18.35           O
ATOM   3548  N   HIS   455       8.502  -5.741  28.783  1.00 64.41           N
ATOM   3549  CA  HIS   455       8.291  -6.821  29.704  1.00 64.41           C
ATOM   3550  ND1 HIS   455       7.727  -4.139  31.256  1.00 64.41           N
ATOM   3551  CG  HIS   455       7.579  -5.459  31.620  1.00 64.41           C
ATOM   3552  CB  HIS   455       7.142  -6.540  30.676  1.00 64.41           C
ATOM   3553  NE2 HIS   455       8.341  -4.282  33.388  1.00 64.41           N
ATOM   3554  CD2 HIS   455       7.957  -5.528  32.925  1.00 64.41           C
ATOM   3555  CE1 HIS   455       8.187  -3.481  32.350  1.00 64.41           C
ATOM   3556  C   HIS   455       8.150  -8.163  29.057  1.00 64.41           C
ATOM   3557  O   HIS   455       8.379  -9.174  29.714  1.00 64.41           O
ATOM   3558  N   ALA   456       7.620  -8.234  27.823  1.00 34.53           N
ATOM   3559  CA  ALA   456       7.585  -9.481  27.103  1.00 34.53           C
ATOM   3560  CB  ALA   456       6.679  -9.423  25.862  1.00 34.53           C
ATOM   3561  C   ALA   456       8.962  -9.835  26.628  1.00 34.53           C
ATOM   3562  O   ALA   456       9.336 -11.005  26.586  1.00 34.53           O
ATOM   3563  N   SER   457       9.735  -8.824  26.178  1.00 19.52           N
ATOM   3564  CA  SER   457      11.060  -9.065  25.681  1.00 19.52           C
ATOM   3565  CB  SER   457      11.699  -7.809  25.060  1.00 19.52           C
ATOM   3566  OG  SER   457      10.953  -7.393  23.926  1.00 19.52           O
ATOM   3567  C   SER   457      11.919  -9.489  26.823  1.00 19.52           C
ATOM   3568  O   SER   457      12.670 -10.455  26.716  1.00 19.52           O
ATOM   3569  N   PHE   458      11.818  -8.776  27.960  1.00 37.86           N
ATOM   3570  CA  PHE   458      12.621  -9.120  29.091  1.00 37.86           C
ATOM   3571  CB  PHE   458      12.544  -8.120  30.255  1.00 37.86           C
ATOM   3572  CG  PHE   458      13.477  -7.020  29.886  1.00 37.86           C
ATOM   3573  CD1 PHE   458      14.833  -7.236  29.977  1.00 37.86           C
ATOM   3574  CD2 PHE   458      13.021  -5.794  29.465  1.00 37.86           C
ATOM   3575  CE1 PHE   458      15.729  -6.247  29.648  1.00 37.86           C
ATOM   3576  CE2 PHE   458      13.914  -4.800  29.134  1.00 37.86           C
ATOM   3577  CZ  PHE   458      15.268  -5.027  29.222  1.00 37.86           C
ATOM   3578  C   PHE   458      12.253 -10.482  29.574  1.00 37.86           C
ATOM   3579  O   PHE   458      13.128 -11.296  29.855  1.00 37.86           O
ATOM   3580  N   ALA   459      10.952 -10.795  29.648  1.00 16.49           N
ATOM   3581  CA  ALA   459      10.543 -12.077  30.143  1.00 16.49           C
ATOM   3582  CB  ALA   459       9.013 -12.243  30.164  1.00 16.49           C
ATOM   3583  C   ALA   459      11.098 -13.142  29.255  1.00 16.49           C
ATOM   3584  O   ALA   459      11.503 -14.198  29.737  1.00 16.49           O
ATOM   3585  N   LEU   460      11.107 -12.910  27.930  1.00 25.34           N
ATOM   3586  CA  LEU   460      11.630 -13.890  27.018  1.00 25.34           C
ATOM   3587  CB  LEU   460      11.437 -13.502  25.543  1.00 25.34           C
ATOM   3588  CG  LEU   460      11.960 -14.568  24.563  1.00 25.34           C
ATOM   3589  CD1 LEU   460      11.172 -15.880  24.709  1.00 25.34           C
ATOM   3590  CD2 LEU   460      11.978 -14.045  23.118  1.00 25.34           C
ATOM   3591  C   LEU   460      13.103 -14.046  27.269  1.00 25.34           C
ATOM   3592  O   LEU   460      13.613 -15.163  27.323  1.00 25.34           O
ATOM   3593  N   LEU   461      13.825 -12.921  27.444  1.00 78.97           N
ATOM   3594  CA  LEU   461      15.241 -12.964  27.690  1.00 78.97           C
ATOM   3595  CB  LEU   461      15.929 -11.589  27.702  1.00 78.97           C
ATOM   3596  CG  LEU   461      16.269 -11.041  26.300  1.00 78.97           C
ATOM   3597  CD1 LEU   461      15.033 -10.878  25.407  1.00 78.97           C
ATOM   3598  CD2 LEU   461      17.090  -9.749  26.408  1.00 78.97           C
ATOM   3599  C   LEU   461      15.511 -13.636  29.000  1.00 78.97           C
ATOM   3600  O   LEU   461      16.502 -14.347  29.148  1.00 78.97           O
ATOM   3601  N   PHE   462      14.634 -13.421  29.993  1.00 54.98           N
ATOM   3602  CA  PHE   462      14.766 -14.000  31.298  1.00 54.98           C
ATOM   3603  CB  PHE   462      13.772 -13.462  32.348  1.00 54.98           C
ATOM   3604  CG  PHE   462      14.351 -12.223  32.949  1.00 54.98           C
ATOM   3605  CD1 PHE   462      14.298 -11.009  32.306  1.00 54.98           C
ATOM   3606  CD2 PHE   462      14.951 -12.281  34.187  1.00 54.98           C
ATOM   3607  CE1 PHE   462      14.833  -9.881  32.878  1.00 54.98           C
ATOM   3608  CE2 PHE   462      15.488 -11.156  34.767  1.00 54.98           C
ATOM   3609  CZ  PHE   462      15.430  -9.950  34.111  1.00 54.98           C
ATOM   3610  C   PHE   462      14.619 -15.481  31.223  1.00 54.98           C
ATOM   3611  O   PHE   462      15.085 -16.187  32.114  1.00 54.98           O
ATOM   3612  N   PHE   463      13.904 -15.994  30.209  1.00 30.87           N
ATOM   3613  CA  PHE   463      13.756 -17.416  30.088  1.00 30.87           C
ATOM   3614  CB  PHE   463      12.870 -17.826  28.899  1.00 30.87           C
ATOM   3615  CG  PHE   463      12.744 -19.313  28.895  1.00 30.87           C
ATOM   3616  CD1 PHE   463      11.883 -19.943  29.763  1.00 30.87           C
ATOM   3617  CD2 PHE   463      13.476 -20.075  28.014  1.00 30.87           C
ATOM   3618  CE1 PHE   463      11.758 -21.313  29.758  1.00 30.87           C
ATOM   3619  CE2 PHE   463      13.357 -21.446  28.004  1.00 30.87           C
ATOM   3620  CZ  PHE   463      12.497 -22.067  28.878  1.00 30.87           C
ATOM   3621  C   PHE   463      15.121 -18.009  29.909  1.00 30.87           C
ATOM   3622  O   PHE   463      15.430 -19.051  30.480  1.00 30.87           O
ATOM   3623  N   PHE   464      15.989 -17.362  29.111  1.00 27.00           N
ATOM   3624  CA  PHE   464      17.303 -17.887  28.866  1.00 27.00           C
ATOM   3625  CB  PHE   464      18.094 -17.029  27.865  1.00 27.00           C
ATOM   3626  CG  PHE   464      19.335 -17.772  27.506  1.00 27.00           C
ATOM   3627  CD1 PHE   464      19.297 -18.756  26.545  1.00 27.00           C
ATOM   3628  CD2 PHE   464      20.533 -17.486  28.119  1.00 27.00           C
ATOM   3629  CE1 PHE   464      20.436 -19.448  26.204  1.00 27.00           C
ATOM   3630  CE2 PHE   464      21.674 -18.174  27.782  1.00 27.00           C
ATOM   3631  CZ  PHE   464      21.627 -19.157  26.822  1.00 27.00           C
ATOM   3632  C   PHE   464      18.068 -17.920  30.157  1.00 27.00           C
ATOM   3633  O   PHE   464      18.755 -18.897  30.450  1.00 27.00           O
ATOM   3634  N   GLY   465      17.965 -16.844  30.964  1.00 13.34           N
ATOM   3635  CA  GLY   465      18.694 -16.720  32.198  1.00 13.34           C
ATOM   3636  C   GLY   465      18.275 -17.790  33.163  1.00 13.34           C
ATOM   3637  O   GLY   465      19.094 -18.309  33.919  1.00 13.34           O
ATOM   3638  N   HIS   466      16.971 -18.114  33.201  1.00 25.97           N
ATOM   3639  CA  HIS   466      16.503 -19.152  34.075  1.00 25.97           C
ATOM   3640  ND1 HIS   466      14.317 -20.653  36.054  1.00 25.97           N
ATOM   3641  CG  HIS   466      14.489 -20.576  34.691  1.00 25.97           C
ATOM   3642  CB  HIS   466      14.984 -19.365  33.955  1.00 25.97           C
ATOM   3643  NE2 HIS   466      13.725 -22.632  35.229  1.00 25.97           N
ATOM   3644  CD2 HIS   466      14.122 -21.792  34.203  1.00 25.97           C
ATOM   3645  CE1 HIS   466      13.859 -21.902  36.322  1.00 25.97           C
ATOM   3646  C   HIS   466      17.155 -20.427  33.657  1.00 25.97           C
ATOM   3647  O   HIS   466      17.656 -21.180  34.490  1.00 25.97           O
ATOM   3648  N   ILE   467      17.166 -20.699  32.338  1.00 70.65           N
ATOM   3649  CA  ILE   467      17.769 -21.900  31.848  1.00 70.65           C
ATOM   3650  CB  ILE   467      17.535 -22.149  30.384  1.00 70.65           C
ATOM   3651  CG2 ILE   467      18.617 -23.124  29.890  1.00 70.65           C
ATOM   3652  CG1 ILE   467      16.106 -22.678  30.159  1.00 70.65           C
ATOM   3653  CD1 ILE   467      14.994 -21.745  30.626  1.00 70.65           C
ATOM   3654  C   ILE   467      19.243 -21.887  32.121  1.00 70.65           C
ATOM   3655  O   ILE   467      19.799 -22.901  32.538  1.00 70.65           O
ATOM   3656  N   TRP   468      19.925 -20.747  31.895  1.00 41.09           N
ATOM   3657  CA  TRP   468      21.348 -20.719  32.089  1.00 41.09           C
ATOM   3658  CB  TRP   468      21.998 -19.402  31.635  1.00 41.09           C
ATOM   3659  CG  TRP   468      23.500 -19.410  31.777  1.00 41.09           C
ATOM   3660  CD2 TRP   468      24.386 -20.048  30.844  1.00 41.09           C
ATOM   3661  CD1 TRP   468      24.285 -18.887  32.761  1.00 41.09           C
ATOM   3662  NE1 TRP   468      25.607 -19.157  32.498  1.00 41.09           N
ATOM   3663  CE2 TRP   468      25.683 -19.873  31.322  1.00 41.09           C
ATOM   3664  CE3 TRP   468      24.136 -20.730  29.686  1.00 41.09           C
ATOM   3665  CZ2 TRP   468      26.757 -20.379  30.646  1.00 41.09           C
ATOM   3666  CZ3 TRP   468      25.220 -21.233  29.003  1.00 41.09           C
ATOM   3667  CH2 TRP   468      26.505 -21.061  29.476  1.00 41.09           C
ATOM   3668  C   TRP   468      21.703 -20.940  33.535  1.00 41.09           C
ATOM   3669  O   TRP   468      22.509 -21.810  33.854  1.00 41.09           O
ATOM   3670  N   HIS   469      21.097 -20.164  34.454  1.00 50.45           N
ATOM   3671  CA  HIS   469      21.392 -20.273  35.857  1.00 50.45           C
ATOM   3672  ND1 HIS   469      22.796 -17.842  37.542  1.00 50.45           N
ATOM   3673  CG  HIS   469      21.635 -17.932  36.806  1.00 50.45           C
ATOM   3674  CB  HIS   469      20.793 -19.169  36.746  1.00 50.45           C
ATOM   3675  NE2 HIS   469      22.497 -15.862  36.577  1.00 50.45           N
ATOM   3676  CD2 HIS   469      21.468 -16.716  36.222  1.00 50.45           C
ATOM   3677  CE1 HIS   469      23.270 -16.583  37.369  1.00 50.45           C
ATOM   3678  C   HIS   469      20.901 -21.572  36.405  1.00 50.45           C
ATOM   3679  O   HIS   469      21.401 -22.032  37.429  1.00 50.45           O
ATOM   3680  N   GLY   470      19.826 -22.135  35.826  1.00 18.14           N
ATOM   3681  CA  GLY   470      19.363 -23.407  36.296  1.00 18.14           C
ATOM   3682  C   GLY   470      20.375 -24.455  35.945  1.00 18.14           C
ATOM   3683  O   GLY   470      20.694 -25.325  36.753  1.00 18.14           O
ATOM   3684  N   ALA   471      20.884 -24.405  34.698  1.00 21.67           N
ATOM   3685  CA  ALA   471      21.831 -25.368  34.217  1.00 21.67           C
ATOM   3686  CB  ALA   471      22.166 -25.178  32.728  1.00 21.67           C
ATOM   3687  C   ALA   471      23.111 -25.231  34.977  1.00 21.67           C
ATOM   3688  O   ALA   471      23.689 -26.217  35.432  1.00 21.67           O
ATOM   3689  N   ARG   472      23.564 -23.981  35.168  1.00 96.72           N
ATOM   3690  CA  ARG   472      24.809 -23.720  35.820  1.00 96.72           C
ATOM   3691  CB  ARG   472      25.094 -22.218  36.001  1.00 96.72           C
ATOM   3692  CG  ARG   472      25.731 -21.529  34.795  1.00 96.72           C
ATOM   3693  CD  ARG   472      27.073 -20.879  35.145  1.00 96.72           C
ATOM   3694  NE  ARG   472      27.848 -21.869  35.945  1.00 96.72           N
ATOM   3695  CZ  ARG   472      28.430 -21.510  37.127  1.00 96.72           C
ATOM   3696  NH1 ARG   472      28.271 -20.246  37.619  1.00 96.72           N
ATOM   3697  NH2 ARG   472      29.182 -22.419  37.814  1.00 96.72           N
ATOM   3698  C   ARG   472      24.747 -24.287  37.193  1.00 96.72           C
ATOM   3699  O   ARG   472      25.710 -24.873  37.680  1.00 96.72           O
ATOM   3700  N   THR   473      23.608 -24.101  37.869  1.00 98.37           N
ATOM   3701  CA  THR   473      23.529 -24.522  39.231  1.00 98.37           C
ATOM   3702  CB  THR   473      22.321 -23.957  39.932  1.00 98.37           C
ATOM   3703  OG1 THR   473      22.485 -24.060  41.333  1.00 98.37           O
ATOM   3704  CG2 THR   473      21.050 -24.699  39.502  1.00 98.37           C
ATOM   3705  C   THR   473      23.578 -26.023  39.372  1.00 98.37           C
ATOM   3706  O   THR   473      24.384 -26.546  40.142  1.00 98.37           O
ATOM   3707  N   LEU   474      22.751 -26.762  38.606  1.00 41.39           N
ATOM   3708  CA  LEU   474      22.665 -28.196  38.729  1.00 41.39           C
ATOM   3709  CB  LEU   474      21.553 -28.804  37.855  1.00 41.39           C
ATOM   3710  CG  LEU   474      20.131 -28.369  38.254  1.00 41.39           C
ATOM   3711  CD1 LEU   474      19.075 -29.028  37.353  1.00 41.39           C
ATOM   3712  CD2 LEU   474      19.868 -28.614  39.749  1.00 41.39           C
ATOM   3713  C   LEU   474      23.955 -28.827  38.293  1.00 41.39           C
ATOM   3714  O   LEU   474      24.420 -29.808  38.868  1.00 41.39           O
ATOM   3715  N   PHE   475      24.522 -28.263  37.220  1.00 91.83           N
ATOM   3716  CA  PHE   475      25.695 -28.616  36.476  1.00 91.83           C
ATOM   3717  CB  PHE   475      25.645 -28.117  35.025  1.00 91.83           C
ATOM   3718  CG  PHE   475      24.648 -29.001  34.358  1.00 91.83           C
ATOM   3719  CD1 PHE   475      23.299 -28.757  34.472  1.00 91.83           C
ATOM   3720  CD2 PHE   475      25.067 -30.087  33.628  1.00 91.83           C
ATOM   3721  CE1 PHE   475      22.383 -29.579  33.859  1.00 91.83           C
ATOM   3722  CE2 PHE   475      24.157 -30.912  33.013  1.00 91.83           C
ATOM   3723  CZ  PHE   475      22.811 -30.659  33.127  1.00 91.83           C
ATOM   3724  C   PHE   475      26.985 -28.182  37.102  1.00 91.83           C
ATOM   3725  O   PHE   475      28.029 -28.389  36.497  1.00 91.83           O
ATOM   3726  N   ARG   476      26.980 -27.519  38.271  1.00108.97           N
ATOM   3727  CA  ARG   476      28.149 -26.844  38.771  1.00108.97           C
ATOM   3728  CB  ARG   476      27.979 -26.296  40.194  1.00108.97           C
ATOM   3729  CG  ARG   476      29.064 -25.278  40.546  1.00108.97           C
ATOM   3730  CD  ARG   476      28.938 -24.706  41.955  1.00108.97           C
ATOM   3731  NE  ARG   476      29.869 -23.545  42.052  1.00108.97           N
ATOM   3732  CZ  ARG   476      29.423 -22.297  41.729  1.00108.97           C
ATOM   3733  NH1 ARG   476      28.123 -22.116  41.352  1.00108.97           N
ATOM   3734  NH2 ARG   476      30.268 -21.228  41.789  1.00108.97           N
ATOM   3735  C   ARG   476      29.408 -27.678  38.759  1.00108.97           C
ATOM   3736  O   ARG   476      30.478 -27.141  38.481  1.00108.97           O
ATOM   3737  N   ASP   477      29.357 -28.989  39.047  1.00 47.43           N
ATOM   3738  CA  ASP   477      30.573 -29.764  39.109  1.00 47.43           C
ATOM   3739  CB  ASP   477      30.307 -31.262  39.318  1.00 47.43           C
ATOM   3740  CG  ASP   477      29.493 -31.448  40.584  1.00 47.43           C
ATOM   3741  OD1 ASP   477      28.434 -30.776  40.707  1.00 47.43           O
ATOM   3742  OD2 ASP   477      29.918 -32.263  41.446  1.00 47.43           O
ATOM   3743  C   ASP   477      31.274 -29.697  37.778  1.00 47.43           C
ATOM   3744  O   ASP   477      32.496 -29.571  37.704  1.00 47.43           O
ATOM   3745  N   VAL   478      30.478 -29.814  36.703  1.00 63.76           N
ATOM   3746  CA  VAL   478      30.822 -29.900  35.305  1.00 63.76           C
ATOM   3747  CB  VAL   478      29.659 -30.423  34.498  1.00 63.76           C
ATOM   3748  CG1 VAL   478      30.027 -30.513  33.006  1.00 63.76           C
ATOM   3749  CG2 VAL   478      29.231 -31.771  35.105  1.00 63.76           C
ATOM   3750  C   VAL   478      31.294 -28.601  34.695  1.00 63.76           C
ATOM   3751  O   VAL   478      31.885 -28.610  33.618  1.00 63.76           O
ATOM   3752  N   PHE   479      31.053 -27.441  35.328  1.00 53.30           N
ATOM   3753  CA  PHE   479      31.256 -26.164  34.683  1.00 53.30           C
ATOM   3754  CB  PHE   479      31.016 -24.993  35.652  1.00 53.30           C
ATOM   3755  CG  PHE   479      31.032 -23.717  34.884  1.00 53.30           C
ATOM   3756  CD1 PHE   479      29.952 -23.355  34.111  1.00 53.30           C
ATOM   3757  CD2 PHE   479      32.113 -22.870  34.950  1.00 53.30           C
ATOM   3758  CE1 PHE   479      29.956 -22.174  33.406  1.00 53.30           C
ATOM   3759  CE2 PHE   479      32.122 -21.689  34.247  1.00 53.30           C
ATOM   3760  CZ  PHE   479      31.044 -21.339  33.472  1.00 53.30           C
ATOM   3761  C   PHE   479      32.634 -26.020  34.090  1.00 53.30           C
ATOM   3762  O   PHE   479      32.754 -25.616  32.935  1.00 53.30           O
ATOM   3763  N   ALA   480      33.713 -26.329  34.837  1.00 16.16           N
ATOM   3764  CA  ALA   480      35.034 -26.190  34.281  1.00 16.16           C
ATOM   3765  CB  ALA   480      36.139 -26.515  35.299  1.00 16.16           C
ATOM   3766  C   ALA   480      35.184 -27.141  33.133  1.00 16.16           C
ATOM   3767  O   ALA   480      35.738 -26.795  32.092  1.00 16.16           O
ATOM   3768  N   GLY   481      34.684 -28.377  33.291  1.00 11.13           N
ATOM   3769  CA  GLY   481      34.799 -29.355  32.248  1.00 11.13           C
ATOM   3770  C   GLY   481      34.177 -30.600  32.784  1.00 11.13           C
ATOM   3771  O   GLY   481      33.513 -30.583  33.818  1.00 11.13           O
ATOM   3772  N   ILE   482      34.395 -31.733  32.100  1.00 34.96           N
ATOM   3773  CA  ILE   482      33.826 -32.963  32.558  1.00 34.96           C
ATOM   3774  CB  ILE   482      33.160 -33.763  31.478  1.00 34.96           C
ATOM   3775  CG2 ILE   482      34.230 -34.159  30.451  1.00 34.96           C
ATOM   3776  CG1 ILE   482      32.398 -34.953  32.083  1.00 34.96           C
ATOM   3777  CD1 ILE   482      31.465 -35.651  31.094  1.00 34.96           C
ATOM   3778  C   ILE   482      34.986 -33.756  33.059  1.00 34.96           C
ATOM   3779  O   ILE   482      36.134 -33.403  32.801  1.00 34.96           O
ATOM   3780  N   ASP   483      34.713 -34.826  33.831  1.00 28.34           N
ATOM   3781  CA  ASP   483      35.771 -35.594  34.419  1.00 28.34           C
ATOM   3782  CB  ASP   483      35.266 -36.811  35.213  1.00 28.34           C
ATOM   3783  CG  ASP   483      34.520 -36.305  36.439  1.00 28.34           C
ATOM   3784  OD1 ASP   483      34.692 -35.106  36.785  1.00 28.34           O
ATOM   3785  OD2 ASP   483      33.766 -37.112  37.045  1.00 28.34           O
ATOM   3786  C   ASP   483      36.664 -36.103  33.332  1.00 28.34           C
ATOM   3787  O   ASP   483      36.220 -36.588  32.290  1.00 28.34           O
ATOM   3788  N   PRO   484      37.941 -35.970  33.577  1.00 51.75           N
ATOM   3789  CA  PRO   484      38.935 -36.428  32.644  1.00 51.75           C
ATOM   3790  CD  PRO   484      38.430 -34.868  34.392  1.00 51.75           C
ATOM   3791  CB  PRO   484      40.265 -35.871  33.145  1.00 51.75           C
ATOM   3792  CG  PRO   484      39.857 -34.585  33.888  1.00 51.75           C
ATOM   3793  C   PRO   484      38.908 -37.912  32.512  1.00 51.75           C
ATOM   3794  O   PRO   484      39.340 -38.425  31.479  1.00 51.75           O
ATOM   3795  N   ASP   485      38.443 -38.628  33.550  1.00 34.46           N
ATOM   3796  CA  ASP   485      38.368 -40.053  33.451  1.00 34.46           C
ATOM   3797  CB  ASP   485      39.073 -40.779  34.610  1.00 34.46           C
ATOM   3798  CG  ASP   485      40.575 -40.629  34.416  1.00 34.46           C
ATOM   3799  OD1 ASP   485      41.098 -41.161  33.399  1.00 34.46           O
ATOM   3800  OD2 ASP   485      41.223 -39.990  35.287  1.00 34.46           O
ATOM   3801  C   ASP   485      36.921 -40.406  33.513  1.00 34.46           C
ATOM   3802  O   ASP   485      36.383 -40.676  34.586  1.00 34.46           O
ATOM   3803  N   LEU   486      36.248 -40.404  32.345  1.00 36.46           N
ATOM   3804  CA  LEU   486      34.859 -40.746  32.301  1.00 36.46           C
ATOM   3805  CB  LEU   486      34.069 -39.902  31.284  1.00 36.46           C
ATOM   3806  CG  LEU   486      32.552 -40.155  31.293  1.00 36.46           C
ATOM   3807  CD1 LEU   486      31.934 -39.785  32.652  1.00 36.46           C
ATOM   3808  CD2 LEU   486      31.867 -39.431  30.123  1.00 36.46           C
ATOM   3809  C   LEU   486      34.835 -42.181  31.880  1.00 36.46           C
ATOM   3810  O   LEU   486      35.505 -42.571  30.925  1.00 36.46           O
ATOM   3811  N   ASP   487      34.054 -43.012  32.593  1.00 41.57           N
ATOM   3812  CA  ASP   487      34.105 -44.432  32.396  1.00 41.57           C
ATOM   3813  CB  ASP   487      33.786 -45.213  33.681  1.00 41.57           C
ATOM   3814  CG  ASP   487      34.923 -44.954  34.661  1.00 41.57           C
ATOM   3815  OD1 ASP   487      36.011 -44.513  34.203  1.00 41.57           O
ATOM   3816  OD2 ASP   487      34.719 -45.191  35.882  1.00 41.57           O
ATOM   3817  C   ASP   487      33.162 -44.896  31.324  1.00 41.57           C
ATOM   3818  O   ASP   487      32.709 -44.140  30.466  1.00 41.57           O
ATOM   3819  N   ALA   488      32.846 -46.204  31.409  1.00 54.92           N
ATOM   3820  CA  ALA   488      32.086 -47.055  30.533  1.00 54.92           C
ATOM   3821  CB  ALA   488      32.025 -48.512  31.024  1.00 54.92           C
ATOM   3822  C   ALA   488      30.674 -46.566  30.385  1.00 54.92           C
ATOM   3823  O   ALA   488      29.967 -46.968  29.464  1.00 54.92           O
ATOM   3824  N   GLN   489      30.199 -45.732  31.322  1.00 81.39           N
ATOM   3825  CA  GLN   489      28.847 -45.247  31.316  1.00 81.39           C
ATOM   3826  CB  GLN   489      28.541 -44.243  32.442  1.00 81.39           C
ATOM   3827  CG  GLN   489      28.525 -44.863  33.844  1.00 81.39           C
ATOM   3828  CD  GLN   489      29.922 -44.776  34.442  1.00 81.39           C
ATOM   3829  OE1 GLN   489      30.882 -44.419  33.760  1.00 81.39           O
ATOM   3830  NE2 GLN   489      30.040 -45.109  35.756  1.00 81.39           N
ATOM   3831  C   GLN   489      28.537 -44.576  30.006  1.00 81.39           C
ATOM   3832  O   GLN   489      27.370 -44.423  29.653  1.00 81.39           O
ATOM   3833  N   VAL   490      29.559 -44.099  29.276  1.00 40.52           N
ATOM   3834  CA  VAL   490      29.363 -43.435  28.012  1.00 40.52           C
ATOM   3835  CB  VAL   490      30.647 -42.943  27.410  1.00 40.52           C
ATOM   3836  CG1 VAL   490      31.243 -41.872  28.337  1.00 40.52           C
ATOM   3837  CG2 VAL   490      31.577 -44.145  27.171  1.00 40.52           C
ATOM   3838  C   VAL   490      28.716 -44.352  27.001  1.00 40.52           C
ATOM   3839  O   VAL   490      28.031 -43.873  26.097  1.00 40.52           O
ATOM   3840  N   GLU   491      28.939 -45.682  27.098  1.00 41.75           N
ATOM   3841  CA  GLU   491      28.501 -46.630  26.098  1.00 41.75           C
ATOM   3842  CB  GLU   491      29.407 -47.867  26.046  1.00 41.75           C
ATOM   3843  CG  GLU   491      30.849 -47.529  25.675  1.00 41.75           C
ATOM   3844  CD  GLU   491      31.655 -48.815  25.762  1.00 41.75           C
ATOM   3845  OE1 GLU   491      31.020 -49.897  25.879  1.00 41.75           O
ATOM   3846  OE2 GLU   491      32.910 -48.734  25.718  1.00 41.75           O
ATOM   3847  C   GLU   491      27.091 -47.122  26.294  1.00 41.75           C
ATOM   3848  O   GLU   491      26.509 -47.011  27.373  1.00 41.75           O
ATOM   3849  N   PHE   492      26.508 -47.679  25.204  1.00 42.77           N
ATOM   3850  CA  PHE   492      25.165 -48.198  25.194  1.00 42.77           C
ATOM   3851  CB  PHE   492      24.541 -48.270  23.785  1.00 42.77           C
ATOM   3852  CG  PHE   492      24.401 -46.902  23.212  1.00 42.77           C
ATOM   3853  CD1 PHE   492      23.281 -46.143  23.460  1.00 42.77           C
ATOM   3854  CD2 PHE   492      25.392 -46.383  22.412  1.00 42.77           C
ATOM   3855  CE1 PHE   492      23.156 -44.884  22.924  1.00 42.77           C
ATOM   3856  CE2 PHE   492      25.274 -45.124  21.872  1.00 42.77           C
ATOM   3857  CZ  PHE   492      24.154 -44.372  22.129  1.00 42.77           C
ATOM   3858  C   PHE   492      25.176 -49.621  25.676  1.00 42.77           C
ATOM   3859  O   PHE   492      26.005 -50.426  25.252  1.00 42.77           O
ATOM   3860  N   GLY   493      24.243 -49.958  26.593  1.00 18.03           N
ATOM   3861  CA  GLY   493      24.016 -51.307  27.029  1.00 18.03           C
ATOM   3862  C   GLY   493      25.066 -51.747  27.995  1.00 18.03           C
ATOM   3863  O   GLY   493      25.033 -52.878  28.480  1.00 18.03           O
ATOM   3864  N   ALA   494      26.037 -50.870  28.290  1.00 21.32           N
ATOM   3865  CA  ALA   494      27.094 -51.192  29.194  1.00 21.32           C
ATOM   3866  CB  ALA   494      28.167 -50.091  29.273  1.00 21.32           C
ATOM   3867  C   ALA   494      26.527 -51.369  30.566  1.00 21.32           C
ATOM   3868  O   ALA   494      26.984 -52.223  31.324  1.00 21.32           O
ATOM   3869  N   PHE   495      25.528 -50.546  30.937  1.00 34.53           N
ATOM   3870  CA  PHE   495      24.997 -50.614  32.268  1.00 34.53           C
ATOM   3871  CB  PHE   495      25.396 -49.419  33.151  1.00 34.53           C
ATOM   3872  CG  PHE   495      26.860 -49.484  33.414  1.00 34.53           C
ATOM   3873  CD1 PHE   495      27.355 -50.290  34.414  1.00 34.53           C
ATOM   3874  CD2 PHE   495      27.741 -48.733  32.670  1.00 34.53           C
ATOM   3875  CE1 PHE   495      28.705 -50.351  34.663  1.00 34.53           C
ATOM   3876  CE2 PHE   495      29.092 -48.790  32.916  1.00 34.53           C
ATOM   3877  CZ  PHE   495      29.578 -49.600  33.913  1.00 34.53           C
ATOM   3878  C   PHE   495      23.503 -50.615  32.209  1.00 34.53           C
ATOM   3879  O   PHE   495      22.892 -50.314  31.186  1.00 34.53           O
ATOM   3880  N   GLN   496      22.889 -51.013  33.341  1.00 34.63           N
ATOM   3881  CA  GLN   496      21.468 -51.064  33.507  1.00 34.63           C
ATOM   3882  CB  GLN   496      21.066 -51.750  34.823  1.00 34.63           C
ATOM   3883  CG  GLN   496      19.592 -52.142  34.872  1.00 34.63           C
ATOM   3884  CD  GLN   496      19.443 -53.413  34.052  1.00 34.63           C
ATOM   3885  OE1 GLN   496      20.435 -54.027  33.664  1.00 34.63           O
ATOM   3886  NE2 GLN   496      18.174 -53.825  33.781  1.00 34.63           N
ATOM   3887  C   GLN   496      20.917 -49.668  33.536  1.00 34.63           C
ATOM   3888  O   GLN   496      19.827 -49.416  33.023  1.00 34.63           O
ATOM   3889  N   LYS   497      21.646 -48.721  34.165  1.00 58.47           N
ATOM   3890  CA  LYS   497      21.149 -47.376  34.275  1.00 58.47           C
ATOM   3891  CB  LYS   497      20.685 -47.032  35.696  1.00 58.47           C
ATOM   3892  CG  LYS   497      19.988 -45.678  35.816  1.00 58.47           C
ATOM   3893  CD  LYS   497      19.227 -45.530  37.132  1.00 58.47           C
ATOM   3894  CE  LYS   497      18.079 -46.532  37.264  1.00 58.47           C
ATOM   3895  NZ  LYS   497      17.520 -46.495  38.633  1.00 58.47           N
ATOM   3896  C   LYS   497      22.251 -46.429  33.919  1.00 58.47           C
ATOM   3897  O   LYS   497      23.430 -46.729  34.100  1.00 58.47           O
ATOM   3898  N   LEU   498      21.886 -45.247  33.384  1.00 70.66           N
ATOM   3899  CA  LEU   498      22.877 -44.288  32.994  1.00 70.66           C
ATOM   3900  CB  LEU   498      22.322 -43.154  32.110  1.00 70.66           C
ATOM   3901  CG  LEU   498      21.756 -43.615  30.752  1.00 70.66           C
ATOM   3902  CD1 LEU   498      20.542 -44.538  30.930  1.00 70.66           C
ATOM   3903  CD2 LEU   498      21.451 -42.413  29.843  1.00 70.66           C
ATOM   3904  C   LEU   498      23.436 -43.632  34.218  1.00 70.66           C
ATOM   3905  O   LEU   498      22.691 -43.183  35.088  1.00 70.66           O
ATOM   3906  N   GLY   499      24.782 -43.564  34.303  1.00 18.24           N
ATOM   3907  CA  GLY   499      25.454 -42.853  35.354  1.00 18.24           C
ATOM   3908  C   GLY   499      25.332 -43.568  36.664  1.00 18.24           C
ATOM   3909  O   GLY   499      25.383 -42.932  37.717  1.00 18.24           O
ATOM   3910  N   ASP   500      25.159 -44.903  36.649  1.00 38.09           N
ATOM   3911  CA  ASP   500      25.041 -45.599  37.899  1.00 38.09           C
ATOM   3912  CB  ASP   500      23.674 -46.292  38.047  1.00 38.09           C
ATOM   3913  CG  ASP   500      23.474 -46.720  39.493  1.00 38.09           C
ATOM   3914  OD1 ASP   500      24.405 -46.509  40.315  1.00 38.09           O
ATOM   3915  OD2 ASP   500      22.378 -47.265  39.793  1.00 38.09           O
ATOM   3916  C   ASP   500      26.102 -46.668  37.928  1.00 38.09           C
ATOM   3917  O   ASP   500      26.131 -47.548  37.071  1.00 38.09           O
ATOM   3918  N   PRO   501      27.002 -46.592  38.872  1.00 68.95           N
ATOM   3919  CA  PRO   501      28.053 -47.572  39.010  1.00 68.95           C
ATOM   3920  CD  PRO   501      27.379 -45.311  39.444  1.00 68.95           C
ATOM   3921  CB  PRO   501      29.138 -46.916  39.871  1.00 68.95           C
ATOM   3922  CG  PRO   501      28.464 -45.669  40.470  1.00 68.95           C
ATOM   3923  C   PRO   501      27.598 -48.915  39.524  1.00 68.95           C
ATOM   3924  O   PRO   501      28.365 -49.873  39.434  1.00 68.95           O
ATOM   3925  N   THR   502      26.400 -48.993  40.137  1.00 43.46           N
ATOM   3926  CA  THR   502      25.868 -50.211  40.699  1.00 43.46           C
ATOM   3927  CB  THR   502      24.727 -49.961  41.639  1.00 43.46           C
ATOM   3928  OG1 THR   502      23.630 -49.386  40.945  1.00 43.46           O
ATOM   3929  CG2 THR   502      25.210 -49.010  42.748  1.00 43.46           C
ATOM   3930  C   THR   502      25.368 -51.158  39.636  1.00 43.46           C
ATOM   3931  O   THR   502      25.456 -52.377  39.781  1.00 43.46           O
ATOM   3932  N   THR   503      24.846 -50.584  38.539  1.00 75.28           N
ATOM   3933  CA  THR   503      24.123 -51.159  37.432  1.00 75.28           C
ATOM   3934  CB  THR   503      23.455 -50.122  36.575  1.00 75.28           C
ATOM   3935  OG1 THR   503      24.425 -49.266  35.991  1.00 75.28           O
ATOM   3936  CG2 THR   503      22.492 -49.305  37.452  1.00 75.28           C
ATOM   3937  C   THR   503      24.961 -52.014  36.523  1.00 75.28           C
ATOM   3938  O   THR   503      24.446 -52.463  35.498  1.00 75.28           O
ATOM   3939  N   LYS   504      26.275 -52.150  36.806  1.00135.64           N
ATOM   3940  CA  LYS   504      27.272 -52.865  36.042  1.00135.64           C
ATOM   3941  CB  LYS   504      28.396 -53.410  36.950  1.00135.64           C
ATOM   3942  CG  LYS   504      29.701 -53.799  36.250  1.00135.64           C
ATOM   3943  CD  LYS   504      29.608 -55.020  35.337  1.00135.64           C
ATOM   3944  CE  LYS   504      30.934 -55.363  34.655  1.00135.64           C
ATOM   3945  NZ  LYS   504      31.937 -55.783  35.657  1.00135.64           N
ATOM   3946  C   LYS   504      26.702 -53.980  35.229  1.00135.64           C
ATOM   3947  O   LYS   504      25.732 -54.634  35.605  1.00135.64           O
ATOM   3948  N   LYS   505      27.257 -54.174  34.018  1.00 27.41           N
ATOM   3949  CA  LYS   505      26.801 -55.261  33.207  1.00 27.41           C
ATOM   3950  CB  LYS   505      26.386 -54.855  31.785  1.00 27.41           C
ATOM   3951  CG  LYS   505      25.748 -55.985  30.974  1.00 27.41           C
ATOM   3952  CD  LYS   505      25.047 -55.494  29.705  1.00 27.41           C
ATOM   3953  CE  LYS   505      24.304 -56.593  28.944  1.00 27.41           C
ATOM   3954  NZ  LYS   505      23.670 -56.027  27.732  1.00 27.41           N
ATOM   3955  C   LYS   505      27.952 -56.197  33.076  1.00 27.41           C
ATOM   3956  O   LYS   505      29.054 -55.797  32.704  1.00 27.41           O
ATOM   3957  N   GLN   506      27.722 -57.483  33.394  1.00 17.79           N
ATOM   3958  CA  GLN   506      28.790 -58.427  33.297  1.00 17.79           C
ATOM   3959  CB  GLN   506      29.101 -59.147  34.621  1.00 17.79           C
ATOM   3960  CG  GLN   506      29.619 -58.214  35.718  1.00 17.79           C
ATOM   3961  CD  GLN   506      29.898 -59.055  36.956  1.00 17.79           C
ATOM   3962  OE1 GLN   506      30.332 -60.200  36.846  1.00 17.79           O
ATOM   3963  NE2 GLN   506      29.652 -58.476  38.163  1.00 17.79           N
ATOM   3964  C   GLN   506      28.368 -59.457  32.309  1.00 17.79           C
ATOM   3965  O   GLN   506      27.185 -59.768  32.187  1.00 17.79           O
ATOM   3966  N   GLY   507      29.339 -60.002  31.555  1.00  3.52           N
ATOM   3967  CA  GLY   507      28.999 -60.999  30.590  1.00  3.52           C
ATOM   3968  C   GLY   507      28.426 -62.145  31.352  1.00  3.52           C
ATOM   3969  O   GLY   507      27.428 -62.738  30.949  1.00  3.52           O
ATOM   3970  N   VAL   508      29.059 -62.480  32.490  1.00  4.63           N
ATOM   3971  CA  VAL   508      28.574 -63.564  33.288  1.00  4.63           C
ATOM   3972  CB  VAL   508      29.660 -64.284  34.030  1.00  4.63           C
ATOM   3973  CG1 VAL   508      29.018 -65.373  34.908  1.00  4.63           C
ATOM   3974  CG2 VAL   508      30.674 -64.822  33.008  1.00  4.63           C
ATOM   3975  C   VAL   508      27.644 -62.958  34.330  1.00  4.63           C
ATOM   3976  O   VAL   508      28.135 -62.143  35.156  1.00  4.63           O
ATOM   3977  OXT VAL   508      26.430 -63.301  34.317  1.00  4.63           O
END 
