# Supplementary material for: How paired PSII–LHCII supercomplexes mediate the stacking of plant thylakoid membranes unveiled by structural mass-spectrometry
Source: Nat Commun. 2020 Mar 13;11:1361. doi: 10.1038/s41467-020-15184-1 (PMC7069969; doi:10.1038/s41467-020-15184-1)
Supplement: Supplementary file 6 — Supplementary Data 4 [file 41467_2020_15184_MOESM6_ESM.zip › D1_0006140.pdb]

EXPDTA    THEORETICAL MODEL, MODELLER 9v8 2019/02/11 12:50:25
REMARK   6 MODELLER OBJECTIVE FUNCTION:      1143.8838
REMARK   6 MODELLER BEST TEMPLATE % SEQ ID: 100.000
SEQRES   1    353  MET THR ALA ILE LEU GLU ARG ARG ASP SER GLU ASN LEU
SEQRES   2    353  TRP GLY ARG PHE CYS ASN TRP ILE THR SER THR GLU ASN
SEQRES   3    353  ARG LEU TYR ILE GLY TRP PHE GLY VAL LEU MET ILE PRO
SEQRES   4    353  THR LEU LEU THR ALA THR SER VAL PHE ILE ILE ALA PHE
SEQRES   5    353  ILE ALA ALA PRO PRO VAL ASP ILE ASP GLY ILE ARG GLU
SEQRES   6    353  PRO VAL SER GLY SER LEU LEU TYR GLY ASN ASN ILE ILE
SEQRES   7    353  SER GLY ALA ILE ILE PRO THR SER ALA ALA ILE GLY LEU
SEQRES   8    353  HIS PHE TYR PRO ILE TRP GLU ALA ALA SER VAL ASP GLU
SEQRES   9    353  TRP LEU TYR ASN GLY GLY PRO TYR GLU LEU ILE VAL LEU
SEQRES  10    353  HIS PHE LEU LEU GLY VAL ALA CYS TYR MET GLY ARG GLU
SEQRES  11    353  TRP GLU LEU SER PHE ARG LEU GLY MET ARG PRO TRP ILE
SEQRES  12    353  ALA VAL ALA TYR SER ALA PRO VAL ALA ALA ALA THR ALA
SEQRES  13    353  VAL PHE LEU ILE TYR PRO ILE GLY GLN GLY SER PHE SER
SEQRES  14    353  ASP GLY MET PRO LEU GLY ILE SER GLY THR PHE ASN PHE
SEQRES  15    353  MET ILE VAL PHE GLN ALA GLU HIS ASN ILE LEU MET HIS
SEQRES  16    353  PRO PHE HIS MET LEU GLY VAL ALA GLY VAL PHE GLY GLY
SEQRES  17    353  SER LEU PHE SER ALA MET HIS GLY SER LEU VAL THR SER
SEQRES  18    353  SER LEU ILE ARG GLU THR THR GLU ASN GLU SER ALA ASN
SEQRES  19    353  GLU GLY TYR ARG PHE GLY GLN GLU GLU GLU THR TYR ASN
SEQRES  20    353  ILE VAL ALA ALA HIS GLY TYR PHE GLY ARG LEU ILE PHE
SEQRES  21    353  GLN TYR ALA SER PHE ASN ASN SER ARG SER LEU HIS PHE
SEQRES  22    353  PHE LEU ALA ALA TRP PRO VAL VAL GLY ILE TRP PHE THR
SEQRES  23    353  ALA LEU GLY ILE SER THR MET ALA PHE ASN LEU ASN GLY
SEQRES  24    353  PHE ASN PHE ASN GLN SER VAL VAL ASP SER GLN GLY ARG
SEQRES  25    353  VAL ILE ASN THR TRP ALA ASP ILE ILE ASN ARG ALA ASN
SEQRES  26    353  LEU GLY MET GLU VAL MET HIS GLU ARG ASN ALA HIS ASN
SEQRES  27    353  PHE PRO LEU ASP LEU ALA ALA VAL GLU ALA PRO SER ILE
SEQRES  28    353  ASN GLY
ATOM      1  N   MET     1      33.036 -35.068   4.940  1.00 39.06           N
ATOM      2  CA  MET     1      31.959 -35.487   5.867  1.00 39.06           C
ATOM      3  CB  MET     1      32.321 -36.811   6.557  1.00 39.06           C
ATOM      4  CG  MET     1      32.328 -38.002   5.598  1.00 39.06           C
ATOM      5  SD  MET     1      32.732 -39.606   6.352  1.00 39.06           S
ATOM      6  CE  MET     1      32.589 -40.527   4.791  1.00 39.06           C
ATOM      7  C   MET     1      31.743 -34.455   6.916  1.00 39.06           C
ATOM      8  O   MET     1      30.949 -33.533   6.739  1.00 39.06           O
ATOM      9  N   THR     2      32.456 -34.585   8.050  1.00 21.74           N
ATOM     10  CA  THR     2      32.299 -33.619   9.091  1.00 21.74           C
ATOM     11  CB  THR     2      32.378 -34.201  10.472  1.00 21.74           C
ATOM     12  OG1 THR     2      31.369 -35.183  10.653  1.00 21.74           O
ATOM     13  CG2 THR     2      32.196 -33.063  11.487  1.00 21.74           C
ATOM     14  C   THR     2      33.429 -32.658   8.955  1.00 21.74           C
ATOM     15  O   THR     2      34.571 -33.054   8.722  1.00 21.74           O
ATOM     16  N   ALA     3      33.129 -31.353   9.068  1.00 17.92           N
ATOM     17  CA  ALA     3      34.177 -30.389   8.950  1.00 17.92           C
ATOM     18  CB  ALA     3      33.969 -29.382   7.806  1.00 17.92           C
ATOM     19  C   ALA     3      34.204 -29.614  10.220  1.00 17.92           C
ATOM     20  O   ALA     3      33.164 -29.331  10.815  1.00 17.92           O
ATOM     21  N   ILE     4      35.418 -29.281  10.691  1.00 72.40           N
ATOM     22  CA  ILE     4      35.534 -28.485  11.871  1.00 72.40           C
ATOM     23  CB  ILE     4      36.258 -29.164  12.997  1.00 72.40           C
ATOM     24  CG2 ILE     4      36.509 -28.121  14.098  1.00 72.40           C
ATOM     25  CG1 ILE     4      35.460 -30.386  13.482  1.00 72.40           C
ATOM     26  CD1 ILE     4      34.078 -30.027  14.026  1.00 72.40           C
ATOM     27  C   ILE     4      36.328 -27.292  11.475  1.00 72.40           C
ATOM     28  O   ILE     4      37.292 -27.400  10.719  1.00 72.40           O
ATOM     29  N   LEU     5      35.921 -26.105  11.956  1.00 31.69           N
ATOM     30  CA  LEU     5      36.645 -24.938  11.565  1.00 31.69           C
ATOM     31  CB  LEU     5      35.733 -23.740  11.263  1.00 31.69           C
ATOM     32  CG  LEU     5      34.742 -24.036  10.120  1.00 31.69           C
ATOM     33  CD1 LEU     5      33.932 -22.789   9.738  1.00 31.69           C
ATOM     34  CD2 LEU     5      35.453 -24.687   8.921  1.00 31.69           C
ATOM     35  C   LEU     5      37.548 -24.578  12.694  1.00 31.69           C
ATOM     36  O   LEU     5      37.115 -24.420  13.833  1.00 31.69           O
ATOM     37  N   GLU     6      38.853 -24.466  12.396  1.00 70.80           N
ATOM     38  CA  GLU     6      39.796 -24.132  13.417  1.00 70.80           C
ATOM     39  CB  GLU     6      40.749 -25.294  13.757  1.00 70.80           C
ATOM     40  CG  GLU     6      41.252 -26.071  12.535  1.00 70.80           C
ATOM     41  CD  GLU     6      42.165 -25.192  11.698  1.00 70.80           C
ATOM     42  OE1 GLU     6      42.988 -24.451  12.295  1.00 70.80           O
ATOM     43  OE2 GLU     6      42.053 -25.255  10.444  1.00 70.80           O
ATOM     44  C   GLU     6      40.577 -22.942  12.969  1.00 70.80           C
ATOM     45  O   GLU     6      40.873 -22.775  11.787  1.00 70.80           O
ATOM     46  N   ARG     7      40.900 -22.056  13.931  1.00 57.43           N
ATOM     47  CA  ARG     7      41.633 -20.864  13.628  1.00 57.43           C
ATOM     48  CB  ARG     7      40.738 -19.628  13.448  1.00 57.43           C
ATOM     49  CG  ARG     7      39.853 -19.708  12.201  1.00 57.43           C
ATOM     50  CD  ARG     7      38.870 -18.544  12.071  1.00 57.43           C
ATOM     51  NE  ARG     7      37.888 -18.671  13.183  1.00 57.43           N
ATOM     52  CZ  ARG     7      37.353 -17.556  13.756  1.00 57.43           C
ATOM     53  NH1 ARG     7      37.723 -16.318  13.318  1.00 57.43           N
ATOM     54  NH2 ARG     7      36.454 -17.679  14.775  1.00 57.43           N
ATOM     55  C   ARG     7      42.547 -20.613  14.779  1.00 57.43           C
ATOM     56  O   ARG     7      42.550 -21.359  15.757  1.00 57.43           O
ATOM     57  N   ARG     8      43.368 -19.551  14.683  1.00 50.73           N
ATOM     58  CA  ARG     8      44.309 -19.279  15.727  1.00 50.73           C
ATOM     59  CB  ARG     8      45.558 -18.525  15.231  1.00 50.73           C
ATOM     60  CG  ARG     8      46.527 -18.095  16.337  1.00 50.73           C
ATOM     61  CD  ARG     8      47.849 -17.551  15.787  1.00 50.73           C
ATOM     62  NE  ARG     8      48.605 -16.920  16.905  1.00 50.73           N
ATOM     63  CZ  ARG     8      48.661 -15.559  17.002  1.00 50.73           C
ATOM     64  NH1 ARG     8      48.026 -14.782  16.075  1.00 50.73           N
ATOM     65  NH2 ARG     8      49.363 -14.979  18.019  1.00 50.73           N
ATOM     66  C   ARG     8      43.653 -18.443  16.774  1.00 50.73           C
ATOM     67  O   ARG     8      43.385 -17.260  16.574  1.00 50.73           O
ATOM     68  N   ASP     9      43.355 -19.077  17.924  1.00 55.44           N
ATOM     69  CA  ASP     9      42.799 -18.396  19.052  1.00 55.44           C
ATOM     70  CB  ASP     9      41.490 -17.644  18.761  1.00 55.44           C
ATOM     71  CG  ASP     9      41.243 -16.707  19.933  1.00 55.44           C
ATOM     72  OD1 ASP     9      42.035 -16.772  20.910  1.00 55.44           O
ATOM     73  OD2 ASP     9      40.265 -15.916  19.872  1.00 55.44           O
ATOM     74  C   ASP     9      42.510 -19.460  20.060  1.00 55.44           C
ATOM     75  O   ASP     9      41.755 -20.390  19.785  1.00 55.44           O
ATOM     76  N   SER    10      43.116 -19.365  21.257  1.00 20.69           N
ATOM     77  CA  SER    10      42.901 -20.389  22.236  1.00 20.69           C
ATOM     78  CB  SER    10      43.966 -20.418  23.348  1.00 20.69           C
ATOM     79  OG  SER    10      43.915 -19.219  24.107  1.00 20.69           O
ATOM     80  C   SER    10      41.580 -20.152  22.889  1.00 20.69           C
ATOM     81  O   SER    10      41.012 -19.065  22.795  1.00 20.69           O
ATOM     82  N   GLU    11      41.047 -21.196  23.558  1.00 40.48           N
ATOM     83  CA  GLU    11      39.824 -21.050  24.268  1.00 40.48           C
ATOM     84  CB  GLU    11      39.082 -22.384  24.511  1.00 40.48           C
ATOM     85  CG  GLU    11      39.902 -23.456  25.237  1.00 40.48           C
ATOM     86  CD  GLU    11      39.004 -24.662  25.473  1.00 40.48           C
ATOM     87  OE1 GLU    11      37.872 -24.465  25.991  1.00 40.48           O
ATOM     88  OE2 GLU    11      39.438 -25.797  25.135  1.00 40.48           O
ATOM     89  C   GLU    11      40.172 -20.444  25.587  1.00 40.48           C
ATOM     90  O   GLU    11      40.523 -21.132  26.545  1.00 40.48           O
ATOM     91  N   ASN    12      40.100 -19.105  25.647  1.00 43.30           N
ATOM     92  CA  ASN    12      40.384 -18.398  26.855  1.00 43.30           C
ATOM     93  CB  ASN    12      40.922 -16.975  26.622  1.00 43.30           C
ATOM     94  CG  ASN    12      39.889 -16.200  25.819  1.00 43.30           C
ATOM     95  OD1 ASN    12      39.298 -15.238  26.306  1.00 43.30           O
ATOM     96  ND2 ASN    12      39.664 -16.626  24.547  1.00 43.30           N
ATOM     97  C   ASN    12      39.101 -18.325  27.618  1.00 43.30           C
ATOM     98  O   ASN    12      38.048 -18.722  27.125  1.00 43.30           O
ATOM     99  N   LEU    13      39.165 -17.832  28.868  1.00 31.81           N
ATOM    100  CA  LEU    13      38.003 -17.790  29.706  1.00 31.81           C
ATOM    101  CB  LEU    13      38.314 -17.243  31.111  1.00 31.81           C
ATOM    102  CG  LEU    13      37.090 -17.179  32.043  1.00 31.81           C
ATOM    103  CD1 LEU    13      36.529 -18.581  32.312  1.00 31.81           C
ATOM    104  CD2 LEU    13      37.410 -16.411  33.336  1.00 31.81           C
ATOM    105  C   LEU    13      36.955 -16.902  29.102  1.00 31.81           C
ATOM    106  O   LEU    13      35.787 -17.279  29.036  1.00 31.81           O
ATOM    107  N   TRP    14      37.346 -15.702  28.633  1.00 40.02           N
ATOM    108  CA  TRP    14      36.385 -14.761  28.133  1.00 40.02           C
ATOM    109  CB  TRP    14      37.000 -13.378  27.845  1.00 40.02           C
ATOM    110  CG  TRP    14      35.999 -12.328  27.424  1.00 40.02           C
ATOM    111  CD2 TRP    14      35.086 -11.686  28.327  1.00 40.02           C
ATOM    112  CD1 TRP    14      35.742 -11.814  26.185  1.00 40.02           C
ATOM    113  NE1 TRP    14      34.737 -10.880  26.265  1.00 40.02           N
ATOM    114  CE2 TRP    14      34.319 -10.795  27.577  1.00 40.02           C
ATOM    115  CE3 TRP    14      34.894 -11.835  29.672  1.00 40.02           C
ATOM    116  CZ2 TRP    14      33.346 -10.035  28.163  1.00 40.02           C
ATOM    117  CZ3 TRP    14      33.921 -11.059  30.261  1.00 40.02           C
ATOM    118  CH2 TRP    14      33.161 -10.176  29.521  1.00 40.02           C
ATOM    119  C   TRP    14      35.735 -15.276  26.886  1.00 40.02           C
ATOM    120  O   TRP    14      34.520 -15.169  26.727  1.00 40.02           O
ATOM    121  N   GLY    15      36.525 -15.862  25.969  1.00  9.48           N
ATOM    122  CA  GLY    15      35.983 -16.339  24.727  1.00  9.48           C
ATOM    123  C   GLY    15      34.985 -17.412  25.009  1.00  9.48           C
ATOM    124  O   GLY    15      33.966 -17.511  24.329  1.00  9.48           O
ATOM    125  N   ARG    16      35.270 -18.272  26.005  1.00 39.80           N
ATOM    126  CA  ARG    16      34.357 -19.328  26.331  1.00 39.80           C
ATOM    127  CB  ARG    16      34.860 -20.246  27.458  1.00 39.80           C
ATOM    128  CG  ARG    16      36.100 -21.061  27.090  1.00 39.80           C
ATOM    129  CD  ARG    16      36.492 -22.083  28.159  1.00 39.80           C
ATOM    130  NE  ARG    16      36.809 -21.325  29.402  1.00 39.80           N
ATOM    131  CZ  ARG    16      37.027 -21.991  30.574  1.00 39.80           C
ATOM    132  NH1 ARG    16      36.953 -23.354  30.606  1.00 39.80           N
ATOM    133  NH2 ARG    16      37.321 -21.297  31.712  1.00 39.80           N
ATOM    134  C   ARG    16      33.088 -18.702  26.811  1.00 39.80           C
ATOM    135  O   ARG    16      31.996 -19.163  26.490  1.00 39.80           O
ATOM    136  N   PHE    17      33.218 -17.621  27.601  1.00 27.98           N
ATOM    137  CA  PHE    17      32.106 -16.928  28.182  1.00 27.98           C
ATOM    138  CB  PHE    17      32.582 -15.774  29.082  1.00 27.98           C
ATOM    139  CG  PHE    17      31.406 -15.137  29.735  1.00 27.98           C
ATOM    140  CD1 PHE    17      30.820 -15.728  30.832  1.00 27.98           C
ATOM    141  CD2 PHE    17      30.899 -13.945  29.270  1.00 27.98           C
ATOM    142  CE1 PHE    17      29.737 -15.147  31.445  1.00 27.98           C
ATOM    143  CE2 PHE    17      29.817 -13.357  29.880  1.00 27.98           C
ATOM    144  CZ  PHE    17      29.235 -13.960  30.970  1.00 27.98           C
ATOM    145  C   PHE    17      31.264 -16.350  27.088  1.00 27.98           C
ATOM    146  O   PHE    17      30.041 -16.472  27.108  1.00 27.98           O
ATOM    147  N   CYS    18      31.903 -15.711  26.090  1.00 16.13           N
ATOM    148  CA  CYS    18      31.177 -15.080  25.028  1.00 16.13           C
ATOM    149  CB  CYS    18      32.090 -14.328  24.044  1.00 16.13           C
ATOM    150  SG  CYS    18      32.897 -12.894  24.818  1.00 16.13           S
ATOM    151  C   CYS    18      30.419 -16.118  24.267  1.00 16.13           C
ATOM    152  O   CYS    18      29.291 -15.879  23.844  1.00 16.13           O
ATOM    153  N   ASN    19      31.021 -17.302  24.057  1.00 32.42           N
ATOM    154  CA  ASN    19      30.348 -18.331  23.323  1.00 32.42           C
ATOM    155  CB  ASN    19      31.240 -19.559  23.074  1.00 32.42           C
ATOM    156  CG  ASN    19      32.277 -19.161  22.034  1.00 32.42           C
ATOM    157  OD1 ASN    19      33.459 -19.008  22.337  1.00 32.42           O
ATOM    158  ND2 ASN    19      31.820 -18.975  20.767  1.00 32.42           N
ATOM    159  C   ASN    19      29.136 -18.775  24.084  1.00 32.42           C
ATOM    160  O   ASN    19      28.078 -18.990  23.496  1.00 32.42           O
ATOM    161  N   TRP    20      29.258 -18.921  25.415  1.00 40.37           N
ATOM    162  CA  TRP    20      28.174 -19.375  26.243  1.00 40.37           C
ATOM    163  CB  TRP    20      28.588 -19.618  27.707  1.00 40.37           C
ATOM    164  CG  TRP    20      27.426 -19.958  28.607  1.00 40.37           C
ATOM    165  CD2 TRP    20      26.890 -19.048  29.580  1.00 40.37           C
ATOM    166  CD1 TRP    20      26.686 -21.100  28.697  1.00 40.37           C
ATOM    167  NE1 TRP    20      25.709 -20.952  29.655  1.00 40.37           N
ATOM    168  CE2 TRP    20      25.830 -19.694  30.209  1.00 40.37           C
ATOM    169  CE3 TRP    20      27.257 -17.776  29.921  1.00 40.37           C
ATOM    170  CZ2 TRP    20      25.111 -19.072  31.191  1.00 40.37           C
ATOM    171  CZ3 TRP    20      26.534 -17.152  30.912  1.00 40.37           C
ATOM    172  CH2 TRP    20      25.480 -17.790  31.535  1.00 40.37           C
ATOM    173  C   TRP    20      27.048 -18.385  26.242  1.00 40.37           C
ATOM    174  O   TRP    20      25.884 -18.771  26.144  1.00 40.37           O
ATOM    175  N   ILE    21      27.357 -17.079  26.352  1.00 77.23           N
ATOM    176  CA  ILE    21      26.326 -16.077  26.428  1.00 77.23           C
ATOM    177  CB  ILE    21      26.888 -14.688  26.598  1.00 77.23           C
ATOM    178  CG2 ILE    21      25.771 -13.669  26.319  1.00 77.23           C
ATOM    179  CG1 ILE    21      27.536 -14.527  27.983  1.00 77.23           C
ATOM    180  CD1 ILE    21      26.537 -14.662  29.131  1.00 77.23           C
ATOM    181  C   ILE    21      25.518 -16.076  25.162  1.00 77.23           C
ATOM    182  O   ILE    21      24.289 -16.081  25.199  1.00 77.23           O
ATOM    183  N   THR    22      26.201 -16.073  24.006  1.00 53.97           N
ATOM    184  CA  THR    22      25.605 -16.007  22.700  1.00 53.97           C
ATOM    185  CB  THR    22      26.565 -15.606  21.616  1.00 53.97           C
ATOM    186  OG1 THR    22      27.630 -16.540  21.523  1.00 53.97           O
ATOM    187  CG2 THR    22      27.101 -14.200  21.931  1.00 53.97           C
ATOM    188  C   THR    22      24.978 -17.311  22.288  1.00 53.97           C
ATOM    189  O   THR    22      24.277 -17.359  21.280  1.00 53.97           O
ATOM    190  N   SER    23      25.268 -18.422  22.984  1.00 46.38           N
ATOM    191  CA  SER    23      24.832 -19.703  22.497  1.00 46.38           C
ATOM    192  CB  SER    23      25.289 -20.901  23.346  1.00 46.38           C
ATOM    193  OG  SER    23      24.477 -21.021  24.503  1.00 46.38           O
ATOM    194  C   SER    23      23.345 -19.819  22.361  1.00 46.38           C
ATOM    195  O   SER    23      22.566 -19.380  23.206  1.00 46.38           O
ATOM    196  N   THR    24      22.943 -20.418  21.220  1.00 47.40           N
ATOM    197  CA  THR    24      21.601 -20.751  20.850  1.00 47.40           C
ATOM    198  CB  THR    24      21.452 -20.996  19.382  1.00 47.40           C
ATOM    199  OG1 THR    24      21.947 -19.885  18.650  1.00 47.40           O
ATOM    200  CG2 THR    24      19.953 -21.155  19.099  1.00 47.40           C
ATOM    201  C   THR    24      21.191 -22.001  21.579  1.00 47.40           C
ATOM    202  O   THR    24      20.007 -22.315  21.680  1.00 47.40           O
ATOM    203  N   GLU    25      22.185 -22.785  22.036  1.00 70.86           N
ATOM    204  CA  GLU    25      21.971 -24.049  22.691  1.00 70.86           C
ATOM    205  CB  GLU    25      23.279 -24.795  23.006  1.00 70.86           C
ATOM    206  CG  GLU    25      23.918 -25.434  21.772  1.00 70.86           C
ATOM    207  CD  GLU    25      24.418 -24.330  20.858  1.00 70.86           C
ATOM    208  OE1 GLU    25      24.710 -23.218  21.375  1.00 70.86           O
ATOM    209  OE2 GLU    25      24.517 -24.583  19.627  1.00 70.86           O
ATOM    210  C   GLU    25      21.223 -23.881  23.980  1.00 70.86           C
ATOM    211  O   GLU    25      20.439 -24.755  24.346  1.00 70.86           O
ATOM    212  N   ASN    26      21.435 -22.773  24.715  1.00 30.73           N
ATOM    213  CA  ASN    26      20.792 -22.628  25.994  1.00 30.73           C
ATOM    214  CB  ASN    26      21.096 -21.299  26.708  1.00 30.73           C
ATOM    215  CG  ASN    26      22.521 -21.327  27.239  1.00 30.73           C
ATOM    216  OD1 ASN    26      23.090 -22.387  27.497  1.00 30.73           O
ATOM    217  ND2 ASN    26      23.116 -20.120  27.426  1.00 30.73           N
ATOM    218  C   ASN    26      19.303 -22.703  25.831  1.00 30.73           C
ATOM    219  O   ASN    26      18.761 -22.372  24.779  1.00 30.73           O
ATOM    220  N   ARG    27      18.610 -23.178  26.891  1.00 91.39           N
ATOM    221  CA  ARG    27      17.181 -23.304  26.864  1.00 91.39           C
ATOM    222  CB  ARG    27      16.622 -23.860  28.186  1.00 91.39           C
ATOM    223  CG  ARG    27      15.101 -24.013  28.207  1.00 91.39           C
ATOM    224  CD  ARG    27      14.553 -24.461  29.563  1.00 91.39           C
ATOM    225  NE  ARG    27      14.900 -23.395  30.545  1.00 91.39           N
ATOM    226  CZ  ARG    27      14.080 -23.118  31.598  1.00 91.39           C
ATOM    227  NH1 ARG    27      12.941 -23.847  31.792  1.00 91.39           N
ATOM    228  NH2 ARG    27      14.395 -22.105  32.458  1.00 91.39           N
ATOM    229  C   ARG    27      16.609 -21.936  26.662  1.00 91.39           C
ATOM    230  O   ARG    27      15.790 -21.728  25.768  1.00 91.39           O
ATOM    231  N   LEU    28      17.038 -20.959  27.487  1.00 74.14           N
ATOM    232  CA  LEU    28      16.623 -19.606  27.261  1.00 74.14           C
ATOM    233  CB  LEU    28      16.108 -18.847  28.496  1.00 74.14           C
ATOM    234  CG  LEU    28      14.710 -19.298  28.958  1.00 74.14           C
ATOM    235  CD1 LEU    28      14.720 -20.743  29.476  1.00 74.14           C
ATOM    236  CD2 LEU    28      14.106 -18.301  29.955  1.00 74.14           C
ATOM    237  C   LEU    28      17.832 -18.890  26.756  1.00 74.14           C
ATOM    238  O   LEU    28      18.938 -19.081  27.259  1.00 74.14           O
ATOM    239  N   TYR    29      17.639 -18.038  25.734  1.00 59.42           N
ATOM    240  CA  TYR    29      18.741 -17.372  25.101  1.00 59.42           C
ATOM    241  CB  TYR    29      18.327 -16.862  23.710  1.00 59.42           C
ATOM    242  CG  TYR    29      19.449 -16.125  23.083  1.00 59.42           C
ATOM    243  CD1 TYR    29      20.492 -16.807  22.504  1.00 59.42           C
ATOM    244  CD2 TYR    29      19.440 -14.751  23.064  1.00 59.42           C
ATOM    245  CE1 TYR    29      21.526 -16.121  21.918  1.00 59.42           C
ATOM    246  CE2 TYR    29      20.472 -14.060  22.478  1.00 59.42           C
ATOM    247  CZ  TYR    29      21.514 -14.749  21.907  1.00 59.42           C
ATOM    248  OH  TYR    29      22.574 -14.039  21.306  1.00 59.42           O
ATOM    249  C   TYR    29      19.127 -16.199  25.947  1.00 59.42           C
ATOM    250  O   TYR    29      18.289 -15.347  26.237  1.00 59.42           O
ATOM    251  N   ILE    30      20.376 -16.175  26.470  1.00 58.43           N
ATOM    252  CA  ILE    30      20.761 -15.022  27.232  1.00 58.43           C
ATOM    253  CB  ILE    30      21.890 -15.296  28.183  1.00 58.43           C
ATOM    254  CG2 ILE    30      22.283 -13.972  28.863  1.00 58.43           C
ATOM    255  CG1 ILE    30      21.464 -16.382  29.184  1.00 58.43           C
ATOM    256  CD1 ILE    30      22.618 -16.958  30.000  1.00 58.43           C
ATOM    257  C   ILE    30      21.149 -13.859  26.363  1.00 58.43           C
ATOM    258  O   ILE    30      20.448 -12.853  26.304  1.00 58.43           O
ATOM    259  N   GLY    31      22.241 -14.007  25.585  1.00 20.27           N
ATOM    260  CA  GLY    31      22.720 -12.930  24.760  1.00 20.27           C
ATOM    261  C   GLY    31      23.270 -11.841  25.643  1.00 20.27           C
ATOM    262  O   GLY    31      23.256 -11.944  26.868  1.00 20.27           O
ATOM    263  N   TRP    32      23.787 -10.765  25.014  1.00 57.22           N
ATOM    264  CA  TRP    32      24.365  -9.627  25.677  1.00 57.22           C
ATOM    265  CB  TRP    32      25.179  -8.759  24.711  1.00 57.22           C
ATOM    266  CG  TRP    32      26.312  -9.556  24.122  1.00 57.22           C
ATOM    267  CD2 TRP    32      27.349 -10.161  24.910  1.00 57.22           C
ATOM    268  CD1 TRP    32      26.540  -9.928  22.830  1.00 57.22           C
ATOM    269  NE1 TRP    32      27.659 -10.725  22.762  1.00 57.22           N
ATOM    270  CE2 TRP    32      28.165 -10.877  24.034  1.00 57.22           C
ATOM    271  CE3 TRP    32      27.591 -10.131  26.253  1.00 57.22           C
ATOM    272  CZ2 TRP    32      29.246 -11.578  24.492  1.00 57.22           C
ATOM    273  CZ3 TRP    32      28.688 -10.828  26.709  1.00 57.22           C
ATOM    274  CH2 TRP    32      29.499 -11.538  25.846  1.00 57.22           C
ATOM    275  C   TRP    32      23.304  -8.795  26.326  1.00 57.22           C
ATOM    276  O   TRP    32      23.508  -8.234  27.398  1.00 57.22           O
ATOM    277  N   PHE    33      22.142  -8.658  25.669  1.00 31.02           N
ATOM    278  CA  PHE    33      21.061  -7.892  26.219  1.00 31.02           C
ATOM    279  CB  PHE    33      19.861  -7.770  25.257  1.00 31.02           C
ATOM    280  CG  PHE    33      20.268  -6.870  24.140  1.00 31.02           C
ATOM    281  CD1 PHE    33      20.139  -5.505  24.264  1.00 31.02           C
ATOM    282  CD2 PHE    33      20.774  -7.386  22.969  1.00 31.02           C
ATOM    283  CE1 PHE    33      20.513  -4.669  23.237  1.00 31.02           C
ATOM    284  CE2 PHE    33      21.148  -6.554  21.938  1.00 31.02           C
ATOM    285  CZ  PHE    33      21.020  -5.192  22.072  1.00 31.02           C
ATOM    286  C   PHE    33      20.602  -8.592  27.456  1.00 31.02           C
ATOM    287  O   PHE    33      20.189  -7.957  28.425  1.00 31.02           O
ATOM    288  N   GLY    34      20.648  -9.935  27.428  1.00 20.46           N
ATOM    289  CA  GLY    34      20.221 -10.782  28.505  1.00 20.46           C
ATOM    290  C   GLY    34      21.063 -10.561  29.727  1.00 20.46           C
ATOM    291  O   GLY    34      20.573 -10.670  30.847  1.00 20.46           O
ATOM    292  N   VAL    35      22.368 -10.285  29.570  1.00 95.42           N
ATOM    293  CA  VAL    35      23.151 -10.125  30.761  1.00 95.42           C
ATOM    294  CB  VAL    35      24.629  -9.973  30.509  1.00 95.42           C
ATOM    295  CG1 VAL    35      24.908  -8.708  29.695  1.00 95.42           C
ATOM    296  CG2 VAL    35      25.341  -9.989  31.864  1.00 95.42           C
ATOM    297  C   VAL    35      22.615  -8.967  31.541  1.00 95.42           C
ATOM    298  O   VAL    35      22.715  -8.965  32.765  1.00 95.42           O
ATOM    299  N   LEU    36      22.142  -7.904  30.854  1.00 51.17           N
ATOM    300  CA  LEU    36      21.469  -6.800  31.492  1.00 51.17           C
ATOM    301  CB  LEU    36      21.441  -5.538  30.615  1.00 51.17           C
ATOM    302  CG  LEU    36      22.847  -4.970  30.337  1.00 51.17           C
ATOM    303  CD1 LEU    36      22.773  -3.668  29.524  1.00 51.17           C
ATOM    304  CD2 LEU    36      23.658  -4.817  31.636  1.00 51.17           C
ATOM    305  C   LEU    36      20.045  -7.147  31.847  1.00 51.17           C
ATOM    306  O   LEU    36      19.538  -6.727  32.884  1.00 51.17           O
ATOM    307  N   MET    37      19.339  -7.878  30.959  1.00 39.49           N
ATOM    308  CA  MET    37      17.939  -8.162  31.157  1.00 39.49           C
ATOM    309  CB  MET    37      17.311  -8.883  29.953  1.00 39.49           C
ATOM    310  CG  MET    37      15.809  -9.132  30.117  1.00 39.49           C
ATOM    311  SD  MET    37      15.056 -10.139  28.803  1.00 39.49           S
ATOM    312  CE  MET    37      15.677 -11.725  29.436  1.00 39.49           C
ATOM    313  C   MET    37      17.698  -9.046  32.347  1.00 39.49           C
ATOM    314  O   MET    37      16.855  -8.739  33.189  1.00 39.49           O
ATOM    315  N   ILE    38      18.452 -10.159  32.463  1.00 81.37           N
ATOM    316  CA  ILE    38      18.162 -11.113  33.498  1.00 81.37           C
ATOM    317  CB  ILE    38      18.943 -12.394  33.412  1.00 81.37           C
ATOM    318  CG2 ILE    38      18.808 -13.112  34.765  1.00 81.37           C
ATOM    319  CG1 ILE    38      18.453 -13.260  32.235  1.00 81.37           C
ATOM    320  CD1 ILE    38      18.727 -12.690  30.846  1.00 81.37           C
ATOM    321  C   ILE    38      18.362 -10.544  34.869  1.00 81.37           C
ATOM    322  O   ILE    38      17.481 -10.717  35.709  1.00 81.37           O
ATOM    323  N   PRO    39      19.437  -9.887  35.194  1.00 75.07           N
ATOM    324  CA  PRO    39      19.544  -9.394  36.540  1.00 75.07           C
ATOM    325  CD  PRO    39      20.742 -10.197  34.643  1.00 75.07           C
ATOM    326  CB  PRO    39      21.014  -9.029  36.755  1.00 75.07           C
ATOM    327  CG  PRO    39      21.670  -9.209  35.373  1.00 75.07           C
ATOM    328  C   PRO    39      18.559  -8.308  36.850  1.00 75.07           C
ATOM    329  O   PRO    39      18.106  -8.232  37.992  1.00 75.07           O
ATOM    330  N   THR    40      18.232  -7.446  35.869  1.00 26.73           N
ATOM    331  CA  THR    40      17.308  -6.373  36.099  1.00 26.73           C
ATOM    332  CB  THR    40      17.266  -5.391  34.965  1.00 26.73           C
ATOM    333  OG1 THR    40      16.839  -6.031  33.771  1.00 26.73           O
ATOM    334  CG2 THR    40      18.672  -4.797  34.774  1.00 26.73           C
ATOM    335  C   THR    40      15.917  -6.907  36.276  1.00 26.73           C
ATOM    336  O   THR    40      15.190  -6.496  37.177  1.00 26.73           O
ATOM    337  N   LEU    41      15.494  -7.836  35.399  1.00 37.75           N
ATOM    338  CA  LEU    41      14.163  -8.367  35.471  1.00 37.75           C
ATOM    339  CB  LEU    41      13.779  -9.235  34.258  1.00 37.75           C
ATOM    340  CG  LEU    41      13.636  -8.429  32.949  1.00 37.75           C
ATOM    341  CD1 LEU    41      13.131  -9.313  31.797  1.00 37.75           C
ATOM    342  CD2 LEU    41      12.766  -7.177  33.159  1.00 37.75           C
ATOM    343  C   LEU    41      14.008  -9.191  36.709  1.00 37.75           C
ATOM    344  O   LEU    41      12.927  -9.242  37.290  1.00 37.75           O
ATOM    345  N   LEU    42      15.059  -9.920  37.120  1.00 79.80           N
ATOM    346  CA  LEU    42      14.955 -10.678  38.334  1.00 79.80           C
ATOM    347  CB  LEU    42      16.131 -11.638  38.579  1.00 79.80           C
ATOM    348  CG  LEU    42      16.011 -12.992  37.854  1.00 79.80           C
ATOM    349  CD1 LEU    42      15.890 -12.850  36.332  1.00 79.80           C
ATOM    350  CD2 LEU    42      17.164 -13.910  38.272  1.00 79.80           C
ATOM    351  C   LEU    42      14.857  -9.757  39.504  1.00 79.80           C
ATOM    352  O   LEU    42      14.127 -10.040  40.453  1.00 79.80           O
ATOM    353  N   THR    43      15.613  -8.644  39.488  1.00 86.60           N
ATOM    354  CA  THR    43      15.566  -7.770  40.619  1.00 86.60           C
ATOM    355  CB  THR    43      16.615  -6.694  40.600  1.00 86.60           C
ATOM    356  OG1 THR    43      16.696  -6.079  41.875  1.00 86.60           O
ATOM    357  CG2 THR    43      16.254  -5.649  39.548  1.00 86.60           C
ATOM    358  C   THR    43      14.200  -7.155  40.718  1.00 86.60           C
ATOM    359  O   THR    43      13.615  -7.090  41.797  1.00 86.60           O
ATOM    360  N   ALA    44      13.643  -6.703  39.579  1.00 22.25           N
ATOM    361  CA  ALA    44      12.356  -6.069  39.556  1.00 22.25           C
ATOM    362  CB  ALA    44      11.999  -5.506  38.170  1.00 22.25           C
ATOM    363  C   ALA    44      11.287  -7.047  39.947  1.00 22.25           C
ATOM    364  O   ALA    44      10.324  -6.681  40.615  1.00 22.25           O
ATOM    365  N   THR    45      11.399  -8.313  39.498  1.00 23.94           N
ATOM    366  CA  THR    45      10.392  -9.296  39.795  1.00 23.94           C
ATOM    367  CB  THR    45      10.636 -10.602  39.103  1.00 23.94           C
ATOM    368  OG1 THR    45      10.659 -10.415  37.697  1.00 23.94           O
ATOM    369  CG2 THR    45       9.512 -11.577  39.491  1.00 23.94           C
ATOM    370  C   THR    45      10.355  -9.586  41.266  1.00 23.94           C
ATOM    371  O   THR    45       9.287  -9.601  41.877  1.00 23.94           O
ATOM    372  N   SER    46      11.534  -9.812  41.876  1.00 21.45           N
ATOM    373  CA  SER    46      11.607 -10.196  43.259  1.00 21.45           C
ATOM    374  CB  SER    46      13.050 -10.440  43.721  1.00 21.45           C
ATOM    375  OG  SER    46      13.636 -11.469  42.939  1.00 21.45           O
ATOM    376  C   SER    46      11.072  -9.090  44.104  1.00 21.45           C
ATOM    377  O   SER    46      10.302  -9.326  45.032  1.00 21.45           O
ATOM    378  N   VAL    47      11.479  -7.844  43.800  1.00 19.52           N
ATOM    379  CA  VAL    47      11.035  -6.716  44.563  1.00 19.52           C
ATOM    380  CB  VAL    47      11.662  -5.416  44.138  1.00 19.52           C
ATOM    381  CG1 VAL    47      13.168  -5.471  44.434  1.00 19.52           C
ATOM    382  CG2 VAL    47      11.356  -5.175  42.654  1.00 19.52           C
ATOM    383  C   VAL    47       9.549  -6.597  44.404  1.00 19.52           C
ATOM    384  O   VAL    47       8.838  -6.247  45.345  1.00 19.52           O
ATOM    385  N   PHE    48       9.039  -6.881  43.194  1.00 32.20           N
ATOM    386  CA  PHE    48       7.636  -6.758  42.926  1.00 32.20           C
ATOM    387  CB  PHE    48       7.293  -7.052  41.457  1.00 32.20           C
ATOM    388  CG  PHE    48       5.811  -7.099  41.327  1.00 32.20           C
ATOM    389  CD1 PHE    48       5.065  -5.947  41.246  1.00 32.20           C
ATOM    390  CD2 PHE    48       5.169  -8.313  41.277  1.00 32.20           C
ATOM    391  CE1 PHE    48       3.696  -6.012  41.123  1.00 32.20           C
ATOM    392  CE2 PHE    48       3.804  -8.384  41.154  1.00 32.20           C
ATOM    393  CZ  PHE    48       3.062  -7.230  41.077  1.00 32.20           C
ATOM    394  C   PHE    48       6.844  -7.705  43.781  1.00 32.20           C
ATOM    395  O   PHE    48       5.862  -7.307  44.407  1.00 32.20           O
ATOM    396  N   ILE    49       7.263  -8.984  43.842  1.00 73.60           N
ATOM    397  CA  ILE    49       6.526 -10.000  44.542  1.00 73.60           C
ATOM    398  CB  ILE    49       7.162 -11.359  44.425  1.00 73.60           C
ATOM    399  CG2 ILE    49       6.334 -12.332  45.278  1.00 73.60           C
ATOM    400  CG1 ILE    49       7.278 -11.801  42.955  1.00 73.60           C
ATOM    401  CD1 ILE    49       5.937 -11.970  42.243  1.00 73.60           C
ATOM    402  C   ILE    49       6.488  -9.675  45.999  1.00 73.60           C
ATOM    403  O   ILE    49       5.437  -9.753  46.633  1.00 73.60           O
ATOM    404  N   ILE    50       7.646  -9.299  46.568  1.00 25.80           N
ATOM    405  CA  ILE    50       7.721  -9.046  47.973  1.00 25.80           C
ATOM    406  CB  ILE    50       9.130  -8.814  48.431  1.00 25.80           C
ATOM    407  CG2 ILE    50       9.678  -7.551  47.749  1.00 25.80           C
ATOM    408  CG1 ILE    50       9.194  -8.794  49.965  1.00 25.80           C
ATOM    409  CD1 ILE    50      10.618  -8.896  50.502  1.00 25.80           C
ATOM    410  C   ILE    50       6.870  -7.857  48.319  1.00 25.80           C
ATOM    411  O   ILE    50       6.112  -7.887  49.287  1.00 25.80           O
ATOM    412  N   ALA    51       6.973  -6.775  47.528  1.00 25.00           N
ATOM    413  CA  ALA    51       6.249  -5.552  47.745  1.00 25.00           C
ATOM    414  CB  ALA    51       6.682  -4.434  46.783  1.00 25.00           C
ATOM    415  C   ALA    51       4.783  -5.762  47.543  1.00 25.00           C
ATOM    416  O   ALA    51       3.953  -5.122  48.184  1.00 25.00           O
ATOM    417  N   PHE    52       4.426  -6.624  46.579  1.00 47.93           N
ATOM    418  CA  PHE    52       3.060  -6.920  46.271  1.00 47.93           C
ATOM    419  CB  PHE    52       3.042  -7.945  45.112  1.00 47.93           C
ATOM    420  CG  PHE    52       1.684  -8.411  44.701  1.00 47.93           C
ATOM    421  CD1 PHE    52       0.865  -7.631  43.919  1.00 47.93           C
ATOM    422  CD2 PHE    52       1.253  -9.667  45.064  1.00 47.93           C
ATOM    423  CE1 PHE    52      -0.376  -8.087  43.533  1.00 47.93           C
ATOM    424  CE2 PHE    52       0.015 -10.129  44.683  1.00 47.93           C
ATOM    425  CZ  PHE    52      -0.803  -9.337  43.917  1.00 47.93           C
ATOM    426  C   PHE    52       2.437  -7.526  47.494  1.00 47.93           C
ATOM    427  O   PHE    52       1.341  -7.137  47.888  1.00 47.93           O
ATOM    428  N   ILE    53       3.090  -8.545  48.093  1.00 58.23           N
ATOM    429  CA  ILE    53       2.535  -9.166  49.265  1.00 58.23           C
ATOM    430  CB  ILE    53       3.133 -10.521  49.507  1.00 58.23           C
ATOM    431  CG2 ILE    53       2.642 -11.043  50.868  1.00 58.23           C
ATOM    432  CG1 ILE    53       2.801 -11.450  48.329  1.00 58.23           C
ATOM    433  CD1 ILE    53       3.595 -12.754  48.336  1.00 58.23           C
ATOM    434  C   ILE    53       2.713  -8.364  50.542  1.00 58.23           C
ATOM    435  O   ILE    53       1.755  -8.039  51.238  1.00 58.23           O
ATOM    436  N   ALA    54       3.987  -8.102  50.889  1.00 78.62           N
ATOM    437  CA  ALA    54       4.552  -7.533  52.096  1.00 78.62           C
ATOM    438  CB  ALA    54       5.992  -8.026  52.321  1.00 78.62           C
ATOM    439  C   ALA    54       4.587  -6.042  52.349  1.00 78.62           C
ATOM    440  O   ALA    54       4.653  -5.634  53.507  1.00 78.62           O
ATOM    441  N   ALA    55       4.669  -5.187  51.315  1.00 42.27           N
ATOM    442  CA  ALA    55       5.038  -3.805  51.548  1.00 42.27           C
ATOM    443  CB  ALA    55       5.232  -3.005  50.249  1.00 42.27           C
ATOM    444  C   ALA    55       4.079  -3.041  52.421  1.00 42.27           C
ATOM    445  O   ALA    55       2.862  -3.190  52.356  1.00 42.27           O
ATOM    446  N   PRO    56       4.651  -2.197  53.253  1.00 62.03           N
ATOM    447  CA  PRO    56       3.923  -1.319  54.140  1.00 62.03           C
ATOM    448  CD  PRO    56       6.056  -2.301  53.599  1.00 62.03           C
ATOM    449  CB  PRO    56       4.941  -0.852  55.183  1.00 62.03           C
ATOM    450  CG  PRO    56       6.311  -1.100  54.523  1.00 62.03           C
ATOM    451  C   PRO    56       3.375  -0.187  53.311  1.00 62.03           C
ATOM    452  O   PRO    56       3.878   0.019  52.208  1.00 62.03           O
ATOM    453  N   PRO    57       2.397   0.545  53.785  1.00 59.00           N
ATOM    454  CA  PRO    57       1.759   1.605  53.041  1.00 59.00           C
ATOM    455  CD  PRO    57       2.073   0.589  55.200  1.00 59.00           C
ATOM    456  CB  PRO    57       0.690   2.161  53.978  1.00 59.00           C
ATOM    457  CG  PRO    57       1.259   1.882  55.380  1.00 59.00           C
ATOM    458  C   PRO    57       2.710   2.680  52.605  1.00 59.00           C
ATOM    459  O   PRO    57       3.713   2.912  53.281  1.00 59.00           O
ATOM    460  N   VAL    58       2.401   3.346  51.469  1.00 25.21           N
ATOM    461  CA  VAL    58       3.278   4.355  50.944  1.00 25.21           C
ATOM    462  CB  VAL    58       3.768   4.038  49.558  1.00 25.21           C
ATOM    463  CG1 VAL    58       4.640   5.201  49.058  1.00 25.21           C
ATOM    464  CG2 VAL    58       4.491   2.680  49.589  1.00 25.21           C
ATOM    465  C   VAL    58       2.554   5.664  50.863  1.00 25.21           C
ATOM    466  O   VAL    58       1.403   5.736  50.435  1.00 25.21           O
ATOM    467  N   ASP    59       3.237   6.745  51.291  1.00 38.09           N
ATOM    468  CA  ASP    59       2.716   8.077  51.176  1.00 38.09           C
ATOM    469  CB  ASP    59       3.471   9.079  52.061  1.00 38.09           C
ATOM    470  CG  ASP    59       2.834  10.447  51.902  1.00 38.09           C
ATOM    471  OD1 ASP    59       1.734  10.525  51.295  1.00 38.09           O
ATOM    472  OD2 ASP    59       3.448  11.436  52.387  1.00 38.09           O
ATOM    473  C   ASP    59       2.974   8.460  49.748  1.00 38.09           C
ATOM    474  O   ASP    59       4.098   8.798  49.382  1.00 38.09           O
ATOM    475  N   ILE    60       1.948   8.323  48.882  1.00 46.93           N
ATOM    476  CA  ILE    60       2.112   8.611  47.483  1.00 46.93           C
ATOM    477  CB  ILE    60       1.018   8.011  46.646  1.00 46.93           C
ATOM    478  CG2 ILE    60      -0.333   8.593  47.095  1.00 46.93           C
ATOM    479  CG1 ILE    60       1.324   8.189  45.150  1.00 46.93           C
ATOM    480  CD1 ILE    60       0.421   7.352  44.248  1.00 46.93           C
ATOM    481  C   ILE    60       2.193  10.085  47.166  1.00 46.93           C
ATOM    482  O   ILE    60       3.106  10.531  46.475  1.00 46.93           O
ATOM    483  N   ASP    61       1.229  10.878  47.672  1.00 49.70           N
ATOM    484  CA  ASP    61       1.066  12.281  47.382  1.00 49.70           C
ATOM    485  CB  ASP    61      -0.329  12.806  47.768  1.00 49.70           C
ATOM    486  CG  ASP    61      -1.335  12.230  46.781  1.00 49.70           C
ATOM    487  OD1 ASP    61      -0.892  11.616  45.774  1.00 49.70           O
ATOM    488  OD2 ASP    61      -2.560  12.404  47.015  1.00 49.70           O
ATOM    489  C   ASP    61       2.080  13.143  48.081  1.00 49.70           C
ATOM    490  O   ASP    61       2.200  14.325  47.758  1.00 49.70           O
ATOM    491  N   GLY    62       2.751  12.625  49.129  1.00 20.07           N
ATOM    492  CA  GLY    62       3.733  13.403  49.839  1.00 20.07           C
ATOM    493  C   GLY    62       3.051  14.116  50.978  1.00 20.07           C
ATOM    494  O   GLY    62       3.687  14.781  51.793  1.00 20.07           O
ATOM    495  N   ILE    63       1.715  13.979  51.022  1.00 76.29           N
ATOM    496  CA  ILE    63       0.763  14.535  51.945  1.00 76.29           C
ATOM    497  CB  ILE    63      -0.645  14.538  51.410  1.00 76.29           C
ATOM    498  CG2 ILE    63      -0.653  15.449  50.169  1.00 76.29           C
ATOM    499  CG1 ILE    63      -1.157  13.122  51.126  1.00 76.29           C
ATOM    500  CD1 ILE    63      -2.642  13.101  50.762  1.00 76.29           C
ATOM    501  C   ILE    63       0.828  13.931  53.318  1.00 76.29           C
ATOM    502  O   ILE    63       0.249  14.492  54.243  1.00 76.29           O
ATOM    503  N   ARG    64       1.461  12.751  53.480  1.00119.33           N
ATOM    504  CA  ARG    64       1.527  12.046  54.740  1.00119.33           C
ATOM    505  CB  ARG    64       1.716  12.953  55.966  1.00119.33           C
ATOM    506  CG  ARG    64       3.094  13.609  56.015  1.00119.33           C
ATOM    507  CD  ARG    64       4.223  12.582  55.989  1.00119.33           C
ATOM    508  NE  ARG    64       5.510  13.325  56.046  1.00119.33           N
ATOM    509  CZ  ARG    64       6.647  12.659  56.402  1.00119.33           C
ATOM    510  NH1 ARG    64       6.593  11.322  56.669  1.00119.33           N
ATOM    511  NH2 ARG    64       7.834  13.326  56.500  1.00119.33           N
ATOM    512  C   ARG    64       0.274  11.251  54.938  1.00119.33           C
ATOM    513  O   ARG    64      -0.111  10.944  56.066  1.00119.33           O
ATOM    514  N   GLU    65      -0.389  10.891  53.820  1.00 46.21           N
ATOM    515  CA  GLU    65      -1.521  10.005  53.859  1.00 46.21           C
ATOM    516  CB  GLU    65      -2.744  10.589  53.112  1.00 46.21           C
ATOM    517  CG  GLU    65      -4.011   9.728  53.145  1.00 46.21           C
ATOM    518  CD  GLU    65      -5.112  10.448  52.366  1.00 46.21           C
ATOM    519  OE1 GLU    65      -4.824  11.534  51.796  1.00 46.21           O
ATOM    520  OE2 GLU    65      -6.255   9.919  52.326  1.00 46.21           O
ATOM    521  C   GLU    65      -1.083   8.753  53.137  1.00 46.21           C
ATOM    522  O   GLU    65      -1.086   8.712  51.908  1.00 46.21           O
ATOM    523  N   PRO    66      -0.711   7.722  53.857  1.00 53.93           N
ATOM    524  CA  PRO    66      -0.204   6.530  53.211  1.00 53.93           C
ATOM    525  CD  PRO    66      -0.080   7.942  55.150  1.00 53.93           C
ATOM    526  CB  PRO    66       0.555   5.761  54.290  1.00 53.93           C
ATOM    527  CG  PRO    66       0.996   6.854  55.279  1.00 53.93           C
ATOM    528  C   PRO    66      -1.269   5.703  52.558  1.00 53.93           C
ATOM    529  O   PRO    66      -2.389   5.662  53.062  1.00 53.93           O
ATOM    530  N   VAL    67      -0.929   5.012  51.451  1.00 24.08           N
ATOM    531  CA  VAL    67      -1.879   4.189  50.756  1.00 24.08           C
ATOM    532  CB  VAL    67      -1.970   4.512  49.295  1.00 24.08           C
ATOM    533  CG1 VAL    67      -2.911   3.502  48.621  1.00 24.08           C
ATOM    534  CG2 VAL    67      -2.412   5.979  49.145  1.00 24.08           C
ATOM    535  C   VAL    67      -1.416   2.767  50.867  1.00 24.08           C
ATOM    536  O   VAL    67      -0.245   2.475  50.623  1.00 24.08           O
ATOM    537  N   SER    68      -2.330   1.832  51.217  1.00 42.17           N
ATOM    538  CA  SER    68      -1.926   0.458  51.391  1.00 42.17           C
ATOM    539  CB  SER    68      -2.718  -0.273  52.487  1.00 42.17           C
ATOM    540  OG  SER    68      -2.467   0.331  53.748  1.00 42.17           O
ATOM    541  C   SER    68      -2.129  -0.301  50.111  1.00 42.17           C
ATOM    542  O   SER    68      -3.223  -0.343  49.555  1.00 42.17           O
ATOM    543  N   GLY    69      -1.005  -0.756  49.531  1.00 64.94           N
ATOM    544  CA  GLY    69      -0.881  -1.571  48.348  1.00 64.94           C
ATOM    545  C   GLY    69      -0.848  -3.068  48.491  1.00 64.94           C
ATOM    546  O   GLY    69      -1.227  -3.776  47.560  1.00 64.94           O
ATOM    547  N   SER    70      -0.294  -3.598  49.602  1.00 42.77           N
ATOM    548  CA  SER    70       0.032  -5.007  49.613  1.00 42.77           C
ATOM    549  CB  SER    70       1.345  -5.335  50.342  1.00 42.77           C
ATOM    550  OG  SER    70       1.213  -5.068  51.728  1.00 42.77           O
ATOM    551  C   SER    70      -1.042  -5.848  50.237  1.00 42.77           C
ATOM    552  O   SER    70      -1.937  -5.358  50.922  1.00 42.77           O
ATOM    553  N   LEU    71      -0.941  -7.175  50.003  1.00 76.73           N
ATOM    554  CA  LEU    71      -1.901  -8.153  50.428  1.00 76.73           C
ATOM    555  CB  LEU    71      -1.647  -9.551  49.839  1.00 76.73           C
ATOM    556  CG  LEU    71      -1.892  -9.595  48.321  1.00 76.73           C
ATOM    557  CD1 LEU    71      -0.878  -8.724  47.564  1.00 76.73           C
ATOM    558  CD2 LEU    71      -1.953 -11.041  47.809  1.00 76.73           C
ATOM    559  C   LEU    71      -1.982  -8.278  51.922  1.00 76.73           C
ATOM    560  O   LEU    71      -3.069  -8.465  52.466  1.00 76.73           O
ATOM    561  N   LEU    72      -0.846  -8.192  52.633  1.00 51.51           N
ATOM    562  CA  LEU    72      -0.834  -8.355  54.063  1.00 51.51           C
ATOM    563  CB  LEU    72       0.574  -8.436  54.671  1.00 51.51           C
ATOM    564  CG  LEU    72       1.303  -9.737  54.290  1.00 51.51           C
ATOM    565  CD1 LEU    72       2.654  -9.855  55.012  1.00 51.51           C
ATOM    566  CD2 LEU    72       0.397 -10.962  54.499  1.00 51.51           C
ATOM    567  C   LEU    72      -1.593  -7.240  54.724  1.00 51.51           C
ATOM    568  O   LEU    72      -2.107  -7.384  55.827  1.00 51.51           O
ATOM    569  N   TYR    73      -1.609  -6.077  54.070  1.00 94.46           N
ATOM    570  CA  TYR    73      -2.224  -4.832  54.420  1.00 94.46           C
ATOM    571  CB  TYR    73      -1.617  -3.613  53.716  1.00 94.46           C
ATOM    572  CG  TYR    73      -0.386  -3.324  54.488  1.00 94.46           C
ATOM    573  CD1 TYR    73       0.766  -4.045  54.284  1.00 94.46           C
ATOM    574  CD2 TYR    73      -0.403  -2.325  55.429  1.00 94.46           C
ATOM    575  CE1 TYR    73       1.895  -3.771  55.016  1.00 94.46           C
ATOM    576  CE2 TYR    73       0.724  -2.048  56.161  1.00 94.46           C
ATOM    577  CZ  TYR    73       1.874  -2.770  55.956  1.00 94.46           C
ATOM    578  OH  TYR    73       3.027  -2.482  56.715  1.00 94.46           O
ATOM    579  C   TYR    73      -3.707  -4.781  54.264  1.00 94.46           C
ATOM    580  O   TYR    73      -4.277  -3.740  54.573  1.00 94.46           O
ATOM    581  N   GLY    74      -4.366  -5.781  53.645  1.00 35.73           N
ATOM    582  CA  GLY    74      -5.787  -5.624  53.525  1.00 35.73           C
ATOM    583  C   GLY    74      -6.150  -5.334  52.109  1.00 35.73           C
ATOM    584  O   GLY    74      -7.002  -4.491  51.826  1.00 35.73           O
ATOM    585  N   ASN    75      -5.475  -6.019  51.169  1.00 34.69           N
ATOM    586  CA  ASN    75      -5.773  -5.832  49.783  1.00 34.69           C
ATOM    587  CB  ASN    75      -4.658  -5.117  49.000  1.00 34.69           C
ATOM    588  CG  ASN    75      -4.686  -3.639  49.369  1.00 34.69           C
ATOM    589  OD1 ASN    75      -5.691  -2.960  49.162  1.00 34.69           O
ATOM    590  ND2 ASN    75      -3.560  -3.125  49.931  1.00 34.69           N
ATOM    591  C   ASN    75      -5.966  -7.167  49.144  1.00 34.69           C
ATOM    592  O   ASN    75      -5.498  -8.189  49.642  1.00 34.69           O
ATOM    593  N   ASN    76      -6.740  -7.181  48.044  1.00 43.15           N
ATOM    594  CA  ASN    76      -6.910  -8.348  47.235  1.00 43.15           C
ATOM    595  CB  ASN    76      -8.371  -8.613  46.813  1.00 43.15           C
ATOM    596  CG  ASN    76      -8.899  -7.403  46.059  1.00 43.15           C
ATOM    597  OD1 ASN    76      -8.280  -6.340  46.052  1.00 43.15           O
ATOM    598  ND2 ASN    76     -10.090  -7.564  45.419  1.00 43.15           N
ATOM    599  C   ASN    76      -6.057  -8.112  46.029  1.00 43.15           C
ATOM    600  O   ASN    76      -5.293  -7.149  45.983  1.00 43.15           O
ATOM    601  N   ILE    77      -6.133  -9.014  45.036  1.00 77.16           N
ATOM    602  CA  ILE    77      -5.329  -8.895  43.855  1.00 77.16           C
ATOM    603  CB  ILE    77      -5.487 -10.076  42.944  1.00 77.16           C
ATOM    604  CG2 ILE    77      -4.702  -9.800  41.652  1.00 77.16           C
ATOM    605  CG1 ILE    77      -5.032 -11.348  43.675  1.00 77.16           C
ATOM    606  CD1 ILE    77      -3.576 -11.287  44.135  1.00 77.16           C
ATOM    607  C   ILE    77      -5.720  -7.657  43.101  1.00 77.16           C
ATOM    608  O   ILE    77      -4.862  -6.953  42.573  1.00 77.16           O
ATOM    609  N   ILE    78      -7.031  -7.366  42.996  1.00 70.97           N
ATOM    610  CA  ILE    78      -7.458  -6.218  42.242  1.00 70.97           C
ATOM    611  CB  ILE    78      -8.946  -6.165  42.051  1.00 70.97           C
ATOM    612  CG2 ILE    78      -9.311  -4.770  41.520  1.00 70.97           C
ATOM    613  CG1 ILE    78      -9.397  -7.300  41.115  1.00 70.97           C
ATOM    614  CD1 ILE    78      -9.130  -8.701  41.656  1.00 70.97           C
ATOM    615  C   ILE    78      -7.025  -4.932  42.891  1.00 70.97           C
ATOM    616  O   ILE    78      -6.450  -4.063  42.240  1.00 70.97           O
ATOM    617  N   SER    79      -7.288  -4.782  44.199  1.00 33.02           N
ATOM    618  CA  SER    79      -6.970  -3.589  44.937  1.00 33.02           C
ATOM    619  CB  SER    79      -7.690  -3.556  46.294  1.00 33.02           C
ATOM    620  OG  SER    79      -7.295  -2.409  47.025  1.00 33.02           O
ATOM    621  C   SER    79      -5.499  -3.509  45.214  1.00 33.02           C
ATOM    622  O   SER    79      -4.984  -2.434  45.514  1.00 33.02           O
ATOM    623  N   GLY    80      -4.781  -4.644  45.152  1.00 16.54           N
ATOM    624  CA  GLY    80      -3.380  -4.620  45.471  1.00 16.54           C
ATOM    625  C   GLY    80      -2.631  -3.880  44.412  1.00 16.54           C
ATOM    626  O   GLY    80      -2.950  -3.956  43.226  1.00 16.54           O
ATOM    627  N   ALA    81      -1.584  -3.140  44.833  1.00 26.96           N
ATOM    628  CA  ALA    81      -0.772  -2.427  43.893  1.00 26.96           C
ATOM    629  CB  ALA    81      -1.370  -1.081  43.452  1.00 26.96           C
ATOM    630  C   ALA    81       0.530  -2.123  44.550  1.00 26.96           C
ATOM    631  O   ALA    81       0.704  -2.304  45.754  1.00 26.96           O
ATOM    632  N   ILE    82       1.506  -1.696  43.732  1.00 88.78           N
ATOM    633  CA  ILE    82       2.758  -1.224  44.230  1.00 88.78           C
ATOM    634  CB  ILE    82       3.927  -1.687  43.408  1.00 88.78           C
ATOM    635  CG2 ILE    82       5.187  -0.980  43.937  1.00 88.78           C
ATOM    636  CG1 ILE    82       4.031  -3.226  43.409  1.00 88.78           C
ATOM    637  CD1 ILE    82       4.345  -3.834  44.773  1.00 88.78           C
ATOM    638  C   ILE    82       2.614   0.252  44.046  1.00 88.78           C
ATOM    639  O   ILE    82       2.557   0.745  42.921  1.00 88.78           O
ATOM    640  N   ILE    83       2.532   0.988  45.170  1.00 85.57           N
ATOM    641  CA  ILE    83       2.242   2.394  45.163  1.00 85.57           C
ATOM    642  CB  ILE    83       1.908   2.927  46.530  1.00 85.57           C
ATOM    643  CG2 ILE    83       1.713   4.448  46.424  1.00 85.57           C
ATOM    644  CG1 ILE    83       0.677   2.204  47.102  1.00 85.57           C
ATOM    645  CD1 ILE    83       0.939   0.750  47.490  1.00 85.57           C
ATOM    646  C   ILE    83       3.430   3.150  44.648  1.00 85.57           C
ATOM    647  O   ILE    83       4.580   2.831  44.948  1.00 85.57           O
ATOM    648  N   PRO    84       3.155   4.158  43.861  1.00 57.35           N
ATOM    649  CA  PRO    84       4.193   4.977  43.286  1.00 57.35           C
ATOM    650  CD  PRO    84       1.959   4.133  43.032  1.00 57.35           C
ATOM    651  CB  PRO    84       3.489   5.853  42.252  1.00 57.35           C
ATOM    652  CG  PRO    84       2.289   4.998  41.805  1.00 57.35           C
ATOM    653  C   PRO    84       4.931   5.754  44.337  1.00 57.35           C
ATOM    654  O   PRO    84       4.426   5.907  45.448  1.00 57.35           O
ATOM    655  N   THR    85       6.131   6.257  43.986  1.00 33.36           N
ATOM    656  CA  THR    85       7.007   6.920  44.915  1.00 33.36           C
ATOM    657  CB  THR    85       8.344   7.249  44.308  1.00 33.36           C
ATOM    658  OG1 THR    85       8.930   6.068  43.782  1.00 33.36           O
ATOM    659  CG2 THR    85       9.270   7.815  45.398  1.00 33.36           C
ATOM    660  C   THR    85       6.351   8.176  45.413  1.00 33.36           C
ATOM    661  O   THR    85       5.391   8.674  44.829  1.00 33.36           O
ATOM    662  N   SER    86       6.851   8.699  46.554  1.00 24.13           N
ATOM    663  CA  SER    86       6.281   9.859  47.179  1.00 24.13           C
ATOM    664  CB  SER    86       6.906  10.176  48.552  1.00 24.13           C
ATOM    665  OG  SER    86       6.305  11.330  49.120  1.00 24.13           O
ATOM    666  C   SER    86       6.486  11.051  46.301  1.00 24.13           C
ATOM    667  O   SER    86       7.509  11.195  45.635  1.00 24.13           O
ATOM    668  N   ALA    87       5.469  11.933  46.282  1.00 27.80           N
ATOM    669  CA  ALA    87       5.461  13.167  45.553  1.00 27.80           C
ATOM    670  CB  ALA    87       4.111  13.899  45.635  1.00 27.80           C
ATOM    671  C   ALA    87       6.502  14.057  46.158  1.00 27.80           C
ATOM    672  O   ALA    87       7.040  14.945  45.500  1.00 27.80           O
ATOM    673  N   ALA    88       6.763  13.891  47.467  1.00 15.65           N
ATOM    674  CA  ALA    88       7.759  14.701  48.105  1.00 15.65           C
ATOM    675  CB  ALA    88       7.969  14.335  49.585  1.00 15.65           C
ATOM    676  C   ALA    88       9.050  14.451  47.390  1.00 15.65           C
ATOM    677  O   ALA    88       9.816  15.381  47.141  1.00 15.65           O
ATOM    678  N   ILE    89       9.326  13.175  47.050  1.00 26.13           N
ATOM    679  CA  ILE    89      10.530  12.815  46.354  1.00 26.13           C
ATOM    680  CB  ILE    89      10.720  11.328  46.264  1.00 26.13           C
ATOM    681  CG2 ILE    89      11.929  11.048  45.357  1.00 26.13           C
ATOM    682  CG1 ILE    89      10.865  10.726  47.673  1.00 26.13           C
ATOM    683  CD1 ILE    89      10.821   9.198  47.692  1.00 26.13           C
ATOM    684  C   ILE    89      10.516  13.379  44.963  1.00 26.13           C
ATOM    685  O   ILE    89      11.499  13.972  44.521  1.00 26.13           O
ATOM    686  N   GLY    90       9.391  13.235  44.235  1.00 17.52           N
ATOM    687  CA  GLY    90       9.333  13.735  42.891  1.00 17.52           C
ATOM    688  C   GLY    90      10.115  12.797  42.014  1.00 17.52           C
ATOM    689  O   GLY    90       9.975  11.579  42.096  1.00 17.52           O
ATOM    690  N   LEU    91      10.891  13.376  41.082  1.00 62.09           N
ATOM    691  CA  LEU    91      11.764  12.714  40.147  1.00 62.09           C
ATOM    692  CB  LEU    91      12.155  13.593  38.945  1.00 62.09           C
ATOM    693  CG  LEU    91      10.976  13.895  38.004  1.00 62.09           C
ATOM    694  CD1 LEU    91      11.441  14.680  36.766  1.00 62.09           C
ATOM    695  CD2 LEU    91      10.212  12.611  37.640  1.00 62.09           C
ATOM    696  C   LEU    91      13.037  12.245  40.798  1.00 62.09           C
ATOM    697  O   LEU    91      13.788  11.476  40.200  1.00 62.09           O
ATOM    698  N   HIS    92      13.363  12.775  41.994  1.00 40.19           N
ATOM    699  CA  HIS    92      14.613  12.474  42.641  1.00 40.19           C
ATOM    700  ND1 HIS    92      16.042  15.209  43.903  1.00 40.19           N
ATOM    701  CG  HIS    92      14.857  14.535  44.095  1.00 40.19           C
ATOM    702  CB  HIS    92      14.732  13.040  44.068  1.00 40.19           C
ATOM    703  NE2 HIS    92      14.482  16.754  44.246  1.00 40.19           N
ATOM    704  CD2 HIS    92      13.913  15.493  44.302  1.00 40.19           C
ATOM    705  CE1 HIS    92      15.761  16.532  44.004  1.00 40.19           C
ATOM    706  C   HIS    92      14.861  10.998  42.697  1.00 40.19           C
ATOM    707  O   HIS    92      13.949  10.196  42.904  1.00 40.19           O
ATOM    708  N   PHE    93      16.139  10.610  42.485  1.00 50.20           N
ATOM    709  CA  PHE    93      16.536   9.232  42.491  1.00 50.20           C
ATOM    710  CB  PHE    93      17.918   9.019  41.836  1.00 50.20           C
ATOM    711  CG  PHE    93      18.208   7.563  41.695  1.00 50.20           C
ATOM    712  CD1 PHE    93      17.514   6.802  40.784  1.00 50.20           C
ATOM    713  CD2 PHE    93      19.195   6.962  42.443  1.00 50.20           C
ATOM    714  CE1 PHE    93      17.780   5.463  40.638  1.00 50.20           C
ATOM    715  CE2 PHE    93      19.468   5.622  42.301  1.00 50.20           C
ATOM    716  CZ  PHE    93      18.756   4.870  41.399  1.00 50.20           C
ATOM    717  C   PHE    93      16.590   8.802  43.923  1.00 50.20           C
ATOM    718  O   PHE    93      17.315   9.390  44.726  1.00 50.20           O
ATOM    719  N   TYR    94      15.806   7.761  44.287  1.00 69.79           N
ATOM    720  CA  TYR    94      15.750   7.358  45.660  1.00 69.79           C
ATOM    721  CB  TYR    94      14.349   7.660  46.232  1.00 69.79           C
ATOM    722  CG  TYR    94      14.284   7.478  47.708  1.00 69.79           C
ATOM    723  CD1 TYR    94      14.876   8.390  48.551  1.00 69.79           C
ATOM    724  CD2 TYR    94      13.589   6.420  48.249  1.00 69.79           C
ATOM    725  CE1 TYR    94      14.803   8.234  49.914  1.00 69.79           C
ATOM    726  CE2 TYR    94      13.511   6.260  49.611  1.00 69.79           C
ATOM    727  CZ  TYR    94      14.121   7.167  50.443  1.00 69.79           C
ATOM    728  OH  TYR    94      14.043   7.005  51.842  1.00 69.79           O
ATOM    729  C   TYR    94      16.021   5.882  45.751  1.00 69.79           C
ATOM    730  O   TYR    94      15.110   5.059  45.674  1.00 69.79           O
ATOM    731  N   PRO    95      17.265   5.533  45.927  1.00 62.34           N
ATOM    732  CA  PRO    95      17.656   4.153  46.068  1.00 62.34           C
ATOM    733  CD  PRO    95      18.339   6.351  45.390  1.00 62.34           C
ATOM    734  CB  PRO    95      19.087   4.064  45.540  1.00 62.34           C
ATOM    735  CG  PRO    95      19.608   5.510  45.592  1.00 62.34           C
ATOM    736  C   PRO    95      17.559   3.810  47.523  1.00 62.34           C
ATOM    737  O   PRO    95      17.259   4.692  48.324  1.00 62.34           O
ATOM    738  N   ILE    96      17.804   2.538  47.882  1.00 66.73           N
ATOM    739  CA  ILE    96      17.731   2.111  49.253  1.00 66.73           C
ATOM    740  CB  ILE    96      17.866   0.623  49.417  1.00 66.73           C
ATOM    741  CG2 ILE    96      17.764   0.325  50.923  1.00 66.73           C
ATOM    742  CG1 ILE    96      16.789  -0.123  48.606  1.00 66.73           C
ATOM    743  CD1 ILE    96      16.992  -0.062  47.093  1.00 66.73           C
ATOM    744  C   ILE    96      18.815   2.773  50.060  1.00 66.73           C
ATOM    745  O   ILE    96      18.585   3.193  51.193  1.00 66.73           O
ATOM    746  N   TRP    97      20.028   2.892  49.488  1.00 56.14           N
ATOM    747  CA  TRP    97      21.174   3.413  50.190  1.00 56.14           C
ATOM    748  CB  TRP    97      22.489   3.276  49.397  1.00 56.14           C
ATOM    749  CG  TRP    97      22.472   3.790  47.976  1.00 56.14           C
ATOM    750  CD2 TRP    97      22.291   2.934  46.837  1.00 56.14           C
ATOM    751  CD1 TRP    97      22.651   5.052  47.488  1.00 56.14           C
ATOM    752  NE1 TRP    97      22.593   5.034  46.114  1.00 56.14           N
ATOM    753  CE2 TRP    97      22.372   3.737  45.701  1.00 56.14           C
ATOM    754  CE3 TRP    97      22.082   1.588  46.746  1.00 56.14           C
ATOM    755  CZ2 TRP    97      22.247   3.202  44.451  1.00 56.14           C
ATOM    756  CZ3 TRP    97      21.947   1.053  45.485  1.00 56.14           C
ATOM    757  CH2 TRP    97      22.028   1.844  44.358  1.00 56.14           C
ATOM    758  C   TRP    97      20.971   4.842  50.595  1.00 56.14           C
ATOM    759  O   TRP    97      21.506   5.276  51.615  1.00 56.14           O
ATOM    760  N   GLU    98      20.232   5.621  49.792  1.00 74.71           N
ATOM    761  CA  GLU    98      19.972   6.999  50.099  1.00 74.71           C
ATOM    762  CB  GLU    98      19.280   7.751  48.954  1.00 74.71           C
ATOM    763  CG  GLU    98      20.227   8.036  47.791  1.00 74.71           C
ATOM    764  CD  GLU    98      21.325   8.941  48.332  1.00 74.71           C
ATOM    765  OE1 GLU    98      21.108   9.535  49.422  1.00 74.71           O
ATOM    766  OE2 GLU    98      22.392   9.048  47.672  1.00 74.71           O
ATOM    767  C   GLU    98      19.101   7.115  51.314  1.00 74.71           C
ATOM    768  O   GLU    98      19.144   8.130  52.002  1.00 74.71           O
ATOM    769  N   ALA    99      18.237   6.119  51.589  1.00 25.15           N
ATOM    770  CA  ALA    99      17.348   6.208  52.719  1.00 25.15           C
ATOM    771  CB  ALA    99      16.154   5.246  52.625  1.00 25.15           C
ATOM    772  C   ALA    99      18.061   5.918  54.006  1.00 25.15           C
ATOM    773  O   ALA    99      19.079   5.229  54.038  1.00 25.15           O
ATOM    774  N   ALA   100      17.530   6.485  55.114  1.00 19.47           N
ATOM    775  CA  ALA   100      18.076   6.270  56.425  1.00 19.47           C
ATOM    776  CB  ALA   100      17.371   7.101  57.510  1.00 19.47           C
ATOM    777  C   ALA   100      17.896   4.829  56.779  1.00 19.47           C
ATOM    778  O   ALA   100      18.813   4.185  57.285  1.00 19.47           O
ATOM    779  N   SER   101      16.694   4.283  56.509  1.00 19.38           N
ATOM    780  CA  SER   101      16.430   2.909  56.817  1.00 19.38           C
ATOM    781  CB  SER   101      15.653   2.714  58.128  1.00 19.38           C
ATOM    782  OG  SER   101      14.380   3.334  58.041  1.00 19.38           O
ATOM    783  C   SER   101      15.586   2.356  55.715  1.00 19.38           C
ATOM    784  O   SER   101      15.035   3.101  54.906  1.00 19.38           O
ATOM    785  N   VAL   102      15.494   1.014  55.645  1.00 18.25           N
ATOM    786  CA  VAL   102      14.690   0.358  54.656  1.00 18.25           C
ATOM    787  CB  VAL   102      14.800  -1.138  54.706  1.00 18.25           C
ATOM    788  CG1 VAL   102      13.873  -1.731  53.632  1.00 18.25           C
ATOM    789  CG2 VAL   102      16.278  -1.525  54.535  1.00 18.25           C
ATOM    790  C   VAL   102      13.266   0.715  54.950  1.00 18.25           C
ATOM    791  O   VAL   102      12.449   0.870  54.043  1.00 18.25           O
ATOM    792  N   ASP   103      12.936   0.844  56.248  1.00 17.04           N
ATOM    793  CA  ASP   103      11.602   1.168  56.655  1.00 17.04           C
ATOM    794  CB  ASP   103      11.458   1.290  58.183  1.00 17.04           C
ATOM    795  CG  ASP   103      11.550  -0.104  58.786  1.00 17.04           C
ATOM    796  OD1 ASP   103      11.312  -1.090  58.037  1.00 17.04           O
ATOM    797  OD2 ASP   103      11.857  -0.202  60.005  1.00 17.04           O
ATOM    798  C   ASP   103      11.249   2.501  56.068  1.00 17.04           C
ATOM    799  O   ASP   103      10.141   2.705  55.578  1.00 17.04           O
ATOM    800  N   GLU   104      12.202   3.447  56.112  1.00 55.81           N
ATOM    801  CA  GLU   104      12.011   4.782  55.616  1.00 55.81           C
ATOM    802  CB  GLU   104      13.188   5.691  56.016  1.00 55.81           C
ATOM    803  CG  GLU   104      12.923   7.188  55.862  1.00 55.81           C
ATOM    804  CD  GLU   104      13.541   7.643  54.549  1.00 55.81           C
ATOM    805  OE1 GLU   104      14.737   7.319  54.314  1.00 55.81           O
ATOM    806  OE2 GLU   104      12.831   8.318  53.762  1.00 55.81           O
ATOM    807  C   GLU   104      11.873   4.746  54.123  1.00 55.81           C
ATOM    808  O   GLU   104      11.126   5.529  53.539  1.00 55.81           O
ATOM    809  N   TRP   105      12.620   3.844  53.461  1.00 42.91           N
ATOM    810  CA  TRP   105      12.590   3.683  52.035  1.00 42.91           C
ATOM    811  CB  TRP   105      13.671   2.686  51.571  1.00 42.91           C
ATOM    812  CG  TRP   105      13.735   2.397  50.093  1.00 42.91           C
ATOM    813  CD2 TRP   105      13.459   1.107  49.524  1.00 42.91           C
ATOM    814  CD1 TRP   105      14.098   3.205  49.056  1.00 42.91           C
ATOM    815  NE1 TRP   105      14.063   2.501  47.875  1.00 42.91           N
ATOM    816  CE2 TRP   105      13.672   1.207  48.150  1.00 42.91           C
ATOM    817  CE3 TRP   105      13.067  -0.066  50.104  1.00 42.91           C
ATOM    818  CZ2 TRP   105      13.496   0.132  47.329  1.00 42.91           C
ATOM    819  CZ3 TRP   105      12.885  -1.146  49.270  1.00 42.91           C
ATOM    820  CH2 TRP   105      13.095  -1.049  47.911  1.00 42.91           C
ATOM    821  C   TRP   105      11.230   3.194  51.621  1.00 42.91           C
ATOM    822  O   TRP   105      10.676   3.654  50.625  1.00 42.91           O
ATOM    823  N   LEU   106      10.659   2.246  52.389  1.00 34.35           N
ATOM    824  CA  LEU   106       9.382   1.648  52.094  1.00 34.35           C
ATOM    825  CB  LEU   106       9.025   0.485  53.038  1.00 34.35           C
ATOM    826  CG  LEU   106       9.962  -0.730  52.920  1.00 34.35           C
ATOM    827  CD1 LEU   106       9.536  -1.858  53.873  1.00 34.35           C
ATOM    828  CD2 LEU   106      10.089  -1.205  51.465  1.00 34.35           C
ATOM    829  C   LEU   106       8.265   2.649  52.213  1.00 34.35           C
ATOM    830  O   LEU   106       7.292   2.587  51.465  1.00 34.35           O
ATOM    831  N   TYR   107       8.358   3.575  53.183  1.00 37.82           N
ATOM    832  CA  TYR   107       7.324   4.543  53.431  1.00 37.82           C
ATOM    833  CB  TYR   107       7.623   5.413  54.663  1.00 37.82           C
ATOM    834  CG  TYR   107       6.512   6.393  54.817  1.00 37.82           C
ATOM    835  CD1 TYR   107       5.296   6.005  55.330  1.00 37.82           C
ATOM    836  CD2 TYR   107       6.691   7.710  54.458  1.00 37.82           C
ATOM    837  CE1 TYR   107       4.274   6.912  55.473  1.00 37.82           C
ATOM    838  CE2 TYR   107       5.674   8.623  54.599  1.00 37.82           C
ATOM    839  CZ  TYR   107       4.460   8.223  55.107  1.00 37.82           C
ATOM    840  OH  TYR   107       3.410   9.154  55.257  1.00 37.82           O
ATOM    841  C   TYR   107       7.161   5.459  52.243  1.00 37.82           C
ATOM    842  O   TYR   107       6.050   5.850  51.890  1.00 37.82           O
ATOM    843  N   ASN   108       8.292   5.857  51.634  1.00 69.56           N
ATOM    844  CA  ASN   108       8.416   6.787  50.539  1.00 69.56           C
ATOM    845  CB  ASN   108       9.797   7.449  50.469  1.00 69.56           C
ATOM    846  CG  ASN   108       9.814   8.499  51.568  1.00 69.56           C
ATOM    847  OD1 ASN   108       8.768   8.892  52.080  1.00 69.56           O
ATOM    848  ND2 ASN   108      11.030   8.981  51.927  1.00 69.56           N
ATOM    849  C   ASN   108       8.091   6.243  49.177  1.00 69.56           C
ATOM    850  O   ASN   108       8.119   7.007  48.213  1.00 69.56           O
ATOM    851  N   GLY   109       7.892   4.924  48.995  1.00 21.74           N
ATOM    852  CA  GLY   109       7.574   4.490  47.660  1.00 21.74           C
ATOM    853  C   GLY   109       8.828   4.132  46.928  1.00 21.74           C
ATOM    854  O   GLY   109       8.865   4.147  45.698  1.00 21.74           O
ATOM    855  N   GLY   110       9.890   3.800  47.679  1.00 23.34           N
ATOM    856  CA  GLY   110      11.151   3.415  47.121  1.00 23.34           C
ATOM    857  C   GLY   110      11.017   2.163  46.291  1.00 23.34           C
ATOM    858  O   GLY   110      11.719   2.048  45.288  1.00 23.34           O
ATOM    859  N   PRO   111      10.201   1.196  46.644  1.00 56.24           N
ATOM    860  CA  PRO   111      10.128   0.003  45.835  1.00 56.24           C
ATOM    861  CD  PRO   111       9.889   0.917  48.037  1.00 56.24           C
ATOM    862  CB  PRO   111       9.302  -0.993  46.643  1.00 56.24           C
ATOM    863  CG  PRO   111       9.590  -0.592  48.101  1.00 56.24           C
ATOM    864  C   PRO   111       9.620   0.236  44.449  1.00 56.24           C
ATOM    865  O   PRO   111       9.976  -0.518  43.546  1.00 56.24           O
ATOM    866  N   TYR   112       8.771   1.253  44.259  1.00 61.24           N
ATOM    867  CA  TYR   112       8.196   1.549  42.983  1.00 61.24           C
ATOM    868  CB  TYR   112       7.186   2.680  43.222  1.00 61.24           C
ATOM    869  CG  TYR   112       6.425   3.115  42.030  1.00 61.24           C
ATOM    870  CD1 TYR   112       5.521   2.282  41.408  1.00 61.24           C
ATOM    871  CD2 TYR   112       6.578   4.406  41.595  1.00 61.24           C
ATOM    872  CE1 TYR   112       4.799   2.721  40.323  1.00 61.24           C
ATOM    873  CE2 TYR   112       5.860   4.844  40.517  1.00 61.24           C
ATOM    874  CZ  TYR   112       4.976   4.009  39.884  1.00 61.24           C
ATOM    875  OH  TYR   112       4.250   4.497  38.785  1.00 61.24           O
ATOM    876  C   TYR   112       9.302   1.953  42.063  1.00 61.24           C
ATOM    877  O   TYR   112       9.466   1.377  40.990  1.00 61.24           O
ATOM    878  N   GLU   113      10.153   2.891  42.509  1.00 40.46           N
ATOM    879  CA  GLU   113      11.207   3.425  41.693  1.00 40.46           C
ATOM    880  CB  GLU   113      11.928   4.613  42.357  1.00 40.46           C
ATOM    881  CG  GLU   113      12.830   5.392  41.394  1.00 40.46           C
ATOM    882  CD  GLU   113      13.151   6.746  42.020  1.00 40.46           C
ATOM    883  OE1 GLU   113      12.628   7.013  43.136  1.00 40.46           O
ATOM    884  OE2 GLU   113      13.910   7.532  41.394  1.00 40.46           O
ATOM    885  C   GLU   113      12.208   2.356  41.379  1.00 40.46           C
ATOM    886  O   GLU   113      12.854   2.407  40.339  1.00 40.46           O
ATOM    887  N   LEU   114      12.427   1.391  42.292  1.00 82.58           N
ATOM    888  CA  LEU   114      13.377   0.344  42.020  1.00 82.58           C
ATOM    889  CB  LEU   114      13.625  -0.520  43.280  1.00 82.58           C
ATOM    890  CG  LEU   114      14.745  -1.587  43.206  1.00 82.58           C
ATOM    891  CD1 LEU   114      14.913  -2.273  44.570  1.00 82.58           C
ATOM    892  CD2 LEU   114      14.510  -2.629  42.100  1.00 82.58           C
ATOM    893  C   LEU   114      12.847  -0.519  40.911  1.00 82.58           C
ATOM    894  O   LEU   114      13.571  -0.868  39.978  1.00 82.58           O
ATOM    895  N   ILE   115      11.556  -0.892  40.987  1.00 31.01           N
ATOM    896  CA  ILE   115      10.985  -1.784  40.021  1.00 31.01           C
ATOM    897  CB  ILE   115       9.600  -2.208  40.409  1.00 31.01           C
ATOM    898  CG2 ILE   115       9.005  -3.033  39.256  1.00 31.01           C
ATOM    899  CG1 ILE   115       9.645  -2.956  41.752  1.00 31.01           C
ATOM    900  CD1 ILE   115       8.273  -3.220  42.372  1.00 31.01           C
ATOM    901  C   ILE   115      10.921  -1.119  38.676  1.00 31.01           C
ATOM    902  O   ILE   115      11.306  -1.725  37.676  1.00 31.01           O
ATOM    903  N   VAL   116      10.463   0.155  38.603  1.00 91.63           N
ATOM    904  CA  VAL   116      10.299   0.728  37.291  1.00 91.63           C
ATOM    905  CB  VAL   116       9.752   2.116  37.132  1.00 91.63           C
ATOM    906  CG1 VAL   116      10.802   3.236  37.254  1.00 91.63           C
ATOM    907  CG2 VAL   116       9.026   2.138  35.787  1.00 91.63           C
ATOM    908  C   VAL   116      11.618   0.837  36.610  1.00 91.63           C
ATOM    909  O   VAL   116      11.703   0.637  35.400  1.00 91.63           O
ATOM    910  N   LEU   117      12.675   1.210  37.355  1.00 80.08           N
ATOM    911  CA  LEU   117      13.915   1.437  36.698  1.00 80.08           C
ATOM    912  CB  LEU   117      14.990   2.093  37.581  1.00 80.08           C
ATOM    913  CG  LEU   117      14.844   3.626  37.690  1.00 80.08           C
ATOM    914  CD1 LEU   117      13.476   4.050  38.240  1.00 80.08           C
ATOM    915  CD2 LEU   117      16.015   4.237  38.476  1.00 80.08           C
ATOM    916  C   LEU   117      14.433   0.145  36.173  1.00 80.08           C
ATOM    917  O   LEU   117      14.988   0.094  35.078  1.00 80.08           O
ATOM    918  N   HIS   118      14.299  -0.933  36.963  1.00 39.99           N
ATOM    919  CA  HIS   118      14.781  -2.215  36.545  1.00 39.99           C
ATOM    920  ND1 HIS   118      15.973  -1.979  39.685  1.00 39.99           N
ATOM    921  CG  HIS   118      16.099  -2.800  38.588  1.00 39.99           C
ATOM    922  CB  HIS   118      14.953  -3.204  37.706  1.00 39.99           C
ATOM    923  NE2 HIS   118      18.124  -2.523  39.547  1.00 39.99           N
ATOM    924  CD2 HIS   118      17.423  -3.119  38.515  1.00 39.99           C
ATOM    925  CE1 HIS   118      17.212  -1.846  40.221  1.00 39.99           C
ATOM    926  C   HIS   118      13.915  -2.814  35.483  1.00 39.99           C
ATOM    927  O   HIS   118      14.411  -3.507  34.599  1.00 39.99           O
ATOM    928  N   PHE   119      12.588  -2.594  35.558  1.00 29.90           N
ATOM    929  CA  PHE   119      11.691  -3.152  34.584  1.00 29.90           C
ATOM    930  CB  PHE   119      10.219  -2.870  34.909  1.00 29.90           C
ATOM    931  CG  PHE   119       9.407  -3.405  33.782  1.00 29.90           C
ATOM    932  CD1 PHE   119       9.035  -4.728  33.738  1.00 29.90           C
ATOM    933  CD2 PHE   119       9.023  -2.567  32.761  1.00 29.90           C
ATOM    934  CE1 PHE   119       8.280  -5.201  32.689  1.00 29.90           C
ATOM    935  CE2 PHE   119       8.268  -3.033  31.712  1.00 29.90           C
ATOM    936  CZ  PHE   119       7.893  -4.354  31.676  1.00 29.90           C
ATOM    937  C   PHE   119      11.966  -2.561  33.235  1.00 29.90           C
ATOM    938  O   PHE   119      12.093  -3.274  32.240  1.00 29.90           O
ATOM    939  N   LEU   120      12.078  -1.225  33.181  1.00 36.73           N
ATOM    940  CA  LEU   120      12.267  -0.522  31.948  1.00 36.73           C
ATOM    941  CB  LEU   120      12.151   1.000  32.123  1.00 36.73           C
ATOM    942  CG  LEU   120      10.697   1.424  32.413  1.00 36.73           C
ATOM    943  CD1 LEU   120      10.565   2.946  32.591  1.00 36.73           C
ATOM    944  CD2 LEU   120       9.752   0.882  31.326  1.00 36.73           C
ATOM    945  C   LEU   120      13.591  -0.879  31.367  1.00 36.73           C
ATOM    946  O   LEU   120      13.735  -0.957  30.148  1.00 36.73           O
ATOM    947  N   LEU   121      14.612  -1.060  32.217  1.00 80.41           N
ATOM    948  CA  LEU   121      15.894  -1.458  31.717  1.00 80.41           C
ATOM    949  CB  LEU   121      16.965  -1.445  32.824  1.00 80.41           C
ATOM    950  CG  LEU   121      18.431  -1.561  32.356  1.00 80.41           C
ATOM    951  CD1 LEU   121      19.388  -1.529  33.558  1.00 80.41           C
ATOM    952  CD2 LEU   121      18.672  -2.786  31.471  1.00 80.41           C
ATOM    953  C   LEU   121      15.742  -2.854  31.172  1.00 80.41           C
ATOM    954  O   LEU   121      16.282  -3.182  30.117  1.00 80.41           O
ATOM    955  N   GLY   122      14.989  -3.716  31.886  1.00 20.54           N
ATOM    956  CA  GLY   122      14.837  -5.096  31.510  1.00 20.54           C
ATOM    957  C   GLY   122      14.105  -5.257  30.212  1.00 20.54           C
ATOM    958  O   GLY   122      14.470  -6.093  29.393  1.00 20.54           O
ATOM    959  N   VAL   123      13.014  -4.500  30.020  1.00 96.08           N
ATOM    960  CA  VAL   123      12.187  -4.561  28.846  1.00 96.08           C
ATOM    961  CB  VAL   123      10.895  -3.831  29.066  1.00 96.08           C
ATOM    962  CG1 VAL   123      11.208  -2.421  29.577  1.00 96.08           C
ATOM    963  CG2 VAL   123      10.100  -3.825  27.760  1.00 96.08           C
ATOM    964  C   VAL   123      12.878  -3.987  27.650  1.00 96.08           C
ATOM    965  O   VAL   123      12.614  -4.402  26.521  1.00 96.08           O
ATOM    966  N   ALA   124      13.709  -2.950  27.857  1.00 19.58           N
ATOM    967  CA  ALA   124      14.477  -2.400  26.780  1.00 19.58           C
ATOM    968  CB  ALA   124      15.296  -1.171  27.202  1.00 19.58           C
ATOM    969  C   ALA   124      15.438  -3.465  26.350  1.00 19.58           C
ATOM    970  O   ALA   124      15.707  -3.645  25.165  1.00 19.58           O
ATOM    971  N   CYS   125      16.014  -4.180  27.337  1.00 35.20           N
ATOM    972  CA  CYS   125      16.937  -5.257  27.116  1.00 35.20           C
ATOM    973  CB  CYS   125      17.693  -5.683  28.386  1.00 35.20           C
ATOM    974  SG  CYS   125      18.929  -4.444  28.877  1.00 35.20           S
ATOM    975  C   CYS   125      16.229  -6.454  26.560  1.00 35.20           C
ATOM    976  O   CYS   125      16.849  -7.293  25.909  1.00 35.20           O
ATOM    977  N   TYR   126      14.930  -6.610  26.873  1.00 31.21           N
ATOM    978  CA  TYR   126      14.151  -7.703  26.365  1.00 31.21           C
ATOM    979  CB  TYR   126      12.738  -7.743  26.981  1.00 31.21           C
ATOM    980  CG  TYR   126      11.993  -8.907  26.421  1.00 31.21           C
ATOM    981  CD1 TYR   126      12.173 -10.171  26.938  1.00 31.21           C
ATOM    982  CD2 TYR   126      11.104  -8.734  25.385  1.00 31.21           C
ATOM    983  CE1 TYR   126      11.478 -11.241  26.423  1.00 31.21           C
ATOM    984  CE2 TYR   126      10.409  -9.800  24.866  1.00 31.21           C
ATOM    985  CZ  TYR   126      10.596 -11.057  25.385  1.00 31.21           C
ATOM    986  OH  TYR   126       9.881 -12.150  24.851  1.00 31.21           O
ATOM    987  C   TYR   126      14.027  -7.494  24.886  1.00 31.21           C
ATOM    988  O   TYR   126      14.049  -8.439  24.099  1.00 31.21           O
ATOM    989  N   MET   127      13.861  -6.224  24.477  1.00 31.42           N
ATOM    990  CA  MET   127      13.706  -5.867  23.098  1.00 31.42           C
ATOM    991  CB  MET   127      13.380  -4.371  22.949  1.00 31.42           C
ATOM    992  CG  MET   127      13.158  -3.903  21.513  1.00 31.42           C
ATOM    993  SD  MET   127      12.351  -2.278  21.388  1.00 31.42           S
ATOM    994  CE  MET   127      13.634  -1.370  22.299  1.00 31.42           C
ATOM    995  C   MET   127      14.959  -6.188  22.337  1.00 31.42           C
ATOM    996  O   MET   127      14.896  -6.731  21.235  1.00 31.42           O
ATOM    997  N   GLY   128      16.133  -5.858  22.910  1.00 16.06           N
ATOM    998  CA  GLY   128      17.403  -6.108  22.280  1.00 16.06           C
ATOM    999  C   GLY   128      17.648  -7.584  22.192  1.00 16.06           C
ATOM   1000  O   GLY   128      18.273  -8.063  21.248  1.00 16.06           O
ATOM   1001  N   ARG   129      17.208  -8.341  23.213  1.00 99.22           N
ATOM   1002  CA  ARG   129      17.414  -9.762  23.248  1.00 99.22           C
ATOM   1003  CB  ARG   129      16.940 -10.402  24.562  1.00 99.22           C
ATOM   1004  CG  ARG   129      17.165 -11.915  24.621  1.00 99.22           C
ATOM   1005  CD  ARG   129      16.987 -12.504  26.022  1.00 99.22           C
ATOM   1006  NE  ARG   129      15.532 -12.540  26.327  1.00 99.22           N
ATOM   1007  CZ  ARG   129      14.793 -13.660  26.076  1.00 99.22           C
ATOM   1008  NH1 ARG   129      15.386 -14.778  25.563  1.00 99.22           N
ATOM   1009  NH2 ARG   129      13.457 -13.664  26.355  1.00 99.22           N
ATOM   1010  C   ARG   129      16.659 -10.390  22.119  1.00 99.22           C
ATOM   1011  O   ARG   129      17.126 -11.357  21.518  1.00 99.22           O
ATOM   1012  N   GLU   130      15.459  -9.859  21.816  1.00 16.70           N
ATOM   1013  CA  GLU   130      14.654 -10.384  20.749  1.00 16.70           C
ATOM   1014  CB  GLU   130      13.323  -9.633  20.574  1.00 16.70           C
ATOM   1015  CG  GLU   130      12.375  -9.771  21.765  1.00 16.70           C
ATOM   1016  CD  GLU   130      11.118  -8.984  21.437  1.00 16.70           C
ATOM   1017  OE1 GLU   130      11.251  -7.863  20.878  1.00 16.70           O
ATOM   1018  OE2 GLU   130      10.008  -9.503  21.727  1.00 16.70           O
ATOM   1019  C   GLU   130      15.419 -10.203  19.481  1.00 16.70           C
ATOM   1020  O   GLU   130      15.469 -11.097  18.637  1.00 16.70           O
ATOM   1021  N   TRP   131      16.039  -9.021  19.317  1.00 33.78           N
ATOM   1022  CA  TRP   131      16.793  -8.765  18.131  1.00 33.78           C
ATOM   1023  CB  TRP   131      17.321  -7.328  18.024  1.00 33.78           C
ATOM   1024  CG  TRP   131      18.087  -7.126  16.741  1.00 33.78           C
ATOM   1025  CD2 TRP   131      19.481  -7.424  16.587  1.00 33.78           C
ATOM   1026  CD1 TRP   131      17.646  -6.687  15.528  1.00 33.78           C
ATOM   1027  NE1 TRP   131      18.679  -6.702  14.621  1.00 33.78           N
ATOM   1028  CE2 TRP   131      19.816  -7.153  15.261  1.00 33.78           C
ATOM   1029  CE3 TRP   131      20.406  -7.888  17.476  1.00 33.78           C
ATOM   1030  CZ2 TRP   131      21.089  -7.341  14.804  1.00 33.78           C
ATOM   1031  CZ3 TRP   131      21.690  -8.078  17.013  1.00 33.78           C
ATOM   1032  CH2 TRP   131      22.025  -7.809  15.702  1.00 33.78           C
ATOM   1033  C   TRP   131      17.986  -9.674  18.087  1.00 33.78           C
ATOM   1034  O   TRP   131      18.329 -10.211  17.035  1.00 33.78           O
ATOM   1035  N   GLU   132      18.655  -9.874  19.236  1.00 23.13           N
ATOM   1036  CA  GLU   132      19.874 -10.633  19.263  1.00 23.13           C
ATOM   1037  CB  GLU   132      20.551 -10.637  20.642  1.00 23.13           C
ATOM   1038  CG  GLU   132      21.943 -11.270  20.623  1.00 23.13           C
ATOM   1039  CD  GLU   132      22.518 -11.224  22.030  1.00 23.13           C
ATOM   1040  OE1 GLU   132      21.805 -10.736  22.948  1.00 23.13           O
ATOM   1041  OE2 GLU   132      23.679 -11.678  22.203  1.00 23.13           O
ATOM   1042  C   GLU   132      19.628 -12.058  18.865  1.00 23.13           C
ATOM   1043  O   GLU   132      20.431 -12.652  18.146  1.00 23.13           O
ATOM   1044  N   LEU   133      18.525 -12.657  19.338  1.00 88.48           N
ATOM   1045  CA  LEU   133      18.240 -14.025  19.019  1.00 88.48           C
ATOM   1046  CB  LEU   133      17.073 -14.570  19.859  1.00 88.48           C
ATOM   1047  CG  LEU   133      16.965 -16.106  19.840  1.00 88.48           C
ATOM   1048  CD1 LEU   133      16.644 -16.639  18.446  1.00 88.48           C
ATOM   1049  CD2 LEU   133      18.219 -16.759  20.437  1.00 88.48           C
ATOM   1050  C   LEU   133      17.915 -14.114  17.551  1.00 88.48           C
ATOM   1051  O   LEU   133      18.276 -15.081  16.884  1.00 88.48           O
ATOM   1052  N   SER   134      17.228 -13.088  17.004  1.00 27.20           N
ATOM   1053  CA  SER   134      16.842 -13.081  15.620  1.00 27.20           C
ATOM   1054  CB  SER   134      16.230 -11.739  15.189  1.00 27.20           C
ATOM   1055  OG  SER   134      15.202 -11.349  16.083  1.00 27.20           O
ATOM   1056  C   SER   134      18.095 -13.190  14.819  1.00 27.20           C
ATOM   1057  O   SER   134      18.150 -13.896  13.813  1.00 27.20           O
ATOM   1058  N   PHE   135      19.130 -12.456  15.260  1.00 36.48           N
ATOM   1059  CA  PHE   135      20.403 -12.387  14.603  1.00 36.48           C
ATOM   1060  CB  PHE   135      21.303 -11.308  15.228  1.00 36.48           C
ATOM   1061  CG  PHE   135      22.472 -11.095  14.331  1.00 36.48           C
ATOM   1062  CD1 PHE   135      22.357 -10.296  13.214  1.00 36.48           C
ATOM   1063  CD2 PHE   135      23.685 -11.680  14.608  1.00 36.48           C
ATOM   1064  CE1 PHE   135      23.432 -10.091  12.382  1.00 36.48           C
ATOM   1065  CE2 PHE   135      24.765 -11.478  13.780  1.00 36.48           C
ATOM   1066  CZ  PHE   135      24.638 -10.683  12.666  1.00 36.48           C
ATOM   1067  C   PHE   135      21.111 -13.712  14.704  1.00 36.48           C
ATOM   1068  O   PHE   135      21.731 -14.168  13.744  1.00 36.48           O
ATOM   1069  N   ARG   136      21.053 -14.362  15.883  1.00123.11           N
ATOM   1070  CA  ARG   136      21.742 -15.608  16.090  1.00123.11           C
ATOM   1071  CB  ARG   136      21.615 -16.148  17.527  1.00123.11           C
ATOM   1072  CG  ARG   136      22.327 -15.305  18.586  1.00123.11           C
ATOM   1073  CD  ARG   136      23.844 -15.218  18.392  1.00123.11           C
ATOM   1074  NE  ARG   136      24.132 -13.918  17.724  1.00123.11           N
ATOM   1075  CZ  ARG   136      24.426 -12.807  18.458  1.00123.11           C
ATOM   1076  NH1 ARG   136      24.557 -12.891  19.815  1.00123.11           N
ATOM   1077  NH2 ARG   136      24.600 -11.606  17.830  1.00123.11           N
ATOM   1078  C   ARG   136      21.166 -16.665  15.199  1.00123.11           C
ATOM   1079  O   ARG   136      21.894 -17.524  14.705  1.00123.11           O
ATOM   1080  N   LEU   137      19.830 -16.657  15.038  1.00 46.09           N
ATOM   1081  CA  LEU   137      19.102 -17.605  14.239  1.00 46.09           C
ATOM   1082  CB  LEU   137      17.585 -17.564  14.470  1.00 46.09           C
ATOM   1083  CG  LEU   137      17.178 -17.999  15.884  1.00 46.09           C
ATOM   1084  CD1 LEU   137      15.652 -18.026  16.037  1.00 46.09           C
ATOM   1085  CD2 LEU   137      17.843 -19.330  16.265  1.00 46.09           C
ATOM   1086  C   LEU   137      19.318 -17.397  12.766  1.00 46.09           C
ATOM   1087  O   LEU   137      19.265 -18.354  11.998  1.00 46.09           O
ATOM   1088  N   GLY   138      19.547 -16.157  12.304  1.00 19.44           N
ATOM   1089  CA  GLY   138      19.640 -15.966  10.881  1.00 19.44           C
ATOM   1090  C   GLY   138      18.316 -15.448  10.408  1.00 19.44           C
ATOM   1091  O   GLY   138      18.037 -15.440   9.209  1.00 19.44           O
ATOM   1092  N   MET   139      17.463 -15.010  11.358  1.00 39.98           N
ATOM   1093  CA  MET   139      16.155 -14.495  11.056  1.00 39.98           C
ATOM   1094  CB  MET   139      15.149 -14.602  12.213  1.00 39.98           C
ATOM   1095  CG  MET   139      14.818 -16.032  12.631  1.00 39.98           C
ATOM   1096  SD  MET   139      13.549 -16.129  13.928  1.00 39.98           S
ATOM   1097  CE  MET   139      14.397 -14.990  15.061  1.00 39.98           C
ATOM   1098  C   MET   139      16.224 -13.040  10.726  1.00 39.98           C
ATOM   1099  O   MET   139      17.277 -12.410  10.812  1.00 39.98           O
ATOM   1100  N   ARG   140      15.070 -12.495  10.285  1.00109.60           N
ATOM   1101  CA  ARG   140      14.919 -11.092  10.019  1.00109.60           C
ATOM   1102  CB  ARG   140      13.644 -10.768   9.220  1.00109.60           C
ATOM   1103  CG  ARG   140      13.601 -11.415   7.833  1.00109.60           C
ATOM   1104  CD  ARG   140      12.291 -11.166   7.078  1.00109.60           C
ATOM   1105  NE  ARG   140      12.399  -9.849   6.391  1.00109.60           N
ATOM   1106  CZ  ARG   140      12.897  -9.782   5.123  1.00109.60           C
ATOM   1107  NH1 ARG   140      13.224 -10.928   4.458  1.00109.60           N
ATOM   1108  NH2 ARG   140      13.063  -8.570   4.516  1.00109.60           N
ATOM   1109  C   ARG   140      14.787 -10.447  11.380  1.00109.60           C
ATOM   1110  O   ARG   140      14.232 -11.040  12.301  1.00109.60           O
ATOM   1111  N   PRO   141      15.325  -9.261  11.521  1.00 85.81           N
ATOM   1112  CA  PRO   141      15.433  -8.560  12.793  1.00 85.81           C
ATOM   1113  CD  PRO   141      16.306  -8.797  10.555  1.00 85.81           C
ATOM   1114  CB  PRO   141      16.619  -7.609  12.625  1.00 85.81           C
ATOM   1115  CG  PRO   141      16.789  -7.452  11.107  1.00 85.81           C
ATOM   1116  C   PRO   141      14.287  -7.845  13.471  1.00 85.81           C
ATOM   1117  O   PRO   141      14.426  -7.517  14.648  1.00 85.81           O
ATOM   1118  N   TRP   142      13.171  -7.603  12.777  1.00 96.22           N
ATOM   1119  CA  TRP   142      12.103  -6.703  13.141  1.00 96.22           C
ATOM   1120  CB  TRP   142      11.206  -6.362  11.940  1.00 96.22           C
ATOM   1121  CG  TRP   142      11.932  -5.557  10.890  1.00 96.22           C
ATOM   1122  CD2 TRP   142      12.491  -6.087   9.676  1.00 96.22           C
ATOM   1123  CD1 TRP   142      12.176  -4.216  10.871  1.00 96.22           C
ATOM   1124  NE1 TRP   142      12.862  -3.880   9.731  1.00 96.22           N
ATOM   1125  CE2 TRP   142      13.061  -5.020   8.985  1.00 96.22           C
ATOM   1126  CE3 TRP   142      12.525  -7.358   9.174  1.00 96.22           C
ATOM   1127  CZ2 TRP   142      13.677  -5.205   7.780  1.00 96.22           C
ATOM   1128  CZ3 TRP   142      13.150  -7.541   7.961  1.00 96.22           C
ATOM   1129  CH2 TRP   142      13.716  -6.486   7.278  1.00 96.22           C
ATOM   1130  C   TRP   142      11.204  -7.057  14.288  1.00 96.22           C
ATOM   1131  O   TRP   142      10.315  -6.263  14.593  1.00 96.22           O
ATOM   1132  N   ILE   143      11.289  -8.256  14.881  1.00 34.22           N
ATOM   1133  CA  ILE   143      10.390  -8.557  15.967  1.00 34.22           C
ATOM   1134  CB  ILE   143      10.681  -9.886  16.601  1.00 34.22           C
ATOM   1135  CG2 ILE   143       9.773 -10.041  17.833  1.00 34.22           C
ATOM   1136  CG1 ILE   143      10.518 -11.019  15.576  1.00 34.22           C
ATOM   1137  CD1 ILE   143      11.087 -12.352  16.059  1.00 34.22           C
ATOM   1138  C   ILE   143      10.575  -7.510  17.028  1.00 34.22           C
ATOM   1139  O   ILE   143       9.616  -7.097  17.678  1.00 34.22           O
ATOM   1140  N   ALA   144      11.822  -7.054  17.236  1.00 19.83           N
ATOM   1141  CA  ALA   144      12.097  -6.057  18.233  1.00 19.83           C
ATOM   1142  CB  ALA   144      13.582  -5.659  18.275  1.00 19.83           C
ATOM   1143  C   ALA   144      11.310  -4.827  17.904  1.00 19.83           C
ATOM   1144  O   ALA   144      10.826  -4.143  18.802  1.00 19.83           O
ATOM   1145  N   VAL   145      11.174  -4.511  16.603  1.00 20.71           N
ATOM   1146  CA  VAL   145      10.463  -3.344  16.158  1.00 20.71           C
ATOM   1147  CB  VAL   145      10.496  -3.198  14.667  1.00 20.71           C
ATOM   1148  CG1 VAL   145       9.648  -1.981  14.267  1.00 20.71           C
ATOM   1149  CG2 VAL   145      11.970  -3.109  14.231  1.00 20.71           C
ATOM   1150  C   VAL   145       9.027  -3.445  16.586  1.00 20.71           C
ATOM   1151  O   VAL   145       8.418  -2.451  16.970  1.00 20.71           O
ATOM   1152  N   ALA   146       8.426  -4.644  16.495  1.00 22.73           N
ATOM   1153  CA  ALA   146       7.061  -4.813  16.905  1.00 22.73           C
ATOM   1154  CB  ALA   146       6.516  -6.213  16.577  1.00 22.73           C
ATOM   1155  C   ALA   146       6.941  -4.611  18.387  1.00 22.73           C
ATOM   1156  O   ALA   146       6.012  -3.963  18.866  1.00 22.73           O
ATOM   1157  N   TYR   147       7.908  -5.159  19.141  1.00 58.14           N
ATOM   1158  CA  TYR   147       7.978  -5.148  20.575  1.00 58.14           C
ATOM   1159  CB  TYR   147       9.106  -6.045  21.115  1.00 58.14           C
ATOM   1160  CG  TYR   147       9.042  -6.072  22.605  1.00 58.14           C
ATOM   1161  CD1 TYR   147       7.981  -6.670  23.248  1.00 58.14           C
ATOM   1162  CD2 TYR   147      10.057  -5.533  23.360  1.00 58.14           C
ATOM   1163  CE1 TYR   147       7.923  -6.709  24.622  1.00 58.14           C
ATOM   1164  CE2 TYR   147      10.006  -5.569  24.733  1.00 58.14           C
ATOM   1165  CZ  TYR   147       8.936  -6.156  25.369  1.00 58.14           C
ATOM   1166  OH  TYR   147       8.881  -6.195  26.779  1.00 58.14           O
ATOM   1167  C   TYR   147       8.179  -3.749  21.043  1.00 58.14           C
ATOM   1168  O   TYR   147       7.898  -3.432  22.197  1.00 58.14           O
ATOM   1169  N   SER   148       8.753  -2.894  20.179  1.00 32.48           N
ATOM   1170  CA  SER   148       9.021  -1.539  20.555  1.00 32.48           C
ATOM   1171  CB  SER   148       9.674  -0.700  19.442  1.00 32.48           C
ATOM   1172  OG  SER   148       8.715  -0.370  18.450  1.00 32.48           O
ATOM   1173  C   SER   148       7.740  -0.851  20.938  1.00 32.48           C
ATOM   1174  O   SER   148       7.766   0.085  21.731  1.00 32.48           O
ATOM   1175  N   ALA   149       6.586  -1.269  20.376  1.00 36.56           N
ATOM   1176  CA  ALA   149       5.341  -0.604  20.666  1.00 36.56           C
ATOM   1177  CB  ALA   149       4.172  -1.134  19.815  1.00 36.56           C
ATOM   1178  C   ALA   149       4.950  -0.746  22.115  1.00 36.56           C
ATOM   1179  O   ALA   149       4.599   0.253  22.737  1.00 36.56           O
ATOM   1180  N   PRO   150       4.967  -1.922  22.694  1.00 64.23           N
ATOM   1181  CA  PRO   150       4.608  -2.076  24.082  1.00 64.23           C
ATOM   1182  CD  PRO   150       4.848  -3.167  21.954  1.00 64.23           C
ATOM   1183  CB  PRO   150       4.339  -3.570  24.284  1.00 64.23           C
ATOM   1184  CG  PRO   150       4.942  -4.250  23.041  1.00 64.23           C
ATOM   1185  C   PRO   150       5.662  -1.531  24.993  1.00 64.23           C
ATOM   1186  O   PRO   150       5.350  -1.192  26.132  1.00 64.23           O
ATOM   1187  N   VAL   151       6.928  -1.495  24.534  1.00 21.10           N
ATOM   1188  CA  VAL   151       7.996  -0.983  25.339  1.00 21.10           C
ATOM   1189  CB  VAL   151       9.340  -1.155  24.701  1.00 21.10           C
ATOM   1190  CG1 VAL   151      10.390  -0.450  25.576  1.00 21.10           C
ATOM   1191  CG2 VAL   151       9.594  -2.658  24.511  1.00 21.10           C
ATOM   1192  C   VAL   151       7.797   0.481  25.523  1.00 21.10           C
ATOM   1193  O   VAL   151       7.936   1.005  26.626  1.00 21.10           O
ATOM   1194  N   ALA   152       7.468   1.174  24.419  1.00 14.98           N
ATOM   1195  CA  ALA   152       7.266   2.591  24.427  1.00 14.98           C
ATOM   1196  CB  ALA   152       6.957   3.156  23.030  1.00 14.98           C
ATOM   1197  C   ALA   152       6.091   2.881  25.307  1.00 14.98           C
ATOM   1198  O   ALA   152       6.067   3.883  26.021  1.00 14.98           O
ATOM   1199  N   ALA   153       5.066   2.014  25.250  1.00 14.87           N
ATOM   1200  CA  ALA   153       3.898   2.191  26.060  1.00 14.87           C
ATOM   1201  CB  ALA   153       2.827   1.117  25.796  1.00 14.87           C
ATOM   1202  C   ALA   153       4.297   2.091  27.502  1.00 14.87           C
ATOM   1203  O   ALA   153       3.833   2.864  28.337  1.00 14.87           O
ATOM   1204  N   ALA   154       5.159   1.113  27.839  1.00 19.09           N
ATOM   1205  CA  ALA   154       5.612   0.942  29.192  1.00 19.09           C
ATOM   1206  CB  ALA   154       6.493  -0.305  29.367  1.00 19.09           C
ATOM   1207  C   ALA   154       6.437   2.133  29.583  1.00 19.09           C
ATOM   1208  O   ALA   154       6.351   2.632  30.701  1.00 19.09           O
ATOM   1209  N   THR   155       7.282   2.630  28.671  1.00 22.98           N
ATOM   1210  CA  THR   155       8.121   3.738  29.024  1.00 22.98           C
ATOM   1211  CB  THR   155       9.091   4.097  27.939  1.00 22.98           C
ATOM   1212  OG1 THR   155       9.916   2.980  27.644  1.00 22.98           O
ATOM   1213  CG2 THR   155       9.951   5.281  28.416  1.00 22.98           C
ATOM   1214  C   THR   155       7.267   4.947  29.275  1.00 22.98           C
ATOM   1215  O   THR   155       7.561   5.751  30.158  1.00 22.98           O
ATOM   1216  N   ALA   156       6.183   5.118  28.495  1.00 30.75           N
ATOM   1217  CA  ALA   156       5.395   6.316  28.594  1.00 30.75           C
ATOM   1218  CB  ALA   156       4.245   6.352  27.572  1.00 30.75           C
ATOM   1219  C   ALA   156       4.782   6.476  29.961  1.00 30.75           C
ATOM   1220  O   ALA   156       4.870   7.543  30.562  1.00 30.75           O
ATOM   1221  N   VAL   157       4.126   5.421  30.478  1.00 54.70           N
ATOM   1222  CA  VAL   157       3.440   5.445  31.741  1.00 54.70           C
ATOM   1223  CB  VAL   157       2.409   4.356  31.848  1.00 54.70           C
ATOM   1224  CG1 VAL   157       1.323   4.617  30.788  1.00 54.70           C
ATOM   1225  CG2 VAL   157       3.104   2.991  31.707  1.00 54.70           C
ATOM   1226  C   VAL   157       4.369   5.340  32.916  1.00 54.70           C
ATOM   1227  O   VAL   157       3.997   5.656  34.039  1.00 54.70           O
ATOM   1228  N   PHE   158       5.506   4.660  32.771  1.00117.17           N
ATOM   1229  CA  PHE   158       6.398   4.567  33.887  1.00117.17           C
ATOM   1230  CB  PHE   158       6.975   3.166  33.917  1.00117.17           C
ATOM   1231  CG  PHE   158       5.720   2.363  33.863  1.00117.17           C
ATOM   1232  CD1 PHE   158       4.727   2.583  34.787  1.00117.17           C
ATOM   1233  CD2 PHE   158       5.522   1.354  32.945  1.00117.17           C
ATOM   1234  CE1 PHE   158       3.563   1.850  34.792  1.00117.17           C
ATOM   1235  CE2 PHE   158       4.363   0.614  32.938  1.00117.17           C
ATOM   1236  CZ  PHE   158       3.374   0.862  33.858  1.00117.17           C
ATOM   1237  C   PHE   158       7.487   5.613  33.940  1.00117.17           C
ATOM   1238  O   PHE   158       7.954   5.949  35.017  1.00117.17           O
ATOM   1239  N   LEU   159       8.130   5.953  32.806  1.00 94.94           N
ATOM   1240  CA  LEU   159       9.158   6.968  32.808  1.00 94.94           C
ATOM   1241  CB  LEU   159      10.420   6.495  32.071  1.00 94.94           C
ATOM   1242  CG  LEU   159      11.555   7.534  32.042  1.00 94.94           C
ATOM   1243  CD1 LEU   159      12.077   7.831  33.457  1.00 94.94           C
ATOM   1244  CD2 LEU   159      12.674   7.111  31.076  1.00 94.94           C
ATOM   1245  C   LEU   159       8.823   8.330  32.237  1.00 94.94           C
ATOM   1246  O   LEU   159       9.217   9.369  32.772  1.00 94.94           O
ATOM   1247  N   ILE   160       8.117   8.367  31.090  1.00 96.87           N
ATOM   1248  CA  ILE   160       7.914   9.609  30.389  1.00 96.87           C
ATOM   1249  CB  ILE   160       7.473   9.412  28.967  1.00 96.87           C
ATOM   1250  CG2 ILE   160       7.166  10.795  28.371  1.00 96.87           C
ATOM   1251  CG1 ILE   160       8.547   8.644  28.181  1.00 96.87           C
ATOM   1252  CD1 ILE   160       9.893   9.367  28.137  1.00 96.87           C
ATOM   1253  C   ILE   160       6.914  10.499  31.042  1.00 96.87           C
ATOM   1254  O   ILE   160       7.140  11.695  31.208  1.00 96.87           O
ATOM   1255  N   TYR   161       5.753   9.938  31.407  1.00 91.30           N
ATOM   1256  CA  TYR   161       4.776  10.734  32.071  1.00 91.30           C
ATOM   1257  CB  TYR   161       3.395  10.017  32.164  1.00 91.30           C
ATOM   1258  CG  TYR   161       2.309  10.938  32.642  1.00 91.30           C
ATOM   1259  CD1 TYR   161       2.119  12.182  32.086  1.00 91.30           C
ATOM   1260  CD2 TYR   161       1.401  10.524  33.591  1.00 91.30           C
ATOM   1261  CE1 TYR   161       1.107  13.003  32.534  1.00 91.30           C
ATOM   1262  CE2 TYR   161       0.394  11.325  34.049  1.00 91.30           C
ATOM   1263  CZ  TYR   161       0.253  12.578  33.526  1.00 91.30           C
ATOM   1264  OH  TYR   161      -0.783  13.396  34.006  1.00 91.30           O
ATOM   1265  C   TYR   161       5.385  11.212  33.385  1.00 91.30           C
ATOM   1266  O   TYR   161       5.070  12.335  33.770  1.00 91.30           O
ATOM   1267  N   PRO   162       6.181  10.473  34.169  1.00109.16           N
ATOM   1268  CA  PRO   162       6.762  10.960  35.386  1.00109.16           C
ATOM   1269  CD  PRO   162       6.524   9.068  33.995  1.00109.16           C
ATOM   1270  CB  PRO   162       7.966  10.064  35.672  1.00109.16           C
ATOM   1271  CG  PRO   162       7.669   8.746  34.983  1.00109.16           C
ATOM   1272  C   PRO   162       7.512  12.180  35.158  1.00109.16           C
ATOM   1273  O   PRO   162       7.517  13.045  36.022  1.00109.16           O
ATOM   1274  N   ILE   163       8.278  12.152  34.066  1.00 33.92           N
ATOM   1275  CA  ILE   163       9.220  13.180  33.836  1.00 33.92           C
ATOM   1276  CB  ILE   163      10.101  12.920  32.650  1.00 33.92           C
ATOM   1277  CG2 ILE   163      10.990  14.156  32.443  1.00 33.92           C
ATOM   1278  CG1 ILE   163      10.903  11.622  32.843  1.00 33.92           C
ATOM   1279  CD1 ILE   163      11.591  11.144  31.566  1.00 33.92           C
ATOM   1280  C   ILE   163       8.516  14.462  33.574  1.00 33.92           C
ATOM   1281  O   ILE   163       8.820  15.486  34.181  1.00 33.92           O
ATOM   1282  N   GLY   164       7.514  14.419  32.682  1.00 20.72           N
ATOM   1283  CA  GLY   164       6.858  15.613  32.248  1.00 20.72           C
ATOM   1284  C   GLY   164       6.199  16.257  33.404  1.00 20.72           C
ATOM   1285  O   GLY   164       6.119  17.477  33.509  1.00 20.72           O
ATOM   1286  N   GLN   165       5.613  15.404  34.239  1.00 77.27           N
ATOM   1287  CA  GLN   165       4.867  15.753  35.384  1.00 77.27           C
ATOM   1288  CB  GLN   165       3.831  14.669  35.432  1.00 77.27           C
ATOM   1289  CG  GLN   165       2.850  14.698  34.262  1.00 77.27           C
ATOM   1290  CD  GLN   165       2.156  16.051  34.266  1.00 77.27           C
ATOM   1291  OE1 GLN   165       2.277  16.818  35.220  1.00 77.27           O
ATOM   1292  NE2 GLN   165       1.434  16.372  33.160  1.00 77.27           N
ATOM   1293  C   GLN   165       5.766  16.081  36.567  1.00 77.27           C
ATOM   1294  O   GLN   165       5.427  16.866  37.450  1.00 77.27           O
ATOM   1295  N   GLY   166       6.966  15.496  36.644  1.00 30.53           N
ATOM   1296  CA  GLY   166       7.872  15.916  37.676  1.00 30.53           C
ATOM   1297  C   GLY   166       7.851  15.026  38.881  1.00 30.53           C
ATOM   1298  O   GLY   166       8.533  15.327  39.859  1.00 30.53           O
ATOM   1299  N   SER   167       7.069  13.933  38.898  1.00 40.63           N
ATOM   1300  CA  SER   167       7.200  13.095  40.058  1.00 40.63           C
ATOM   1301  CB  SER   167       6.395  13.531  41.299  1.00 40.63           C
ATOM   1302  OG  SER   167       6.606  12.627  42.374  1.00 40.63           O
ATOM   1303  C   SER   167       6.793  11.731  39.710  1.00 40.63           C
ATOM   1304  O   SER   167       5.934  11.566  38.868  1.00 40.63           O
ATOM   1305  N   PHE   168       7.395  10.728  40.363  1.00 57.27           N
ATOM   1306  CA  PHE   168       7.124   9.336  40.180  1.00 57.27           C
ATOM   1307  CB  PHE   168       8.128   8.419  40.888  1.00 57.27           C
ATOM   1308  CG  PHE   168       9.405   8.491  40.114  1.00 57.27           C
ATOM   1309  CD1 PHE   168       9.570   7.747  38.967  1.00 57.27           C
ATOM   1310  CD2 PHE   168      10.442   9.297  40.527  1.00 57.27           C
ATOM   1311  CE1 PHE   168      10.737   7.799  38.241  1.00 57.27           C
ATOM   1312  CE2 PHE   168      11.614   9.354  39.808  1.00 57.27           C
ATOM   1313  CZ  PHE   168      11.763   8.607  38.664  1.00 57.27           C
ATOM   1314  C   PHE   168       5.722   9.038  40.671  1.00 57.27           C
ATOM   1315  O   PHE   168       5.077   8.045  40.341  1.00 57.27           O
ATOM   1316  N   SER   169       5.190   9.868  41.556  1.00 41.15           N
ATOM   1317  CA  SER   169       3.887   9.546  42.045  1.00 41.15           C
ATOM   1318  CB  SER   169       3.412  10.546  43.112  1.00 41.15           C
ATOM   1319  OG  SER   169       3.380  11.857  42.568  1.00 41.15           O
ATOM   1320  C   SER   169       2.855   9.496  40.948  1.00 41.15           C
ATOM   1321  O   SER   169       1.928   8.694  41.033  1.00 41.15           O
ATOM   1322  N   ASP   170       2.939  10.318  39.883  1.00117.29           N
ATOM   1323  CA  ASP   170       1.860  10.163  38.941  1.00117.29           C
ATOM   1324  CB  ASP   170       0.953  11.334  38.478  1.00117.29           C
ATOM   1325  CG  ASP   170       0.025  11.806  39.576  1.00117.29           C
ATOM   1326  OD1 ASP   170      -0.344  10.992  40.463  1.00117.29           O
ATOM   1327  OD2 ASP   170      -0.313  13.020  39.535  1.00117.29           O
ATOM   1328  C   ASP   170       1.994   9.034  37.993  1.00117.29           C
ATOM   1329  O   ASP   170       1.384   9.033  36.927  1.00117.29           O
ATOM   1330  N   GLY   171       2.981   8.149  38.233  1.00 22.40           N
ATOM   1331  CA  GLY   171       3.172   7.084  37.296  1.00 22.40           C
ATOM   1332  C   GLY   171       2.145   6.099  37.513  1.00 22.40           C
ATOM   1333  O   GLY   171       1.425   6.175  38.499  1.00 22.40           O
ATOM   1334  N   MET   172       2.063   5.150  36.574  1.00 37.16           N
ATOM   1335  CA  MET   172       1.028   4.196  36.739  1.00 37.16           C
ATOM   1336  CB  MET   172       0.766   3.318  35.508  1.00 37.16           C
ATOM   1337  CG  MET   172      -0.484   2.454  35.674  1.00 37.16           C
ATOM   1338  SD  MET   172      -0.694   1.187  34.392  1.00 37.16           S
ATOM   1339  CE  MET   172      -0.849   2.401  33.058  1.00 37.16           C
ATOM   1340  C   MET   172       1.397   3.288  37.864  1.00 37.16           C
ATOM   1341  O   MET   172       2.524   2.820  37.929  1.00 37.16           O
ATOM   1342  N   PRO   173       0.496   3.007  38.756  1.00 70.12           N
ATOM   1343  CA  PRO   173       0.800   2.129  39.854  1.00 70.12           C
ATOM   1344  CD  PRO   173      -0.550   3.952  39.090  1.00 70.12           C
ATOM   1345  CB  PRO   173      -0.290   2.366  40.902  1.00 70.12           C
ATOM   1346  CG  PRO   173      -1.345   3.228  40.182  1.00 70.12           C
ATOM   1347  C   PRO   173       0.903   0.727  39.352  1.00 70.12           C
ATOM   1348  O   PRO   173       0.328   0.413  38.311  1.00 70.12           O
ATOM   1349  N   LEU   174       1.638  -0.124  40.087  1.00 65.54           N
ATOM   1350  CA  LEU   174       1.890  -1.475  39.682  1.00 65.54           C
ATOM   1351  CB  LEU   174       3.181  -1.975  40.348  1.00 65.54           C
ATOM   1352  CG  LEU   174       4.400  -1.088  40.026  1.00 65.54           C
ATOM   1353  CD1 LEU   174       5.713  -1.719  40.505  1.00 65.54           C
ATOM   1354  CD2 LEU   174       4.439  -0.709  38.551  1.00 65.54           C
ATOM   1355  C   LEU   174       0.796  -2.315  40.259  1.00 65.54           C
ATOM   1356  O   LEU   174       1.057  -3.169  41.108  1.00 65.54           O
ATOM   1357  N   GLY   175      -0.451  -2.140  39.781  1.00 13.82           N
ATOM   1358  CA  GLY   175      -1.537  -2.902  40.331  1.00 13.82           C
ATOM   1359  C   GLY   175      -2.726  -2.742  39.436  1.00 13.82           C
ATOM   1360  O   GLY   175      -2.719  -1.931  38.513  1.00 13.82           O
ATOM   1361  N   ILE   176      -3.771  -3.564  39.667  1.00 38.14           N
ATOM   1362  CA  ILE   176      -4.945  -3.520  38.840  1.00 38.14           C
ATOM   1363  CB  ILE   176      -5.842  -4.707  39.053  1.00 38.14           C
ATOM   1364  CG2 ILE   176      -7.125  -4.499  38.230  1.00 38.14           C
ATOM   1365  CG1 ILE   176      -5.095  -6.001  38.692  1.00 38.14           C
ATOM   1366  CD1 ILE   176      -5.844  -7.271  39.089  1.00 38.14           C
ATOM   1367  C   ILE   176      -5.765  -2.280  39.066  1.00 38.14           C
ATOM   1368  O   ILE   176      -6.061  -1.543  38.127  1.00 38.14           O
ATOM   1369  N   SER   177      -6.142  -2.012  40.332  1.00 22.50           N
ATOM   1370  CA  SER   177      -6.968  -0.885  40.666  1.00 22.50           C
ATOM   1371  CB  SER   177      -7.496  -0.960  42.106  1.00 22.50           C
ATOM   1372  OG  SER   177      -8.329   0.156  42.382  1.00 22.50           O
ATOM   1373  C   SER   177      -6.144   0.351  40.535  1.00 22.50           C
ATOM   1374  O   SER   177      -6.668   1.426  40.246  1.00 22.50           O
ATOM   1375  N   GLY   178      -4.824   0.225  40.764  1.00  8.57           N
ATOM   1376  CA  GLY   178      -3.933   1.341  40.649  1.00  8.57           C
ATOM   1377  C   GLY   178      -3.942   1.786  39.221  1.00  8.57           C
ATOM   1378  O   GLY   178      -3.874   2.981  38.941  1.00  8.57           O
ATOM   1379  N   THR   179      -4.004   0.825  38.279  1.00 17.97           N
ATOM   1380  CA  THR   179      -4.001   1.156  36.883  1.00 17.97           C
ATOM   1381  CB  THR   179      -4.009  -0.042  35.977  1.00 17.97           C
ATOM   1382  OG1 THR   179      -2.850  -0.833  36.184  1.00 17.97           O
ATOM   1383  CG2 THR   179      -4.063   0.445  34.521  1.00 17.97           C
ATOM   1384  C   THR   179      -5.231   1.954  36.551  1.00 17.97           C
ATOM   1385  O   THR   179      -5.162   2.922  35.798  1.00 17.97           O
ATOM   1386  N   PHE   180      -6.395   1.570  37.109  1.00 32.68           N
ATOM   1387  CA  PHE   180      -7.626   2.250  36.809  1.00 32.68           C
ATOM   1388  CB  PHE   180      -8.850   1.676  37.550  1.00 32.68           C
ATOM   1389  CG  PHE   180      -9.058   0.263  37.138  1.00 32.68           C
ATOM   1390  CD1 PHE   180      -9.572  -0.039  35.901  1.00 32.68           C
ATOM   1391  CD2 PHE   180      -8.752  -0.758  38.007  1.00 32.68           C
ATOM   1392  CE1 PHE   180      -9.764  -1.350  35.533  1.00 32.68           C
ATOM   1393  CE2 PHE   180      -8.944  -2.070  37.644  1.00 32.68           C
ATOM   1394  CZ  PHE   180      -9.449  -2.368  36.402  1.00 32.68           C
ATOM   1395  C   PHE   180      -7.526   3.658  37.295  1.00 32.68           C
ATOM   1396  O   PHE   180      -7.978   4.586  36.627  1.00 32.68           O
ATOM   1397  N   ASN   181      -6.943   3.849  38.492  1.00 20.49           N
ATOM   1398  CA  ASN   181      -6.847   5.159  39.060  1.00 20.49           C
ATOM   1399  CB  ASN   181      -6.145   5.178  40.430  1.00 20.49           C
ATOM   1400  CG  ASN   181      -6.295   6.577  41.014  1.00 20.49           C
ATOM   1401  OD1 ASN   181      -5.654   7.523  40.561  1.00 20.49           O
ATOM   1402  ND2 ASN   181      -7.175   6.721  42.041  1.00 20.49           N
ATOM   1403  C   ASN   181      -6.059   6.010  38.118  1.00 20.49           C
ATOM   1404  O   ASN   181      -6.393   7.172  37.895  1.00 20.49           O
ATOM   1405  N   PHE   182      -5.001   5.430  37.522  1.00 36.17           N
ATOM   1406  CA  PHE   182      -4.148   6.141  36.616  1.00 36.17           C
ATOM   1407  CB  PHE   182      -2.952   5.294  36.144  1.00 36.17           C
ATOM   1408  CG  PHE   182      -2.235   6.077  35.101  1.00 36.17           C
ATOM   1409  CD1 PHE   182      -1.647   7.282  35.406  1.00 36.17           C
ATOM   1410  CD2 PHE   182      -2.132   5.590  33.818  1.00 36.17           C
ATOM   1411  CE1 PHE   182      -0.988   7.995  34.434  1.00 36.17           C
ATOM   1412  CE2 PHE   182      -1.471   6.300  32.845  1.00 36.17           C
ATOM   1413  CZ  PHE   182      -0.896   7.507  33.154  1.00 36.17           C
ATOM   1414  C   PHE   182      -4.949   6.580  35.426  1.00 36.17           C
ATOM   1415  O   PHE   182      -4.799   7.707  34.958  1.00 36.17           O
ATOM   1416  N   MET   183      -5.814   5.694  34.894  1.00 30.99           N
ATOM   1417  CA  MET   183      -6.595   6.002  33.728  1.00 30.99           C
ATOM   1418  CB  MET   183      -7.373   4.780  33.212  1.00 30.99           C
ATOM   1419  CG  MET   183      -6.465   3.694  32.629  1.00 30.99           C
ATOM   1420  SD  MET   183      -7.325   2.164  32.150  1.00 30.99           S
ATOM   1421  CE  MET   183      -7.341   1.469  33.829  1.00 30.99           C
ATOM   1422  C   MET   183      -7.586   7.106  33.984  1.00 30.99           C
ATOM   1423  O   MET   183      -7.706   8.032  33.181  1.00 30.99           O
ATOM   1424  N   ILE   184      -8.317   7.051  35.116  1.00 26.22           N
ATOM   1425  CA  ILE   184      -9.352   8.013  35.398  1.00 26.22           C
ATOM   1426  CB  ILE   184     -10.126   7.688  36.641  1.00 26.22           C
ATOM   1427  CG2 ILE   184     -11.106   8.844  36.900  1.00 26.22           C
ATOM   1428  CG1 ILE   184     -10.814   6.318  36.507  1.00 26.22           C
ATOM   1429  CD1 ILE   184     -11.383   5.795  37.825  1.00 26.22           C
ATOM   1430  C   ILE   184      -8.757   9.378  35.590  1.00 26.22           C
ATOM   1431  O   ILE   184      -9.272  10.364  35.063  1.00 26.22           O
ATOM   1432  N   VAL   185      -7.657   9.477  36.363  1.00 31.44           N
ATOM   1433  CA  VAL   185      -7.031  10.747  36.613  1.00 31.44           C
ATOM   1434  CB  VAL   185      -5.904  10.714  37.606  1.00 31.44           C
ATOM   1435  CG1 VAL   185      -6.482  10.485  39.006  1.00 31.44           C
ATOM   1436  CG2 VAL   185      -4.896   9.638  37.183  1.00 31.44           C
ATOM   1437  C   VAL   185      -6.486  11.304  35.336  1.00 31.44           C
ATOM   1438  O   VAL   185      -6.458  12.519  35.149  1.00 31.44           O
ATOM   1439  N   PHE   186      -6.011  10.434  34.428  1.00 89.10           N
ATOM   1440  CA  PHE   186      -5.420  10.873  33.196  1.00 89.10           C
ATOM   1441  CB  PHE   186      -4.859   9.691  32.384  1.00 89.10           C
ATOM   1442  CG  PHE   186      -3.810  10.201  31.454  1.00 89.10           C
ATOM   1443  CD1 PHE   186      -4.119  10.698  30.212  1.00 89.10           C
ATOM   1444  CD2 PHE   186      -2.490  10.169  31.849  1.00 89.10           C
ATOM   1445  CE1 PHE   186      -3.121  11.154  29.385  1.00 89.10           C
ATOM   1446  CE2 PHE   186      -1.488  10.625  31.026  1.00 89.10           C
ATOM   1447  CZ  PHE   186      -1.805  11.121  29.788  1.00 89.10           C
ATOM   1448  C   PHE   186      -6.480  11.560  32.384  1.00 89.10           C
ATOM   1449  O   PHE   186      -6.216  12.570  31.732  1.00 89.10           O
ATOM   1450  N   GLN   187      -7.709  11.004  32.385  1.00 23.02           N
ATOM   1451  CA  GLN   187      -8.822  11.569  31.673  1.00 23.02           C
ATOM   1452  CB  GLN   187     -10.084  10.693  31.743  1.00 23.02           C
ATOM   1453  CG  GLN   187     -11.315  11.339  31.100  1.00 23.02           C
ATOM   1454  CD  GLN   187     -11.098  11.434  29.597  1.00 23.02           C
ATOM   1455  OE1 GLN   187     -10.251  10.749  29.028  1.00 23.02           O
ATOM   1456  NE2 GLN   187     -11.893  12.315  28.932  1.00 23.02           N
ATOM   1457  C   GLN   187      -9.170  12.893  32.280  1.00 23.02           C
ATOM   1458  O   GLN   187      -9.524  13.839  31.577  1.00 23.02           O
ATOM   1459  N   ALA   188      -9.101  12.995  33.620  1.00 26.20           N
ATOM   1460  CA  ALA   188      -9.477  14.225  34.250  1.00 26.20           C
ATOM   1461  CB  ALA   188      -9.397  14.160  35.785  1.00 26.20           C
ATOM   1462  C   ALA   188      -8.563  15.329  33.809  1.00 26.20           C
ATOM   1463  O   ALA   188      -9.019  16.420  33.473  1.00 26.20           O
ATOM   1464  N   GLU   189      -7.241  15.081  33.850  1.00 69.45           N
ATOM   1465  CA  GLU   189      -6.268  16.087  33.539  1.00 69.45           C
ATOM   1466  CB  GLU   189      -4.941  15.773  34.251  1.00 69.45           C
ATOM   1467  CG  GLU   189      -5.129  15.831  35.773  1.00 69.45           C
ATOM   1468  CD  GLU   189      -4.004  15.081  36.476  1.00 69.45           C
ATOM   1469  OE1 GLU   189      -3.155  14.479  35.768  1.00 69.45           O
ATOM   1470  OE2 GLU   189      -3.987  15.093  37.736  1.00 69.45           O
ATOM   1471  C   GLU   189      -6.030  16.320  32.067  1.00 69.45           C
ATOM   1472  O   GLU   189      -5.893  17.461  31.625  1.00 69.45           O
ATOM   1473  N   HIS   190      -5.842  15.224  31.305  1.00 96.47           N
ATOM   1474  CA  HIS   190      -5.485  15.248  29.907  1.00 96.47           C
ATOM   1475  ND1 HIS   190      -2.392  15.749  30.150  1.00 96.47           N
ATOM   1476  CG  HIS   190      -3.196  14.673  30.448  1.00 96.47           C
ATOM   1477  CB  HIS   190      -4.358  14.257  29.607  1.00 96.47           C
ATOM   1478  NE2 HIS   190      -1.716  14.982  32.115  1.00 96.47           N
ATOM   1479  CD2 HIS   190      -2.764  14.210  31.650  1.00 96.47           C
ATOM   1480  CE1 HIS   190      -1.527  15.892  31.181  1.00 96.47           C
ATOM   1481  C   HIS   190      -6.570  15.132  28.875  1.00 96.47           C
ATOM   1482  O   HIS   190      -6.351  15.523  27.727  1.00 96.47           O
ATOM   1483  N   ASN   191      -7.738  14.556  29.221  1.00 58.73           N
ATOM   1484  CA  ASN   191      -8.784  14.311  28.260  1.00 58.73           C
ATOM   1485  CB  ASN   191      -9.345  15.601  27.633  1.00 58.73           C
ATOM   1486  CG  ASN   191     -10.726  15.304  27.060  1.00 58.73           C
ATOM   1487  OD1 ASN   191     -11.161  14.155  26.997  1.00 58.73           O
ATOM   1488  ND2 ASN   191     -11.443  16.385  26.649  1.00 58.73           N
ATOM   1489  C   ASN   191      -8.258  13.416  27.170  1.00 58.73           C
ATOM   1490  O   ASN   191      -8.273  13.759  25.988  1.00 58.73           O
ATOM   1491  N   ILE   192      -7.788  12.217  27.573  1.00 35.18           N
ATOM   1492  CA  ILE   192      -7.189  11.217  26.728  1.00 35.18           C
ATOM   1493  CB  ILE   192      -6.653  10.050  27.506  1.00 35.18           C
ATOM   1494  CG2 ILE   192      -7.827   9.359  28.218  1.00 35.18           C
ATOM   1495  CG1 ILE   192      -5.834   9.128  26.587  1.00 35.18           C
ATOM   1496  CD1 ILE   192      -4.991   8.103  27.345  1.00 35.18           C
ATOM   1497  C   ILE   192      -8.155  10.697  25.697  1.00 35.18           C
ATOM   1498  O   ILE   192      -7.757  10.423  24.566  1.00 35.18           O
ATOM   1499  N   LEU   193      -9.445  10.527  26.047  1.00 34.67           N
ATOM   1500  CA  LEU   193     -10.394   9.972  25.113  1.00 34.67           C
ATOM   1501  CB  LEU   193     -11.809   9.821  25.699  1.00 34.67           C
ATOM   1502  CG  LEU   193     -11.886   8.771  26.825  1.00 34.67           C
ATOM   1503  CD1 LEU   193     -13.318   8.635  27.371  1.00 34.67           C
ATOM   1504  CD2 LEU   193     -11.292   7.427  26.375  1.00 34.67           C
ATOM   1505  C   LEU   193     -10.479  10.860  23.907  1.00 34.67           C
ATOM   1506  O   LEU   193     -10.613  10.391  22.779  1.00 34.67           O
ATOM   1507  N   MET   194     -10.420  12.176  24.133  1.00 60.68           N
ATOM   1508  CA  MET   194     -10.485  13.218  23.148  1.00 60.68           C
ATOM   1509  CB  MET   194     -10.744  14.595  23.770  1.00 60.68           C
ATOM   1510  CG  MET   194     -12.105  14.660  24.459  1.00 60.68           C
ATOM   1511  SD  MET   194     -13.522  14.478  23.341  1.00 60.68           S
ATOM   1512  CE  MET   194     -13.455  16.209  22.811  1.00 60.68           C
ATOM   1513  C   MET   194      -9.222  13.300  22.344  1.00 60.68           C
ATOM   1514  O   MET   194      -9.165  14.082  21.398  1.00 60.68           O
ATOM   1515  N   HIS   195      -8.131  12.627  22.770  1.00 53.38           N
ATOM   1516  CA  HIS   195      -6.882  12.765  22.063  1.00 53.38           C
ATOM   1517  ND1 HIS   195      -3.639  12.823  21.469  1.00 53.38           N
ATOM   1518  CG  HIS   195      -4.436  13.271  22.496  1.00 53.38           C
ATOM   1519  CB  HIS   195      -5.672  12.586  22.994  1.00 53.38           C
ATOM   1520  NE2 HIS   195      -2.731  14.718  22.200  1.00 53.38           N
ATOM   1521  CD2 HIS   195      -3.867  14.429  22.931  1.00 53.38           C
ATOM   1522  CE1 HIS   195      -2.634  13.727  21.335  1.00 53.38           C
ATOM   1523  C   HIS   195      -6.794  11.745  20.953  1.00 53.38           C
ATOM   1524  O   HIS   195      -7.018  10.553  21.157  1.00 53.38           O
ATOM   1525  N   PRO   196      -6.468  12.213  19.769  1.00 54.85           N
ATOM   1526  CA  PRO   196      -6.382  11.423  18.560  1.00 54.85           C
ATOM   1527  CD  PRO   196      -5.896  13.538  19.600  1.00 54.85           C
ATOM   1528  CB  PRO   196      -6.031  12.419  17.456  1.00 54.85           C
ATOM   1529  CG  PRO   196      -5.257  13.521  18.201  1.00 54.85           C
ATOM   1530  C   PRO   196      -5.378  10.312  18.628  1.00 54.85           C
ATOM   1531  O   PRO   196      -5.566   9.318  17.928  1.00 54.85           O
ATOM   1532  N   PHE   197      -4.283  10.461  19.398  1.00 45.12           N
ATOM   1533  CA  PHE   197      -3.324   9.396  19.458  1.00 45.12           C
ATOM   1534  CB  PHE   197      -2.013   9.733  20.193  1.00 45.12           C
ATOM   1535  CG  PHE   197      -1.233  10.682  19.347  1.00 45.12           C
ATOM   1536  CD1 PHE   197      -0.925  10.362  18.045  1.00 45.12           C
ATOM   1537  CD2 PHE   197      -0.759  11.864  19.863  1.00 45.12           C
ATOM   1538  CE1 PHE   197      -0.197  11.225  17.260  1.00 45.12           C
ATOM   1539  CE2 PHE   197      -0.028  12.730  19.087  1.00 45.12           C
ATOM   1540  CZ  PHE   197       0.250  12.415  17.780  1.00 45.12           C
ATOM   1541  C   PHE   197      -3.949   8.232  20.151  1.00 45.12           C
ATOM   1542  O   PHE   197      -3.678   7.083  19.810  1.00 45.12           O
ATOM   1543  N   HIS   198      -4.766   8.503  21.183  1.00 25.46           N
ATOM   1544  CA  HIS   198      -5.454   7.467  21.901  1.00 25.46           C
ATOM   1545  ND1 HIS   198      -8.142   6.515  23.784  1.00 25.46           N
ATOM   1546  CG  HIS   198      -6.843   6.936  23.958  1.00 25.46           C
ATOM   1547  CB  HIS   198      -6.192   8.007  23.134  1.00 25.46           C
ATOM   1548  NE2 HIS   198      -7.310   5.327  25.468  1.00 25.46           N
ATOM   1549  CD2 HIS   198      -6.348   6.201  24.990  1.00 25.46           C
ATOM   1550  CE1 HIS   198      -8.369   5.553  24.712  1.00 25.46           C
ATOM   1551  C   HIS   198      -6.461   6.837  20.988  1.00 25.46           C
ATOM   1552  O   HIS   198      -6.693   5.630  21.028  1.00 25.46           O
ATOM   1553  N   MET   199      -7.097   7.660  20.140  1.00 31.60           N
ATOM   1554  CA  MET   199      -8.102   7.206  19.222  1.00 31.60           C
ATOM   1555  CB  MET   199      -8.723   8.395  18.467  1.00 31.60           C
ATOM   1556  CG  MET   199      -9.842   8.037  17.494  1.00 31.60           C
ATOM   1557  SD  MET   199     -10.875   9.460  17.023  1.00 31.60           S
ATOM   1558  CE  MET   199      -9.514  10.477  16.381  1.00 31.60           C
ATOM   1559  C   MET   199      -7.473   6.252  18.249  1.00 31.60           C
ATOM   1560  O   MET   199      -8.093   5.264  17.858  1.00 31.60           O
ATOM   1561  N   LEU   200      -6.225   6.533  17.824  1.00 32.65           N
ATOM   1562  CA  LEU   200      -5.517   5.714  16.880  1.00 32.65           C
ATOM   1563  CB  LEU   200      -4.188   6.345  16.431  1.00 32.65           C
ATOM   1564  CG  LEU   200      -4.376   7.657  15.642  1.00 32.65           C
ATOM   1565  CD1 LEU   200      -3.026   8.259  15.213  1.00 32.65           C
ATOM   1566  CD2 LEU   200      -5.337   7.453  14.461  1.00 32.65           C
ATOM   1567  C   LEU   200      -5.208   4.367  17.468  1.00 32.65           C
ATOM   1568  O   LEU   200      -5.221   3.359  16.765  1.00 32.65           O
ATOM   1569  N   GLY   201      -4.839   4.315  18.760  1.00 22.94           N
ATOM   1570  CA  GLY   201      -4.508   3.073  19.413  1.00 22.94           C
ATOM   1571  C   GLY   201      -5.714   2.227  19.650  1.00 22.94           C
ATOM   1572  O   GLY   201      -5.625   1.003  19.642  1.00 22.94           O
ATOM   1573  N   VAL   202      -6.865   2.856  19.949  1.00 22.04           N
ATOM   1574  CA  VAL   202      -8.064   2.106  20.184  1.00 22.04           C
ATOM   1575  CB  VAL   202      -9.234   3.010  20.448  1.00 22.04           C
ATOM   1576  CG1 VAL   202     -10.505   2.168  20.626  1.00 22.04           C
ATOM   1577  CG2 VAL   202      -8.899   3.888  21.666  1.00 22.04           C
ATOM   1578  C   VAL   202      -8.309   1.363  18.916  1.00 22.04           C
ATOM   1579  O   VAL   202      -8.679   0.189  18.915  1.00 22.04           O
ATOM   1580  N   ALA   203      -8.081   2.060  17.792  1.00 17.30           N
ATOM   1581  CA  ALA   203      -8.198   1.470  16.498  1.00 17.30           C
ATOM   1582  CB  ALA   203      -7.905   2.462  15.359  1.00 17.30           C
ATOM   1583  C   ALA   203      -7.175   0.379  16.426  1.00 17.30           C
ATOM   1584  O   ALA   203      -7.403  -0.663  15.818  1.00 17.30           O
ATOM   1585  N   GLY   204      -5.995   0.601  17.032  1.00 17.34           N
ATOM   1586  CA  GLY   204      -4.961  -0.393  16.986  1.00 17.34           C
ATOM   1587  C   GLY   204      -5.402  -1.641  17.692  1.00 17.34           C
ATOM   1588  O   GLY   204      -5.191  -2.742  17.189  1.00 17.34           O
ATOM   1589  N   VAL   205      -5.975  -1.504  18.904  1.00 94.39           N
ATOM   1590  CA  VAL   205      -6.421  -2.630  19.679  1.00 94.39           C
ATOM   1591  CB  VAL   205      -6.691  -2.260  21.105  1.00 94.39           C
ATOM   1592  CG1 VAL   205      -7.622  -1.040  21.138  1.00 94.39           C
ATOM   1593  CG2 VAL   205      -7.290  -3.488  21.800  1.00 94.39           C
ATOM   1594  C   VAL   205      -7.663  -3.253  19.121  1.00 94.39           C
ATOM   1595  O   VAL   205      -7.774  -4.476  19.054  1.00 94.39           O
ATOM   1596  N   PHE   206      -8.659  -2.432  18.741  1.00 35.87           N
ATOM   1597  CA  PHE   206      -9.871  -2.990  18.222  1.00 35.87           C
ATOM   1598  CB  PHE   206     -11.005  -1.965  18.086  1.00 35.87           C
ATOM   1599  CG  PHE   206     -11.478  -1.746  19.483  1.00 35.87           C
ATOM   1600  CD1 PHE   206     -12.399  -2.600  20.043  1.00 35.87           C
ATOM   1601  CD2 PHE   206     -10.994  -0.708  20.238  1.00 35.87           C
ATOM   1602  CE1 PHE   206     -12.837  -2.409  21.332  1.00 35.87           C
ATOM   1603  CE2 PHE   206     -11.429  -0.512  21.529  1.00 35.87           C
ATOM   1604  CZ  PHE   206     -12.354  -1.364  22.082  1.00 35.87           C
ATOM   1605  C   PHE   206      -9.592  -3.629  16.907  1.00 35.87           C
ATOM   1606  O   PHE   206     -10.085  -4.720  16.627  1.00 35.87           O
ATOM   1607  N   GLY   207      -8.804  -2.955  16.051  1.00 11.14           N
ATOM   1608  CA  GLY   207      -8.471  -3.513  14.775  1.00 11.14           C
ATOM   1609  C   GLY   207      -7.639  -4.734  14.986  1.00 11.14           C
ATOM   1610  O   GLY   207      -7.853  -5.759  14.344  1.00 11.14           O
ATOM   1611  N   GLY   208      -6.670  -4.666  15.914  1.00 11.73           N
ATOM   1612  CA  GLY   208      -5.790  -5.771  16.148  1.00 11.73           C
ATOM   1613  C   GLY   208      -6.605  -6.940  16.593  1.00 11.73           C
ATOM   1614  O   GLY   208      -6.296  -8.078  16.249  1.00 11.73           O
ATOM   1615  N   SER   209      -7.636  -6.694  17.422  1.00 20.03           N
ATOM   1616  CA  SER   209      -8.480  -7.758  17.879  1.00 20.03           C
ATOM   1617  CB  SER   209      -9.448  -7.318  18.988  1.00 20.03           C
ATOM   1618  OG  SER   209     -10.247  -8.418  19.395  1.00 20.03           O
ATOM   1619  C   SER   209      -9.305  -8.255  16.730  1.00 20.03           C
ATOM   1620  O   SER   209      -9.550  -9.453  16.606  1.00 20.03           O
ATOM   1621  N   LEU   210      -9.769  -7.334  15.864  1.00 34.17           N
ATOM   1622  CA  LEU   210     -10.584  -7.695  14.741  1.00 34.17           C
ATOM   1623  CB  LEU   210     -11.009  -6.467  13.914  1.00 34.17           C
ATOM   1624  CG  LEU   210     -11.845  -6.811  12.669  1.00 34.17           C
ATOM   1625  CD1 LEU   210     -13.229  -7.362  13.048  1.00 34.17           C
ATOM   1626  CD2 LEU   210     -11.906  -5.624  11.696  1.00 34.17           C
ATOM   1627  C   LEU   210      -9.789  -8.562  13.814  1.00 34.17           C
ATOM   1628  O   LEU   210     -10.239  -9.626  13.392  1.00 34.17           O
ATOM   1629  N   PHE   211      -8.559  -8.122  13.497  1.00 44.49           N
ATOM   1630  CA  PHE   211      -7.716  -8.788  12.550  1.00 44.49           C
ATOM   1631  CB  PHE   211      -6.456  -7.990  12.170  1.00 44.49           C
ATOM   1632  CG  PHE   211      -6.923  -6.739  11.504  1.00 44.49           C
ATOM   1633  CD1 PHE   211      -7.722  -6.812  10.387  1.00 44.49           C
ATOM   1634  CD2 PHE   211      -6.532  -5.501  11.963  1.00 44.49           C
ATOM   1635  CE1 PHE   211      -8.154  -5.665   9.763  1.00 44.49           C
ATOM   1636  CE2 PHE   211      -6.961  -4.351  11.341  1.00 44.49           C
ATOM   1637  CZ  PHE   211      -7.779  -4.433  10.239  1.00 44.49           C
ATOM   1638  C   PHE   211      -7.281 -10.114  13.070  1.00 44.49           C
ATOM   1639  O   PHE   211      -7.146 -11.060  12.298  1.00 44.49           O
ATOM   1640  N   SER   212      -6.996 -10.210  14.381  1.00 15.76           N
ATOM   1641  CA  SER   212      -6.574 -11.463  14.935  1.00 15.76           C
ATOM   1642  CB  SER   212      -6.201 -11.375  16.426  1.00 15.76           C
ATOM   1643  OG  SER   212      -5.800 -12.650  16.905  1.00 15.76           O
ATOM   1644  C   SER   212      -7.692 -12.442  14.787  1.00 15.76           C
ATOM   1645  O   SER   212      -7.486 -13.573  14.351  1.00 15.76           O
ATOM   1646  N   ALA   213      -8.917 -12.022  15.147  1.00 17.70           N
ATOM   1647  CA  ALA   213     -10.049 -12.889  15.039  1.00 17.70           C
ATOM   1648  CB  ALA   213     -11.340 -12.256  15.589  1.00 17.70           C
ATOM   1649  C   ALA   213     -10.275 -13.198  13.594  1.00 17.70           C
ATOM   1650  O   ALA   213     -10.560 -14.340  13.245  1.00 17.70           O
ATOM   1651  N   MET   214     -10.168 -12.185  12.708  1.00 38.46           N
ATOM   1652  CA  MET   214     -10.445 -12.432  11.324  1.00 38.46           C
ATOM   1653  CB  MET   214     -10.459 -11.165  10.459  1.00 38.46           C
ATOM   1654  CG  MET   214     -11.601 -10.224  10.832  1.00 38.46           C
ATOM   1655  SD  MET   214     -12.029  -9.030   9.539  1.00 38.46           S
ATOM   1656  CE  MET   214     -12.863 -10.284   8.522  1.00 38.46           C
ATOM   1657  C   MET   214      -9.453 -13.382  10.728  1.00 38.46           C
ATOM   1658  O   MET   214      -9.826 -14.381  10.120  1.00 38.46           O
ATOM   1659  N   HIS   215      -8.151 -13.115  10.924  1.00 27.82           N
ATOM   1660  CA  HIS   215      -7.107 -13.931  10.372  1.00 27.82           C
ATOM   1661  ND1 HIS   215      -4.163 -14.327   8.910  1.00 27.82           N
ATOM   1662  CG  HIS   215      -4.579 -14.226  10.218  1.00 27.82           C
ATOM   1663  CB  HIS   215      -5.712 -13.362  10.689  1.00 27.82           C
ATOM   1664  NE2 HIS   215      -2.832 -15.650  10.106  1.00 27.82           N
ATOM   1665  CD2 HIS   215      -3.756 -15.040  10.935  1.00 27.82           C
ATOM   1666  CE1 HIS   215      -3.116 -15.192   8.900  1.00 27.82           C
ATOM   1667  C   HIS   215      -7.186 -15.285  10.985  1.00 27.82           C
ATOM   1668  O   HIS   215      -7.005 -16.293  10.305  1.00 27.82           O
ATOM   1669  N   GLY   216      -7.452 -15.343  12.298  1.00 11.31           N
ATOM   1670  CA  GLY   216      -7.494 -16.602  12.976  1.00 11.31           C
ATOM   1671  C   GLY   216      -8.603 -17.443  12.418  1.00 11.31           C
ATOM   1672  O   GLY   216      -8.440 -18.647  12.238  1.00 11.31           O
ATOM   1673  N   SER   217      -9.774 -16.832  12.158  1.00 27.67           N
ATOM   1674  CA  SER   217     -10.929 -17.547  11.693  1.00 27.67           C
ATOM   1675  CB  SER   217     -12.210 -16.692  11.732  1.00 27.67           C
ATOM   1676  OG  SER   217     -12.089 -15.581  10.854  1.00 27.67           O
ATOM   1677  C   SER   217     -10.759 -18.039  10.287  1.00 27.67           C
ATOM   1678  O   SER   217     -11.145 -19.163   9.972  1.00 27.67           O
ATOM   1679  N   LEU   218     -10.193 -17.211   9.390  1.00 80.71           N
ATOM   1680  CA  LEU   218     -10.077 -17.603   8.013  1.00 80.71           C
ATOM   1681  CB  LEU   218      -9.682 -16.474   7.046  1.00 80.71           C
ATOM   1682  CG  LEU   218     -10.853 -15.537   6.678  1.00 80.71           C
ATOM   1683  CD1 LEU   218     -11.280 -14.602   7.816  1.00 80.71           C
ATOM   1684  CD2 LEU   218     -10.562 -14.796   5.372  1.00 80.71           C
ATOM   1685  C   LEU   218      -9.137 -18.750   7.826  1.00 80.71           C
ATOM   1686  O   LEU   218      -9.377 -19.598   6.966  1.00 80.71           O
ATOM   1687  N   VAL   219      -8.011 -18.787   8.565  1.00 30.14           N
ATOM   1688  CA  VAL   219      -7.132 -19.912   8.429  1.00 30.14           C
ATOM   1689  CB  VAL   219      -5.784 -19.745   9.076  1.00 30.14           C
ATOM   1690  CG1 VAL   219      -5.007 -18.674   8.298  1.00 30.14           C
ATOM   1691  CG2 VAL   219      -5.957 -19.393  10.556  1.00 30.14           C
ATOM   1692  C   VAL   219      -7.814 -21.129   8.975  1.00 30.14           C
ATOM   1693  O   VAL   219      -7.717 -22.217   8.413  1.00 30.14           O
ATOM   1694  N   THR   220      -8.545 -20.969  10.093  1.00 19.77           N
ATOM   1695  CA  THR   220      -9.223 -22.059  10.731  1.00 19.77           C
ATOM   1696  CB  THR   220      -9.871 -21.647  12.016  1.00 19.77           C
ATOM   1697  OG1 THR   220      -8.898 -21.105  12.897  1.00 19.77           O
ATOM   1698  CG2 THR   220     -10.526 -22.886  12.650  1.00 19.77           C
ATOM   1699  C   THR   220     -10.299 -22.585   9.829  1.00 19.77           C
ATOM   1700  O   THR   220     -10.520 -23.791   9.756  1.00 19.77           O
ATOM   1701  N   SER   221     -11.010 -21.683   9.131  1.00 25.51           N
ATOM   1702  CA  SER   221     -12.098 -22.068   8.278  1.00 25.51           C
ATOM   1703  CB  SER   221     -12.848 -20.856   7.700  1.00 25.51           C
ATOM   1704  OG  SER   221     -11.993 -20.099   6.856  1.00 25.51           O
ATOM   1705  C   SER   221     -11.588 -22.874   7.117  1.00 25.51           C
ATOM   1706  O   SER   221     -12.283 -23.756   6.617  1.00 25.51           O
ATOM   1707  N   SER   222     -10.382 -22.545   6.621  1.00 56.83           N
ATOM   1708  CA  SER   222      -9.795 -23.154   5.454  1.00 56.83           C
ATOM   1709  CB  SER   222      -8.931 -22.169   4.648  1.00 56.83           C
ATOM   1710  OG  SER   222      -7.807 -21.762   5.414  1.00 56.83           O
ATOM   1711  C   SER   222      -8.942 -24.363   5.729  1.00 56.83           C
ATOM   1712  O   SER   222      -8.238 -24.802   4.821  1.00 56.83           O
ATOM   1713  N   LEU   223      -8.928 -24.924   6.953  1.00 39.09           N
ATOM   1714  CA  LEU   223      -8.020 -26.010   7.213  1.00 39.09           C
ATOM   1715  CB  LEU   223      -8.015 -26.470   8.680  1.00 39.09           C
ATOM   1716  CG  LEU   223      -7.555 -25.380   9.666  1.00 39.09           C
ATOM   1717  CD1 LEU   223      -7.527 -25.917  11.105  1.00 39.09           C
ATOM   1718  CD2 LEU   223      -6.219 -24.750   9.234  1.00 39.09           C
ATOM   1719  C   LEU   223      -8.357 -27.193   6.347  1.00 39.09           C
ATOM   1720  O   LEU   223      -9.525 -27.500   6.109  1.00 39.09           O
ATOM   1721  N   ILE   224      -7.307 -27.888   5.853  1.00 91.36           N
ATOM   1722  CA  ILE   224      -7.426 -29.022   4.974  1.00 91.36           C
ATOM   1723  CB  ILE   224      -6.171 -29.295   4.197  1.00 91.36           C
ATOM   1724  CG2 ILE   224      -6.370 -30.611   3.430  1.00 91.36           C
ATOM   1725  CG1 ILE   224      -5.830 -28.106   3.282  1.00 91.36           C
ATOM   1726  CD1 ILE   224      -6.882 -27.852   2.205  1.00 91.36           C
ATOM   1727  C   ILE   224      -7.709 -30.232   5.814  1.00 91.36           C
ATOM   1728  O   ILE   224      -7.157 -30.375   6.904  1.00 91.36           O
ATOM   1729  N   ARG   225      -8.583 -31.148   5.331  1.00100.67           N
ATOM   1730  CA  ARG   225      -8.973 -32.257   6.161  1.00100.67           C
ATOM   1731  CB  ARG   225     -10.311 -32.905   5.772  1.00100.67           C
ATOM   1732  CG  ARG   225     -11.510 -32.003   6.054  1.00100.67           C
ATOM   1733  CD  ARG   225     -12.855 -32.730   6.021  1.00100.67           C
ATOM   1734  NE  ARG   225     -13.906 -31.715   6.305  1.00100.67           N
ATOM   1735  CZ  ARG   225     -14.451 -31.003   5.276  1.00100.67           C
ATOM   1736  NH1 ARG   225     -14.090 -31.280   3.989  1.00100.67           N
ATOM   1737  NH2 ARG   225     -15.350 -30.009   5.530  1.00100.67           N
ATOM   1738  C   ARG   225      -7.938 -33.331   6.147  1.00100.67           C
ATOM   1739  O   ARG   225      -7.891 -34.168   5.249  1.00100.67           O
ATOM   1740  N   GLU   226      -7.014 -33.239   7.119  1.00 93.84           N
ATOM   1741  CA  GLU   226      -5.998 -34.207   7.414  1.00 93.84           C
ATOM   1742  CB  GLU   226      -4.760 -33.549   8.038  1.00 93.84           C
ATOM   1743  CG  GLU   226      -4.082 -32.566   7.083  1.00 93.84           C
ATOM   1744  CD  GLU   226      -3.572 -33.354   5.886  1.00 93.84           C
ATOM   1745  OE1 GLU   226      -3.411 -34.597   6.014  1.00 93.84           O
ATOM   1746  OE2 GLU   226      -3.334 -32.719   4.824  1.00 93.84           O
ATOM   1747  C   GLU   226      -6.495 -35.243   8.366  1.00 93.84           C
ATOM   1748  O   GLU   226      -6.070 -36.395   8.311  1.00 93.84           O
ATOM   1749  N   THR   227      -7.398 -34.863   9.289  1.00104.61           N
ATOM   1750  CA  THR   227      -7.690 -35.796  10.334  1.00104.61           C
ATOM   1751  CB  THR   227      -7.276 -35.298  11.688  1.00104.61           C
ATOM   1752  OG1 THR   227      -7.286 -36.364  12.621  1.00104.61           O
ATOM   1753  CG2 THR   227      -8.231 -34.184  12.135  1.00104.61           C
ATOM   1754  C   THR   227      -9.136 -36.176  10.349  1.00104.61           C
ATOM   1755  O   THR   227      -9.935 -35.732   9.525  1.00104.61           O
ATOM   1756  N   THR   228      -9.468 -37.087  11.288  1.00 31.10           N
ATOM   1757  CA  THR   228     -10.776 -37.632  11.472  1.00 31.10           C
ATOM   1758  CB  THR   228     -10.731 -38.973  12.155  1.00 31.10           C
ATOM   1759  OG1 THR   228      -9.802 -39.828  11.513  1.00 31.10           O
ATOM   1760  CG2 THR   228     -12.125 -39.618  12.081  1.00 31.10           C
ATOM   1761  C   THR   228     -11.510 -36.721  12.406  1.00 31.10           C
ATOM   1762  O   THR   228     -10.926 -35.837  13.032  1.00 31.10           O
ATOM   1763  N   GLU   229     -12.833 -36.927  12.509  1.00 63.50           N
ATOM   1764  CA  GLU   229     -13.722 -36.174  13.341  1.00 63.50           C
ATOM   1765  CB  GLU   229     -15.185 -36.595  13.137  1.00 63.50           C
ATOM   1766  CG  GLU   229     -15.631 -36.567  11.675  1.00 63.50           C
ATOM   1767  CD  GLU   229     -15.222 -37.899  11.057  1.00 63.50           C
ATOM   1768  OE1 GLU   229     -14.725 -38.773  11.818  1.00 63.50           O
ATOM   1769  OE2 GLU   229     -15.408 -38.067   9.823  1.00 63.50           O
ATOM   1770  C   GLU   229     -13.409 -36.472  14.776  1.00 63.50           C
ATOM   1771  O   GLU   229     -13.576 -35.622  15.650  1.00 63.50           O
ATOM   1772  N   ASN   230     -12.957 -37.710  15.054  1.00 39.42           N
ATOM   1773  CA  ASN   230     -12.736 -38.169  16.397  1.00 39.42           C
ATOM   1774  CB  ASN   230     -12.295 -39.644  16.472  1.00 39.42           C
ATOM   1775  CG  ASN   230     -10.973 -39.829  15.739  1.00 39.42           C
ATOM   1776  OD1 ASN   230     -10.556 -39.009  14.923  1.00 39.42           O
ATOM   1777  ND2 ASN   230     -10.299 -40.975  16.021  1.00 39.42           N
ATOM   1778  C   ASN   230     -11.713 -37.323  17.098  1.00 39.42           C
ATOM   1779  O   ASN   230     -11.850 -37.074  18.293  1.00 39.42           O
ATOM   1780  N   GLU   231     -10.664 -36.845  16.396  1.00 43.79           N
ATOM   1781  CA  GLU   231      -9.640 -36.107  17.084  1.00 43.79           C
ATOM   1782  CB  GLU   231      -8.224 -36.655  16.849  1.00 43.79           C
ATOM   1783  CG  GLU   231      -7.799 -36.670  15.384  1.00 43.79           C
ATOM   1784  CD  GLU   231      -6.413 -37.292  15.339  1.00 43.79           C
ATOM   1785  OE1 GLU   231      -6.162 -38.223  16.150  1.00 43.79           O
ATOM   1786  OE2 GLU   231      -5.584 -36.846  14.503  1.00 43.79           O
ATOM   1787  C   GLU   231      -9.671 -34.669  16.676  1.00 43.79           C
ATOM   1788  O   GLU   231     -10.524 -34.246  15.897  1.00 43.79           O
ATOM   1789  N   SER   232      -8.746 -33.868  17.248  1.00 26.24           N
ATOM   1790  CA  SER   232      -8.710 -32.455  17.002  1.00 26.24           C
ATOM   1791  CB  SER   232      -7.833 -31.677  17.998  1.00 26.24           C
ATOM   1792  OG  SER   232      -6.463 -31.987  17.784  1.00 26.24           O
ATOM   1793  C   SER   232      -8.163 -32.181  15.639  1.00 26.24           C
ATOM   1794  O   SER   232      -7.471 -33.001  15.036  1.00 26.24           O
ATOM   1795  N   ALA   233      -8.516 -30.989  15.124  1.00 31.03           N
ATOM   1796  CA  ALA   233      -8.116 -30.452  13.858  1.00 31.03           C
ATOM   1797  CB  ALA   233      -8.854 -29.152  13.504  1.00 31.03           C
ATOM   1798  C   ALA   233      -6.646 -30.146  13.885  1.00 31.03           C
ATOM   1799  O   ALA   233      -5.970 -30.203  12.859  1.00 31.03           O
ATOM   1800  N   ASN   234      -6.131 -29.786  15.076  1.00 37.29           N
ATOM   1801  CA  ASN   234      -4.776 -29.351  15.283  1.00 37.29           C
ATOM   1802  CB  ASN   234      -4.464 -29.062  16.764  1.00 37.29           C
ATOM   1803  CG  ASN   234      -5.287 -27.867  17.224  1.00 37.29           C
ATOM   1804  OD1 ASN   234      -5.667 -27.010  16.429  1.00 37.29           O
ATOM   1805  ND2 ASN   234      -5.567 -27.806  18.554  1.00 37.29           N
ATOM   1806  C   ASN   234      -3.814 -30.419  14.855  1.00 37.29           C
ATOM   1807  O   ASN   234      -2.717 -30.119  14.385  1.00 37.29           O
ATOM   1808  N   GLU   235      -4.193 -31.696  15.025  1.00 55.98           N
ATOM   1809  CA  GLU   235      -3.354 -32.826  14.739  1.00 55.98           C
ATOM   1810  CB  GLU   235      -3.907 -34.147  15.293  1.00 55.98           C
ATOM   1811  CG  GLU   235      -3.848 -34.159  16.826  1.00 55.98           C
ATOM   1812  CD  GLU   235      -4.324 -35.503  17.346  1.00 55.98           C
ATOM   1813  OE1 GLU   235      -3.684 -36.529  16.992  1.00 55.98           O
ATOM   1814  OE2 GLU   235      -5.327 -35.528  18.109  1.00 55.98           O
ATOM   1815  C   GLU   235      -3.062 -32.937  13.268  1.00 55.98           C
ATOM   1816  O   GLU   235      -2.126 -33.625  12.870  1.00 55.98           O
ATOM   1817  N   GLY   236      -3.885 -32.298  12.420  1.00 32.23           N
ATOM   1818  CA  GLY   236      -3.741 -32.294  10.989  1.00 32.23           C
ATOM   1819  C   GLY   236      -2.439 -31.658  10.598  1.00 32.23           C
ATOM   1820  O   GLY   236      -1.947 -31.871   9.490  1.00 32.23           O
ATOM   1821  N   TYR   237      -1.893 -30.788  11.469  1.00 47.42           N
ATOM   1822  CA  TYR   237      -0.679 -30.073  11.189  1.00 47.42           C
ATOM   1823  CB  TYR   237      -0.792 -28.612  11.665  1.00 47.42           C
ATOM   1824  CG  TYR   237       0.489 -27.877  11.483  1.00 47.42           C
ATOM   1825  CD1 TYR   237       0.798 -27.276  10.285  1.00 47.42           C
ATOM   1826  CD2 TYR   237       1.379 -27.779  12.528  1.00 47.42           C
ATOM   1827  CE1 TYR   237       1.981 -26.593  10.130  1.00 47.42           C
ATOM   1828  CE2 TYR   237       2.563 -27.099  12.379  1.00 47.42           C
ATOM   1829  CZ  TYR   237       2.865 -26.503  11.179  1.00 47.42           C
ATOM   1830  OH  TYR   237       4.081 -25.802  11.026  1.00 47.42           O
ATOM   1831  C   TYR   237       0.452 -30.721  11.927  1.00 47.42           C
ATOM   1832  O   TYR   237       0.390 -30.911  13.141  1.00 47.42           O
ATOM   1833  N   ARG   238       1.517 -31.108  11.187  1.00 80.18           N
ATOM   1834  CA  ARG   238       2.673 -31.679  11.820  1.00 80.18           C
ATOM   1835  CB  ARG   238       3.324 -32.857  11.073  1.00 80.18           C
ATOM   1836  CG  ARG   238       3.942 -32.508   9.717  1.00 80.18           C
ATOM   1837  CD  ARG   238       4.671 -33.706   9.102  1.00 80.18           C
ATOM   1838  NE  ARG   238       5.254 -33.294   7.796  1.00 80.18           N
ATOM   1839  CZ  ARG   238       6.535 -32.829   7.741  1.00 80.18           C
ATOM   1840  NH1 ARG   238       7.273 -32.708   8.882  1.00 80.18           N
ATOM   1841  NH2 ARG   238       7.088 -32.502   6.539  1.00 80.18           N
ATOM   1842  C   ARG   238       3.683 -30.583  11.848  1.00 80.18           C
ATOM   1843  O   ARG   238       3.811 -29.813  10.897  1.00 80.18           O
ATOM   1844  N   PHE   239       4.436 -30.482  12.955  1.00 45.71           N
ATOM   1845  CA  PHE   239       5.360 -29.400  13.105  1.00 45.71           C
ATOM   1846  CB  PHE   239       5.989 -29.355  14.510  1.00 45.71           C
ATOM   1847  CG  PHE   239       7.042 -28.300  14.558  1.00 45.71           C
ATOM   1848  CD1 PHE   239       6.712 -26.971  14.686  1.00 45.71           C
ATOM   1849  CD2 PHE   239       8.371 -28.649  14.497  1.00 45.71           C
ATOM   1850  CE1 PHE   239       7.693 -26.007  14.739  1.00 45.71           C
ATOM   1851  CE2 PHE   239       9.356 -27.691  14.548  1.00 45.71           C
ATOM   1852  CZ  PHE   239       9.018 -26.366  14.669  1.00 45.71           C
ATOM   1853  C   PHE   239       6.461 -29.520  12.101  1.00 45.71           C
ATOM   1854  O   PHE   239       7.044 -30.587  11.915  1.00 45.71           O
ATOM   1855  N   GLY   240       6.755 -28.388  11.426  1.00 15.99           N
ATOM   1856  CA  GLY   240       7.848 -28.286  10.503  1.00 15.99           C
ATOM   1857  C   GLY   240       7.507 -28.889   9.177  1.00 15.99           C
ATOM   1858  O   GLY   240       8.403 -29.208   8.398  1.00 15.99           O
ATOM   1859  N   GLN   241       6.208 -29.061   8.875  1.00 23.83           N
ATOM   1860  CA  GLN   241       5.830 -29.639   7.615  1.00 23.83           C
ATOM   1861  CB  GLN   241       4.357 -30.081   7.571  1.00 23.83           C
ATOM   1862  CG  GLN   241       3.393 -28.895   7.674  1.00 23.83           C
ATOM   1863  CD  GLN   241       1.964 -29.415   7.629  1.00 23.83           C
ATOM   1864  OE1 GLN   241       1.720 -30.606   7.828  1.00 23.83           O
ATOM   1865  NE2 GLN   241       0.992 -28.506   7.354  1.00 23.83           N
ATOM   1866  C   GLN   241       5.966 -28.578   6.565  1.00 23.83           C
ATOM   1867  O   GLN   241       5.788 -27.392   6.835  1.00 23.83           O
ATOM   1868  N   GLU   242       6.353 -28.987   5.341  1.00 70.79           N
ATOM   1869  CA  GLU   242       6.480 -28.101   4.217  1.00 70.79           C
ATOM   1870  CB  GLU   242       7.317 -28.700   3.074  1.00 70.79           C
ATOM   1871  CG  GLU   242       8.806 -28.794   3.412  1.00 70.79           C
ATOM   1872  CD  GLU   242       8.994 -29.897   4.443  1.00 70.79           C
ATOM   1873  OE1 GLU   242       8.254 -30.915   4.358  1.00 70.79           O
ATOM   1874  OE2 GLU   242       9.878 -29.741   5.324  1.00 70.79           O
ATOM   1875  C   GLU   242       5.136 -27.729   3.653  1.00 70.79           C
ATOM   1876  O   GLU   242       4.942 -26.605   3.193  1.00 70.79           O
ATOM   1877  N   GLU   243       4.174 -28.675   3.676  1.00 72.17           N
ATOM   1878  CA  GLU   243       2.888 -28.517   3.046  1.00 72.17           C
ATOM   1879  CB  GLU   243       1.975 -29.737   3.237  1.00 72.17           C
ATOM   1880  CG  GLU   243       2.653 -31.059   2.908  1.00 72.17           C
ATOM   1881  CD  GLU   243       3.523 -31.418   4.103  1.00 72.17           C
ATOM   1882  OE1 GLU   243       2.952 -31.717   5.186  1.00 72.17           O
ATOM   1883  OE2 GLU   243       4.773 -31.394   3.951  1.00 72.17           O
ATOM   1884  C   GLU   243       2.131 -27.404   3.702  1.00 72.17           C
ATOM   1885  O   GLU   243       2.250 -27.181   4.906  1.00 72.17           O
ATOM   1886  N   GLU   244       1.327 -26.660   2.912  1.00 66.64           N
ATOM   1887  CA  GLU   244       0.516 -25.632   3.498  1.00 66.64           C
ATOM   1888  CB  GLU   244       0.004 -24.594   2.484  1.00 66.64           C
ATOM   1889  CG  GLU   244      -0.734 -23.421   3.132  1.00 66.64           C
ATOM   1890  CD  GLU   244       0.287 -22.564   3.868  1.00 66.64           C
ATOM   1891  OE1 GLU   244       1.365 -22.280   3.281  1.00 66.64           O
ATOM   1892  OE2 GLU   244       0.004 -22.188   5.038  1.00 66.64           O
ATOM   1893  C   GLU   244      -0.661 -26.320   4.121  1.00 66.64           C
ATOM   1894  O   GLU   244      -1.340 -27.124   3.483  1.00 66.64           O
ATOM   1895  N   THR   245      -0.923 -26.001   5.402  1.00101.36           N
ATOM   1896  CA  THR   245      -1.942 -26.599   6.217  1.00101.36           C
ATOM   1897  CB  THR   245      -1.783 -26.258   7.670  1.00101.36           C
ATOM   1898  OG1 THR   245      -2.668 -27.042   8.457  1.00101.36           O
ATOM   1899  CG2 THR   245      -2.073 -24.759   7.866  1.00101.36           C
ATOM   1900  C   THR   245      -3.321 -26.185   5.796  1.00101.36           C
ATOM   1901  O   THR   245      -4.272 -26.941   5.988  1.00101.36           O
ATOM   1902  N   TYR   246      -3.489 -24.958   5.262  1.00 40.94           N
ATOM   1903  CA  TYR   246      -4.819 -24.519   4.928  1.00 40.94           C
ATOM   1904  CB  TYR   246      -5.366 -23.434   5.881  1.00 40.94           C
ATOM   1905  CG  TYR   246      -4.528 -22.197   5.811  1.00 40.94           C
ATOM   1906  CD1 TYR   246      -3.329 -22.114   6.484  1.00 40.94           C
ATOM   1907  CD2 TYR   246      -4.952 -21.101   5.091  1.00 40.94           C
ATOM   1908  CE1 TYR   246      -2.564 -20.971   6.425  1.00 40.94           C
ATOM   1909  CE2 TYR   246      -4.193 -19.957   5.027  1.00 40.94           C
ATOM   1910  CZ  TYR   246      -2.994 -19.892   5.694  1.00 40.94           C
ATOM   1911  OH  TYR   246      -2.214 -18.717   5.630  1.00 40.94           O
ATOM   1912  C   TYR   246      -4.844 -23.978   3.531  1.00 40.94           C
ATOM   1913  O   TYR   246      -3.813 -23.587   2.984  1.00 40.94           O
ATOM   1914  N   ASN   247      -6.042 -23.963   2.905  1.00 34.54           N
ATOM   1915  CA  ASN   247      -6.154 -23.477   1.557  1.00 34.54           C
ATOM   1916  CB  ASN   247      -7.325 -24.099   0.766  1.00 34.54           C
ATOM   1917  CG  ASN   247      -7.114 -23.813  -0.717  1.00 34.54           C
ATOM   1918  OD1 ASN   247      -6.272 -22.999  -1.093  1.00 34.54           O
ATOM   1919  ND2 ASN   247      -7.901 -24.500  -1.588  1.00 34.54           N
ATOM   1920  C   ASN   247      -6.364 -21.995   1.625  1.00 34.54           C
ATOM   1921  O   ASN   247      -7.434 -21.512   1.994  1.00 34.54           O
ATOM   1922  N   ILE   248      -5.299 -21.244   1.291  1.00 32.71           N
ATOM   1923  CA  ILE   248      -5.259 -19.808   1.314  1.00 32.71           C
ATOM   1924  CB  ILE   248      -3.865 -19.270   1.157  1.00 32.71           C
ATOM   1925  CG2 ILE   248      -3.379 -19.587  -0.266  1.00 32.71           C
ATOM   1926  CG1 ILE   248      -3.814 -17.777   1.520  1.00 32.71           C
ATOM   1927  CD1 ILE   248      -2.393 -17.251   1.716  1.00 32.71           C
ATOM   1928  C   ILE   248      -6.121 -19.228   0.233  1.00 32.71           C
ATOM   1929  O   ILE   248      -6.719 -18.168   0.413  1.00 32.71           O
ATOM   1930  N   VAL   249      -6.161 -19.876  -0.946  1.00 15.19           N
ATOM   1931  CA  VAL   249      -6.949 -19.365  -2.031  1.00 15.19           C
ATOM   1932  CB  VAL   249      -6.847 -20.199  -3.274  1.00 15.19           C
ATOM   1933  CG1 VAL   249      -7.768 -19.596  -4.350  1.00 15.19           C
ATOM   1934  CG2 VAL   249      -5.368 -20.274  -3.687  1.00 15.19           C
ATOM   1935  C   VAL   249      -8.382 -19.371  -1.602  1.00 15.19           C
ATOM   1936  O   VAL   249      -9.126 -18.435  -1.887  1.00 15.19           O
ATOM   1937  N   ALA   250      -8.811 -20.449  -0.919  1.00 18.51           N
ATOM   1938  CA  ALA   250     -10.167 -20.563  -0.470  1.00 18.51           C
ATOM   1939  CB  ALA   250     -10.462 -21.931   0.170  1.00 18.51           C
ATOM   1940  C   ALA   250     -10.449 -19.511   0.561  1.00 18.51           C
ATOM   1941  O   ALA   250     -11.515 -18.898   0.550  1.00 18.51           O
ATOM   1942  N   ALA   251      -9.501 -19.285   1.491  1.00 20.29           N
ATOM   1943  CA  ALA   251      -9.683 -18.335   2.554  1.00 20.29           C
ATOM   1944  CB  ALA   251      -8.516 -18.336   3.557  1.00 20.29           C
ATOM   1945  C   ALA   251      -9.801 -16.945   1.997  1.00 20.29           C
ATOM   1946  O   ALA   251     -10.614 -16.151   2.466  1.00 20.29           O
ATOM   1947  N   HIS   252      -8.961 -16.612   1.000  1.00 32.71           N
ATOM   1948  CA  HIS   252      -8.939 -15.311   0.379  1.00 32.71           C
ATOM   1949  ND1 HIS   252      -7.305 -12.663  -0.633  1.00 32.71           N
ATOM   1950  CG  HIS   252      -7.638 -13.835  -1.273  1.00 32.71           C
ATOM   1951  CB  HIS   252      -7.751 -15.171  -0.596  1.00 32.71           C
ATOM   1952  NE2 HIS   252      -7.579 -12.159  -2.782  1.00 32.71           N
ATOM   1953  CD2 HIS   252      -7.802 -13.510  -2.584  1.00 32.71           C
ATOM   1954  CE1 HIS   252      -7.284 -11.693  -1.583  1.00 32.71           C
ATOM   1955  C   HIS   252     -10.203 -15.079  -0.394  1.00 32.71           C
ATOM   1956  O   HIS   252     -10.795 -14.004  -0.318  1.00 32.71           O
ATOM   1957  N   GLY   253     -10.646 -16.094  -1.158  1.00 13.34           N
ATOM   1958  CA  GLY   253     -11.806 -15.977  -1.999  1.00 13.34           C
ATOM   1959  C   GLY   253     -13.006 -15.733  -1.142  1.00 13.34           C
ATOM   1960  O   GLY   253     -13.921 -15.014  -1.536  1.00 13.34           O
ATOM   1961  N   TYR   254     -13.060 -16.381   0.034  1.00 38.60           N
ATOM   1962  CA  TYR   254     -14.152 -16.178   0.941  1.00 38.60           C
ATOM   1963  CB  TYR   254     -14.041 -17.082   2.183  1.00 38.60           C
ATOM   1964  CG  TYR   254     -14.875 -16.500   3.275  1.00 38.60           C
ATOM   1965  CD1 TYR   254     -16.246 -16.627   3.294  1.00 38.60           C
ATOM   1966  CD2 TYR   254     -14.257 -15.822   4.302  1.00 38.60           C
ATOM   1967  CE1 TYR   254     -16.980 -16.078   4.321  1.00 38.60           C
ATOM   1968  CE2 TYR   254     -14.986 -15.273   5.328  1.00 38.60           C
ATOM   1969  CZ  TYR   254     -16.352 -15.400   5.339  1.00 38.60           C
ATOM   1970  OH  TYR   254     -17.104 -14.838   6.391  1.00 38.60           O
ATOM   1971  C   TYR   254     -14.152 -14.762   1.418  1.00 38.60           C
ATOM   1972  O   TYR   254     -15.183 -14.093   1.422  1.00 38.60           O
ATOM   1973  N   PHE   255     -12.967 -14.270   1.811  1.00 37.19           N
ATOM   1974  CA  PHE   255     -12.812 -12.972   2.399  1.00 37.19           C
ATOM   1975  CB  PHE   255     -11.369 -12.751   2.897  1.00 37.19           C
ATOM   1976  CG  PHE   255     -11.313 -11.521   3.735  1.00 37.19           C
ATOM   1977  CD1 PHE   255     -11.743 -11.550   5.043  1.00 37.19           C
ATOM   1978  CD2 PHE   255     -10.812 -10.348   3.221  1.00 37.19           C
ATOM   1979  CE1 PHE   255     -11.687 -10.419   5.822  1.00 37.19           C
ATOM   1980  CE2 PHE   255     -10.755  -9.214   3.997  1.00 37.19           C
ATOM   1981  CZ  PHE   255     -11.192  -9.247   5.300  1.00 37.19           C
ATOM   1982  C   PHE   255     -13.165 -11.903   1.409  1.00 37.19           C
ATOM   1983  O   PHE   255     -13.827 -10.928   1.758  1.00 37.19           O
ATOM   1984  N   GLY   256     -12.733 -12.056   0.144  1.00  9.90           N
ATOM   1985  CA  GLY   256     -12.979 -11.046  -0.849  1.00  9.90           C
ATOM   1986  C   GLY   256     -14.451 -10.891  -1.060  1.00  9.90           C
ATOM   1987  O   GLY   256     -14.956  -9.774  -1.164  1.00  9.90           O
ATOM   1988  N   ARG   257     -15.182 -12.014  -1.133  1.00 60.30           N
ATOM   1989  CA  ARG   257     -16.592 -11.961  -1.370  1.00 60.30           C
ATOM   1990  CB  ARG   257     -17.248 -13.345  -1.509  1.00 60.30           C
ATOM   1991  CG  ARG   257     -16.985 -14.020  -2.853  1.00 60.30           C
ATOM   1992  CD  ARG   257     -17.590 -13.249  -4.029  1.00 60.30           C
ATOM   1993  NE  ARG   257     -19.046 -13.089  -3.755  1.00 60.30           N
ATOM   1994  CZ  ARG   257     -19.936 -14.022  -4.204  1.00 60.30           C
ATOM   1995  NH1 ARG   257     -19.494 -15.099  -4.914  1.00 60.30           N
ATOM   1996  NH2 ARG   257     -21.268 -13.876  -3.942  1.00 60.30           N
ATOM   1997  C   ARG   257     -17.251 -11.286  -0.218  1.00 60.30           C
ATOM   1998  O   ARG   257     -18.237 -10.570  -0.397  1.00 60.30           O
ATOM   1999  N   LEU   258     -16.754 -11.521   1.012  1.00 57.69           N
ATOM   2000  CA  LEU   258     -17.482 -10.950   2.095  1.00 57.69           C
ATOM   2001  CB  LEU   258     -16.908 -11.340   3.471  1.00 57.69           C
ATOM   2002  CG  LEU   258     -17.747 -10.836   4.662  1.00 57.69           C
ATOM   2003  CD1 LEU   258     -19.128 -11.511   4.696  1.00 57.69           C
ATOM   2004  CD2 LEU   258     -16.977 -10.983   5.984  1.00 57.69           C
ATOM   2005  C   LEU   258     -17.487  -9.447   1.992  1.00 57.69           C
ATOM   2006  O   LEU   258     -18.546  -8.854   1.781  1.00 57.69           O
ATOM   2007  N   ILE   259     -16.315  -8.790   2.170  1.00123.25           N
ATOM   2008  CA  ILE   259     -16.281  -7.348   2.129  1.00123.25           C
ATOM   2009  CB  ILE   259     -15.194  -6.814   3.010  1.00123.25           C
ATOM   2010  CG2 ILE   259     -15.181  -5.279   2.894  1.00123.25           C
ATOM   2011  CG1 ILE   259     -15.405  -7.325   4.445  1.00123.25           C
ATOM   2012  CD1 ILE   259     -16.771  -6.956   5.020  1.00123.25           C
ATOM   2013  C   ILE   259     -16.109  -6.712   0.776  1.00123.25           C
ATOM   2014  O   ILE   259     -17.003  -6.025   0.288  1.00123.25           O
ATOM   2015  N   PHE   260     -14.947  -6.964   0.123  1.00 58.23           N
ATOM   2016  CA  PHE   260     -14.606  -6.339  -1.133  1.00 58.23           C
ATOM   2017  CB  PHE   260     -14.170  -4.863  -1.014  1.00 58.23           C
ATOM   2018  CG  PHE   260     -15.343  -3.976  -0.749  1.00 58.23           C
ATOM   2019  CD1 PHE   260     -16.169  -3.595  -1.782  1.00 58.23           C
ATOM   2020  CD2 PHE   260     -15.607  -3.501   0.516  1.00 58.23           C
ATOM   2021  CE1 PHE   260     -17.248  -2.771  -1.559  1.00 58.23           C
ATOM   2022  CE2 PHE   260     -16.684  -2.676   0.746  1.00 58.23           C
ATOM   2023  CZ  PHE   260     -17.509  -2.310  -0.292  1.00 58.23           C
ATOM   2024  C   PHE   260     -13.416  -7.058  -1.708  1.00 58.23           C
ATOM   2025  O   PHE   260     -12.539  -7.513  -0.977  1.00 58.23           O
ATOM   2026  N   GLN   261     -13.373  -7.182  -3.052  1.00 44.95           N
ATOM   2027  CA  GLN   261     -12.298  -7.833  -3.753  1.00 44.95           C
ATOM   2028  CB  GLN   261     -12.632  -8.109  -5.228  1.00 44.95           C
ATOM   2029  CG  GLN   261     -13.607  -9.267  -5.431  1.00 44.95           C
ATOM   2030  CD  GLN   261     -12.828 -10.556  -5.207  1.00 44.95           C
ATOM   2031  OE1 GLN   261     -12.443 -11.230  -6.161  1.00 44.95           O
ATOM   2032  NE2 GLN   261     -12.576 -10.900  -3.916  1.00 44.95           N
ATOM   2033  C   GLN   261     -11.041  -7.011  -3.752  1.00 44.95           C
ATOM   2034  O   GLN   261      -9.951  -7.547  -3.555  1.00 44.95           O
ATOM   2035  N   TYR   262     -11.165  -5.683  -3.945  1.00 50.89           N
ATOM   2036  CA  TYR   262     -10.023  -4.828  -4.117  1.00 50.89           C
ATOM   2037  CB  TYR   262     -10.370  -3.344  -4.336  1.00 50.89           C
ATOM   2038  CG  TYR   262     -10.752  -3.130  -5.762  1.00 50.89           C
ATOM   2039  CD1 TYR   262      -9.770  -3.065  -6.723  1.00 50.89           C
ATOM   2040  CD2 TYR   262     -12.065  -2.970  -6.138  1.00 50.89           C
ATOM   2041  CE1 TYR   262     -10.088  -2.861  -8.043  1.00 50.89           C
ATOM   2042  CE2 TYR   262     -12.391  -2.764  -7.460  1.00 50.89           C
ATOM   2043  CZ  TYR   262     -11.401  -2.710  -8.413  1.00 50.89           C
ATOM   2044  OH  TYR   262     -11.728  -2.499  -9.770  1.00 50.89           O
ATOM   2045  C   TYR   262      -9.123  -4.878  -2.931  1.00 50.89           C
ATOM   2046  O   TYR   262      -7.904  -4.874  -3.100  1.00 50.89           O
ATOM   2047  N   ALA   263      -9.663  -4.876  -1.698  1.00 44.50           N
ATOM   2048  CA  ALA   263      -8.735  -4.972  -0.611  1.00 44.50           C
ATOM   2049  CB  ALA   263      -9.327  -4.520   0.735  1.00 44.50           C
ATOM   2050  C   ALA   263      -8.419  -6.431  -0.500  1.00 44.50           C
ATOM   2051  O   ALA   263      -9.009  -7.155   0.298  1.00 44.50           O
ATOM   2052  N   SER   264      -7.439  -6.878  -1.305  1.00 52.52           N
ATOM   2053  CA  SER   264      -7.137  -8.268  -1.470  1.00 52.52           C
ATOM   2054  CB  SER   264      -6.235  -8.512  -2.689  1.00 52.52           C
ATOM   2055  OG  SER   264      -6.892  -8.077  -3.872  1.00 52.52           O
ATOM   2056  C   SER   264      -6.496  -8.946  -0.297  1.00 52.52           C
ATOM   2057  O   SER   264      -7.141  -9.706   0.421  1.00 52.52           O
ATOM   2058  N   PHE   265      -5.208  -8.630  -0.044  1.00 63.81           N
ATOM   2059  CA  PHE   265      -4.415  -9.379   0.891  1.00 63.81           C
ATOM   2060  CB  PHE   265      -4.917  -9.368   2.350  1.00 63.81           C
ATOM   2061  CG  PHE   265      -4.625  -8.039   2.964  1.00 63.81           C
ATOM   2062  CD1 PHE   265      -3.323  -7.645   3.173  1.00 63.81           C
ATOM   2063  CD2 PHE   265      -5.639  -7.203   3.370  1.00 63.81           C
ATOM   2064  CE1 PHE   265      -3.037  -6.427   3.747  1.00 63.81           C
ATOM   2065  CE2 PHE   265      -5.358  -5.984   3.947  1.00 63.81           C
ATOM   2066  CZ  PHE   265      -4.055  -5.591   4.136  1.00 63.81           C
ATOM   2067  C   PHE   265      -4.343 -10.808   0.436  1.00 63.81           C
ATOM   2068  O   PHE   265      -4.365 -11.733   1.245  1.00 63.81           O
ATOM   2069  N   ASN   266      -4.295 -11.028  -0.896  1.00 54.02           N
ATOM   2070  CA  ASN   266      -4.096 -12.358  -1.395  1.00 54.02           C
ATOM   2071  CB  ASN   266      -4.406 -12.541  -2.894  1.00 54.02           C
ATOM   2072  CG  ASN   266      -3.642 -11.519  -3.705  1.00 54.02           C
ATOM   2073  OD1 ASN   266      -2.677 -11.839  -4.394  1.00 54.02           O
ATOM   2074  ND2 ASN   266      -4.109 -10.244  -3.636  1.00 54.02           N
ATOM   2075  C   ASN   266      -2.696 -12.768  -1.059  1.00 54.02           C
ATOM   2076  O   ASN   266      -2.423 -13.945  -0.830  1.00 54.02           O
ATOM   2077  N   ASN   267      -1.761 -11.795  -1.021  1.00 28.83           N
ATOM   2078  CA  ASN   267      -0.405 -12.091  -0.659  1.00 28.83           C
ATOM   2079  CB  ASN   267       0.562 -10.935  -0.976  1.00 28.83           C
ATOM   2080  CG  ASN   267       1.991 -11.447  -0.876  1.00 28.83           C
ATOM   2081  OD1 ASN   267       2.300 -12.336  -0.084  1.00 28.83           O
ATOM   2082  ND2 ASN   267       2.895 -10.863  -1.707  1.00 28.83           N
ATOM   2083  C   ASN   267      -0.408 -12.294   0.826  1.00 28.83           C
ATOM   2084  O   ASN   267      -0.843 -11.428   1.583  1.00 28.83           O
ATOM   2085  N   SER   268       0.061 -13.473   1.279  1.00 21.45           N
ATOM   2086  CA  SER   268       0.063 -13.801   2.676  1.00 21.45           C
ATOM   2087  CB  SER   268       0.440 -15.264   2.953  1.00 21.45           C
ATOM   2088  OG  SER   268       0.419 -15.515   4.351  1.00 21.45           O
ATOM   2089  C   SER   268       1.051 -12.939   3.397  1.00 21.45           C
ATOM   2090  O   SER   268       0.869 -12.645   4.577  1.00 21.45           O
ATOM   2091  N   ARG   269       2.147 -12.544   2.716  1.00 22.13           N
ATOM   2092  CA  ARG   269       3.146 -11.714   3.332  1.00 22.13           C
ATOM   2093  CB  ARG   269       4.367 -11.464   2.423  1.00 22.13           C
ATOM   2094  CG  ARG   269       5.206 -12.709   2.123  1.00 22.13           C
ATOM   2095  CD  ARG   269       6.464 -12.415   1.298  1.00 22.13           C
ATOM   2096  NE  ARG   269       6.031 -11.936  -0.047  1.00 22.13           N
ATOM   2097  CZ  ARG   269       5.984 -12.799  -1.105  1.00 22.13           C
ATOM   2098  NH1 ARG   269       6.367 -14.099  -0.943  1.00 22.13           N
ATOM   2099  NH2 ARG   269       5.563 -12.361  -2.327  1.00 22.13           N
ATOM   2100  C   ARG   269       2.547 -10.381   3.627  1.00 22.13           C
ATOM   2101  O   ARG   269       2.735  -9.833   4.710  1.00 22.13           O
ATOM   2102  N   SER   270       1.797  -9.835   2.653  1.00 13.95           N
ATOM   2103  CA  SER   270       1.188  -8.546   2.802  1.00 13.95           C
ATOM   2104  CB  SER   270       0.443  -8.098   1.535  1.00 13.95           C
ATOM   2105  OG  SER   270       1.356  -7.976   0.454  1.00 13.95           O
ATOM   2106  C   SER   270       0.183  -8.652   3.901  1.00 13.95           C
ATOM   2107  O   SER   270      -0.053  -7.693   4.634  1.00 13.95           O
ATOM   2108  N   LEU   271      -0.455  -9.828   4.031  1.00 29.95           N
ATOM   2109  CA  LEU   271      -1.446 -10.002   5.050  1.00 29.95           C
ATOM   2110  CB  LEU   271      -2.156 -11.363   4.954  1.00 29.95           C
ATOM   2111  CG  LEU   271      -3.230 -11.579   6.036  1.00 29.95           C
ATOM   2112  CD1 LEU   271      -4.377 -10.565   5.898  1.00 29.95           C
ATOM   2113  CD2 LEU   271      -3.717 -13.037   6.049  1.00 29.95           C
ATOM   2114  C   LEU   271      -0.804  -9.918   6.409  1.00 29.95           C
ATOM   2115  O   LEU   271      -1.295  -9.214   7.288  1.00 29.95           O
ATOM   2116  N   HIS   272       0.322 -10.633   6.603  1.00 38.20           N
ATOM   2117  CA  HIS   272       1.007 -10.708   7.865  1.00 38.20           C
ATOM   2118  ND1 HIS   272       1.097 -13.942   6.910  1.00 38.20           N
ATOM   2119  CG  HIS   272       1.443 -13.175   7.999  1.00 38.20           C
ATOM   2120  CB  HIS   272       2.072 -11.814   7.916  1.00 38.20           C
ATOM   2121  NE2 HIS   272       0.508 -15.100   8.717  1.00 38.20           N
ATOM   2122  CD2 HIS   272       1.078 -13.896   9.094  1.00 38.20           C
ATOM   2123  CE1 HIS   272       0.543 -15.082   7.397  1.00 38.20           C
ATOM   2124  C   HIS   272       1.644  -9.406   8.231  1.00 38.20           C
ATOM   2125  O   HIS   272       1.727  -9.067   9.409  1.00 38.20           O
ATOM   2126  N   PHE   273       2.144  -8.650   7.239  1.00 24.76           N
ATOM   2127  CA  PHE   273       2.770  -7.391   7.524  1.00 24.76           C
ATOM   2128  CB  PHE   273       3.276  -6.698   6.246  1.00 24.76           C
ATOM   2129  CG  PHE   273       3.932  -5.420   6.632  1.00 24.76           C
ATOM   2130  CD1 PHE   273       5.218  -5.420   7.119  1.00 24.76           C
ATOM   2131  CD2 PHE   273       3.271  -4.224   6.493  1.00 24.76           C
ATOM   2132  CE1 PHE   273       5.835  -4.244   7.474  1.00 24.76           C
ATOM   2133  CE2 PHE   273       3.883  -3.044   6.845  1.00 24.76           C
ATOM   2134  CZ  PHE   273       5.165  -3.053   7.338  1.00 24.76           C
ATOM   2135  C   PHE   273       1.725  -6.517   8.142  1.00 24.76           C
ATOM   2136  O   PHE   273       1.976  -5.816   9.122  1.00 24.76           O
ATOM   2137  N   PHE   274       0.507  -6.564   7.576  1.00 32.83           N
ATOM   2138  CA  PHE   274      -0.615  -5.782   8.007  1.00 32.83           C
ATOM   2139  CB  PHE   274      -1.842  -6.010   7.097  1.00 32.83           C
ATOM   2140  CG  PHE   274      -2.990  -5.176   7.558  1.00 32.83           C
ATOM   2141  CD1 PHE   274      -3.019  -3.823   7.302  1.00 32.83           C
ATOM   2142  CD2 PHE   274      -4.053  -5.751   8.217  1.00 32.83           C
ATOM   2143  CE1 PHE   274      -4.082  -3.056   7.718  1.00 32.83           C
ATOM   2144  CE2 PHE   274      -5.118  -4.987   8.634  1.00 32.83           C
ATOM   2145  CZ  PHE   274      -5.132  -3.636   8.386  1.00 32.83           C
ATOM   2146  C   PHE   274      -0.966  -6.180   9.409  1.00 32.83           C
ATOM   2147  O   PHE   274      -1.304  -5.331  10.232  1.00 32.83           O
ATOM   2148  N   LEU   275      -0.913  -7.487   9.719  1.00 26.91           N
ATOM   2149  CA  LEU   275      -1.247  -7.931  11.039  1.00 26.91           C
ATOM   2150  CB  LEU   275      -1.141  -9.460  11.201  1.00 26.91           C
ATOM   2151  CG  LEU   275      -2.135 -10.272  10.345  1.00 26.91           C
ATOM   2152  CD1 LEU   275      -1.961 -11.782  10.572  1.00 26.91           C
ATOM   2153  CD2 LEU   275      -3.585  -9.813  10.565  1.00 26.91           C
ATOM   2154  C   LEU   275      -0.273  -7.323  11.998  1.00 26.91           C
ATOM   2155  O   LEU   275      -0.663  -6.866  13.070  1.00 26.91           O
ATOM   2156  N   ALA   276       1.029  -7.338  11.660  1.00 31.72           N
ATOM   2157  CA  ALA   276       2.009  -6.781  12.550  1.00 31.72           C
ATOM   2158  CB  ALA   276       3.451  -7.078  12.104  1.00 31.72           C
ATOM   2159  C   ALA   276       1.875  -5.285  12.654  1.00 31.72           C
ATOM   2160  O   ALA   276       1.781  -4.733  13.748  1.00 31.72           O
ATOM   2161  N   ALA   277       1.801  -4.600  11.498  1.00 34.16           N
ATOM   2162  CA  ALA   277       1.859  -3.164  11.409  1.00 34.16           C
ATOM   2163  CB  ALA   277       1.920  -2.663   9.954  1.00 34.16           C
ATOM   2164  C   ALA   277       0.699  -2.472  12.060  1.00 34.16           C
ATOM   2165  O   ALA   277       0.881  -1.426  12.678  1.00 34.16           O
ATOM   2166  N   TRP   278      -0.527  -3.010  11.928  1.00 54.95           N
ATOM   2167  CA  TRP   278      -1.674  -2.275  12.384  1.00 54.95           C
ATOM   2168  CB  TRP   278      -3.007  -2.952  12.012  1.00 54.95           C
ATOM   2169  CG  TRP   278      -4.216  -2.132  12.389  1.00 54.95           C
ATOM   2170  CD2 TRP   278      -4.805  -1.129  11.545  1.00 54.95           C
ATOM   2171  CD1 TRP   278      -4.956  -2.154  13.534  1.00 54.95           C
ATOM   2172  NE1 TRP   278      -5.968  -1.229  13.458  1.00 54.95           N
ATOM   2173  CE2 TRP   278      -5.886  -0.591  12.240  1.00 54.95           C
ATOM   2174  CE3 TRP   278      -4.471  -0.693  10.294  1.00 54.95           C
ATOM   2175  CZ2 TRP   278      -6.653   0.397  11.693  1.00 54.95           C
ATOM   2176  CZ3 TRP   278      -5.247   0.306   9.746  1.00 54.95           C
ATOM   2177  CH2 TRP   278      -6.317   0.840  10.433  1.00 54.95           C
ATOM   2178  C   TRP   278      -1.659  -2.011  13.868  1.00 54.95           C
ATOM   2179  O   TRP   278      -1.789  -0.853  14.260  1.00 54.95           O
ATOM   2180  N   PRO   279      -1.537  -2.979  14.739  1.00 66.54           N
ATOM   2181  CA  PRO   279      -1.515  -2.689  16.151  1.00 66.54           C
ATOM   2182  CD  PRO   279      -1.930  -4.350  14.470  1.00 66.54           C
ATOM   2183  CB  PRO   279      -1.817  -4.009  16.863  1.00 66.54           C
ATOM   2184  CG  PRO   279      -1.620  -5.086  15.781  1.00 66.54           C
ATOM   2185  C   PRO   279      -0.238  -2.046  16.602  1.00 66.54           C
ATOM   2186  O   PRO   279      -0.256  -1.342  17.610  1.00 66.54           O
ATOM   2187  N   VAL   280       0.889  -2.305  15.911  1.00 25.80           N
ATOM   2188  CA  VAL   280       2.134  -1.728  16.336  1.00 25.80           C
ATOM   2189  CB  VAL   280       3.342  -2.247  15.607  1.00 25.80           C
ATOM   2190  CG1 VAL   280       3.557  -3.714  15.995  1.00 25.80           C
ATOM   2191  CG2 VAL   280       3.154  -2.025  14.098  1.00 25.80           C
ATOM   2192  C   VAL   280       2.099  -0.253  16.131  1.00 25.80           C
ATOM   2193  O   VAL   280       2.510   0.509  17.005  1.00 25.80           O
ATOM   2194  N   VAL   281       1.610   0.186  14.956  1.00 19.11           N
ATOM   2195  CA  VAL   281       1.548   1.585  14.660  1.00 19.11           C
ATOM   2196  CB  VAL   281       1.068   1.894  13.271  1.00 19.11           C
ATOM   2197  CG1 VAL   281       2.139   1.437  12.272  1.00 19.11           C
ATOM   2198  CG2 VAL   281      -0.295   1.218  13.063  1.00 19.11           C
ATOM   2199  C   VAL   281       0.598   2.225  15.619  1.00 19.11           C
ATOM   2200  O   VAL   281       0.844   3.330  16.100  1.00 19.11           O
ATOM   2201  N   GLY   282      -0.526   1.541  15.914  1.00 16.69           N
ATOM   2202  CA  GLY   282      -1.536   2.093  16.769  1.00 16.69           C
ATOM   2203  C   GLY   282      -1.012   2.299  18.158  1.00 16.69           C
ATOM   2204  O   GLY   282      -1.248   3.339  18.768  1.00 16.69           O
ATOM   2205  N   ILE   283      -0.301   1.298  18.705  1.00 47.46           N
ATOM   2206  CA  ILE   283       0.240   1.376  20.034  1.00 47.46           C
ATOM   2207  CB  ILE   283       0.679   0.060  20.593  1.00 47.46           C
ATOM   2208  CG2 ILE   283       1.392   0.306  21.934  1.00 47.46           C
ATOM   2209  CG1 ILE   283      -0.573  -0.822  20.733  1.00 47.46           C
ATOM   2210  CD1 ILE   283      -0.279  -2.249  21.169  1.00 47.46           C
ATOM   2211  C   ILE   283       1.331   2.392  20.078  1.00 47.46           C
ATOM   2212  O   ILE   283       1.614   2.974  21.126  1.00 47.46           O
ATOM   2213  N   TRP   284       2.023   2.584  18.945  1.00 45.83           N
ATOM   2214  CA  TRP   284       3.065   3.562  18.880  1.00 45.83           C
ATOM   2215  CB  TRP   284       3.782   3.540  17.523  1.00 45.83           C
ATOM   2216  CG  TRP   284       4.618   2.289  17.379  1.00 45.83           C
ATOM   2217  CD2 TRP   284       4.871   1.602  16.144  1.00 45.83           C
ATOM   2218  CD1 TRP   284       5.241   1.566  18.355  1.00 45.83           C
ATOM   2219  NE1 TRP   284       5.871   0.476  17.805  1.00 45.83           N
ATOM   2220  CE2 TRP   284       5.649   0.483  16.447  1.00 45.83           C
ATOM   2221  CE3 TRP   284       4.477   1.874  14.867  1.00 45.83           C
ATOM   2222  CZ2 TRP   284       6.047  -0.384  15.469  1.00 45.83           C
ATOM   2223  CZ3 TRP   284       4.887   1.002  13.884  1.00 45.83           C
ATOM   2224  CH2 TRP   284       5.657  -0.104  14.178  1.00 45.83           C
ATOM   2225  C   TRP   284       2.474   4.915  19.157  1.00 45.83           C
ATOM   2226  O   TRP   284       3.063   5.708  19.888  1.00 45.83           O
ATOM   2227  N   PHE   285       1.291   5.225  18.591  1.00 36.51           N
ATOM   2228  CA  PHE   285       0.685   6.514  18.803  1.00 36.51           C
ATOM   2229  CB  PHE   285      -0.502   6.791  17.864  1.00 36.51           C
ATOM   2230  CG  PHE   285       0.086   7.003  16.509  1.00 36.51           C
ATOM   2231  CD1 PHE   285       0.658   8.214  16.187  1.00 36.51           C
ATOM   2232  CD2 PHE   285       0.064   6.004  15.561  1.00 36.51           C
ATOM   2233  CE1 PHE   285       1.204   8.421  14.941  1.00 36.51           C
ATOM   2234  CE2 PHE   285       0.608   6.207  14.314  1.00 36.51           C
ATOM   2235  CZ  PHE   285       1.180   7.417  14.002  1.00 36.51           C
ATOM   2236  C   PHE   285       0.239   6.698  20.222  1.00 36.51           C
ATOM   2237  O   PHE   285       0.407   7.781  20.774  1.00 36.51           O
ATOM   2238  N   THR   286      -0.357   5.666  20.853  1.00 18.95           N
ATOM   2239  CA  THR   286      -0.817   5.774  22.215  1.00 18.95           C
ATOM   2240  CB  THR   286      -1.503   4.524  22.689  1.00 18.95           C
ATOM   2241  OG1 THR   286      -0.613   3.419  22.623  1.00 18.95           O
ATOM   2242  CG2 THR   286      -2.738   4.265  21.809  1.00 18.95           C
ATOM   2243  C   THR   286       0.370   6.011  23.099  1.00 18.95           C
ATOM   2244  O   THR   286       0.297   6.767  24.068  1.00 18.95           O
ATOM   2245  N   ALA   287       1.502   5.354  22.797  1.00 14.00           N
ATOM   2246  CA  ALA   287       2.682   5.543  23.588  1.00 14.00           C
ATOM   2247  CB  ALA   287       3.870   4.700  23.091  1.00 14.00           C
ATOM   2248  C   ALA   287       3.062   6.988  23.476  1.00 14.00           C
ATOM   2249  O   ALA   287       3.489   7.593  24.457  1.00 14.00           O
ATOM   2250  N   LEU   288       2.950   7.567  22.261  1.00 83.29           N
ATOM   2251  CA  LEU   288       3.233   8.963  22.091  1.00 83.29           C
ATOM   2252  CB  LEU   288       3.353   9.478  20.645  1.00 83.29           C
ATOM   2253  CG  LEU   288       4.713   9.195  19.980  1.00 83.29           C
ATOM   2254  CD1 LEU   288       4.879   7.728  19.573  1.00 83.29           C
ATOM   2255  CD2 LEU   288       4.978  10.185  18.838  1.00 83.29           C
ATOM   2256  C   LEU   288       2.194   9.814  22.755  1.00 83.29           C
ATOM   2257  O   LEU   288       2.516  10.877  23.264  1.00 83.29           O
ATOM   2258  N   GLY   289       0.915   9.395  22.751  1.00 12.68           N
ATOM   2259  CA  GLY   289      -0.140  10.208  23.290  1.00 12.68           C
ATOM   2260  C   GLY   289       0.092  10.434  24.752  1.00 12.68           C
ATOM   2261  O   GLY   289      -0.117  11.533  25.264  1.00 12.68           O
ATOM   2262  N   ILE   290       0.501   9.380  25.473  1.00 75.57           N
ATOM   2263  CA  ILE   290       0.787   9.470  26.873  1.00 75.57           C
ATOM   2264  CB  ILE   290       1.107   8.138  27.486  1.00 75.57           C
ATOM   2265  CG2 ILE   290       1.534   8.375  28.945  1.00 75.57           C
ATOM   2266  CG1 ILE   290      -0.102   7.199  27.355  1.00 75.57           C
ATOM   2267  CD1 ILE   290      -1.351   7.732  28.057  1.00 75.57           C
ATOM   2268  C   ILE   290       1.976  10.368  27.035  1.00 75.57           C
ATOM   2269  O   ILE   290       2.090  11.113  28.008  1.00 75.57           O
ATOM   2270  N   SER   291       2.931  10.267  26.094  1.00 26.28           N
ATOM   2271  CA  SER   291       4.144  11.033  26.117  1.00 26.28           C
ATOM   2272  CB  SER   291       5.149  10.569  25.050  1.00 26.28           C
ATOM   2273  OG  SER   291       5.573   9.243  25.329  1.00 26.28           O
ATOM   2274  C   SER   291       3.868  12.492  25.868  1.00 26.28           C
ATOM   2275  O   SER   291       4.498  13.358  26.468  1.00 26.28           O
ATOM   2276  N   THR   292       2.949  12.811  24.939  1.00 94.31           N
ATOM   2277  CA  THR   292       2.629  14.168  24.602  1.00 94.31           C
ATOM   2278  CB  THR   292       1.775  14.285  23.367  1.00 94.31           C
ATOM   2279  OG1 THR   292       1.614  15.651  23.025  1.00 94.31           O
ATOM   2280  CG2 THR   292       0.398  13.655  23.614  1.00 94.31           C
ATOM   2281  C   THR   292       1.899  14.797  25.743  1.00 94.31           C
ATOM   2282  O   THR   292       2.071  15.977  26.040  1.00 94.31           O
ATOM   2283  N   MET   293       1.028  14.006  26.389  1.00 55.32           N
ATOM   2284  CA  MET   293       0.252  14.420  27.515  1.00 55.32           C
ATOM   2285  CB  MET   293      -0.961  13.509  27.775  1.00 55.32           C
ATOM   2286  CG  MET   293      -2.018  13.733  26.679  1.00 55.32           C
ATOM   2287  SD  MET   293      -3.554  12.767  26.804  1.00 55.32           S
ATOM   2288  CE  MET   293      -2.946  11.355  25.842  1.00 55.32           C
ATOM   2289  C   MET   293       1.141  14.592  28.715  1.00 55.32           C
ATOM   2290  O   MET   293       0.775  15.266  29.674  1.00 55.32           O
ATOM   2291  N   ALA   294       2.323  13.949  28.726  1.00 26.58           N
ATOM   2292  CA  ALA   294       3.225  14.119  29.830  1.00 26.58           C
ATOM   2293  CB  ALA   294       4.553  13.368  29.624  1.00 26.58           C
ATOM   2294  C   ALA   294       3.542  15.587  29.948  1.00 26.58           C
ATOM   2295  O   ALA   294       3.626  16.139  31.044  1.00 26.58           O
ATOM   2296  N   PHE   295       3.745  16.234  28.791  1.00 84.41           N
ATOM   2297  CA  PHE   295       4.070  17.616  28.574  1.00 84.41           C
ATOM   2298  CB  PHE   295       4.835  17.846  27.264  1.00 84.41           C
ATOM   2299  CG  PHE   295       6.146  17.204  27.571  1.00 84.41           C
ATOM   2300  CD1 PHE   295       7.030  17.825  28.425  1.00 84.41           C
ATOM   2301  CD2 PHE   295       6.494  15.986  27.034  1.00 84.41           C
ATOM   2302  CE1 PHE   295       8.240  17.252  28.738  1.00 84.41           C
ATOM   2303  CE2 PHE   295       7.704  15.409  27.343  1.00 84.41           C
ATOM   2304  CZ  PHE   295       8.582  16.039  28.193  1.00 84.41           C
ATOM   2305  C   PHE   295       2.864  18.504  28.710  1.00 84.41           C
ATOM   2306  O   PHE   295       2.978  19.726  28.630  1.00 84.41           O
ATOM   2307  N   ASN   296       1.662  17.911  28.848  1.00 59.41           N
ATOM   2308  CA  ASN   296       0.445  18.664  28.987  1.00 59.41           C
ATOM   2309  CB  ASN   296       0.574  19.869  29.939  1.00 59.41           C
ATOM   2310  CG  ASN   296       0.812  19.342  31.346  1.00 59.41           C
ATOM   2311  OD1 ASN   296       0.109  18.450  31.816  1.00 59.41           O
ATOM   2312  ND2 ASN   296       1.838  19.906  32.036  1.00 59.41           N
ATOM   2313  C   ASN   296      -0.046  19.182  27.673  1.00 59.41           C
ATOM   2314  O   ASN   296      -0.680  20.236  27.611  1.00 59.41           O
ATOM   2315  N   LEU   297       0.247  18.455  26.577  1.00 55.69           N
ATOM   2316  CA  LEU   297      -0.402  18.767  25.335  1.00 55.69           C
ATOM   2317  CB  LEU   297       0.477  18.478  24.105  1.00 55.69           C
ATOM   2318  CG  LEU   297      -0.181  18.859  22.768  1.00 55.69           C
ATOM   2319  CD1 LEU   297      -0.449  20.371  22.693  1.00 55.69           C
ATOM   2320  CD2 LEU   297       0.644  18.353  21.575  1.00 55.69           C
ATOM   2321  C   LEU   297      -1.557  17.810  25.344  1.00 55.69           C
ATOM   2322  O   LEU   297      -1.436  16.659  24.930  1.00 55.69           O
ATOM   2323  N   ASN   298      -2.721  18.293  25.818  1.00 41.81           N
ATOM   2324  CA  ASN   298      -3.855  17.459  26.110  1.00 41.81           C
ATOM   2325  CB  ASN   298      -4.827  18.108  27.106  1.00 41.81           C
ATOM   2326  CG  ASN   298      -4.064  18.344  28.399  1.00 41.81           C
ATOM   2327  OD1 ASN   298      -2.971  17.813  28.588  1.00 41.81           O
ATOM   2328  ND2 ASN   298      -4.648  19.159  29.316  1.00 41.81           N
ATOM   2329  C   ASN   298      -4.647  17.137  24.886  1.00 41.81           C
ATOM   2330  O   ASN   298      -4.334  17.559  23.775  1.00 41.81           O
ATOM   2331  N   GLY   299      -5.708  16.328  25.093  1.00 15.81           N
ATOM   2332  CA  GLY   299      -6.607  15.921  24.055  1.00 15.81           C
ATOM   2333  C   GLY   299      -7.468  17.104  23.720  1.00 15.81           C
ATOM   2334  O   GLY   299      -7.436  18.118  24.417  1.00 15.81           O
ATOM   2335  N   PHE   300      -8.287  16.985  22.650  1.00 49.99           N
ATOM   2336  CA  PHE   300      -9.068  18.087  22.147  1.00 49.99           C
ATOM   2337  CB  PHE   300      -9.857  17.764  20.863  1.00 49.99           C
ATOM   2338  CG  PHE   300      -8.900  17.688  19.720  1.00 49.99           C
ATOM   2339  CD1 PHE   300      -8.557  18.828  19.027  1.00 49.99           C
ATOM   2340  CD2 PHE   300      -8.347  16.487  19.333  1.00 49.99           C
ATOM   2341  CE1 PHE   300      -7.678  18.773  17.972  1.00 49.99           C
ATOM   2342  CE2 PHE   300      -7.467  16.426  18.278  1.00 49.99           C
ATOM   2343  CZ  PHE   300      -7.132  17.569  17.595  1.00 49.99           C
ATOM   2344  C   PHE   300     -10.041  18.602  23.166  1.00 49.99           C
ATOM   2345  O   PHE   300     -10.684  17.836  23.883  1.00 49.99           O
ATOM   2346  N   ASN   301     -10.163  19.949  23.239  1.00 47.26           N
ATOM   2347  CA  ASN   301     -11.036  20.591  24.182  1.00 47.26           C
ATOM   2348  CB  ASN   301     -10.287  21.594  25.077  1.00 47.26           C
ATOM   2349  CG  ASN   301     -11.178  21.988  26.243  1.00 47.26           C
ATOM   2350  OD1 ASN   301     -12.354  22.304  26.071  1.00 47.26           O
ATOM   2351  ND2 ASN   301     -10.604  21.968  27.475  1.00 47.26           N
ATOM   2352  C   ASN   301     -12.096  21.352  23.430  1.00 47.26           C
ATOM   2353  O   ASN   301     -11.876  22.474  22.977  1.00 47.26           O
ATOM   2354  N   PHE   302     -13.263  20.703  23.256  1.00 88.17           N
ATOM   2355  CA  PHE   302     -14.475  21.148  22.613  1.00 88.17           C
ATOM   2356  CB  PHE   302     -15.248  20.015  21.923  1.00 88.17           C
ATOM   2357  CG  PHE   302     -14.343  19.599  20.813  1.00 88.17           C
ATOM   2358  CD1 PHE   302     -14.138  20.430  19.735  1.00 88.17           C
ATOM   2359  CD2 PHE   302     -13.701  18.385  20.840  1.00 88.17           C
ATOM   2360  CE1 PHE   302     -13.301  20.059  18.708  1.00 88.17           C
ATOM   2361  CE2 PHE   302     -12.863  18.006  19.817  1.00 88.17           C
ATOM   2362  CZ  PHE   302     -12.660  18.844  18.748  1.00 88.17           C
ATOM   2363  C   PHE   302     -15.389  21.912  23.522  1.00 88.17           C
ATOM   2364  O   PHE   302     -16.477  22.296  23.108  1.00 88.17           O
ATOM   2365  N   ASN   303     -15.073  22.023  24.820  1.00 48.13           N
ATOM   2366  CA  ASN   303     -16.003  22.628  25.737  1.00 48.13           C
ATOM   2367  CB  ASN   303     -15.431  22.755  27.156  1.00 48.13           C
ATOM   2368  CG  ASN   303     -15.080  21.343  27.605  1.00 48.13           C
ATOM   2369  OD1 ASN   303     -15.775  20.382  27.281  1.00 48.13           O
ATOM   2370  ND2 ASN   303     -13.955  21.209  28.358  1.00 48.13           N
ATOM   2371  C   ASN   303     -16.436  23.989  25.272  1.00 48.13           C
ATOM   2372  O   ASN   303     -15.616  24.840  24.924  1.00 48.13           O
ATOM   2373  N   GLN   304     -17.775  24.199  25.287  1.00 56.60           N
ATOM   2374  CA  GLN   304     -18.460  25.422  24.957  1.00 56.60           C
ATOM   2375  CB  GLN   304     -18.137  26.536  25.966  1.00 56.60           C
ATOM   2376  CG  GLN   304     -18.640  26.176  27.368  1.00 56.60           C
ATOM   2377  CD  GLN   304     -18.033  27.133  28.381  1.00 56.60           C
ATOM   2378  OE1 GLN   304     -17.354  26.705  29.315  1.00 56.60           O
ATOM   2379  NE2 GLN   304     -18.279  28.456  28.202  1.00 56.60           N
ATOM   2380  C   GLN   304     -18.133  25.858  23.561  1.00 56.60           C
ATOM   2381  O   GLN   304     -18.047  27.051  23.275  1.00 56.60           O
ATOM   2382  N   SER   305     -17.943  24.888  22.650  1.00 25.97           N
ATOM   2383  CA  SER   305     -17.664  25.185  21.273  1.00 25.97           C
ATOM   2384  CB  SER   305     -17.207  23.955  20.466  1.00 25.97           C
ATOM   2385  OG  SER   305     -15.930  23.520  20.907  1.00 25.97           O
ATOM   2386  C   SER   305     -18.899  25.706  20.610  1.00 25.97           C
ATOM   2387  O   SER   305     -18.843  26.692  19.877  1.00 25.97           O
ATOM   2388  N   VAL   306     -20.051  25.048  20.857  1.00 26.41           N
ATOM   2389  CA  VAL   306     -21.274  25.425  20.208  1.00 26.41           C
ATOM   2390  CB  VAL   306     -22.307  24.334  20.244  1.00 26.41           C
ATOM   2391  CG1 VAL   306     -23.577  24.828  19.533  1.00 26.41           C
ATOM   2392  CG2 VAL   306     -21.703  23.057  19.633  1.00 26.41           C
ATOM   2393  C   VAL   306     -21.828  26.598  20.941  1.00 26.41           C
ATOM   2394  O   VAL   306     -21.991  26.562  22.159  1.00 26.41           O
ATOM   2395  N   VAL   307     -22.130  27.677  20.198  1.00 21.77           N
ATOM   2396  CA  VAL   307     -22.668  28.855  20.803  1.00 21.77           C
ATOM   2397  CB  VAL   307     -21.674  29.972  20.922  1.00 21.77           C
ATOM   2398  CG1 VAL   307     -22.397  31.218  21.457  1.00 21.77           C
ATOM   2399  CG2 VAL   307     -20.509  29.501  21.811  1.00 21.77           C
ATOM   2400  C   VAL   307     -23.766  29.332  19.922  1.00 21.77           C
ATOM   2401  O   VAL   307     -23.721  29.200  18.700  1.00 21.77           O
ATOM   2402  N   ASP   308     -24.810  29.878  20.551  1.00 45.05           N
ATOM   2403  CA  ASP   308     -25.941  30.410  19.868  1.00 45.05           C
ATOM   2404  CB  ASP   308     -27.171  30.255  20.780  1.00 45.05           C
ATOM   2405  CG  ASP   308     -28.449  30.788  20.170  1.00 45.05           C
ATOM   2406  OD1 ASP   308     -28.586  32.035  20.070  1.00 45.05           O
ATOM   2407  OD2 ASP   308     -29.324  29.954  19.825  1.00 45.05           O
ATOM   2408  C   ASP   308     -25.648  31.863  19.580  1.00 45.05           C
ATOM   2409  O   ASP   308     -24.697  32.430  20.114  1.00 45.05           O
ATOM   2410  N   SER   309     -26.427  32.510  18.691  1.00 30.39           N
ATOM   2411  CA  SER   309     -26.188  33.903  18.434  1.00 30.39           C
ATOM   2412  CB  SER   309     -27.214  34.490  17.449  1.00 30.39           C
ATOM   2413  OG  SER   309     -26.955  35.865  17.209  1.00 30.39           O
ATOM   2414  C   SER   309     -26.333  34.618  19.742  1.00 30.39           C
ATOM   2415  O   SER   309     -25.391  35.223  20.250  1.00 30.39           O
ATOM   2416  N   GLN   310     -27.568  34.606  20.277  1.00 61.72           N
ATOM   2417  CA  GLN   310     -27.954  35.164  21.544  1.00 61.72           C
ATOM   2418  CB  GLN   310     -29.471  35.379  21.661  1.00 61.72           C
ATOM   2419  CG  GLN   310     -30.254  34.064  21.640  1.00 61.72           C
ATOM   2420  CD  GLN   310     -31.690  34.340  22.059  1.00 61.72           C
ATOM   2421  OE1 GLN   310     -31.955  35.120  22.973  1.00 61.72           O
ATOM   2422  NE2 GLN   310     -32.650  33.672  21.366  1.00 61.72           N
ATOM   2423  C   GLN   310     -27.617  34.242  22.670  1.00 61.72           C
ATOM   2424  O   GLN   310     -27.373  34.676  23.795  1.00 61.72           O
ATOM   2425  N   GLY   311     -27.650  32.936  22.347  1.00 50.98           N
ATOM   2426  CA  GLY   311     -27.695  31.798  23.227  1.00 50.98           C
ATOM   2427  C   GLY   311     -26.568  31.577  24.148  1.00 50.98           C
ATOM   2428  O   GLY   311     -26.764  31.010  25.221  1.00 50.98           O
ATOM   2429  N   ARG   312     -25.351  31.921  23.743  1.00190.79           N
ATOM   2430  CA  ARG   312     -24.293  31.545  24.605  1.00190.79           C
ATOM   2431  CB  ARG   312     -24.381  32.000  26.067  1.00190.79           C
ATOM   2432  CG  ARG   312     -24.185  33.506  26.180  1.00190.79           C
ATOM   2433  CD  ARG   312     -25.344  34.292  25.584  1.00190.79           C
ATOM   2434  NE  ARG   312     -26.515  34.011  26.457  1.00190.79           N
ATOM   2435  CZ  ARG   312     -26.684  34.747  27.593  1.00190.79           C
ATOM   2436  NH1 ARG   312     -25.802  35.744  27.887  1.00190.79           N
ATOM   2437  NH2 ARG   312     -27.723  34.478  28.436  1.00190.79           N
ATOM   2438  C   ARG   312     -24.164  30.053  24.456  1.00190.79           C
ATOM   2439  O   ARG   312     -24.465  29.523  23.388  1.00190.79           O
ATOM   2440  N   VAL   313     -23.736  29.325  25.508  1.00 45.97           N
ATOM   2441  CA  VAL   313     -23.354  27.948  25.333  1.00 45.97           C
ATOM   2442  CB  VAL   313     -22.502  27.454  26.464  1.00 45.97           C
ATOM   2443  CG1 VAL   313     -22.163  25.974  26.223  1.00 45.97           C
ATOM   2444  CG2 VAL   313     -21.276  28.373  26.585  1.00 45.97           C
ATOM   2445  C   VAL   313     -24.473  26.956  25.170  1.00 45.97           C
ATOM   2446  O   VAL   313     -25.430  26.916  25.942  1.00 45.97           O
ATOM   2447  N   ILE   314     -24.322  26.082  24.147  1.00 83.09           N
ATOM   2448  CA  ILE   314     -25.201  24.977  23.889  1.00 83.09           C
ATOM   2449  CB  ILE   314     -25.706  24.934  22.476  1.00 83.09           C
ATOM   2450  CG2 ILE   314     -26.526  23.646  22.299  1.00 83.09           C
ATOM   2451  CG1 ILE   314     -26.496  26.217  22.159  1.00 83.09           C
ATOM   2452  CD1 ILE   314     -27.690  26.446  23.086  1.00 83.09           C
ATOM   2453  C   ILE   314     -24.329  23.775  24.116  1.00 83.09           C
ATOM   2454  O   ILE   314     -23.255  23.665  23.526  1.00 83.09           O
ATOM   2455  N   ASN   315     -24.763  22.849  24.993  1.00 36.79           N
ATOM   2456  CA  ASN   315     -23.940  21.731  25.359  1.00 36.79           C
ATOM   2457  CB  ASN   315     -24.430  20.986  26.615  1.00 36.79           C
ATOM   2458  CG  ASN   315     -24.139  21.856  27.830  1.00 36.79           C
ATOM   2459  OD1 ASN   315     -24.111  23.083  27.755  1.00 36.79           O
ATOM   2460  ND2 ASN   315     -23.887  21.195  28.989  1.00 36.79           N
ATOM   2461  C   ASN   315     -23.854  20.744  24.243  1.00 36.79           C
ATOM   2462  O   ASN   315     -24.717  20.668  23.370  1.00 36.79           O
ATOM   2463  N   THR   316     -22.756  19.966  24.265  1.00101.01           N
ATOM   2464  CA  THR   316     -22.453  18.959  23.294  1.00101.01           C
ATOM   2465  CB  THR   316     -21.341  19.416  22.390  1.00101.01           C
ATOM   2466  OG1 THR   316     -21.030  18.425  21.426  1.00101.01           O
ATOM   2467  CG2 THR   316     -20.110  19.784  23.231  1.00101.01           C
ATOM   2468  C   THR   316     -22.010  17.743  24.054  1.00101.01           C
ATOM   2469  O   THR   316     -22.039  17.731  25.281  1.00101.01           O
ATOM   2470  N   TRP   317     -21.628  16.671  23.331  1.00 37.78           N
ATOM   2471  CA  TRP   317     -21.180  15.442  23.932  1.00 37.78           C
ATOM   2472  CB  TRP   317     -20.830  14.363  22.900  1.00 37.78           C
ATOM   2473  CG  TRP   317     -22.017  13.759  22.204  1.00 37.78           C
ATOM   2474  CD2 TRP   317     -22.719  12.611  22.699  1.00 37.78           C
ATOM   2475  CD1 TRP   317     -22.634  14.123  21.043  1.00 37.78           C
ATOM   2476  NE1 TRP   317     -23.673  13.264  20.779  1.00 37.78           N
ATOM   2477  CE2 TRP   317     -23.738  12.328  21.791  1.00 37.78           C
ATOM   2478  CE3 TRP   317     -22.524  11.852  23.816  1.00 37.78           C
ATOM   2479  CZ2 TRP   317     -24.583  11.274  21.987  1.00 37.78           C
ATOM   2480  CZ3 TRP   317     -23.382  10.794  24.015  1.00 37.78           C
ATOM   2481  CH2 TRP   317     -24.392  10.509  23.117  1.00 37.78           C
ATOM   2482  C   TRP   317     -19.918  15.713  24.680  1.00 37.78           C
ATOM   2483  O   TRP   317     -19.685  15.155  25.753  1.00 37.78           O
ATOM   2484  N   ALA   318     -19.060  16.576  24.108  1.00 24.78           N
ATOM   2485  CA  ALA   318     -17.799  16.930  24.686  1.00 24.78           C
ATOM   2486  CB  ALA   318     -17.009  17.938  23.833  1.00 24.78           C
ATOM   2487  C   ALA   318     -18.067  17.581  26.004  1.00 24.78           C
ATOM   2488  O   ALA   318     -17.244  17.523  26.913  1.00 24.78           O
ATOM   2489  N   ASP   319     -19.193  18.299  26.117  1.00 25.57           N
ATOM   2490  CA  ASP   319     -19.546  18.934  27.354  1.00 25.57           C
ATOM   2491  CB  ASP   319     -20.762  19.858  27.202  1.00 25.57           C
ATOM   2492  CG  ASP   319     -20.324  21.033  26.338  1.00 25.57           C
ATOM   2493  OD1 ASP   319     -19.090  21.248  26.207  1.00 25.57           O
ATOM   2494  OD2 ASP   319     -21.219  21.734  25.797  1.00 25.57           O
ATOM   2495  C   ASP   319     -19.866  17.900  28.397  1.00 25.57           C
ATOM   2496  O   ASP   319     -19.555  18.096  29.569  1.00 25.57           O
ATOM   2497  N   ILE   320     -20.521  16.783  28.016  1.00 65.05           N
ATOM   2498  CA  ILE   320     -20.842  15.758  28.978  1.00 65.05           C
ATOM   2499  CB  ILE   320     -21.634  14.594  28.429  1.00 65.05           C
ATOM   2500  CG2 ILE   320     -21.556  13.454  29.457  1.00 65.05           C
ATOM   2501  CG1 ILE   320     -23.083  14.982  28.092  1.00 65.05           C
ATOM   2502  CD1 ILE   320     -23.241  15.853  26.856  1.00 65.05           C
ATOM   2503  C   ILE   320     -19.568  15.174  29.510  1.00 65.05           C
ATOM   2504  O   ILE   320     -19.457  14.909  30.707  1.00 65.05           O
ATOM   2505  N   ILE   321     -18.572  14.932  28.631  1.00 33.30           N
ATOM   2506  CA  ILE   321     -17.348  14.347  29.099  1.00 33.30           C
ATOM   2507  CB  ILE   321     -16.338  13.970  28.046  1.00 33.30           C
ATOM   2508  CG2 ILE   321     -16.899  12.816  27.209  1.00 33.30           C
ATOM   2509  CG1 ILE   321     -15.870  15.185  27.240  1.00 33.30           C
ATOM   2510  CD1 ILE   321     -14.638  14.905  26.386  1.00 33.30           C
ATOM   2511  C   ILE   321     -16.677  15.286  30.051  1.00 33.30           C
ATOM   2512  O   ILE   321     -16.065  14.855  31.029  1.00 33.30           O
ATOM   2513  N   ASN   322     -16.758  16.598  29.773  1.00 25.16           N
ATOM   2514  CA  ASN   322     -16.135  17.604  30.585  1.00 25.16           C
ATOM   2515  CB  ASN   322     -16.407  19.020  30.045  1.00 25.16           C
ATOM   2516  CG  ASN   322     -15.626  20.030  30.871  1.00 25.16           C
ATOM   2517  OD1 ASN   322     -14.837  19.675  31.745  1.00 25.16           O
ATOM   2518  ND2 ASN   322     -15.870  21.339  30.596  1.00 25.16           N
ATOM   2519  C   ASN   322     -16.700  17.542  31.970  1.00 25.16           C
ATOM   2520  O   ASN   322     -15.969  17.652  32.954  1.00 25.16           O
ATOM   2521  N   ARG   323     -18.028  17.361  32.086  1.00 43.93           N
ATOM   2522  CA  ARG   323     -18.657  17.317  33.375  1.00 43.93           C
ATOM   2523  CB  ARG   323     -20.184  17.175  33.267  1.00 43.93           C
ATOM   2524  CG  ARG   323     -20.830  18.421  32.657  1.00 43.93           C
ATOM   2525  CD  ARG   323     -21.284  19.440  33.704  1.00 43.93           C
ATOM   2526  NE  ARG   323     -21.591  20.710  32.989  1.00 43.93           N
ATOM   2527  CZ  ARG   323     -20.622  21.665  32.873  1.00 43.93           C
ATOM   2528  NH1 ARG   323     -19.390  21.457  33.421  1.00 43.93           N
ATOM   2529  NH2 ARG   323     -20.887  22.827  32.208  1.00 43.93           N
ATOM   2530  C   ARG   323     -18.105  16.147  34.129  1.00 43.93           C
ATOM   2531  O   ARG   323     -17.853  16.245  35.328  1.00 43.93           O
ATOM   2532  N   ALA   324     -17.916  15.004  33.441  1.00 15.81           N
ATOM   2533  CA  ALA   324     -17.384  13.822  34.060  1.00 15.81           C
ATOM   2534  CB  ALA   324     -17.361  12.608  33.114  1.00 15.81           C
ATOM   2535  C   ALA   324     -15.975  14.081  34.491  1.00 15.81           C
ATOM   2536  O   ALA   324     -15.553  13.662  35.568  1.00 15.81           O
ATOM   2537  N   ASN   325     -15.203  14.786  33.644  1.00 20.86           N
ATOM   2538  CA  ASN   325     -13.822  15.063  33.910  1.00 20.86           C
ATOM   2539  CB  ASN   325     -13.132  15.790  32.741  1.00 20.86           C
ATOM   2540  CG  ASN   325     -13.111  14.839  31.550  1.00 20.86           C
ATOM   2541  OD1 ASN   325     -13.150  13.620  31.710  1.00 20.86           O
ATOM   2542  ND2 ASN   325     -13.048  15.409  30.317  1.00 20.86           N
ATOM   2543  C   ASN   325     -13.724  15.929  35.129  1.00 20.86           C
ATOM   2544  O   ASN   325     -12.811  15.760  35.933  1.00 20.86           O
ATOM   2545  N   LEU   326     -14.660  16.885  35.293  1.00 23.96           N
ATOM   2546  CA  LEU   326     -14.626  17.786  36.413  1.00 23.96           C
ATOM   2547  CB  LEU   326     -15.730  18.858  36.372  1.00 23.96           C
ATOM   2548  CG  LEU   326     -15.550  19.873  35.225  1.00 23.96           C
ATOM   2549  CD1 LEU   326     -16.645  20.955  35.245  1.00 23.96           C
ATOM   2550  CD2 LEU   326     -14.129  20.464  35.233  1.00 23.96           C
ATOM   2551  C   LEU   326     -14.796  17.005  37.675  1.00 23.96           C
ATOM   2552  O   LEU   326     -14.131  17.279  38.673  1.00 23.96           O
ATOM   2553  N   GLY   327     -15.698  16.008  37.669  1.00  6.77           N
ATOM   2554  CA  GLY   327     -15.934  15.240  38.856  1.00  6.77           C
ATOM   2555  C   GLY   327     -14.681  14.517  39.224  1.00  6.77           C
ATOM   2556  O   GLY   327     -14.335  14.414  40.400  1.00  6.77           O
ATOM   2557  N   MET   328     -13.987  13.966  38.216  1.00 27.62           N
ATOM   2558  CA  MET   328     -12.775  13.235  38.438  1.00 27.62           C
ATOM   2559  CB  MET   328     -12.229  12.637  37.133  1.00 27.62           C
ATOM   2560  CG  MET   328     -13.198  11.651  36.479  1.00 27.62           C
ATOM   2561  SD  MET   328     -12.727  11.123  34.806  1.00 27.62           S
ATOM   2562  CE  MET   328     -14.341  10.375  34.439  1.00 27.62           C
ATOM   2563  C   MET   328     -11.737  14.180  38.960  1.00 27.62           C
ATOM   2564  O   MET   328     -10.991  13.850  39.881  1.00 27.62           O
ATOM   2565  N   GLU   329     -11.666  15.389  38.374  1.00 32.28           N
ATOM   2566  CA  GLU   329     -10.632  16.321  38.724  1.00 32.28           C
ATOM   2567  CB  GLU   329     -10.600  17.548  37.799  1.00 32.28           C
ATOM   2568  CG  GLU   329      -9.343  18.399  37.983  1.00 32.28           C
ATOM   2569  CD  GLU   329      -9.327  19.454  36.890  1.00 32.28           C
ATOM   2570  OE1 GLU   329     -10.433  19.910  36.491  1.00 32.28           O
ATOM   2571  OE2 GLU   329      -8.210  19.815  36.434  1.00 32.28           O
ATOM   2572  C   GLU   329     -10.777  16.798  40.134  1.00 32.28           C
ATOM   2573  O   GLU   329      -9.806  16.834  40.889  1.00 32.28           O
ATOM   2574  N   VAL   330     -12.002  17.167  40.539  1.00 79.02           N
ATOM   2575  CA  VAL   330     -12.198  17.688  41.859  1.00 79.02           C
ATOM   2576  CB  VAL   330     -13.612  18.123  42.097  1.00 79.02           C
ATOM   2577  CG1 VAL   330     -14.553  16.928  41.873  1.00 79.02           C
ATOM   2578  CG2 VAL   330     -13.689  18.700  43.516  1.00 79.02           C
ATOM   2579  C   VAL   330     -11.871  16.630  42.865  1.00 79.02           C
ATOM   2580  O   VAL   330     -11.292  16.919  43.907  1.00 79.02           O
ATOM   2581  N   MET   331     -12.283  15.382  42.597  1.00 43.59           N
ATOM   2582  CA  MET   331     -12.108  14.264  43.484  1.00 43.59           C
ATOM   2583  CB  MET   331     -12.967  13.071  43.059  1.00 43.59           C
ATOM   2584  CG  MET   331     -14.458  13.364  43.171  1.00 43.59           C
ATOM   2585  SD  MET   331     -15.528  12.018  42.600  1.00 43.59           S
ATOM   2586  CE  MET   331     -17.070  12.912  42.946  1.00 43.59           C
ATOM   2587  C   MET   331     -10.694  13.762  43.603  1.00 43.59           C
ATOM   2588  O   MET   331     -10.300  13.331  44.684  1.00 43.59           O
ATOM   2589  N   HIS   332      -9.890  13.764  42.518  1.00 43.71           N
ATOM   2590  CA  HIS   332      -8.614  13.095  42.608  1.00 43.71           C
ATOM   2591  ND1 HIS   332      -7.876  15.110  40.063  1.00 43.71           N
ATOM   2592  CG  HIS   332      -7.218  14.066  40.674  1.00 43.71           C
ATOM   2593  CB  HIS   332      -7.900  12.861  41.258  1.00 43.71           C
ATOM   2594  NE2 HIS   332      -5.705  15.584  39.966  1.00 43.71           N
ATOM   2595  CD2 HIS   332      -5.893  14.373  40.606  1.00 43.71           C
ATOM   2596  CE1 HIS   332      -6.923  15.988  39.658  1.00 43.71           C
ATOM   2597  C   HIS   332      -7.677  13.825  43.527  1.00 43.71           C
ATOM   2598  O   HIS   332      -7.677  15.054  43.580  1.00 43.71           O
ATOM   2599  N   GLU   333      -6.857  13.049  44.282  1.00 40.53           N
ATOM   2600  CA  GLU   333      -5.870  13.560  45.198  1.00 40.53           C
ATOM   2601  CB  GLU   333      -4.631  14.131  44.488  1.00 40.53           C
ATOM   2602  CG  GLU   333      -3.806  13.063  43.773  1.00 40.53           C
ATOM   2603  CD  GLU   333      -2.614  13.742  43.114  1.00 40.53           C
ATOM   2604  OE1 GLU   333      -2.544  14.999  43.163  1.00 40.53           O
ATOM   2605  OE2 GLU   333      -1.756  13.012  42.551  1.00 40.53           O
ATOM   2606  C   GLU   333      -6.497  14.648  46.011  1.00 40.53           C
ATOM   2607  O   GLU   333      -6.037  15.788  46.010  1.00 40.53           O
ATOM   2608  N   ARG   334      -7.550  14.294  46.771  1.00 50.57           N
ATOM   2609  CA  ARG   334      -8.385  15.278  47.394  1.00 50.57           C
ATOM   2610  CB  ARG   334      -9.599  14.669  48.122  1.00 50.57           C
ATOM   2611  CG  ARG   334      -9.268  13.731  49.283  1.00 50.57           C
ATOM   2612  CD  ARG   334     -10.478  12.912  49.737  1.00 50.57           C
ATOM   2613  NE  ARG   334     -10.190  12.358  51.089  1.00 50.57           N
ATOM   2614  CZ  ARG   334      -9.484  11.201  51.237  1.00 50.57           C
ATOM   2615  NH1 ARG   334      -8.977  10.556  50.147  1.00 50.57           N
ATOM   2616  NH2 ARG   334      -9.284  10.694  52.490  1.00 50.57           N
ATOM   2617  C   ARG   334      -7.633  16.161  48.345  1.00 50.57           C
ATOM   2618  O   ARG   334      -7.901  17.357  48.408  1.00 50.57           O
ATOM   2619  N   ASN   335      -6.721  15.594  49.151  1.00 53.80           N
ATOM   2620  CA  ASN   335      -5.973  16.332  50.133  1.00 53.80           C
ATOM   2621  CB  ASN   335      -5.492  15.431  51.279  1.00 53.80           C
ATOM   2622  CG  ASN   335      -6.744  14.995  52.029  1.00 53.80           C
ATOM   2623  OD1 ASN   335      -7.619  15.813  52.311  1.00 53.80           O
ATOM   2624  ND2 ASN   335      -6.846  13.677  52.344  1.00 53.80           N
ATOM   2625  C   ASN   335      -4.784  17.078  49.580  1.00 53.80           C
ATOM   2626  O   ASN   335      -4.316  18.037  50.190  1.00 53.80           O
ATOM   2627  N   ALA   336      -4.236  16.632  48.437  1.00 47.76           N
ATOM   2628  CA  ALA   336      -2.996  17.098  47.871  1.00 47.76           C
ATOM   2629  CB  ALA   336      -2.579  16.280  46.639  1.00 47.76           C
ATOM   2630  C   ALA   336      -2.951  18.552  47.471  1.00 47.76           C
ATOM   2631  O   ALA   336      -1.886  19.160  47.554  1.00 47.76           O
ATOM   2632  N   HIS   337      -4.058  19.159  47.000  1.00 51.95           N
ATOM   2633  CA  HIS   337      -3.931  20.464  46.397  1.00 51.95           C
ATOM   2634  ND1 HIS   337      -5.058  18.258  44.159  1.00 51.95           N
ATOM   2635  CG  HIS   337      -4.432  19.484  44.147  1.00 51.95           C
ATOM   2636  CB  HIS   337      -4.754  20.584  45.110  1.00 51.95           C
ATOM   2637  NE2 HIS   337      -3.582  18.204  42.498  1.00 51.95           N
ATOM   2638  CD2 HIS   337      -3.532  19.435  43.128  1.00 51.95           C
ATOM   2639  CE1 HIS   337      -4.513  17.533  43.152  1.00 51.95           C
ATOM   2640  C   HIS   337      -4.346  21.591  47.296  1.00 51.95           C
ATOM   2641  O   HIS   337      -5.463  21.619  47.813  1.00 51.95           O
ATOM   2642  N   ASN   338      -3.392  22.516  47.553  1.00 44.18           N
ATOM   2643  CA  ASN   338      -3.614  23.742  48.269  1.00 44.18           C
ATOM   2644  CB  ASN   338      -2.318  24.329  48.849  1.00 44.18           C
ATOM   2645  CG  ASN   338      -1.863  23.401  49.967  1.00 44.18           C
ATOM   2646  OD1 ASN   338      -2.649  22.601  50.472  1.00 44.18           O
ATOM   2647  ND2 ASN   338      -0.568  23.513  50.367  1.00 44.18           N
ATOM   2648  C   ASN   338      -4.215  24.785  47.373  1.00 44.18           C
ATOM   2649  O   ASN   338      -5.089  25.542  47.794  1.00 44.18           O
ATOM   2650  N   PHE   339      -3.755  24.853  46.102  1.00 47.30           N
ATOM   2651  CA  PHE   339      -4.168  25.916  45.225  1.00 47.30           C
ATOM   2652  CB  PHE   339      -2.982  26.651  44.584  1.00 47.30           C
ATOM   2653  CG  PHE   339      -2.212  27.209  45.731  1.00 47.30           C
ATOM   2654  CD1 PHE   339      -2.650  28.333  46.392  1.00 47.30           C
ATOM   2655  CD2 PHE   339      -1.052  26.600  46.150  1.00 47.30           C
ATOM   2656  CE1 PHE   339      -1.938  28.842  47.454  1.00 47.30           C
ATOM   2657  CE2 PHE   339      -0.336  27.104  47.210  1.00 47.30           C
ATOM   2658  CZ  PHE   339      -0.780  28.227  47.865  1.00 47.30           C
ATOM   2659  C   PHE   339      -5.033  25.356  44.136  1.00 47.30           C
ATOM   2660  O   PHE   339      -5.001  24.166  43.829  1.00 47.30           O
ATOM   2661  N   PRO   340      -5.835  26.226  43.574  1.00 60.79           N
ATOM   2662  CA  PRO   340      -6.815  25.837  42.593  1.00 60.79           C
ATOM   2663  CD  PRO   340      -6.253  27.409  44.310  1.00 60.79           C
ATOM   2664  CB  PRO   340      -7.739  27.040  42.424  1.00 60.79           C
ATOM   2665  CG  PRO   340      -7.660  27.744  43.788  1.00 60.79           C
ATOM   2666  C   PRO   340      -6.358  25.267  41.282  1.00 60.79           C
ATOM   2667  O   PRO   340      -7.084  24.439  40.734  1.00 60.79           O
ATOM   2668  N   LEU   341      -5.197  25.670  40.736  1.00 35.70           N
ATOM   2669  CA  LEU   341      -4.856  25.140  39.442  1.00 35.70           C
ATOM   2670  CB  LEU   341      -3.949  26.076  38.626  1.00 35.70           C
ATOM   2671  CG  LEU   341      -4.533  27.480  38.375  1.00 35.70           C
ATOM   2672  CD1 LEU   341      -3.563  28.340  37.551  1.00 35.70           C
ATOM   2673  CD2 LEU   341      -5.947  27.425  37.774  1.00 35.70           C
ATOM   2674  C   LEU   341      -4.083  23.880  39.679  1.00 35.70           C
ATOM   2675  O   LEU   341      -3.239  23.823  40.571  1.00 35.70           O
ATOM   2676  N   ASP   342      -4.359  22.822  38.885  1.00 34.23           N
ATOM   2677  CA  ASP   342      -3.667  21.579  39.075  1.00 34.23           C
ATOM   2678  CB  ASP   342      -4.547  20.354  38.767  1.00 34.23           C
ATOM   2679  CG  ASP   342      -3.806  19.094  39.189  1.00 34.23           C
ATOM   2680  OD1 ASP   342      -2.607  19.205  39.562  1.00 34.23           O
ATOM   2681  OD2 ASP   342      -4.432  18.001  39.142  1.00 34.23           O
ATOM   2682  C   ASP   342      -2.508  21.561  38.128  1.00 34.23           C
ATOM   2683  O   ASP   342      -2.506  20.844  37.130  1.00 34.23           O
ATOM   2684  N   LEU   343      -1.492  22.382  38.433  1.00 89.87           N
ATOM   2685  CA  LEU   343      -0.333  22.527  37.604  1.00 89.87           C
ATOM   2686  CB  LEU   343       0.576  23.697  38.021  1.00 89.87           C
ATOM   2687  CG  LEU   343      -0.124  25.066  38.023  1.00 89.87           C
ATOM   2688  CD1 LEU   343      -1.218  25.108  39.095  1.00 89.87           C
ATOM   2689  CD2 LEU   343       0.876  26.224  38.163  1.00 89.87           C
ATOM   2690  C   LEU   343       0.551  21.309  37.633  1.00 89.87           C
ATOM   2691  O   LEU   343       1.064  20.925  36.586  1.00 89.87           O
ATOM   2692  N   ALA   344       0.769  20.647  38.796  1.00 75.77           N
ATOM   2693  CA  ALA   344       1.858  19.700  38.748  1.00 75.77           C
ATOM   2694  CB  ALA   344       2.773  19.794  39.981  1.00 75.77           C
ATOM   2695  C   ALA   344       1.469  18.213  38.634  1.00 75.77           C
ATOM   2696  O   ALA   344       1.656  17.459  39.574  1.00 75.77           O
ATOM   2697  N   ALA   345       1.071  17.648  37.470  1.00 49.14           N
ATOM   2698  CA  ALA   345       0.730  16.224  37.479  1.00 49.14           C
ATOM   2699  CB  ALA   345      -0.031  15.745  36.229  1.00 49.14           C
ATOM   2700  C   ALA   345       2.019  15.445  37.586  1.00 49.14           C
ATOM   2701  O   ALA   345       3.050  16.095  37.626  1.00 49.14           O
ATOM   2702  N   VAL   346       2.026  14.069  37.675  1.00 96.39           N
ATOM   2703  CA  VAL   346       3.263  13.283  37.797  1.00 96.39           C
ATOM   2704  CB  VAL   346       3.760  13.210  39.212  1.00 96.39           C
ATOM   2705  CG1 VAL   346       4.387  14.590  39.466  1.00 96.39           C
ATOM   2706  CG2 VAL   346       2.589  13.080  40.193  1.00 96.39           C
ATOM   2707  C   VAL   346       3.258  11.981  36.951  1.00 96.39           C
ATOM   2708  O   VAL   346       2.326  11.785  36.175  1.00 96.39           O
ATOM   2709  N   GLU   347       4.307  11.102  36.987  1.00138.19           N
ATOM   2710  CA  GLU   347       4.275   9.748  36.451  1.00138.19           C
ATOM   2711  CB  GLU   347       3.726   9.614  35.065  1.00138.19           C
ATOM   2712  CG  GLU   347       3.669   8.240  34.492  1.00138.19           C
ATOM   2713  CD  GLU   347       2.253   7.771  34.191  1.00138.19           C
ATOM   2714  OE1 GLU   347       1.556   7.274  35.109  1.00138.19           O
ATOM   2715  OE2 GLU   347       1.856   7.885  33.001  1.00138.19           O
ATOM   2716  C   GLU   347       5.436   8.854  36.934  1.00138.19           C
ATOM   2717  O   GLU   347       6.210   9.386  37.688  1.00138.19           O
ATOM   2718  N   ALA   348       5.641   7.529  36.550  1.00 78.90           N
ATOM   2719  CA  ALA   348       6.611   6.649  37.205  1.00 78.90           C
ATOM   2720  CB  ALA   348       6.760   6.926  38.659  1.00 78.90           C
ATOM   2721  C   ALA   348       6.316   5.130  37.086  1.00 78.90           C
ATOM   2722  O   ALA   348       5.391   4.745  36.379  1.00 78.90           O
ATOM   2723  N   PRO   349       6.976   4.257  37.898  1.00144.89           N
ATOM   2724  CA  PRO   349       6.973   2.806  37.838  1.00144.89           C
ATOM   2725  CD  PRO   349       8.336   4.535  38.331  1.00144.89           C
ATOM   2726  CB  PRO   349       7.577   2.395  39.178  1.00144.89           C
ATOM   2727  CG  PRO   349       8.547   3.560  39.490  1.00144.89           C
ATOM   2728  C   PRO   349       5.982   1.826  37.312  1.00144.89           C
ATOM   2729  O   PRO   349       4.813   1.843  37.672  1.00144.89           O
ATOM   2730  N   SER   350       6.551   0.958  36.432  1.00 77.43           N
ATOM   2731  CA  SER   350       6.077  -0.019  35.476  1.00 77.43           C
ATOM   2732  CB  SER   350       7.188  -0.488  34.526  1.00 77.43           C
ATOM   2733  OG  SER   350       6.643  -1.415  33.600  1.00 77.43           O
ATOM   2734  C   SER   350       5.354  -1.274  35.829  1.00 77.43           C
ATOM   2735  O   SER   350       4.162  -1.362  35.536  1.00 77.43           O
ATOM   2736  N   ILE   351       6.046  -2.254  36.458  1.00 65.53           N
ATOM   2737  CA  ILE   351       5.550  -3.612  36.503  1.00 65.53           C
ATOM   2738  CB  ILE   351       6.354  -4.534  37.372  1.00 65.53           C
ATOM   2739  CG2 ILE   351       5.592  -5.864  37.489  1.00 65.53           C
ATOM   2740  CG1 ILE   351       7.771  -4.690  36.799  1.00 65.53           C
ATOM   2741  CD1 ILE   351       8.697  -5.518  37.684  1.00 65.53           C
ATOM   2742  C   ILE   351       4.137  -3.673  36.953  1.00 65.53           C
ATOM   2743  O   ILE   351       3.808  -3.333  38.082  1.00 65.53           O
ATOM   2744  N   ASN   352       3.255  -4.144  36.050  1.00 24.71           N
ATOM   2745  CA  ASN   352       1.862  -4.186  36.363  1.00 24.71           C
ATOM   2746  CB  ASN   352       0.966  -4.332  35.122  1.00 24.71           C
ATOM   2747  CG  ASN   352       1.155  -3.071  34.292  1.00 24.71           C
ATOM   2748  OD1 ASN   352       0.942  -1.958  34.772  1.00 24.71           O
ATOM   2749  ND2 ASN   352       1.585  -3.246  33.015  1.00 24.71           N
ATOM   2750  C   ASN   352       1.630  -5.358  37.250  1.00 24.71           C
ATOM   2751  O   ASN   352       2.273  -6.399  37.112  1.00 24.71           O
ATOM   2752  N   GLY   353       0.697  -5.198  38.203  1.00  2.93           N
ATOM   2753  CA  GLY   353       0.398  -6.271  39.097  1.00  2.93           C
ATOM   2754  C   GLY   353      -0.438  -7.274  38.312  1.00  2.93           C
ATOM   2755  O   GLY   353      -0.708  -8.381  38.851  1.00  2.93           O
ATOM   2756  OXT GLY   353      -0.824  -6.940  37.160  1.00  2.93           O
END 
