# Supplementary material for: How paired PSII–LHCII supercomplexes mediate the stacking of plant thylakoid membranes unveiled by structural mass-spectrometry
Source: Nat Commun. 2020 Mar 13;11:1361. doi: 10.1038/s41467-020-15184-1 (PMC7069969; doi:10.1038/s41467-020-15184-1)
Supplement: Supplementary file 6 — Supplementary Data 4 [file 41467_2020_15184_MOESM6_ESM.zip › D2_0013521.pdb]

EXPDTA    THEORETICAL MODEL, MODELLER 9v8 2019/03/21 05:41:31
REMARK   6 MODELLER OBJECTIVE FUNCTION:      1064.3093
REMARK   6 MODELLER BEST TEMPLATE % SEQ ID: 100.000
SEQRES   1    352  THR ILE ALA LEU GLY LYS PHE THR LYS ASP GLN ASN ASP
SEQRES   2    352  LEU PHE ASP ILE MET ASP ASP TRP LEU ARG ARG ASP ARG
SEQRES   3    352  PHE VAL PHE VAL GLY TRP SER GLY LEU LEU LEU PHE PRO
SEQRES   4    352  CYS ALA TYR PHE ALA VAL GLY GLY TRP PHE THR GLY THR
SEQRES   5    352  THR PHE VAL THR SER TRP TYR THR HIS GLY LEU ALA SER
SEQRES   6    352  SER TYR LEU GLU GLY CYS ASN PHE LEU THR ALA ALA VAL
SEQRES   7    352  SER THR PRO ALA ASN SER LEU ALA HIS SER LEU LEU LEU
SEQRES   8    352  LEU TRP GLY PRO GLU ALA GLN GLY ASP LEU THR ARG TRP
SEQRES   9    352  CYS GLN LEU GLY GLY LEU TRP THR PHE VAL ALA LEU HIS
SEQRES  10    352  GLY ALA PHE GLY LEU ILE GLY PHE MET LEU ARG GLN PHE
SEQRES  11    352  GLU LEU ALA ARG SER VAL GLN LEU ARG PRO TYR ASN ALA
SEQRES  12    352  ILE ALA PHE SER GLY PRO ILE ALA VAL PHE VAL SER VAL
SEQRES  13    352  PHE LEU ILE TYR PRO LEU GLY GLN SER GLY TRP PHE PHE
SEQRES  14    352  ALA PRO SER PHE GLY VAL ALA ALA ILE PHE ARG PHE ILE
SEQRES  15    352  LEU PHE PHE GLN GLY PHE HIS ASN TRP THR LEU ASN PRO
SEQRES  16    352  PHE HIS MET MET GLY VAL ALA GLY VAL LEU GLY ALA ALA
SEQRES  17    352  LEU LEU CYS ALA ILE HIS GLY ALA THR VAL GLU ASN THR
SEQRES  18    352  LEU PHE GLU ASP GLY ASP GLY ALA ASN THR PHE ARG ALA
SEQRES  19    352  PHE ASN PRO THR GLN ALA GLU GLU THR TYR SER MET VAL
SEQRES  20    352  THR ALA ASN ARG PHE TRP SER GLN ILE PHE GLY VAL ALA
SEQRES  21    352  PHE SER ASN LYS ARG TRP LEU HIS PHE PHE MET LEU PHE
SEQRES  22    352  VAL PRO VAL THR GLY LEU TRP MET SER ALA LEU GLY VAL
SEQRES  23    352  VAL GLY LEU ALA LEU ASN LEU ARG ALA TYR ASP PHE VAL
SEQRES  24    352  SER GLN GLU ILE ARG ALA ALA GLU ASP PRO GLU PHE GLU
SEQRES  25    352  THR PHE TYR THR LYS ASN ILE LEU LEU ASN GLU GLY ILE
SEQRES  26    352  ARG ALA TRP MET ALA THR GLN ASP GLN PRO HIS GLU ASN
SEQRES  27    352  LEU ILE PHE PRO GLU GLU VAL LEU PRO ARG GLY ASN ALA
SEQRES  28    352  LEU
HELIX    1   1 LEU     14  ARG     23  1                                  10
HELIX    2   2 SER     33  PHE     54  1                                  22
HELIX    3   3 ASN     83  LEU     85  1                                   3
HELIX    4   4 LEU    101  LEU    107  1                                   7
HELIX    5   5 GLY    109  VAL    136  1                                  28
HELIX    6   6 PRO    140  GLY    163  1                                  24
HELIX    7   7 TRP    167  PHE    169  1                                   3
HELIX    8   8 VAL    175  HIS    189  1                                  15
HELIX    9   9 PRO    195  THR    221  1                                  27
HELIX   10  10 PHE    232  ALA    234  1                                   3
HELIX   11  11 MET    246  ILE    256  1                                  11
HELIX   12  12 LYS    264  ALA    290  1                                  27
HELIX   13  13 VAL    299  GLU    307  1                                   9
HELIX   14  14 PHE    314  ASP    333  1                                  20
ATOM      1  N   THR     1      56.486 -19.503   5.655  1.00 72.55           N
ATOM      2  CA  THR     1      56.322 -18.095   6.074  1.00 72.55           C
ATOM      3  CB  THR     1      57.164 -17.203   5.209  1.00 72.55           C
ATOM      4  OG1 THR     1      57.228 -15.894   5.757  1.00 72.55           O
ATOM      5  CG2 THR     1      56.531 -17.154   3.810  1.00 72.55           C
ATOM      6  C   THR     1      54.895 -17.679   5.935  1.00 72.55           C
ATOM      7  O   THR     1      54.019 -18.507   5.697  1.00 72.55           O
ATOM      8  N   ILE     2      54.633 -16.369   6.098  1.00 96.81           N
ATOM      9  CA  ILE     2      53.310 -15.848   5.966  1.00 96.81           C
ATOM     10  CB  ILE     2      53.227 -14.404   6.406  1.00 96.81           C
ATOM     11  CG2 ILE     2      54.295 -13.624   5.631  1.00 96.81           C
ATOM     12  CG1 ILE     2      51.808 -13.816   6.282  1.00 96.81           C
ATOM     13  CD1 ILE     2      51.348 -13.537   4.845  1.00 96.81           C
ATOM     14  C   ILE     2      52.950 -15.970   4.526  1.00 96.81           C
ATOM     15  O   ILE     2      53.713 -15.576   3.650  1.00 96.81           O
ATOM     16  N   ALA     3      51.751 -16.515   4.259  1.00 23.46           N
ATOM     17  CA  ALA     3      51.314 -16.724   2.913  1.00 23.46           C
ATOM     18  CB  ALA     3      50.968 -18.192   2.605  1.00 23.46           C
ATOM     19  C   ALA     3      50.079 -15.917   2.704  1.00 23.46           C
ATOM     20  O   ALA     3      49.406 -15.531   3.658  1.00 23.46           O
ATOM     21  N   LEU     4      49.533 -13.882   1.778  1.00 32.90           N
ATOM     22  CA  LEU     4      48.651 -12.752   1.737  1.00 32.90           C
ATOM     23  CB  LEU     4      48.585 -12.098   0.345  1.00 32.90           C
ATOM     24  CG  LEU     4      47.569 -10.947   0.220  1.00 32.90           C
ATOM     25  CD1 LEU     4      47.881  -9.804   1.200  1.00 32.90           C
ATOM     26  CD2 LEU     4      47.461 -10.468  -1.238  1.00 32.90           C
ATOM     27  C   LEU     4      47.282 -13.218   2.100  1.00 32.90           C
ATOM     28  O   LEU     4      46.884 -14.336   1.782  1.00 32.90           O
ATOM     29  N   GLY     5      51.125 -10.661   4.550  1.00 16.06           N
ATOM     30  CA  GLY     5      50.028  -9.790   4.837  1.00 16.06           C
ATOM     31  C   GLY     5      49.911  -8.801   3.727  1.00 16.06           C
ATOM     32  O   GLY     5      50.847  -8.058   3.430  1.00 16.06           O
ATOM     33  N   LYS     6      48.039 -10.372   7.820  1.00 80.87           N
ATOM     34  CA  LYS     6      47.501  -9.177   8.395  1.00 80.87           C
ATOM     35  CB  LYS     6      46.044  -9.361   8.841  1.00 80.87           C
ATOM     36  CG  LYS     6      45.121  -9.820   7.714  1.00 80.87           C
ATOM     37  CD  LYS     6      43.795 -10.385   8.223  1.00 80.87           C
ATOM     38  CE  LYS     6      42.733  -9.316   8.476  1.00 80.87           C
ATOM     39  NZ  LYS     6      42.173  -8.857   7.186  1.00 80.87           N
ATOM     40  C   LYS     6      48.276  -8.913   9.640  1.00 80.87           C
ATOM     41  O   LYS     6      48.636  -7.783   9.962  1.00 80.87           O
ATOM     42  N   PHE     7      48.568 -10.011  10.357  1.00 48.90           N
ATOM     43  CA  PHE     7      49.189  -9.998  11.642  1.00 48.90           C
ATOM     44  CB  PHE     7      49.355 -11.428  12.189  1.00 48.90           C
ATOM     45  CG  PHE     7      49.893 -11.371  13.571  1.00 48.90           C
ATOM     46  CD1 PHE     7      49.045 -11.170  14.639  1.00 48.90           C
ATOM     47  CD2 PHE     7      51.240 -11.537  13.798  1.00 48.90           C
ATOM     48  CE1 PHE     7      49.539 -11.122  15.920  1.00 48.90           C
ATOM     49  CE2 PHE     7      51.739 -11.489  15.078  1.00 48.90           C
ATOM     50  CZ  PHE     7      50.885 -11.280  16.135  1.00 48.90           C
ATOM     51  C   PHE     7      50.539  -9.369  11.533  1.00 48.90           C
ATOM     52  O   PHE     7      51.241  -9.536  10.538  1.00 48.90           O
ATOM     53  N   THR     8      45.948  -6.987  12.412  1.00 23.29           N
ATOM     54  CA  THR     8      47.309  -6.603  12.648  1.00 23.29           C
ATOM     55  CB  THR     8      47.478  -5.173  13.086  1.00 23.29           C
ATOM     56  OG1 THR     8      46.963  -4.289  12.100  1.00 23.29           O
ATOM     57  CG2 THR     8      48.977  -4.906  13.314  1.00 23.29           C
ATOM     58  C   THR     8      47.773  -7.443  13.789  1.00 23.29           C
ATOM     59  O   THR     8      46.972  -7.861  14.624  1.00 23.29           O
ATOM     60  N   LYS     9      49.081  -7.746  13.838  1.00 73.16           N
ATOM     61  CA  LYS     9      49.561  -8.497  14.955  1.00 73.16           C
ATOM     62  CB  LYS     9      51.062  -8.822  14.871  1.00 73.16           C
ATOM     63  CG  LYS     9      51.409  -9.864  13.800  1.00 73.16           C
ATOM     64  CD  LYS     9      51.180  -9.417  12.352  1.00 73.16           C
ATOM     65  CE  LYS     9      49.972 -10.080  11.686  1.00 73.16           C
ATOM     66  NZ  LYS     9      49.837  -9.602  10.293  1.00 73.16           N
ATOM     67  C   LYS     9      49.330  -7.630  16.148  1.00 73.16           C
ATOM     68  O   LYS     9      48.902  -8.104  17.198  1.00 73.16           O
ATOM     69  N   ASP    10      49.821  -6.353  15.879  1.00 44.61           N
ATOM     70  CA  ASP    10      49.660  -5.417  16.953  1.00 44.61           C
ATOM     71  CB  ASP    10      50.526  -4.148  16.851  1.00 44.61           C
ATOM     72  CG  ASP    10      51.904  -4.420  17.427  1.00 44.61           C
ATOM     73  OD1 ASP    10      52.160  -5.581  17.839  1.00 44.61           O
ATOM     74  OD2 ASP    10      52.706  -3.451  17.484  1.00 44.61           O
ATOM     75  C   ASP    10      48.262  -4.912  16.942  1.00 44.61           C
ATOM     76  O   ASP    10      47.966  -3.900  16.311  1.00 44.61           O
ATOM     77  N   GLN    11      47.967  -5.532  17.486  1.00 42.22           N
ATOM     78  CA  GLN    11      46.700  -4.900  17.663  1.00 42.22           C
ATOM     79  CB  GLN    11      45.538  -5.408  16.787  1.00 42.22           C
ATOM     80  CG  GLN    11      44.268  -4.582  17.041  1.00 42.22           C
ATOM     81  CD  GLN    11      43.135  -5.049  16.140  1.00 42.22           C
ATOM     82  OE1 GLN    11      43.285  -5.187  14.927  1.00 42.22           O
ATOM     83  NE2 GLN    11      41.950  -5.293  16.762  1.00 42.22           N
ATOM     84  C   GLN    11      46.314  -5.120  19.079  1.00 42.22           C
ATOM     85  O   GLN    11      46.691  -6.116  19.697  1.00 42.22           O
ATOM     86  N   ASN    12      45.557  -4.164  19.633  1.00 35.17           N
ATOM     87  CA  ASN    12      45.086  -4.262  20.976  1.00 35.17           C
ATOM     88  CB  ASN    12      44.555  -2.923  21.517  1.00 35.17           C
ATOM     89  CG  ASN    12      45.722  -1.944  21.506  1.00 35.17           C
ATOM     90  OD1 ASN    12      46.886  -2.341  21.495  1.00 35.17           O
ATOM     91  ND2 ASN    12      45.401  -0.623  21.509  1.00 35.17           N
ATOM     92  C   ASN    12      43.961  -5.239  20.912  1.00 35.17           C
ATOM     93  O   ASN    12      43.781  -5.913  19.899  1.00 35.17           O
ATOM     94  N   ASP    13      43.195  -5.379  22.007  1.00 23.94           N
ATOM     95  CA  ASP    13      42.112  -6.313  21.970  1.00 23.94           C
ATOM     96  CB  ASP    13      41.267  -6.320  23.258  1.00 23.94           C
ATOM     97  CG  ASP    13      42.082  -6.933  24.389  1.00 23.94           C
ATOM     98  OD1 ASP    13      42.929  -7.819  24.092  1.00 23.94           O
ATOM     99  OD2 ASP    13      41.865  -6.529  25.563  1.00 23.94           O
ATOM    100  C   ASP    13      41.206  -5.899  20.855  1.00 23.94           C
ATOM    101  O   ASP    13      40.951  -4.714  20.647  1.00 23.94           O
ATOM    102  N   LEU    14      40.726  -6.889  20.078  1.00 62.38           N
ATOM    103  CA  LEU    14      39.815  -6.626  19.001  1.00 62.38           C
ATOM    104  CB  LEU    14      39.458  -7.874  18.181  1.00 62.38           C
ATOM    105  CG  LEU    14      40.658  -8.467  17.426  1.00 62.38           C
ATOM    106  CD1 LEU    14      41.726  -8.997  18.395  1.00 62.38           C
ATOM    107  CD2 LEU    14      40.207  -9.517  16.399  1.00 62.38           C
ATOM    108  C   LEU    14      38.549  -6.136  19.613  1.00 62.38           C
ATOM    109  O   LEU    14      37.890  -5.239  19.091  1.00 62.38           O
ATOM    110  N   PHE    15      38.197  -6.735  20.762  1.00 35.29           N
ATOM    111  CA  PHE    15      37.004  -6.436  21.493  1.00 35.29           C
ATOM    112  CB  PHE    15      36.905  -7.330  22.742  1.00 35.29           C
ATOM    113  CG  PHE    15      35.679  -7.015  23.526  1.00 35.29           C
ATOM    114  CD1 PHE    15      34.442  -7.487  23.147  1.00 35.29           C
ATOM    115  CD2 PHE    15      35.783  -6.261  24.671  1.00 35.29           C
ATOM    116  CE1 PHE    15      33.327  -7.188  23.894  1.00 35.29           C
ATOM    117  CE2 PHE    15      34.673  -5.960  25.420  1.00 35.29           C
ATOM    118  CZ  PHE    15      33.441  -6.432  25.037  1.00 35.29           C
ATOM    119  C   PHE    15      37.062  -4.995  21.906  1.00 35.29           C
ATOM    120  O   PHE    15      36.068  -4.276  21.814  1.00 35.29           O
ATOM    121  N   ASP    16      38.238  -4.528  22.364  1.00 25.42           N
ATOM    122  CA  ASP    16      38.365  -3.173  22.821  1.00 25.42           C
ATOM    123  CB  ASP    16      39.754  -2.844  23.395  1.00 25.42           C
ATOM    124  CG  ASP    16      39.844  -3.407  24.810  1.00 25.42           C
ATOM    125  OD1 ASP    16      38.786  -3.481  25.490  1.00 25.42           O
ATOM    126  OD2 ASP    16      40.974  -3.766  25.234  1.00 25.42           O
ATOM    127  C   ASP    16      38.106  -2.215  21.702  1.00 25.42           C
ATOM    128  O   ASP    16      37.486  -1.177  21.916  1.00 25.42           O
ATOM    129  N   ILE    17      38.579  -2.514  20.478  1.00 70.66           N
ATOM    130  CA  ILE    17      38.374  -1.586  19.399  1.00 70.66           C
ATOM    131  CB  ILE    17      39.051  -1.966  18.115  1.00 70.66           C
ATOM    132  CG2 ILE    17      38.525  -1.023  17.017  1.00 70.66           C
ATOM    133  CG1 ILE    17      40.577  -1.900  18.284  1.00 70.66           C
ATOM    134  CD1 ILE    17      41.077  -0.497  18.624  1.00 70.66           C
ATOM    135  C   ILE    17      36.909  -1.453  19.119  1.00 70.66           C
ATOM    136  O   ILE    17      36.415  -0.343  18.921  1.00 70.66           O
ATOM    137  N   MET    18      36.174  -2.580  19.095  1.00 21.52           N
ATOM    138  CA  MET    18      34.774  -2.524  18.792  1.00 21.52           C
ATOM    139  CB  MET    18      34.095  -3.898  18.778  1.00 21.52           C
ATOM    140  CG  MET    18      34.560  -4.817  17.652  1.00 21.52           C
ATOM    141  SD  MET    18      33.858  -6.485  17.770  1.00 21.52           S
ATOM    142  CE  MET    18      34.589  -6.779  19.407  1.00 21.52           C
ATOM    143  C   MET    18      34.089  -1.737  19.861  1.00 21.52           C
ATOM    144  O   MET    18      33.213  -0.922  19.580  1.00 21.52           O
ATOM    145  N   ASP    19      34.490  -1.960  21.124  1.00 25.50           N
ATOM    146  CA  ASP    19      33.873  -1.308  22.239  1.00 25.50           C
ATOM    147  CB  ASP    19      34.446  -1.751  23.598  1.00 25.50           C
ATOM    148  CG  ASP    19      33.486  -1.294  24.692  1.00 25.50           C
ATOM    149  OD1 ASP    19      32.329  -0.928  24.353  1.00 25.50           O
ATOM    150  OD2 ASP    19      33.900  -1.298  25.882  1.00 25.50           O
ATOM    151  C   ASP    19      34.105   0.161  22.103  1.00 25.50           C
ATOM    152  O   ASP    19      33.263   0.962  22.499  1.00 25.50           O
ATOM    153  N   ASP    20      35.270   0.555  21.556  1.00 27.19           N
ATOM    154  CA  ASP    20      35.566   1.948  21.402  1.00 27.19           C
ATOM    155  CB  ASP    20      36.935   2.192  20.749  1.00 27.19           C
ATOM    156  CG  ASP    20      38.020   1.782  21.731  1.00 27.19           C
ATOM    157  OD1 ASP    20      37.953   2.216  22.911  1.00 27.19           O
ATOM    158  OD2 ASP    20      38.943   1.036  21.306  1.00 27.19           O
ATOM    159  C   ASP    20      34.554   2.561  20.484  1.00 27.19           C
ATOM    160  O   ASP    20      33.975   3.599  20.795  1.00 27.19           O
ATOM    161  N   TRP    21      34.304   1.917  19.327  1.00 38.99           N
ATOM    162  CA  TRP    21      33.420   2.456  18.331  1.00 38.99           C
ATOM    163  CB  TRP    21      33.389   1.617  17.041  1.00 38.99           C
ATOM    164  CG  TRP    21      32.596   2.233  15.910  1.00 38.99           C
ATOM    165  CD2 TRP    21      31.183   2.067  15.697  1.00 38.99           C
ATOM    166  CD1 TRP    21      33.044   3.032  14.898  1.00 38.99           C
ATOM    167  NE1 TRP    21      32.003   3.371  14.071  1.00 38.99           N
ATOM    168  CE2 TRP    21      30.851   2.786  14.547  1.00 38.99           C
ATOM    169  CE3 TRP    21      30.242   1.375  16.400  1.00 38.99           C
ATOM    170  CZ2 TRP    21      29.567   2.821  14.081  1.00 38.99           C
ATOM    171  CZ3 TRP    21      28.948   1.413  15.926  1.00 38.99           C
ATOM    172  CH2 TRP    21      28.616   2.122  14.789  1.00 38.99           C
ATOM    173  C   TRP    21      32.013   2.496  18.852  1.00 38.99           C
ATOM    174  O   TRP    21      31.322   3.501  18.708  1.00 38.99           O
ATOM    175  N   LEU    22      31.558   1.400  19.486  1.00 35.81           N
ATOM    176  CA  LEU    22      30.195   1.288  19.921  1.00 35.81           C
ATOM    177  CB  LEU    22      29.891  -0.077  20.568  1.00 35.81           C
ATOM    178  CG  LEU    22      29.932  -1.269  19.592  1.00 35.81           C
ATOM    179  CD1 LEU    22      29.614  -2.591  20.313  1.00 35.81           C
ATOM    180  CD2 LEU    22      29.010  -1.025  18.382  1.00 35.81           C
ATOM    181  C   LEU    22      29.873   2.332  20.949  1.00 35.81           C
ATOM    182  O   LEU    22      28.768   2.871  20.973  1.00 35.81           O
ATOM    183  N   ARG    23      30.825   2.575  21.865  1.00132.53           N
ATOM    184  CA  ARG    23      30.758   3.492  22.970  1.00132.53           C
ATOM    185  CB  ARG    23      31.838   3.226  24.031  1.00132.53           C
ATOM    186  CG  ARG    23      31.719   1.874  24.725  1.00132.53           C
ATOM    187  CD  ARG    23      30.621   1.805  25.785  1.00132.53           C
ATOM    188  NE  ARG    23      30.803   0.517  26.511  1.00132.53           N
ATOM    189  CZ  ARG    23      31.575   0.477  27.635  1.00132.53           C
ATOM    190  NH1 ARG    23      32.110   1.627  28.140  1.00132.53           N
ATOM    191  NH2 ARG    23      31.805  -0.712  28.261  1.00132.53           N
ATOM    192  C   ARG    23      30.942   4.931  22.569  1.00132.53           C
ATOM    193  O   ARG    23      30.703   5.813  23.388  1.00132.53           O
ATOM    194  N   ARG    24      31.468   5.223  21.361  1.00 75.15           N
ATOM    195  CA  ARG    24      31.804   6.579  20.987  1.00 75.15           C
ATOM    196  CB  ARG    24      32.222   6.725  19.512  1.00 75.15           C
ATOM    197  CG  ARG    24      33.566   6.058  19.227  1.00 75.15           C
ATOM    198  CD  ARG    24      34.044   6.162  17.780  1.00 75.15           C
ATOM    199  NE  ARG    24      35.432   5.618  17.774  1.00 75.15           N
ATOM    200  CZ  ARG    24      35.953   5.007  16.670  1.00 75.15           C
ATOM    201  NH1 ARG    24      35.204   4.891  15.534  1.00 75.15           N
ATOM    202  NH2 ARG    24      37.222   4.509  16.714  1.00 75.15           N
ATOM    203  C   ARG    24      30.667   7.514  21.247  1.00 75.15           C
ATOM    204  O   ARG    24      29.500   7.152  21.109  1.00 75.15           O
ATOM    205  N   ASP    25      30.998   8.756  21.672  1.00 46.85           N
ATOM    206  CA  ASP    25      29.968   9.701  21.983  1.00 46.85           C
ATOM    207  CB  ASP    25      30.317  10.662  23.133  1.00 46.85           C
ATOM    208  CG  ASP    25      30.219   9.828  24.404  1.00 46.85           C
ATOM    209  OD1 ASP    25      30.096   8.581  24.274  1.00 46.85           O
ATOM    210  OD2 ASP    25      30.246  10.420  25.516  1.00 46.85           O
ATOM    211  C   ASP    25      29.630  10.473  20.759  1.00 46.85           C
ATOM    212  O   ASP    25      30.088  11.596  20.561  1.00 46.85           O
ATOM    213  N   ARG    26      28.789   9.855  19.911  1.00 77.86           N
ATOM    214  CA  ARG    26      28.308  10.461  18.712  1.00 77.86           C
ATOM    215  CB  ARG    26      28.383   9.567  17.458  1.00 77.86           C
ATOM    216  CG  ARG    26      27.594   8.261  17.549  1.00 77.86           C
ATOM    217  CD  ARG    26      28.378   7.150  18.242  1.00 77.86           C
ATOM    218  NE  ARG    26      29.667   6.999  17.504  1.00 77.86           N
ATOM    219  CZ  ARG    26      29.918   5.861  16.798  1.00 77.86           C
ATOM    220  NH1 ARG    26      28.982   4.871  16.764  1.00 77.86           N
ATOM    221  NH2 ARG    26      31.110   5.706  16.151  1.00 77.86           N
ATOM    222  C   ARG    26      26.878  10.776  18.985  1.00 77.86           C
ATOM    223  O   ARG    26      26.408  10.623  20.112  1.00 77.86           O
ATOM    224  N   PHE    27      26.149  11.271  17.965  1.00 39.18           N
ATOM    225  CA  PHE    27      24.786  11.654  18.187  1.00 39.18           C
ATOM    226  CB  PHE    27      24.126  12.326  16.973  1.00 39.18           C
ATOM    227  CG  PHE    27      22.763  12.739  17.418  1.00 39.18           C
ATOM    228  CD1 PHE    27      22.615  13.764  18.324  1.00 39.18           C
ATOM    229  CD2 PHE    27      21.638  12.118  16.922  1.00 39.18           C
ATOM    230  CE1 PHE    27      21.364  14.153  18.742  1.00 39.18           C
ATOM    231  CE2 PHE    27      20.384  12.503  17.337  1.00 39.18           C
ATOM    232  CZ  PHE    27      20.247  13.521  18.250  1.00 39.18           C
ATOM    233  C   PHE    27      23.959  10.466  18.580  1.00 39.18           C
ATOM    234  O   PHE    27      23.210  10.536  19.552  1.00 39.18           O
ATOM    235  N   VAL    28      24.062   9.343  17.838  1.00 28.24           N
ATOM    236  CA  VAL    28      23.297   8.186  18.217  1.00 28.24           C
ATOM    237  CB  VAL    28      22.674   7.484  17.046  1.00 28.24           C
ATOM    238  CG1 VAL    28      22.064   6.158  17.529  1.00 28.24           C
ATOM    239  CG2 VAL    28      21.650   8.435  16.402  1.00 28.24           C
ATOM    240  C   VAL    28      24.244   7.230  18.871  1.00 28.24           C
ATOM    241  O   VAL    28      25.125   6.669  18.222  1.00 28.24           O
ATOM    242  N   PHE    29      24.066   7.007  20.188  1.00 44.61           N
ATOM    243  CA  PHE    29      24.944   6.129  20.909  1.00 44.61           C
ATOM    244  CB  PHE    29      24.947   6.423  22.416  1.00 44.61           C
ATOM    245  CG  PHE    29      25.720   5.353  23.096  1.00 44.61           C
ATOM    246  CD1 PHE    29      27.097   5.352  23.076  1.00 44.61           C
ATOM    247  CD2 PHE    29      25.054   4.355  23.766  1.00 44.61           C
ATOM    248  CE1 PHE    29      27.800   4.356  23.713  1.00 44.61           C
ATOM    249  CE2 PHE    29      25.751   3.361  24.404  1.00 44.61           C
ATOM    250  CZ  PHE    29      27.125   3.359  24.378  1.00 44.61           C
ATOM    251  C   PHE    29      24.463   4.724  20.696  1.00 44.61           C
ATOM    252  O   PHE    29      23.363   4.370  21.112  1.00 44.61           O
ATOM    253  N   VAL    30      25.250   3.917  19.949  1.00 46.68           N
ATOM    254  CA  VAL    30      24.879   2.559  19.657  1.00 46.68           C
ATOM    255  CB  VAL    30      25.641   1.990  18.499  1.00 46.68           C
ATOM    256  CG1 VAL    30      25.219   0.521  18.303  1.00 46.68           C
ATOM    257  CG2 VAL    30      25.389   2.886  17.279  1.00 46.68           C
ATOM    258  C   VAL    30      25.035   1.603  20.804  1.00 46.68           C
ATOM    259  O   VAL    30      24.057   1.039  21.292  1.00 46.68           O
ATOM    260  N   GLY    31      26.282   1.411  21.284  1.00 18.49           N
ATOM    261  CA  GLY    31      26.548   0.479  22.343  1.00 18.49           C
ATOM    262  C   GLY    31      26.457  -0.915  21.800  1.00 18.49           C
ATOM    263  O   GLY    31      26.104  -1.129  20.642  1.00 18.49           O
ATOM    264  N   TRP    32      26.803  -1.900  22.653  1.00 42.50           N
ATOM    265  CA  TRP    32      26.724  -3.297  22.338  1.00 42.50           C
ATOM    266  CB  TRP    32      27.431  -4.155  23.397  1.00 42.50           C
ATOM    267  CG  TRP    32      28.921  -3.899  23.401  1.00 42.50           C
ATOM    268  CD2 TRP    32      29.868  -4.634  22.607  1.00 42.50           C
ATOM    269  CD1 TRP    32      29.637  -2.962  24.089  1.00 42.50           C
ATOM    270  NE1 TRP    32      30.969  -3.062  23.766  1.00 42.50           N
ATOM    271  CE2 TRP    32      31.125  -4.088  22.856  1.00 42.50           C
ATOM    272  CE3 TRP    32      29.700  -5.677  21.739  1.00 42.50           C
ATOM    273  CZ2 TRP    32      32.239  -4.580  22.240  1.00 42.50           C
ATOM    274  CZ3 TRP    32      30.827  -6.172  21.117  1.00 42.50           C
ATOM    275  CH2 TRP    32      32.074  -5.632  21.365  1.00 42.50           C
ATOM    276  C   TRP    32      25.276  -3.678  22.250  1.00 42.50           C
ATOM    277  O   TRP    32      24.890  -4.514  21.434  1.00 42.50           O
ATOM    278  N   SER    33      24.438  -3.063  23.105  1.00 24.26           N
ATOM    279  CA  SER    33      23.030  -3.341  23.167  1.00 24.26           C
ATOM    280  CB  SER    33      22.341  -2.569  24.303  1.00 24.26           C
ATOM    281  OG  SER    33      22.541  -1.174  24.141  1.00 24.26           O
ATOM    282  C   SER    33      22.388  -2.941  21.873  1.00 24.26           C
ATOM    283  O   SER    33      21.358  -3.490  21.486  1.00 24.26           O
ATOM    284  N   GLY    34      22.993  -1.971  21.164  1.00 21.71           N
ATOM    285  CA  GLY    34      22.486  -1.475  19.910  1.00 21.71           C
ATOM    286  C   GLY    34      22.492  -2.578  18.899  1.00 21.71           C
ATOM    287  O   GLY    34      21.730  -2.557  17.934  1.00 21.71           O
ATOM    288  N   LEU    35      23.416  -3.540  19.043  1.00 36.07           N
ATOM    289  CA  LEU    35      23.448  -4.612  18.097  1.00 36.07           C
ATOM    290  CB  LEU    35      24.519  -5.650  18.458  1.00 36.07           C
ATOM    291  CG  LEU    35      25.934  -5.039  18.530  1.00 36.07           C
ATOM    292  CD1 LEU    35      26.979  -6.096  18.899  1.00 36.07           C
ATOM    293  CD2 LEU    35      26.293  -4.280  17.247  1.00 36.07           C
ATOM    294  C   LEU    35      22.112  -5.286  18.156  1.00 36.07           C
ATOM    295  O   LEU    35      21.549  -5.610  17.112  1.00 36.07           O
ATOM    296  N   LEU    36      21.609  -5.568  19.381  1.00 48.84           N
ATOM    297  CA  LEU    36      20.310  -6.158  19.584  1.00 48.84           C
ATOM    298  CB  LEU    36      20.097  -6.699  21.007  1.00 48.84           C
ATOM    299  CG  LEU    36      18.688  -7.293  21.202  1.00 48.84           C
ATOM    300  CD1 LEU    36      18.463  -8.507  20.287  1.00 48.84           C
ATOM    301  CD2 LEU    36      18.405  -7.594  22.682  1.00 48.84           C
ATOM    302  C   LEU    36      19.185  -5.183  19.357  1.00 48.84           C
ATOM    303  O   LEU    36      18.196  -5.498  18.696  1.00 48.84           O
ATOM    304  N   LEU    37      19.304  -3.969  19.930  1.00 47.33           N
ATOM    305  CA  LEU    37      18.230  -3.008  19.927  1.00 47.33           C
ATOM    306  CB  LEU    37      18.544  -1.765  20.779  1.00 47.33           C
ATOM    307  CG  LEU    37      17.472  -0.661  20.682  1.00 47.33           C
ATOM    308  CD1 LEU    37      16.106  -1.140  21.197  1.00 47.33           C
ATOM    309  CD2 LEU    37      17.946   0.631  21.368  1.00 47.33           C
ATOM    310  C   LEU    37      17.886  -2.501  18.556  1.00 47.33           C
ATOM    311  O   LEU    37      16.722  -2.520  18.154  1.00 47.33           O
ATOM    312  N   PHE    38      18.901  -2.067  17.785  1.00 53.68           N
ATOM    313  CA  PHE    38      18.624  -1.397  16.546  1.00 53.68           C
ATOM    314  CB  PHE    38      19.862  -0.800  15.851  1.00 53.68           C
ATOM    315  CG  PHE    38      20.330   0.355  16.669  1.00 53.68           C
ATOM    316  CD1 PHE    38      19.502   1.438  16.866  1.00 53.68           C
ATOM    317  CD2 PHE    38      21.596   0.382  17.211  1.00 53.68           C
ATOM    318  CE1 PHE    38      19.914   2.519  17.614  1.00 53.68           C
ATOM    319  CE2 PHE    38      22.013   1.459  17.957  1.00 53.68           C
ATOM    320  CZ  PHE    38      21.173   2.525  18.162  1.00 53.68           C
ATOM    321  C   PHE    38      17.917  -2.266  15.544  1.00 53.68           C
ATOM    322  O   PHE    38      16.966  -1.795  14.927  1.00 53.68           O
ATOM    323  N   PRO    39      18.341  -3.475  15.293  1.00 63.49           N
ATOM    324  CA  PRO    39      17.631  -4.277  14.330  1.00 63.49           C
ATOM    325  CD  PRO    39      19.753  -3.808  15.341  1.00 63.49           C
ATOM    326  CB  PRO    39      18.539  -5.469  14.041  1.00 63.49           C
ATOM    327  CG  PRO    39      19.957  -4.917  14.293  1.00 63.49           C
ATOM    328  C   PRO    39      16.253  -4.666  14.780  1.00 63.49           C
ATOM    329  O   PRO    39      15.315  -4.574  13.990  1.00 63.49           O
ATOM    330  N   CYS    40      16.110  -5.099  16.047  1.00 33.49           N
ATOM    331  CA  CYS    40      14.846  -5.587  16.526  1.00 33.49           C
ATOM    332  CB  CYS    40      14.947  -6.312  17.879  1.00 33.49           C
ATOM    333  SG  CYS    40      15.763  -7.930  17.716  1.00 33.49           S
ATOM    334  C   CYS    40      13.819  -4.500  16.631  1.00 33.49           C
ATOM    335  O   CYS    40      12.668  -4.694  16.243  1.00 33.49           O
ATOM    336  N   ALA    41      14.196  -3.331  17.181  1.00 23.08           N
ATOM    337  CA  ALA    41      13.275  -2.240  17.365  1.00 23.08           C
ATOM    338  CB  ALA    41      13.880  -1.071  18.159  1.00 23.08           C
ATOM    339  C   ALA    41      12.834  -1.704  16.034  1.00 23.08           C
ATOM    340  O   ALA    41      11.685  -1.302  15.871  1.00 23.08           O
ATOM    341  N   TYR    42      13.754  -1.660  15.054  1.00 35.05           N
ATOM    342  CA  TYR    42      13.468  -1.118  13.754  1.00 35.05           C
ATOM    343  CB  TYR    42      14.727  -1.109  12.863  1.00 35.05           C
ATOM    344  CG  TYR    42      14.412  -0.584  11.504  1.00 35.05           C
ATOM    345  CD1 TYR    42      14.132   0.749  11.311  1.00 35.05           C
ATOM    346  CD2 TYR    42      14.435  -1.423  10.414  1.00 35.05           C
ATOM    347  CE1 TYR    42      13.851   1.229  10.053  1.00 35.05           C
ATOM    348  CE2 TYR    42      14.156  -0.949   9.153  1.00 35.05           C
ATOM    349  CZ  TYR    42      13.861   0.380   8.973  1.00 35.05           C
ATOM    350  OH  TYR    42      13.573   0.873   7.681  1.00 35.05           O
ATOM    351  C   TYR    42      12.416  -1.948  13.097  1.00 35.05           C
ATOM    352  O   TYR    42      11.488  -1.412  12.495  1.00 35.05           O
ATOM    353  N   PHE    43      12.556  -3.285  13.180  1.00 50.99           N
ATOM    354  CA  PHE    43      11.621  -4.189  12.582  1.00 50.99           C
ATOM    355  CB  PHE    43      12.164  -5.613  12.403  1.00 50.99           C
ATOM    356  CG  PHE    43      13.176  -5.486  11.316  1.00 50.99           C
ATOM    357  CD1 PHE    43      12.773  -5.136  10.049  1.00 50.99           C
ATOM    358  CD2 PHE    43      14.512  -5.727  11.545  1.00 50.99           C
ATOM    359  CE1 PHE    43      13.681  -5.012   9.027  1.00 50.99           C
ATOM    360  CE2 PHE    43      15.428  -5.605  10.524  1.00 50.99           C
ATOM    361  CZ  PHE    43      15.013  -5.247   9.262  1.00 50.99           C
ATOM    362  C   PHE    43      10.319  -4.215  13.327  1.00 50.99           C
ATOM    363  O   PHE    43       9.264  -4.406  12.726  1.00 50.99           O
ATOM    364  N   ALA    44      10.342  -4.089  14.665  1.00 21.35           N
ATOM    365  CA  ALA    44       9.094  -4.091  15.370  1.00 21.35           C
ATOM    366  CB  ALA    44       9.281  -3.997  16.894  1.00 21.35           C
ATOM    367  C   ALA    44       8.309  -2.891  14.936  1.00 21.35           C
ATOM    368  O   ALA    44       7.117  -2.988  14.645  1.00 21.35           O
ATOM    369  N   VAL    45       8.962  -1.711  14.892  1.00 28.19           N
ATOM    370  CA  VAL    45       8.299  -0.497  14.508  1.00 28.19           C
ATOM    371  CB  VAL    45       9.134   0.718  14.761  1.00 28.19           C
ATOM    372  CG1 VAL    45       8.392   1.944  14.209  1.00 28.19           C
ATOM    373  CG2 VAL    45       9.405   0.804  16.273  1.00 28.19           C
ATOM    374  C   VAL    45       7.950  -0.529  13.048  1.00 28.19           C
ATOM    375  O   VAL    45       6.813  -0.248  12.670  1.00 28.19           O
ATOM    376  N   GLY    46       8.923  -0.899  12.192  1.00 13.67           N
ATOM    377  CA  GLY    46       8.727  -0.893  10.767  1.00 13.67           C
ATOM    378  C   GLY    46       7.686  -1.889  10.388  1.00 13.67           C
ATOM    379  O   GLY    46       6.863  -1.635   9.509  1.00 13.67           O
ATOM    380  N   GLY    47       7.722  -3.068  11.026  1.00 16.61           N
ATOM    381  CA  GLY    47       6.795  -4.122  10.744  1.00 16.61           C
ATOM    382  C   GLY    47       5.427  -3.667  11.133  1.00 16.61           C
ATOM    383  O   GLY    47       4.439  -4.116  10.557  1.00 16.61           O
ATOM    384  N   TRP    48       5.324  -2.836  12.190  1.00 43.78           N
ATOM    385  CA  TRP    48       4.032  -2.360  12.588  1.00 43.78           C
ATOM    386  CB  TRP    48       3.995  -1.574  13.907  1.00 43.78           C
ATOM    387  CG  TRP    48       2.588  -1.098  14.209  1.00 43.78           C
ATOM    388  CD2 TRP    48       2.163   0.273  14.213  1.00 43.78           C
ATOM    389  CD1 TRP    48       1.487  -1.842  14.514  1.00 43.78           C
ATOM    390  NE1 TRP    48       0.399  -1.025  14.689  1.00 43.78           N
ATOM    391  CE2 TRP    48       0.799   0.282  14.509  1.00 43.78           C
ATOM    392  CE3 TRP    48       2.849   1.430  13.984  1.00 43.78           C
ATOM    393  CZ2 TRP    48       0.096   1.453  14.582  1.00 43.78           C
ATOM    394  CZ3 TRP    48       2.141   2.607  14.060  1.00 43.78           C
ATOM    395  CH2 TRP    48       0.793   2.619  14.351  1.00 43.78           C
ATOM    396  C   TRP    48       3.468  -1.474  11.523  1.00 43.78           C
ATOM    397  O   TRP    48       2.289  -1.567  11.189  1.00 43.78           O
ATOM    398  N   PHE    49       4.301  -0.576  10.964  1.00 28.85           N
ATOM    399  CA  PHE    49       3.848   0.315   9.936  1.00 28.85           C
ATOM    400  CB  PHE    49       4.936   1.271   9.408  1.00 28.85           C
ATOM    401  CG  PHE    49       5.248   2.317  10.423  1.00 28.85           C
ATOM    402  CD1 PHE    49       4.442   3.426  10.554  1.00 28.85           C
ATOM    403  CD2 PHE    49       6.359   2.203  11.230  1.00 28.85           C
ATOM    404  CE1 PHE    49       4.728   4.399  11.482  1.00 28.85           C
ATOM    405  CE2 PHE    49       6.652   3.172  12.162  1.00 28.85           C
ATOM    406  CZ  PHE    49       5.833   4.270  12.287  1.00 28.85           C
ATOM    407  C   PHE    49       3.438  -0.506   8.759  1.00 28.85           C
ATOM    408  O   PHE    49       2.418  -0.236   8.128  1.00 28.85           O
ATOM    409  N   THR    50       4.235  -1.535   8.429  1.00 19.86           N
ATOM    410  CA  THR    50       3.974  -2.349   7.280  1.00 19.86           C
ATOM    411  CB  THR    50       5.024  -3.407   7.092  1.00 19.86           C
ATOM    412  OG1 THR    50       6.305  -2.803   6.963  1.00 19.86           O
ATOM    413  CG2 THR    50       4.690  -4.232   5.834  1.00 19.86           C
ATOM    414  C   THR    50       2.649  -3.037   7.443  1.00 19.86           C
ATOM    415  O   THR    50       1.847  -3.075   6.513  1.00 19.86           O
ATOM    416  N   GLY    51       2.385  -3.612   8.633  1.00 18.51           N
ATOM    417  CA  GLY    51       1.167  -4.339   8.866  1.00 18.51           C
ATOM    418  C   GLY    51      -0.034  -3.444   8.842  1.00 18.51           C
ATOM    419  O   GLY    51      -1.084  -3.810   8.317  1.00 18.51           O
ATOM    420  N   THR    52       0.060  -2.255   9.455  1.00 37.83           N
ATOM    421  CA  THR    52      -1.074  -1.381   9.523  1.00 37.83           C
ATOM    422  CB  THR    52      -0.859  -0.222  10.454  1.00 37.83           C
ATOM    423  OG1 THR    52       0.263   0.548  10.050  1.00 37.83           O
ATOM    424  CG2 THR    52      -0.633  -0.786  11.865  1.00 37.83           C
ATOM    425  C   THR    52      -1.428  -0.857   8.166  1.00 37.83           C
ATOM    426  O   THR    52      -2.598  -0.587   7.912  1.00 37.83           O
ATOM    427  N   THR    53      -0.439  -0.553   7.296  1.00 63.96           N
ATOM    428  CA  THR    53      -0.819  -0.055   6.000  1.00 63.96           C
ATOM    429  CB  THR    53       0.211   0.835   5.364  1.00 63.96           C
ATOM    430  OG1 THR    53       1.438   0.145   5.211  1.00 63.96           O
ATOM    431  CG2 THR    53       0.396   2.082   6.245  1.00 63.96           C
ATOM    432  C   THR    53      -1.254  -1.096   4.988  1.00 63.96           C
ATOM    433  O   THR    53      -2.314  -0.975   4.378  1.00 63.96           O
ATOM    434  N   PHE    54      -0.390  -2.095   4.710  1.00 92.39           N
ATOM    435  CA  PHE    54      -0.604  -3.078   3.671  1.00 92.39           C
ATOM    436  CB  PHE    54       0.712  -3.420   2.957  1.00 92.39           C
ATOM    437  CG  PHE    54       1.285  -2.105   2.547  1.00 92.39           C
ATOM    438  CD1 PHE    54       0.670  -1.338   1.583  1.00 92.39           C
ATOM    439  CD2 PHE    54       2.444  -1.643   3.129  1.00 92.39           C
ATOM    440  CE1 PHE    54       1.198  -0.127   1.211  1.00 92.39           C
ATOM    441  CE2 PHE    54       2.978  -0.431   2.759  1.00 92.39           C
ATOM    442  CZ  PHE    54       2.354   0.328   1.799  1.00 92.39           C
ATOM    443  C   PHE    54      -1.266  -4.387   4.044  1.00 92.39           C
ATOM    444  O   PHE    54      -1.955  -4.974   3.209  1.00 92.39           O
ATOM    445  N   VAL    55      -1.045  -4.921   5.269  1.00 49.89           N
ATOM    446  CA  VAL    55      -1.435  -6.291   5.526  1.00 49.89           C
ATOM    447  CB  VAL    55      -0.528  -7.057   6.450  1.00 49.89           C
ATOM    448  CG1 VAL    55       0.880  -7.080   5.851  1.00 49.89           C
ATOM    449  CG2 VAL    55      -0.612  -6.469   7.863  1.00 49.89           C
ATOM    450  C   VAL    55      -2.810  -6.396   6.103  1.00 49.89           C
ATOM    451  O   VAL    55      -3.187  -5.646   7.000  1.00 49.89           O
ATOM    452  N   THR    56      -3.573  -7.394   5.597  1.00 42.17           N
ATOM    453  CA  THR    56      -4.952  -7.598   5.948  1.00 42.17           C
ATOM    454  CB  THR    56      -5.745  -8.198   4.817  1.00 42.17           C
ATOM    455  OG1 THR    56      -5.670  -7.364   3.677  1.00 42.17           O
ATOM    456  CG2 THR    56      -7.217  -8.322   5.215  1.00 42.17           C
ATOM    457  C   THR    56      -5.100  -8.538   7.111  1.00 42.17           C
ATOM    458  O   THR    56      -4.178  -9.280   7.446  1.00 42.17           O
ATOM    459  N   SER    57      -6.236  -8.409   7.846  1.00 74.14           N
ATOM    460  CA  SER    57      -6.631  -9.338   8.870  1.00 74.14           C
ATOM    461  CB  SER    57      -7.063  -8.709  10.206  1.00 74.14           C
ATOM    462  OG  SER    57      -8.412  -8.283  10.173  1.00 74.14           O
ATOM    463  C   SER    57      -7.735 -10.252   8.399  1.00 74.14           C
ATOM    464  O   SER    57      -8.358 -10.935   9.211  1.00 74.14           O
ATOM    465  N   TRP    58      -8.023 -10.284   7.085  1.00 64.48           N
ATOM    466  CA  TRP    58      -9.196 -10.953   6.576  1.00 64.48           C
ATOM    467  CB  TRP    58      -9.312 -10.889   5.046  1.00 64.48           C
ATOM    468  CG  TRP    58     -10.642 -11.382   4.526  1.00 64.48           C
ATOM    469  CD2 TRP    58     -11.603 -10.541   3.867  1.00 64.48           C
ATOM    470  CD1 TRP    58     -11.158 -12.645   4.503  1.00 64.48           C
ATOM    471  NE1 TRP    58     -12.396 -12.639   3.900  1.00 64.48           N
ATOM    472  CE2 TRP    58     -12.676 -11.352   3.495  1.00 64.48           C
ATOM    473  CE3 TRP    58     -11.587  -9.205   3.589  1.00 64.48           C
ATOM    474  CZ2 TRP    58     -13.755 -10.834   2.838  1.00 64.48           C
ATOM    475  CZ3 TRP    58     -12.679  -8.685   2.928  1.00 64.48           C
ATOM    476  CH2 TRP    58     -13.740  -9.486   2.563  1.00 64.48           C
ATOM    477  C   TRP    58      -9.204 -12.418   6.902  1.00 64.48           C
ATOM    478  O   TRP    58     -10.251 -12.974   7.229  1.00 64.48           O
ATOM    479  N   TYR    59      -8.062 -13.104   6.733  1.00 55.65           N
ATOM    480  CA  TYR    59      -7.980 -14.525   6.938  1.00 55.65           C
ATOM    481  CB  TYR    59      -6.679 -15.070   6.338  1.00 55.65           C
ATOM    482  CG  TYR    59      -6.796 -14.757   4.888  1.00 55.65           C
ATOM    483  CD1 TYR    59      -6.396 -13.530   4.409  1.00 55.65           C
ATOM    484  CD2 TYR    59      -7.332 -15.669   4.009  1.00 55.65           C
ATOM    485  CE1 TYR    59      -6.510 -13.223   3.076  1.00 55.65           C
ATOM    486  CE2 TYR    59      -7.449 -15.372   2.674  1.00 55.65           C
ATOM    487  CZ  TYR    59      -7.034 -14.150   2.208  1.00 55.65           C
ATOM    488  OH  TYR    59      -7.157 -13.850   0.837  1.00 55.65           O
ATOM    489  C   TYR    59      -8.028 -14.925   8.385  1.00 55.65           C
ATOM    490  O   TYR    59      -8.663 -15.917   8.736  1.00 55.65           O
ATOM    491  N   THR    60      -7.268 -14.235   9.253  1.00124.50           N
ATOM    492  CA  THR    60      -7.224 -14.597  10.643  1.00124.50           C
ATOM    493  CB  THR    60      -6.059 -13.938  11.326  1.00124.50           C
ATOM    494  OG1 THR    60      -6.106 -14.195  12.717  1.00124.50           O
ATOM    495  CG2 THR    60      -6.075 -12.427  11.055  1.00124.50           C
ATOM    496  C   THR    60      -8.470 -14.240  11.398  1.00124.50           C
ATOM    497  O   THR    60      -9.055 -15.096  12.058  1.00124.50           O
ATOM    498  N   HIS    61      -8.823 -12.935  11.419  1.00 69.00           N
ATOM    499  CA  HIS    61      -9.975 -12.388  12.086  1.00 69.00           C
ATOM    500  ND1 HIS    61      -8.687 -11.398  14.979  1.00 69.00           N
ATOM    501  CG  HIS    61      -8.533 -11.103  13.643  1.00 69.00           C
ATOM    502  CB  HIS    61      -9.664 -11.003  12.669  1.00 69.00           C
ATOM    503  NE2 HIS    61      -6.501 -11.186  14.620  1.00 69.00           N
ATOM    504  CD2 HIS    61      -7.193 -10.974  13.442  1.00 69.00           C
ATOM    505  CE1 HIS    61      -7.442 -11.437  15.515  1.00 69.00           C
ATOM    506  C   HIS    61     -11.205 -12.288  11.232  1.00 69.00           C
ATOM    507  O   HIS    61     -12.320 -12.461  11.718  1.00 69.00           O
ATOM    508  N   GLY    62     -11.042 -11.989   9.927  1.00 22.69           N
ATOM    509  CA  GLY    62     -12.191 -11.704   9.112  1.00 22.69           C
ATOM    510  C   GLY    62     -12.443 -10.224   9.208  1.00 22.69           C
ATOM    511  O   GLY    62     -13.566  -9.765   9.009  1.00 22.69           O
ATOM    512  N   LEU    63     -11.388  -9.438   9.521  1.00 46.35           N
ATOM    513  CA  LEU    63     -11.539  -8.022   9.709  1.00 46.35           C
ATOM    514  CB  LEU    63     -11.057  -7.554  11.091  1.00 46.35           C
ATOM    515  CG  LEU    63     -11.717  -8.292  12.266  1.00 46.35           C
ATOM    516  CD1 LEU    63     -11.210  -7.762  13.619  1.00 46.35           C
ATOM    517  CD2 LEU    63     -13.247  -8.273  12.152  1.00 46.35           C
ATOM    518  C   LEU    63     -10.681  -7.289   8.723  1.00 46.35           C
ATOM    519  O   LEU    63      -9.819  -7.866   8.062  1.00 46.35           O
ATOM    520  N   ALA    64     -10.940  -5.972   8.580  1.00 37.97           N
ATOM    521  CA  ALA    64     -10.097  -5.127   7.781  1.00 37.97           C
ATOM    522  CB  ALA    64     -10.873  -4.072   6.974  1.00 37.97           C
ATOM    523  C   ALA    64      -9.249  -4.402   8.781  1.00 37.97           C
ATOM    524  O   ALA    64      -9.772  -3.830   9.736  1.00 37.97           O
ATOM    525  N   SER    65      -7.910  -4.433   8.619  1.00 87.51           N
ATOM    526  CA  SER    65      -7.083  -3.782   9.602  1.00 87.51           C
ATOM    527  CB  SER    65      -6.411  -4.777  10.566  1.00 87.51           C
ATOM    528  OG  SER    65      -7.378  -5.438  11.368  1.00 87.51           O
ATOM    529  C   SER    65      -5.949  -3.045   8.949  1.00 87.51           C
ATOM    530  O   SER    65      -4.919  -2.828   9.589  1.00 87.51           O
ATOM    531  N   SER    66      -6.104  -2.587   7.693  1.00 32.10           N
ATOM    532  CA  SER    66      -4.986  -1.908   7.091  1.00 32.10           C
ATOM    533  CB  SER    66      -4.231  -2.750   6.046  1.00 32.10           C
ATOM    534  OG  SER    66      -5.077  -3.038   4.942  1.00 32.10           O
ATOM    535  C   SER    66      -5.486  -0.679   6.401  1.00 32.10           C
ATOM    536  O   SER    66      -6.680  -0.524   6.151  1.00 32.10           O
ATOM    537  N   TYR    67      -4.555   0.247   6.103  1.00 39.02           N
ATOM    538  CA  TYR    67      -4.850   1.473   5.424  1.00 39.02           C
ATOM    539  CB  TYR    67      -3.661   2.441   5.331  1.00 39.02           C
ATOM    540  CG  TYR    67      -3.466   3.015   6.689  1.00 39.02           C
ATOM    541  CD1 TYR    67      -4.313   4.002   7.135  1.00 39.02           C
ATOM    542  CD2 TYR    67      -2.443   2.588   7.503  1.00 39.02           C
ATOM    543  CE1 TYR    67      -4.155   4.546   8.387  1.00 39.02           C
ATOM    544  CE2 TYR    67      -2.282   3.130   8.756  1.00 39.02           C
ATOM    545  CZ  TYR    67      -3.135   4.113   9.198  1.00 39.02           C
ATOM    546  OH  TYR    67      -2.962   4.666  10.485  1.00 39.02           O
ATOM    547  C   TYR    67      -5.305   1.171   4.033  1.00 39.02           C
ATOM    548  O   TYR    67      -6.183   1.849   3.501  1.00 39.02           O
ATOM    549  N   LEU    68      -4.717   0.139   3.400  1.00 40.36           N
ATOM    550  CA  LEU    68      -5.068  -0.145   2.041  1.00 40.36           C
ATOM    551  CB  LEU    68      -4.300  -1.313   1.398  1.00 40.36           C
ATOM    552  CG  LEU    68      -2.798  -1.029   1.218  1.00 40.36           C
ATOM    553  CD1 LEU    68      -2.163  -2.044   0.254  1.00 40.36           C
ATOM    554  CD2 LEU    68      -2.526   0.433   0.827  1.00 40.36           C
ATOM    555  C   LEU    68      -6.531  -0.460   1.963  1.00 40.36           C
ATOM    556  O   LEU    68      -7.189  -0.127   0.981  1.00 40.36           O
ATOM    557  N   GLU    69      -7.062  -1.146   2.990  1.00 86.22           N
ATOM    558  CA  GLU    69      -8.430  -1.575   3.095  1.00 86.22           C
ATOM    559  CB  GLU    69      -8.647  -2.522   4.292  1.00 86.22           C
ATOM    560  CG  GLU    69      -7.711  -3.729   4.354  1.00 86.22           C
ATOM    561  CD  GLU    69      -8.080  -4.743   3.280  1.00 86.22           C
ATOM    562  OE1 GLU    69      -8.984  -5.578   3.543  1.00 86.22           O
ATOM    563  OE2 GLU    69      -7.454  -4.700   2.189  1.00 86.22           O
ATOM    564  C   GLU    69      -9.353  -0.417   3.334  1.00 86.22           C
ATOM    565  O   GLU    69     -10.519  -0.487   2.948  1.00 86.22           O
ATOM    566  N   GLY    70      -8.892   0.673   3.988  1.00 31.57           N
ATOM    567  CA  GLY    70      -9.803   1.745   4.281  1.00 31.57           C
ATOM    568  C   GLY    70      -9.807   2.076   5.750  1.00 31.57           C
ATOM    569  O   GLY    70     -10.512   2.994   6.166  1.00 31.57           O
ATOM    570  N   CYS    71      -9.045   1.344   6.585  1.00 32.43           N
ATOM    571  CA  CYS    71      -9.007   1.662   7.985  1.00 32.43           C
ATOM    572  CB  CYS    71      -8.481   0.509   8.860  1.00 32.43           C
ATOM    573  SG  CYS    71      -9.611  -0.914   8.860  1.00 32.43           S
ATOM    574  C   CYS    71      -8.137   2.862   8.210  1.00 32.43           C
ATOM    575  O   CYS    71      -7.252   3.170   7.414  1.00 32.43           O
ATOM    576  N   ASN    72      -8.414   3.605   9.304  1.00 40.04           N
ATOM    577  CA  ASN    72      -7.633   4.754   9.666  1.00 40.04           C
ATOM    578  CB  ASN    72      -8.461   5.975  10.109  1.00 40.04           C
ATOM    579  CG  ASN    72      -9.237   5.624  11.367  1.00 40.04           C
ATOM    580  OD1 ASN    72      -9.390   4.458  11.728  1.00 40.04           O
ATOM    581  ND2 ASN    72      -9.757   6.672  12.058  1.00 40.04           N
ATOM    582  C   ASN    72      -6.712   4.345  10.781  1.00 40.04           C
ATOM    583  O   ASN    72      -6.586   3.167  11.105  1.00 40.04           O
ATOM    584  N   PHE    73      -6.042   5.332  11.406  1.00 40.17           N
ATOM    585  CA  PHE    73      -5.070   5.089  12.436  1.00 40.17           C
ATOM    586  CB  PHE    73      -4.439   6.392  12.976  1.00 40.17           C
ATOM    587  CG  PHE    73      -3.442   6.064  14.038  1.00 40.17           C
ATOM    588  CD1 PHE    73      -2.201   5.563  13.710  1.00 40.17           C
ATOM    589  CD2 PHE    73      -3.737   6.277  15.368  1.00 40.17           C
ATOM    590  CE1 PHE    73      -1.282   5.271  14.691  1.00 40.17           C
ATOM    591  CE2 PHE    73      -2.819   5.986  16.352  1.00 40.17           C
ATOM    592  CZ  PHE    73      -1.589   5.479  16.013  1.00 40.17           C
ATOM    593  C   PHE    73      -5.719   4.368  13.576  1.00 40.17           C
ATOM    594  O   PHE    73      -5.115   3.473  14.165  1.00 40.17           O
ATOM    595  N   LEU    74      -6.953   4.750  13.943  1.00 42.85           N
ATOM    596  CA  LEU    74      -7.578   4.098  15.058  1.00 42.85           C
ATOM    597  CB  LEU    74      -8.918   4.740  15.454  1.00 42.85           C
ATOM    598  CG  LEU    74      -8.782   6.209  15.889  1.00 42.85           C
ATOM    599  CD1 LEU    74     -10.102   6.745  16.466  1.00 42.85           C
ATOM    600  CD2 LEU    74      -7.584   6.400  16.832  1.00 42.85           C
ATOM    601  C   LEU    74      -7.851   2.642  14.760  1.00 42.85           C
ATOM    602  O   LEU    74      -7.476   1.758  15.527  1.00 42.85           O
ATOM    603  N   THR    75      -8.505   2.371  13.615  1.00 57.96           N
ATOM    604  CA  THR    75      -8.992   1.084  13.182  1.00 57.96           C
ATOM    605  CB  THR    75     -10.082   1.214  12.157  1.00 57.96           C
ATOM    606  OG1 THR    75      -9.602   1.890  11.006  1.00 57.96           O
ATOM    607  CG2 THR    75     -11.247   1.997  12.789  1.00 57.96           C
ATOM    608  C   THR    75      -7.940   0.157  12.627  1.00 57.96           C
ATOM    609  O   THR    75      -8.212  -1.026  12.437  1.00 57.96           O
ATOM    610  N   ALA    76      -6.760   0.659  12.218  1.00 29.17           N
ATOM    611  CA  ALA    76      -5.783  -0.231  11.640  1.00 29.17           C
ATOM    612  CB  ALA    76      -4.749   0.487  10.754  1.00 29.17           C
ATOM    613  C   ALA    76      -5.035  -0.970  12.710  1.00 29.17           C
ATOM    614  O   ALA    76      -4.886  -0.480  13.828  1.00 29.17           O
ATOM    615  N   ALA    77      -4.544  -2.192  12.386  1.00 31.65           N
ATOM    616  CA  ALA    77      -3.792  -2.928  13.362  1.00 31.65           C
ATOM    617  CB  ALA    77      -4.671  -3.644  14.397  1.00 31.65           C
ATOM    618  C   ALA    77      -2.975  -3.988  12.692  1.00 31.65           C
ATOM    619  O   ALA    77      -3.237  -4.380  11.555  1.00 31.65           O
ATOM    620  N   VAL    78      -1.909  -4.431  13.391  1.00 39.98           N
ATOM    621  CA  VAL    78      -1.176  -5.590  12.985  1.00 39.98           C
ATOM    622  CB  VAL    78       0.259  -5.573  13.428  1.00 39.98           C
ATOM    623  CG1 VAL    78       0.903  -6.923  13.077  1.00 39.98           C
ATOM    624  CG2 VAL    78       0.960  -4.369  12.775  1.00 39.98           C
ATOM    625  C   VAL    78      -1.887  -6.646  13.767  1.00 39.98           C
ATOM    626  O   VAL    78      -1.682  -6.788  14.972  1.00 39.98           O
ATOM    627  N   SER    79      -2.772  -7.400  13.092  1.00 35.71           N
ATOM    628  CA  SER    79      -3.626  -8.320  13.776  1.00 35.71           C
ATOM    629  CB  SER    79      -4.907  -8.620  12.976  1.00 35.71           C
ATOM    630  OG  SER    79      -4.574  -8.854  11.617  1.00 35.71           O
ATOM    631  C   SER    79      -2.906  -9.584  14.115  1.00 35.71           C
ATOM    632  O   SER    79      -1.930  -9.965  13.473  1.00 35.71           O
ATOM    633  N   THR    80      -3.417 -10.275  15.157  1.00 25.87           N
ATOM    634  CA  THR    80      -2.831 -11.479  15.677  1.00 25.87           C
ATOM    635  CB  THR    80      -3.402 -11.868  17.010  1.00 25.87           C
ATOM    636  OG1 THR    80      -4.795 -12.126  16.890  1.00 25.87           O
ATOM    637  CG2 THR    80      -3.148 -10.722  18.007  1.00 25.87           C
ATOM    638  C   THR    80      -3.092 -12.601  14.706  1.00 25.87           C
ATOM    639  O   THR    80      -3.888 -12.474  13.777  1.00 25.87           O
ATOM    640  N   PRO    81      -2.399 -13.697  14.893  1.00 51.85           N
ATOM    641  CA  PRO    81      -2.574 -14.841  14.030  1.00 51.85           C
ATOM    642  CD  PRO    81      -1.037 -13.609  15.398  1.00 51.85           C
ATOM    643  CB  PRO    81      -1.371 -15.745  14.287  1.00 51.85           C
ATOM    644  CG  PRO    81      -0.270 -14.769  14.739  1.00 51.85           C
ATOM    645  C   PRO    81      -3.889 -15.502  14.300  1.00 51.85           C
ATOM    646  O   PRO    81      -4.534 -15.176  15.295  1.00 51.85           O
ATOM    647  N   ALA    82      -4.327 -16.410  13.405  1.00 18.94           N
ATOM    648  CA  ALA    82      -5.554 -17.119  13.602  1.00 18.94           C
ATOM    649  CB  ALA    82      -5.983 -17.956  12.384  1.00 18.94           C
ATOM    650  C   ALA    82      -5.361 -18.045  14.763  1.00 18.94           C
ATOM    651  O   ALA    82      -4.238 -18.425  15.095  1.00 18.94           O
ATOM    652  N   ASN    83      -6.476 -18.408  15.426  1.00 34.63           N
ATOM    653  CA  ASN    83      -6.431 -19.245  16.586  1.00 34.63           C
ATOM    654  CB  ASN    83      -7.805 -19.408  17.264  1.00 34.63           C
ATOM    655  CG  ASN    83      -7.589 -19.835  18.715  1.00 34.63           C
ATOM    656  OD1 ASN    83      -6.585 -19.498  19.339  1.00 34.63           O
ATOM    657  ND2 ASN    83      -8.565 -20.601  19.271  1.00 34.63           N
ATOM    658  C   ASN    83      -5.932 -20.597  16.178  1.00 34.63           C
ATOM    659  O   ASN    83      -5.214 -21.258  16.927  1.00 34.63           O
ATOM    660  N   SER    84      -6.286 -21.029  14.953  1.00 23.41           N
ATOM    661  CA  SER    84      -5.946 -22.342  14.480  1.00 23.41           C
ATOM    662  CB  SER    84      -6.337 -22.557  13.008  1.00 23.41           C
ATOM    663  OG  SER    84      -5.575 -21.697  12.173  1.00 23.41           O
ATOM    664  C   SER    84      -4.462 -22.489  14.554  1.00 23.41           C
ATOM    665  O   SER    84      -3.943 -23.573  14.813  1.00 23.41           O
ATOM    666  N   LEU    85      -3.752 -21.373  14.335  1.00 70.88           N
ATOM    667  CA  LEU    85      -2.317 -21.319  14.345  1.00 70.88           C
ATOM    668  CB  LEU    85      -1.783 -19.924  13.973  1.00 70.88           C
ATOM    669  CG  LEU    85      -2.112 -19.505  12.527  1.00 70.88           C
ATOM    670  CD1 LEU    85      -1.558 -18.111  12.206  1.00 70.88           C
ATOM    671  CD2 LEU    85      -1.641 -20.561  11.515  1.00 70.88           C
ATOM    672  C   LEU    85      -1.809 -21.639  15.718  1.00 70.88           C
ATOM    673  O   LEU    85      -0.679 -22.101  15.856  1.00 70.88           O
ATOM    674  N   ALA    86      -2.573 -21.308  16.781  1.00202.43           N
ATOM    675  CA  ALA    86      -2.116 -21.686  18.095  1.00202.43           C
ATOM    676  CB  ALA    86      -1.594 -23.134  18.215  1.00202.43           C
ATOM    677  C   ALA    86      -1.030 -20.728  18.507  1.00202.43           C
ATOM    678  O   ALA    86      -1.170 -19.510  18.413  1.00202.43           O
ATOM    679  N   HIS    87       0.010 -21.287  19.145  1.00114.92           N
ATOM    680  CA  HIS    87       1.204 -20.668  19.660  1.00114.92           C
ATOM    681  ND1 HIS    87      -0.360 -22.505  21.949  1.00114.92           N
ATOM    682  CG  HIS    87       0.530 -21.453  21.901  1.00114.92           C
ATOM    683  CB  HIS    87       1.676 -21.373  20.936  1.00114.92           C
ATOM    684  NE2 HIS    87      -1.034 -21.033  23.472  1.00114.92           N
ATOM    685  CD2 HIS    87       0.103 -20.563  22.837  1.00114.92           C
ATOM    686  CE1 HIS    87      -1.273 -22.202  22.906  1.00114.92           C
ATOM    687  C   HIS    87       2.361 -20.549  18.695  1.00114.92           C
ATOM    688  O   HIS    87       3.408 -20.039  19.093  1.00114.92           O
ATOM    689  N   SER    88       2.266 -21.104  17.467  1.00 41.76           N
ATOM    690  CA  SER    88       3.385 -21.152  16.549  1.00 41.76           C
ATOM    691  CB  SER    88       2.970 -21.522  15.116  1.00 41.76           C
ATOM    692  OG  SER    88       2.138 -20.508  14.570  1.00 41.76           O
ATOM    693  C   SER    88       4.087 -19.823  16.463  1.00 41.76           C
ATOM    694  O   SER    88       3.490 -18.767  16.658  1.00 41.76           O
ATOM    695  N   LEU    89       5.421 -19.871  16.235  1.00 97.91           N
ATOM    696  CA  LEU    89       6.255 -18.708  16.072  1.00 97.91           C
ATOM    697  CB  LEU    89       7.776 -18.960  16.039  1.00 97.91           C
ATOM    698  CG  LEU    89       8.492 -18.975  17.401  1.00 97.91           C
ATOM    699  CD1 LEU    89       8.474 -17.570  18.024  1.00 97.91           C
ATOM    700  CD2 LEU    89       7.954 -20.059  18.344  1.00 97.91           C
ATOM    701  C   LEU    89       5.921 -18.010  14.791  1.00 97.91           C
ATOM    702  O   LEU    89       6.139 -16.806  14.662  1.00 97.91           O
ATOM    703  N   LEU    90       5.401 -18.762  13.803  1.00 84.43           N
ATOM    704  CA  LEU    90       5.130 -18.244  12.493  1.00 84.43           C
ATOM    705  CB  LEU    90       4.059 -17.139  12.394  1.00 84.43           C
ATOM    706  CG  LEU    90       2.633 -17.591  12.771  1.00 84.43           C
ATOM    707  CD1 LEU    90       2.379 -17.515  14.283  1.00 84.43           C
ATOM    708  CD2 LEU    90       1.571 -16.880  11.927  1.00 84.43           C
ATOM    709  C   LEU    90       6.388 -17.731  11.884  1.00 84.43           C
ATOM    710  O   LEU    90       6.414 -16.637  11.319  1.00 84.43           O
ATOM    711  N   LEU    91       7.475 -18.523  11.991  1.00 76.46           N
ATOM    712  CA  LEU    91       8.687 -18.135  11.329  1.00 76.46           C
ATOM    713  CB  LEU    91       9.903 -19.054  11.546  1.00 76.46           C
ATOM    714  CG  LEU    91      10.424 -19.104  12.994  1.00 76.46           C
ATOM    715  CD1 LEU    91      10.734 -17.698  13.534  1.00 76.46           C
ATOM    716  CD2 LEU    91       9.532 -19.963  13.897  1.00 76.46           C
ATOM    717  C   LEU    91       8.399 -18.128   9.867  1.00 76.46           C
ATOM    718  O   LEU    91       7.589 -18.899   9.352  1.00 76.46           O
ATOM    719  N   LEU    92       9.078 -17.221   9.154  1.00 87.64           N
ATOM    720  CA  LEU    92       8.810 -17.049   7.757  1.00 87.64           C
ATOM    721  CB  LEU    92       9.721 -15.948   7.188  1.00 87.64           C
ATOM    722  CG  LEU    92       9.271 -15.375   5.838  1.00 87.64           C
ATOM    723  CD1 LEU    92      10.308 -14.398   5.279  1.00 87.64           C
ATOM    724  CD2 LEU    92       8.879 -16.472   4.849  1.00 87.64           C
ATOM    725  C   LEU    92       9.104 -18.364   7.083  1.00 87.64           C
ATOM    726  O   LEU    92       8.349 -18.808   6.219  1.00 87.64           O
ATOM    727  N   TRP    93      10.225 -19.011   7.455  1.00 62.02           N
ATOM    728  CA  TRP    93      10.618 -20.289   6.915  1.00 62.02           C
ATOM    729  CB  TRP    93      12.063 -20.681   7.242  1.00 62.02           C
ATOM    730  CG  TRP    93      12.355 -20.667   8.716  1.00 62.02           C
ATOM    731  CD2 TRP    93      12.973 -19.548   9.362  1.00 62.02           C
ATOM    732  CD1 TRP    93      12.135 -21.605   9.684  1.00 62.02           C
ATOM    733  NE1 TRP    93      12.575 -21.135  10.895  1.00 62.02           N
ATOM    734  CE2 TRP    93      13.096 -19.869  10.710  1.00 62.02           C
ATOM    735  CE3 TRP    93      13.399 -18.354   8.863  1.00 62.02           C
ATOM    736  CZ2 TRP    93      13.656 -18.987  11.590  1.00 62.02           C
ATOM    737  CZ3 TRP    93      13.964 -17.465   9.748  1.00 62.02           C
ATOM    738  CH2 TRP    93      14.090 -17.778  11.087  1.00 62.02           C
ATOM    739  C   TRP    93       9.749 -21.390   7.454  1.00 62.02           C
ATOM    740  O   TRP    93       9.673 -22.469   6.864  1.00 62.02           O
ATOM    741  N   GLY    94       9.093 -21.155   8.607  1.00 35.48           N
ATOM    742  CA  GLY    94       8.383 -22.168   9.338  1.00 35.48           C
ATOM    743  C   GLY    94       7.405 -22.919   8.486  1.00 35.48           C
ATOM    744  O   GLY    94       7.119 -22.591   7.336  1.00 35.48           O
ATOM    745  N   PRO    95       6.930 -23.979   9.101  1.00 57.30           N
ATOM    746  CA  PRO    95       6.034 -24.913   8.472  1.00 57.30           C
ATOM    747  CD  PRO    95       7.655 -24.580  10.209  1.00 57.30           C
ATOM    748  CB  PRO    95       5.921 -26.094   9.432  1.00 57.30           C
ATOM    749  CG  PRO    95       7.254 -26.064  10.200  1.00 57.30           C
ATOM    750  C   PRO    95       4.706 -24.352   8.075  1.00 57.30           C
ATOM    751  O   PRO    95       4.066 -24.944   7.209  1.00 57.30           O
ATOM    752  N   GLU    96       4.208 -23.299   8.746  1.00 78.81           N
ATOM    753  CA  GLU    96       2.939 -22.768   8.343  1.00 78.81           C
ATOM    754  CB  GLU    96       2.365 -21.789   9.387  1.00 78.81           C
ATOM    755  CG  GLU    96       2.111 -22.413  10.760  1.00 78.81           C
ATOM    756  CD  GLU    96       3.432 -22.458  11.518  1.00 78.81           C
ATOM    757  OE1 GLU    96       4.282 -21.560  11.278  1.00 78.81           O
ATOM    758  OE2 GLU    96       3.608 -23.388  12.351  1.00 78.81           O
ATOM    759  C   GLU    96       3.037 -21.997   7.058  1.00 78.81           C
ATOM    760  O   GLU    96       2.314 -22.251   6.097  1.00 78.81           O
ATOM    761  N   ALA    97       3.904 -20.970   7.040  1.00 57.43           N
ATOM    762  CA  ALA    97       4.047 -20.110   5.901  1.00 57.43           C
ATOM    763  CB  ALA    97       4.710 -18.771   6.260  1.00 57.43           C
ATOM    764  C   ALA    97       4.823 -20.690   4.776  1.00 57.43           C
ATOM    765  O   ALA    97       4.438 -20.550   3.615  1.00 57.43           O
ATOM    766  N   GLN    98       5.985 -21.310   5.093  1.00 94.99           N
ATOM    767  CA  GLN    98       6.952 -21.623   4.072  1.00 94.99           C
ATOM    768  CB  GLN    98       6.359 -22.335   2.842  1.00 94.99           C
ATOM    769  CG  GLN    98       5.633 -23.635   3.210  1.00 94.99           C
ATOM    770  CD  GLN    98       6.637 -24.585   3.845  1.00 94.99           C
ATOM    771  OE1 GLN    98       7.846 -24.373   3.767  1.00 94.99           O
ATOM    772  NE2 GLN    98       6.121 -25.664   4.496  1.00 94.99           N
ATOM    773  C   GLN    98       7.470 -20.239   3.709  1.00 94.99           C
ATOM    774  O   GLN    98       6.967 -19.223   4.148  1.00 94.99           O
ATOM    775  N   GLY    99       8.468 -20.076   2.861  1.00 58.96           N
ATOM    776  CA  GLY    99       9.049 -18.764   2.677  1.00 58.96           C
ATOM    777  C   GLY    99       8.100 -17.694   2.182  1.00 58.96           C
ATOM    778  O   GLY    99       8.469 -16.521   2.157  1.00 58.96           O
ATOM    779  N   ASP   100       6.913 -18.047   1.659  1.00 45.34           N
ATOM    780  CA  ASP   100       6.006 -17.073   1.102  1.00 45.34           C
ATOM    781  CB  ASP   100       4.674 -17.721   0.674  1.00 45.34           C
ATOM    782  CG  ASP   100       3.906 -16.754  -0.211  1.00 45.34           C
ATOM    783  OD1 ASP   100       4.367 -15.594  -0.366  1.00 45.34           O
ATOM    784  OD2 ASP   100       2.845 -17.172  -0.749  1.00 45.34           O
ATOM    785  C   ASP   100       5.700 -15.946   2.060  1.00 45.34           C
ATOM    786  O   ASP   100       5.047 -16.137   3.085  1.00 45.34           O
ATOM    787  N   LEU   101       6.172 -14.719   1.722  1.00 78.24           N
ATOM    788  CA  LEU   101       5.936 -13.531   2.506  1.00 78.24           C
ATOM    789  CB  LEU   101       6.698 -12.283   2.023  1.00 78.24           C
ATOM    790  CG  LEU   101       8.185 -12.257   2.403  1.00 78.24           C
ATOM    791  CD1 LEU   101       8.359 -12.206   3.931  1.00 78.24           C
ATOM    792  CD2 LEU   101       8.974 -13.395   1.735  1.00 78.24           C
ATOM    793  C   LEU   101       4.486 -13.160   2.464  1.00 78.24           C
ATOM    794  O   LEU   101       3.928 -12.722   3.468  1.00 78.24           O
ATOM    795  N   THR   102       3.843 -13.299   1.288  1.00 21.62           N
ATOM    796  CA  THR   102       2.475 -12.897   1.119  1.00 21.62           C
ATOM    797  CB  THR   102       1.983 -13.129  -0.278  1.00 21.62           C
ATOM    798  OG1 THR   102       2.785 -12.417  -1.209  1.00 21.62           O
ATOM    799  CG2 THR   102       0.524 -12.656  -0.371  1.00 21.62           C
ATOM    800  C   THR   102       1.588 -13.695   2.028  1.00 21.62           C
ATOM    801  O   THR   102       0.747 -13.146   2.738  1.00 21.62           O
ATOM    802  N   ARG   103       1.752 -15.026   2.036  1.00 53.96           N
ATOM    803  CA  ARG   103       0.927 -15.866   2.854  1.00 53.96           C
ATOM    804  CB  ARG   103       1.136 -17.361   2.563  1.00 53.96           C
ATOM    805  CG  ARG   103       0.592 -17.766   1.191  1.00 53.96           C
ATOM    806  CD  ARG   103      -0.890 -18.148   1.221  1.00 53.96           C
ATOM    807  NE  ARG   103      -1.364 -18.241  -0.189  1.00 53.96           N
ATOM    808  CZ  ARG   103      -1.866 -17.124  -0.792  1.00 53.96           C
ATOM    809  NH1 ARG   103      -1.898 -15.943  -0.111  1.00 53.96           N
ATOM    810  NH2 ARG   103      -2.339 -17.177  -2.071  1.00 53.96           N
ATOM    811  C   ARG   103       1.221 -15.608   4.299  1.00 53.96           C
ATOM    812  O   ARG   103       0.332 -15.638   5.146  1.00 53.96           O
ATOM    813  N   TRP   104       2.492 -15.340   4.618  1.00 51.58           N
ATOM    814  CA  TRP   104       2.960 -15.157   5.961  1.00 51.58           C
ATOM    815  CB  TRP   104       4.492 -14.968   5.950  1.00 51.58           C
ATOM    816  CG  TRP   104       5.185 -14.780   7.272  1.00 51.58           C
ATOM    817  CD2 TRP   104       5.972 -13.623   7.582  1.00 51.58           C
ATOM    818  CD1 TRP   104       5.289 -15.618   8.345  1.00 51.58           C
ATOM    819  NE1 TRP   104       6.078 -15.044   9.315  1.00 51.58           N
ATOM    820  CE2 TRP   104       6.511 -13.818   8.854  1.00 51.58           C
ATOM    821  CE3 TRP   104       6.238 -12.497   6.855  1.00 51.58           C
ATOM    822  CZ2 TRP   104       7.328 -12.879   9.420  1.00 51.58           C
ATOM    823  CZ3 TRP   104       7.048 -11.546   7.435  1.00 51.58           C
ATOM    824  CH2 TRP   104       7.582 -11.736   8.694  1.00 51.58           C
ATOM    825  C   TRP   104       2.261 -13.973   6.554  1.00 51.58           C
ATOM    826  O   TRP   104       1.878 -14.009   7.722  1.00 51.58           O
ATOM    827  N   CYS   105       2.093 -12.881   5.782  1.00 37.72           N
ATOM    828  CA  CYS   105       1.390 -11.745   6.292  1.00 37.72           C
ATOM    829  CB  CYS   105       1.586 -10.434   5.498  1.00 37.72           C
ATOM    830  SG  CYS   105       1.129 -10.491   3.742  1.00 37.72           S
ATOM    831  C   CYS   105      -0.069 -12.070   6.458  1.00 37.72           C
ATOM    832  O   CYS   105      -0.727 -11.523   7.338  1.00 37.72           O
ATOM    833  N   GLN   106      -0.624 -12.946   5.593  1.00 34.64           N
ATOM    834  CA  GLN   106      -2.010 -13.331   5.682  1.00 34.64           C
ATOM    835  CB  GLN   106      -2.508 -14.106   4.456  1.00 34.64           C
ATOM    836  CG  GLN   106      -2.596 -13.202   3.226  1.00 34.64           C
ATOM    837  CD  GLN   106      -3.152 -14.010   2.066  1.00 34.64           C
ATOM    838  OE1 GLN   106      -3.443 -15.198   2.199  1.00 34.64           O
ATOM    839  NE2 GLN   106      -3.309 -13.345   0.890  1.00 34.64           N
ATOM    840  C   GLN   106      -2.253 -14.154   6.919  1.00 34.64           C
ATOM    841  O   GLN   106      -3.325 -14.083   7.516  1.00 34.64           O
ATOM    842  N   LEU   107      -1.273 -14.988   7.314  1.00103.64           N
ATOM    843  CA  LEU   107      -1.333 -15.834   8.480  1.00103.64           C
ATOM    844  CB  LEU   107      -0.180 -16.849   8.600  1.00103.64           C
ATOM    845  CG  LEU   107      -0.373 -18.168   7.830  1.00103.64           C
ATOM    846  CD1 LEU   107      -0.505 -17.962   6.320  1.00103.64           C
ATOM    847  CD2 LEU   107       0.741 -19.161   8.187  1.00103.64           C
ATOM    848  C   LEU   107      -1.308 -15.042   9.750  1.00103.64           C
ATOM    849  O   LEU   107      -1.667 -15.567  10.803  1.00103.64           O
ATOM    850  N   GLY   108      -0.828 -13.786   9.720  1.00 19.73           N
ATOM    851  CA  GLY   108      -0.698 -13.071  10.958  1.00 19.73           C
ATOM    852  C   GLY   108       0.714 -13.247  11.438  1.00 19.73           C
ATOM    853  O   GLY   108       1.006 -13.102  12.624  1.00 19.73           O
ATOM    854  N   GLY   109       1.625 -13.578  10.503  1.00 19.82           N
ATOM    855  CA  GLY   109       3.022 -13.778  10.789  1.00 19.82           C
ATOM    856  C   GLY   109       3.646 -12.500  11.261  1.00 19.82           C
ATOM    857  O   GLY   109       4.588 -12.516  12.050  1.00 19.82           O
ATOM    858  N   LEU   110       3.172 -11.361  10.736  1.00 50.07           N
ATOM    859  CA  LEU   110       3.684 -10.068  11.083  1.00 50.07           C
ATOM    860  CB  LEU   110       3.133  -8.952  10.179  1.00 50.07           C
ATOM    861  CG  LEU   110       3.628  -9.093   8.727  1.00 50.07           C
ATOM    862  CD1 LEU   110       3.085  -7.973   7.824  1.00 50.07           C
ATOM    863  CD2 LEU   110       5.162  -9.201   8.684  1.00 50.07           C
ATOM    864  C   LEU   110       3.379  -9.772  12.522  1.00 50.07           C
ATOM    865  O   LEU   110       4.031  -8.919  13.122  1.00 50.07           O
ATOM    866  N   TRP   111       2.321 -10.378  13.100  1.00 48.48           N
ATOM    867  CA  TRP   111       2.088 -10.111  14.494  1.00 48.48           C
ATOM    868  CB  TRP   111       0.787 -10.703  15.055  1.00 48.48           C
ATOM    869  CG  TRP   111       0.500 -10.165  16.439  1.00 48.48           C
ATOM    870  CD2 TRP   111       1.038 -10.704  17.656  1.00 48.48           C
ATOM    871  CD1 TRP   111      -0.249  -9.083  16.796  1.00 48.48           C
ATOM    872  NE1 TRP   111      -0.203  -8.907  18.156  1.00 48.48           N
ATOM    873  CE2 TRP   111       0.585  -9.898  18.699  1.00 48.48           C
ATOM    874  CE3 TRP   111       1.847 -11.779  17.887  1.00 48.48           C
ATOM    875  CZ2 TRP   111       0.935 -10.154  19.995  1.00 48.48           C
ATOM    876  CZ3 TRP   111       2.197 -12.035  19.193  1.00 48.48           C
ATOM    877  CH2 TRP   111       1.752 -11.240  20.225  1.00 48.48           C
ATOM    878  C   TRP   111       3.224 -10.673  15.299  1.00 48.48           C
ATOM    879  O   TRP   111       3.814  -9.987  16.131  1.00 48.48           O
ATOM    880  N   THR   112       3.576 -11.949  15.052  1.00113.32           N
ATOM    881  CA  THR   112       4.630 -12.601  15.774  1.00113.32           C
ATOM    882  CB  THR   112       4.659 -14.091  15.582  1.00113.32           C
ATOM    883  OG1 THR   112       5.786 -14.634  16.242  1.00113.32           O
ATOM    884  CG2 THR   112       4.663 -14.448  14.094  1.00113.32           C
ATOM    885  C   THR   112       5.945 -11.984  15.417  1.00113.32           C
ATOM    886  O   THR   112       6.901 -12.082  16.182  1.00113.32           O
ATOM    887  N   PHE   113       6.058 -11.401  14.211  1.00 39.26           N
ATOM    888  CA  PHE   113       7.280 -10.751  13.830  1.00 39.26           C
ATOM    889  CB  PHE   113       7.220 -10.266  12.372  1.00 39.26           C
ATOM    890  CG  PHE   113       8.607 -10.014  11.903  1.00 39.26           C
ATOM    891  CD1 PHE   113       9.342 -11.039  11.353  1.00 39.26           C
ATOM    892  CD2 PHE   113       9.179  -8.769  12.012  1.00 39.26           C
ATOM    893  CE1 PHE   113      10.626 -10.830  10.913  1.00 39.26           C
ATOM    894  CE2 PHE   113      10.466  -8.555  11.573  1.00 39.26           C
ATOM    895  CZ  PHE   113      11.192  -9.585  11.022  1.00 39.26           C
ATOM    896  C   PHE   113       7.470  -9.554  14.720  1.00 39.26           C
ATOM    897  O   PHE   113       8.533  -9.373  15.314  1.00 39.26           O
ATOM    898  N   VAL   114       6.426  -8.704  14.850  1.00 36.48           N
ATOM    899  CA  VAL   114       6.516  -7.513  15.657  1.00 36.48           C
ATOM    900  CB  VAL   114       5.372  -6.545  15.495  1.00 36.48           C
ATOM    901  CG1 VAL   114       5.474  -5.869  14.125  1.00 36.48           C
ATOM    902  CG2 VAL   114       4.044  -7.289  15.687  1.00 36.48           C
ATOM    903  C   VAL   114       6.627  -7.840  17.117  1.00 36.48           C
ATOM    904  O   VAL   114       7.371  -7.184  17.843  1.00 36.48           O
ATOM    905  N   ALA   115       5.869  -8.842  17.602  1.00 25.56           N
ATOM    906  CA  ALA   115       5.874  -9.155  19.003  1.00 25.56           C
ATOM    907  CB  ALA   115       4.859 -10.252  19.378  1.00 25.56           C
ATOM    908  C   ALA   115       7.224  -9.647  19.440  1.00 25.56           C
ATOM    909  O   ALA   115       7.692  -9.296  20.522  1.00 25.56           O
ATOM    910  N   LEU   116       7.855 -10.522  18.635  1.00 47.83           N
ATOM    911  CA  LEU   116       9.116 -11.112  18.996  1.00 47.83           C
ATOM    912  CB  LEU   116       9.433 -12.316  18.100  1.00 47.83           C
ATOM    913  CG  LEU   116      10.578 -13.182  18.640  1.00 47.83           C
ATOM    914  CD1 LEU   116      10.201 -13.812  19.991  1.00 47.83           C
ATOM    915  CD2 LEU   116      10.995 -14.245  17.620  1.00 47.83           C
ATOM    916  C   LEU   116      10.239 -10.119  18.896  1.00 47.83           C
ATOM    917  O   LEU   116      11.087 -10.030  19.781  1.00 47.83           O
ATOM    918  N   HIS   117      10.279  -9.352  17.792  1.00 43.72           N
ATOM    919  CA  HIS   117      11.299  -8.360  17.581  1.00 43.72           C
ATOM    920  ND1 HIS   117      11.574 -10.009  14.987  1.00 43.72           N
ATOM    921  CG  HIS   117      11.910  -8.685  15.166  1.00 43.72           C
ATOM    922  CB  HIS   117      11.261  -7.772  16.163  1.00 43.72           C
ATOM    923  NE2 HIS   117      13.219  -9.574  13.556  1.00 43.72           N
ATOM    924  CD2 HIS   117      12.917  -8.436  14.284  1.00 43.72           C
ATOM    925  CE1 HIS   117      12.389 -10.492  14.014  1.00 43.72           C
ATOM    926  C   HIS   117      11.079  -7.272  18.580  1.00 43.72           C
ATOM    927  O   HIS   117      12.010  -6.573  18.973  1.00 43.72           O
ATOM    928  N   GLY   118       9.809  -7.052  18.953  1.00 19.66           N
ATOM    929  CA  GLY   118       9.476  -6.088  19.958  1.00 19.66           C
ATOM    930  C   GLY   118       9.997  -6.553  21.287  1.00 19.66           C
ATOM    931  O   GLY   118      10.371  -5.741  22.132  1.00 19.66           O
ATOM    932  N   ALA   119       9.952  -7.877  21.551  1.00 27.30           N
ATOM    933  CA  ALA   119      10.420  -8.373  22.817  1.00 27.30           C
ATOM    934  CB  ALA   119      10.173  -9.881  22.982  1.00 27.30           C
ATOM    935  C   ALA   119      11.896  -8.142  22.954  1.00 27.30           C
ATOM    936  O   ALA   119      12.363  -7.577  23.943  1.00 27.30           O
ATOM    937  N   PHE   120      12.669  -8.548  21.932  1.00 50.55           N
ATOM    938  CA  PHE   120      14.096  -8.404  21.941  1.00 50.55           C
ATOM    939  CB  PHE   120      14.806  -9.222  20.857  1.00 50.55           C
ATOM    940  CG  PHE   120      14.842 -10.597  21.414  1.00 50.55           C
ATOM    941  CD1 PHE   120      13.734 -11.410  21.370  1.00 50.55           C
ATOM    942  CD2 PHE   120      15.996 -11.065  21.994  1.00 50.55           C
ATOM    943  CE1 PHE   120      13.786 -12.678  21.901  1.00 50.55           C
ATOM    944  CE2 PHE   120      16.052 -12.331  22.524  1.00 50.55           C
ATOM    945  CZ  PHE   120      14.944 -13.142  22.477  1.00 50.55           C
ATOM    946  C   PHE   120      14.444  -6.960  21.828  1.00 50.55           C
ATOM    947  O   PHE   120      15.501  -6.532  22.288  1.00 50.55           O
ATOM    948  N   GLY   121      13.594  -6.174  21.150  1.00 12.90           N
ATOM    949  CA  GLY   121      13.868  -4.774  21.058  1.00 12.90           C
ATOM    950  C   GLY   121      13.831  -4.184  22.441  1.00 12.90           C
ATOM    951  O   GLY   121      14.689  -3.375  22.792  1.00 12.90           O
ATOM    952  N   LEU   122      12.830  -4.562  23.264  1.00 39.05           N
ATOM    953  CA  LEU   122      12.725  -4.023  24.595  1.00 39.05           C
ATOM    954  CB  LEU   122      11.436  -4.394  25.348  1.00 39.05           C
ATOM    955  CG  LEU   122      10.181  -3.718  24.774  1.00 39.05           C
ATOM    956  CD1 LEU   122       8.990  -3.838  25.740  1.00 39.05           C
ATOM    957  CD2 LEU   122      10.482  -2.270  24.359  1.00 39.05           C
ATOM    958  C   LEU   122      13.876  -4.494  25.422  1.00 39.05           C
ATOM    959  O   LEU   122      14.340  -3.782  26.312  1.00 39.05           O
ATOM    960  N   ILE   123      14.334  -5.733  25.171  1.00 77.97           N
ATOM    961  CA  ILE   123      15.452  -6.287  25.880  1.00 77.97           C
ATOM    962  CB  ILE   123      15.825  -7.644  25.346  1.00 77.97           C
ATOM    963  CG2 ILE   123      17.064  -8.125  26.121  1.00 77.97           C
ATOM    964  CG1 ILE   123      14.639  -8.627  25.389  1.00 77.97           C
ATOM    965  CD1 ILE   123      14.167  -8.986  26.793  1.00 77.97           C
ATOM    966  C   ILE   123      16.627  -5.406  25.573  1.00 77.97           C
ATOM    967  O   ILE   123      17.347  -4.971  26.468  1.00 77.97           O
ATOM    968  N   GLY   124      16.823  -5.096  24.281  1.00 16.34           N
ATOM    969  CA  GLY   124      17.952  -4.335  23.828  1.00 16.34           C
ATOM    970  C   GLY   124      17.906  -2.955  24.389  1.00 16.34           C
ATOM    971  O   GLY   124      18.952  -2.371  24.661  1.00 16.34           O
ATOM    972  N   PHE   125      16.699  -2.373  24.504  1.00 37.32           N
ATOM    973  CA  PHE   125      16.552  -1.042  25.017  1.00 37.32           C
ATOM    974  CB  PHE   125      15.117  -0.506  24.840  1.00 37.32           C
ATOM    975  CG  PHE   125      15.065   0.883  25.369  1.00 37.32           C
ATOM    976  CD1 PHE   125      15.682   1.915  24.698  1.00 37.32           C
ATOM    977  CD2 PHE   125      14.379   1.157  26.529  1.00 37.32           C
ATOM    978  CE1 PHE   125      15.625   3.197  25.191  1.00 37.32           C
ATOM    979  CE2 PHE   125      14.320   2.442  27.022  1.00 37.32           C
ATOM    980  CZ  PHE   125      14.947   3.464  26.353  1.00 37.32           C
ATOM    981  C   PHE   125      16.910  -1.027  26.479  1.00 37.32           C
ATOM    982  O   PHE   125      17.489  -0.060  26.970  1.00 37.32           O
ATOM    983  N   MET   126      16.524  -2.078  27.234  1.00 23.92           N
ATOM    984  CA  MET   126      16.830  -2.146  28.636  1.00 23.92           C
ATOM    985  CB  MET   126      16.150  -3.338  29.337  1.00 23.92           C
ATOM    986  CG  MET   126      16.392  -3.387  30.850  1.00 23.92           C
ATOM    987  SD  MET   126      15.372  -4.603  31.735  1.00 23.92           S
ATOM    988  CE  MET   126      16.151  -6.063  30.991  1.00 23.92           C
ATOM    989  C   MET   126      18.309  -2.281  28.812  1.00 23.92           C
ATOM    990  O   MET   126      18.898  -1.669  29.702  1.00 23.92           O
ATOM    991  N   LEU   127      18.947  -3.099  27.956  1.00 81.81           N
ATOM    992  CA  LEU   127      20.369  -3.296  28.002  1.00 81.81           C
ATOM    993  CB  LEU   127      20.891  -4.388  27.054  1.00 81.81           C
ATOM    994  CG  LEU   127      20.745  -5.819  27.613  1.00 81.81           C
ATOM    995  CD1 LEU   127      19.297  -6.157  27.974  1.00 81.81           C
ATOM    996  CD2 LEU   127      21.368  -6.840  26.653  1.00 81.81           C
ATOM    997  C   LEU   127      21.046  -2.011  27.664  1.00 81.81           C
ATOM    998  O   LEU   127      22.162  -1.745  28.106  1.00 81.81           O
ATOM    999  N   ARG   128      20.403  -1.195  26.815  1.00 62.03           N
ATOM   1000  CA  ARG   128      20.975   0.075  26.494  1.00 62.03           C
ATOM   1001  CB  ARG   128      20.107   0.880  25.521  1.00 62.03           C
ATOM   1002  CG  ARG   128      20.745   2.201  25.087  1.00 62.03           C
ATOM   1003  CD  ARG   128      19.786   3.082  24.293  1.00 62.03           C
ATOM   1004  NE  ARG   128      20.570   4.178  23.671  1.00 62.03           N
ATOM   1005  CZ  ARG   128      20.361   4.450  22.351  1.00 62.03           C
ATOM   1006  NH1 ARG   128      19.474   3.692  21.647  1.00 62.03           N
ATOM   1007  NH2 ARG   128      21.021   5.474  21.737  1.00 62.03           N
ATOM   1008  C   ARG   128      21.059   0.866  27.763  1.00 62.03           C
ATOM   1009  O   ARG   128      22.062   1.523  28.027  1.00 62.03           O
ATOM   1010  N   GLN   129      20.007   0.800  28.599  1.00 29.05           N
ATOM   1011  CA  GLN   129      19.938   1.556  29.818  1.00 29.05           C
ATOM   1012  CB  GLN   129      18.586   1.371  30.527  1.00 29.05           C
ATOM   1013  CG  GLN   129      17.423   1.944  29.716  1.00 29.05           C
ATOM   1014  CD  GLN   129      16.125   1.487  30.359  1.00 29.05           C
ATOM   1015  OE1 GLN   129      15.978   0.322  30.721  1.00 29.05           O
ATOM   1016  NE2 GLN   129      15.156   2.430  30.505  1.00 29.05           N
ATOM   1017  C   GLN   129      21.033   1.118  30.741  1.00 29.05           C
ATOM   1018  O   GLN   129      21.611   1.947  31.445  1.00 29.05           O
ATOM   1019  N   PHE   130      21.331  -0.195  30.806  1.00 44.88           N
ATOM   1020  CA  PHE   130      22.409  -0.628  31.653  1.00 44.88           C
ATOM   1021  CB  PHE   130      22.620  -2.158  31.710  1.00 44.88           C
ATOM   1022  CG  PHE   130      21.573  -2.841  32.524  1.00 44.88           C
ATOM   1023  CD1 PHE   130      21.572  -2.732  33.897  1.00 44.88           C
ATOM   1024  CD2 PHE   130      20.621  -3.627  31.916  1.00 44.88           C
ATOM   1025  CE1 PHE   130      20.618  -3.373  34.651  1.00 44.88           C
ATOM   1026  CE2 PHE   130      19.664  -4.272  32.664  1.00 44.88           C
ATOM   1027  CZ  PHE   130      19.660  -4.143  34.033  1.00 44.88           C
ATOM   1028  C   PHE   130      23.710  -0.109  31.109  1.00 44.88           C
ATOM   1029  O   PHE   130      24.542   0.413  31.849  1.00 44.88           O
ATOM   1030  N   GLU   131      23.926  -0.251  29.782  1.00 40.46           N
ATOM   1031  CA  GLU   131      25.188   0.094  29.183  1.00 40.46           C
ATOM   1032  CB  GLU   131      25.346  -0.343  27.716  1.00 40.46           C
ATOM   1033  CG  GLU   131      26.792  -0.173  27.227  1.00 40.46           C
ATOM   1034  CD  GLU   131      26.845  -0.369  25.721  1.00 40.46           C
ATOM   1035  OE1 GLU   131      25.897  -0.989  25.170  1.00 40.46           O
ATOM   1036  OE2 GLU   131      27.834   0.106  25.104  1.00 40.46           O
ATOM   1037  C   GLU   131      25.465   1.571  29.225  1.00 40.46           C
ATOM   1038  O   GLU   131      26.609   1.971  29.436  1.00 40.46           O
ATOM   1039  N   LEU   132      24.450   2.422  28.969  1.00 70.94           N
ATOM   1040  CA  LEU   132      24.651   3.851  28.981  1.00 70.94           C
ATOM   1041  CB  LEU   132      23.431   4.663  28.511  1.00 70.94           C
ATOM   1042  CG  LEU   132      23.236   4.701  26.988  1.00 70.94           C
ATOM   1043  CD1 LEU   132      24.205   5.689  26.322  1.00 70.94           C
ATOM   1044  CD2 LEU   132      23.347   3.298  26.387  1.00 70.94           C
ATOM   1045  C   LEU   132      24.951   4.319  30.366  1.00 70.94           C
ATOM   1046  O   LEU   132      25.817   5.168  30.562  1.00 70.94           O
ATOM   1047  N   ALA   133      24.231   3.783  31.365  1.00 15.88           N
ATOM   1048  CA  ALA   133      24.403   4.208  32.723  1.00 15.88           C
ATOM   1049  CB  ALA   133      23.463   3.477  33.693  1.00 15.88           C
ATOM   1050  C   ALA   133      25.802   3.900  33.130  1.00 15.88           C
ATOM   1051  O   ALA   133      26.422   4.668  33.861  1.00 15.88           O
ATOM   1052  N   ARG   134      26.327   2.750  32.672  1.00131.57           N
ATOM   1053  CA  ARG   134      27.650   2.332  33.023  1.00131.57           C
ATOM   1054  CB  ARG   134      27.989   0.942  32.451  1.00131.57           C
ATOM   1055  CG  ARG   134      29.068   0.170  33.216  1.00131.57           C
ATOM   1056  CD  ARG   134      30.398   0.904  33.397  1.00131.57           C
ATOM   1057  NE  ARG   134      30.344   1.609  34.709  1.00131.57           N
ATOM   1058  CZ  ARG   134      30.661   0.945  35.860  1.00131.57           C
ATOM   1059  NH1 ARG   134      30.997  -0.377  35.818  1.00131.57           N
ATOM   1060  NH2 ARG   134      30.634   1.605  37.054  1.00131.57           N
ATOM   1061  C   ARG   134      28.634   3.320  32.453  1.00131.57           C
ATOM   1062  O   ARG   134      29.628   3.652  33.096  1.00131.57           O
ATOM   1063  N   SER   135      28.392   3.800  31.213  1.00 26.51           N
ATOM   1064  CA  SER   135      29.283   4.721  30.554  1.00 26.51           C
ATOM   1065  CB  SER   135      28.866   4.988  29.097  1.00 26.51           C
ATOM   1066  OG  SER   135      28.861   3.776  28.359  1.00 26.51           O
ATOM   1067  C   SER   135      29.279   6.046  31.261  1.00 26.51           C
ATOM   1068  O   SER   135      30.332   6.619  31.538  1.00 26.51           O
ATOM   1069  N   VAL   136      28.070   6.563  31.553  1.00 41.09           N
ATOM   1070  CA  VAL   136      27.834   7.813  32.222  1.00 41.09           C
ATOM   1071  CB  VAL   136      26.382   8.214  32.213  1.00 41.09           C
ATOM   1072  CG1 VAL   136      25.968   8.556  30.774  1.00 41.09           C
ATOM   1073  CG2 VAL   136      25.543   7.079  32.825  1.00 41.09           C
ATOM   1074  C   VAL   136      28.294   7.702  33.649  1.00 41.09           C
ATOM   1075  O   VAL   136      28.610   8.705  34.287  1.00 41.09           O
ATOM   1076  N   GLN   137      28.352   6.463  34.177  1.00 63.57           N
ATOM   1077  CA  GLN   137      28.718   6.175  35.535  1.00 63.57           C
ATOM   1078  CB  GLN   137      30.071   6.791  35.934  1.00 63.57           C
ATOM   1079  CG  GLN   137      31.214   6.218  35.087  1.00 63.57           C
ATOM   1080  CD  GLN   137      32.549   6.716  35.621  1.00 63.57           C
ATOM   1081  OE1 GLN   137      33.462   5.926  35.851  1.00 63.57           O
ATOM   1082  NE2 GLN   137      32.678   8.056  35.818  1.00 63.57           N
ATOM   1083  C   GLN   137      27.645   6.634  36.473  1.00 63.57           C
ATOM   1084  O   GLN   137      27.921   7.039  37.602  1.00 63.57           O
ATOM   1085  N   LEU   138      26.381   6.567  36.006  1.00 41.68           N
ATOM   1086  CA  LEU   138      25.221   6.869  36.796  1.00 41.68           C
ATOM   1087  CB  LEU   138      24.097   7.556  36.006  1.00 41.68           C
ATOM   1088  CG  LEU   138      24.464   8.973  35.526  1.00 41.68           C
ATOM   1089  CD1 LEU   138      23.312   9.617  34.742  1.00 41.68           C
ATOM   1090  CD2 LEU   138      24.935   9.844  36.699  1.00 41.68           C
ATOM   1091  C   LEU   138      24.671   5.593  37.351  1.00 41.68           C
ATOM   1092  O   LEU   138      25.144   4.505  37.028  1.00 41.68           O
ATOM   1093  N   ARG   139      23.668   5.704  38.248  1.00 62.13           N
ATOM   1094  CA  ARG   139      23.041   4.543  38.818  1.00 62.13           C
ATOM   1095  CB  ARG   139      22.232   4.832  40.085  1.00 62.13           C
ATOM   1096  CG  ARG   139      23.053   5.359  41.262  1.00 62.13           C
ATOM   1097  CD  ARG   139      22.174   5.523  42.502  1.00 62.13           C
ATOM   1098  NE  ARG   139      22.959   6.108  43.615  1.00 62.13           N
ATOM   1099  CZ  ARG   139      22.398   6.112  44.858  1.00 62.13           C
ATOM   1100  NH1 ARG   139      21.196   5.497  45.062  1.00 62.13           N
ATOM   1101  NH2 ARG   139      23.033   6.723  45.899  1.00 62.13           N
ATOM   1102  C   ARG   139      22.075   4.003  37.789  1.00 62.13           C
ATOM   1103  O   ARG   139      21.593   4.719  36.913  1.00 62.13           O
ATOM   1104  N   PRO   140      21.816   2.727  37.899  1.00 85.57           N
ATOM   1105  CA  PRO   140      20.986   1.956  36.991  1.00 85.57           C
ATOM   1106  CD  PRO   140      22.765   1.874  38.600  1.00 85.57           C
ATOM   1107  CB  PRO   140      21.449   0.504  37.121  1.00 85.57           C
ATOM   1108  CG  PRO   140      22.206   0.455  38.455  1.00 85.57           C
ATOM   1109  C   PRO   140      19.489   2.077  37.122  1.00 85.57           C
ATOM   1110  O   PRO   140      18.792   1.201  36.617  1.00 85.57           O
ATOM   1111  N   TYR   141      18.958   3.108  37.792  1.00 55.37           N
ATOM   1112  CA  TYR   141      17.546   3.196  38.077  1.00 55.37           C
ATOM   1113  CB  TYR   141      17.182   4.393  38.973  1.00 55.37           C
ATOM   1114  CG  TYR   141      17.788   4.112  40.303  1.00 55.37           C
ATOM   1115  CD1 TYR   141      19.081   4.496  40.570  1.00 55.37           C
ATOM   1116  CD2 TYR   141      17.068   3.454  41.273  1.00 55.37           C
ATOM   1117  CE1 TYR   141      19.637   4.233  41.795  1.00 55.37           C
ATOM   1118  CE2 TYR   141      17.627   3.191  42.501  1.00 55.37           C
ATOM   1119  CZ  TYR   141      18.918   3.583  42.765  1.00 55.37           C
ATOM   1120  OH  TYR   141      19.511   3.323  44.018  1.00 55.37           O
ATOM   1121  C   TYR   141      16.667   3.250  36.864  1.00 55.37           C
ATOM   1122  O   TYR   141      15.530   2.783  36.926  1.00 55.37           O
ATOM   1123  N   ASN   142      17.117   3.865  35.755  1.00 26.24           N
ATOM   1124  CA  ASN   142      16.263   3.962  34.600  1.00 26.24           C
ATOM   1125  CB  ASN   142      16.933   4.669  33.407  1.00 26.24           C
ATOM   1126  CG  ASN   142      15.875   4.891  32.332  1.00 26.24           C
ATOM   1127  OD1 ASN   142      14.700   4.570  32.513  1.00 26.24           O
ATOM   1128  ND2 ASN   142      16.304   5.454  31.170  1.00 26.24           N
ATOM   1129  C   ASN   142      15.887   2.582  34.138  1.00 26.24           C
ATOM   1130  O   ASN   142      14.745   2.346  33.748  1.00 26.24           O
ATOM   1131  N   ALA   143      16.840   1.630  34.146  1.00 15.59           N
ATOM   1132  CA  ALA   143      16.558   0.289  33.706  1.00 15.59           C
ATOM   1133  CB  ALA   143      17.803  -0.616  33.718  1.00 15.59           C
ATOM   1134  C   ALA   143      15.550  -0.332  34.619  1.00 15.59           C
ATOM   1135  O   ALA   143      14.646  -1.034  34.169  1.00 15.59           O
ATOM   1136  N   ILE   144      15.687  -0.092  35.935  1.00 75.10           N
ATOM   1137  CA  ILE   144      14.791  -0.659  36.902  1.00 75.10           C
ATOM   1138  CB  ILE   144      15.184  -0.359  38.316  1.00 75.10           C
ATOM   1139  CG2 ILE   144      14.012  -0.719  39.243  1.00 75.10           C
ATOM   1140  CG1 ILE   144      16.482  -1.115  38.648  1.00 75.10           C
ATOM   1141  CD1 ILE   144      16.340  -2.632  38.504  1.00 75.10           C
ATOM   1142  C   ILE   144      13.406  -0.147  36.651  1.00 75.10           C
ATOM   1143  O   ILE   144      12.440  -0.901  36.747  1.00 75.10           O
ATOM   1144  N   ALA   145      13.272   1.152  36.332  1.00 22.03           N
ATOM   1145  CA  ALA   145      11.990   1.745  36.086  1.00 22.03           C
ATOM   1146  CB  ALA   145      12.080   3.260  35.838  1.00 22.03           C
ATOM   1147  C   ALA   145      11.363   1.123  34.874  1.00 22.03           C
ATOM   1148  O   ALA   145      10.154   0.915  34.828  1.00 22.03           O
ATOM   1149  N   PHE   146      12.188   0.819  33.859  1.00 58.46           N
ATOM   1150  CA  PHE   146      11.817   0.296  32.572  1.00 58.46           C
ATOM   1151  CB  PHE   146      12.997   0.324  31.588  1.00 58.46           C
ATOM   1152  CG  PHE   146      12.495  -0.014  30.225  1.00 58.46           C
ATOM   1153  CD1 PHE   146      11.718   0.892  29.540  1.00 58.46           C
ATOM   1154  CD2 PHE   146      12.821  -1.210  29.628  1.00 58.46           C
ATOM   1155  CE1 PHE   146      11.254   0.601  28.280  1.00 58.46           C
ATOM   1156  CE2 PHE   146      12.360  -1.504  28.367  1.00 58.46           C
ATOM   1157  CZ  PHE   146      11.574  -0.600  27.693  1.00 58.46           C
ATOM   1158  C   PHE   146      11.325  -1.109  32.685  1.00 58.46           C
ATOM   1159  O   PHE   146      10.665  -1.604  31.773  1.00 58.46           O
ATOM   1160  N   SER   147      11.714  -1.819  33.761  1.00 26.46           N
ATOM   1161  CA  SER   147      11.296  -3.181  33.932  1.00 26.46           C
ATOM   1162  CB  SER   147      11.844  -3.829  35.217  1.00 26.46           C
ATOM   1163  OG  SER   147      11.287  -3.200  36.361  1.00 26.46           O
ATOM   1164  C   SER   147       9.793  -3.227  33.996  1.00 26.46           C
ATOM   1165  O   SER   147       9.188  -4.256  33.695  1.00 26.46           O
ATOM   1166  N   GLY   148       9.144  -2.119  34.403  1.00 23.32           N
ATOM   1167  CA  GLY   148       7.713  -2.104  34.506  1.00 23.32           C
ATOM   1168  C   GLY   148       7.068  -2.294  33.156  1.00 23.32           C
ATOM   1169  O   GLY   148       6.164  -3.117  33.015  1.00 23.32           O
ATOM   1170  N   PRO   149       7.476  -1.561  32.150  1.00 56.31           N
ATOM   1171  CA  PRO   149       6.860  -1.709  30.855  1.00 56.31           C
ATOM   1172  CD  PRO   149       7.958  -0.206  32.367  1.00 56.31           C
ATOM   1173  CB  PRO   149       7.313  -0.500  30.040  1.00 56.31           C
ATOM   1174  CG  PRO   149       7.558   0.583  31.108  1.00 56.31           C
ATOM   1175  C   PRO   149       7.151  -3.023  30.204  1.00 56.31           C
ATOM   1176  O   PRO   149       6.338  -3.481  29.405  1.00 56.31           O
ATOM   1177  N   ILE   150       8.321  -3.625  30.487  1.00 24.42           N
ATOM   1178  CA  ILE   150       8.646  -4.895  29.909  1.00 24.42           C
ATOM   1179  CB  ILE   150      10.072  -5.309  30.138  1.00 24.42           C
ATOM   1180  CG2 ILE   150      10.246  -6.745  29.615  1.00 24.42           C
ATOM   1181  CG1 ILE   150      11.011  -4.298  29.461  1.00 24.42           C
ATOM   1182  CD1 ILE   150      12.478  -4.459  29.850  1.00 24.42           C
ATOM   1183  C   ILE   150       7.734  -5.919  30.499  1.00 24.42           C
ATOM   1184  O   ILE   150       7.240  -6.806  29.803  1.00 24.42           O
ATOM   1185  N   ALA   151       7.480  -5.805  31.814  1.00 18.60           N
ATOM   1186  CA  ALA   151       6.643  -6.733  32.511  1.00 18.60           C
ATOM   1187  CB  ALA   151       6.481  -6.393  34.004  1.00 18.60           C
ATOM   1188  C   ALA   151       5.288  -6.688  31.880  1.00 18.60           C
ATOM   1189  O   ALA   151       4.614  -7.713  31.782  1.00 18.60           O
ATOM   1190  N   VAL   152       4.830  -5.488  31.475  1.00 22.19           N
ATOM   1191  CA  VAL   152       3.555  -5.369  30.831  1.00 22.19           C
ATOM   1192  CB  VAL   152       3.168  -3.946  30.563  1.00 22.19           C
ATOM   1193  CG1 VAL   152       1.875  -3.945  29.731  1.00 22.19           C
ATOM   1194  CG2 VAL   152       3.040  -3.204  31.905  1.00 22.19           C
ATOM   1195  C   VAL   152       3.597  -6.074  29.505  1.00 22.19           C
ATOM   1196  O   VAL   152       2.691  -6.831  29.163  1.00 22.19           O
ATOM   1197  N   PHE   153       4.671  -5.849  28.723  1.00 38.88           N
ATOM   1198  CA  PHE   153       4.787  -6.396  27.398  1.00 38.88           C
ATOM   1199  CB  PHE   153       6.053  -5.865  26.696  1.00 38.88           C
ATOM   1200  CG  PHE   153       6.061  -6.287  25.267  1.00 38.88           C
ATOM   1201  CD1 PHE   153       5.221  -5.675  24.366  1.00 38.88           C
ATOM   1202  CD2 PHE   153       6.922  -7.259  24.822  1.00 38.88           C
ATOM   1203  CE1 PHE   153       5.220  -6.049  23.042  1.00 38.88           C
ATOM   1204  CE2 PHE   153       6.926  -7.636  23.501  1.00 38.88           C
ATOM   1205  CZ  PHE   153       6.078  -7.030  22.607  1.00 38.88           C
ATOM   1206  C   PHE   153       4.852  -7.891  27.474  1.00 38.88           C
ATOM   1207  O   PHE   153       4.180  -8.584  26.712  1.00 38.88           O
ATOM   1208  N   VAL   154       5.677  -8.430  28.393  1.00 28.42           N
ATOM   1209  CA  VAL   154       5.828  -9.853  28.500  1.00 28.42           C
ATOM   1210  CB  VAL   154       6.946 -10.262  29.416  1.00 28.42           C
ATOM   1211  CG1 VAL   154       8.276  -9.864  28.761  1.00 28.42           C
ATOM   1212  CG2 VAL   154       6.729  -9.602  30.786  1.00 28.42           C
ATOM   1213  C   VAL   154       4.555 -10.495  28.968  1.00 28.42           C
ATOM   1214  O   VAL   154       4.123 -11.502  28.410  1.00 28.42           O
ATOM   1215  N   SER   155       3.911  -9.931  30.004  1.00 30.41           N
ATOM   1216  CA  SER   155       2.732 -10.542  30.549  1.00 30.41           C
ATOM   1217  CB  SER   155       2.229  -9.835  31.814  1.00 30.41           C
ATOM   1218  OG  SER   155       3.204  -9.944  32.836  1.00 30.41           O
ATOM   1219  C   SER   155       1.607 -10.519  29.554  1.00 30.41           C
ATOM   1220  O   SER   155       0.934 -11.527  29.355  1.00 30.41           O
ATOM   1221  N   VAL   156       1.335  -9.337  28.965  1.00 44.55           N
ATOM   1222  CA  VAL   156       0.235  -9.158  28.057  1.00 44.55           C
ATOM   1223  CB  VAL   156      -0.053  -7.707  27.821  1.00 44.55           C
ATOM   1224  CG1 VAL   156      -1.215  -7.592  26.819  1.00 44.55           C
ATOM   1225  CG2 VAL   156      -0.325  -7.043  29.179  1.00 44.55           C
ATOM   1226  C   VAL   156       0.452  -9.786  26.713  1.00 44.55           C
ATOM   1227  O   VAL   156      -0.370 -10.570  26.238  1.00 44.55           O
ATOM   1228  N   PHE   157       1.552  -9.409  26.031  1.00 65.95           N
ATOM   1229  CA  PHE   157       1.799  -9.875  24.697  1.00 65.95           C
ATOM   1230  CB  PHE   157       2.756  -8.952  23.927  1.00 65.95           C
ATOM   1231  CG  PHE   157       1.988  -7.681  23.777  1.00 65.95           C
ATOM   1232  CD1 PHE   157       2.049  -6.707  24.749  1.00 65.95           C
ATOM   1233  CD2 PHE   157       1.189  -7.472  22.679  1.00 65.95           C
ATOM   1234  CE1 PHE   157       1.334  -5.538  24.619  1.00 65.95           C
ATOM   1235  CE2 PHE   157       0.471  -6.308  22.539  1.00 65.95           C
ATOM   1236  CZ  PHE   157       0.545  -5.338  23.511  1.00 65.95           C
ATOM   1237  C   PHE   157       2.295 -11.290  24.646  1.00 65.95           C
ATOM   1238  O   PHE   157       2.001 -11.994  23.683  1.00 65.95           O
ATOM   1239  N   LEU   158       3.223 -11.680  25.547  1.00113.41           N
ATOM   1240  CA  LEU   158       3.700 -13.039  25.549  1.00113.41           C
ATOM   1241  CB  LEU   158       5.189 -13.123  25.908  1.00113.41           C
ATOM   1242  CG  LEU   158       6.056 -12.271  24.963  1.00113.41           C
ATOM   1243  CD1 LEU   158       5.945 -10.773  25.290  1.00113.41           C
ATOM   1244  CD2 LEU   158       7.497 -12.787  24.887  1.00113.41           C
ATOM   1245  C   LEU   158       2.973 -14.032  26.421  1.00113.41           C
ATOM   1246  O   LEU   158       2.489 -15.061  25.956  1.00113.41           O
ATOM   1247  N   ILE   159       2.881 -13.719  27.733  1.00 38.65           N
ATOM   1248  CA  ILE   159       2.426 -14.629  28.759  1.00 38.65           C
ATOM   1249  CB  ILE   159       2.638 -14.048  30.127  1.00 38.65           C
ATOM   1250  CG2 ILE   159       1.954 -14.950  31.164  1.00 38.65           C
ATOM   1251  CG1 ILE   159       4.144 -13.837  30.370  1.00 38.65           C
ATOM   1252  CD1 ILE   159       4.463 -12.973  31.590  1.00 38.65           C
ATOM   1253  C   ILE   159       0.970 -14.942  28.617  1.00 38.65           C
ATOM   1254  O   ILE   159       0.569 -16.103  28.694  1.00 38.65           O
ATOM   1255  N   TYR   160       0.135 -13.911  28.400  1.00 46.13           N
ATOM   1256  CA  TYR   160      -1.283 -14.105  28.349  1.00 46.13           C
ATOM   1257  CB  TYR   160      -2.034 -12.765  28.222  1.00 46.13           C
ATOM   1258  CG  TYR   160      -3.496 -13.017  28.091  1.00 46.13           C
ATOM   1259  CD1 TYR   160      -4.236 -13.508  29.144  1.00 46.13           C
ATOM   1260  CD2 TYR   160      -4.135 -12.718  26.912  1.00 46.13           C
ATOM   1261  CE1 TYR   160      -5.590 -13.726  29.011  1.00 46.13           C
ATOM   1262  CE2 TYR   160      -5.486 -12.933  26.775  1.00 46.13           C
ATOM   1263  CZ  TYR   160      -6.218 -13.439  27.823  1.00 46.13           C
ATOM   1264  OH  TYR   160      -7.606 -13.662  27.683  1.00 46.13           O
ATOM   1265  C   TYR   160      -1.655 -15.010  27.200  1.00 46.13           C
ATOM   1266  O   TYR   160      -2.449 -15.928  27.397  1.00 46.13           O
ATOM   1267  N   PRO   161      -1.142 -14.817  26.012  1.00 54.39           N
ATOM   1268  CA  PRO   161      -1.501 -15.693  24.921  1.00 54.39           C
ATOM   1269  CD  PRO   161      -0.806 -13.481  25.546  1.00 54.39           C
ATOM   1270  CB  PRO   161      -0.984 -15.013  23.659  1.00 54.39           C
ATOM   1271  CG  PRO   161      -1.016 -13.517  24.022  1.00 54.39           C
ATOM   1272  C   PRO   161      -1.021 -17.099  25.099  1.00 54.39           C
ATOM   1273  O   PRO   161      -1.678 -18.012  24.600  1.00 54.39           O
ATOM   1274  N   LEU   162       0.126 -17.302  25.774  1.00 37.86           N
ATOM   1275  CA  LEU   162       0.633 -18.630  25.980  1.00 37.86           C
ATOM   1276  CB  LEU   162       2.055 -18.677  26.564  1.00 37.86           C
ATOM   1277  CG  LEU   162       3.126 -18.269  25.536  1.00 37.86           C
ATOM   1278  CD1 LEU   162       4.544 -18.392  26.117  1.00 37.86           C
ATOM   1279  CD2 LEU   162       2.946 -19.056  24.227  1.00 37.86           C
ATOM   1280  C   LEU   162      -0.308 -19.370  26.880  1.00 37.86           C
ATOM   1281  O   LEU   162      -0.474 -20.581  26.754  1.00 37.86           O
ATOM   1282  N   GLY   163      -0.908 -18.666  27.855  1.00 20.42           N
ATOM   1283  CA  GLY   163      -1.855 -19.278  28.743  1.00 20.42           C
ATOM   1284  C   GLY   163      -3.104 -19.644  27.997  1.00 20.42           C
ATOM   1285  O   GLY   163      -3.716 -20.672  28.280  1.00 20.42           O
ATOM   1286  N   GLN   164      -3.529 -18.790  27.044  1.00 39.76           N
ATOM   1287  CA  GLN   164      -4.760 -18.993  26.336  1.00 39.76           C
ATOM   1288  CB  GLN   164      -5.358 -17.697  25.764  1.00 39.76           C
ATOM   1289  CG  GLN   164      -5.685 -16.670  26.851  1.00 39.76           C
ATOM   1290  CD  GLN   164      -6.743 -17.260  27.773  1.00 39.76           C
ATOM   1291  OE1 GLN   164      -7.437 -18.213  27.420  1.00 39.76           O
ATOM   1292  NE2 GLN   164      -6.870 -16.682  28.996  1.00 39.76           N
ATOM   1293  C   GLN   164      -4.529 -19.957  25.212  1.00 39.76           C
ATOM   1294  O   GLN   164      -3.463 -20.559  25.098  1.00 39.76           O
ATOM   1295  N   SER   165      -5.567 -20.163  24.375  1.00 36.47           N
ATOM   1296  CA  SER   165      -5.539 -21.113  23.296  1.00 36.47           C
ATOM   1297  CB  SER   165      -6.909 -21.299  22.625  1.00 36.47           C
ATOM   1298  OG  SER   165      -7.873 -21.732  23.568  1.00 36.47           O
ATOM   1299  C   SER   165      -4.624 -20.675  22.194  1.00 36.47           C
ATOM   1300  O   SER   165      -4.169 -21.511  21.413  1.00 36.47           O
ATOM   1301  N   GLY   166      -4.346 -19.363  22.053  1.00 22.54           N
ATOM   1302  CA  GLY   166      -3.518 -19.030  20.928  1.00 22.54           C
ATOM   1303  C   GLY   166      -2.998 -17.631  21.040  1.00 22.54           C
ATOM   1304  O   GLY   166      -3.223 -16.927  22.022  1.00 22.54           O
ATOM   1305  N   TRP   167      -2.225 -17.243  20.005  1.00 70.13           N
ATOM   1306  CA  TRP   167      -1.687 -15.925  19.812  1.00 70.13           C
ATOM   1307  CB  TRP   167      -0.690 -15.784  18.651  1.00 70.13           C
ATOM   1308  CG  TRP   167       0.650 -16.419  18.887  1.00 70.13           C
ATOM   1309  CD2 TRP   167       1.452 -16.153  20.045  1.00 70.13           C
ATOM   1310  CD1 TRP   167       1.327 -17.341  18.146  1.00 70.13           C
ATOM   1311  NE1 TRP   167       2.515 -17.648  18.763  1.00 70.13           N
ATOM   1312  CE2 TRP   167       2.601 -16.932  19.937  1.00 70.13           C
ATOM   1313  CE3 TRP   167       1.245 -15.328  21.113  1.00 70.13           C
ATOM   1314  CZ2 TRP   167       3.566 -16.903  20.905  1.00 70.13           C
ATOM   1315  CZ3 TRP   167       2.220 -15.296  22.084  1.00 70.13           C
ATOM   1316  CH2 TRP   167       3.359 -16.069  21.982  1.00 70.13           C
ATOM   1317  C   TRP   167      -2.831 -15.031  19.430  1.00 70.13           C
ATOM   1318  O   TRP   167      -2.708 -13.809  19.433  1.00 70.13           O
ATOM   1319  N   PHE   168      -3.949 -15.644  19.003  1.00 50.78           N
ATOM   1320  CA  PHE   168      -5.120 -14.960  18.535  1.00 50.78           C
ATOM   1321  CB  PHE   168      -6.235 -15.971  18.196  1.00 50.78           C
ATOM   1322  CG  PHE   168      -7.522 -15.269  17.926  1.00 50.78           C
ATOM   1323  CD1 PHE   168      -7.757 -14.640  16.728  1.00 50.78           C
ATOM   1324  CD2 PHE   168      -8.514 -15.266  18.883  1.00 50.78           C
ATOM   1325  CE1 PHE   168      -8.951 -14.003  16.493  1.00 50.78           C
ATOM   1326  CE2 PHE   168      -9.712 -14.631  18.654  1.00 50.78           C
ATOM   1327  CZ  PHE   168      -9.931 -13.995  17.455  1.00 50.78           C
ATOM   1328  C   PHE   168      -5.639 -14.017  19.589  1.00 50.78           C
ATOM   1329  O   PHE   168      -6.018 -12.885  19.292  1.00 50.78           O
ATOM   1330  N   PHE   169      -5.656 -14.469  20.851  1.00 71.20           N
ATOM   1331  CA  PHE   169      -6.180 -13.769  21.992  1.00 71.20           C
ATOM   1332  CB  PHE   169      -6.430 -14.673  23.209  1.00 71.20           C
ATOM   1333  CG  PHE   169      -7.591 -15.538  22.850  1.00 71.20           C
ATOM   1334  CD1 PHE   169      -8.859 -15.004  22.772  1.00 71.20           C
ATOM   1335  CD2 PHE   169      -7.424 -16.881  22.602  1.00 71.20           C
ATOM   1336  CE1 PHE   169      -9.938 -15.789  22.444  1.00 71.20           C
ATOM   1337  CE2 PHE   169      -8.501 -17.675  22.275  1.00 71.20           C
ATOM   1338  CZ  PHE   169      -9.761 -17.129  22.198  1.00 71.20           C
ATOM   1339  C   PHE   169      -5.342 -12.597  22.414  1.00 71.20           C
ATOM   1340  O   PHE   169      -5.767 -11.820  23.265  1.00 71.20           O
ATOM   1341  N   ALA   170      -4.089 -12.503  21.939  1.00 38.77           N
ATOM   1342  CA  ALA   170      -3.201 -11.420  22.287  1.00 38.77           C
ATOM   1343  CB  ALA   170      -1.783 -11.592  21.713  1.00 38.77           C
ATOM   1344  C   ALA   170      -3.737 -10.112  21.769  1.00 38.77           C
ATOM   1345  O   ALA   170      -4.713 -10.064  21.023  1.00 38.77           O
ATOM   1346  N   PRO   171      -3.170  -9.024  22.239  1.00 56.92           N
ATOM   1347  CA  PRO   171      -3.556  -7.741  21.717  1.00 56.92           C
ATOM   1348  CD  PRO   171      -2.735  -8.939  23.623  1.00 56.92           C
ATOM   1349  CB  PRO   171      -3.014  -6.706  22.699  1.00 56.92           C
ATOM   1350  CG  PRO   171      -2.950  -7.473  24.033  1.00 56.92           C
ATOM   1351  C   PRO   171      -3.016  -7.587  20.334  1.00 56.92           C
ATOM   1352  O   PRO   171      -1.849  -7.903  20.107  1.00 56.92           O
ATOM   1353  N   SER   172      -3.845  -7.102  19.394  1.00 23.46           N
ATOM   1354  CA  SER   172      -3.352  -6.828  18.078  1.00 23.46           C
ATOM   1355  CB  SER   172      -4.463  -6.715  17.017  1.00 23.46           C
ATOM   1356  OG  SER   172      -5.166  -7.945  16.920  1.00 23.46           O
ATOM   1357  C   SER   172      -2.684  -5.494  18.196  1.00 23.46           C
ATOM   1358  O   SER   172      -3.082  -4.676  19.026  1.00 23.46           O
ATOM   1359  N   PHE   173      -1.653  -5.226  17.367  1.00 43.09           N
ATOM   1360  CA  PHE   173      -0.968  -3.974  17.504  1.00 43.09           C
ATOM   1361  CB  PHE   173       0.444  -3.965  16.879  1.00 43.09           C
ATOM   1362  CG  PHE   173       1.372  -4.812  17.688  1.00 43.09           C
ATOM   1363  CD1 PHE   173       2.052  -4.277  18.760  1.00 43.09           C
ATOM   1364  CD2 PHE   173       1.571  -6.137  17.375  1.00 43.09           C
ATOM   1365  CE1 PHE   173       2.912  -5.050  19.505  1.00 43.09           C
ATOM   1366  CE2 PHE   173       2.430  -6.912  18.120  1.00 43.09           C
ATOM   1367  CZ  PHE   173       3.105  -6.372  19.187  1.00 43.09           C
ATOM   1368  C   PHE   173      -1.765  -2.935  16.785  1.00 43.09           C
ATOM   1369  O   PHE   173      -1.543  -2.673  15.605  1.00 43.09           O
ATOM   1370  N   GLY   174      -2.696  -2.287  17.510  1.00 11.69           N
ATOM   1371  CA  GLY   174      -3.511  -1.278  16.903  1.00 11.69           C
ATOM   1372  C   GLY   174      -4.249  -0.567  17.986  1.00 11.69           C
ATOM   1373  O   GLY   174      -4.339  -1.045  19.114  1.00 11.69           O
ATOM   1374  N   VAL   175      -4.766   0.633  17.661  1.00 33.29           N
ATOM   1375  CA  VAL   175      -5.485   1.429  18.611  1.00 33.29           C
ATOM   1376  CB  VAL   175      -5.790   2.782  18.046  1.00 33.29           C
ATOM   1377  CG1 VAL   175      -6.574   3.599  19.084  1.00 33.29           C
ATOM   1378  CG2 VAL   175      -4.468   3.432  17.612  1.00 33.29           C
ATOM   1379  C   VAL   175      -6.795   0.789  18.987  1.00 33.29           C
ATOM   1380  O   VAL   175      -7.059   0.529  20.158  1.00 33.29           O
ATOM   1381  N   ALA   176      -7.649   0.513  17.984  1.00 25.38           N
ATOM   1382  CA  ALA   176      -8.950  -0.063  18.195  1.00 25.38           C
ATOM   1383  CB  ALA   176      -9.760  -0.140  16.891  1.00 25.38           C
ATOM   1384  C   ALA   176      -8.781  -1.459  18.696  1.00 25.38           C
ATOM   1385  O   ALA   176      -9.569  -1.938  19.507  1.00 25.38           O
ATOM   1386  N   ALA   177      -7.758  -2.156  18.171  1.00 25.73           N
ATOM   1387  CA  ALA   177      -7.477  -3.528  18.481  1.00 25.73           C
ATOM   1388  CB  ALA   177      -6.302  -4.097  17.667  1.00 25.73           C
ATOM   1389  C   ALA   177      -7.119  -3.665  19.921  1.00 25.73           C
ATOM   1390  O   ALA   177      -7.430  -4.685  20.532  1.00 25.73           O
ATOM   1391  N   ILE   178      -6.384  -2.686  20.483  1.00 69.84           N
ATOM   1392  CA  ILE   178      -6.106  -2.750  21.887  1.00 69.84           C
ATOM   1393  CB  ILE   178      -5.122  -1.738  22.407  1.00 69.84           C
ATOM   1394  CG2 ILE   178      -5.770  -0.349  22.410  1.00 69.84           C
ATOM   1395  CG1 ILE   178      -4.660  -2.161  23.810  1.00 69.84           C
ATOM   1396  CD1 ILE   178      -3.891  -3.477  23.829  1.00 69.84           C
ATOM   1397  C   ILE   178      -7.411  -2.571  22.602  1.00 69.84           C
ATOM   1398  O   ILE   178      -7.656  -3.204  23.629  1.00 69.84           O
ATOM   1399  N   PHE   179      -8.295  -1.703  22.060  1.00 44.35           N
ATOM   1400  CA  PHE   179      -9.556  -1.440  22.695  1.00 44.35           C
ATOM   1401  CB  PHE   179     -10.467  -0.436  21.964  1.00 44.35           C
ATOM   1402  CG  PHE   179      -9.861   0.923  22.046  1.00 44.35           C
ATOM   1403  CD1 PHE   179      -9.493   1.453  23.261  1.00 44.35           C
ATOM   1404  CD2 PHE   179      -9.716   1.687  20.912  1.00 44.35           C
ATOM   1405  CE1 PHE   179      -8.947   2.711  23.339  1.00 44.35           C
ATOM   1406  CE2 PHE   179      -9.174   2.949  20.984  1.00 44.35           C
ATOM   1407  CZ  PHE   179      -8.779   3.459  22.198  1.00 44.35           C
ATOM   1408  C   PHE   179     -10.335  -2.716  22.804  1.00 44.35           C
ATOM   1409  O   PHE   179     -10.939  -2.985  23.841  1.00 44.35           O
ATOM   1410  N   ARG   180     -10.345  -3.534  21.737  1.00 84.02           N
ATOM   1411  CA  ARG   180     -11.076  -4.770  21.703  1.00 84.02           C
ATOM   1412  CB  ARG   180     -10.905  -5.486  20.352  1.00 84.02           C
ATOM   1413  CG  ARG   180     -11.654  -6.814  20.228  1.00 84.02           C
ATOM   1414  CD  ARG   180     -10.728  -8.020  20.043  1.00 84.02           C
ATOM   1415  NE  ARG   180     -10.353  -8.530  21.391  1.00 84.02           N
ATOM   1416  CZ  ARG   180      -9.297  -9.387  21.519  1.00 84.02           C
ATOM   1417  NH1 ARG   180      -8.557  -9.714  20.420  1.00 84.02           N
ATOM   1418  NH2 ARG   180      -8.976  -9.925  22.730  1.00 84.02           N
ATOM   1419  C   ARG   180     -10.558  -5.670  22.781  1.00 84.02           C
ATOM   1420  O   ARG   180     -11.319  -6.346  23.471  1.00 84.02           O
ATOM   1421  N   PHE   181      -9.227  -5.678  22.948  1.00 30.18           N
ATOM   1422  CA  PHE   181      -8.543  -6.471  23.924  1.00 30.18           C
ATOM   1423  CB  PHE   181      -7.021  -6.266  23.817  1.00 30.18           C
ATOM   1424  CG  PHE   181      -6.314  -7.112  24.819  1.00 30.18           C
ATOM   1425  CD1 PHE   181      -6.045  -8.433  24.552  1.00 30.18           C
ATOM   1426  CD2 PHE   181      -5.906  -6.576  26.019  1.00 30.18           C
ATOM   1427  CE1 PHE   181      -5.385  -9.213  25.475  1.00 30.18           C
ATOM   1428  CE2 PHE   181      -5.246  -7.347  26.943  1.00 30.18           C
ATOM   1429  CZ  PHE   181      -4.985  -8.669  26.672  1.00 30.18           C
ATOM   1430  C   PHE   181      -8.980  -6.009  25.280  1.00 30.18           C
ATOM   1431  O   PHE   181      -9.156  -6.821  26.187  1.00 30.18           O
ATOM   1432  N   ILE   182      -9.141  -4.682  25.453  1.00 29.90           N
ATOM   1433  CA  ILE   182      -9.539  -4.098  26.707  1.00 29.90           C
ATOM   1434  CB  ILE   182      -9.645  -2.604  26.623  1.00 29.90           C
ATOM   1435  CG2 ILE   182     -10.179  -2.098  27.974  1.00 29.90           C
ATOM   1436  CG1 ILE   182      -8.308  -1.975  26.202  1.00 29.90           C
ATOM   1437  CD1 ILE   182      -8.450  -0.522  25.760  1.00 29.90           C
ATOM   1438  C   ILE   182     -10.924  -4.569  27.060  1.00 29.90           C
ATOM   1439  O   ILE   182     -11.174  -5.035  28.172  1.00 29.90           O
ATOM   1440  N   LEU   183     -11.862  -4.468  26.098  1.00 82.28           N
ATOM   1441  CA  LEU   183     -13.237  -4.842  26.284  1.00 82.28           C
ATOM   1442  CB  LEU   183     -14.168  -4.427  25.125  1.00 82.28           C
ATOM   1443  CG  LEU   183     -14.512  -2.921  25.085  1.00 82.28           C
ATOM   1444  CD1 LEU   183     -15.361  -2.510  26.298  1.00 82.28           C
ATOM   1445  CD2 LEU   183     -13.267  -2.038  24.926  1.00 82.28           C
ATOM   1446  C   LEU   183     -13.340  -6.327  26.469  1.00 82.28           C
ATOM   1447  O   LEU   183     -14.284  -6.816  27.088  1.00 82.28           O
ATOM   1448  N   PHE   184     -12.406  -7.084  25.873  1.00 33.07           N
ATOM   1449  CA  PHE   184     -12.364  -8.514  25.977  1.00 33.07           C
ATOM   1450  CB  PHE   184     -11.212  -9.087  25.132  1.00 33.07           C
ATOM   1451  CG  PHE   184     -11.296 -10.571  25.076  1.00 33.07           C
ATOM   1452  CD1 PHE   184     -12.118 -11.188  24.161  1.00 33.07           C
ATOM   1453  CD2 PHE   184     -10.543 -11.345  25.925  1.00 33.07           C
ATOM   1454  CE1 PHE   184     -12.191 -12.559  24.102  1.00 33.07           C
ATOM   1455  CE2 PHE   184     -10.614 -12.716  25.870  1.00 33.07           C
ATOM   1456  CZ  PHE   184     -11.441 -13.328  24.958  1.00 33.07           C
ATOM   1457  C   PHE   184     -12.118  -8.879  27.415  1.00 33.07           C
ATOM   1458  O   PHE   184     -12.724  -9.808  27.943  1.00 33.07           O
ATOM   1459  N   PHE   185     -11.197  -8.157  28.085  1.00 61.41           N
ATOM   1460  CA  PHE   185     -10.869  -8.380  29.464  1.00 61.41           C
ATOM   1461  CB  PHE   185      -9.631  -7.582  29.918  1.00 61.41           C
ATOM   1462  CG  PHE   185      -8.443  -8.438  29.646  1.00 61.41           C
ATOM   1463  CD1 PHE   185      -8.323  -9.132  28.466  1.00 61.41           C
ATOM   1464  CD2 PHE   185      -7.419  -8.513  30.566  1.00 61.41           C
ATOM   1465  CE1 PHE   185      -7.219  -9.918  28.221  1.00 61.41           C
ATOM   1466  CE2 PHE   185      -6.311  -9.293  30.324  1.00 61.41           C
ATOM   1467  CZ  PHE   185      -6.213 -10.001  29.151  1.00 61.41           C
ATOM   1468  C   PHE   185     -12.030  -8.074  30.349  1.00 61.41           C
ATOM   1469  O   PHE   185     -12.207  -8.735  31.371  1.00 61.41           O
ATOM   1470  N   GLN   186     -12.819  -7.026  30.037  1.00 41.42           N
ATOM   1471  CA  GLN   186     -13.951  -6.756  30.875  1.00 41.42           C
ATOM   1472  CB  GLN   186     -14.670  -5.440  30.542  1.00 41.42           C
ATOM   1473  CG  GLN   186     -16.023  -5.288  31.244  1.00 41.42           C
ATOM   1474  CD  GLN   186     -15.821  -5.239  32.751  1.00 41.42           C
ATOM   1475  OE1 GLN   186     -14.701  -5.241  33.258  1.00 41.42           O
ATOM   1476  NE2 GLN   186     -16.957  -5.196  33.498  1.00 41.42           N
ATOM   1477  C   GLN   186     -14.976  -7.845  30.768  1.00 41.42           C
ATOM   1478  O   GLN   186     -15.412  -8.396  31.779  1.00 41.42           O
ATOM   1479  N   GLY   187     -15.381  -8.204  29.535  1.00 30.30           N
ATOM   1480  CA  GLY   187     -16.443  -9.156  29.404  1.00 30.30           C
ATOM   1481  C   GLY   187     -16.037 -10.519  29.878  1.00 30.30           C
ATOM   1482  O   GLY   187     -16.752 -11.141  30.662  1.00 30.30           O
ATOM   1483  N   PHE   188     -14.903 -11.045  29.370  1.00 61.11           N
ATOM   1484  CA  PHE   188     -14.494 -12.376  29.717  1.00 61.11           C
ATOM   1485  CB  PHE   188     -13.492 -12.976  28.713  1.00 61.11           C
ATOM   1486  CG  PHE   188     -14.246 -13.348  27.480  1.00 61.11           C
ATOM   1487  CD1 PHE   188     -14.725 -12.388  26.616  1.00 61.11           C
ATOM   1488  CD2 PHE   188     -14.461 -14.675  27.179  1.00 61.11           C
ATOM   1489  CE1 PHE   188     -15.418 -12.748  25.482  1.00 61.11           C
ATOM   1490  CE2 PHE   188     -15.151 -15.039  26.046  1.00 61.11           C
ATOM   1491  CZ  PHE   188     -15.631 -14.074  25.194  1.00 61.11           C
ATOM   1492  C   PHE   188     -13.893 -12.489  31.095  1.00 61.11           C
ATOM   1493  O   PHE   188     -14.180 -13.428  31.837  1.00 61.11           O
ATOM   1494  N   HIS   189     -12.942 -11.590  31.408  1.00 78.07           N
ATOM   1495  CA  HIS   189     -12.178 -11.621  32.629  1.00 78.07           C
ATOM   1496  ND1 HIS   189      -9.680 -13.509  31.871  1.00 78.07           N
ATOM   1497  CG  HIS   189     -10.106 -12.264  31.467  1.00 78.07           C
ATOM   1498  CB  HIS   189     -10.711 -11.246  32.390  1.00 78.07           C
ATOM   1499  NE2 HIS   189      -9.344 -13.403  29.678  1.00 78.07           N
ATOM   1500  CD2 HIS   189      -9.892 -12.214  30.124  1.00 78.07           C
ATOM   1501  CE1 HIS   189      -9.235 -14.149  30.762  1.00 78.07           C
ATOM   1502  C   HIS   189     -12.722 -10.871  33.814  1.00 78.07           C
ATOM   1503  O   HIS   189     -12.435 -11.240  34.953  1.00 78.07           O
ATOM   1504  N   ASN   190     -13.496  -9.792  33.586  1.00 61.05           N
ATOM   1505  CA  ASN   190     -13.940  -8.915  34.643  1.00 61.05           C
ATOM   1506  CB  ASN   190     -14.879  -9.585  35.659  1.00 61.05           C
ATOM   1507  CG  ASN   190     -15.727  -8.472  36.267  1.00 61.05           C
ATOM   1508  OD1 ASN   190     -15.381  -7.294  36.186  1.00 61.05           O
ATOM   1509  ND2 ASN   190     -16.881  -8.846  36.879  1.00 61.05           N
ATOM   1510  C   ASN   190     -12.713  -8.386  35.330  1.00 61.05           C
ATOM   1511  O   ASN   190     -12.585  -8.399  36.553  1.00 61.05           O
ATOM   1512  N   TRP   191     -11.792  -7.868  34.492  1.00 78.44           N
ATOM   1513  CA  TRP   191     -10.473  -7.375  34.782  1.00 78.44           C
ATOM   1514  CB  TRP   191      -9.695  -7.148  33.467  1.00 78.44           C
ATOM   1515  CG  TRP   191      -8.306  -6.565  33.555  1.00 78.44           C
ATOM   1516  CD2 TRP   191      -7.230  -7.113  34.336  1.00 78.44           C
ATOM   1517  CD1 TRP   191      -7.821  -5.435  32.969  1.00 78.44           C
ATOM   1518  NE1 TRP   191      -6.499  -5.263  33.299  1.00 78.44           N
ATOM   1519  CE2 TRP   191      -6.126  -6.282  34.152  1.00 78.44           C
ATOM   1520  CE3 TRP   191      -7.169  -8.214  35.145  1.00 78.44           C
ATOM   1521  CZ2 TRP   191      -4.939  -6.543  34.773  1.00 78.44           C
ATOM   1522  CZ3 TRP   191      -5.969  -8.475  35.769  1.00 78.44           C
ATOM   1523  CH2 TRP   191      -4.874  -7.655  35.583  1.00 78.44           C
ATOM   1524  C   TRP   191     -10.483  -6.164  35.665  1.00 78.44           C
ATOM   1525  O   TRP   191      -9.515  -5.920  36.384  1.00 78.44           O
ATOM   1526  N   THR   192     -11.540  -5.336  35.615  1.00 27.16           N
ATOM   1527  CA  THR   192     -11.588  -4.204  36.501  1.00 27.16           C
ATOM   1528  CB  THR   192     -12.773  -3.321  36.241  1.00 27.16           C
ATOM   1529  OG1 THR   192     -13.978  -4.063  36.360  1.00 27.16           O
ATOM   1530  CG2 THR   192     -12.639  -2.732  34.822  1.00 27.16           C
ATOM   1531  C   THR   192     -11.650  -4.704  37.916  1.00 27.16           C
ATOM   1532  O   THR   192     -11.030  -4.134  38.811  1.00 27.16           O
ATOM   1533  N   LEU   193     -12.387  -5.807  38.153  1.00 50.58           N
ATOM   1534  CA  LEU   193     -12.570  -6.363  39.470  1.00 50.58           C
ATOM   1535  CB  LEU   193     -13.562  -7.535  39.530  1.00 50.58           C
ATOM   1536  CG  LEU   193     -15.038  -7.137  39.364  1.00 50.58           C
ATOM   1537  CD1 LEU   193     -15.946  -8.358  39.546  1.00 50.58           C
ATOM   1538  CD2 LEU   193     -15.433  -5.992  40.305  1.00 50.58           C
ATOM   1539  C   LEU   193     -11.288  -6.887  40.043  1.00 50.58           C
ATOM   1540  O   LEU   193     -11.148  -6.941  41.264  1.00 50.58           O
ATOM   1541  N   ASN   194     -10.346  -7.351  39.203  1.00 37.29           N
ATOM   1542  CA  ASN   194      -9.136  -7.944  39.709  1.00 37.29           C
ATOM   1543  CB  ASN   194      -8.240  -8.485  38.579  1.00 37.29           C
ATOM   1544  CG  ASN   194      -7.281  -9.529  39.133  1.00 37.29           C
ATOM   1545  OD1 ASN   194      -6.892  -9.494  40.300  1.00 37.29           O
ATOM   1546  ND2 ASN   194      -6.890 -10.504  38.266  1.00 37.29           N
ATOM   1547  C   ASN   194      -8.358  -6.913  40.488  1.00 37.29           C
ATOM   1548  O   ASN   194      -8.161  -5.786  40.037  1.00 37.29           O
ATOM   1549  N   PRO   195      -7.905  -7.288  41.666  1.00 51.62           N
ATOM   1550  CA  PRO   195      -7.172  -6.390  42.532  1.00 51.62           C
ATOM   1551  CD  PRO   195      -8.537  -8.371  42.407  1.00 51.62           C
ATOM   1552  CB  PRO   195      -7.065  -7.110  43.875  1.00 51.62           C
ATOM   1553  CG  PRO   195      -8.274  -8.061  43.888  1.00 51.62           C
ATOM   1554  C   PRO   195      -5.837  -6.004  41.984  1.00 51.62           C
ATOM   1555  O   PRO   195      -5.310  -4.967  42.384  1.00 51.62           O
ATOM   1556  N   PHE   196      -5.247  -6.849  41.123  1.00 46.85           N
ATOM   1557  CA  PHE   196      -3.969  -6.561  40.546  1.00 46.85           C
ATOM   1558  CB  PHE   196      -3.351  -7.781  39.860  1.00 46.85           C
ATOM   1559  CG  PHE   196      -2.838  -8.577  41.005  1.00 46.85           C
ATOM   1560  CD1 PHE   196      -3.683  -9.354  41.763  1.00 46.85           C
ATOM   1561  CD2 PHE   196      -1.507  -8.505  41.345  1.00 46.85           C
ATOM   1562  CE1 PHE   196      -3.199 -10.072  42.830  1.00 46.85           C
ATOM   1563  CE2 PHE   196      -1.019  -9.223  42.410  1.00 46.85           C
ATOM   1564  CZ  PHE   196      -1.865 -10.010  43.153  1.00 46.85           C
ATOM   1565  C   PHE   196      -4.085  -5.417  39.597  1.00 46.85           C
ATOM   1566  O   PHE   196      -3.179  -4.592  39.510  1.00 46.85           O
ATOM   1567  N   HIS   197      -5.189  -5.362  38.833  1.00 36.54           N
ATOM   1568  CA  HIS   197      -5.436  -4.263  37.946  1.00 36.54           C
ATOM   1569  ND1 HIS   197      -8.144  -2.638  36.222  1.00 36.54           N
ATOM   1570  CG  HIS   197      -7.001  -3.399  36.114  1.00 36.54           C
ATOM   1571  CB  HIS   197      -6.661  -4.523  37.050  1.00 36.54           C
ATOM   1572  NE2 HIS   197      -7.028  -1.862  34.462  1.00 36.54           N
ATOM   1573  CD2 HIS   197      -6.329  -2.910  35.035  1.00 36.54           C
ATOM   1574  CE1 HIS   197      -8.110  -1.736  35.208  1.00 36.54           C
ATOM   1575  C   HIS   197      -5.676  -3.034  38.773  1.00 36.54           C
ATOM   1576  O   HIS   197      -5.279  -1.932  38.398  1.00 36.54           O
ATOM   1577  N   MET   198      -6.336  -3.203  39.939  1.00 32.98           N
ATOM   1578  CA  MET   198      -6.672  -2.106  40.808  1.00 32.98           C
ATOM   1579  CB  MET   198      -7.336  -2.567  42.121  1.00 32.98           C
ATOM   1580  CG  MET   198      -8.724  -3.196  41.996  1.00 32.98           C
ATOM   1581  SD  MET   198     -10.052  -2.021  41.607  1.00 32.98           S
ATOM   1582  CE  MET   198     -11.350  -2.978  42.446  1.00 32.98           C
ATOM   1583  C   MET   198      -5.415  -1.425  41.248  1.00 32.98           C
ATOM   1584  O   MET   198      -5.336  -0.199  41.277  1.00 32.98           O
ATOM   1585  N   MET   199      -4.404  -2.227  41.620  1.00 37.07           N
ATOM   1586  CA  MET   199      -3.135  -1.766  42.100  1.00 37.07           C
ATOM   1587  CB  MET   199      -2.253  -2.965  42.483  1.00 37.07           C
ATOM   1588  CG  MET   199      -2.948  -3.899  43.481  1.00 37.07           C
ATOM   1589  SD  MET   199      -2.220  -5.559  43.633  1.00 37.07           S
ATOM   1590  CE  MET   199      -0.896  -5.071  44.771  1.00 37.07           C
ATOM   1591  C   MET   199      -2.465  -1.048  40.972  1.00 37.07           C
ATOM   1592  O   MET   199      -1.737  -0.080  41.183  1.00 37.07           O
ATOM   1593  N   GLY   200      -2.660  -1.548  39.735  1.00 14.61           N
ATOM   1594  CA  GLY   200      -2.062  -0.951  38.574  1.00 14.61           C
ATOM   1595  C   GLY   200      -2.631   0.413  38.323  1.00 14.61           C
ATOM   1596  O   GLY   200      -1.902   1.340  37.978  1.00 14.61           O
ATOM   1597  N   VAL   201      -3.962   0.566  38.464  1.00 19.05           N
ATOM   1598  CA  VAL   201      -4.586   1.835  38.212  1.00 19.05           C
ATOM   1599  CB  VAL   201      -6.084   1.772  38.292  1.00 19.05           C
ATOM   1600  CG1 VAL   201      -6.648   3.200  38.178  1.00 19.05           C
ATOM   1601  CG2 VAL   201      -6.581   0.827  37.183  1.00 19.05           C
ATOM   1602  C   VAL   201      -4.088   2.820  39.222  1.00 19.05           C
ATOM   1603  O   VAL   201      -3.822   3.977  38.902  1.00 19.05           O
ATOM   1604  N   ALA   202      -3.937   2.372  40.481  1.00 13.89           N
ATOM   1605  CA  ALA   202      -3.474   3.233  41.531  1.00 13.89           C
ATOM   1606  CB  ALA   202      -3.393   2.518  42.893  1.00 13.89           C
ATOM   1607  C   ALA   202      -2.095   3.697  41.179  1.00 13.89           C
ATOM   1608  O   ALA   202      -1.743   4.849  41.419  1.00 13.89           O
ATOM   1609  N   GLY   203      -1.266   2.797  40.619  1.00 18.38           N
ATOM   1610  CA  GLY   203       0.076   3.154  40.256  1.00 18.38           C
ATOM   1611  C   GLY   203       0.085   4.157  39.140  1.00 18.38           C
ATOM   1612  O   GLY   203       0.868   5.106  39.173  1.00 18.38           O
ATOM   1613  N   VAL   204      -0.746   3.949  38.096  1.00 28.82           N
ATOM   1614  CA  VAL   204      -0.768   4.832  36.961  1.00 28.82           C
ATOM   1615  CB  VAL   204      -1.579   4.288  35.824  1.00 28.82           C
ATOM   1616  CG1 VAL   204      -1.569   5.327  34.689  1.00 28.82           C
ATOM   1617  CG2 VAL   204      -0.995   2.926  35.418  1.00 28.82           C
ATOM   1618  C   VAL   204      -1.348   6.165  37.337  1.00 28.82           C
ATOM   1619  O   VAL   204      -0.782   7.209  37.019  1.00 28.82           O
ATOM   1620  N   LEU   205      -2.505   6.164  38.028  1.00 26.96           N
ATOM   1621  CA  LEU   205      -3.151   7.392  38.397  1.00 26.96           C
ATOM   1622  CB  LEU   205      -4.521   7.188  39.072  1.00 26.96           C
ATOM   1623  CG  LEU   205      -5.589   6.541  38.172  1.00 26.96           C
ATOM   1624  CD1 LEU   205      -6.926   6.386  38.916  1.00 26.96           C
ATOM   1625  CD2 LEU   205      -5.730   7.297  36.841  1.00 26.96           C
ATOM   1626  C   LEU   205      -2.297   8.102  39.387  1.00 26.96           C
ATOM   1627  O   LEU   205      -2.186   9.325  39.356  1.00 26.96           O
ATOM   1628  N   GLY   206      -1.685   7.337  40.309  1.00 11.39           N
ATOM   1629  CA  GLY   206      -0.882   7.921  41.339  1.00 11.39           C
ATOM   1630  C   GLY   206       0.293   8.624  40.729  1.00 11.39           C
ATOM   1631  O   GLY   206       0.674   9.704  41.176  1.00 11.39           O
ATOM   1632  N   ALA   207       0.934   8.003  39.724  1.00 21.24           N
ATOM   1633  CA  ALA   207       2.074   8.580  39.067  1.00 21.24           C
ATOM   1634  CB  ALA   207       2.744   7.607  38.083  1.00 21.24           C
ATOM   1635  C   ALA   207       1.666   9.790  38.292  1.00 21.24           C
ATOM   1636  O   ALA   207       2.404  10.769  38.237  1.00 21.24           O
ATOM   1637  N   ALA   208       0.490   9.740  37.640  1.00 13.09           N
ATOM   1638  CA  ALA   208       0.039  10.863  36.873  1.00 13.09           C
ATOM   1639  CB  ALA   208      -1.323  10.628  36.200  1.00 13.09           C
ATOM   1640  C   ALA   208      -0.116  11.990  37.831  1.00 13.09           C
ATOM   1641  O   ALA   208       0.194  13.135  37.511  1.00 13.09           O
ATOM   1642  N   LEU   209      -0.621  11.680  39.039  1.00 27.89           N
ATOM   1643  CA  LEU   209      -0.802  12.673  40.054  1.00 27.89           C
ATOM   1644  CB  LEU   209      -1.458  12.100  41.322  1.00 27.89           C
ATOM   1645  CG  LEU   209      -1.652  13.143  42.439  1.00 27.89           C
ATOM   1646  CD1 LEU   209      -2.624  14.256  42.013  1.00 27.89           C
ATOM   1647  CD2 LEU   209      -2.073  12.464  43.750  1.00 27.89           C
ATOM   1648  C   LEU   209       0.554  13.192  40.446  1.00 27.89           C
ATOM   1649  O   LEU   209       0.769  14.400  40.510  1.00 27.89           O
ATOM   1650  N   LEU   210       1.524  12.283  40.677  1.00 39.00           N
ATOM   1651  CA  LEU   210       2.836  12.686  41.104  1.00 39.00           C
ATOM   1652  CB  LEU   210       3.804  11.535  41.411  1.00 39.00           C
ATOM   1653  CG  LEU   210       3.568  10.876  42.774  1.00 39.00           C
ATOM   1654  CD1 LEU   210       4.596   9.757  43.009  1.00 39.00           C
ATOM   1655  CD2 LEU   210       3.551  11.929  43.896  1.00 39.00           C
ATOM   1656  C   LEU   210       3.506  13.510  40.061  1.00 39.00           C
ATOM   1657  O   LEU   210       4.238  14.442  40.385  1.00 39.00           O
ATOM   1658  N   CYS   211       3.320  13.160  38.779  1.00 19.07           N
ATOM   1659  CA  CYS   211       3.970  13.907  37.749  1.00 19.07           C
ATOM   1660  CB  CYS   211       3.683  13.333  36.349  1.00 19.07           C
ATOM   1661  SG  CYS   211       4.556  14.219  35.023  1.00 19.07           S
ATOM   1662  C   CYS   211       3.453  15.310  37.794  1.00 19.07           C
ATOM   1663  O   CYS   211       4.227  16.267  37.786  1.00 19.07           O
ATOM   1664  N   ALA   212       2.115  15.463  37.854  1.00 27.04           N
ATOM   1665  CA  ALA   212       1.505  16.761  37.854  1.00 27.04           C
ATOM   1666  CB  ALA   212      -0.030  16.707  37.747  1.00 27.04           C
ATOM   1667  C   ALA   212       1.829  17.522  39.107  1.00 27.04           C
ATOM   1668  O   ALA   212       2.174  18.701  39.044  1.00 27.04           O
ATOM   1669  N   ILE   213       1.731  16.870  40.285  1.00 41.57           N
ATOM   1670  CA  ILE   213       1.889  17.578  41.528  1.00 41.57           C
ATOM   1671  CB  ILE   213       1.469  16.801  42.750  1.00 41.57           C
ATOM   1672  CG2 ILE   213       0.017  16.363  42.513  1.00 41.57           C
ATOM   1673  CG1 ILE   213       2.385  15.614  43.064  1.00 41.57           C
ATOM   1674  CD1 ILE   213       2.098  15.007  44.438  1.00 41.57           C
ATOM   1675  C   ILE   213       3.298  18.051  41.715  1.00 41.57           C
ATOM   1676  O   ILE   213       3.516  19.170  42.177  1.00 41.57           O
ATOM   1677  N   HIS   214       4.297  17.207  41.393  1.00 30.55           N
ATOM   1678  CA  HIS   214       5.668  17.593  41.578  1.00 30.55           C
ATOM   1679  ND1 HIS   214       8.576  17.410  42.748  1.00 30.55           N
ATOM   1680  CG  HIS   214       8.096  16.878  41.571  1.00 30.55           C
ATOM   1681  CB  HIS   214       6.673  16.450  41.353  1.00 30.55           C
ATOM   1682  NE2 HIS   214      10.291  17.345  41.336  1.00 30.55           N
ATOM   1683  CD2 HIS   214       9.157  16.846  40.720  1.00 30.55           C
ATOM   1684  CE1 HIS   214       9.893  17.672  42.551  1.00 30.55           C
ATOM   1685  C   HIS   214       6.027  18.713  40.655  1.00 30.55           C
ATOM   1686  O   HIS   214       6.697  19.660  41.063  1.00 30.55           O
ATOM   1687  N   GLY   215       5.589  18.639  39.385  1.00  9.56           N
ATOM   1688  CA  GLY   215       5.932  19.650  38.428  1.00  9.56           C
ATOM   1689  C   GLY   215       5.360  20.961  38.867  1.00  9.56           C
ATOM   1690  O   GLY   215       6.015  21.995  38.754  1.00  9.56           O
ATOM   1691  N   ALA   216       4.107  20.951  39.356  1.00 19.66           N
ATOM   1692  CA  ALA   216       3.446  22.154  39.771  1.00 19.66           C
ATOM   1693  CB  ALA   216       1.983  21.913  40.183  1.00 19.66           C
ATOM   1694  C   ALA   216       4.151  22.743  40.957  1.00 19.66           C
ATOM   1695  O   ALA   216       4.337  23.956  41.030  1.00 19.66           O
ATOM   1696  N   THR   217       4.555  21.901  41.930  1.00 38.25           N
ATOM   1697  CA  THR   217       5.184  22.395  43.123  1.00 38.25           C
ATOM   1698  CB  THR   217       5.304  21.390  44.244  1.00 38.25           C
ATOM   1699  OG1 THR   217       5.900  20.178  43.808  1.00 38.25           O
ATOM   1700  CG2 THR   217       3.914  21.135  44.842  1.00 38.25           C
ATOM   1701  C   THR   217       6.523  23.016  42.842  1.00 38.25           C
ATOM   1702  O   THR   217       6.862  24.042  43.431  1.00 38.25           O
ATOM   1703  N   VAL   218       7.330  22.418  41.947  1.00 20.59           N
ATOM   1704  CA  VAL   218       8.614  22.983  41.636  1.00 20.59           C
ATOM   1705  CB  VAL   218       9.420  22.156  40.677  1.00 20.59           C
ATOM   1706  CG1 VAL   218      10.648  22.977  40.247  1.00 20.59           C
ATOM   1707  CG2 VAL   218       9.786  20.829  41.365  1.00 20.59           C
ATOM   1708  C   VAL   218       8.421  24.329  41.008  1.00 20.59           C
ATOM   1709  O   VAL   218       9.101  25.292  41.360  1.00 20.59           O
ATOM   1710  N   GLU   219       7.462  24.438  40.072  1.00 65.23           N
ATOM   1711  CA  GLU   219       7.221  25.648  39.338  1.00 65.23           C
ATOM   1712  CB  GLU   219       6.127  25.480  38.268  1.00 65.23           C
ATOM   1713  CG  GLU   219       6.488  24.473  37.170  1.00 65.23           C
ATOM   1714  CD  GLU   219       7.633  25.052  36.342  1.00 65.23           C
ATOM   1715  OE1 GLU   219       7.736  26.303  36.241  1.00 65.23           O
ATOM   1716  OE2 GLU   219       8.430  24.240  35.803  1.00 65.23           O
ATOM   1717  C   GLU   219       6.766  26.744  40.259  1.00 65.23           C
ATOM   1718  O   GLU   219       7.103  27.905  40.041  1.00 65.23           O
ATOM   1719  N   ASN   220       5.924  26.431  41.261  1.00 61.29           N
ATOM   1720  CA  ASN   220       5.425  27.443  42.155  1.00 61.29           C
ATOM   1721  CB  ASN   220       4.091  27.078  42.828  1.00 61.29           C
ATOM   1722  CG  ASN   220       4.285  25.878  43.737  1.00 61.29           C
ATOM   1723  OD1 ASN   220       5.058  25.928  44.691  1.00 61.29           O
ATOM   1724  ND2 ASN   220       3.548  24.773  43.449  1.00 61.29           N
ATOM   1725  C   ASN   220       6.418  27.850  43.219  1.00 61.29           C
ATOM   1726  O   ASN   220       6.343  28.957  43.741  1.00 61.29           O
ATOM   1727  N   THR   221       7.296  26.927  43.654  1.00 69.46           N
ATOM   1728  CA  THR   221       8.280  27.130  44.690  1.00 69.46           C
ATOM   1729  CB  THR   221       8.615  25.882  45.458  1.00 69.46           C
ATOM   1730  OG1 THR   221       9.153  24.890  44.598  1.00 69.46           O
ATOM   1731  CG2 THR   221       7.333  25.377  46.141  1.00 69.46           C
ATOM   1732  C   THR   221       9.559  27.779  44.226  1.00 69.46           C
ATOM   1733  O   THR   221      10.414  28.077  45.058  1.00 69.46           O
ATOM   1734  N   LEU   222       9.769  27.947  42.905  1.00 54.99           N
ATOM   1735  CA  LEU   222      11.007  28.414  42.340  1.00 54.99           C
ATOM   1736  CB  LEU   222      10.875  28.749  40.842  1.00 54.99           C
ATOM   1737  CG  LEU   222      10.587  27.537  39.933  1.00 54.99           C
ATOM   1738  CD1 LEU   222      10.353  27.970  38.476  1.00 54.99           C
ATOM   1739  CD2 LEU   222      11.710  26.493  40.028  1.00 54.99           C
ATOM   1740  C   LEU   222      11.501  29.658  43.019  1.00 54.99           C
ATOM   1741  O   LEU   222      10.722  30.505  43.456  1.00 54.99           O
ATOM   1742  N   PHE   223      12.847  29.760  43.153  1.00 47.67           N
ATOM   1743  CA  PHE   223      13.479  30.922  43.713  1.00 47.67           C
ATOM   1744  CB  PHE   223      14.936  30.706  44.166  1.00 47.67           C
ATOM   1745  CG  PHE   223      14.987  29.686  45.251  1.00 47.67           C
ATOM   1746  CD1 PHE   223      14.611  30.003  46.536  1.00 47.67           C
ATOM   1747  CD2 PHE   223      15.438  28.412  44.989  1.00 47.67           C
ATOM   1748  CE1 PHE   223      14.666  29.061  47.539  1.00 47.67           C
ATOM   1749  CE2 PHE   223      15.496  27.466  45.988  1.00 47.67           C
ATOM   1750  CZ  PHE   223      15.107  27.789  47.264  1.00 47.67           C
ATOM   1751  C   PHE   223      13.551  31.918  42.600  1.00 47.67           C
ATOM   1752  O   PHE   223      13.652  31.539  41.435  1.00 47.67           O
ATOM   1753  N   GLU   224      13.501  33.228  42.921  1.00 69.09           N
ATOM   1754  CA  GLU   224      13.548  34.177  41.850  1.00 69.09           C
ATOM   1755  CB  GLU   224      12.739  35.458  42.131  1.00 69.09           C
ATOM   1756  CG  GLU   224      13.222  36.288  43.320  1.00 69.09           C
ATOM   1757  CD  GLU   224      13.922  37.536  42.802  1.00 69.09           C
ATOM   1758  OE1 GLU   224      13.765  37.837  41.590  1.00 69.09           O
ATOM   1759  OE2 GLU   224      14.608  38.210  43.616  1.00 69.09           O
ATOM   1760  C   GLU   224      14.980  34.508  41.590  1.00 69.09           C
ATOM   1761  O   GLU   224      15.574  35.362  42.245  1.00 69.09           O
ATOM   1762  N   ASP   225      15.574  33.740  40.657  1.00 48.40           N
ATOM   1763  CA  ASP   225      16.919  33.863  40.183  1.00 48.40           C
ATOM   1764  CB  ASP   225      17.442  32.556  39.572  1.00 48.40           C
ATOM   1765  CG  ASP   225      17.641  31.589  40.730  1.00 48.40           C
ATOM   1766  OD1 ASP   225      17.962  32.067  41.851  1.00 48.40           O
ATOM   1767  OD2 ASP   225      17.474  30.359  40.511  1.00 48.40           O
ATOM   1768  C   ASP   225      17.051  34.966  39.174  1.00 48.40           C
ATOM   1769  O   ASP   225      18.121  35.559  39.055  1.00 48.40           O
ATOM   1770  N   GLY   226      15.982  35.266  38.403  1.00 23.27           N
ATOM   1771  CA  GLY   226      16.131  36.225  37.339  1.00 23.27           C
ATOM   1772  C   GLY   226      15.138  37.345  37.479  1.00 23.27           C
ATOM   1773  O   GLY   226      14.224  37.302  38.300  1.00 23.27           O
ATOM   1774  N   ASP   227      15.377  38.423  36.698  1.00 45.10           N
ATOM   1775  CA  ASP   227      14.583  39.621  36.634  1.00 45.10           C
ATOM   1776  CB  ASP   227      15.294  40.760  35.893  1.00 45.10           C
ATOM   1777  CG  ASP   227      16.443  41.194  36.765  1.00 45.10           C
ATOM   1778  OD1 ASP   227      16.508  40.665  37.904  1.00 45.10           O
ATOM   1779  OD2 ASP   227      17.257  42.049  36.323  1.00 45.10           O
ATOM   1780  C   ASP   227      13.297  39.445  35.889  1.00 45.10           C
ATOM   1781  O   ASP   227      12.259  39.955  36.312  1.00 45.10           O
ATOM   1782  N   GLY   228      13.341  38.719  34.754  1.00 19.63           N
ATOM   1783  CA  GLY   228      12.225  38.697  33.848  1.00 19.63           C
ATOM   1784  C   GLY   228      11.117  37.813  34.322  1.00 19.63           C
ATOM   1785  O   GLY   228      11.266  37.022  35.249  1.00 19.63           O
ATOM   1786  N   ALA   229       9.952  37.963  33.653  1.00 24.01           N
ATOM   1787  CA  ALA   229       8.748  37.223  33.895  1.00 24.01           C
ATOM   1788  CB  ALA   229       7.565  37.715  33.047  1.00 24.01           C
ATOM   1789  C   ALA   229       8.984  35.789  33.553  1.00 24.01           C
ATOM   1790  O   ALA   229       8.417  34.900  34.187  1.00 24.01           O
ATOM   1791  N   ASN   230       9.804  35.538  32.511  1.00 39.02           N
ATOM   1792  CA  ASN   230      10.086  34.204  32.061  1.00 39.02           C
ATOM   1793  CB  ASN   230      10.792  34.210  30.694  1.00 39.02           C
ATOM   1794  CG  ASN   230      10.723  32.823  30.071  1.00 39.02           C
ATOM   1795  OD1 ASN   230      11.058  31.816  30.692  1.00 39.02           O
ATOM   1796  ND2 ASN   230      10.270  32.766  28.793  1.00 39.02           N
ATOM   1797  C   ASN   230      11.015  33.578  33.061  1.00 39.02           C
ATOM   1798  O   ASN   230      12.171  33.977  33.196  1.00 39.02           O
ATOM   1799  N   THR   231      10.492  32.584  33.801  1.00 46.23           N
ATOM   1800  CA  THR   231      11.169  31.897  34.862  1.00 46.23           C
ATOM   1801  CB  THR   231      10.242  31.104  35.730  1.00 46.23           C
ATOM   1802  OG1 THR   231       9.210  31.924  36.254  1.00 46.23           O
ATOM   1803  CG2 THR   231      11.084  30.546  36.886  1.00 46.23           C
ATOM   1804  C   THR   231      12.196  30.932  34.345  1.00 46.23           C
ATOM   1805  O   THR   231      13.143  30.600  35.057  1.00 46.23           O
ATOM   1806  N   PHE   232      12.015  30.420  33.114  1.00 47.89           N
ATOM   1807  CA  PHE   232      12.864  29.398  32.563  1.00 47.89           C
ATOM   1808  CB  PHE   232      12.406  28.888  31.183  1.00 47.89           C
ATOM   1809  CG  PHE   232      11.129  28.140  31.389  1.00 47.89           C
ATOM   1810  CD1 PHE   232      11.133  26.912  32.015  1.00 47.89           C
ATOM   1811  CD2 PHE   232       9.931  28.652  30.944  1.00 47.89           C
ATOM   1812  CE1 PHE   232       9.964  26.214  32.210  1.00 47.89           C
ATOM   1813  CE2 PHE   232       8.759  27.960  31.132  1.00 47.89           C
ATOM   1814  CZ  PHE   232       8.774  26.741  31.767  1.00 47.89           C
ATOM   1815  C   PHE   232      14.278  29.891  32.430  1.00 47.89           C
ATOM   1816  O   PHE   232      15.215  29.106  32.555  1.00 47.89           O
ATOM   1817  N   ARG   233      14.457  31.195  32.142  1.00 88.40           N
ATOM   1818  CA  ARG   233      15.729  31.850  31.941  1.00 88.40           C
ATOM   1819  CB  ARG   233      15.597  33.347  31.589  1.00 88.40           C
ATOM   1820  CG  ARG   233      15.227  33.652  30.136  1.00 88.40           C
ATOM   1821  CD  ARG   233      15.450  35.122  29.746  1.00 88.40           C
ATOM   1822  NE  ARG   233      14.225  35.909  30.076  1.00 88.40           N
ATOM   1823  CZ  ARG   233      14.301  37.261  30.265  1.00 88.40           C
ATOM   1824  NH1 ARG   233      15.516  37.879  30.337  1.00 88.40           N
ATOM   1825  NH2 ARG   233      13.161  38.002  30.381  1.00 88.40           N
ATOM   1826  C   ARG   233      16.552  31.818  33.197  1.00 88.40           C
ATOM   1827  O   ARG   233      17.775  31.921  33.156  1.00 88.40           O
ATOM   1828  N   ALA   234      15.885  31.742  34.355  1.00 52.85           N
ATOM   1829  CA  ALA   234      16.433  31.802  35.680  1.00 52.85           C
ATOM   1830  CB  ALA   234      15.344  31.824  36.765  1.00 52.85           C
ATOM   1831  C   ALA   234      17.356  30.658  36.008  1.00 52.85           C
ATOM   1832  O   ALA   234      18.134  30.772  36.955  1.00 52.85           O
ATOM   1833  N   PHE   235      17.225  29.501  35.326  1.00 59.82           N
ATOM   1834  CA  PHE   235      17.968  28.310  35.663  1.00 59.82           C
ATOM   1835  CB  PHE   235      17.082  27.064  35.430  1.00 59.82           C
ATOM   1836  CG  PHE   235      17.748  25.766  35.752  1.00 59.82           C
ATOM   1837  CD1 PHE   235      17.987  25.391  37.052  1.00 59.82           C
ATOM   1838  CD2 PHE   235      18.083  24.895  34.739  1.00 59.82           C
ATOM   1839  CE1 PHE   235      18.580  24.183  37.334  1.00 59.82           C
ATOM   1840  CE2 PHE   235      18.674  23.687  35.014  1.00 59.82           C
ATOM   1841  CZ  PHE   235      18.926  23.326  36.317  1.00 59.82           C
ATOM   1842  C   PHE   235      19.244  28.187  34.876  1.00 59.82           C
ATOM   1843  O   PHE   235      19.263  28.286  33.651  1.00 59.82           O
ATOM   1844  N   ASN   236      20.366  27.968  35.600  1.00 37.40           N
ATOM   1845  CA  ASN   236      21.653  27.723  35.005  1.00 37.40           C
ATOM   1846  CB  ASN   236      22.818  28.389  35.761  1.00 37.40           C
ATOM   1847  CG  ASN   236      24.077  28.303  34.909  1.00 37.40           C
ATOM   1848  OD1 ASN   236      24.052  27.838  33.771  1.00 37.40           O
ATOM   1849  ND2 ASN   236      25.223  28.763  35.481  1.00 37.40           N
ATOM   1850  C   ASN   236      21.828  26.236  35.125  1.00 37.40           C
ATOM   1851  O   ASN   236      21.593  25.668  36.190  1.00 37.40           O
ATOM   1852  N   PRO   237      22.200  25.573  34.063  1.00 61.91           N
ATOM   1853  CA  PRO   237      22.284  24.137  34.126  1.00 61.91           C
ATOM   1854  CD  PRO   237      21.840  26.040  32.734  1.00 61.91           C
ATOM   1855  CB  PRO   237      22.429  23.678  32.677  1.00 61.91           C
ATOM   1856  CG  PRO   237      21.687  24.770  31.882  1.00 61.91           C
ATOM   1857  C   PRO   237      23.305  23.576  35.067  1.00 61.91           C
ATOM   1858  O   PRO   237      23.070  22.502  35.619  1.00 61.91           O
ATOM   1859  N   THR   238      24.449  24.257  35.225  1.00 45.76           N
ATOM   1860  CA  THR   238      25.536  23.825  36.062  1.00 45.76           C
ATOM   1861  CB  THR   238      26.797  24.585  35.776  1.00 45.76           C
ATOM   1862  OG1 THR   238      27.133  24.488  34.402  1.00 45.76           O
ATOM   1863  CG2 THR   238      27.922  23.987  36.632  1.00 45.76           C
ATOM   1864  C   THR   238      25.277  24.041  37.527  1.00 45.76           C
ATOM   1865  O   THR   238      25.722  23.251  38.358  1.00 45.76           O
ATOM   1866  N   GLN   239      24.551  25.127  37.865  1.00 53.41           N
ATOM   1867  CA  GLN   239      24.447  25.640  39.207  1.00 53.41           C
ATOM   1868  CB  GLN   239      23.412  26.763  39.358  1.00 53.41           C
ATOM   1869  CG  GLN   239      21.971  26.304  39.139  1.00 53.41           C
ATOM   1870  CD  GLN   239      21.103  27.546  39.220  1.00 53.41           C
ATOM   1871  OE1 GLN   239      21.609  28.667  39.275  1.00 53.41           O
ATOM   1872  NE2 GLN   239      19.759  27.342  39.217  1.00 53.41           N
ATOM   1873  C   GLN   239      24.188  24.594  40.240  1.00 53.41           C
ATOM   1874  O   GLN   239      23.438  23.639  40.046  1.00 53.41           O
ATOM   1875  N   ALA   240      24.923  24.752  41.361  1.00 34.83           N
ATOM   1876  CA  ALA   240      24.893  23.956  42.553  1.00 34.83           C
ATOM   1877  CB  ALA   240      26.058  24.284  43.505  1.00 34.83           C
ATOM   1878  C   ALA   240      23.625  24.148  43.325  1.00 34.83           C
ATOM   1879  O   ALA   240      23.079  23.194  43.875  1.00 34.83           O
ATOM   1880  N   GLU   241      23.130  25.399  43.396  1.00 41.88           N
ATOM   1881  CA  GLU   241      22.024  25.690  44.261  1.00 41.88           C
ATOM   1882  CB  GLU   241      21.855  27.182  44.600  1.00 41.88           C
ATOM   1883  CG  GLU   241      20.894  27.402  45.769  1.00 41.88           C
ATOM   1884  CD  GLU   241      21.048  28.828  46.274  1.00 41.88           C
ATOM   1885  OE1 GLU   241      21.959  29.538  45.773  1.00 41.88           O
ATOM   1886  OE2 GLU   241      20.259  29.221  47.175  1.00 41.88           O
ATOM   1887  C   GLU   241      20.735  25.167  43.716  1.00 41.88           C
ATOM   1888  O   GLU   241      20.564  24.956  42.517  1.00 41.88           O
ATOM   1889  N   GLU   242      19.808  24.919  44.659  1.00 47.53           N
ATOM   1890  CA  GLU   242      18.483  24.419  44.458  1.00 47.53           C
ATOM   1891  CB  GLU   242      17.870  24.169  45.849  1.00 47.53           C
ATOM   1892  CG  GLU   242      16.525  23.469  45.961  1.00 47.53           C
ATOM   1893  CD  GLU   242      16.283  23.382  47.463  1.00 47.53           C
ATOM   1894  OE1 GLU   242      17.284  23.133  48.186  1.00 47.53           O
ATOM   1895  OE2 GLU   242      15.122  23.577  47.913  1.00 47.53           O
ATOM   1896  C   GLU   242      17.721  25.505  43.751  1.00 47.53           C
ATOM   1897  O   GLU   242      17.778  26.671  44.138  1.00 47.53           O
ATOM   1898  N   THR   243      17.014  25.139  42.663  1.00 35.06           N
ATOM   1899  CA  THR   243      16.246  26.042  41.855  1.00 35.06           C
ATOM   1900  CB  THR   243      15.850  25.461  40.532  1.00 35.06           C
ATOM   1901  OG1 THR   243      17.004  25.083  39.796  1.00 35.06           O
ATOM   1902  CG2 THR   243      15.058  26.527  39.759  1.00 35.06           C
ATOM   1903  C   THR   243      14.981  26.447  42.553  1.00 35.06           C
ATOM   1904  O   THR   243      14.466  27.541  42.326  1.00 35.06           O
ATOM   1905  N   TYR   244      14.415  25.550  43.384  1.00 43.30           N
ATOM   1906  CA  TYR   244      13.155  25.825  44.019  1.00 43.30           C
ATOM   1907  CB  TYR   244      11.998  24.971  43.475  1.00 43.30           C
ATOM   1908  CG  TYR   244      12.339  23.526  43.607  1.00 43.30           C
ATOM   1909  CD1 TYR   244      13.029  22.883  42.606  1.00 43.30           C
ATOM   1910  CD2 TYR   244      11.963  22.813  44.722  1.00 43.30           C
ATOM   1911  CE1 TYR   244      13.341  21.548  42.716  1.00 43.30           C
ATOM   1912  CE2 TYR   244      12.274  21.478  44.836  1.00 43.30           C
ATOM   1913  CZ  TYR   244      12.964  20.841  43.833  1.00 43.30           C
ATOM   1914  OH  TYR   244      13.282  19.469  43.947  1.00 43.30           O
ATOM   1915  C   TYR   244      13.271  25.590  45.493  1.00 43.30           C
ATOM   1916  O   TYR   244      14.192  24.919  45.957  1.00 43.30           O
ATOM   1917  N   SER   245      12.321  26.155  46.272  1.00 34.39           N
ATOM   1918  CA  SER   245      12.402  26.068  47.703  1.00 34.39           C
ATOM   1919  CB  SER   245      11.776  27.282  48.416  1.00 34.39           C
ATOM   1920  OG  SER   245      11.880  27.131  49.825  1.00 34.39           O
ATOM   1921  C   SER   245      11.678  24.844  48.176  1.00 34.39           C
ATOM   1922  O   SER   245      10.455  24.732  48.083  1.00 34.39           O
ATOM   1923  N   MET   246      12.458  23.876  48.697  1.00 36.32           N
ATOM   1924  CA  MET   246      11.928  22.655  49.237  1.00 36.32           C
ATOM   1925  CB  MET   246      12.996  21.589  49.533  1.00 36.32           C
ATOM   1926  CG  MET   246      12.393  20.192  49.698  1.00 36.32           C
ATOM   1927  SD  MET   246      11.774  19.480  48.142  1.00 36.32           S
ATOM   1928  CE  MET   246      10.840  18.125  48.909  1.00 36.32           C
ATOM   1929  C   MET   246      11.200  22.940  50.515  1.00 36.32           C
ATOM   1930  O   MET   246      10.210  22.285  50.832  1.00 36.32           O
ATOM   1931  N   VAL   247      11.714  23.908  51.301  1.00 20.50           N
ATOM   1932  CA  VAL   247      11.158  24.247  52.580  1.00 20.50           C
ATOM   1933  CB  VAL   247      11.970  25.303  53.269  1.00 20.50           C
ATOM   1934  CG1 VAL   247      11.275  25.679  54.585  1.00 20.50           C
ATOM   1935  CG2 VAL   247      13.408  24.776  53.440  1.00 20.50           C
ATOM   1936  C   VAL   247       9.775  24.778  52.387  1.00 20.50           C
ATOM   1937  O   VAL   247       8.846  24.365  53.080  1.00 20.50           O
ATOM   1938  N   THR   248       9.603  25.704  51.426  1.00 86.90           N
ATOM   1939  CA  THR   248       8.323  26.297  51.189  1.00 86.90           C
ATOM   1940  CB  THR   248       8.388  27.489  50.282  1.00 86.90           C
ATOM   1941  OG1 THR   248       7.158  28.192  50.322  1.00 86.90           O
ATOM   1942  CG2 THR   248       8.694  27.036  48.851  1.00 86.90           C
ATOM   1943  C   THR   248       7.388  25.271  50.635  1.00 86.90           C
ATOM   1944  O   THR   248       6.204  25.267  50.968  1.00 86.90           O
ATOM   1945  N   ALA   249       7.895  24.369  49.771  1.00 18.31           N
ATOM   1946  CA  ALA   249       7.086  23.327  49.202  1.00 18.31           C
ATOM   1947  CB  ALA   249       7.859  22.432  48.220  1.00 18.31           C
ATOM   1948  C   ALA   249       6.567  22.456  50.307  1.00 18.31           C
ATOM   1949  O   ALA   249       5.434  21.987  50.249  1.00 18.31           O
ATOM   1950  N   ASN   250       7.396  22.194  51.333  1.00 23.75           N
ATOM   1951  CA  ASN   250       7.005  21.346  52.430  1.00 23.75           C
ATOM   1952  CB  ASN   250       8.150  21.135  53.437  1.00 23.75           C
ATOM   1953  CG  ASN   250       7.768  20.032  54.414  1.00 23.75           C
ATOM   1954  OD1 ASN   250       6.594  19.798  54.701  1.00 23.75           O
ATOM   1955  ND2 ASN   250       8.802  19.325  54.946  1.00 23.75           N
ATOM   1956  C   ASN   250       5.871  21.989  53.172  1.00 23.75           C
ATOM   1957  O   ASN   250       4.884  21.329  53.490  1.00 23.75           O
ATOM   1958  N   ARG   251       5.972  23.308  53.442  1.00100.83           N
ATOM   1959  CA  ARG   251       4.989  24.043  54.199  1.00100.83           C
ATOM   1960  CB  ARG   251       5.400  25.520  54.379  1.00100.83           C
ATOM   1961  CG  ARG   251       4.348  26.465  54.980  1.00100.83           C
ATOM   1962  CD  ARG   251       4.162  26.364  56.497  1.00100.83           C
ATOM   1963  NE  ARG   251       3.133  25.326  56.781  1.00100.83           N
ATOM   1964  CZ  ARG   251       3.417  24.323  57.662  1.00100.83           C
ATOM   1965  NH1 ARG   251       4.683  24.203  58.153  1.00100.83           N
ATOM   1966  NH2 ARG   251       2.449  23.436  58.037  1.00100.83           N
ATOM   1967  C   ARG   251       3.684  24.037  53.462  1.00100.83           C
ATOM   1968  O   ARG   251       2.624  23.944  54.077  1.00100.83           O
ATOM   1969  N   PHE   252       3.724  24.162  52.121  1.00 30.58           N
ATOM   1970  CA  PHE   252       2.503  24.222  51.368  1.00 30.58           C
ATOM   1971  CB  PHE   252       2.751  24.416  49.860  1.00 30.58           C
ATOM   1972  CG  PHE   252       1.431  24.457  49.166  1.00 30.58           C
ATOM   1973  CD1 PHE   252       0.721  25.634  49.087  1.00 30.58           C
ATOM   1974  CD2 PHE   252       0.901  23.322  48.596  1.00 30.58           C
ATOM   1975  CE1 PHE   252      -0.495  25.676  48.447  1.00 30.58           C
ATOM   1976  CE2 PHE   252      -0.315  23.356  47.955  1.00 30.58           C
ATOM   1977  CZ  PHE   252      -1.013  24.535  47.881  1.00 30.58           C
ATOM   1978  C   PHE   252       1.715  22.956  51.531  1.00 30.58           C
ATOM   1979  O   PHE   252       0.541  22.995  51.894  1.00 30.58           O
ATOM   1980  N   TRP   253       2.342  21.792  51.284  1.00 53.03           N
ATOM   1981  CA  TRP   253       1.638  20.541  51.375  1.00 53.03           C
ATOM   1982  CB  TRP   253       2.420  19.319  50.861  1.00 53.03           C
ATOM   1983  CG  TRP   253       2.447  19.147  49.362  1.00 53.03           C
ATOM   1984  CD2 TRP   253       1.329  18.644  48.611  1.00 53.03           C
ATOM   1985  CD1 TRP   253       3.440  19.388  48.457  1.00 53.03           C
ATOM   1986  NE1 TRP   253       3.012  19.057  47.191  1.00 53.03           N
ATOM   1987  CE2 TRP   253       1.715  18.601  47.272  1.00 53.03           C
ATOM   1988  CE3 TRP   253       0.083  18.253  49.006  1.00 53.03           C
ATOM   1989  CZ2 TRP   253       0.858  18.157  46.304  1.00 53.03           C
ATOM   1990  CZ3 TRP   253      -0.779  17.807  48.027  1.00 53.03           C
ATOM   1991  CH2 TRP   253      -0.399  17.759  46.702  1.00 53.03           C
ATOM   1992  C   TRP   253       1.265  20.234  52.781  1.00 53.03           C
ATOM   1993  O   TRP   253       0.231  19.619  53.031  1.00 53.03           O
ATOM   1994  N   SER   254       2.120  20.608  53.744  1.00 25.22           N
ATOM   1995  CA  SER   254       1.833  20.266  55.101  1.00 25.22           C
ATOM   1996  CB  SER   254       2.897  20.823  56.060  1.00 25.22           C
ATOM   1997  OG  SER   254       2.711  20.297  57.362  1.00 25.22           O
ATOM   1998  C   SER   254       0.502  20.859  55.461  1.00 25.22           C
ATOM   1999  O   SER   254      -0.361  20.174  56.008  1.00 25.22           O
ATOM   2000  N   GLN   255       0.305  22.162  55.174  1.00 37.72           N
ATOM   2001  CA  GLN   255      -0.939  22.800  55.499  1.00 37.72           C
ATOM   2002  CB  GLN   255      -0.888  24.334  55.382  1.00 37.72           C
ATOM   2003  CG  GLN   255       0.077  24.997  56.364  1.00 37.72           C
ATOM   2004  CD  GLN   255      -0.086  26.505  56.218  1.00 37.72           C
ATOM   2005  OE1 GLN   255      -0.858  26.986  55.390  1.00 37.72           O
ATOM   2006  NE2 GLN   255       0.656  27.278  57.055  1.00 37.72           N
ATOM   2007  C   GLN   255      -2.062  22.344  54.613  1.00 37.72           C
ATOM   2008  O   GLN   255      -3.155  22.054  55.099  1.00 37.72           O
ATOM   2009  N   ILE   256      -1.844  22.293  53.280  1.00 93.49           N
ATOM   2010  CA  ILE   256      -2.939  21.940  52.422  1.00 93.49           C
ATOM   2011  CB  ILE   256      -2.618  22.120  50.966  1.00 93.49           C
ATOM   2012  CG2 ILE   256      -3.731  21.441  50.151  1.00 93.49           C
ATOM   2013  CG1 ILE   256      -2.419  23.608  50.636  1.00 93.49           C
ATOM   2014  CD1 ILE   256      -3.684  24.442  50.846  1.00 93.49           C
ATOM   2015  C   ILE   256      -3.340  20.507  52.593  1.00 93.49           C
ATOM   2016  O   ILE   256      -4.477  20.221  52.966  1.00 93.49           O
ATOM   2017  N   PHE   257      -2.413  19.567  52.307  1.00109.53           N
ATOM   2018  CA  PHE   257      -2.714  18.166  52.402  1.00109.53           C
ATOM   2019  CB  PHE   257      -1.831  17.266  51.525  1.00109.53           C
ATOM   2020  CG  PHE   257      -2.519  15.944  51.508  1.00109.53           C
ATOM   2021  CD1 PHE   257      -2.260  15.001  52.474  1.00109.53           C
ATOM   2022  CD2 PHE   257      -3.443  15.657  50.529  1.00109.53           C
ATOM   2023  CE1 PHE   257      -2.905  13.788  52.462  1.00109.53           C
ATOM   2024  CE2 PHE   257      -4.091  14.443  50.511  1.00109.53           C
ATOM   2025  CZ  PHE   257      -3.822  13.503  51.479  1.00109.53           C
ATOM   2026  C   PHE   257      -2.619  17.655  53.804  1.00109.53           C
ATOM   2027  O   PHE   257      -3.408  16.811  54.218  1.00109.53           O
ATOM   2028  N   GLY   258      -1.627  18.136  54.573  1.00 20.00           N
ATOM   2029  CA  GLY   258      -1.415  17.637  55.901  1.00 20.00           C
ATOM   2030  C   GLY   258      -0.133  16.852  55.903  1.00 20.00           C
ATOM   2031  O   GLY   258       0.531  16.760  56.934  1.00 20.00           O
ATOM   2032  N   VAL   259       0.255  16.263  54.749  1.00 26.27           N
ATOM   2033  CA  VAL   259       1.500  15.543  54.683  1.00 26.27           C
ATOM   2034  CB  VAL   259       1.358  14.058  54.540  1.00 26.27           C
ATOM   2035  CG1 VAL   259       0.792  13.489  55.845  1.00 26.27           C
ATOM   2036  CG2 VAL   259       0.476  13.770  53.316  1.00 26.27           C
ATOM   2037  C   VAL   259       2.249  16.025  53.483  1.00 26.27           C
ATOM   2038  O   VAL   259       1.654  16.339  52.453  1.00 26.27           O
ATOM   2039  N   ALA   260       3.591  16.088  53.595  1.00 24.83           N
ATOM   2040  CA  ALA   260       4.412  16.571  52.523  1.00 24.83           C
ATOM   2041  CB  ALA   260       4.751  18.066  52.659  1.00 24.83           C
ATOM   2042  C   ALA   260       5.714  15.833  52.539  1.00 24.83           C
ATOM   2043  O   ALA   260       6.036  15.130  53.496  1.00 24.83           O
ATOM   2044  N   PHE   261       6.481  15.947  51.431  1.00 53.88           N
ATOM   2045  CA  PHE   261       7.790  15.348  51.339  1.00 53.88           C
ATOM   2046  CB  PHE   261       8.291  15.169  49.889  1.00 53.88           C
ATOM   2047  CG  PHE   261       7.630  14.025  49.206  1.00 53.88           C
ATOM   2048  CD1 PHE   261       6.446  14.196  48.528  1.00 53.88           C
ATOM   2049  CD2 PHE   261       8.210  12.777  49.232  1.00 53.88           C
ATOM   2050  CE1 PHE   261       5.846  13.133  47.894  1.00 53.88           C
ATOM   2051  CE2 PHE   261       7.612  11.713  48.597  1.00 53.88           C
ATOM   2052  CZ  PHE   261       6.426  11.889  47.926  1.00 53.88           C
ATOM   2053  C   PHE   261       8.787  16.274  51.967  1.00 53.88           C
ATOM   2054  O   PHE   261       8.746  17.488  51.763  1.00 53.88           O
ATOM   2055  N   SER   262       9.645  15.705  52.836  1.00 55.14           N
ATOM   2056  CA  SER   262      10.767  16.361  53.449  1.00 55.14           C
ATOM   2057  CB  SER   262      11.053  15.804  54.853  1.00 55.14           C
ATOM   2058  OG  SER   262      11.445  14.441  54.751  1.00 55.14           O
ATOM   2059  C   SER   262      12.015  16.126  52.642  1.00 55.14           C
ATOM   2060  O   SER   262      13.002  16.837  52.815  1.00 55.14           O
ATOM   2061  N   ASN   263      12.055  15.088  51.779  1.00 63.84           N
ATOM   2062  CA  ASN   263      13.318  14.873  51.119  1.00 63.84           C
ATOM   2063  CB  ASN   263      14.187  13.746  51.709  1.00 63.84           C
ATOM   2064  CG  ASN   263      13.535  12.403  51.473  1.00 63.84           C
ATOM   2065  OD1 ASN   263      14.242  11.410  51.312  1.00 63.84           O
ATOM   2066  ND2 ASN   263      12.176  12.363  51.447  1.00 63.84           N
ATOM   2067  C   ASN   263      13.131  14.646  49.657  1.00 63.84           C
ATOM   2068  O   ASN   263      12.211  13.957  49.215  1.00 63.84           O
ATOM   2069  N   LYS   264      14.031  15.264  48.870  1.00 53.24           N
ATOM   2070  CA  LYS   264      14.014  15.210  47.442  1.00 53.24           C
ATOM   2071  CB  LYS   264      15.069  16.127  46.804  1.00 53.24           C
ATOM   2072  CG  LYS   264      14.867  17.605  47.145  1.00 53.24           C
ATOM   2073  CD  LYS   264      16.019  18.508  46.705  1.00 53.24           C
ATOM   2074  CE  LYS   264      15.873  19.955  47.185  1.00 53.24           C
ATOM   2075  NZ  LYS   264      14.581  20.514  46.725  1.00 53.24           N
ATOM   2076  C   LYS   264      14.299  13.812  46.989  1.00 53.24           C
ATOM   2077  O   LYS   264      13.716  13.340  46.015  1.00 53.24           O
ATOM   2078  N   ARG   265      15.225  13.116  47.675  1.00 80.30           N
ATOM   2079  CA  ARG   265      15.610  11.800  47.254  1.00 80.30           C
ATOM   2080  CB  ARG   265      16.772  11.227  48.083  1.00 80.30           C
ATOM   2081  CG  ARG   265      17.400   9.988  47.452  1.00 80.30           C
ATOM   2082  CD  ARG   265      16.815   8.664  47.948  1.00 80.30           C
ATOM   2083  NE  ARG   265      17.422   7.584  47.124  1.00 80.30           N
ATOM   2084  CZ  ARG   265      17.457   6.299  47.580  1.00 80.30           C
ATOM   2085  NH1 ARG   265      16.933   5.988  48.802  1.00 80.30           N
ATOM   2086  NH2 ARG   265      18.011   5.321  46.804  1.00 80.30           N
ATOM   2087  C   ARG   265      14.452  10.858  47.361  1.00 80.30           C
ATOM   2088  O   ARG   265      14.201  10.083  46.441  1.00 80.30           O
ATOM   2089  N   TRP   266      13.708  10.893  48.486  1.00 58.78           N
ATOM   2090  CA  TRP   266      12.588  10.004  48.612  1.00 58.78           C
ATOM   2091  CB  TRP   266      11.936   9.901  50.004  1.00 58.78           C
ATOM   2092  CG  TRP   266      10.574   9.228  50.001  1.00 58.78           C
ATOM   2093  CD2 TRP   266      10.303   7.833  49.745  1.00 58.78           C
ATOM   2094  CD1 TRP   266       9.357   9.819  50.183  1.00 58.78           C
ATOM   2095  NE1 TRP   266       8.352   8.890  50.071  1.00 58.78           N
ATOM   2096  CE2 TRP   266       8.917   7.663  49.798  1.00 58.78           C
ATOM   2097  CE3 TRP   266      11.130   6.780  49.478  1.00 58.78           C
ATOM   2098  CZ2 TRP   266       8.341   6.439  49.584  1.00 58.78           C
ATOM   2099  CZ3 TRP   266      10.543   5.548  49.275  1.00 58.78           C
ATOM   2100  CH2 TRP   266       9.176   5.378  49.327  1.00 58.78           C
ATOM   2101  C   TRP   266      11.528  10.371  47.623  1.00 58.78           C
ATOM   2102  O   TRP   266      10.836   9.499  47.104  1.00 58.78           O
ATOM   2103  N   LEU   267      11.354  11.673  47.339  1.00 33.82           N
ATOM   2104  CA  LEU   267      10.311  12.069  46.438  1.00 33.82           C
ATOM   2105  CB  LEU   267      10.256  13.588  46.215  1.00 33.82           C
ATOM   2106  CG  LEU   267       9.197  14.012  45.175  1.00 33.82           C
ATOM   2107  CD1 LEU   267       7.773  13.704  45.654  1.00 33.82           C
ATOM   2108  CD2 LEU   267       9.377  15.476  44.751  1.00 33.82           C
ATOM   2109  C   LEU   267      10.527  11.455  45.086  1.00 33.82           C
ATOM   2110  O   LEU   267       9.601  10.893  44.505  1.00 33.82           O
ATOM   2111  N   HIS   268      11.762  11.540  44.551  1.00 35.81           N
ATOM   2112  CA  HIS   268      12.058  11.044  43.236  1.00 35.81           C
ATOM   2113  ND1 HIS   268      13.850  13.920  43.218  1.00 35.81           N
ATOM   2114  CG  HIS   268      13.477  12.912  42.359  1.00 35.81           C
ATOM   2115  CB  HIS   268      13.443  11.458  42.717  1.00 35.81           C
ATOM   2116  NE2 HIS   268      13.310  14.892  41.292  1.00 35.81           N
ATOM   2117  CD2 HIS   268      13.150  13.524  41.188  1.00 35.81           C
ATOM   2118  CE1 HIS   268      13.732  15.084  42.529  1.00 35.81           C
ATOM   2119  C   HIS   268      11.970   9.554  43.181  1.00 35.81           C
ATOM   2120  O   HIS   268      11.573   8.997  42.160  1.00 35.81           O
ATOM   2121  N   PHE   269      12.385   8.859  44.255  1.00 30.09           N
ATOM   2122  CA  PHE   269      12.311   7.427  44.272  1.00 30.09           C
ATOM   2123  CB  PHE   269      12.944   6.807  45.531  1.00 30.09           C
ATOM   2124  CG  PHE   269      12.733   5.333  45.462  1.00 30.09           C
ATOM   2125  CD1 PHE   269      13.459   4.559  44.586  1.00 30.09           C
ATOM   2126  CD2 PHE   269      11.822   4.715  46.289  1.00 30.09           C
ATOM   2127  CE1 PHE   269      13.268   3.198  44.523  1.00 30.09           C
ATOM   2128  CE2 PHE   269      11.626   3.356  46.230  1.00 30.09           C
ATOM   2129  CZ  PHE   269      12.347   2.593  45.345  1.00 30.09           C
ATOM   2130  C   PHE   269      10.868   7.045  44.235  1.00 30.09           C
ATOM   2131  O   PHE   269      10.486   6.076  43.584  1.00 30.09           O
ATOM   2132  N   PHE   270      10.033   7.818  44.947  1.00 39.70           N
ATOM   2133  CA  PHE   270       8.620   7.600  45.064  1.00 39.70           C
ATOM   2134  CB  PHE   270       8.006   8.636  46.023  1.00 39.70           C
ATOM   2135  CG  PHE   270       6.541   8.423  46.175  1.00 39.70           C
ATOM   2136  CD1 PHE   270       6.053   7.293  46.792  1.00 39.70           C
ATOM   2137  CD2 PHE   270       5.656   9.381  45.739  1.00 39.70           C
ATOM   2138  CE1 PHE   270       4.700   7.108  46.943  1.00 39.70           C
ATOM   2139  CE2 PHE   270       4.300   9.202  45.890  1.00 39.70           C
ATOM   2140  CZ  PHE   270       3.821   8.061  46.490  1.00 39.70           C
ATOM   2141  C   PHE   270       8.018   7.729  43.699  1.00 39.70           C
ATOM   2142  O   PHE   270       7.108   6.985  43.334  1.00 39.70           O
ATOM   2143  N   MET   271       8.509   8.702  42.914  1.00 36.32           N
ATOM   2144  CA  MET   271       8.053   8.918  41.574  1.00 36.32           C
ATOM   2145  CB  MET   271       8.660  10.200  40.975  1.00 36.32           C
ATOM   2146  CG  MET   271       8.282  11.434  41.810  1.00 36.32           C
ATOM   2147  SD  MET   271       8.951  13.030  41.249  1.00 36.32           S
ATOM   2148  CE  MET   271       7.694  13.309  39.968  1.00 36.32           C
ATOM   2149  C   MET   271       8.431   7.717  40.756  1.00 36.32           C
ATOM   2150  O   MET   271       7.727   7.347  39.820  1.00 36.32           O
ATOM   2151  N   LEU   272       9.598   7.115  41.050  1.00 51.68           N
ATOM   2152  CA  LEU   272      10.058   5.918  40.400  1.00 51.68           C
ATOM   2153  CB  LEU   272      11.470   5.546  40.888  1.00 51.68           C
ATOM   2154  CG  LEU   272      12.073   4.279  40.264  1.00 51.68           C
ATOM   2155  CD1 LEU   272      12.561   4.540  38.838  1.00 51.68           C
ATOM   2156  CD2 LEU   272      13.149   3.662  41.168  1.00 51.68           C
ATOM   2157  C   LEU   272       9.193   4.747  40.769  1.00 51.68           C
ATOM   2158  O   LEU   272       8.717   4.006  39.911  1.00 51.68           O
ATOM   2159  N   PHE   273       8.952   4.589  42.082  1.00 47.05           N
ATOM   2160  CA  PHE   273       8.340   3.440  42.687  1.00 47.05           C
ATOM   2161  CB  PHE   273       8.372   3.551  44.223  1.00 47.05           C
ATOM   2162  CG  PHE   273       7.819   2.315  44.847  1.00 47.05           C
ATOM   2163  CD1 PHE   273       8.612   1.204  45.011  1.00 47.05           C
ATOM   2164  CD2 PHE   273       6.514   2.270  45.281  1.00 47.05           C
ATOM   2165  CE1 PHE   273       8.113   0.065  45.597  1.00 47.05           C
ATOM   2166  CE2 PHE   273       6.010   1.132  45.867  1.00 47.05           C
ATOM   2167  CZ  PHE   273       6.809   0.026  46.028  1.00 47.05           C
ATOM   2168  C   PHE   273       6.912   3.228  42.277  1.00 47.05           C
ATOM   2169  O   PHE   273       6.535   2.119  41.895  1.00 47.05           O
ATOM   2170  N   VAL   274       6.092   4.294  42.321  1.00 42.13           N
ATOM   2171  CA  VAL   274       4.667   4.165  42.165  1.00 42.13           C
ATOM   2172  CB  VAL   274       3.956   5.479  42.317  1.00 42.13           C
ATOM   2173  CG1 VAL   274       2.465   5.258  42.021  1.00 42.13           C
ATOM   2174  CG2 VAL   274       4.244   6.030  43.724  1.00 42.13           C
ATOM   2175  C   VAL   274       4.259   3.586  40.840  1.00 42.13           C
ATOM   2176  O   VAL   274       3.490   2.626  40.827  1.00 42.13           O
ATOM   2177  N   PRO   275       4.682   4.097  39.717  1.00 66.13           N
ATOM   2178  CA  PRO   275       4.261   3.555  38.453  1.00 66.13           C
ATOM   2179  CD  PRO   275       5.282   5.412  39.593  1.00 66.13           C
ATOM   2180  CB  PRO   275       4.652   4.595  37.400  1.00 66.13           C
ATOM   2181  CG  PRO   275       5.683   5.491  38.111  1.00 66.13           C
ATOM   2182  C   PRO   275       4.814   2.189  38.195  1.00 66.13           C
ATOM   2183  O   PRO   275       4.134   1.381  37.563  1.00 66.13           O
ATOM   2184  N   VAL   276       6.050   1.915  38.645  1.00 23.48           N
ATOM   2185  CA  VAL   276       6.659   0.640  38.389  1.00 23.48           C
ATOM   2186  CB  VAL   276       8.091   0.584  38.828  1.00 23.48           C
ATOM   2187  CG1 VAL   276       8.578  -0.872  38.720  1.00 23.48           C
ATOM   2188  CG2 VAL   276       8.901   1.572  37.971  1.00 23.48           C
ATOM   2189  C   VAL   276       5.933  -0.423  39.145  1.00 23.48           C
ATOM   2190  O   VAL   276       5.674  -1.506  38.620  1.00 23.48           O
ATOM   2191  N   THR   277       5.596  -0.139  40.417  1.00 27.18           N
ATOM   2192  CA  THR   277       4.927  -1.116  41.216  1.00 27.18           C
ATOM   2193  CB  THR   277       4.819  -0.749  42.664  1.00 27.18           C
ATOM   2194  OG1 THR   277       4.195   0.516  42.838  1.00 27.18           O
ATOM   2195  CG2 THR   277       6.240  -0.729  43.238  1.00 27.18           C
ATOM   2196  C   THR   277       3.572  -1.371  40.641  1.00 27.18           C
ATOM   2197  O   THR   277       3.094  -2.505  40.650  1.00 27.18           O
ATOM   2198  N   GLY   278       2.903  -0.318  40.130  1.00 12.86           N
ATOM   2199  CA  GLY   278       1.597  -0.505  39.567  1.00 12.86           C
ATOM   2200  C   GLY   278       1.675  -1.405  38.363  1.00 12.86           C
ATOM   2201  O   GLY   278       0.863  -2.313  38.208  1.00 12.86           O
ATOM   2202  N   LEU   279       2.657  -1.174  37.471  1.00 82.94           N
ATOM   2203  CA  LEU   279       2.796  -1.972  36.279  1.00 82.94           C
ATOM   2204  CB  LEU   279       3.811  -1.435  35.254  1.00 82.94           C
ATOM   2205  CG  LEU   279       3.246  -0.302  34.368  1.00 82.94           C
ATOM   2206  CD1 LEU   279       2.811   0.918  35.194  1.00 82.94           C
ATOM   2207  CD2 LEU   279       4.225   0.059  33.240  1.00 82.94           C
ATOM   2208  C   LEU   279       3.177  -3.377  36.619  1.00 82.94           C
ATOM   2209  O   LEU   279       2.823  -4.307  35.897  1.00 82.94           O
ATOM   2210  N   TRP   280       3.982  -3.562  37.678  1.00 57.51           N
ATOM   2211  CA  TRP   280       4.334  -4.890  38.089  1.00 57.51           C
ATOM   2212  CB  TRP   280       5.478  -4.938  39.103  1.00 57.51           C
ATOM   2213  CG  TRP   280       6.799  -4.896  38.388  1.00 57.51           C
ATOM   2214  CD2 TRP   280       7.322  -6.056  37.735  1.00 57.51           C
ATOM   2215  CD1 TRP   280       7.689  -3.887  38.166  1.00 57.51           C
ATOM   2216  NE1 TRP   280       8.741  -4.353  37.409  1.00 57.51           N
ATOM   2217  CE2 TRP   280       8.525  -5.688  37.136  1.00 57.51           C
ATOM   2218  CE3 TRP   280       6.824  -7.324  37.636  1.00 57.51           C
ATOM   2219  CZ2 TRP   280       9.261  -6.592  36.425  1.00 57.51           C
ATOM   2220  CZ3 TRP   280       7.570  -8.235  36.928  1.00 57.51           C
ATOM   2221  CH2 TRP   280       8.764  -7.873  36.337  1.00 57.51           C
ATOM   2222  C   TRP   280       3.153  -5.627  38.647  1.00 57.51           C
ATOM   2223  O   TRP   280       2.983  -6.814  38.373  1.00 57.51           O
ATOM   2224  N   MET   281       2.323  -4.966  39.474  1.00 36.57           N
ATOM   2225  CA  MET   281       1.189  -5.641  40.042  1.00 36.57           C
ATOM   2226  CB  MET   281       0.452  -4.806  41.100  1.00 36.57           C
ATOM   2227  CG  MET   281       1.006  -4.990  42.513  1.00 36.57           C
ATOM   2228  SD  MET   281       2.743  -4.524  42.743  1.00 36.57           S
ATOM   2229  CE  MET   281       3.367  -6.151  42.236  1.00 36.57           C
ATOM   2230  C   MET   281       0.215  -6.031  38.972  1.00 36.57           C
ATOM   2231  O   MET   281      -0.347  -7.122  39.017  1.00 36.57           O
ATOM   2232  N   SER   282      -0.014  -5.147  37.986  1.00 20.90           N
ATOM   2233  CA  SER   282      -0.951  -5.429  36.935  1.00 20.90           C
ATOM   2234  CB  SER   282      -1.191  -4.210  36.023  1.00 20.90           C
ATOM   2235  OG  SER   282       0.031  -3.787  35.436  1.00 20.90           O
ATOM   2236  C   SER   282      -0.438  -6.564  36.092  1.00 20.90           C
ATOM   2237  O   SER   282      -1.218  -7.323  35.520  1.00 20.90           O
ATOM   2238  N   ALA   283       0.894  -6.712  35.982  1.00 18.82           N
ATOM   2239  CA  ALA   283       1.474  -7.758  35.181  1.00 18.82           C
ATOM   2240  CB  ALA   283       3.011  -7.684  35.119  1.00 18.82           C
ATOM   2241  C   ALA   283       1.122  -9.088  35.767  1.00 18.82           C
ATOM   2242  O   ALA   283       0.855 -10.051  35.047  1.00 18.82           O
ATOM   2243  N   LEU   284       1.135  -9.164  37.107  1.00 39.68           N
ATOM   2244  CA  LEU   284       0.881 -10.367  37.847  1.00 39.68           C
ATOM   2245  CB  LEU   284       1.137 -10.176  39.350  1.00 39.68           C
ATOM   2246  CG  LEU   284       0.972 -11.462  40.163  1.00 39.68           C
ATOM   2247  CD1 LEU   284       1.927 -12.539  39.634  1.00 39.68           C
ATOM   2248  CD2 LEU   284       1.166 -11.192  41.666  1.00 39.68           C
ATOM   2249  C   LEU   284      -0.544 -10.782  37.638  1.00 39.68           C
ATOM   2250  O   LEU   284      -0.861 -11.968  37.683  1.00 39.68           O
ATOM   2251  N   GLY   285      -1.459  -9.809  37.472  1.00 17.76           N
ATOM   2252  CA  GLY   285      -2.852 -10.105  37.257  1.00 17.76           C
ATOM   2253  C   GLY   285      -3.060 -10.787  35.940  1.00 17.76           C
ATOM   2254  O   GLY   285      -3.885 -11.689  35.839  1.00 17.76           O
ATOM   2255  N   VAL   286      -2.335 -10.338  34.896  1.00 28.67           N
ATOM   2256  CA  VAL   286      -2.414 -10.844  33.551  1.00 28.67           C
ATOM   2257  CB  VAL   286      -1.558 -10.057  32.600  1.00 28.67           C
ATOM   2258  CG1 VAL   286      -1.672 -10.672  31.196  1.00 28.67           C
ATOM   2259  CG2 VAL   286      -1.978  -8.577  32.679  1.00 28.67           C
ATOM   2260  C   VAL   286      -1.932 -12.262  33.531  1.00 28.67           C
ATOM   2261  O   VAL   286      -2.378 -13.059  32.707  1.00 28.67           O
ATOM   2262  N   VAL   287      -0.959 -12.597  34.403  1.00 18.07           N
ATOM   2263  CA  VAL   287      -0.478 -13.944  34.495  1.00 18.07           C
ATOM   2264  CB  VAL   287       0.574 -14.122  35.550  1.00 18.07           C
ATOM   2265  CG1 VAL   287       0.857 -15.626  35.692  1.00 18.07           C
ATOM   2266  CG2 VAL   287       1.811 -13.285  35.179  1.00 18.07           C
ATOM   2267  C   VAL   287      -1.645 -14.791  34.905  1.00 18.07           C
ATOM   2268  O   VAL   287      -1.829 -15.890  34.393  1.00 18.07           O
ATOM   2269  N   GLY   288      -2.460 -14.296  35.854  1.00 15.16           N
ATOM   2270  CA  GLY   288      -3.596 -15.020  36.347  1.00 15.16           C
ATOM   2271  C   GLY   288      -4.618 -15.190  35.260  1.00 15.16           C
ATOM   2272  O   GLY   288      -5.245 -16.243  35.164  1.00 15.16           O
ATOM   2273  N   LEU   289      -4.843 -14.145  34.435  1.00 86.00           N
ATOM   2274  CA  LEU   289      -5.812 -14.202  33.376  1.00 86.00           C
ATOM   2275  CB  LEU   289      -6.089 -12.882  32.632  1.00 86.00           C
ATOM   2276  CG  LEU   289      -6.947 -11.854  33.384  1.00 86.00           C
ATOM   2277  CD1 LEU   289      -6.162 -11.108  34.454  1.00 86.00           C
ATOM   2278  CD2 LEU   289      -7.628 -10.896  32.412  1.00 86.00           C
ATOM   2279  C   LEU   289      -5.380 -15.165  32.312  1.00 86.00           C
ATOM   2280  O   LEU   289      -6.211 -15.692  31.574  1.00 86.00           O
ATOM   2281  N   ALA   290      -4.060 -15.375  32.151  1.00 22.99           N
ATOM   2282  CA  ALA   290      -3.598 -16.273  31.130  1.00 22.99           C
ATOM   2283  CB  ALA   290      -2.067 -16.450  31.141  1.00 22.99           C
ATOM   2284  C   ALA   290      -4.219 -17.612  31.402  1.00 22.99           C
ATOM   2285  O   ALA   290      -4.660 -18.313  30.491  1.00 22.99           O
ATOM   2286  N   LEU   291      -4.244 -17.989  32.691  1.00106.49           N
ATOM   2287  CA  LEU   291      -4.796 -19.187  33.265  1.00106.49           C
ATOM   2288  CB  LEU   291      -4.350 -19.405  34.720  1.00106.49           C
ATOM   2289  CG  LEU   291      -2.856 -19.723  34.889  1.00106.49           C
ATOM   2290  CD1 LEU   291      -1.966 -18.620  34.318  1.00106.49           C
ATOM   2291  CD2 LEU   291      -2.538 -20.013  36.358  1.00106.49           C
ATOM   2292  C   LEU   291      -6.298 -19.145  33.318  1.00106.49           C
ATOM   2293  O   LEU   291      -6.933 -20.174  33.540  1.00106.49           O
ATOM   2294  N   ASN   292      -6.911 -17.951  33.184  1.00 51.21           N
ATOM   2295  CA  ASN   292      -8.328 -17.776  33.377  1.00 51.21           C
ATOM   2296  CB  ASN   292      -9.211 -18.868  32.733  1.00 51.21           C
ATOM   2297  CG  ASN   292      -9.188 -18.731  31.216  1.00 51.21           C
ATOM   2298  OD1 ASN   292      -9.505 -17.680  30.663  1.00 51.21           O
ATOM   2299  ND2 ASN   292      -8.800 -19.833  30.521  1.00 51.21           N
ATOM   2300  C   ASN   292      -8.584 -17.855  34.844  1.00 51.21           C
ATOM   2301  O   ASN   292      -9.695 -18.156  35.278  1.00 51.21           O
ATOM   2302  N   LEU   293      -7.552 -17.563  35.656  1.00111.33           N
ATOM   2303  CA  LEU   293      -7.756 -17.590  37.071  1.00111.33           C
ATOM   2304  CB  LEU   293      -6.467 -18.017  37.786  1.00111.33           C
ATOM   2305  CG  LEU   293      -6.688 -18.517  39.211  1.00111.33           C
ATOM   2306  CD1 LEU   293      -5.349 -18.847  39.885  1.00111.33           C
ATOM   2307  CD2 LEU   293      -7.576 -17.558  40.013  1.00111.33           C
ATOM   2308  C   LEU   293      -8.124 -16.179  37.404  1.00111.33           C
ATOM   2309  O   LEU   293      -7.295 -15.369  37.821  1.00111.33           O
ATOM   2310  N   ARG   294      -9.421 -15.871  37.214  1.00 68.91           N
ATOM   2311  CA  ARG   294      -9.936 -14.535  37.305  1.00 68.91           C
ATOM   2312  CB  ARG   294     -11.124 -14.294  36.366  1.00 68.91           C
ATOM   2313  CG  ARG   294     -10.772 -14.327  34.884  1.00 68.91           C
ATOM   2314  CD  ARG   294     -12.012 -14.230  33.998  1.00 68.91           C
ATOM   2315  NE  ARG   294     -12.652 -15.574  33.969  1.00 68.91           N
ATOM   2316  CZ  ARG   294     -12.351 -16.428  32.951  1.00 68.91           C
ATOM   2317  NH1 ARG   294     -11.541 -16.015  31.935  1.00 68.91           N
ATOM   2318  NH2 ARG   294     -12.846 -17.696  32.952  1.00 68.91           N
ATOM   2319  C   ARG   294     -10.437 -14.207  38.662  1.00 68.91           C
ATOM   2320  O   ARG   294     -10.737 -15.087  39.468  1.00 68.91           O
ATOM   2321  N   ALA   295     -10.475 -12.891  38.951  1.00129.22           N
ATOM   2322  CA  ALA   295     -11.187 -12.448  40.105  1.00129.22           C
ATOM   2323  CB  ALA   295     -10.552 -11.227  40.793  1.00129.22           C
ATOM   2324  C   ALA   295     -12.504 -12.014  39.540  1.00129.22           C
ATOM   2325  O   ALA   295     -12.888 -10.847  39.623  1.00129.22           O
ATOM   2326  N   TYR   296     -13.208 -12.970  38.901  1.00 68.81           N
ATOM   2327  CA  TYR   296     -14.469 -12.701  38.273  1.00 68.81           C
ATOM   2328  CB  TYR   296     -14.887 -13.786  37.267  1.00 68.81           C
ATOM   2329  CG  TYR   296     -16.229 -13.381  36.764  1.00 68.81           C
ATOM   2330  CD1 TYR   296     -16.337 -12.391  35.816  1.00 68.81           C
ATOM   2331  CD2 TYR   296     -17.371 -13.990  37.231  1.00 68.81           C
ATOM   2332  CE1 TYR   296     -17.568 -12.003  35.347  1.00 68.81           C
ATOM   2333  CE2 TYR   296     -18.606 -13.607  36.764  1.00 68.81           C
ATOM   2334  CZ  TYR   296     -18.705 -12.616  35.817  1.00 68.81           C
ATOM   2335  OH  TYR   296     -19.970 -12.221  35.336  1.00 68.81           O
ATOM   2336  C   TYR   296     -15.588 -12.585  39.255  1.00 68.81           C
ATOM   2337  O   TYR   296     -16.361 -11.629  39.219  1.00 68.81           O
ATOM   2338  N   ASP   297     -15.690 -13.553  40.187  1.00 53.01           N
ATOM   2339  CA  ASP   297     -16.886 -13.590  40.969  1.00 53.01           C
ATOM   2340  CB  ASP   297     -17.696 -14.886  40.764  1.00 53.01           C
ATOM   2341  CG  ASP   297     -16.823 -16.089  41.128  1.00 53.01           C
ATOM   2342  OD1 ASP   297     -15.600 -15.896  41.365  1.00 53.01           O
ATOM   2343  OD2 ASP   297     -17.366 -17.226  41.155  1.00 53.01           O
ATOM   2344  C   ASP   297     -16.631 -13.438  42.419  1.00 53.01           C
ATOM   2345  O   ASP   297     -15.620 -13.884  42.959  1.00 53.01           O
ATOM   2346  N   PHE   298     -17.571 -12.719  43.059  1.00 53.03           N
ATOM   2347  CA  PHE   298     -17.661 -12.654  44.480  1.00 53.03           C
ATOM   2348  CB  PHE   298     -18.118 -11.282  45.002  1.00 53.03           C
ATOM   2349  CG  PHE   298     -17.113 -10.288  44.534  1.00 53.03           C
ATOM   2350  CD1 PHE   298     -15.929 -10.119  45.211  1.00 53.03           C
ATOM   2351  CD2 PHE   298     -17.355  -9.529  43.412  1.00 53.03           C
ATOM   2352  CE1 PHE   298     -15.001  -9.204  44.773  1.00 53.03           C
ATOM   2353  CE2 PHE   298     -16.432  -8.615  42.969  1.00 53.03           C
ATOM   2354  CZ  PHE   298     -15.252  -8.450  43.651  1.00 53.03           C
ATOM   2355  C   PHE   298     -18.783 -13.611  44.705  1.00 53.03           C
ATOM   2356  O   PHE   298     -19.940 -13.295  44.430  1.00 53.03           O
ATOM   2357  N   VAL   299     -18.462 -14.820  45.193  1.00 28.62           N
ATOM   2358  CA  VAL   299     -19.441 -15.858  45.301  1.00 28.62           C
ATOM   2359  CB  VAL   299     -18.878 -17.168  45.757  1.00 28.62           C
ATOM   2360  CG1 VAL   299     -20.053 -18.122  46.045  1.00 28.62           C
ATOM   2361  CG2 VAL   299     -17.930 -17.682  44.661  1.00 28.62           C
ATOM   2362  C   VAL   299     -20.525 -15.479  46.264  1.00 28.62           C
ATOM   2363  O   VAL   299     -21.696 -15.762  46.019  1.00 28.62           O
ATOM   2364  N   SER   300     -20.170 -14.819  47.380  1.00 24.26           N
ATOM   2365  CA  SER   300     -21.131 -14.507  48.402  1.00 24.26           C
ATOM   2366  CB  SER   300     -20.487 -13.745  49.572  1.00 24.26           C
ATOM   2367  OG  SER   300     -19.909 -12.535  49.104  1.00 24.26           O
ATOM   2368  C   SER   300     -22.237 -13.664  47.840  1.00 24.26           C
ATOM   2369  O   SER   300     -23.406 -13.885  48.145  1.00 24.26           O
ATOM   2370  N   GLN   301     -21.903 -12.659  47.017  1.00 30.33           N
ATOM   2371  CA  GLN   301     -22.908 -11.800  46.462  1.00 30.33           C
ATOM   2372  CB  GLN   301     -22.328 -10.564  45.755  1.00 30.33           C
ATOM   2373  CG  GLN   301     -21.644  -9.588  46.713  1.00 30.33           C
ATOM   2374  CD  GLN   301     -21.128  -8.411  45.899  1.00 30.33           C
ATOM   2375  OE1 GLN   301     -21.804  -7.918  44.998  1.00 30.33           O
ATOM   2376  NE2 GLN   301     -19.895  -7.940  46.225  1.00 30.33           N
ATOM   2377  C   GLN   301     -23.741 -12.540  45.468  1.00 30.33           C
ATOM   2378  O   GLN   301     -24.915 -12.224  45.291  1.00 30.33           O
ATOM   2379  N   GLU   302     -23.130 -13.481  44.725  1.00 76.56           N
ATOM   2380  CA  GLU   302     -23.843 -14.222  43.726  1.00 76.56           C
ATOM   2381  CB  GLU   302     -22.911 -14.973  42.767  1.00 76.56           C
ATOM   2382  CG  GLU   302     -21.988 -14.026  41.984  1.00 76.56           C
ATOM   2383  CD  GLU   302     -22.793 -13.076  41.091  1.00 76.56           C
ATOM   2384  OE1 GLU   302     -23.982 -12.792  41.391  1.00 76.56           O
ATOM   2385  OE2 GLU   302     -22.199 -12.605  40.087  1.00 76.56           O
ATOM   2386  C   GLU   302     -24.795 -15.187  44.363  1.00 76.56           C
ATOM   2387  O   GLU   302     -25.875 -15.431  43.832  1.00 76.56           O
ATOM   2388  N   ILE   303     -24.413 -15.803  45.500  1.00 25.07           N
ATOM   2389  CA  ILE   303     -25.304 -16.724  46.152  1.00 25.07           C
ATOM   2390  CB  ILE   303     -24.685 -17.459  47.312  1.00 25.07           C
ATOM   2391  CG2 ILE   303     -23.567 -18.353  46.767  1.00 25.07           C
ATOM   2392  CG1 ILE   303     -24.230 -16.491  48.414  1.00 25.07           C
ATOM   2393  CD1 ILE   303     -23.764 -17.193  49.688  1.00 25.07           C
ATOM   2394  C   ILE   303     -26.491 -15.970  46.668  1.00 25.07           C
ATOM   2395  O   ILE   303     -27.631 -16.410  46.517  1.00 25.07           O
ATOM   2396  N   ARG   304     -26.248 -14.801  47.291  1.00 50.99           N
ATOM   2397  CA  ARG   304     -27.309 -14.028  47.874  1.00 50.99           C
ATOM   2398  CB  ARG   304     -26.797 -12.784  48.625  1.00 50.99           C
ATOM   2399  CG  ARG   304     -27.912 -11.998  49.314  1.00 50.99           C
ATOM   2400  CD  ARG   304     -27.415 -10.785  50.106  1.00 50.99           C
ATOM   2401  NE  ARG   304     -28.616 -10.137  50.705  1.00 50.99           N
ATOM   2402  CZ  ARG   304     -28.531  -9.485  51.901  1.00 50.99           C
ATOM   2403  NH1 ARG   304     -27.333  -9.386  52.547  1.00 50.99           N
ATOM   2404  NH2 ARG   304     -29.645  -8.922  52.451  1.00 50.99           N
ATOM   2405  C   ARG   304     -28.244 -13.566  46.801  1.00 50.99           C
ATOM   2406  O   ARG   304     -29.460 -13.624  46.964  1.00 50.99           O
ATOM   2407  N   ALA   305     -27.703 -13.110  45.658  1.00 16.22           N
ATOM   2408  CA  ALA   305     -28.525 -12.607  44.594  1.00 16.22           C
ATOM   2409  CB  ALA   305     -27.705 -12.090  43.398  1.00 16.22           C
ATOM   2410  C   ALA   305     -29.405 -13.707  44.101  1.00 16.22           C
ATOM   2411  O   ALA   305     -30.561 -13.476  43.753  1.00 16.22           O
ATOM   2412  N   ALA   306     -28.874 -14.941  44.028  1.00 16.98           N
ATOM   2413  CA  ALA   306     -29.680 -16.024  43.554  1.00 16.98           C
ATOM   2414  CB  ALA   306     -28.916 -17.359  43.494  1.00 16.98           C
ATOM   2415  C   ALA   306     -30.828 -16.210  44.503  1.00 16.98           C
ATOM   2416  O   ALA   306     -31.966 -16.403  44.076  1.00 16.98           O
ATOM   2417  N   GLU   307     -30.547 -16.170  45.822  1.00 36.82           N
ATOM   2418  CA  GLU   307     -31.550 -16.386  46.828  1.00 36.82           C
ATOM   2419  CB  GLU   307     -30.925 -16.540  48.226  1.00 36.82           C
ATOM   2420  CG  GLU   307     -30.066 -17.801  48.347  1.00 36.82           C
ATOM   2421  CD  GLU   307     -29.223 -17.697  49.611  1.00 36.82           C
ATOM   2422  OE1 GLU   307     -29.297 -16.642  50.294  1.00 36.82           O
ATOM   2423  OE2 GLU   307     -28.487 -18.676  49.905  1.00 36.82           O
ATOM   2424  C   GLU   307     -32.534 -15.253  46.876  1.00 36.82           C
ATOM   2425  O   GLU   307     -33.743 -15.482  46.855  1.00 36.82           O
ATOM   2426  N   ASP   308     -32.044 -13.995  46.921  1.00 34.26           N
ATOM   2427  CA  ASP   308     -32.926 -12.866  47.029  1.00 34.26           C
ATOM   2428  CB  ASP   308     -32.607 -11.951  48.227  1.00 34.26           C
ATOM   2429  CG  ASP   308     -33.790 -11.010  48.425  1.00 34.26           C
ATOM   2430  OD1 ASP   308     -34.768 -11.116  47.638  1.00 34.26           O
ATOM   2431  OD2 ASP   308     -33.730 -10.178  49.368  1.00 34.26           O
ATOM   2432  C   ASP   308     -32.805 -12.045  45.781  1.00 34.26           C
ATOM   2433  O   ASP   308     -31.782 -11.414  45.521  1.00 34.26           O
ATOM   2434  N   PRO   309     -33.856 -12.055  45.001  1.00 54.90           N
ATOM   2435  CA  PRO   309     -33.865 -11.329  43.757  1.00 54.90           C
ATOM   2436  CD  PRO   309     -34.700 -13.240  44.943  1.00 54.90           C
ATOM   2437  CB  PRO   309     -35.071 -11.851  42.981  1.00 54.90           C
ATOM   2438  CG  PRO   309     -35.247 -13.288  43.505  1.00 54.90           C
ATOM   2439  C   PRO   309     -33.878  -9.841  43.938  1.00 54.90           C
ATOM   2440  O   PRO   309     -33.645  -9.120  42.969  1.00 54.90           O
ATOM   2441  N   GLU   310     -34.222  -9.368  45.149  1.00 41.13           N
ATOM   2442  CA  GLU   310     -34.270  -7.972  45.468  1.00 41.13           C
ATOM   2443  CB  GLU   310     -34.985  -7.693  46.802  1.00 41.13           C
ATOM   2444  CG  GLU   310     -36.480  -8.020  46.752  1.00 41.13           C
ATOM   2445  CD  GLU   310     -37.041  -7.940  48.165  1.00 41.13           C
ATOM   2446  OE1 GLU   310     -36.846  -6.885  48.827  1.00 41.13           O
ATOM   2447  OE2 GLU   310     -37.678  -8.934  48.602  1.00 41.13           O
ATOM   2448  C   GLU   310     -32.881  -7.409  45.547  1.00 41.13           C
ATOM   2449  O   GLU   310     -32.685  -6.223  45.289  1.00 41.13           O
ATOM   2450  N   PHE   311     -31.886  -8.244  45.915  1.00 55.29           N
ATOM   2451  CA  PHE   311     -30.531  -7.836  46.177  1.00 55.29           C
ATOM   2452  CB  PHE   311     -29.770  -8.947  46.928  1.00 55.29           C
ATOM   2453  CG  PHE   311     -28.382  -8.521  47.266  1.00 55.29           C
ATOM   2454  CD1 PHE   311     -28.158  -7.603  48.266  1.00 55.29           C
ATOM   2455  CD2 PHE   311     -27.305  -9.064  46.599  1.00 55.29           C
ATOM   2456  CE1 PHE   311     -26.880  -7.220  48.591  1.00 55.29           C
ATOM   2457  CE2 PHE   311     -26.022  -8.684  46.921  1.00 55.29           C
ATOM   2458  CZ  PHE   311     -25.812  -7.755  47.912  1.00 55.29           C
ATOM   2459  C   PHE   311     -29.803  -7.516  44.909  1.00 55.29           C
ATOM   2460  O   PHE   311     -29.444  -8.402  44.135  1.00 55.29           O
ATOM   2461  N   GLU   312     -29.547  -6.208  44.681  1.00 26.40           N
ATOM   2462  CA  GLU   312     -28.833  -5.790  43.510  1.00 26.40           C
ATOM   2463  CB  GLU   312     -29.713  -5.028  42.499  1.00 26.40           C
ATOM   2464  CG  GLU   312     -28.994  -4.668  41.197  1.00 26.40           C
ATOM   2465  CD  GLU   312     -30.013  -4.037  40.256  1.00 26.40           C
ATOM   2466  OE1 GLU   312     -31.217  -4.017  40.624  1.00 26.40           O
ATOM   2467  OE2 GLU   312     -29.604  -3.572  39.159  1.00 26.40           O
ATOM   2468  C   GLU   312     -27.754  -4.862  43.962  1.00 26.40           C
ATOM   2469  O   GLU   312     -27.994  -3.943  44.743  1.00 26.40           O
ATOM   2470  N   THR   313     -26.519  -5.091  43.479  1.00 23.57           N
ATOM   2471  CA  THR   313     -25.420  -4.245  43.828  1.00 23.57           C
ATOM   2472  CB  THR   313     -24.343  -4.932  44.618  1.00 23.57           C
ATOM   2473  OG1 THR   313     -23.751  -5.967  43.845  1.00 23.57           O
ATOM   2474  CG2 THR   313     -24.955  -5.504  45.904  1.00 23.57           C
ATOM   2475  C   THR   313     -24.801  -3.842  42.534  1.00 23.57           C
ATOM   2476  O   THR   313     -25.205  -4.298  41.466  1.00 23.57           O
ATOM   2477  N   PHE   314     -23.802  -2.948  42.612  1.00 32.86           N
ATOM   2478  CA  PHE   314     -23.092  -2.484  41.463  1.00 32.86           C
ATOM   2479  CB  PHE   314     -22.026  -1.432  41.814  1.00 32.86           C
ATOM   2480  CG  PHE   314     -22.725  -0.173  42.193  1.00 32.86           C
ATOM   2481  CD1 PHE   314     -23.128   0.052  43.488  1.00 32.86           C
ATOM   2482  CD2 PHE   314     -22.988   0.779  41.237  1.00 32.86           C
ATOM   2483  CE1 PHE   314     -23.774   1.217  43.827  1.00 32.86           C
ATOM   2484  CE2 PHE   314     -23.633   1.948  41.571  1.00 32.86           C
ATOM   2485  CZ  PHE   314     -24.027   2.171  42.868  1.00 32.86           C
ATOM   2486  C   PHE   314     -22.371  -3.660  40.901  1.00 32.86           C
ATOM   2487  O   PHE   314     -22.177  -3.765  39.691  1.00 32.86           O
ATOM   2488  N   TYR   315     -21.918  -4.564  41.789  1.00 36.97           N
ATOM   2489  CA  TYR   315     -21.187  -5.719  41.364  1.00 36.97           C
ATOM   2490  CB  TYR   315     -20.708  -6.586  42.535  1.00 36.97           C
ATOM   2491  CG  TYR   315     -20.215  -7.865  41.956  1.00 36.97           C
ATOM   2492  CD1 TYR   315     -19.044  -7.906  41.237  1.00 36.97           C
ATOM   2493  CD2 TYR   315     -20.924  -9.030  42.141  1.00 36.97           C
ATOM   2494  CE1 TYR   315     -18.591  -9.091  40.710  1.00 36.97           C
ATOM   2495  CE2 TYR   315     -20.474 -10.217  41.616  1.00 36.97           C
ATOM   2496  CZ  TYR   315     -19.307 -10.249  40.894  1.00 36.97           C
ATOM   2497  OH  TYR   315     -18.841 -11.463  40.352  1.00 36.97           O
ATOM   2498  C   TYR   315     -22.036  -6.578  40.479  1.00 36.97           C
ATOM   2499  O   TYR   315     -21.593  -7.011  39.415  1.00 36.97           O
ATOM   2500  N   THR   316     -23.292  -6.830  40.887  1.00 21.68           N
ATOM   2501  CA  THR   316     -24.166  -7.681  40.130  1.00 21.68           C
ATOM   2502  CB  THR   316     -25.466  -7.939  40.829  1.00 21.68           C
ATOM   2503  OG1 THR   316     -26.183  -6.726  41.000  1.00 21.68           O
ATOM   2504  CG2 THR   316     -25.155  -8.574  42.196  1.00 21.68           C
ATOM   2505  C   THR   316     -24.472  -7.041  38.819  1.00 21.68           C
ATOM   2506  O   THR   316     -24.627  -7.731  37.812  1.00 21.68           O
ATOM   2507  N   LYS   317     -24.583  -5.702  38.796  1.00 56.08           N
ATOM   2508  CA  LYS   317     -24.915  -5.025  37.577  1.00 56.08           C
ATOM   2509  CB  LYS   317     -24.951  -3.495  37.736  1.00 56.08           C
ATOM   2510  CG  LYS   317     -25.940  -2.991  38.789  1.00 56.08           C
ATOM   2511  CD  LYS   317     -25.777  -1.502  39.106  1.00 56.08           C
ATOM   2512  CE  LYS   317     -26.523  -1.035  40.360  1.00 56.08           C
ATOM   2513  NZ  LYS   317     -27.981  -1.202  40.181  1.00 56.08           N
ATOM   2514  C   LYS   317     -23.850  -5.324  36.569  1.00 56.08           C
ATOM   2515  O   LYS   317     -24.166  -5.699  35.444  1.00 56.08           O
ATOM   2516  N   ASN   318     -22.564  -5.213  36.957  1.00 52.89           N
ATOM   2517  CA  ASN   318     -21.486  -5.398  36.022  1.00 52.89           C
ATOM   2518  CB  ASN   318     -20.105  -4.924  36.519  1.00 52.89           C
ATOM   2519  CG  ASN   318     -19.771  -5.597  37.831  1.00 52.89           C
ATOM   2520  OD1 ASN   318     -19.906  -4.977  38.882  1.00 52.89           O
ATOM   2521  ND2 ASN   318     -19.338  -6.884  37.774  1.00 52.89           N
ATOM   2522  C   ASN   318     -21.422  -6.811  35.524  1.00 52.89           C
ATOM   2523  O   ASN   318     -20.927  -7.059  34.425  1.00 52.89           O
ATOM   2524  N   ILE   319     -21.890  -7.781  36.326  1.00 72.93           N
ATOM   2525  CA  ILE   319     -21.896  -9.158  35.915  1.00 72.93           C
ATOM   2526  CB  ILE   319     -22.457 -10.029  37.001  1.00 72.93           C
ATOM   2527  CG2 ILE   319     -22.568 -11.469  36.474  1.00 72.93           C
ATOM   2528  CG1 ILE   319     -21.600  -9.881  38.271  1.00 72.93           C
ATOM   2529  CD1 ILE   319     -20.128 -10.220  38.048  1.00 72.93           C
ATOM   2530  C   ILE   319     -22.788  -9.284  34.713  1.00 72.93           C
ATOM   2531  O   ILE   319     -22.449  -9.956  33.740  1.00 72.93           O
ATOM   2532  N   LEU   320     -23.962  -8.626  34.751  1.00 75.72           N
ATOM   2533  CA  LEU   320     -24.919  -8.690  33.684  1.00 75.72           C
ATOM   2534  CB  LEU   320     -26.229  -7.961  34.056  1.00 75.72           C
ATOM   2535  CG  LEU   320     -27.408  -8.118  33.071  1.00 75.72           C
ATOM   2536  CD1 LEU   320     -28.678  -7.474  33.648  1.00 75.72           C
ATOM   2537  CD2 LEU   320     -27.096  -7.563  31.673  1.00 75.72           C
ATOM   2538  C   LEU   320     -24.315  -8.066  32.464  1.00 75.72           C
ATOM   2539  O   LEU   320     -24.535  -8.547  31.354  1.00 75.72           O
ATOM   2540  N   LEU   321     -23.548  -6.970  32.631  1.00 71.18           N
ATOM   2541  CA  LEU   321     -22.932  -6.314  31.511  1.00 71.18           C
ATOM   2542  CB  LEU   321     -22.172  -5.024  31.876  1.00 71.18           C
ATOM   2543  CG  LEU   321     -23.067  -3.796  32.128  1.00 71.18           C
ATOM   2544  CD1 LEU   321     -23.994  -3.986  33.327  1.00 71.18           C
ATOM   2545  CD2 LEU   321     -22.216  -2.523  32.238  1.00 71.18           C
ATOM   2546  C   LEU   321     -21.942  -7.232  30.858  1.00 71.18           C
ATOM   2547  O   LEU   321     -21.816  -7.260  29.635  1.00 71.18           O
ATOM   2548  N   ASN   322     -21.201  -8.006  31.668  1.00 22.53           N
ATOM   2549  CA  ASN   322     -20.189  -8.893  31.164  1.00 22.53           C
ATOM   2550  CB  ASN   322     -19.431  -9.605  32.299  1.00 22.53           C
ATOM   2551  CG  ASN   322     -18.691  -8.542  33.101  1.00 22.53           C
ATOM   2552  OD1 ASN   322     -18.565  -7.394  32.678  1.00 22.53           O
ATOM   2553  ND2 ASN   322     -18.182  -8.930  34.301  1.00 22.53           N
ATOM   2554  C   ASN   322     -20.857  -9.937  30.327  1.00 22.53           C
ATOM   2555  O   ASN   322     -20.301 -10.382  29.324  1.00 22.53           O
ATOM   2556  N   GLU   323     -22.071 -10.361  30.728  1.00 22.92           N
ATOM   2557  CA  GLU   323     -22.798 -11.374  30.015  1.00 22.92           C
ATOM   2558  CB  GLU   323     -24.181 -11.655  30.625  1.00 22.92           C
ATOM   2559  CG  GLU   323     -24.156 -12.219  32.046  1.00 22.92           C
ATOM   2560  CD  GLU   323     -25.605 -12.383  32.482  1.00 22.92           C
ATOM   2561  OE1 GLU   323     -26.403 -12.938  31.680  1.00 22.92           O
ATOM   2562  OE2 GLU   323     -25.939 -11.948  33.617  1.00 22.92           O
ATOM   2563  C   GLU   323     -23.076 -10.854  28.643  1.00 22.92           C
ATOM   2564  O   GLU   323     -23.009 -11.592  27.661  1.00 22.92           O
ATOM   2565  N   GLY   324     -23.429  -9.559  28.550  1.00  9.96           N
ATOM   2566  CA  GLY   324     -23.735  -8.959  27.287  1.00  9.96           C
ATOM   2567  C   GLY   324     -22.510  -8.952  26.429  1.00  9.96           C
ATOM   2568  O   GLY   324     -22.581  -9.236  25.235  1.00  9.96           O
ATOM   2569  N   ILE   325     -21.346  -8.615  27.019  1.00 25.65           N
ATOM   2570  CA  ILE   325     -20.133  -8.532  26.256  1.00 25.65           C
ATOM   2571  CB  ILE   325     -18.929  -8.132  27.058  1.00 25.65           C
ATOM   2572  CG2 ILE   325     -17.703  -8.217  26.127  1.00 25.65           C
ATOM   2573  CG1 ILE   325     -19.110  -6.756  27.705  1.00 25.65           C
ATOM   2574  CD1 ILE   325     -18.043  -6.454  28.759  1.00 25.65           C
ATOM   2575  C   ILE   325     -19.787  -9.884  25.733  1.00 25.65           C
ATOM   2576  O   ILE   325     -19.445 -10.033  24.561  1.00 25.65           O
ATOM   2577  N   ARG   326     -19.868 -10.915  26.594  1.00 81.33           N
ATOM   2578  CA  ARG   326     -19.441 -12.218  26.181  1.00 81.33           C
ATOM   2579  CB  ARG   326     -19.528 -13.284  27.284  1.00 81.33           C
ATOM   2580  CG  ARG   326     -18.608 -13.047  28.480  1.00 81.33           C
ATOM   2581  CD  ARG   326     -18.482 -14.286  29.368  1.00 81.33           C
ATOM   2582  NE  ARG   326     -18.019 -13.849  30.711  1.00 81.33           N
ATOM   2583  CZ  ARG   326     -18.936 -13.415  31.624  1.00 81.33           C
ATOM   2584  NH1 ARG   326     -20.248 -13.292  31.264  1.00 81.33           N
ATOM   2585  NH2 ARG   326     -18.537 -13.099  32.889  1.00 81.33           N
ATOM   2586  C   ARG   326     -20.293 -12.706  25.050  1.00 81.33           C
ATOM   2587  O   ARG   326     -19.789 -13.287  24.093  1.00 81.33           O
ATOM   2588  N   ALA   327     -21.622 -12.526  25.151  1.00 40.56           N
ATOM   2589  CA  ALA   327     -22.526 -13.038  24.161  1.00 40.56           C
ATOM   2590  CB  ALA   327     -23.992 -12.975  24.626  1.00 40.56           C
ATOM   2591  C   ALA   327     -22.469 -12.335  22.832  1.00 40.56           C
ATOM   2592  O   ALA   327     -22.489 -12.985  21.789  1.00 40.56           O
ATOM   2593  N   TRP   328     -22.465 -10.987  22.836  1.00 73.87           N
ATOM   2594  CA  TRP   328     -22.590 -10.225  21.624  1.00 73.87           C
ATOM   2595  CB  TRP   328     -23.201  -8.844  21.878  1.00 73.87           C
ATOM   2596  CG  TRP   328     -24.664  -8.998  22.225  1.00 73.87           C
ATOM   2597  CD2 TRP   328     -25.723  -8.955  21.255  1.00 73.87           C
ATOM   2598  CD1 TRP   328     -25.256  -9.241  23.430  1.00 73.87           C
ATOM   2599  NE1 TRP   328     -26.614  -9.357  23.271  1.00 73.87           N
ATOM   2600  CE2 TRP   328     -26.916  -9.182  21.938  1.00 73.87           C
ATOM   2601  CE3 TRP   328     -25.704  -8.750  19.905  1.00 73.87           C
ATOM   2602  CZ2 TRP   328     -28.114  -9.208  21.283  1.00 73.87           C
ATOM   2603  CZ3 TRP   328     -26.916  -8.770  19.250  1.00 73.87           C
ATOM   2604  CH2 TRP   328     -28.100  -8.995  19.925  1.00 73.87           C
ATOM   2605  C   TRP   328     -21.365 -10.142  20.754  1.00 73.87           C
ATOM   2606  O   TRP   328     -21.474 -10.195  19.533  1.00 73.87           O
ATOM   2607  N   MET   329     -20.185  -9.919  21.348  1.00 55.45           N
ATOM   2608  CA  MET   329     -18.931  -9.776  20.655  1.00 55.45           C
ATOM   2609  CB  MET   329     -17.867  -9.213  21.608  1.00 55.45           C
ATOM   2610  CG  MET   329     -16.446  -9.185  21.051  1.00 55.45           C
ATOM   2611  SD  MET   329     -15.194  -8.605  22.238  1.00 55.45           S
ATOM   2612  CE  MET   329     -15.199  -6.882  21.675  1.00 55.45           C
ATOM   2613  C   MET   329     -18.373 -11.060  20.095  1.00 55.45           C
ATOM   2614  O   MET   329     -17.821 -11.079  18.996  1.00 55.45           O
ATOM   2615  N   ALA   330     -18.542 -12.173  20.829  1.00 40.89           N
ATOM   2616  CA  ALA   330     -17.837 -13.412  20.630  1.00 40.89           C
ATOM   2617  CB  ALA   330     -18.249 -14.490  21.647  1.00 40.89           C
ATOM   2618  C   ALA   330     -17.998 -14.007  19.263  1.00 40.89           C
ATOM   2619  O   ALA   330     -17.046 -14.589  18.748  1.00 40.89           O
ATOM   2620  N   THR   331     -19.184 -13.923  18.635  1.00 32.29           N
ATOM   2621  CA  THR   331     -19.313 -14.577  17.364  1.00 32.29           C
ATOM   2622  CB  THR   331     -20.691 -14.471  16.785  1.00 32.29           C
ATOM   2623  OG1 THR   331     -21.008 -13.121  16.476  1.00 32.29           O
ATOM   2624  CG2 THR   331     -21.678 -15.011  17.831  1.00 32.29           C
ATOM   2625  C   THR   331     -18.324 -13.983  16.402  1.00 32.29           C
ATOM   2626  O   THR   331     -17.665 -14.720  15.676  1.00 32.29           O
ATOM   2627  N   GLN   332     -18.230 -12.638  16.320  1.00 88.70           N
ATOM   2628  CA  GLN   332     -17.236 -12.012  15.485  1.00 88.70           C
ATOM   2629  CB  GLN   332     -17.566 -10.579  15.038  1.00 88.70           C
ATOM   2630  CG  GLN   332     -18.622 -10.541  13.934  1.00 88.70           C
ATOM   2631  CD  GLN   332     -19.957 -10.869  14.579  1.00 88.70           C
ATOM   2632  OE1 GLN   332     -20.205 -10.476  15.717  1.00 88.70           O
ATOM   2633  NE2 GLN   332     -20.832 -11.610  13.846  1.00 88.70           N
ATOM   2634  C   GLN   332     -15.868 -12.003  16.114  1.00 88.70           C
ATOM   2635  O   GLN   332     -14.862 -12.092  15.415  1.00 88.70           O
ATOM   2636  N   ASP   333     -15.799 -11.839  17.450  1.00 40.71           N
ATOM   2637  CA  ASP   333     -14.569 -11.744  18.191  1.00 40.71           C
ATOM   2638  CB  ASP   333     -14.842 -11.505  19.688  1.00 40.71           C
ATOM   2639  CG  ASP   333     -13.525 -11.360  20.439  1.00 40.71           C
ATOM   2640  OD1 ASP   333     -12.734 -10.442  20.094  1.00 40.71           O
ATOM   2641  OD2 ASP   333     -13.289 -12.180  21.366  1.00 40.71           O
ATOM   2642  C   ASP   333     -13.812 -13.031  18.082  1.00 40.71           C
ATOM   2643  O   ASP   333     -12.591 -13.011  17.938  1.00 40.71           O
ATOM   2644  N   GLN   334     -14.515 -14.180  18.189  1.00 52.10           N
ATOM   2645  CA  GLN   334     -13.889 -15.468  18.064  1.00 52.10           C
ATOM   2646  CB  GLN   334     -14.051 -16.341  19.326  1.00 52.10           C
ATOM   2647  CG  GLN   334     -13.366 -15.752  20.564  1.00 52.10           C
ATOM   2648  CD  GLN   334     -13.703 -16.628  21.767  1.00 52.10           C
ATOM   2649  OE1 GLN   334     -13.948 -17.828  21.657  1.00 52.10           O
ATOM   2650  NE2 GLN   334     -13.733 -15.997  22.970  1.00 52.10           N
ATOM   2651  C   GLN   334     -14.561 -16.178  16.923  1.00 52.10           C
ATOM   2652  O   GLN   334     -15.452 -17.000  17.124  1.00 52.10           O
ATOM   2653  N   PRO   335     -14.147 -15.880  15.720  1.00 64.72           N
ATOM   2654  CA  PRO   335     -14.724 -16.432  14.516  1.00 64.72           C
ATOM   2655  CD  PRO   335     -13.308 -14.724  15.460  1.00 64.72           C
ATOM   2656  CB  PRO   335     -14.231 -15.535  13.377  1.00 64.72           C
ATOM   2657  CG  PRO   335     -13.001 -14.811  13.958  1.00 64.72           C
ATOM   2658  C   PRO   335     -14.384 -17.877  14.305  1.00 64.72           C
ATOM   2659  O   PRO   335     -15.069 -18.531  13.521  1.00 64.72           O
ATOM   2660  N   HIS   336     -13.311 -18.378  14.940  1.00 34.17           N
ATOM   2661  CA  HIS   336     -12.881 -19.736  14.776  1.00 34.17           C
ATOM   2662  ND1 HIS   336     -11.203 -18.280  17.269  1.00 34.17           N
ATOM   2663  CG  HIS   336     -11.410 -19.577  16.856  1.00 34.17           C
ATOM   2664  CB  HIS   336     -11.502 -19.996  15.415  1.00 34.17           C
ATOM   2665  NE2 HIS   336     -11.328 -19.519  19.108  1.00 34.17           N
ATOM   2666  CD2 HIS   336     -11.486 -20.320  17.992  1.00 34.17           C
ATOM   2667  CE1 HIS   336     -11.161 -18.302  18.624  1.00 34.17           C
ATOM   2668  C   HIS   336     -13.884 -20.646  15.409  1.00 34.17           C
ATOM   2669  O   HIS   336     -14.109 -21.760  14.939  1.00 34.17           O
ATOM   2670  N   GLU   337     -14.511 -20.173  16.499  1.00 75.52           N
ATOM   2671  CA  GLU   337     -15.456 -20.918  17.280  1.00 75.52           C
ATOM   2672  CB  GLU   337     -15.966 -20.144  18.505  1.00 75.52           C
ATOM   2673  CG  GLU   337     -14.993 -20.172  19.684  1.00 75.52           C
ATOM   2674  CD  GLU   337     -15.123 -21.549  20.317  1.00 75.52           C
ATOM   2675  OE1 GLU   337     -16.270 -21.926  20.676  1.00 75.52           O
ATOM   2676  OE2 GLU   337     -14.082 -22.248  20.436  1.00 75.52           O
ATOM   2677  C   GLU   337     -16.665 -21.281  16.460  1.00 75.52           C
ATOM   2678  O   GLU   337     -17.296 -22.307  16.703  1.00 75.52           O
ATOM   2679  N   ASN   338     -17.035 -20.451  15.465  1.00119.15           N
ATOM   2680  CA  ASN   338     -18.218 -20.708  14.684  1.00119.15           C
ATOM   2681  CB  ASN   338     -18.202 -22.045  13.920  1.00119.15           C
ATOM   2682  CG  ASN   338     -17.341 -21.828  12.683  1.00119.15           C
ATOM   2683  OD1 ASN   338     -17.408 -22.697  13.551  1.00119.15           O
ATOM   2684  ND2 ASN   338     -17.978 -20.669  12.364  1.00119.15           N
ATOM   2685  C   ASN   338     -19.413 -20.659  15.573  1.00119.15           C
ATOM   2686  O   ASN   338     -20.348 -21.446  15.427  1.00119.15           O
ATOM   2687  N   LEU   339     -19.407 -19.707  16.524  1.00 36.57           N
ATOM   2688  CA  LEU   339     -20.535 -19.555  17.388  1.00 36.57           C
ATOM   2689  CB  LEU   339     -20.286 -18.609  18.576  1.00 36.57           C
ATOM   2690  CG  LEU   339     -19.230 -19.131  19.562  1.00 36.57           C
ATOM   2691  CD1 LEU   339     -19.109 -18.209  20.787  1.00 36.57           C
ATOM   2692  CD2 LEU   339     -19.501 -20.595  19.939  1.00 36.57           C
ATOM   2693  C   LEU   339     -21.649 -18.970  16.586  1.00 36.57           C
ATOM   2694  O   LEU   339     -21.518 -17.892  16.009  1.00 36.57           O
ATOM   2695  N   ILE   340     -22.784 -19.687  16.520  1.00 87.00           N
ATOM   2696  CA  ILE   340     -23.932 -19.151  15.857  1.00 87.00           C
ATOM   2697  CB  ILE   340     -24.463 -20.005  14.734  1.00 87.00           C
ATOM   2698  CG2 ILE   340     -23.433 -19.969  13.601  1.00 87.00           C
ATOM   2699  CG1 ILE   340     -24.826 -21.424  15.210  1.00 87.00           C
ATOM   2700  CD1 ILE   340     -23.631 -22.244  15.690  1.00 87.00           C
ATOM   2701  C   ILE   340     -24.977 -18.987  16.904  1.00 87.00           C
ATOM   2702  O   ILE   340     -25.537 -19.958  17.412  1.00 87.00           O
ATOM   2703  N   PHE   341     -25.261 -17.729  17.276  1.00 39.17           N
ATOM   2704  CA  PHE   341     -26.254 -17.542  18.281  1.00 39.17           C
ATOM   2705  CB  PHE   341     -25.810 -16.678  19.475  1.00 39.17           C
ATOM   2706  CG  PHE   341     -24.749 -17.410  20.221  1.00 39.17           C
ATOM   2707  CD1 PHE   341     -25.055 -18.549  20.927  1.00 39.17           C
ATOM   2708  CD2 PHE   341     -23.456 -16.945  20.234  1.00 39.17           C
ATOM   2709  CE1 PHE   341     -24.084 -19.226  21.623  1.00 39.17           C
ATOM   2710  CE2 PHE   341     -22.482 -17.620  20.931  1.00 39.17           C
ATOM   2711  CZ  PHE   341     -22.792 -18.763  21.629  1.00 39.17           C
ATOM   2712  C   PHE   341     -27.414 -16.851  17.650  1.00 39.17           C
ATOM   2713  O   PHE   341     -27.259 -15.918  16.863  1.00 39.17           O
ATOM   2714  N   PRO   342     -28.581 -17.342  17.958  1.00 51.40           N
ATOM   2715  CA  PRO   342     -29.771 -16.681  17.501  1.00 51.40           C
ATOM   2716  CD  PRO   342     -28.765 -18.784  18.022  1.00 51.40           C
ATOM   2717  CB  PRO   342     -30.895 -17.705  17.587  1.00 51.40           C
ATOM   2718  CG  PRO   342     -30.162 -19.047  17.432  1.00 51.40           C
ATOM   2719  C   PRO   342     -29.956 -15.506  18.395  1.00 51.40           C
ATOM   2720  O   PRO   342     -29.332 -15.453  19.453  1.00 51.40           O
ATOM   2721  N   GLU   343     -30.801 -14.553  17.988  1.00 67.78           N
ATOM   2722  CA  GLU   343     -31.037 -13.364  18.746  1.00 67.78           C
ATOM   2723  CB  GLU   343     -31.996 -12.418  18.013  1.00 67.78           C
ATOM   2724  CG  GLU   343     -31.787 -10.945  18.348  1.00 67.78           C
ATOM   2725  CD  GLU   343     -30.689 -10.461  17.413  1.00 67.78           C
ATOM   2726  OE1 GLU   343     -30.348 -11.224  16.471  1.00 67.78           O
ATOM   2727  OE2 GLU   343     -30.180  -9.328  17.624  1.00 67.78           O
ATOM   2728  C   GLU   343     -31.699 -13.750  20.033  1.00 67.78           C
ATOM   2729  O   GLU   343     -31.548 -13.075  21.050  1.00 67.78           O
ATOM   2730  N   GLU   344     -32.477 -14.849  20.009  1.00 32.61           N
ATOM   2731  CA  GLU   344     -33.248 -15.257  21.152  1.00 32.61           C
ATOM   2732  CB  GLU   344     -34.042 -16.543  20.886  1.00 32.61           C
ATOM   2733  CG  GLU   344     -33.132 -17.722  20.553  1.00 32.61           C
ATOM   2734  CD  GLU   344     -33.979 -18.979  20.476  1.00 32.61           C
ATOM   2735  OE1 GLU   344     -35.225 -18.853  20.341  1.00 32.61           O
ATOM   2736  OE2 GLU   344     -33.385 -20.087  20.553  1.00 32.61           O
ATOM   2737  C   GLU   344     -32.360 -15.534  22.332  1.00 32.61           C
ATOM   2738  O   GLU   344     -32.654 -15.091  23.441  1.00 32.61           O
ATOM   2739  N   VAL   345     -31.256 -16.279  22.131  1.00 34.74           N
ATOM   2740  CA  VAL   345     -30.363 -16.665  23.193  1.00 34.74           C
ATOM   2741  CB  VAL   345     -29.377 -17.714  22.768  1.00 34.74           C
ATOM   2742  CG1 VAL   345     -30.156 -19.005  22.464  1.00 34.74           C
ATOM   2743  CG2 VAL   345     -28.585 -17.187  21.562  1.00 34.74           C
ATOM   2744  C   VAL   345     -29.616 -15.486  23.738  1.00 34.74           C
ATOM   2745  O   VAL   345     -29.271 -15.462  24.916  1.00 34.74           O
ATOM   2746  N   LEU   346     -29.309 -14.480  22.900  1.00 79.71           N
ATOM   2747  CA  LEU   346     -28.562 -13.362  23.405  1.00 79.71           C
ATOM   2748  CB  LEU   346     -28.170 -12.342  22.320  1.00 79.71           C
ATOM   2749  CG  LEU   346     -27.015 -12.804  21.400  1.00 79.71           C
ATOM   2750  CD1 LEU   346     -25.668 -12.778  22.137  1.00 79.71           C
ATOM   2751  CD2 LEU   346     -27.288 -14.177  20.780  1.00 79.71           C
ATOM   2752  C   LEU   346     -29.349 -12.670  24.472  1.00 79.71           C
ATOM   2753  O   LEU   346     -30.555 -12.454  24.356  1.00 79.71           O
ATOM   2754  N   PRO   347     -28.664 -12.348  25.544  1.00 63.68           N
ATOM   2755  CA  PRO   347     -29.250 -11.680  26.674  1.00 63.68           C
ATOM   2756  CD  PRO   347     -27.356 -12.905  25.832  1.00 63.68           C
ATOM   2757  CB  PRO   347     -28.236 -11.816  27.808  1.00 63.68           C
ATOM   2758  CG  PRO   347     -26.909 -12.160  27.099  1.00 63.68           C
ATOM   2759  C   PRO   347     -29.582 -10.266  26.321  1.00 63.68           C
ATOM   2760  O   PRO   347     -28.736  -9.572  25.756  1.00 63.68           O
ATOM   2761  N   ARG   348     -30.786  -9.803  26.702  1.00108.85           N
ATOM   2762  CA  ARG   348     -31.211  -8.485  26.348  1.00108.85           C
ATOM   2763  CB  ARG   348     -32.353  -8.481  25.327  1.00108.85           C
ATOM   2764  CG  ARG   348     -31.952  -9.042  23.965  1.00108.85           C
ATOM   2765  CD  ARG   348     -33.121  -9.116  22.988  1.00108.85           C
ATOM   2766  NE  ARG   348     -33.592  -7.721  22.759  1.00108.85           N
ATOM   2767  CZ  ARG   348     -33.379  -7.114  21.553  1.00108.85           C
ATOM   2768  NH1 ARG   348     -32.752  -7.798  20.553  1.00108.85           N
ATOM   2769  NH2 ARG   348     -33.792  -5.829  21.350  1.00108.85           N
ATOM   2770  C   ARG   348     -31.757  -7.843  27.575  1.00108.85           C
ATOM   2771  O   ARG   348     -31.882  -8.473  28.625  1.00108.85           O
ATOM   2772  N   GLY   349     -32.028  -6.529  27.468  1.00 15.94           N
ATOM   2773  CA  GLY   349     -32.677  -5.802  28.514  1.00 15.94           C
ATOM   2774  C   GLY   349     -34.092  -5.677  28.073  1.00 15.94           C
ATOM   2775  O   GLY   349     -34.562  -6.446  27.238  1.00 15.94           O
ATOM   2776  N   ASN   350     -34.810  -4.683  28.624  1.00 36.88           N
ATOM   2777  CA  ASN   350     -36.166  -4.496  28.220  1.00 36.88           C
ATOM   2778  CB  ASN   350     -37.052  -3.965  29.356  1.00 36.88           C
ATOM   2779  CG  ASN   350     -36.974  -4.951  30.516  1.00 36.88           C
ATOM   2780  OD1 ASN   350     -37.662  -5.970  30.564  1.00 36.88           O
ATOM   2781  ND2 ASN   350     -36.084  -4.634  31.492  1.00 36.88           N
ATOM   2782  C   ASN   350     -36.123  -3.446  27.157  1.00 36.88           C
ATOM   2783  O   ASN   350     -35.648  -2.336  27.392  1.00 36.88           O
ATOM   2784  N   ALA   351     -36.606  -3.793  25.947  1.00 35.66           N
ATOM   2785  CA  ALA   351     -36.659  -2.880  24.839  1.00 35.66           C
ATOM   2786  CB  ALA   351     -37.762  -1.816  24.982  1.00 35.66           C
ATOM   2787  C   ALA   351     -35.349  -2.171  24.678  1.00 35.66           C
ATOM   2788  O   ALA   351     -35.302  -0.943  24.698  1.00 35.66           O
ATOM   2789  N   LEU   352     -34.235  -2.914  24.524  1.00 73.65           N
ATOM   2790  CA  LEU   352     -32.992  -2.224  24.331  1.00 73.65           C
ATOM   2791  CB  LEU   352     -31.831  -2.794  25.160  1.00 73.65           C
ATOM   2792  CG  LEU   352     -30.551  -1.926  25.127  1.00 73.65           C
ATOM   2793  CD1 LEU   352     -29.856  -1.939  23.758  1.00 73.65           C
ATOM   2794  CD2 LEU   352     -30.843  -0.502  25.629  1.00 73.65           C
ATOM   2795  C   LEU   352     -32.639  -2.351  22.856  1.00 73.65           C
ATOM   2796  O   LEU   352     -32.271  -3.478  22.426  1.00 73.65           O
ATOM   2797  OXT LEU   352     -32.737  -1.321  22.136  1.00 73.65           O
END
