# Supplementary material for: How paired PSII–LHCII supercomplexes mediate the stacking of plant thylakoid membranes unveiled by structural mass-spectrometry
Source: Nat Commun. 2020 Mar 13;11:1361. doi: 10.1038/s41467-020-15184-1 (PMC7069969; doi:10.1038/s41467-020-15184-1)
Supplement: Supplementary file 6 — Supplementary Data 4 [file 41467_2020_15184_MOESM6_ESM.zip › Lhcb1_0081729.pdb]

EXPDTA    THEORETICAL MODEL, MODELLER 9v8 2019/01/27 14:49:54
REMARK   6 MODELLER OBJECTIVE FUNCTION:       640.1454
REMARK   6 MODELLER BEST TEMPLATE % SEQ ID: 100.000
SEQRES   1    232  ARG LYS SER ALA THR THR LYS LYS VAL ALA SER SER GLY
SEQRES   2    232  SER PRO TRP TYR GLY PRO ASP ARG VAL LYS TYR LEU GLY
SEQRES   3    232  PRO PHE SER GLY GLU SER PRO SER TYR LEU THR GLY GLU
SEQRES   4    232  PHE PRO GLY ASP TYR GLY TRP ASP THR ALA GLY LEU SER
SEQRES   5    232  ALA ASP PRO GLU THR PHE SER LYS ASN ARG GLU LEU GLU
SEQRES   6    232  VAL ILE HIS SER ARG TRP ALA MET LEU GLY ALA LEU GLY
SEQRES   7    232  CYS VAL PHE PRO GLU LEU LEU SER ARG ASN GLY VAL LYS
SEQRES   8    232  PHE GLY GLU ALA VAL TRP PHE LYS ALA GLY SER GLN ILE
SEQRES   9    232  PHE SER GLU GLY GLY LEU ASP TYR LEU GLY ASN PRO SER
SEQRES  10    232  LEU VAL HIS ALA GLN SER ILE LEU ALA ILE TRP ALA THR
SEQRES  11    232  GLN VAL ILE LEU MET GLY ALA VAL GLU GLY TYR ARG ILE
SEQRES  12    232  ALA GLY GLY PRO LEU GLY GLU VAL VAL ASP PRO LEU TYR
SEQRES  13    232  PRO GLY GLY SER PHE ASP PRO LEU GLY LEU ALA ASP ASP
SEQRES  14    232  PRO GLU ALA PHE ALA GLU LEU LYS VAL LYS GLU LEU LYS
SEQRES  15    232  ASN GLY ARG LEU ALA MET PHE SER MET PHE GLY PHE PHE
SEQRES  16    232  VAL GLN ALA ILE VAL THR GLY LYS GLY PRO LEU GLU ASN
SEQRES  17    232  LEU ALA ASP HIS LEU ALA ASP PRO VAL ASN ASN ASN ALA
SEQRES  18    232  TRP SER TYR ALA THR ASN PHE VAL PRO GLY LYS
ATOM      1  N   ARG     1     -10.413 -31.422  60.623  1.00 94.89           N
ATOM      2  CA  ARG     1     -11.666 -32.103  60.241  1.00 94.89           C
ATOM      3  CB  ARG     1     -12.823 -31.598  61.120  1.00 94.89           C
ATOM      4  CG  ARG     1     -12.693 -31.959  62.603  1.00 94.89           C
ATOM      5  CD  ARG     1     -13.168 -33.378  62.931  1.00 94.89           C
ATOM      6  NE  ARG     1     -11.969 -34.213  63.227  1.00 94.89           N
ATOM      7  CZ  ARG     1     -11.969 -35.546  62.927  1.00 94.89           C
ATOM      8  NH1 ARG     1     -13.034 -36.105  62.285  1.00 94.89           N
ATOM      9  NH2 ARG     1     -10.894 -36.320  63.260  1.00 94.89           N
ATOM     10  C   ARG     1     -11.975 -31.819  58.806  1.00 94.89           C
ATOM     11  O   ARG     1     -11.383 -32.412  57.902  1.00 94.89           O
ATOM     12  N   LYS     2     -12.932 -30.902  58.570  1.00 83.59           N
ATOM     13  CA  LYS     2     -13.294 -30.512  57.237  1.00 83.59           C
ATOM     14  CB  LYS     2     -14.800 -30.248  57.039  1.00 83.59           C
ATOM     15  CG  LYS     2     -15.676 -31.491  56.948  1.00 83.59           C
ATOM     16  CD  LYS     2     -15.310 -32.407  55.782  1.00 83.59           C
ATOM     17  CE  LYS     2     -16.340 -33.516  55.578  1.00 83.59           C
ATOM     18  NZ  LYS     2     -15.938 -34.390  54.458  1.00 83.59           N
ATOM     19  C   LYS     2     -12.652 -29.194  56.960  1.00 83.59           C
ATOM     20  O   LYS     2     -12.594 -28.327  57.829  1.00 83.59           O
ATOM     21  N   SER     3     -12.133 -29.026  55.727  1.00 26.04           N
ATOM     22  CA  SER     3     -11.588 -27.768  55.315  1.00 26.04           C
ATOM     23  CB  SER     3     -10.073 -27.785  55.029  1.00 26.04           C
ATOM     24  OG  SER     3      -9.333 -27.935  56.231  1.00 26.04           O
ATOM     25  C   SER     3     -12.268 -27.426  54.032  1.00 26.04           C
ATOM     26  O   SER     3     -12.516 -28.294  53.194  1.00 26.04           O
ATOM     27  N   ALA     4     -12.610 -26.137  53.865  1.00 23.59           N
ATOM     28  CA  ALA     4     -13.237 -25.684  52.663  1.00 23.59           C
ATOM     29  CB  ALA     4     -14.564 -24.934  52.886  1.00 23.59           C
ATOM     30  C   ALA     4     -12.267 -24.731  52.060  1.00 23.59           C
ATOM     31  O   ALA     4     -11.431 -24.169  52.767  1.00 23.59           O
ATOM     32  N   THR     5     -12.330 -24.540  50.729  1.00 96.27           N
ATOM     33  CA  THR     5     -11.367 -23.667  50.132  1.00 96.27           C
ATOM     34  CB  THR     5     -10.920 -24.113  48.770  1.00 96.27           C
ATOM     35  OG1 THR     5      -9.826 -23.329  48.316  1.00 96.27           O
ATOM     36  CG2 THR     5     -12.105 -23.988  47.800  1.00 96.27           C
ATOM     37  C   THR     5     -11.949 -22.297  50.021  1.00 96.27           C
ATOM     38  O   THR     5     -13.078 -22.107  49.571  1.00 96.27           O
ATOM     39  N   THR     6     -11.171 -21.310  50.498  1.00 96.61           N
ATOM     40  CA  THR     6     -11.516 -19.925  50.454  1.00 96.61           C
ATOM     41  CB  THR     6     -10.629 -19.084  51.329  1.00 96.61           C
ATOM     42  OG1 THR     6     -11.180 -17.784  51.463  1.00 96.61           O
ATOM     43  CG2 THR     6      -9.216 -19.017  50.725  1.00 96.61           C
ATOM     44  C   THR     6     -11.409 -19.446  49.039  1.00 96.61           C
ATOM     45  O   THR     6     -12.141 -18.546  48.629  1.00 96.61           O
ATOM     46  N   LYS     7     -10.487 -20.059  48.265  1.00 95.11           N
ATOM     47  CA  LYS     7     -10.178 -19.649  46.920  1.00 95.11           C
ATOM     48  CB  LYS     7      -9.297 -20.678  46.185  1.00 95.11           C
ATOM     49  CG  LYS     7      -8.673 -20.186  44.876  1.00 95.11           C
ATOM     50  CD  LYS     7      -7.560 -21.097  44.347  1.00 95.11           C
ATOM     51  CE  LYS     7      -6.290 -21.100  45.208  1.00 95.11           C
ATOM     52  NZ  LYS     7      -5.568 -19.815  45.072  1.00 95.11           N
ATOM     53  C   LYS     7     -11.449 -19.462  46.148  1.00 95.11           C
ATOM     54  O   LYS     7     -12.402 -20.228  46.290  1.00 95.11           O
ATOM     55  N   LYS     8     -11.498 -18.392  45.327  1.00146.95           N
ATOM     56  CA  LYS     8     -12.685 -18.082  44.582  1.00146.95           C
ATOM     57  CB  LYS     8     -13.123 -16.605  44.618  1.00146.95           C
ATOM     58  CG  LYS     8     -13.465 -16.046  45.998  1.00146.95           C
ATOM     59  CD  LYS     8     -12.237 -15.605  46.793  1.00146.95           C
ATOM     60  CE  LYS     8     -11.581 -14.344  46.223  1.00146.95           C
ATOM     61  NZ  LYS     8     -12.570 -13.239  46.153  1.00146.95           N
ATOM     62  C   LYS     8     -12.411 -18.346  43.140  1.00146.95           C
ATOM     63  O   LYS     8     -12.015 -19.442  42.750  1.00146.95           O
ATOM     64  N   VAL     9     -12.646 -17.308  42.314  1.00125.71           N
ATOM     65  CA  VAL     9     -12.495 -17.392  40.895  1.00125.71           C
ATOM     66  CB  VAL     9     -12.777 -16.108  40.174  1.00125.71           C
ATOM     67  CG1 VAL     9     -11.752 -15.062  40.648  1.00125.71           C
ATOM     68  CG2 VAL     9     -12.721 -16.380  38.658  1.00125.71           C
ATOM     69  C   VAL     9     -11.085 -17.750  40.580  1.00125.71           C
ATOM     70  O   VAL     9     -10.160 -17.395  41.310  1.00125.71           O
ATOM     71  N   ALA    10     -10.925 -18.509  39.478  1.00236.16           N
ATOM     72  CA  ALA    10      -9.666 -18.944  38.971  1.00236.16           C
ATOM     73  CB  ALA    10      -8.519 -17.950  39.197  1.00236.16           C
ATOM     74  C   ALA    10      -9.346 -20.248  39.614  1.00236.16           C
ATOM     75  O   ALA    10      -9.856 -20.572  40.684  1.00236.16           O
ATOM     76  N   SER    11      -8.501 -21.054  38.954  1.00 60.03           N
ATOM     77  CA  SER    11      -8.162 -22.342  39.476  1.00 60.03           C
ATOM     78  CB  SER    11      -9.146 -23.446  39.054  1.00 60.03           C
ATOM     79  OG  SER    11      -9.157 -23.577  37.640  1.00 60.03           O
ATOM     80  C   SER    11      -6.842 -22.684  38.889  1.00 60.03           C
ATOM     81  O   SER    11      -6.220 -21.856  38.217  1.00 60.03           O
ATOM     82  N   SER    12      -6.348 -23.900  39.166  1.00 20.53           N
ATOM     83  CA  SER    12      -5.093 -24.303  38.609  1.00 20.53           C
ATOM     84  CB  SER    12      -4.449 -25.478  39.369  1.00 20.53           C
ATOM     85  OG  SER    12      -4.289 -25.136  40.738  1.00 20.53           O
ATOM     86  C   SER    12      -5.359 -24.773  37.213  1.00 20.53           C
ATOM     87  O   SER    12      -6.442 -25.274  36.912  1.00 20.53           O
ATOM     88  N   GLY    13      -4.358 -24.621  36.321  1.00 13.20           N
ATOM     89  CA  GLY    13      -4.478 -25.104  34.977  1.00 13.20           C
ATOM     90  C   GLY    13      -5.504 -24.276  34.283  1.00 13.20           C
ATOM     91  O   GLY    13      -6.178 -24.749  33.370  1.00 13.20           O
ATOM     92  N   SER    14      -5.616 -22.996  34.691  1.00 39.24           N
ATOM     93  CA  SER    14      -6.594 -22.102  34.138  1.00 39.24           C
ATOM     94  CB  SER    14      -6.555 -20.695  34.772  1.00 39.24           C
ATOM     95  OG  SER    14      -5.301 -20.070  34.546  1.00 39.24           O
ATOM     96  C   SER    14      -6.378 -22.020  32.651  1.00 39.24           C
ATOM     97  O   SER    14      -5.419 -22.590  32.134  1.00 39.24           O
ATOM     98  N   PRO    15      -7.248 -21.374  31.921  1.00 62.91           N
ATOM     99  CA  PRO    15      -7.168 -21.313  30.490  1.00 62.91           C
ATOM    100  CD  PRO    15      -8.470 -20.776  32.435  1.00 62.91           C
ATOM    101  CB  PRO    15      -8.443 -20.606  30.030  1.00 62.91           C
ATOM    102  CG  PRO    15      -8.965 -19.885  31.287  1.00 62.91           C
ATOM    103  C   PRO    15      -5.921 -20.662  29.968  1.00 62.91           C
ATOM    104  O   PRO    15      -5.585 -20.873  28.803  1.00 62.91           O
ATOM    105  N   TRP    16      -5.270 -19.815  30.777  1.00 70.50           N
ATOM    106  CA  TRP    16      -4.077 -19.112  30.399  1.00 70.50           C
ATOM    107  CB  TRP    16      -3.709 -17.983  31.369  1.00 70.50           C
ATOM    108  CG  TRP    16      -4.752 -16.900  31.476  1.00 70.50           C
ATOM    109  CD2 TRP    16      -5.376 -16.282  30.344  1.00 70.50           C
ATOM    110  CD1 TRP    16      -5.319 -16.352  32.588  1.00 70.50           C
ATOM    111  NE1 TRP    16      -6.236 -15.395  32.220  1.00 70.50           N
ATOM    112  CE2 TRP    16      -6.289 -15.351  30.840  1.00 70.50           C
ATOM    113  CE3 TRP    16      -5.205 -16.474  29.000  1.00 70.50           C
ATOM    114  CZ2 TRP    16      -7.048 -14.592  29.995  1.00 70.50           C
ATOM    115  CZ3 TRP    16      -5.973 -15.711  28.152  1.00 70.50           C
ATOM    116  CH2 TRP    16      -6.874 -14.787  28.641  1.00 70.50           C
ATOM    117  C   TRP    16      -2.870 -19.998  30.373  1.00 70.50           C
ATOM    118  O   TRP    16      -1.894 -19.696  29.686  1.00 70.50           O
ATOM    119  N   TYR    17      -2.863 -21.060  31.200  1.00 49.80           N
ATOM    120  CA  TYR    17      -1.679 -21.860  31.346  1.00 49.80           C
ATOM    121  CB  TYR    17      -1.060 -21.658  32.739  1.00 49.80           C
ATOM    122  CG  TYR    17      -0.583 -20.246  32.879  1.00 49.80           C
ATOM    123  CD1 TYR    17      -1.466 -19.195  33.009  1.00 49.80           C
ATOM    124  CD2 TYR    17       0.760 -19.962  32.854  1.00 49.80           C
ATOM    125  CE1 TYR    17      -1.016 -17.901  33.136  1.00 49.80           C
ATOM    126  CE2 TYR    17       1.218 -18.672  32.984  1.00 49.80           C
ATOM    127  CZ  TYR    17       0.330 -17.636  33.129  1.00 49.80           C
ATOM    128  OH  TYR    17       0.794 -16.311  33.262  1.00 49.80           O
ATOM    129  C   TYR    17      -2.057 -23.304  31.236  1.00 49.80           C
ATOM    130  O   TYR    17      -3.235 -23.649  31.305  1.00 49.80           O
ATOM    131  N   GLY    18      -1.054 -24.187  31.021  1.00 20.17           N
ATOM    132  CA  GLY    18      -1.277 -25.608  30.983  1.00 20.17           C
ATOM    133  C   GLY    18      -1.627 -26.048  29.590  1.00 20.17           C
ATOM    134  O   GLY    18      -1.900 -25.247  28.699  1.00 20.17           O
ATOM    135  N   PRO    19      -1.627 -27.348  29.418  1.00 53.30           N
ATOM    136  CA  PRO    19      -1.894 -27.979  28.151  1.00 53.30           C
ATOM    137  CD  PRO    19      -1.633 -28.288  30.525  1.00 53.30           C
ATOM    138  CB  PRO    19      -1.807 -29.480  28.426  1.00 53.30           C
ATOM    139  CG  PRO    19      -2.160 -29.602  29.919  1.00 53.30           C
ATOM    140  C   PRO    19      -3.236 -27.577  27.619  1.00 53.30           C
ATOM    141  O   PRO    19      -3.407 -27.546  26.402  1.00 53.30           O
ATOM    142  N   ASP    20      -4.197 -27.298  28.516  1.00 52.31           N
ATOM    143  CA  ASP    20      -5.555 -26.952  28.202  1.00 52.31           C
ATOM    144  CB  ASP    20      -6.479 -27.006  29.432  1.00 52.31           C
ATOM    145  CG  ASP    20      -6.598 -28.456  29.873  1.00 52.31           C
ATOM    146  OD1 ASP    20      -7.145 -29.275  29.087  1.00 52.31           O
ATOM    147  OD2 ASP    20      -6.152 -28.760  31.010  1.00 52.31           O
ATOM    148  C   ASP    20      -5.678 -25.571  27.636  1.00 52.31           C
ATOM    149  O   ASP    20      -6.690 -25.256  27.018  1.00 52.31           O
ATOM    150  N   ARG    21      -4.679 -24.701  27.860  1.00 54.20           N
ATOM    151  CA  ARG    21      -4.744 -23.303  27.520  1.00 54.20           C
ATOM    152  CB  ARG    21      -3.370 -22.615  27.564  1.00 54.20           C
ATOM    153  CG  ARG    21      -2.381 -23.187  26.543  1.00 54.20           C
ATOM    154  CD  ARG    21      -0.991 -22.549  26.592  1.00 54.20           C
ATOM    155  NE  ARG    21      -0.274 -22.976  25.357  1.00 54.20           N
ATOM    156  CZ  ARG    21       0.357 -24.185  25.332  1.00 54.20           C
ATOM    157  NH1 ARG    21       0.394 -24.955  26.456  1.00 54.20           N
ATOM    158  NH2 ARG    21       0.941 -24.638  24.183  1.00 54.20           N
ATOM    159  C   ARG    21      -5.283 -23.077  26.135  1.00 54.20           C
ATOM    160  O   ARG    21      -5.251 -23.948  25.269  1.00 54.20           O
ATOM    161  N   VAL    22      -5.833 -21.858  25.938  1.00 93.37           N
ATOM    162  CA  VAL    22      -6.403 -21.343  24.721  1.00 93.37           C
ATOM    163  CB  VAL    22      -7.039 -19.999  24.980  1.00 93.37           C
ATOM    164  CG1 VAL    22      -5.992 -19.080  25.640  1.00 93.37           C
ATOM    165  CG2 VAL    22      -7.607 -19.426  23.674  1.00 93.37           C
ATOM    166  C   VAL    22      -5.300 -21.172  23.710  1.00 93.37           C
ATOM    167  O   VAL    22      -4.160 -20.879  24.072  1.00 93.37           O
ATOM    168  N   LYS    23      -5.611 -21.368  22.407  1.00111.17           N
ATOM    169  CA  LYS    23      -4.611 -21.286  21.373  1.00111.17           C
ATOM    170  CB  LYS    23      -4.501 -22.575  20.550  1.00111.17           C
ATOM    171  CG  LYS    23      -4.110 -23.802  21.378  1.00111.17           C
ATOM    172  CD  LYS    23      -2.734 -23.706  22.036  1.00111.17           C
ATOM    173  CE  LYS    23      -2.500 -24.739  23.142  1.00111.17           C
ATOM    174  NZ  LYS    23      -2.872 -26.097  22.676  1.00111.17           N
ATOM    175  C   LYS    23      -5.000 -20.200  20.413  1.00111.17           C
ATOM    176  O   LYS    23      -6.164 -19.804  20.339  1.00111.17           O
ATOM    177  N   TYR    24      -4.023 -19.706  19.622  1.00 45.57           N
ATOM    178  CA  TYR    24      -4.262 -18.594  18.744  1.00 45.57           C
ATOM    179  CB  TYR    24      -2.981 -17.980  18.128  1.00 45.57           C
ATOM    180  CG  TYR    24      -2.210 -18.962  17.316  1.00 45.57           C
ATOM    181  CD1 TYR    24      -1.339 -19.835  17.926  1.00 45.57           C
ATOM    182  CD2 TYR    24      -2.354 -19.013  15.951  1.00 45.57           C
ATOM    183  CE1 TYR    24      -0.611 -20.742  17.191  1.00 45.57           C
ATOM    184  CE2 TYR    24      -1.626 -19.916  15.210  1.00 45.57           C
ATOM    185  CZ  TYR    24      -0.754 -20.781  15.827  1.00 45.57           C
ATOM    186  OH  TYR    24      -0.009 -21.704  15.062  1.00 45.57           O
ATOM    187  C   TYR    24      -5.289 -18.918  17.693  1.00 45.57           C
ATOM    188  O   TYR    24      -6.158 -18.095  17.408  1.00 45.57           O
ATOM    189  N   LEU    25      -5.213 -20.113  17.078  1.00 45.52           N
ATOM    190  CA  LEU    25      -6.164 -20.543  16.082  1.00 45.52           C
ATOM    191  CB  LEU    25      -5.702 -21.762  15.268  1.00 45.52           C
ATOM    192  CG  LEU    25      -4.503 -21.442  14.362  1.00 45.52           C
ATOM    193  CD1 LEU    25      -4.086 -22.658  13.519  1.00 45.52           C
ATOM    194  CD2 LEU    25      -4.780 -20.188  13.516  1.00 45.52           C
ATOM    195  C   LEU    25      -7.480 -20.874  16.715  1.00 45.52           C
ATOM    196  O   LEU    25      -8.521 -20.833  16.061  1.00 45.52           O
ATOM    197  N   GLY    26      -7.473 -21.260  18.003  1.00 20.75           N
ATOM    198  CA  GLY    26      -8.702 -21.661  18.620  1.00 20.75           C
ATOM    199  C   GLY    26      -8.858 -23.113  18.308  1.00 20.75           C
ATOM    200  O   GLY    26      -7.895 -23.874  18.367  1.00 20.75           O
ATOM    201  N   PRO    27     -10.045 -23.525  17.977  1.00 58.05           N
ATOM    202  CA  PRO    27     -10.318 -24.900  17.671  1.00 58.05           C
ATOM    203  CD  PRO    27     -11.107 -22.624  17.562  1.00 58.05           C
ATOM    204  CB  PRO    27     -11.782 -24.931  17.230  1.00 58.05           C
ATOM    205  CG  PRO    27     -12.042 -23.502  16.713  1.00 58.05           C
ATOM    206  C   PRO    27      -9.378 -25.407  16.613  1.00 58.05           C
ATOM    207  O   PRO    27      -9.129 -26.611  16.571  1.00 58.05           O
ATOM    208  N   PHE    28      -8.876 -24.519  15.739  1.00 63.19           N
ATOM    209  CA  PHE    28      -7.984 -24.810  14.645  1.00 63.19           C
ATOM    210  CB  PHE    28      -7.937 -23.700  13.581  1.00 63.19           C
ATOM    211  CG  PHE    28      -9.288 -23.664  12.949  1.00 63.19           C
ATOM    212  CD1 PHE    28      -9.659 -24.613  12.024  1.00 63.19           C
ATOM    213  CD2 PHE    28     -10.184 -22.672  13.271  1.00 63.19           C
ATOM    214  CE1 PHE    28     -10.907 -24.580  11.442  1.00 63.19           C
ATOM    215  CE2 PHE    28     -11.432 -22.636  12.693  1.00 63.19           C
ATOM    216  CZ  PHE    28     -11.800 -23.592  11.778  1.00 63.19           C
ATOM    217  C   PHE    28      -6.590 -25.086  15.115  1.00 63.19           C
ATOM    218  O   PHE    28      -5.796 -25.654  14.368  1.00 63.19           O
ATOM    219  N   SER    29      -6.257 -24.689  16.358  1.00 50.29           N
ATOM    220  CA  SER    29      -4.921 -24.679  16.896  1.00 50.29           C
ATOM    221  CB  SER    29      -4.920 -24.571  18.426  1.00 50.29           C
ATOM    222  OG  SER    29      -5.644 -25.653  18.992  1.00 50.29           O
ATOM    223  C   SER    29      -4.128 -25.891  16.522  1.00 50.29           C
ATOM    224  O   SER    29      -2.941 -25.763  16.231  1.00 50.29           O
ATOM    225  N   GLY    30      -4.720 -27.096  16.543  1.00 13.16           N
ATOM    226  CA  GLY    30      -3.950 -28.218  16.088  1.00 13.16           C
ATOM    227  C   GLY    30      -2.868 -28.510  17.072  1.00 13.16           C
ATOM    228  O   GLY    30      -2.951 -28.138  18.242  1.00 13.16           O
ATOM    229  N   GLU    31      -1.811 -29.207  16.608  1.00 28.75           N
ATOM    230  CA  GLU    31      -0.719 -29.556  17.470  1.00 28.75           C
ATOM    231  CB  GLU    31       0.233 -30.616  16.889  1.00 28.75           C
ATOM    232  CG  GLU    31       1.053 -30.095  15.706  1.00 28.75           C
ATOM    233  CD  GLU    31       2.059 -31.163  15.306  1.00 28.75           C
ATOM    234  OE1 GLU    31       1.624 -32.224  14.784  1.00 28.75           O
ATOM    235  OE2 GLU    31       3.277 -30.923  15.515  1.00 28.75           O
ATOM    236  C   GLU    31       0.117 -28.332  17.683  1.00 28.75           C
ATOM    237  O   GLU    31       0.295 -27.521  16.775  1.00 28.75           O
ATOM    238  N   SER    32       0.671 -28.173  18.902  1.00 33.92           N
ATOM    239  CA  SER    32       1.498 -27.030  19.187  1.00 33.92           C
ATOM    240  CB  SER    32       1.167 -26.297  20.501  1.00 33.92           C
ATOM    241  OG  SER    32       0.008 -25.495  20.336  1.00 33.92           O
ATOM    242  C   SER    32       2.928 -27.461  19.263  1.00 33.92           C
ATOM    243  O   SER    32       3.239 -28.648  19.335  1.00 33.92           O
ATOM    244  N   PRO    33       3.821 -26.503  19.236  1.00 52.13           N
ATOM    245  CA  PRO    33       5.216 -26.823  19.335  1.00 52.13           C
ATOM    246  CD  PRO    33       3.599 -25.271  18.496  1.00 52.13           C
ATOM    247  CB  PRO    33       5.965 -25.528  19.035  1.00 52.13           C
ATOM    248  CG  PRO    33       5.002 -24.784  18.087  1.00 52.13           C
ATOM    249  C   PRO    33       5.459 -27.420  20.682  1.00 52.13           C
ATOM    250  O   PRO    33       4.859 -26.968  21.656  1.00 52.13           O
ATOM    251  N   SER    34       6.344 -28.428  20.762  1.00 23.68           N
ATOM    252  CA  SER    34       6.539 -29.158  21.979  1.00 23.68           C
ATOM    253  CB  SER    34       7.468 -30.368  21.809  1.00 23.68           C
ATOM    254  OG  SER    34       7.597 -31.045  23.049  1.00 23.68           O
ATOM    255  C   SER    34       7.115 -28.276  23.044  1.00 23.68           C
ATOM    256  O   SER    34       6.841 -28.465  24.226  1.00 23.68           O
ATOM    257  N   TYR    35       7.942 -27.292  22.650  1.00 71.93           N
ATOM    258  CA  TYR    35       8.587 -26.401  23.571  1.00 71.93           C
ATOM    259  CB  TYR    35       9.803 -25.645  22.993  1.00 71.93           C
ATOM    260  CG  TYR    35       9.519 -24.950  21.704  1.00 71.93           C
ATOM    261  CD1 TYR    35       8.824 -23.768  21.657  1.00 71.93           C
ATOM    262  CD2 TYR    35       9.997 -25.473  20.528  1.00 71.93           C
ATOM    263  CE1 TYR    35       8.594 -23.129  20.462  1.00 71.93           C
ATOM    264  CE2 TYR    35       9.774 -24.845  19.326  1.00 71.93           C
ATOM    265  CZ  TYR    35       9.071 -23.670  19.293  1.00 71.93           C
ATOM    266  OH  TYR    35       8.841 -23.018  18.064  1.00 71.93           O
ATOM    267  C   TYR    35       7.625 -25.464  24.223  1.00 71.93           C
ATOM    268  O   TYR    35       7.905 -24.913  25.286  1.00 71.93           O
ATOM    269  N   LEU    36       6.496 -25.206  23.552  1.00122.81           N
ATOM    270  CA  LEU    36       5.521 -24.259  24.000  1.00122.81           C
ATOM    271  CB  LEU    36       4.968 -23.700  22.681  1.00122.81           C
ATOM    272  CG  LEU    36       4.170 -22.419  22.686  1.00122.81           C
ATOM    273  CD1 LEU    36       4.066 -21.898  21.248  1.00122.81           C
ATOM    274  CD2 LEU    36       2.803 -22.650  23.308  1.00122.81           C
ATOM    275  C   LEU    36       4.538 -25.013  24.870  1.00122.81           C
ATOM    276  O   LEU    36       3.469 -25.425  24.432  1.00122.81           O
ATOM    277  N   THR    37       4.929 -25.215  26.151  1.00 52.52           N
ATOM    278  CA  THR    37       4.248 -25.949  27.191  1.00 52.52           C
ATOM    279  CB  THR    37       5.172 -26.370  28.294  1.00 52.52           C
ATOM    280  OG1 THR    37       5.780 -25.235  28.895  1.00 52.52           O
ATOM    281  CG2 THR    37       6.242 -27.297  27.698  1.00 52.52           C
ATOM    282  C   THR    37       3.094 -25.204  27.793  1.00 52.52           C
ATOM    283  O   THR    37       2.248 -25.821  28.440  1.00 52.52           O
ATOM    284  N   GLY    38       3.051 -23.863  27.673  1.00 16.05           N
ATOM    285  CA  GLY    38       1.974 -23.132  28.283  1.00 16.05           C
ATOM    286  C   GLY    38       2.459 -22.688  29.623  1.00 16.05           C
ATOM    287  O   GLY    38       1.699 -22.213  30.465  1.00 16.05           O
ATOM    288  N   GLU    39       3.767 -22.867  29.851  1.00 41.61           N
ATOM    289  CA  GLU    39       4.425 -22.503  31.069  1.00 41.61           C
ATOM    290  CB  GLU    39       5.873 -22.999  31.133  1.00 41.61           C
ATOM    291  CG  GLU    39       6.562 -22.603  32.434  1.00 41.61           C
ATOM    292  CD  GLU    39       7.933 -23.246  32.425  1.00 41.61           C
ATOM    293  OE1 GLU    39       8.826 -22.708  31.715  1.00 41.61           O
ATOM    294  OE2 GLU    39       8.105 -24.282  33.116  1.00 41.61           O
ATOM    295  C   GLU    39       4.489 -21.013  31.246  1.00 41.61           C
ATOM    296  O   GLU    39       4.518 -20.536  32.379  1.00 41.61           O
ATOM    297  N   PHE    40       4.569 -20.236  30.146  1.00 40.93           N
ATOM    298  CA  PHE    40       4.734 -18.811  30.283  1.00 40.93           C
ATOM    299  CB  PHE    40       5.911 -18.253  29.458  1.00 40.93           C
ATOM    300  CG  PHE    40       7.201 -18.808  29.963  1.00 40.93           C
ATOM    301  CD1 PHE    40       7.650 -20.035  29.527  1.00 40.93           C
ATOM    302  CD2 PHE    40       7.966 -18.110  30.868  1.00 40.93           C
ATOM    303  CE1 PHE    40       8.837 -20.562  29.981  1.00 40.93           C
ATOM    304  CE2 PHE    40       9.155 -18.627  31.328  1.00 40.93           C
ATOM    305  CZ  PHE    40       9.590 -19.853  30.884  1.00 40.93           C
ATOM    306  C   PHE    40       3.507 -18.101  29.777  1.00 40.93           C
ATOM    307  O   PHE    40       2.788 -18.592  28.913  1.00 40.93           O
ATOM    308  N   PRO    41       3.266 -16.929  30.321  1.00 56.58           N
ATOM    309  CA  PRO    41       2.107 -16.134  30.006  1.00 56.58           C
ATOM    310  CD  PRO    41       4.319 -16.132  30.923  1.00 56.58           C
ATOM    311  CB  PRO    41       2.261 -14.851  30.813  1.00 56.58           C
ATOM    312  CG  PRO    41       3.789 -14.689  30.895  1.00 56.58           C
ATOM    313  C   PRO    41       2.038 -15.803  28.549  1.00 56.58           C
ATOM    314  O   PRO    41       3.084 -15.603  27.931  1.00 56.58           O
ATOM    315  N   GLY    42       0.809 -15.735  27.991  1.00 15.75           N
ATOM    316  CA  GLY    42       0.593 -15.349  26.624  1.00 15.75           C
ATOM    317  C   GLY    42       1.000 -16.460  25.706  1.00 15.75           C
ATOM    318  O   GLY    42       1.280 -16.226  24.530  1.00 15.75           O
ATOM    319  N   ASP    43       1.015 -17.706  26.215  1.00 48.44           N
ATOM    320  CA  ASP    43       1.468 -18.819  25.425  1.00 48.44           C
ATOM    321  CB  ASP    43       2.063 -19.938  26.303  1.00 48.44           C
ATOM    322  CG  ASP    43       3.088 -20.666  25.466  1.00 48.44           C
ATOM    323  OD1 ASP    43       3.357 -20.179  24.335  1.00 48.44           O
ATOM    324  OD2 ASP    43       3.624 -21.704  25.939  1.00 48.44           O
ATOM    325  C   ASP    43       0.300 -19.388  24.664  1.00 48.44           C
ATOM    326  O   ASP    43      -0.360 -20.330  25.107  1.00 48.44           O
ATOM    327  N   TYR    44       0.002 -18.786  23.499  1.00 68.26           N
ATOM    328  CA  TYR    44      -1.015 -19.172  22.552  1.00 68.26           C
ATOM    329  CB  TYR    44      -1.402 -18.023  21.600  1.00 68.26           C
ATOM    330  CG  TYR    44      -2.253 -17.073  22.384  1.00 68.26           C
ATOM    331  CD1 TYR    44      -1.709 -16.191  23.292  1.00 68.26           C
ATOM    332  CD2 TYR    44      -3.615 -17.065  22.201  1.00 68.26           C
ATOM    333  CE1 TYR    44      -2.508 -15.328  24.007  1.00 68.26           C
ATOM    334  CE2 TYR    44      -4.417 -16.202  22.913  1.00 68.26           C
ATOM    335  CZ  TYR    44      -3.869 -15.328  23.821  1.00 68.26           C
ATOM    336  OH  TYR    44      -4.691 -14.444  24.555  1.00 68.26           O
ATOM    337  C   TYR    44      -0.595 -20.392  21.786  1.00 68.26           C
ATOM    338  O   TYR    44      -1.418 -21.057  21.159  1.00 68.26           O
ATOM    339  N   GLY    45       0.722 -20.661  21.716  1.00 20.21           N
ATOM    340  CA  GLY    45       1.146 -21.831  21.008  1.00 20.21           C
ATOM    341  C   GLY    45       1.557 -21.428  19.627  1.00 20.21           C
ATOM    342  O   GLY    45       1.784 -22.286  18.775  1.00 20.21           O
ATOM    343  N   TRP    46       1.685 -20.107  19.375  1.00 55.05           N
ATOM    344  CA  TRP    46       2.013 -19.672  18.047  1.00 55.05           C
ATOM    345  CB  TRP    46       1.340 -18.337  17.657  1.00 55.05           C
ATOM    346  CG  TRP    46       1.623 -17.912  16.232  1.00 55.05           C
ATOM    347  CD2 TRP    46       1.454 -16.577  15.740  1.00 55.05           C
ATOM    348  CD1 TRP    46       2.078 -18.661  15.189  1.00 55.05           C
ATOM    349  NE1 TRP    46       2.204 -17.875  14.069  1.00 55.05           N
ATOM    350  CE2 TRP    46       1.824 -16.589  14.388  1.00 55.05           C
ATOM    351  CE3 TRP    46       1.028 -15.434  16.351  1.00 55.05           C
ATOM    352  CZ2 TRP    46       1.771 -15.452  13.637  1.00 55.05           C
ATOM    353  CZ3 TRP    46       0.971 -14.293  15.585  1.00 55.05           C
ATOM    354  CH2 TRP    46       1.336 -14.299  14.253  1.00 55.05           C
ATOM    355  C   TRP    46       3.485 -19.433  17.914  1.00 55.05           C
ATOM    356  O   TRP    46       4.009 -18.423  18.379  1.00 55.05           O
ATOM    357  N   ASP    47       4.196 -20.372  17.258  1.00 53.78           N
ATOM    358  CA  ASP    47       5.591 -20.182  16.974  1.00 53.78           C
ATOM    359  CB  ASP    47       6.508 -20.744  18.074  1.00 53.78           C
ATOM    360  CG  ASP    47       7.898 -20.144  17.902  1.00 53.78           C
ATOM    361  OD1 ASP    47       8.232 -19.729  16.762  1.00 53.78           O
ATOM    362  OD2 ASP    47       8.645 -20.084  18.916  1.00 53.78           O
ATOM    363  C   ASP    47       5.839 -20.969  15.727  1.00 53.78           C
ATOM    364  O   ASP    47       6.604 -21.932  15.717  1.00 53.78           O
ATOM    365  N   THR    48       5.188 -20.559  14.626  1.00 30.82           N
ATOM    366  CA  THR    48       5.259 -21.281  13.390  1.00 30.82           C
ATOM    367  CB  THR    48       4.311 -20.730  12.373  1.00 30.82           C
ATOM    368  OG1 THR    48       3.003 -20.703  12.920  1.00 30.82           O
ATOM    369  CG2 THR    48       4.310 -21.669  11.164  1.00 30.82           C
ATOM    370  C   THR    48       6.653 -21.217  12.851  1.00 30.82           C
ATOM    371  O   THR    48       7.175 -22.192  12.309  1.00 30.82           O
ATOM    372  N   ALA    49       7.295 -20.047  12.995  1.00 25.56           N
ATOM    373  CA  ALA    49       8.610 -19.801  12.476  1.00 25.56           C
ATOM    374  CB  ALA    49       9.006 -18.329  12.656  1.00 25.56           C
ATOM    375  C   ALA    49       9.620 -20.699  13.137  1.00 25.56           C
ATOM    376  O   ALA    49      10.554 -21.172  12.489  1.00 25.56           O
ATOM    377  N   GLY    50       9.475 -20.967  14.449  1.00 14.25           N
ATOM    378  CA  GLY    50      10.417 -21.845  15.091  1.00 14.25           C
ATOM    379  C   GLY    50      11.523 -21.031  15.692  1.00 14.25           C
ATOM    380  O   GLY    50      12.548 -21.567  16.111  1.00 14.25           O
ATOM    381  N   LEU    51      11.341 -19.701  15.776  1.00 81.18           N
ATOM    382  CA  LEU    51      12.388 -18.858  16.281  1.00 81.18           C
ATOM    383  CB  LEU    51      12.090 -17.355  16.135  1.00 81.18           C
ATOM    384  CG  LEU    51      12.362 -16.836  14.708  1.00 81.18           C
ATOM    385  CD1 LEU    51      13.872 -16.723  14.428  1.00 81.18           C
ATOM    386  CD2 LEU    51      11.699 -17.718  13.646  1.00 81.18           C
ATOM    387  C   LEU    51      12.738 -19.175  17.703  1.00 81.18           C
ATOM    388  O   LEU    51      13.911 -19.151  18.070  1.00 81.18           O
ATOM    389  N   SER    52      11.739 -19.451  18.554  1.00 53.92           N
ATOM    390  CA  SER    52      11.967 -19.709  19.952  1.00 53.92           C
ATOM    391  CB  SER    52      10.769 -19.283  20.814  1.00 53.92           C
ATOM    392  OG  SER    52      10.613 -17.871  20.762  1.00 53.92           O
ATOM    393  C   SER    52      12.296 -21.147  20.262  1.00 53.92           C
ATOM    394  O   SER    52      12.208 -21.560  21.418  1.00 53.92           O
ATOM    395  N   ALA    53      12.679 -21.955  19.258  1.00 30.09           N
ATOM    396  CA  ALA    53      12.910 -23.360  19.465  1.00 30.09           C
ATOM    397  CB  ALA    53      13.368 -24.076  18.181  1.00 30.09           C
ATOM    398  C   ALA    53      13.968 -23.571  20.508  1.00 30.09           C
ATOM    399  O   ALA    53      13.880 -24.524  21.282  1.00 30.09           O
ATOM    400  N   ASP    54      15.012 -22.716  20.543  1.00 37.25           N
ATOM    401  CA  ASP    54      16.060 -22.858  21.520  1.00 37.25           C
ATOM    402  CB  ASP    54      17.363 -22.153  21.089  1.00 37.25           C
ATOM    403  CG  ASP    54      18.490 -22.597  22.003  1.00 37.25           C
ATOM    404  OD1 ASP    54      18.281 -22.557  23.243  1.00 37.25           O
ATOM    405  OD2 ASP    54      19.566 -22.996  21.477  1.00 37.25           O
ATOM    406  C   ASP    54      15.577 -22.249  22.809  1.00 37.25           C
ATOM    407  O   ASP    54      15.053 -21.139  22.836  1.00 37.25           O
ATOM    408  N   PRO    55      15.726 -22.961  23.896  1.00 56.79           N
ATOM    409  CA  PRO    55      15.261 -22.461  25.161  1.00 56.79           C
ATOM    410  CD  PRO    55      15.723 -24.414  23.854  1.00 56.79           C
ATOM    411  CB  PRO    55      15.397 -23.627  26.136  1.00 56.79           C
ATOM    412  CG  PRO    55      15.214 -24.865  25.236  1.00 56.79           C
ATOM    413  C   PRO    55      15.931 -21.199  25.593  1.00 56.79           C
ATOM    414  O   PRO    55      15.288 -20.386  26.250  1.00 56.79           O
ATOM    415  N   GLU    56      17.227 -21.024  25.288  1.00 26.04           N
ATOM    416  CA  GLU    56      17.877 -19.811  25.679  1.00 26.04           C
ATOM    417  CB  GLU    56      19.402 -19.853  25.487  1.00 26.04           C
ATOM    418  CG  GLU    56      20.108 -20.823  26.430  1.00 26.04           C
ATOM    419  CD  GLU    56      21.607 -20.707  26.196  1.00 26.04           C
ATOM    420  OE1 GLU    56      22.027 -20.645  25.006  1.00 26.04           O
ATOM    421  OE2 GLU    56      22.351 -20.670  27.208  1.00 26.04           O
ATOM    422  C   GLU    56      17.351 -18.700  24.837  1.00 26.04           C
ATOM    423  O   GLU    56      17.115 -17.599  25.329  1.00 26.04           O
ATOM    424  N   THR    57      17.162 -18.975  23.531  1.00 82.35           N
ATOM    425  CA  THR    57      16.706 -17.974  22.609  1.00 82.35           C
ATOM    426  CB  THR    57      16.725 -18.418  21.170  1.00 82.35           C
ATOM    427  OG1 THR    57      16.688 -17.284  20.322  1.00 82.35           O
ATOM    428  CG2 THR    57      15.501 -19.294  20.868  1.00 82.35           C
ATOM    429  C   THR    57      15.302 -17.632  22.986  1.00 82.35           C
ATOM    430  O   THR    57      14.870 -16.486  22.863  1.00 82.35           O
ATOM    431  N   PHE    58      14.553 -18.643  23.461  1.00 32.57           N
ATOM    432  CA  PHE    58      13.186 -18.490  23.868  1.00 32.57           C
ATOM    433  CB  PHE    58      12.602 -19.810  24.421  1.00 32.57           C
ATOM    434  CG  PHE    58      11.134 -19.674  24.687  1.00 32.57           C
ATOM    435  CD1 PHE    58      10.219 -19.910  23.688  1.00 32.57           C
ATOM    436  CD2 PHE    58      10.658 -19.330  25.932  1.00 32.57           C
ATOM    437  CE1 PHE    58       8.869 -19.793  23.924  1.00 32.57           C
ATOM    438  CE2 PHE    58       9.308 -19.211  26.172  1.00 32.57           C
ATOM    439  CZ  PHE    58       8.405 -19.442  25.167  1.00 32.57           C
ATOM    440  C   PHE    58      13.172 -17.498  24.990  1.00 32.57           C
ATOM    441  O   PHE    58      12.374 -16.562  25.006  1.00 32.57           O
ATOM    442  N   SER    59      14.097 -17.671  25.949  1.00 20.09           N
ATOM    443  CA  SER    59      14.169 -16.825  27.105  1.00 20.09           C
ATOM    444  CB  SER    59      15.327 -17.216  28.039  1.00 20.09           C
ATOM    445  OG  SER    59      15.366 -16.353  29.168  1.00 20.09           O
ATOM    446  C   SER    59      14.387 -15.409  26.683  1.00 20.09           C
ATOM    447  O   SER    59      13.719 -14.509  27.186  1.00 20.09           O
ATOM    448  N   LYS    60      15.329 -15.165  25.748  1.00100.69           N
ATOM    449  CA  LYS    60      15.590 -13.816  25.343  1.00100.69           C
ATOM    450  CB  LYS    60      16.828 -13.668  24.440  1.00100.69           C
ATOM    451  CG  LYS    60      18.098 -14.221  25.099  1.00100.69           C
ATOM    452  CD  LYS    60      18.372 -13.691  26.513  1.00100.69           C
ATOM    453  CE  LYS    60      19.501 -12.660  26.613  1.00100.69           C
ATOM    454  NZ  LYS    60      19.692 -12.253  28.025  1.00100.69           N
ATOM    455  C   LYS    60      14.385 -13.278  24.633  1.00100.69           C
ATOM    456  O   LYS    60      14.020 -12.120  24.812  1.00100.69           O
ATOM    457  N   ASN    61      13.712 -14.111  23.825  1.00 22.68           N
ATOM    458  CA  ASN    61      12.596 -13.626  23.066  1.00 22.68           C
ATOM    459  CB  ASN    61      11.982 -14.702  22.149  1.00 22.68           C
ATOM    460  CG  ASN    61      12.958 -14.965  21.007  1.00 22.68           C
ATOM    461  OD1 ASN    61      13.462 -14.029  20.387  1.00 22.68           O
ATOM    462  ND2 ASN    61      13.243 -16.265  20.726  1.00 22.68           N
ATOM    463  C   ASN    61      11.524 -13.143  23.989  1.00 22.68           C
ATOM    464  O   ASN    61      10.957 -12.075  23.769  1.00 22.68           O
ATOM    465  N   ARG    62      11.224 -13.895  25.065  1.00 39.14           N
ATOM    466  CA  ARG    62      10.159 -13.455  25.912  1.00 39.14           C
ATOM    467  CB  ARG    62       9.703 -14.473  26.976  1.00 39.14           C
ATOM    468  CG  ARG    62      10.761 -14.975  27.956  1.00 39.14           C
ATOM    469  CD  ARG    62      10.214 -16.072  28.870  1.00 39.14           C
ATOM    470  NE  ARG    62      11.297 -16.488  29.805  1.00 39.14           N
ATOM    471  CZ  ARG    62      12.063 -17.585  29.534  1.00 39.14           C
ATOM    472  NH1 ARG    62      11.857 -18.306  28.393  1.00 39.14           N
ATOM    473  NH2 ARG    62      13.052 -17.959  30.396  1.00 39.14           N
ATOM    474  C   ARG    62      10.521 -12.147  26.546  1.00 39.14           C
ATOM    475  O   ARG    62       9.654 -11.302  26.751  1.00 39.14           O
ATOM    476  N   GLU    63      11.809 -11.942  26.883  1.00 24.48           N
ATOM    477  CA  GLU    63      12.216 -10.705  27.484  1.00 24.48           C
ATOM    478  CB  GLU    63      13.715 -10.695  27.827  1.00 24.48           C
ATOM    479  CG  GLU    63      14.098 -11.762  28.853  1.00 24.48           C
ATOM    480  CD  GLU    63      15.611 -11.729  29.033  1.00 24.48           C
ATOM    481  OE1 GLU    63      16.309 -11.297  28.077  1.00 24.48           O
ATOM    482  OE2 GLU    63      16.087 -12.133  30.126  1.00 24.48           O
ATOM    483  C   GLU    63      11.983  -9.594  26.507  1.00 24.48           C
ATOM    484  O   GLU    63      11.408  -8.563  26.852  1.00 24.48           O
ATOM    485  N   LEU    64      12.396  -9.790  25.241  1.00 71.56           N
ATOM    486  CA  LEU    64      12.234  -8.748  24.270  1.00 71.56           C
ATOM    487  CB  LEU    64      12.802  -9.083  22.881  1.00 71.56           C
ATOM    488  CG  LEU    64      14.331  -8.937  22.759  1.00 71.56           C
ATOM    489  CD1 LEU    64      15.112  -9.890  23.672  1.00 71.56           C
ATOM    490  CD2 LEU    64      14.753  -9.059  21.291  1.00 71.56           C
ATOM    491  C   LEU    64      10.775  -8.471  24.110  1.00 71.56           C
ATOM    492  O   LEU    64      10.375  -7.317  23.965  1.00 71.56           O
ATOM    493  N   GLU    65       9.938  -9.523  24.130  1.00 33.28           N
ATOM    494  CA  GLU    65       8.539  -9.307  23.914  1.00 33.28           C
ATOM    495  CB  GLU    65       7.699 -10.591  23.792  1.00 33.28           C
ATOM    496  CG  GLU    65       6.264 -10.280  23.346  1.00 33.28           C
ATOM    497  CD  GLU    65       5.523 -11.577  23.051  1.00 33.28           C
ATOM    498  OE1 GLU    65       5.354 -12.389  24.000  1.00 33.28           O
ATOM    499  OE2 GLU    65       5.113 -11.770  21.876  1.00 33.28           O
ATOM    500  C   GLU    65       7.946  -8.498  25.024  1.00 33.28           C
ATOM    501  O   GLU    65       7.157  -7.591  24.776  1.00 33.28           O
ATOM    502  N   VAL    66       8.301  -8.803  26.286  1.00 25.56           N
ATOM    503  CA  VAL    66       7.740  -8.094  27.405  1.00 25.56           C
ATOM    504  CB  VAL    66       8.146  -8.688  28.724  1.00 25.56           C
ATOM    505  CG1 VAL    66       7.708  -7.745  29.861  1.00 25.56           C
ATOM    506  CG2 VAL    66       7.542 -10.100  28.811  1.00 25.56           C
ATOM    507  C   VAL    66       8.169  -6.659  27.388  1.00 25.56           C
ATOM    508  O   VAL    66       7.381  -5.770  27.698  1.00 25.56           O
ATOM    509  N   ILE    67       9.442  -6.390  27.057  1.00 75.85           N
ATOM    510  CA  ILE    67       9.951  -5.048  27.069  1.00 75.85           C
ATOM    511  CB  ILE    67      11.426  -5.006  26.837  1.00 75.85           C
ATOM    512  CG2 ILE    67      11.854  -3.530  26.872  1.00 75.85           C
ATOM    513  CG1 ILE    67      12.144  -5.874  27.883  1.00 75.85           C
ATOM    514  CD1 ILE    67      11.910  -5.431  29.328  1.00 75.85           C
ATOM    515  C   ILE    67       9.298  -4.240  25.999  1.00 75.85           C
ATOM    516  O   ILE    67       8.908  -3.097  26.229  1.00 75.85           O
ATOM    517  N   HIS    68       9.170  -4.817  24.791  1.00 33.27           N
ATOM    518  CA  HIS    68       8.565  -4.115  23.698  1.00 33.27           C
ATOM    519  ND1 HIS    68      11.107  -5.341  22.103  1.00 33.27           N
ATOM    520  CG  HIS    68       9.944  -4.737  21.685  1.00 33.27           C
ATOM    521  CB  HIS    68       8.616  -4.884  22.366  1.00 33.27           C
ATOM    522  NE2 HIS    68      11.632  -4.109  20.327  1.00 33.27           N
ATOM    523  CD2 HIS    68      10.282  -3.992  20.598  1.00 33.27           C
ATOM    524  CE1 HIS    68      12.086  -4.929  21.255  1.00 33.27           C
ATOM    525  C   HIS    68       7.142  -3.841  24.049  1.00 33.27           C
ATOM    526  O   HIS    68       6.607  -2.794  23.691  1.00 33.27           O
ATOM    527  N   SER    69       6.485  -4.778  24.761  1.00 25.48           N
ATOM    528  CA  SER    69       5.105  -4.568  25.082  1.00 25.48           C
ATOM    529  CB  SER    69       4.424  -5.725  25.840  1.00 25.48           C
ATOM    530  OG  SER    69       4.856  -5.773  27.191  1.00 25.48           O
ATOM    531  C   SER    69       4.981  -3.334  25.922  1.00 25.48           C
ATOM    532  O   SER    69       4.162  -2.460  25.644  1.00 25.48           O
ATOM    533  N   ARG    70       5.826  -3.207  26.959  1.00 59.78           N
ATOM    534  CA  ARG    70       5.728  -2.088  27.848  1.00 59.78           C
ATOM    535  CB  ARG    70       6.792  -2.149  28.948  1.00 59.78           C
ATOM    536  CG  ARG    70       6.616  -3.383  29.818  1.00 59.78           C
ATOM    537  CD  ARG    70       7.762  -3.639  30.788  1.00 59.78           C
ATOM    538  NE  ARG    70       7.356  -4.854  31.538  1.00 59.78           N
ATOM    539  CZ  ARG    70       8.199  -5.453  32.423  1.00 59.78           C
ATOM    540  NH1 ARG    70       9.458  -4.957  32.620  1.00 59.78           N
ATOM    541  NH2 ARG    70       7.763  -6.570  33.071  1.00 59.78           N
ATOM    542  C   ARG    70       5.956  -0.830  27.078  1.00 59.78           C
ATOM    543  O   ARG    70       5.200   0.130  27.215  1.00 59.78           O
ATOM    544  N   TRP    71       6.990  -0.794  26.223  1.00 46.21           N
ATOM    545  CA  TRP    71       7.250   0.426  25.524  1.00 46.21           C
ATOM    546  CB  TRP    71       8.570   0.440  24.740  1.00 46.21           C
ATOM    547  CG  TRP    71       9.786   0.492  25.639  1.00 46.21           C
ATOM    548  CD2 TRP    71      10.054   1.545  26.582  1.00 46.21           C
ATOM    549  CD1 TRP    71      10.807  -0.404  25.761  1.00 46.21           C
ATOM    550  NE1 TRP    71      11.705   0.033  26.708  1.00 46.21           N
ATOM    551  CE2 TRP    71      11.251   1.231  27.222  1.00 46.21           C
ATOM    552  CE3 TRP    71       9.357   2.684  26.891  1.00 46.21           C
ATOM    553  CZ2 TRP    71      11.778   2.048  28.184  1.00 46.21           C
ATOM    554  CZ3 TRP    71       9.895   3.508  27.859  1.00 46.21           C
ATOM    555  CH2 TRP    71      11.081   3.197  28.492  1.00 46.21           C
ATOM    556  C   TRP    71       6.106   0.715  24.607  1.00 46.21           C
ATOM    557  O   TRP    71       5.718   1.871  24.445  1.00 46.21           O
ATOM    558  N   ALA    72       5.529  -0.328  23.982  1.00 16.96           N
ATOM    559  CA  ALA    72       4.446  -0.127  23.066  1.00 16.96           C
ATOM    560  CB  ALA    72       3.953  -1.435  22.419  1.00 16.96           C
ATOM    561  C   ALA    72       3.277   0.483  23.783  1.00 16.96           C
ATOM    562  O   ALA    72       2.632   1.384  23.251  1.00 16.96           O
ATOM    563  N   MET    73       2.963   0.011  25.007  1.00 80.93           N
ATOM    564  CA  MET    73       1.814   0.531  25.699  1.00 80.93           C
ATOM    565  CB  MET    73       1.414  -0.298  26.942  1.00 80.93           C
ATOM    566  CG  MET    73       2.491  -0.446  28.017  1.00 80.93           C
ATOM    567  SD  MET    73       2.237  -1.854  29.144  1.00 80.93           S
ATOM    568  CE  MET    73       0.709  -1.215  29.879  1.00 80.93           C
ATOM    569  C   MET    73       2.017   1.987  26.023  1.00 80.93           C
ATOM    570  O   MET    73       1.104   2.795  25.857  1.00 80.93           O
ATOM    571  N   LEU    74       3.228   2.379  26.463  1.00 75.94           N
ATOM    572  CA  LEU    74       3.477   3.767  26.747  1.00 75.94           C
ATOM    573  CB  LEU    74       4.923   4.052  27.190  1.00 75.94           C
ATOM    574  CG  LEU    74       5.320   3.705  28.638  1.00 75.94           C
ATOM    575  CD1 LEU    74       5.191   2.215  28.971  1.00 75.94           C
ATOM    576  CD2 LEU    74       6.732   4.242  28.919  1.00 75.94           C
ATOM    577  C   LEU    74       3.328   4.548  25.479  1.00 75.94           C
ATOM    578  O   LEU    74       2.711   5.610  25.464  1.00 75.94           O
ATOM    579  N   GLY    75       3.908   4.033  24.380  1.00 14.75           N
ATOM    580  CA  GLY    75       3.905   4.738  23.133  1.00 14.75           C
ATOM    581  C   GLY    75       2.510   4.882  22.607  1.00 14.75           C
ATOM    582  O   GLY    75       2.146   5.934  22.089  1.00 14.75           O
ATOM    583  N   ALA    76       1.686   3.821  22.707  1.00 19.17           N
ATOM    584  CA  ALA    76       0.364   3.891  22.154  1.00 19.17           C
ATOM    585  CB  ALA    76      -0.423   2.582  22.332  1.00 19.17           C
ATOM    586  C   ALA    76      -0.408   4.958  22.854  1.00 19.17           C
ATOM    587  O   ALA    76      -1.032   5.809  22.219  1.00 19.17           O
ATOM    588  N   LEU    77      -0.349   4.958  24.196  1.00 21.65           N
ATOM    589  CA  LEU    77      -1.076   5.929  24.954  1.00 21.65           C
ATOM    590  CB  LEU    77      -0.929   5.739  26.470  1.00 21.65           C
ATOM    591  CG  LEU    77      -1.670   6.802  27.296  1.00 21.65           C
ATOM    592  CD1 LEU    77      -3.190   6.718  27.081  1.00 21.65           C
ATOM    593  CD2 LEU    77      -1.272   6.737  28.780  1.00 21.65           C
ATOM    594  C   LEU    77      -0.515   7.266  24.624  1.00 21.65           C
ATOM    595  O   LEU    77      -1.252   8.235  24.454  1.00 21.65           O
ATOM    596  N   GLY    78       0.821   7.345  24.518  1.00 14.17           N
ATOM    597  CA  GLY    78       1.482   8.591  24.272  1.00 14.17           C
ATOM    598  C   GLY    78       1.107   9.145  22.936  1.00 14.17           C
ATOM    599  O   GLY    78       0.935  10.354  22.793  1.00 14.17           O
ATOM    600  N   CYS    79       1.021   8.291  21.898  1.00 27.76           N
ATOM    601  CA  CYS    79       0.728   8.791  20.588  1.00 27.76           C
ATOM    602  CB  CYS    79       0.861   7.729  19.481  1.00 27.76           C
ATOM    603  SG  CYS    79       2.586   7.235  19.180  1.00 27.76           S
ATOM    604  C   CYS    79      -0.662   9.344  20.528  1.00 27.76           C
ATOM    605  O   CYS    79      -0.875  10.419  19.973  1.00 27.76           O
ATOM    606  N   VAL    80      -1.652   8.605  21.069  1.00 48.36           N
ATOM    607  CA  VAL    80      -3.032   9.005  20.987  1.00 48.36           C
ATOM    608  CB  VAL    80      -3.996   7.890  21.253  1.00 48.36           C
ATOM    609  CG1 VAL    80      -5.407   8.494  21.343  1.00 48.36           C
ATOM    610  CG2 VAL    80      -3.867   6.851  20.126  1.00 48.36           C
ATOM    611  C   VAL    80      -3.443  10.155  21.871  1.00 48.36           C
ATOM    612  O   VAL    80      -4.179  11.034  21.421  1.00 48.36           O
ATOM    613  N   PHE    81      -2.969  10.211  23.131  1.00 55.07           N
ATOM    614  CA  PHE    81      -3.535  11.115  24.099  1.00 55.07           C
ATOM    615  CB  PHE    81      -2.859  10.994  25.479  1.00 55.07           C
ATOM    616  CG  PHE    81      -3.610  11.794  26.501  1.00 55.07           C
ATOM    617  CD1 PHE    81      -4.712  11.261  27.130  1.00 55.07           C
ATOM    618  CD2 PHE    81      -3.214  13.069  26.850  1.00 55.07           C
ATOM    619  CE1 PHE    81      -5.407  11.974  28.080  1.00 55.07           C
ATOM    620  CE2 PHE    81      -3.899  13.793  27.800  1.00 55.07           C
ATOM    621  CZ  PHE    81      -5.004  13.245  28.411  1.00 55.07           C
ATOM    622  C   PHE    81      -3.478  12.550  23.664  1.00 55.07           C
ATOM    623  O   PHE    81      -4.498  13.230  23.736  1.00 55.07           O
ATOM    624  N   PRO    82      -2.375  13.071  23.214  1.00 55.15           N
ATOM    625  CA  PRO    82      -2.358  14.462  22.854  1.00 55.15           C
ATOM    626  CD  PRO    82      -1.071  12.604  23.643  1.00 55.15           C
ATOM    627  CB  PRO    82      -0.886  14.800  22.622  1.00 55.15           C
ATOM    628  CG  PRO    82      -0.140  13.825  23.553  1.00 55.15           C
ATOM    629  C   PRO    82      -3.276  14.780  21.712  1.00 55.15           C
ATOM    630  O   PRO    82      -3.803  15.888  21.666  1.00 55.15           O
ATOM    631  N   GLU    83      -3.476  13.838  20.773  1.00 29.36           N
ATOM    632  CA  GLU    83      -4.348  14.067  19.658  1.00 29.36           C
ATOM    633  CB  GLU    83      -4.261  12.931  18.627  1.00 29.36           C
ATOM    634  CG  GLU    83      -4.893  13.260  17.274  1.00 29.36           C
ATOM    635  CD  GLU    83      -4.440  12.173  16.309  1.00 29.36           C
ATOM    636  OE1 GLU    83      -3.761  11.218  16.775  1.00 29.36           O
ATOM    637  OE2 GLU    83      -4.753  12.278  15.094  1.00 29.36           O
ATOM    638  C   GLU    83      -5.751  14.144  20.178  1.00 29.36           C
ATOM    639  O   GLU    83      -6.565  14.941  19.714  1.00 29.36           O
ATOM    640  N   LEU    84      -6.061  13.309  21.185  1.00 80.93           N
ATOM    641  CA  LEU    84      -7.390  13.245  21.714  1.00 80.93           C
ATOM    642  CB  LEU    84      -7.536  12.127  22.766  1.00 80.93           C
ATOM    643  CG  LEU    84      -8.997  11.827  23.149  1.00 80.93           C
ATOM    644  CD1 LEU    84      -9.659  13.005  23.880  1.00 80.93           C
ATOM    645  CD2 LEU    84      -9.788  11.350  21.917  1.00 80.93           C
ATOM    646  C   LEU    84      -7.707  14.572  22.336  1.00 80.93           C
ATOM    647  O   LEU    84      -8.820  15.075  22.203  1.00 80.93           O
ATOM    648  N   LEU    85      -6.733  15.164  23.054  1.00 66.50           N
ATOM    649  CA  LEU    85      -6.908  16.439  23.695  1.00 66.50           C
ATOM    650  CB  LEU    85      -5.724  16.822  24.603  1.00 66.50           C
ATOM    651  CG  LEU    85      -5.693  16.067  25.950  1.00 66.50           C
ATOM    652  CD1 LEU    85      -6.715  16.636  26.944  1.00 66.50           C
ATOM    653  CD2 LEU    85      -5.889  14.558  25.752  1.00 66.50           C
ATOM    654  C   LEU    85      -7.072  17.494  22.646  1.00 66.50           C
ATOM    655  O   LEU    85      -7.865  18.422  22.798  1.00 66.50           O
ATOM    656  N   SER    86      -6.326  17.368  21.536  1.00 20.37           N
ATOM    657  CA  SER    86      -6.383  18.341  20.481  1.00 20.37           C
ATOM    658  CB  SER    86      -5.515  17.932  19.279  1.00 20.37           C
ATOM    659  OG  SER    86      -5.692  18.845  18.208  1.00 20.37           O
ATOM    660  C   SER    86      -7.789  18.410  19.993  1.00 20.37           C
ATOM    661  O   SER    86      -8.295  19.477  19.658  1.00 20.37           O
ATOM    662  N   ARG    87      -8.454  17.249  19.947  1.00 36.50           N
ATOM    663  CA  ARG    87      -9.810  17.193  19.507  1.00 36.50           C
ATOM    664  CB  ARG    87     -10.333  15.755  19.424  1.00 36.50           C
ATOM    665  CG  ARG    87      -9.836  15.059  18.162  1.00 36.50           C
ATOM    666  CD  ARG    87     -10.290  13.609  18.029  1.00 36.50           C
ATOM    667  NE  ARG    87     -10.061  13.247  16.605  1.00 36.50           N
ATOM    668  CZ  ARG    87     -11.094  13.297  15.714  1.00 36.50           C
ATOM    669  NH1 ARG    87     -12.372  13.485  16.156  1.00 36.50           N
ATOM    670  NH2 ARG    87     -10.839  13.144  14.384  1.00 36.50           N
ATOM    671  C   ARG    87     -10.644  17.956  20.479  1.00 36.50           C
ATOM    672  O   ARG    87     -11.626  18.597  20.102  1.00 36.50           O
ATOM    673  N   ASN    88     -10.267  17.885  21.767  1.00 44.23           N
ATOM    674  CA  ASN    88     -10.960  18.560  22.822  1.00 44.23           C
ATOM    675  CB  ASN    88     -10.424  18.229  24.223  1.00 44.23           C
ATOM    676  CG  ASN    88     -10.903  16.838  24.599  1.00 44.23           C
ATOM    677  OD1 ASN    88     -10.876  16.455  25.767  1.00 44.23           O
ATOM    678  ND2 ASN    88     -11.356  16.054  23.587  1.00 44.23           N
ATOM    679  C   ASN    88     -10.802  20.034  22.646  1.00 44.23           C
ATOM    680  O   ASN    88     -11.661  20.798  23.074  1.00 44.23           O
ATOM    681  N   GLY    89      -9.701  20.485  22.021  1.00 24.19           N
ATOM    682  CA  GLY    89      -9.534  21.902  21.899  1.00 24.19           C
ATOM    683  C   GLY    89      -8.317  22.333  22.663  1.00 24.19           C
ATOM    684  O   GLY    89      -7.974  23.515  22.662  1.00 24.19           O
ATOM    685  N   VAL    90      -7.626  21.399  23.346  1.00 30.26           N
ATOM    686  CA  VAL    90      -6.405  21.780  24.002  1.00 30.26           C
ATOM    687  CB  VAL    90      -5.770  20.649  24.764  1.00 30.26           C
ATOM    688  CG1 VAL    90      -4.460  21.137  25.417  1.00 30.26           C
ATOM    689  CG2 VAL    90      -6.807  20.097  25.756  1.00 30.26           C
ATOM    690  C   VAL    90      -5.495  22.182  22.892  1.00 30.26           C
ATOM    691  O   VAL    90      -5.434  21.505  21.866  1.00 30.26           O
ATOM    692  N   LYS    91      -4.774  23.308  23.058  1.00106.42           N
ATOM    693  CA  LYS    91      -3.988  23.782  21.957  1.00106.42           C
ATOM    694  CB  LYS    91      -4.075  25.308  21.761  1.00106.42           C
ATOM    695  CG  LYS    91      -3.563  26.104  22.955  1.00106.42           C
ATOM    696  CD  LYS    91      -3.490  27.605  22.686  1.00106.42           C
ATOM    697  CE  LYS    91      -4.445  28.411  23.561  1.00106.42           C
ATOM    698  NZ  LYS    91      -4.008  28.306  24.970  1.00106.42           N
ATOM    699  C   LYS    91      -2.558  23.401  22.160  1.00106.42           C
ATOM    700  O   LYS    91      -1.908  23.816  23.118  1.00106.42           O
ATOM    701  N   PHE    92      -2.037  22.585  21.223  1.00 42.08           N
ATOM    702  CA  PHE    92      -0.680  22.131  21.260  1.00 42.08           C
ATOM    703  CB  PHE    92      -0.509  20.610  21.065  1.00 42.08           C
ATOM    704  CG  PHE    92      -1.205  19.835  22.136  1.00 42.08           C
ATOM    705  CD1 PHE    92      -0.566  19.504  23.308  1.00 42.08           C
ATOM    706  CD2 PHE    92      -2.504  19.417  21.958  1.00 42.08           C
ATOM    707  CE1 PHE    92      -1.212  18.784  24.286  1.00 42.08           C
ATOM    708  CE2 PHE    92      -3.152  18.697  22.933  1.00 42.08           C
ATOM    709  CZ  PHE    92      -2.509  18.374  24.102  1.00 42.08           C
ATOM    710  C   PHE    92      -0.022  22.740  20.063  1.00 42.08           C
ATOM    711  O   PHE    92      -0.695  23.190  19.136  1.00 42.08           O
ATOM    712  N   GLY    93       1.324  22.800  20.066  1.00 14.88           N
ATOM    713  CA  GLY    93       1.996  23.335  18.919  1.00 14.88           C
ATOM    714  C   GLY    93       1.673  22.412  17.795  1.00 14.88           C
ATOM    715  O   GLY    93       1.378  22.849  16.682  1.00 14.88           O
ATOM    716  N   GLU    94       1.751  21.094  18.067  1.00 75.06           N
ATOM    717  CA  GLU    94       1.375  20.103  17.100  1.00 75.06           C
ATOM    718  CB  GLU    94       2.521  19.695  16.162  1.00 75.06           C
ATOM    719  CG  GLU    94       2.108  18.642  15.135  1.00 75.06           C
ATOM    720  CD  GLU    94       1.167  19.277  14.120  1.00 75.06           C
ATOM    721  OE1 GLU    94       0.337  20.138  14.519  1.00 75.06           O
ATOM    722  OE2 GLU    94       1.266  18.902  12.923  1.00 75.06           O
ATOM    723  C   GLU    94       0.940  18.877  17.852  1.00 75.06           C
ATOM    724  O   GLU    94       1.665  18.356  18.699  1.00 75.06           O
ATOM    725  N   ALA    95      -0.310  18.445  17.601  1.00 39.31           N
ATOM    726  CA  ALA    95      -0.927  17.295  18.207  1.00 39.31           C
ATOM    727  CB  ALA    95      -2.457  17.283  18.042  1.00 39.31           C
ATOM    728  C   ALA    95      -0.409  15.985  17.680  1.00 39.31           C
ATOM    729  O   ALA    95      -0.242  15.032  18.440  1.00 39.31           O
ATOM    730  N   VAL    96      -0.152  15.899  16.361  1.00 31.28           N
ATOM    731  CA  VAL    96       0.187  14.639  15.745  1.00 31.28           C
ATOM    732  CB  VAL    96       0.404  14.739  14.259  1.00 31.28           C
ATOM    733  CG1 VAL    96       0.910  13.378  13.753  1.00 31.28           C
ATOM    734  CG2 VAL    96      -0.900  15.209  13.590  1.00 31.28           C
ATOM    735  C   VAL    96       1.438  14.076  16.356  1.00 31.28           C
ATOM    736  O   VAL    96       2.439  14.769  16.519  1.00 31.28           O
ATOM    737  N   TRP    97       1.403  12.767  16.692  1.00 39.55           N
ATOM    738  CA  TRP    97       2.497  12.108  17.348  1.00 39.55           C
ATOM    739  CB  TRP    97       2.170  10.676  17.790  1.00 39.55           C
ATOM    740  CG  TRP    97       1.785   9.784  16.650  1.00 39.55           C
ATOM    741  CD2 TRP    97       2.742   9.093  15.841  1.00 39.55           C
ATOM    742  CD1 TRP    97       0.552   9.476  16.157  1.00 39.55           C
ATOM    743  NE1 TRP    97       0.683   8.641  15.071  1.00 39.55           N
ATOM    744  CE2 TRP    97       2.027   8.394  14.869  1.00 39.55           C
ATOM    745  CE3 TRP    97       4.105   9.051  15.903  1.00 39.55           C
ATOM    746  CZ2 TRP    97       2.672   7.635  13.937  1.00 39.55           C
ATOM    747  CZ3 TRP    97       4.751   8.280  14.966  1.00 39.55           C
ATOM    748  CH2 TRP    97       4.047   7.585  14.002  1.00 39.55           C
ATOM    749  C   TRP    97       3.710  12.081  16.468  1.00 39.55           C
ATOM    750  O   TRP    97       4.816  12.335  16.947  1.00 39.55           O
ATOM    751  N   PHE    98       3.552  11.775  15.166  1.00 73.71           N
ATOM    752  CA  PHE    98       4.691  11.691  14.292  1.00 73.71           C
ATOM    753  CB  PHE    98       4.500  10.844  13.005  1.00 73.71           C
ATOM    754  CG  PHE    98       3.356  11.249  12.136  1.00 73.71           C
ATOM    755  CD1 PHE    98       2.098  10.726  12.347  1.00 73.71           C
ATOM    756  CD2 PHE    98       3.533  12.119  11.085  1.00 73.71           C
ATOM    757  CE1 PHE    98       1.039  11.076  11.541  1.00 73.71           C
ATOM    758  CE2 PHE    98       2.481  12.474  10.272  1.00 73.71           C
ATOM    759  CZ  PHE    98       1.225  11.958  10.501  1.00 73.71           C
ATOM    760  C   PHE    98       5.314  13.029  14.045  1.00 73.71           C
ATOM    761  O   PHE    98       6.507  13.092  13.761  1.00 73.71           O
ATOM    762  N   LYS    99       4.507  14.107  14.041  1.00 96.35           N
ATOM    763  CA  LYS    99       4.915  15.485  13.904  1.00 96.35           C
ATOM    764  CB  LYS    99       3.821  16.389  13.319  1.00 96.35           C
ATOM    765  CG  LYS    99       3.520  16.045  11.861  1.00 96.35           C
ATOM    766  CD  LYS    99       2.458  16.946  11.234  1.00 96.35           C
ATOM    767  CE  LYS    99       3.104  18.132  10.511  1.00 96.35           C
ATOM    768  NZ  LYS    99       2.107  19.176  10.215  1.00 96.35           N
ATOM    769  C   LYS    99       5.431  16.090  15.183  1.00 96.35           C
ATOM    770  O   LYS    99       6.020  17.168  15.154  1.00 96.35           O
ATOM    771  N   ALA   100       5.211  15.444  16.344  1.00 40.70           N
ATOM    772  CA  ALA   100       5.489  16.018  17.638  1.00 40.70           C
ATOM    773  CB  ALA   100       5.221  15.045  18.799  1.00 40.70           C
ATOM    774  C   ALA   100       6.914  16.472  17.762  1.00 40.70           C
ATOM    775  O   ALA   100       7.185  17.464  18.437  1.00 40.70           O
ATOM    776  N   GLY   101       7.871  15.756  17.153  1.00 22.74           N
ATOM    777  CA  GLY   101       9.263  16.088  17.284  1.00 22.74           C
ATOM    778  C   GLY   101       9.563  17.457  16.723  1.00 22.74           C
ATOM    779  O   GLY   101      10.401  18.175  17.264  1.00 22.74           O
ATOM    780  N   SER   102       8.891  17.852  15.623  1.00 40.19           N
ATOM    781  CA  SER   102       9.169  19.058  14.884  1.00 40.19           C
ATOM    782  CB  SER   102       8.259  19.217  13.649  1.00 40.19           C
ATOM    783  OG  SER   102       6.924  19.500  14.052  1.00 40.19           O
ATOM    784  C   SER   102       8.954  20.295  15.707  1.00 40.19           C
ATOM    785  O   SER   102       9.490  21.355  15.388  1.00 40.19           O
ATOM    786  N   GLN   103       8.185  20.190  16.798  1.00 60.82           N
ATOM    787  CA  GLN   103       7.756  21.292  17.615  1.00 60.82           C
ATOM    788  CB  GLN   103       6.779  20.789  18.688  1.00 60.82           C
ATOM    789  CG  GLN   103       5.846  21.847  19.260  1.00 60.82           C
ATOM    790  CD  GLN   103       4.700  21.099  19.937  1.00 60.82           C
ATOM    791  OE1 GLN   103       4.175  20.119  19.413  1.00 60.82           O
ATOM    792  NE2 GLN   103       4.298  21.569  21.146  1.00 60.82           N
ATOM    793  C   GLN   103       8.930  21.995  18.244  1.00 60.82           C
ATOM    794  O   GLN   103       8.876  23.198  18.499  1.00 60.82           O
ATOM    795  N   ILE   104      10.018  21.259  18.519  1.00 72.13           N
ATOM    796  CA  ILE   104      11.203  21.769  19.155  1.00 72.13           C
ATOM    797  CB  ILE   104      12.234  20.689  19.347  1.00 72.13           C
ATOM    798  CG2 ILE   104      12.829  20.336  17.975  1.00 72.13           C
ATOM    799  CG1 ILE   104      13.281  21.101  20.393  1.00 72.13           C
ATOM    800  CD1 ILE   104      12.741  21.107  21.822  1.00 72.13           C
ATOM    801  C   ILE   104      11.777  22.852  18.286  1.00 72.13           C
ATOM    802  O   ILE   104      12.385  23.802  18.778  1.00 72.13           O
ATOM    803  N   PHE   105      11.634  22.685  16.959  1.00 43.67           N
ATOM    804  CA  PHE   105      12.094  23.585  15.939  1.00 43.67           C
ATOM    805  CB  PHE   105      11.934  22.987  14.523  1.00 43.67           C
ATOM    806  CG  PHE   105      12.845  21.807  14.413  1.00 43.67           C
ATOM    807  CD1 PHE   105      12.457  20.575  14.887  1.00 43.67           C
ATOM    808  CD2 PHE   105      14.087  21.922  13.831  1.00 43.67           C
ATOM    809  CE1 PHE   105      13.285  19.480  14.792  1.00 43.67           C
ATOM    810  CE2 PHE   105      14.919  20.831  13.733  1.00 43.67           C
ATOM    811  CZ  PHE   105      14.524  19.605  14.216  1.00 43.67           C
ATOM    812  C   PHE   105      11.308  24.862  15.987  1.00 43.67           C
ATOM    813  O   PHE   105      11.834  25.913  15.636  1.00 43.67           O
ATOM    814  N   SER   106      10.023  24.797  16.407  1.00 33.39           N
ATOM    815  CA  SER   106       9.137  25.932  16.381  1.00 33.39           C
ATOM    816  CB  SER   106       7.789  25.675  17.078  1.00 33.39           C
ATOM    817  OG  SER   106       6.958  26.824  16.976  1.00 33.39           O
ATOM    818  C   SER   106       9.806  27.107  17.031  1.00 33.39           C
ATOM    819  O   SER   106      10.744  26.957  17.812  1.00 33.39           O
ATOM    820  N   GLU   107       9.335  28.323  16.676  1.00 38.29           N
ATOM    821  CA  GLU   107       9.921  29.561  17.104  1.00 38.29           C
ATOM    822  CB  GLU   107       9.167  30.763  16.506  1.00 38.29           C
ATOM    823  CG  GLU   107       9.778  32.134  16.793  1.00 38.29           C
ATOM    824  CD  GLU   107       8.949  33.128  15.987  1.00 38.29           C
ATOM    825  OE1 GLU   107       9.141  33.178  14.741  1.00 38.29           O
ATOM    826  OE2 GLU   107       8.103  33.834  16.599  1.00 38.29           O
ATOM    827  C   GLU   107       9.879  29.655  18.603  1.00 38.29           C
ATOM    828  O   GLU   107      10.866  30.031  19.236  1.00 38.29           O
ATOM    829  N   GLY   108       8.720  29.326  19.197  1.00 27.43           N
ATOM    830  CA  GLY   108       8.492  29.347  20.615  1.00 27.43           C
ATOM    831  C   GLY   108       9.246  28.243  21.286  1.00 27.43           C
ATOM    832  O   GLY   108       9.531  28.321  22.480  1.00 27.43           O
ATOM    833  N   GLY   109       9.520  27.139  20.565  1.00 16.30           N
ATOM    834  CA  GLY   109      10.156  26.026  21.206  1.00 16.30           C
ATOM    835  C   GLY   109       9.049  25.088  21.565  1.00 16.30           C
ATOM    836  O   GLY   109       7.895  25.326  21.211  1.00 16.30           O
ATOM    837  N   LEU   110       9.366  23.982  22.266  1.00 33.79           N
ATOM    838  CA  LEU   110       8.352  23.024  22.607  1.00 33.79           C
ATOM    839  CB  LEU   110       8.895  21.590  22.787  1.00 33.79           C
ATOM    840  CG  LEU   110       7.812  20.555  23.149  1.00 33.79           C
ATOM    841  CD1 LEU   110       6.811  20.389  21.998  1.00 33.79           C
ATOM    842  CD2 LEU   110       8.424  19.216  23.597  1.00 33.79           C
ATOM    843  C   LEU   110       7.729  23.416  23.912  1.00 33.79           C
ATOM    844  O   LEU   110       8.428  23.619  24.902  1.00 33.79           O
ATOM    845  N   ASP   111       6.382  23.545  23.942  1.00 34.76           N
ATOM    846  CA  ASP   111       5.708  23.879  25.171  1.00 34.76           C
ATOM    847  CB  ASP   111       4.860  25.160  25.088  1.00 34.76           C
ATOM    848  CG  ASP   111       5.814  26.327  24.866  1.00 34.76           C
ATOM    849  OD1 ASP   111       6.805  26.449  25.633  1.00 34.76           O
ATOM    850  OD2 ASP   111       5.560  27.116  23.918  1.00 34.76           O
ATOM    851  C   ASP   111       4.782  22.748  25.516  1.00 34.76           C
ATOM    852  O   ASP   111       3.902  22.382  24.738  1.00 34.76           O
ATOM    853  N   TYR   112       4.949  22.173  26.723  1.00 48.80           N
ATOM    854  CA  TYR   112       4.177  21.041  27.147  1.00 48.80           C
ATOM    855  CB  TYR   112       4.718  20.420  28.450  1.00 48.80           C
ATOM    856  CG  TYR   112       3.895  19.230  28.791  1.00 48.80           C
ATOM    857  CD1 TYR   112       3.862  18.151  27.938  1.00 48.80           C
ATOM    858  CD2 TYR   112       3.194  19.170  29.970  1.00 48.80           C
ATOM    859  CE1 TYR   112       3.115  17.035  28.239  1.00 48.80           C
ATOM    860  CE2 TYR   112       2.449  18.057  30.275  1.00 48.80           C
ATOM    861  CZ  TYR   112       2.402  16.991  29.410  1.00 48.80           C
ATOM    862  OH  TYR   112       1.633  15.852  29.729  1.00 48.80           O
ATOM    863  C   TYR   112       2.758  21.474  27.353  1.00 48.80           C
ATOM    864  O   TYR   112       2.488  22.488  27.993  1.00 48.80           O
ATOM    865  N   LEU   113       1.811  20.714  26.761  1.00 49.51           N
ATOM    866  CA  LEU   113       0.408  21.007  26.846  1.00 49.51           C
ATOM    867  CB  LEU   113      -0.150  21.038  28.277  1.00 49.51           C
ATOM    868  CG  LEU   113      -0.274  19.635  28.892  1.00 49.51           C
ATOM    869  CD1 LEU   113      -0.924  19.699  30.280  1.00 49.51           C
ATOM    870  CD2 LEU   113      -1.012  18.672  27.944  1.00 49.51           C
ATOM    871  C   LEU   113       0.153  22.321  26.187  1.00 49.51           C
ATOM    872  O   LEU   113      -0.945  22.874  26.285  1.00 49.51           O
ATOM    873  N   GLY   114       1.161  22.837  25.458  1.00 10.78           N
ATOM    874  CA  GLY   114       1.002  24.079  24.765  1.00 10.78           C
ATOM    875  C   GLY   114       1.152  25.213  25.738  1.00 10.78           C
ATOM    876  O   GLY   114       0.764  26.341  25.437  1.00 10.78           O
ATOM    877  N   ASN   115       1.727  24.951  26.931  1.00 29.41           N
ATOM    878  CA  ASN   115       1.858  25.992  27.913  1.00 29.41           C
ATOM    879  CB  ASN   115       1.413  25.546  29.320  1.00 29.41           C
ATOM    880  CG  ASN   115       1.294  26.767  30.218  1.00 29.41           C
ATOM    881  OD1 ASN   115       2.190  27.610  30.273  1.00 29.41           O
ATOM    882  ND2 ASN   115       0.151  26.868  30.947  1.00 29.41           N
ATOM    883  C   ASN   115       3.305  26.382  27.993  1.00 29.41           C
ATOM    884  O   ASN   115       4.179  25.552  28.230  1.00 29.41           O
ATOM    885  N   PRO   116       3.551  27.651  27.805  1.00 49.42           N
ATOM    886  CA  PRO   116       4.879  28.212  27.810  1.00 49.42           C
ATOM    887  CD  PRO   116       2.588  28.500  27.122  1.00 49.42           C
ATOM    888  CB  PRO   116       4.696  29.674  27.408  1.00 49.42           C
ATOM    889  CG  PRO   116       3.408  29.671  26.560  1.00 49.42           C
ATOM    890  C   PRO   116       5.570  28.053  29.122  1.00 49.42           C
ATOM    891  O   PRO   116       6.799  28.021  29.149  1.00 49.42           O
ATOM    892  N   SER   117       4.811  27.997  30.227  1.00 26.60           N
ATOM    893  CA  SER   117       5.413  27.867  31.517  1.00 26.60           C
ATOM    894  CB  SER   117       4.431  28.115  32.678  1.00 26.60           C
ATOM    895  OG  SER   117       4.031  29.479  32.707  1.00 26.60           O
ATOM    896  C   SER   117       5.952  26.479  31.664  1.00 26.60           C
ATOM    897  O   SER   117       6.849  26.238  32.468  1.00 26.60           O
ATOM    898  N   LEU   118       5.423  25.523  30.872  1.00 58.79           N
ATOM    899  CA  LEU   118       5.790  24.157  31.097  1.00 58.79           C
ATOM    900  CB  LEU   118       4.587  23.212  30.949  1.00 58.79           C
ATOM    901  CG  LEU   118       3.482  23.553  31.973  1.00 58.79           C
ATOM    902  CD1 LEU   118       2.261  22.638  31.825  1.00 58.79           C
ATOM    903  CD2 LEU   118       4.046  23.553  33.405  1.00 58.79           C
ATOM    904  C   LEU   118       6.879  23.724  30.166  1.00 58.79           C
ATOM    905  O   LEU   118       6.710  23.676  28.950  1.00 58.79           O
ATOM    906  N   VAL   119       8.059  23.449  30.761  1.00 81.58           N
ATOM    907  CA  VAL   119       9.248  22.901  30.171  1.00 81.58           C
ATOM    908  CB  VAL   119       8.948  21.620  29.443  1.00 81.58           C
ATOM    909  CG1 VAL   119      10.211  21.141  28.716  1.00 81.58           C
ATOM    910  CG2 VAL   119       8.396  20.609  30.471  1.00 81.58           C
ATOM    911  C   VAL   119       9.897  23.888  29.245  1.00 81.58           C
ATOM    912  O   VAL   119      11.071  24.209  29.413  1.00 81.58           O
ATOM    913  N   HIS   120       9.119  24.444  28.295  1.00 61.57           N
ATOM    914  CA  HIS   120       9.576  25.452  27.381  1.00 61.57           C
ATOM    915  ND1 HIS   120       8.832  28.395  26.282  1.00 61.57           N
ATOM    916  CG  HIS   120       9.872  27.935  27.057  1.00 61.57           C
ATOM    917  CB  HIS   120       9.722  26.830  28.047  1.00 61.57           C
ATOM    918  NE2 HIS   120      10.610  29.623  25.758  1.00 61.57           N
ATOM    919  CD2 HIS   120      10.949  28.695  26.728  1.00 61.57           C
ATOM    920  CE1 HIS   120       9.328  29.404  25.525  1.00 61.57           C
ATOM    921  C   HIS   120      10.896  25.055  26.779  1.00 61.57           C
ATOM    922  O   HIS   120      11.828  25.853  26.782  1.00 61.57           O
ATOM    923  N   ALA   121      11.009  23.826  26.230  1.00 42.72           N
ATOM    924  CA  ALA   121      12.280  23.371  25.720  1.00 42.72           C
ATOM    925  CB  ALA   121      12.328  21.858  25.458  1.00 42.72           C
ATOM    926  C   ALA   121      12.613  24.038  24.426  1.00 42.72           C
ATOM    927  O   ALA   121      11.780  24.094  23.523  1.00 42.72           O
ATOM    928  N   GLN   122      13.804  24.679  24.369  1.00 77.93           N
ATOM    929  CA  GLN   122      14.352  25.274  23.179  1.00 77.93           C
ATOM    930  CB  GLN   122      15.112  26.564  23.504  1.00 77.93           C
ATOM    931  CG  GLN   122      14.195  27.596  24.156  1.00 77.93           C
ATOM    932  CD  GLN   122      13.056  27.838  23.179  1.00 77.93           C
ATOM    933  OE1 GLN   122      13.193  27.596  21.982  1.00 77.93           O
ATOM    934  NE2 GLN   122      11.908  28.353  23.695  1.00 77.93           N
ATOM    935  C   GLN   122      15.285  24.405  22.363  1.00 77.93           C
ATOM    936  O   GLN   122      15.177  24.368  21.139  1.00 77.93           O
ATOM    937  N   SER   123      16.227  23.671  23.012  1.00 39.19           N
ATOM    938  CA  SER   123      17.288  23.028  22.261  1.00 39.19           C
ATOM    939  CB  SER   123      18.692  23.267  22.848  1.00 39.19           C
ATOM    940  OG  SER   123      19.674  22.612  22.055  1.00 39.19           O
ATOM    941  C   SER   123      17.078  21.541  22.229  1.00 39.19           C
ATOM    942  O   SER   123      16.756  20.919  23.240  1.00 39.19           O
ATOM    943  N   ILE   124      17.222  20.961  21.017  1.00 76.12           N
ATOM    944  CA  ILE   124      17.114  19.552  20.756  1.00 76.12           C
ATOM    945  CB  ILE   124      16.987  19.217  19.290  1.00 76.12           C
ATOM    946  CG2 ILE   124      18.184  19.819  18.532  1.00 76.12           C
ATOM    947  CG1 ILE   124      16.857  17.693  19.123  1.00 76.12           C
ATOM    948  CD1 ILE   124      15.614  17.102  19.793  1.00 76.12           C
ATOM    949  C   ILE   124      18.290  18.809  21.299  1.00 76.12           C
ATOM    950  O   ILE   124      18.141  17.733  21.875  1.00 76.12           O
ATOM    951  N   LEU   125      19.501  19.371  21.123  1.00 33.16           N
ATOM    952  CA  LEU   125      20.693  18.680  21.525  1.00 33.16           C
ATOM    953  CB  LEU   125      21.984  19.415  21.138  1.00 33.16           C
ATOM    954  CG  LEU   125      22.227  19.429  19.615  1.00 33.16           C
ATOM    955  CD1 LEU   125      23.555  20.123  19.268  1.00 33.16           C
ATOM    956  CD2 LEU   125      22.117  18.017  19.017  1.00 33.16           C
ATOM    957  C   LEU   125      20.649  18.458  22.998  1.00 33.16           C
ATOM    958  O   LEU   125      21.081  17.415  23.480  1.00 33.16           O
ATOM    959  N   ALA   126      20.126  19.435  23.758  1.00 15.73           N
ATOM    960  CA  ALA   126      20.032  19.284  25.183  1.00 15.73           C
ATOM    961  CB  ALA   126      19.454  20.529  25.880  1.00 15.73           C
ATOM    962  C   ALA   126      19.116  18.139  25.498  1.00 15.73           C
ATOM    963  O   ALA   126      19.398  17.343  26.392  1.00 15.73           O
ATOM    964  N   ILE   127      17.995  18.015  24.762  1.00 79.47           N
ATOM    965  CA  ILE   127      17.022  16.993  25.041  1.00 79.47           C
ATOM    966  CB  ILE   127      15.873  17.009  24.075  1.00 79.47           C
ATOM    967  CG2 ILE   127      14.945  15.850  24.464  1.00 79.47           C
ATOM    968  CG1 ILE   127      15.158  18.369  24.031  1.00 79.47           C
ATOM    969  CD1 ILE   127      14.499  18.786  25.342  1.00 79.47           C
ATOM    970  C   ILE   127      17.659  15.658  24.826  1.00 79.47           C
ATOM    971  O   ILE   127      17.558  14.758  25.662  1.00 79.47           O
ATOM    972  N   TRP   128      18.355  15.513  23.682  1.00 36.40           N
ATOM    973  CA  TRP   128      18.915  14.246  23.333  1.00 36.40           C
ATOM    974  CB  TRP   128      19.556  14.188  21.936  1.00 36.40           C
ATOM    975  CG  TRP   128      20.069  12.810  21.596  1.00 36.40           C
ATOM    976  CD2 TRP   128      21.428  12.389  21.794  1.00 36.40           C
ATOM    977  CD1 TRP   128      19.400  11.732  21.088  1.00 36.40           C
ATOM    978  NE1 TRP   128      20.256  10.661  20.971  1.00 36.40           N
ATOM    979  CE2 TRP   128      21.508  11.054  21.400  1.00 36.40           C
ATOM    980  CE3 TRP   128      22.516  13.067  22.269  1.00 36.40           C
ATOM    981  CZ2 TRP   128      22.688  10.366  21.475  1.00 36.40           C
ATOM    982  CZ3 TRP   128      23.704  12.370  22.340  1.00 36.40           C
ATOM    983  CH2 TRP   128      23.788  11.046  21.951  1.00 36.40           C
ATOM    984  C   TRP   128      19.946  13.850  24.339  1.00 36.40           C
ATOM    985  O   TRP   128      19.979  12.703  24.777  1.00 36.40           O
ATOM    986  N   ALA   129      20.802  14.800  24.755  1.00 17.19           N
ATOM    987  CA  ALA   129      21.868  14.481  25.661  1.00 17.19           C
ATOM    988  CB  ALA   129      22.745  15.702  25.995  1.00 17.19           C
ATOM    989  C   ALA   129      21.302  13.964  26.950  1.00 17.19           C
ATOM    990  O   ALA   129      21.792  12.980  27.501  1.00 17.19           O
ATOM    991  N   THR   130      20.234  14.606  27.452  1.00 19.78           N
ATOM    992  CA  THR   130      19.626  14.250  28.702  1.00 19.78           C
ATOM    993  CB  THR   130      18.460  15.143  29.008  1.00 19.78           C
ATOM    994  OG1 THR   130      18.880  16.499  29.007  1.00 19.78           O
ATOM    995  CG2 THR   130      17.871  14.774  30.381  1.00 19.78           C
ATOM    996  C   THR   130      19.086  12.862  28.591  1.00 19.78           C
ATOM    997  O   THR   130      19.218  12.045  29.503  1.00 19.78           O
ATOM    998  N   GLN   131      18.457  12.570  27.441  1.00 28.66           N
ATOM    999  CA  GLN   131      17.827  11.308  27.206  1.00 28.66           C
ATOM   1000  CB  GLN   131      17.147  11.289  25.825  1.00 28.66           C
ATOM   1001  CG  GLN   131      16.274  10.066  25.544  1.00 28.66           C
ATOM   1002  CD  GLN   131      15.467  10.368  24.287  1.00 28.66           C
ATOM   1003  OE1 GLN   131      14.771  11.381  24.210  1.00 28.66           O
ATOM   1004  NE2 GLN   131      15.565   9.475  23.266  1.00 28.66           N
ATOM   1005  C   GLN   131      18.880  10.263  27.247  1.00 28.66           C
ATOM   1006  O   GLN   131      18.678   9.187  27.809  1.00 28.66           O
ATOM   1007  N   VAL   132      20.049  10.568  26.660  1.00 27.08           N
ATOM   1008  CA  VAL   132      21.113   9.610  26.645  1.00 27.08           C
ATOM   1009  CB  VAL   132      22.357  10.111  25.986  1.00 27.08           C
ATOM   1010  CG1 VAL   132      23.509   9.149  26.334  1.00 27.08           C
ATOM   1011  CG2 VAL   132      22.082  10.237  24.481  1.00 27.08           C
ATOM   1012  C   VAL   132      21.526   9.287  28.040  1.00 27.08           C
ATOM   1013  O   VAL   132      21.629   8.119  28.412  1.00 27.08           O
ATOM   1014  N   ILE   133      21.772  10.316  28.863  1.00 32.15           N
ATOM   1015  CA  ILE   133      22.290  10.027  30.164  1.00 32.15           C
ATOM   1016  CB  ILE   133      22.651  11.270  30.928  1.00 32.15           C
ATOM   1017  CG2 ILE   133      23.181  10.850  32.317  1.00 32.15           C
ATOM   1018  CG1 ILE   133      23.659  12.101  30.112  1.00 32.15           C
ATOM   1019  CD1 ILE   133      23.782  13.553  30.573  1.00 32.15           C
ATOM   1020  C   ILE   133      21.262   9.282  30.956  1.00 32.15           C
ATOM   1021  O   ILE   133      21.562   8.245  31.546  1.00 32.15           O
ATOM   1022  N   LEU   134      20.009   9.774  30.966  1.00 39.50           N
ATOM   1023  CA  LEU   134      19.001   9.181  31.804  1.00 39.50           C
ATOM   1024  CB  LEU   134      17.638   9.899  31.709  1.00 39.50           C
ATOM   1025  CG  LEU   134      17.622  11.346  32.221  1.00 39.50           C
ATOM   1026  CD1 LEU   134      16.213  11.965  32.107  1.00 39.50           C
ATOM   1027  CD2 LEU   134      18.222  11.447  33.634  1.00 39.50           C
ATOM   1028  C   LEU   134      18.719   7.769  31.391  1.00 39.50           C
ATOM   1029  O   LEU   134      18.763   6.854  32.212  1.00 39.50           O
ATOM   1030  N   MET   135      18.434   7.563  30.091  1.00 30.12           N
ATOM   1031  CA  MET   135      18.044   6.286  29.555  1.00 30.12           C
ATOM   1032  CB  MET   135      17.708   6.373  28.057  1.00 30.12           C
ATOM   1033  CG  MET   135      16.404   7.118  27.767  1.00 30.12           C
ATOM   1034  SD  MET   135      14.905   6.084  27.798  1.00 30.12           S
ATOM   1035  CE  MET   135      14.997   5.578  29.540  1.00 30.12           C
ATOM   1036  C   MET   135      19.172   5.323  29.702  1.00 30.12           C
ATOM   1037  O   MET   135      18.972   4.163  30.056  1.00 30.12           O
ATOM   1038  N   GLY   136      20.403   5.794  29.444  1.00  7.96           N
ATOM   1039  CA  GLY   136      21.522   4.908  29.504  1.00  7.96           C
ATOM   1040  C   GLY   136      21.626   4.387  30.898  1.00  7.96           C
ATOM   1041  O   GLY   136      21.873   3.201  31.112  1.00  7.96           O
ATOM   1042  N   ALA   137      21.446   5.271  31.894  1.00 26.06           N
ATOM   1043  CA  ALA   137      21.593   4.843  33.250  1.00 26.06           C
ATOM   1044  CB  ALA   137      21.491   6.005  34.254  1.00 26.06           C
ATOM   1045  C   ALA   137      20.535   3.847  33.607  1.00 26.06           C
ATOM   1046  O   ALA   137      20.842   2.768  34.115  1.00 26.06           O
ATOM   1047  N   VAL   138      19.257   4.151  33.300  1.00 24.56           N
ATOM   1048  CA  VAL   138      18.185   3.294  33.723  1.00 24.56           C
ATOM   1049  CB  VAL   138      16.818   3.859  33.438  1.00 24.56           C
ATOM   1050  CG1 VAL   138      16.628   5.132  34.278  1.00 24.56           C
ATOM   1051  CG2 VAL   138      16.688   4.118  31.929  1.00 24.56           C
ATOM   1052  C   VAL   138      18.299   1.951  33.066  1.00 24.56           C
ATOM   1053  O   VAL   138      18.102   0.924  33.715  1.00 24.56           O
ATOM   1054  N   GLU   139      18.637   1.914  31.763  1.00 58.38           N
ATOM   1055  CA  GLU   139      18.706   0.662  31.063  1.00 58.38           C
ATOM   1056  CB  GLU   139      19.156   0.817  29.594  1.00 58.38           C
ATOM   1057  CG  GLU   139      18.265   1.735  28.747  1.00 58.38           C
ATOM   1058  CD  GLU   139      17.048   0.971  28.227  1.00 58.38           C
ATOM   1059  OE1 GLU   139      16.037   0.884  28.971  1.00 58.38           O
ATOM   1060  OE2 GLU   139      17.116   0.473  27.070  1.00 58.38           O
ATOM   1061  C   GLU   139      19.754  -0.164  31.738  1.00 58.38           C
ATOM   1062  O   GLU   139      19.573  -1.360  31.963  1.00 58.38           O
ATOM   1063  N   GLY   140      20.877   0.488  32.097  1.00  9.59           N
ATOM   1064  CA  GLY   140      21.986  -0.182  32.709  1.00  9.59           C
ATOM   1065  C   GLY   140      21.540  -0.760  34.009  1.00  9.59           C
ATOM   1066  O   GLY   140      21.865  -1.904  34.326  1.00  9.59           O
ATOM   1067  N   TYR   141      20.759   0.008  34.789  1.00 36.66           N
ATOM   1068  CA  TYR   141      20.299  -0.464  36.063  1.00 36.66           C
ATOM   1069  CB  TYR   141      19.472   0.567  36.859  1.00 36.66           C
ATOM   1070  CG  TYR   141      20.383   1.674  37.278  1.00 36.66           C
ATOM   1071  CD1 TYR   141      21.381   1.450  38.197  1.00 36.66           C
ATOM   1072  CD2 TYR   141      20.221   2.944  36.777  1.00 36.66           C
ATOM   1073  CE1 TYR   141      22.217   2.468  38.591  1.00 36.66           C
ATOM   1074  CE2 TYR   141      21.052   3.968  37.165  1.00 36.66           C
ATOM   1075  CZ  TYR   141      22.053   3.730  38.076  1.00 36.66           C
ATOM   1076  OH  TYR   141      22.911   4.776  38.479  1.00 36.66           O
ATOM   1077  C   TYR   141      19.453  -1.668  35.819  1.00 36.66           C
ATOM   1078  O   TYR   141      19.483  -2.631  36.588  1.00 36.66           O
ATOM   1079  N   ARG   142      18.674  -1.663  34.731  1.00 67.34           N
ATOM   1080  CA  ARG   142      17.814  -2.780  34.483  1.00 67.34           C
ATOM   1081  CB  ARG   142      17.060  -2.689  33.154  1.00 67.34           C
ATOM   1082  CG  ARG   142      16.218  -3.939  32.883  1.00 67.34           C
ATOM   1083  CD  ARG   142      15.512  -3.899  31.533  1.00 67.34           C
ATOM   1084  NE  ARG   142      14.798  -2.594  31.480  1.00 67.34           N
ATOM   1085  CZ  ARG   142      14.425  -2.078  30.278  1.00 67.34           C
ATOM   1086  NH1 ARG   142      14.725  -2.755  29.130  1.00 67.34           N
ATOM   1087  NH2 ARG   142      13.784  -0.875  30.218  1.00 67.34           N
ATOM   1088  C   ARG   142      18.620  -4.033  34.367  1.00 67.34           C
ATOM   1089  O   ARG   142      18.228  -5.070  34.902  1.00 67.34           O
ATOM   1090  N   ILE   143      19.729  -3.999  33.604  1.00113.62           N
ATOM   1091  CA  ILE   143      20.420  -5.237  33.419  1.00113.62           C
ATOM   1092  CB  ILE   143      21.288  -5.232  32.174  1.00113.62           C
ATOM   1093  CG2 ILE   143      22.602  -4.477  32.428  1.00113.62           C
ATOM   1094  CG1 ILE   143      21.484  -6.666  31.660  1.00113.62           C
ATOM   1095  CD1 ILE   143      22.105  -7.626  32.669  1.00113.62           C
ATOM   1096  C   ILE   143      21.191  -5.661  34.646  1.00113.62           C
ATOM   1097  O   ILE   143      21.034  -6.789  35.114  1.00113.62           O
ATOM   1098  N   ALA   144      22.078  -4.790  35.172  1.00 42.52           N
ATOM   1099  CA  ALA   144      22.922  -5.094  36.301  1.00 42.52           C
ATOM   1100  CB  ALA   144      24.097  -4.112  36.425  1.00 42.52           C
ATOM   1101  C   ALA   144      22.188  -5.091  37.610  1.00 42.52           C
ATOM   1102  O   ALA   144      22.417  -5.936  38.470  1.00 42.52           O
ATOM   1103  N   GLY   145      21.285  -4.109  37.788  1.00 28.50           N
ATOM   1104  CA  GLY   145      20.631  -3.886  39.046  1.00 28.50           C
ATOM   1105  C   GLY   145      20.957  -2.461  39.377  1.00 28.50           C
ATOM   1106  O   GLY   145      21.587  -1.782  38.568  1.00 28.50           O
ATOM   1107  N   GLY   146      20.565  -1.955  40.569  1.00 22.15           N
ATOM   1108  CA  GLY   146      20.889  -0.582  40.850  1.00 22.15           C
ATOM   1109  C   GLY   146      20.277  -0.184  42.159  1.00 22.15           C
ATOM   1110  O   GLY   146      20.028  -1.001  43.040  1.00 22.15           O
ATOM   1111  N   PRO   147      20.051   1.102  42.279  1.00 55.68           N
ATOM   1112  CA  PRO   147      19.526   1.627  43.503  1.00 55.68           C
ATOM   1113  CD  PRO   147      20.836   2.091  41.558  1.00 55.68           C
ATOM   1114  CB  PRO   147      19.631   3.143  43.394  1.00 55.68           C
ATOM   1115  CG  PRO   147      20.825   3.350  42.441  1.00 55.68           C
ATOM   1116  C   PRO   147      18.159   1.132  43.829  1.00 55.68           C
ATOM   1117  O   PRO   147      17.838   1.008  45.010  1.00 55.68           O
ATOM   1118  N   LEU   148      17.337   0.866  42.800  1.00 38.85           N
ATOM   1119  CA  LEU   148      15.988   0.421  42.966  1.00 38.85           C
ATOM   1120  CB  LEU   148      15.245   0.365  41.622  1.00 38.85           C
ATOM   1121  CG  LEU   148      15.282   1.727  40.902  1.00 38.85           C
ATOM   1122  CD1 LEU   148      14.367   1.770  39.667  1.00 38.85           C
ATOM   1123  CD2 LEU   148      15.045   2.876  41.898  1.00 38.85           C
ATOM   1124  C   LEU   148      16.025  -0.960  43.540  1.00 38.85           C
ATOM   1125  O   LEU   148      15.132  -1.367  44.283  1.00 38.85           O
ATOM   1126  N   GLY   149      17.049  -1.742  43.155  1.00 13.68           N
ATOM   1127  CA  GLY   149      17.184  -3.067  43.681  1.00 13.68           C
ATOM   1128  C   GLY   149      17.994  -3.860  42.703  1.00 13.68           C
ATOM   1129  O   GLY   149      18.073  -3.515  41.524  1.00 13.68           O
ATOM   1130  N   GLU   150      18.602  -4.969  43.172  1.00 59.80           N
ATOM   1131  CA  GLU   150      19.369  -5.783  42.272  1.00 59.80           C
ATOM   1132  CB  GLU   150      20.369  -6.744  42.945  1.00 59.80           C
ATOM   1133  CG  GLU   150      21.175  -7.597  41.955  1.00 59.80           C
ATOM   1134  CD  GLU   150      22.314  -6.762  41.365  1.00 59.80           C
ATOM   1135  OE1 GLU   150      22.327  -5.523  41.595  1.00 59.80           O
ATOM   1136  OE2 GLU   150      23.192  -7.354  40.684  1.00 59.80           O
ATOM   1137  C   GLU   150      18.391  -6.592  41.482  1.00 59.80           C
ATOM   1138  O   GLU   150      17.249  -6.765  41.903  1.00 59.80           O
ATOM   1139  N   VAL   151      18.806  -7.094  40.298  1.00 53.03           N
ATOM   1140  CA  VAL   151      17.842  -7.776  39.479  1.00 53.03           C
ATOM   1141  CB  VAL   151      18.102  -7.776  38.005  1.00 53.03           C
ATOM   1142  CG1 VAL   151      17.789  -6.392  37.431  1.00 53.03           C
ATOM   1143  CG2 VAL   151      19.544  -8.249  37.775  1.00 53.03           C
ATOM   1144  C   VAL   151      17.682  -9.209  39.843  1.00 53.03           C
ATOM   1145  O   VAL   151      18.605 -10.010  39.701  1.00 53.03           O
ATOM   1146  N   VAL   152      16.508  -9.544  40.414  1.00 50.51           N
ATOM   1147  CA  VAL   152      16.174 -10.916  40.649  1.00 50.51           C
ATOM   1148  CB  VAL   152      15.110 -11.056  41.690  1.00 50.51           C
ATOM   1149  CG1 VAL   152      14.840 -12.552  41.933  1.00 50.51           C
ATOM   1150  CG2 VAL   152      15.535 -10.240  42.923  1.00 50.51           C
ATOM   1151  C   VAL   152      15.644 -11.528  39.384  1.00 50.51           C
ATOM   1152  O   VAL   152      16.178 -12.511  38.872  1.00 50.51           O
ATOM   1153  N   ASP   153      14.576 -10.909  38.831  1.00 38.75           N
ATOM   1154  CA  ASP   153      13.897 -11.357  37.639  1.00 38.75           C
ATOM   1155  CB  ASP   153      12.397 -11.625  37.867  1.00 38.75           C
ATOM   1156  CG  ASP   153      11.786 -12.200  36.596  1.00 38.75           C
ATOM   1157  OD1 ASP   153      12.492 -12.209  35.551  1.00 38.75           O
ATOM   1158  OD2 ASP   153      10.605 -12.634  36.654  1.00 38.75           O
ATOM   1159  C   ASP   153      14.019 -10.223  36.674  1.00 38.75           C
ATOM   1160  O   ASP   153      13.642  -9.096  36.990  1.00 38.75           O
ATOM   1161  N   PRO   154      14.555 -10.471  35.516  1.00 64.91           N
ATOM   1162  CA  PRO   154      14.766  -9.390  34.592  1.00 64.91           C
ATOM   1163  CD  PRO   154      15.537 -11.528  35.353  1.00 64.91           C
ATOM   1164  CB  PRO   154      15.652  -9.955  33.488  1.00 64.91           C
ATOM   1165  CG  PRO   154      16.460 -11.046  34.220  1.00 64.91           C
ATOM   1166  C   PRO   154      13.511  -8.726  34.128  1.00 64.91           C
ATOM   1167  O   PRO   154      13.509  -7.512  33.933  1.00 64.91           O
ATOM   1168  N   LEU   155      12.454  -9.511  33.860  1.00 92.26           N
ATOM   1169  CA  LEU   155      11.203  -8.943  33.457  1.00 92.26           C
ATOM   1170  CB  LEU   155      10.277  -9.939  32.731  1.00 92.26           C
ATOM   1171  CG  LEU   155      10.762 -10.385  31.339  1.00 92.26           C
ATOM   1172  CD1 LEU   155      10.703  -9.246  30.307  1.00 92.26           C
ATOM   1173  CD2 LEU   155      12.152 -11.028  31.418  1.00 92.26           C
ATOM   1174  C   LEU   155      10.421  -8.409  34.622  1.00 92.26           C
ATOM   1175  O   LEU   155       9.827  -7.338  34.526  1.00 92.26           O
ATOM   1176  N   TYR   156      10.365  -9.155  35.750  1.00 75.92           N
ATOM   1177  CA  TYR   156       9.488  -8.724  36.803  1.00 75.92           C
ATOM   1178  CB  TYR   156       8.442  -9.795  37.152  1.00 75.92           C
ATOM   1179  CG  TYR   156       7.836 -10.190  35.854  1.00 75.92           C
ATOM   1180  CD1 TYR   156       6.912  -9.380  35.242  1.00 75.92           C
ATOM   1181  CD2 TYR   156       8.199 -11.374  35.251  1.00 75.92           C
ATOM   1182  CE1 TYR   156       6.363  -9.743  34.037  1.00 75.92           C
ATOM   1183  CE2 TYR   156       7.651 -11.741  34.046  1.00 75.92           C
ATOM   1184  CZ  TYR   156       6.734 -10.923  33.438  1.00 75.92           C
ATOM   1185  OH  TYR   156       6.175 -11.303  32.202  1.00 75.92           O
ATOM   1186  C   TYR   156      10.287  -8.501  38.053  1.00 75.92           C
ATOM   1187  O   TYR   156      10.276  -9.353  38.938  1.00 75.92           O
ATOM   1188  N   PRO   157      10.953  -7.387  38.189  1.00 61.48           N
ATOM   1189  CA  PRO   157      11.749  -7.082  39.346  1.00 61.48           C
ATOM   1190  CD  PRO   157      10.980  -6.345  37.185  1.00 61.48           C
ATOM   1191  CB  PRO   157      12.454  -5.763  39.025  1.00 61.48           C
ATOM   1192  CG  PRO   157      11.582  -5.135  37.916  1.00 61.48           C
ATOM   1193  C   PRO   157      10.939  -7.038  40.607  1.00 61.48           C
ATOM   1194  O   PRO   157      11.411  -7.525  41.633  1.00 61.48           O
ATOM   1195  N   GLY   158       9.723  -6.460  40.557  1.00  9.79           N
ATOM   1196  CA  GLY   158       8.885  -6.371  41.718  1.00  9.79           C
ATOM   1197  C   GLY   158       9.505  -5.415  42.693  1.00  9.79           C
ATOM   1198  O   GLY   158      10.239  -4.502  42.319  1.00  9.79           O
ATOM   1199  N   GLY   159       9.215  -5.601  43.992  1.00 12.33           N
ATOM   1200  CA  GLY   159       9.796  -4.755  44.995  1.00 12.33           C
ATOM   1201  C   GLY   159       9.334  -3.348  44.787  1.00 12.33           C
ATOM   1202  O   GLY   159       8.141  -3.060  44.832  1.00 12.33           O
ATOM   1203  N   SER   160      10.299  -2.433  44.564  1.00 20.75           N
ATOM   1204  CA  SER   160      10.019  -1.035  44.397  1.00 20.75           C
ATOM   1205  CB  SER   160      11.285  -0.182  44.201  1.00 20.75           C
ATOM   1206  OG  SER   160      12.059  -0.171  45.392  1.00 20.75           O
ATOM   1207  C   SER   160       9.169  -0.870  43.185  1.00 20.75           C
ATOM   1208  O   SER   160       8.397   0.079  43.076  1.00 20.75           O
ATOM   1209  N   PHE   161       9.319  -1.799  42.229  1.00 52.09           N
ATOM   1210  CA  PHE   161       8.590  -1.769  41.002  1.00 52.09           C
ATOM   1211  CB  PHE   161       9.199  -2.737  39.978  1.00 52.09           C
ATOM   1212  CG  PHE   161      10.614  -2.271  39.860  1.00 52.09           C
ATOM   1213  CD1 PHE   161      10.963  -1.267  38.987  1.00 52.09           C
ATOM   1214  CD2 PHE   161      11.595  -2.812  40.655  1.00 52.09           C
ATOM   1215  CE1 PHE   161      12.266  -0.837  38.899  1.00 52.09           C
ATOM   1216  CE2 PHE   161      12.901  -2.391  40.575  1.00 52.09           C
ATOM   1217  CZ  PHE   161      13.237  -1.401  39.690  1.00 52.09           C
ATOM   1218  C   PHE   161       7.147  -2.072  41.269  1.00 52.09           C
ATOM   1219  O   PHE   161       6.278  -1.552  40.577  1.00 52.09           O
ATOM   1220  N   ASP   162       6.843  -2.951  42.252  1.00 48.63           N
ATOM   1221  CA  ASP   162       5.456  -3.234  42.518  1.00 48.63           C
ATOM   1222  CB  ASP   162       5.128  -4.733  42.519  1.00 48.63           C
ATOM   1223  CG  ASP   162       3.613  -4.884  42.567  1.00 48.63           C
ATOM   1224  OD1 ASP   162       2.915  -4.006  41.992  1.00 48.63           O
ATOM   1225  OD2 ASP   162       3.135  -5.869  43.188  1.00 48.63           O
ATOM   1226  C   ASP   162       5.091  -2.706  43.872  1.00 48.63           C
ATOM   1227  O   ASP   162       4.944  -3.473  44.824  1.00 48.63           O
ATOM   1228  N   PRO   163       4.930  -1.413  43.978  1.00 57.18           N
ATOM   1229  CA  PRO   163       4.582  -0.750  45.205  1.00 57.18           C
ATOM   1230  CD  PRO   163       4.927  -0.516  42.833  1.00 57.18           C
ATOM   1231  CB  PRO   163       4.593   0.742  44.879  1.00 57.18           C
ATOM   1232  CG  PRO   163       4.304   0.785  43.368  1.00 57.18           C
ATOM   1233  C   PRO   163       3.253  -1.190  45.758  1.00 57.18           C
ATOM   1234  O   PRO   163       3.087  -1.189  46.978  1.00 57.18           O
ATOM   1235  N   LEU   164       2.275  -1.512  44.891  1.00 37.32           N
ATOM   1236  CA  LEU   164       0.973  -1.916  45.344  1.00 37.32           C
ATOM   1237  CB  LEU   164      -0.081  -1.970  44.224  1.00 37.32           C
ATOM   1238  CG  LEU   164      -0.353  -0.602  43.575  1.00 37.32           C
ATOM   1239  CD1 LEU   164      -1.593  -0.653  42.671  1.00 37.32           C
ATOM   1240  CD2 LEU   164      -0.417   0.525  44.618  1.00 37.32           C
ATOM   1241  C   LEU   164       1.055  -3.276  45.974  1.00 37.32           C
ATOM   1242  O   LEU   164       0.329  -3.574  46.921  1.00 37.32           O
ATOM   1243  N   GLY   165       1.941  -4.152  45.462  1.00 13.51           N
ATOM   1244  CA  GLY   165       2.029  -5.474  46.021  1.00 13.51           C
ATOM   1245  C   GLY   165       1.012  -6.337  45.340  1.00 13.51           C
ATOM   1246  O   GLY   165       0.553  -7.337  45.892  1.00 13.51           O
ATOM   1247  N   LEU   166       0.646  -5.966  44.102  1.00 37.93           N
ATOM   1248  CA  LEU   166      -0.330  -6.688  43.337  1.00 37.93           C
ATOM   1249  CB  LEU   166      -0.664  -5.964  42.022  1.00 37.93           C
ATOM   1250  CG  LEU   166      -1.241  -4.556  42.281  1.00 37.93           C
ATOM   1251  CD1 LEU   166      -1.578  -3.824  40.973  1.00 37.93           C
ATOM   1252  CD2 LEU   166      -2.437  -4.608  43.247  1.00 37.93           C
ATOM   1253  C   LEU   166       0.191  -8.073  43.051  1.00 37.93           C
ATOM   1254  O   LEU   166      -0.560  -9.047  43.012  1.00 37.93           O
ATOM   1255  N   ALA   167       1.511  -8.165  42.834  1.00 47.78           N
ATOM   1256  CA  ALA   167       2.265  -9.353  42.532  1.00 47.78           C
ATOM   1257  CB  ALA   167       3.734  -9.066  42.177  1.00 47.78           C
ATOM   1258  C   ALA   167       2.274 -10.302  43.686  1.00 47.78           C
ATOM   1259  O   ALA   167       2.564 -11.478  43.494  1.00 47.78           O
ATOM   1260  N   ASP   168       2.012  -9.824  44.918  1.00 55.75           N
ATOM   1261  CA  ASP   168       2.210 -10.656  46.075  1.00 55.75           C
ATOM   1262  CB  ASP   168       1.919  -9.970  47.428  1.00 55.75           C
ATOM   1263  CG  ASP   168       0.467  -9.542  47.555  1.00 55.75           C
ATOM   1264  OD1 ASP   168      -0.305  -9.664  46.568  1.00 55.75           O
ATOM   1265  OD2 ASP   168       0.117  -9.071  48.669  1.00 55.75           O
ATOM   1266  C   ASP   168       1.474 -11.966  45.962  1.00 55.75           C
ATOM   1267  O   ASP   168       1.953 -12.965  46.495  1.00 55.75           O
ATOM   1268  N   ASP   169       0.302 -12.024  45.297  1.00 39.52           N
ATOM   1269  CA  ASP   169      -0.352 -13.296  45.117  1.00 39.52           C
ATOM   1270  CB  ASP   169      -1.879 -13.169  44.971  1.00 39.52           C
ATOM   1271  CG  ASP   169      -2.466 -14.560  44.795  1.00 39.52           C
ATOM   1272  OD1 ASP   169      -1.925 -15.515  45.414  1.00 39.52           O
ATOM   1273  OD2 ASP   169      -3.457 -14.684  44.029  1.00 39.52           O
ATOM   1274  C   ASP   169       0.158 -13.904  43.832  1.00 39.52           C
ATOM   1275  O   ASP   169       0.036 -13.302  42.766  1.00 39.52           O
ATOM   1276  N   PRO   170       0.732 -15.081  43.888  1.00 57.79           N
ATOM   1277  CA  PRO   170       1.289 -15.700  42.712  1.00 57.79           C
ATOM   1278  CD  PRO   170       1.318 -15.593  45.115  1.00 57.79           C
ATOM   1279  CB  PRO   170       2.047 -16.928  43.215  1.00 57.79           C
ATOM   1280  CG  PRO   170       2.428 -16.558  44.659  1.00 57.79           C
ATOM   1281  C   PRO   170       0.286 -16.018  41.647  1.00 57.79           C
ATOM   1282  O   PRO   170       0.584 -15.814  40.471  1.00 57.79           O
ATOM   1283  N   GLU   171      -0.902 -16.522  42.033  1.00 59.03           N
ATOM   1284  CA  GLU   171      -1.898 -16.916  41.081  1.00 59.03           C
ATOM   1285  CB  GLU   171      -3.113 -17.580  41.757  1.00 59.03           C
ATOM   1286  CG  GLU   171      -2.776 -18.823  42.593  1.00 59.03           C
ATOM   1287  CD  GLU   171      -2.634 -20.030  41.677  1.00 59.03           C
ATOM   1288  OE1 GLU   171      -3.235 -20.000  40.571  1.00 59.03           O
ATOM   1289  OE2 GLU   171      -1.931 -21.000  42.069  1.00 59.03           O
ATOM   1290  C   GLU   171      -2.391 -15.691  40.377  1.00 59.03           C
ATOM   1291  O   GLU   171      -2.534 -15.680  39.155  1.00 59.03           O
ATOM   1292  N   ALA   172      -2.668 -14.623  41.150  1.00 17.90           N
ATOM   1293  CA  ALA   172      -3.160 -13.386  40.611  1.00 17.90           C
ATOM   1294  CB  ALA   172      -3.478 -12.341  41.691  1.00 17.90           C
ATOM   1295  C   ALA   172      -2.099 -12.796  39.754  1.00 17.90           C
ATOM   1296  O   ALA   172      -2.368 -12.251  38.685  1.00 17.90           O
ATOM   1297  N   PHE   173      -0.849 -12.911  40.217  1.00 42.94           N
ATOM   1298  CA  PHE   173       0.275 -12.366  39.528  1.00 42.94           C
ATOM   1299  CB  PHE   173       1.580 -12.539  40.324  1.00 42.94           C
ATOM   1300  CG  PHE   173       2.696 -11.979  39.512  1.00 42.94           C
ATOM   1301  CD1 PHE   173       2.626 -10.687  39.042  1.00 42.94           C
ATOM   1302  CD2 PHE   173       3.780 -12.758  39.163  1.00 42.94           C
ATOM   1303  CE1 PHE   173       3.644 -10.167  38.281  1.00 42.94           C
ATOM   1304  CE2 PHE   173       4.803 -12.237  38.404  1.00 42.94           C
ATOM   1305  CZ  PHE   173       4.736 -10.937  37.968  1.00 42.94           C
ATOM   1306  C   PHE   173       0.385 -13.032  38.192  1.00 42.94           C
ATOM   1307  O   PHE   173       0.689 -12.383  37.193  1.00 42.94           O
ATOM   1308  N   ALA   174       0.131 -14.352  38.136  1.00 14.27           N
ATOM   1309  CA  ALA   174       0.225 -15.071  36.899  1.00 14.27           C
ATOM   1310  CB  ALA   174      -0.097 -16.566  37.056  1.00 14.27           C
ATOM   1311  C   ALA   174      -0.765 -14.490  35.933  1.00 14.27           C
ATOM   1312  O   ALA   174      -0.468 -14.321  34.752  1.00 14.27           O
ATOM   1313  N   GLU   175      -1.974 -14.160  36.425  1.00 33.65           N
ATOM   1314  CA  GLU   175      -3.039 -13.626  35.618  1.00 33.65           C
ATOM   1315  CB  GLU   175      -4.316 -13.446  36.458  1.00 33.65           C
ATOM   1316  CG  GLU   175      -5.566 -13.107  35.653  1.00 33.65           C
ATOM   1317  CD  GLU   175      -6.741 -13.388  36.577  1.00 33.65           C
ATOM   1318  OE1 GLU   175      -6.740 -12.847  37.716  1.00 33.65           O
ATOM   1319  OE2 GLU   175      -7.646 -14.158  36.163  1.00 33.65           O
ATOM   1320  C   GLU   175      -2.652 -12.278  35.072  1.00 33.65           C
ATOM   1321  O   GLU   175      -2.903 -11.976  33.905  1.00 33.65           O
ATOM   1322  N   LEU   176      -2.027 -11.436  35.922  1.00 70.25           N
ATOM   1323  CA  LEU   176      -1.601 -10.104  35.579  1.00 70.25           C
ATOM   1324  CB  LEU   176      -0.936  -9.355  36.754  1.00 70.25           C
ATOM   1325  CG  LEU   176      -1.889  -8.688  37.766  1.00 70.25           C
ATOM   1326  CD1 LEU   176      -2.436  -7.356  37.232  1.00 70.25           C
ATOM   1327  CD2 LEU   176      -3.007  -9.639  38.200  1.00 70.25           C
ATOM   1328  C   LEU   176      -0.569 -10.172  34.509  1.00 70.25           C
ATOM   1329  O   LEU   176      -0.538  -9.339  33.607  1.00 70.25           O
ATOM   1330  N   LYS   177       0.315 -11.170  34.592  1.00 84.65           N
ATOM   1331  CA  LYS   177       1.366 -11.279  33.634  1.00 84.65           C
ATOM   1332  CB  LYS   177       2.205 -12.524  33.926  1.00 84.65           C
ATOM   1333  CG  LYS   177       3.655 -12.428  33.481  1.00 84.65           C
ATOM   1334  CD  LYS   177       4.541 -13.466  34.173  1.00 84.65           C
ATOM   1335  CE  LYS   177       4.468 -13.388  35.701  1.00 84.65           C
ATOM   1336  NZ  LYS   177       3.223 -14.017  36.202  1.00 84.65           N
ATOM   1337  C   LYS   177       0.701 -11.428  32.302  1.00 84.65           C
ATOM   1338  O   LYS   177       1.135 -10.855  31.305  1.00 84.65           O
ATOM   1339  N   VAL   178      -0.388 -12.218  32.266  1.00 20.09           N
ATOM   1340  CA  VAL   178      -1.121 -12.445  31.055  1.00 20.09           C
ATOM   1341  CB  VAL   178      -2.211 -13.458  31.221  1.00 20.09           C
ATOM   1342  CG1 VAL   178      -3.005 -13.543  29.904  1.00 20.09           C
ATOM   1343  CG2 VAL   178      -1.573 -14.779  31.677  1.00 20.09           C
ATOM   1344  C   VAL   178      -1.762 -11.173  30.598  1.00 20.09           C
ATOM   1345  O   VAL   178      -1.772 -10.882  29.403  1.00 20.09           O
ATOM   1346  N   LYS   179      -2.338 -10.389  31.531  1.00 35.33           N
ATOM   1347  CA  LYS   179      -3.011  -9.169  31.178  1.00 35.33           C
ATOM   1348  CB  LYS   179      -3.644  -8.457  32.391  1.00 35.33           C
ATOM   1349  CG  LYS   179      -4.884  -9.154  32.963  1.00 35.33           C
ATOM   1350  CD  LYS   179      -5.342  -8.608  34.320  1.00 35.33           C
ATOM   1351  CE  LYS   179      -6.763  -9.025  34.705  1.00 35.33           C
ATOM   1352  NZ  LYS   179      -6.762  -9.654  36.042  1.00 35.33           N
ATOM   1353  C   LYS   179      -2.016  -8.222  30.597  1.00 35.33           C
ATOM   1354  O   LYS   179      -2.298  -7.545  29.611  1.00 35.33           O
ATOM   1355  N   GLU   180      -0.818  -8.162  31.208  1.00 31.67           N
ATOM   1356  CA  GLU   180       0.201  -7.255  30.773  1.00 31.67           C
ATOM   1357  CB  GLU   180       1.491  -7.398  31.588  1.00 31.67           C
ATOM   1358  CG  GLU   180       2.647  -6.594  30.998  1.00 31.67           C
ATOM   1359  CD  GLU   180       3.874  -6.917  31.830  1.00 31.67           C
ATOM   1360  OE1 GLU   180       3.816  -6.676  33.063  1.00 31.67           O
ATOM   1361  OE2 GLU   180       4.873  -7.422  31.252  1.00 31.67           O
ATOM   1362  C   GLU   180       0.580  -7.601  29.376  1.00 31.67           C
ATOM   1363  O   GLU   180       0.685  -6.734  28.509  1.00 31.67           O
ATOM   1364  N   LEU   181       0.790  -8.906  29.136  1.00 90.97           N
ATOM   1365  CA  LEU   181       1.254  -9.339  27.860  1.00 90.97           C
ATOM   1366  CB  LEU   181       1.668 -10.821  27.843  1.00 90.97           C
ATOM   1367  CG  LEU   181       2.512 -11.204  26.616  1.00 90.97           C
ATOM   1368  CD1 LEU   181       1.712 -11.122  25.316  1.00 90.97           C
ATOM   1369  CD2 LEU   181       3.803 -10.368  26.557  1.00 90.97           C
ATOM   1370  C   LEU   181       0.195  -9.094  26.830  1.00 90.97           C
ATOM   1371  O   LEU   181       0.514  -8.683  25.716  1.00 90.97           O
ATOM   1372  N   LYS   182      -1.091  -9.347  27.154  1.00 78.07           N
ATOM   1373  CA  LYS   182      -2.123  -9.164  26.166  1.00 78.07           C
ATOM   1374  CB  LYS   182      -3.504  -9.701  26.574  1.00 78.07           C
ATOM   1375  CG  LYS   182      -4.432  -9.760  25.360  1.00 78.07           C
ATOM   1376  CD  LYS   182      -5.714 -10.568  25.567  1.00 78.07           C
ATOM   1377  CE  LYS   182      -5.477 -12.056  25.795  1.00 78.07           C
ATOM   1378  NZ  LYS   182      -5.696 -12.375  27.223  1.00 78.07           N
ATOM   1379  C   LYS   182      -2.304  -7.722  25.820  1.00 78.07           C
ATOM   1380  O   LYS   182      -2.450  -7.372  24.649  1.00 78.07           O
ATOM   1381  N   ASN   183      -2.325  -6.835  26.831  1.00 22.99           N
ATOM   1382  CA  ASN   183      -2.509  -5.439  26.555  1.00 22.99           C
ATOM   1383  CB  ASN   183      -2.557  -4.561  27.815  1.00 22.99           C
ATOM   1384  CG  ASN   183      -3.925  -4.724  28.459  1.00 22.99           C
ATOM   1385  OD1 ASN   183      -4.826  -5.359  27.916  1.00 22.99           O
ATOM   1386  ND2 ASN   183      -4.094  -4.111  29.659  1.00 22.99           N
ATOM   1387  C   ASN   183      -1.329  -4.984  25.763  1.00 22.99           C
ATOM   1388  O   ASN   183      -1.455  -4.157  24.860  1.00 22.99           O
ATOM   1389  N   GLY   184      -0.138  -5.504  26.112  1.00 14.78           N
ATOM   1390  CA  GLY   184       1.079  -5.099  25.471  1.00 14.78           C
ATOM   1391  C   GLY   184       1.081  -5.486  24.024  1.00 14.78           C
ATOM   1392  O   GLY   184       1.438  -4.689  23.159  1.00 14.78           O
ATOM   1393  N   ARG   185       0.672  -6.731  23.722  1.00127.60           N
ATOM   1394  CA  ARG   185       0.689  -7.222  22.377  1.00127.60           C
ATOM   1395  CB  ARG   185       0.207  -8.677  22.285  1.00127.60           C
ATOM   1396  CG  ARG   185       0.559  -9.374  20.973  1.00127.60           C
ATOM   1397  CD  ARG   185       2.000  -9.886  20.935  1.00127.60           C
ATOM   1398  NE  ARG   185       2.114 -10.941  21.987  1.00127.60           N
ATOM   1399  CZ  ARG   185       1.762 -12.230  21.710  1.00127.60           C
ATOM   1400  NH1 ARG   185       1.291 -12.556  20.470  1.00127.60           N
ATOM   1401  NH2 ARG   185       1.893 -13.199  22.665  1.00127.60           N
ATOM   1402  C   ARG   185      -0.259  -6.392  21.581  1.00127.60           C
ATOM   1403  O   ARG   185      -0.003  -6.072  20.421  1.00127.60           O
ATOM   1404  N   LEU   186      -1.400  -6.028  22.191  1.00 21.96           N
ATOM   1405  CA  LEU   186      -2.362  -5.251  21.475  1.00 21.96           C
ATOM   1406  CB  LEU   186      -3.651  -4.973  22.263  1.00 21.96           C
ATOM   1407  CG  LEU   186      -4.673  -4.121  21.484  1.00 21.96           C
ATOM   1408  CD1 LEU   186      -5.131  -4.832  20.203  1.00 21.96           C
ATOM   1409  CD2 LEU   186      -5.844  -3.710  22.391  1.00 21.96           C
ATOM   1410  C   LEU   186      -1.747  -3.936  21.145  1.00 21.96           C
ATOM   1411  O   LEU   186      -1.940  -3.407  20.052  1.00 21.96           O
ATOM   1412  N   ALA   187      -0.988  -3.374  22.101  1.00 15.38           N
ATOM   1413  CA  ALA   187      -0.376  -2.094  21.918  1.00 15.38           C
ATOM   1414  CB  ALA   187       0.367  -1.600  23.172  1.00 15.38           C
ATOM   1415  C   ALA   187       0.611  -2.167  20.793  1.00 15.38           C
ATOM   1416  O   ALA   187       0.700  -1.247  19.983  1.00 15.38           O
ATOM   1417  N   MET   188       1.389  -3.266  20.714  1.00 30.88           N
ATOM   1418  CA  MET   188       2.393  -3.367  19.691  1.00 30.88           C
ATOM   1419  CB  MET   188       3.226  -4.667  19.767  1.00 30.88           C
ATOM   1420  CG  MET   188       4.012  -4.851  21.066  1.00 30.88           C
ATOM   1421  SD  MET   188       5.140  -6.277  21.040  1.00 30.88           S
ATOM   1422  CE  MET   188       5.085  -6.546  22.835  1.00 30.88           C
ATOM   1423  C   MET   188       1.727  -3.383  18.351  1.00 30.88           C
ATOM   1424  O   MET   188       2.147  -2.685  17.430  1.00 30.88           O
ATOM   1425  N   PHE   189       0.640  -4.166  18.228  1.00 39.12           N
ATOM   1426  CA  PHE   189      -0.042  -4.344  16.977  1.00 39.12           C
ATOM   1427  CB  PHE   189      -1.229  -5.320  17.123  1.00 39.12           C
ATOM   1428  CG  PHE   189      -1.728  -5.751  15.783  1.00 39.12           C
ATOM   1429  CD1 PHE   189      -0.994  -6.630  15.020  1.00 39.12           C
ATOM   1430  CD2 PHE   189      -2.943  -5.320  15.302  1.00 39.12           C
ATOM   1431  CE1 PHE   189      -1.442  -7.050  13.791  1.00 39.12           C
ATOM   1432  CE2 PHE   189      -3.399  -5.738  14.074  1.00 39.12           C
ATOM   1433  CZ  PHE   189      -2.647  -6.600  13.315  1.00 39.12           C
ATOM   1434  C   PHE   189      -0.553  -3.001  16.575  1.00 39.12           C
ATOM   1435  O   PHE   189      -0.456  -2.601  15.415  1.00 39.12           O
ATOM   1436  N   SER   190      -1.093  -2.260  17.557  1.00 18.03           N
ATOM   1437  CA  SER   190      -1.640  -0.961  17.315  1.00 18.03           C
ATOM   1438  CB  SER   190      -2.307  -0.364  18.564  1.00 18.03           C
ATOM   1439  OG  SER   190      -2.848   0.911  18.259  1.00 18.03           O
ATOM   1440  C   SER   190      -0.547  -0.021  16.894  1.00 18.03           C
ATOM   1441  O   SER   190      -0.763   0.830  16.034  1.00 18.03           O
ATOM   1442  N   MET   191       0.658  -0.133  17.494  1.00 21.85           N
ATOM   1443  CA  MET   191       1.719   0.767  17.138  1.00 21.85           C
ATOM   1444  CB  MET   191       2.969   0.619  18.014  1.00 21.85           C
ATOM   1445  CG  MET   191       2.737   1.056  19.461  1.00 21.85           C
ATOM   1446  SD  MET   191       2.271   2.805  19.657  1.00 21.85           S
ATOM   1447  CE  MET   191       3.980   3.406  19.661  1.00 21.85           C
ATOM   1448  C   MET   191       2.100   0.519  15.717  1.00 21.85           C
ATOM   1449  O   MET   191       2.367   1.453  14.964  1.00 21.85           O
ATOM   1450  N   PHE   192       2.110  -0.758  15.305  1.00 34.95           N
ATOM   1451  CA  PHE   192       2.443  -1.079  13.949  1.00 34.95           C
ATOM   1452  CB  PHE   192       2.312  -2.587  13.677  1.00 34.95           C
ATOM   1453  CG  PHE   192       2.259  -2.840  12.207  1.00 34.95           C
ATOM   1454  CD1 PHE   192       3.390  -2.801  11.420  1.00 34.95           C
ATOM   1455  CD2 PHE   192       1.054  -3.139  11.612  1.00 34.95           C
ATOM   1456  CE1 PHE   192       3.309  -3.045  10.068  1.00 34.95           C
ATOM   1457  CE2 PHE   192       0.968  -3.385  10.262  1.00 34.95           C
ATOM   1458  CZ  PHE   192       2.098  -3.338   9.487  1.00 34.95           C
ATOM   1459  C   PHE   192       1.457  -0.369  13.093  1.00 34.95           C
ATOM   1460  O   PHE   192       1.810   0.202  12.064  1.00 34.95           O
ATOM   1461  N   GLY   193       0.184  -0.386  13.513  1.00  8.80           N
ATOM   1462  CA  GLY   193      -0.840   0.256  12.750  1.00  8.80           C
ATOM   1463  C   GLY   193      -0.557   1.723  12.675  1.00  8.80           C
ATOM   1464  O   GLY   193      -0.747   2.338  11.628  1.00  8.80           O
ATOM   1465  N   PHE   194      -0.105   2.332  13.785  1.00 44.30           N
ATOM   1466  CA  PHE   194       0.108   3.748  13.768  1.00 44.30           C
ATOM   1467  CB  PHE   194       0.504   4.343  15.129  1.00 44.30           C
ATOM   1468  CG  PHE   194      -0.654   4.199  16.061  1.00 44.30           C
ATOM   1469  CD1 PHE   194      -1.931   4.538  15.674  1.00 44.30           C
ATOM   1470  CD2 PHE   194      -0.450   3.782  17.355  1.00 44.30           C
ATOM   1471  CE1 PHE   194      -2.992   4.416  16.544  1.00 44.30           C
ATOM   1472  CE2 PHE   194      -1.505   3.661  18.229  1.00 44.30           C
ATOM   1473  CZ  PHE   194      -2.781   3.972  17.826  1.00 44.30           C
ATOM   1474  C   PHE   194       1.181   4.077  12.781  1.00 44.30           C
ATOM   1475  O   PHE   194       1.085   5.075  12.072  1.00 44.30           O
ATOM   1476  N   PHE   195       2.253   3.261  12.723  1.00 41.53           N
ATOM   1477  CA  PHE   195       3.340   3.556  11.832  1.00 41.53           C
ATOM   1478  CB  PHE   195       4.570   2.658  12.063  1.00 41.53           C
ATOM   1479  CG  PHE   195       5.031   2.879  13.474  1.00 41.53           C
ATOM   1480  CD1 PHE   195       5.498   4.106  13.888  1.00 41.53           C
ATOM   1481  CD2 PHE   195       5.022   1.845  14.384  1.00 41.53           C
ATOM   1482  CE1 PHE   195       5.920   4.298  15.183  1.00 41.53           C
ATOM   1483  CE2 PHE   195       5.444   2.030  15.678  1.00 41.53           C
ATOM   1484  CZ  PHE   195       5.893   3.261  16.082  1.00 41.53           C
ATOM   1485  C   PHE   195       2.909   3.448  10.400  1.00 41.53           C
ATOM   1486  O   PHE   195       3.188   4.337   9.599  1.00 41.53           O
ATOM   1487  N   VAL   196       2.215   2.354  10.038  1.00 78.69           N
ATOM   1488  CA  VAL   196       1.786   2.135   8.684  1.00 78.69           C
ATOM   1489  CB  VAL   196       1.202   0.754   8.522  1.00 78.69           C
ATOM   1490  CG1 VAL   196      -0.086   0.654   9.350  1.00 78.69           C
ATOM   1491  CG2 VAL   196       1.013   0.439   7.035  1.00 78.69           C
ATOM   1492  C   VAL   196       0.777   3.182   8.314  1.00 78.69           C
ATOM   1493  O   VAL   196       0.826   3.739   7.219  1.00 78.69           O
ATOM   1494  N   GLN   197      -0.160   3.500   9.233  1.00 34.19           N
ATOM   1495  CA  GLN   197      -1.154   4.486   8.927  1.00 34.19           C
ATOM   1496  CB  GLN   197      -2.182   4.719  10.049  1.00 34.19           C
ATOM   1497  CG  GLN   197      -3.127   3.538  10.245  1.00 34.19           C
ATOM   1498  CD  GLN   197      -4.316   4.028  11.058  1.00 34.19           C
ATOM   1499  OE1 GLN   197      -5.435   4.069  10.551  1.00 34.19           O
ATOM   1500  NE2 GLN   197      -4.081   4.413  12.339  1.00 34.19           N
ATOM   1501  C   GLN   197      -0.471   5.789   8.704  1.00 34.19           C
ATOM   1502  O   GLN   197      -0.786   6.490   7.746  1.00 34.19           O
ATOM   1503  N   ALA   198       0.510   6.150   9.546  1.00 18.77           N
ATOM   1504  CA  ALA   198       1.119   7.432   9.370  1.00 18.77           C
ATOM   1505  CB  ALA   198       2.214   7.739  10.408  1.00 18.77           C
ATOM   1506  C   ALA   198       1.758   7.484   8.017  1.00 18.77           C
ATOM   1507  O   ALA   198       1.647   8.490   7.319  1.00 18.77           O
ATOM   1508  N   ILE   199       2.443   6.407   7.592  1.00 86.43           N
ATOM   1509  CA  ILE   199       3.082   6.514   6.313  1.00 86.43           C
ATOM   1510  CB  ILE   199       3.883   5.314   5.892  1.00 86.43           C
ATOM   1511  CG2 ILE   199       4.084   5.407   4.369  1.00 86.43           C
ATOM   1512  CG1 ILE   199       5.197   5.235   6.678  1.00 86.43           C
ATOM   1513  CD1 ILE   199       6.117   6.421   6.385  1.00 86.43           C
ATOM   1514  C   ILE   199       2.054   6.686   5.246  1.00 86.43           C
ATOM   1515  O   ILE   199       2.171   7.583   4.411  1.00 86.43           O
ATOM   1516  N   VAL   200       1.030   5.810   5.225  1.00 46.23           N
ATOM   1517  CA  VAL   200       0.062   5.880   4.168  1.00 46.23           C
ATOM   1518  CB  VAL   200      -0.831   4.677   4.065  1.00 46.23           C
ATOM   1519  CG1 VAL   200      -0.020   3.495   3.523  1.00 46.23           C
ATOM   1520  CG2 VAL   200      -1.458   4.415   5.442  1.00 46.23           C
ATOM   1521  C   VAL   200      -0.850   7.067   4.232  1.00 46.23           C
ATOM   1522  O   VAL   200      -0.915   7.846   3.282  1.00 46.23           O
ATOM   1523  N   THR   201      -1.586   7.236   5.349  1.00 98.26           N
ATOM   1524  CA  THR   201      -2.554   8.297   5.423  1.00 98.26           C
ATOM   1525  CB  THR   201      -3.489   8.207   6.594  1.00 98.26           C
ATOM   1526  OG1 THR   201      -4.464   9.231   6.490  1.00 98.26           O
ATOM   1527  CG2 THR   201      -2.720   8.401   7.904  1.00 98.26           C
ATOM   1528  C   THR   201      -1.891   9.633   5.503  1.00 98.26           C
ATOM   1529  O   THR   201      -2.336  10.587   4.866  1.00 98.26           O
ATOM   1530  N   GLY   202      -0.811   9.738   6.303  1.00 11.24           N
ATOM   1531  CA  GLY   202      -0.137  10.993   6.461  1.00 11.24           C
ATOM   1532  C   GLY   202      -0.908  11.810   7.457  1.00 11.24           C
ATOM   1533  O   GLY   202      -0.700  13.018   7.574  1.00 11.24           O
ATOM   1534  N   LYS   203      -1.818  11.159   8.213  1.00110.12           N
ATOM   1535  CA  LYS   203      -2.673  11.845   9.145  1.00110.12           C
ATOM   1536  CB  LYS   203      -4.160  11.693   8.787  1.00110.12           C
ATOM   1537  CG  LYS   203      -4.588  12.295   7.448  1.00110.12           C
ATOM   1538  CD  LYS   203      -4.578  13.819   7.428  1.00110.12           C
ATOM   1539  CE  LYS   203      -5.351  14.401   6.248  1.00110.12           C
ATOM   1540  NZ  LYS   203      -6.787  14.091   6.410  1.00110.12           N
ATOM   1541  C   LYS   203      -2.551  11.167  10.478  1.00110.12           C
ATOM   1542  O   LYS   203      -2.030  10.058  10.567  1.00110.12           O
ATOM   1543  N   GLY   204      -3.058  11.816  11.552  1.00 17.21           N
ATOM   1544  CA  GLY   204      -3.021  11.240  12.868  1.00 17.21           C
ATOM   1545  C   GLY   204      -3.952  10.068  12.881  1.00 17.21           C
ATOM   1546  O   GLY   204      -4.943  10.034  12.150  1.00 17.21           O
ATOM   1547  N   PRO   205      -3.670   9.092  13.700  1.00 59.55           N
ATOM   1548  CA  PRO   205      -4.474   7.900  13.795  1.00 59.55           C
ATOM   1549  CD  PRO   205      -2.428   9.001  14.449  1.00 59.55           C
ATOM   1550  CB  PRO   205      -3.694   6.931  14.681  1.00 59.55           C
ATOM   1551  CG  PRO   205      -2.674   7.826  15.415  1.00 59.55           C
ATOM   1552  C   PRO   205      -5.852   8.192  14.290  1.00 59.55           C
ATOM   1553  O   PRO   205      -6.779   7.450  13.972  1.00 59.55           O
ATOM   1554  N   LEU   206      -6.005   9.237  15.110  1.00 47.42           N
ATOM   1555  CA  LEU   206      -7.281   9.584  15.652  1.00 47.42           C
ATOM   1556  CB  LEU   206      -7.076  10.645  16.750  1.00 47.42           C
ATOM   1557  CG  LEU   206      -8.234  10.799  17.740  1.00 47.42           C
ATOM   1558  CD1 LEU   206      -8.471   9.488  18.506  1.00 47.42           C
ATOM   1559  CD2 LEU   206      -7.971  11.947  18.719  1.00 47.42           C
ATOM   1560  C   LEU   206      -8.094  10.133  14.525  1.00 47.42           C
ATOM   1561  O   LEU   206      -9.291   9.880  14.411  1.00 47.42           O
ATOM   1562  N   GLU   207      -7.426  10.904  13.648  1.00 27.00           N
ATOM   1563  CA  GLU   207      -8.026  11.533  12.509  1.00 27.00           C
ATOM   1564  CB  GLU   207      -7.007  12.406  11.755  1.00 27.00           C
ATOM   1565  CG  GLU   207      -7.599  13.293  10.664  1.00 27.00           C
ATOM   1566  CD  GLU   207      -6.483  14.196  10.157  1.00 27.00           C
ATOM   1567  OE1 GLU   207      -5.293  13.833  10.364  1.00 27.00           O
ATOM   1568  OE2 GLU   207      -6.805  15.257   9.563  1.00 27.00           O
ATOM   1569  C   GLU   207      -8.508  10.454  11.594  1.00 27.00           C
ATOM   1570  O   GLU   207      -9.541  10.601  10.947  1.00 27.00           O
ATOM   1571  N   ASN   208      -7.757   9.340  11.512  1.00 32.62           N
ATOM   1572  CA  ASN   208      -8.115   8.233  10.670  1.00 32.62           C
ATOM   1573  CB  ASN   208      -7.068   7.109  10.693  1.00 32.62           C
ATOM   1574  CG  ASN   208      -5.794   7.652  10.060  1.00 32.62           C
ATOM   1575  OD1 ASN   208      -4.698   7.130  10.254  1.00 32.62           O
ATOM   1576  ND2 ASN   208      -5.946   8.743   9.263  1.00 32.62           N
ATOM   1577  C   ASN   208      -9.402   7.666  11.168  1.00 32.62           C
ATOM   1578  O   ASN   208     -10.260   7.266  10.381  1.00 32.62           O
ATOM   1579  N   LEU   209      -9.564   7.611  12.500  1.00 29.51           N
ATOM   1580  CA  LEU   209     -10.764   7.083  13.073  1.00 29.51           C
ATOM   1581  CB  LEU   209     -10.751   7.110  14.608  1.00 29.51           C
ATOM   1582  CG  LEU   209     -12.106   6.725  15.225  1.00 29.51           C
ATOM   1583  CD1 LEU   209     -12.550   5.331  14.766  1.00 29.51           C
ATOM   1584  CD2 LEU   209     -12.080   6.866  16.757  1.00 29.51           C
ATOM   1585  C   LEU   209     -11.906   7.938  12.649  1.00 29.51           C
ATOM   1586  O   LEU   209     -12.962   7.432  12.276  1.00 29.51           O
ATOM   1587  N   ALA   210     -11.709   9.269  12.685  1.00 18.73           N
ATOM   1588  CA  ALA   210     -12.771  10.179  12.373  1.00 18.73           C
ATOM   1589  CB  ALA   210     -12.334  11.648  12.459  1.00 18.73           C
ATOM   1590  C   ALA   210     -13.206   9.962  10.960  1.00 18.73           C
ATOM   1591  O   ALA   210     -14.400   9.976  10.671  1.00 18.73           O
ATOM   1592  N   ASP   211     -12.242   9.793  10.040  1.00 28.55           N
ATOM   1593  CA  ASP   211     -12.551   9.613   8.652  1.00 28.55           C
ATOM   1594  CB  ASP   211     -11.309   9.715   7.752  1.00 28.55           C
ATOM   1595  CG  ASP   211     -10.968  11.197   7.615  1.00 28.55           C
ATOM   1596  OD1 ASP   211     -11.843  12.039   7.950  1.00 28.55           O
ATOM   1597  OD2 ASP   211      -9.833  11.506   7.164  1.00 28.55           O
ATOM   1598  C   ASP   211     -13.223   8.291   8.411  1.00 28.55           C
ATOM   1599  O   ASP   211     -14.148   8.197   7.606  1.00 28.55           O
ATOM   1600  N   HIS   212     -12.782   7.222   9.096  1.00 25.04           N
ATOM   1601  CA  HIS   212     -13.351   5.916   8.904  1.00 25.04           C
ATOM   1602  ND1 HIS   212     -12.595   2.557   8.767  1.00 25.04           N
ATOM   1603  CG  HIS   212     -13.149   3.480   9.621  1.00 25.04           C
ATOM   1604  CB  HIS   212     -12.643   4.876   9.789  1.00 25.04           C
ATOM   1605  NE2 HIS   212     -14.285   1.542   9.796  1.00 25.04           N
ATOM   1606  CD2 HIS   212     -14.181   2.847  10.241  1.00 25.04           C
ATOM   1607  CE1 HIS   212     -13.313   1.414   8.912  1.00 25.04           C
ATOM   1608  C   HIS   212     -14.783   5.970   9.319  1.00 25.04           C
ATOM   1609  O   HIS   212     -15.662   5.450   8.632  1.00 25.04           O
ATOM   1610  N   LEU   213     -15.044   6.631  10.459  1.00 30.71           N
ATOM   1611  CA  LEU   213     -16.355   6.760  11.021  1.00 30.71           C
ATOM   1612  CB  LEU   213     -16.347   7.569  12.328  1.00 30.71           C
ATOM   1613  CG  LEU   213     -15.665   6.854  13.505  1.00 30.71           C
ATOM   1614  CD1 LEU   213     -15.679   7.719  14.778  1.00 30.71           C
ATOM   1615  CD2 LEU   213     -16.317   5.483  13.740  1.00 30.71           C
ATOM   1616  C   LEU   213     -17.202   7.514  10.056  1.00 30.71           C
ATOM   1617  O   LEU   213     -18.385   7.222   9.901  1.00 30.71           O
ATOM   1618  N   ALA   214     -16.609   8.509   9.376  1.00 23.27           N
ATOM   1619  CA  ALA   214     -17.392   9.312   8.495  1.00 23.27           C
ATOM   1620  CB  ALA   214     -16.550  10.390   7.785  1.00 23.27           C
ATOM   1621  C   ALA   214     -17.993   8.418   7.453  1.00 23.27           C
ATOM   1622  O   ALA   214     -19.192   8.493   7.186  1.00 23.27           O
ATOM   1623  N   ASP   215     -17.181   7.522   6.853  1.00 56.49           N
ATOM   1624  CA  ASP   215     -17.715   6.639   5.852  1.00 56.49           C
ATOM   1625  CB  ASP   215     -17.638   7.248   4.437  1.00 56.49           C
ATOM   1626  CG  ASP   215     -18.672   6.569   3.555  1.00 56.49           C
ATOM   1627  OD1 ASP   215     -18.933   5.355   3.766  1.00 56.49           O
ATOM   1628  OD2 ASP   215     -19.232   7.265   2.667  1.00 56.49           O
ATOM   1629  C   ASP   215     -16.866   5.400   5.872  1.00 56.49           C
ATOM   1630  O   ASP   215     -15.832   5.351   5.208  1.00 56.49           O
ATOM   1631  N   PRO   216     -17.258   4.384   6.589  1.00 58.38           N
ATOM   1632  CA  PRO   216     -16.440   3.215   6.720  1.00 58.38           C
ATOM   1633  CD  PRO   216     -18.241   4.493   7.655  1.00 58.38           C
ATOM   1634  CB  PRO   216     -17.170   2.308   7.712  1.00 58.38           C
ATOM   1635  CG  PRO   216     -17.971   3.296   8.584  1.00 58.38           C
ATOM   1636  C   PRO   216     -16.136   2.546   5.422  1.00 58.38           C
ATOM   1637  O   PRO   216     -15.026   2.034   5.274  1.00 58.38           O
ATOM   1638  N   VAL   217     -17.096   2.503   4.481  1.00 36.21           N
ATOM   1639  CA  VAL   217     -16.803   1.812   3.262  1.00 36.21           C
ATOM   1640  CB  VAL   217     -18.007   1.600   2.391  1.00 36.21           C
ATOM   1641  CG1 VAL   217     -18.953   0.639   3.130  1.00 36.21           C
ATOM   1642  CG2 VAL   217     -18.629   2.966   2.046  1.00 36.21           C
ATOM   1643  C   VAL   217     -15.750   2.530   2.476  1.00 36.21           C
ATOM   1644  O   VAL   217     -14.738   1.932   2.111  1.00 36.21           O
ATOM   1645  N   ASN   218     -15.951   3.834   2.189  1.00 67.93           N
ATOM   1646  CA  ASN   218     -14.996   4.506   1.360  1.00 67.93           C
ATOM   1647  CB  ASN   218     -15.533   5.670   0.501  1.00 67.93           C
ATOM   1648  CG  ASN   218     -15.970   6.843   1.341  1.00 67.93           C
ATOM   1649  OD1 ASN   218     -15.276   7.295   2.248  1.00 67.93           O
ATOM   1650  ND2 ASN   218     -17.169   7.381   1.000  1.00 67.93           N
ATOM   1651  C   ASN   218     -13.752   4.918   2.081  1.00 67.93           C
ATOM   1652  O   ASN   218     -12.676   4.879   1.492  1.00 67.93           O
ATOM   1653  N   ASN   219     -13.840   5.347   3.358  1.00 48.63           N
ATOM   1654  CA  ASN   219     -12.632   5.760   4.024  1.00 48.63           C
ATOM   1655  CB  ASN   219     -12.852   6.828   5.104  1.00 48.63           C
ATOM   1656  CG  ASN   219     -13.176   8.119   4.364  1.00 48.63           C
ATOM   1657  OD1 ASN   219     -12.647   8.358   3.281  1.00 48.63           O
ATOM   1658  ND2 ASN   219     -14.058   8.970   4.954  1.00 48.63           N
ATOM   1659  C   ASN   219     -12.072   4.541   4.649  1.00 48.63           C
ATOM   1660  O   ASN   219     -12.322   4.215   5.808  1.00 48.63           O
ATOM   1661  N   ASN   220     -11.235   3.872   3.857  1.00 56.13           N
ATOM   1662  CA  ASN   220     -10.736   2.580   4.164  1.00 56.13           C
ATOM   1663  CB  ASN   220     -11.586   1.606   3.334  1.00 56.13           C
ATOM   1664  CG  ASN   220     -11.377   0.151   3.655  1.00 56.13           C
ATOM   1665  OD1 ASN   220     -10.259  -0.355   3.654  1.00 56.13           O
ATOM   1666  ND2 ASN   220     -12.511  -0.560   3.896  1.00 56.13           N
ATOM   1667  C   ASN   220      -9.345   2.587   3.620  1.00 56.13           C
ATOM   1668  O   ASN   220      -8.976   3.488   2.871  1.00 56.13           O
ATOM   1669  N   ALA   221      -8.541   1.582   4.000  1.00 27.91           N
ATOM   1670  CA  ALA   221      -7.188   1.427   3.562  1.00 27.91           C
ATOM   1671  CB  ALA   221      -6.485   0.235   4.223  1.00 27.91           C
ATOM   1672  C   ALA   221      -7.156   1.196   2.080  1.00 27.91           C
ATOM   1673  O   ALA   221      -6.226   1.621   1.399  1.00 27.91           O
ATOM   1674  N   TRP   222      -8.193   0.526   1.546  1.00 50.78           N
ATOM   1675  CA  TRP   222      -8.236   0.119   0.171  1.00 50.78           C
ATOM   1676  CB  TRP   222      -9.581  -0.509  -0.245  1.00 50.78           C
ATOM   1677  CG  TRP   222      -9.888  -1.879   0.308  1.00 50.78           C
ATOM   1678  CD2 TRP   222      -9.429  -3.102  -0.291  1.00 50.78           C
ATOM   1679  CD1 TRP   222     -10.640  -2.238   1.388  1.00 50.78           C
ATOM   1680  NE1 TRP   222     -10.696  -3.606   1.490  1.00 50.78           N
ATOM   1681  CE2 TRP   222      -9.952  -4.151   0.464  1.00 50.78           C
ATOM   1682  CE3 TRP   222      -8.643  -3.327  -1.388  1.00 50.78           C
ATOM   1683  CZ2 TRP   222      -9.700  -5.452   0.135  1.00 50.78           C
ATOM   1684  CZ3 TRP   222      -8.384  -4.641  -1.710  1.00 50.78           C
ATOM   1685  CH2 TRP   222      -8.904  -5.681  -0.966  1.00 50.78           C
ATOM   1686  C   TRP   222      -8.048   1.300  -0.718  1.00 50.78           C
ATOM   1687  O   TRP   222      -7.379   1.196  -1.743  1.00 50.78           O
ATOM   1688  N   SER   223      -8.623   2.458  -0.358  1.00 30.32           N
ATOM   1689  CA  SER   223      -8.584   3.614  -1.212  1.00 30.32           C
ATOM   1690  CB  SER   223      -9.282   4.815  -0.558  1.00 30.32           C
ATOM   1691  OG  SER   223     -10.611   4.453  -0.217  1.00 30.32           O
ATOM   1692  C   SER   223      -7.153   3.988  -1.484  1.00 30.32           C
ATOM   1693  O   SER   223      -6.839   4.537  -2.538  1.00 30.32           O
ATOM   1694  N   TYR   224      -6.259   3.717  -0.520  1.00 62.77           N
ATOM   1695  CA  TYR   224      -4.849   3.989  -0.574  1.00 62.77           C
ATOM   1696  CB  TYR   224      -4.121   3.762   0.765  1.00 62.77           C
ATOM   1697  CG  TYR   224      -4.474   4.812   1.765  1.00 62.77           C
ATOM   1698  CD1 TYR   224      -5.574   4.678   2.579  1.00 62.77           C
ATOM   1699  CD2 TYR   224      -3.682   5.929   1.893  1.00 62.77           C
ATOM   1700  CE1 TYR   224      -5.886   5.647   3.508  1.00 62.77           C
ATOM   1701  CE2 TYR   224      -3.990   6.897   2.816  1.00 62.77           C
ATOM   1702  CZ  TYR   224      -5.090   6.762   3.631  1.00 62.77           C
ATOM   1703  OH  TYR   224      -5.398   7.760   4.573  1.00 62.77           O
ATOM   1704  C   TYR   224      -4.116   3.105  -1.541  1.00 62.77           C
ATOM   1705  O   TYR   224      -3.093   3.510  -2.087  1.00 62.77           O
ATOM   1706  N   ALA   225      -4.605   1.875  -1.780  1.00 42.94           N
ATOM   1707  CA  ALA   225      -3.835   0.844  -2.421  1.00 42.94           C
ATOM   1708  CB  ALA   225      -4.653  -0.427  -2.712  1.00 42.94           C
ATOM   1709  C   ALA   225      -3.229   1.264  -3.730  1.00 42.94           C
ATOM   1710  O   ALA   225      -2.095   0.884  -4.024  1.00 42.94           O
ATOM   1711  N   THR   226      -3.940   2.038  -4.566  1.00 27.15           N
ATOM   1712  CA  THR   226      -3.394   2.380  -5.854  1.00 27.15           C
ATOM   1713  CB  THR   226      -4.347   3.189  -6.683  1.00 27.15           C
ATOM   1714  OG1 THR   226      -4.568   4.456  -6.082  1.00 27.15           O
ATOM   1715  CG2 THR   226      -5.675   2.412  -6.777  1.00 27.15           C
ATOM   1716  C   THR   226      -2.129   3.171  -5.685  1.00 27.15           C
ATOM   1717  O   THR   226      -1.154   2.970  -6.405  1.00 27.15           O
ATOM   1718  N   ASN   227      -2.111   4.073  -4.693  1.00 45.75           N
ATOM   1719  CA  ASN   227      -1.013   4.956  -4.447  1.00 45.75           C
ATOM   1720  CB  ASN   227      -1.265   5.804  -3.193  1.00 45.75           C
ATOM   1721  CG  ASN   227      -2.536   6.586  -3.481  1.00 45.75           C
ATOM   1722  OD1 ASN   227      -2.514   7.583  -4.201  1.00 45.75           O
ATOM   1723  ND2 ASN   227      -3.684   6.097  -2.932  1.00 45.75           N
ATOM   1724  C   ASN   227       0.235   4.139  -4.285  1.00 45.75           C
ATOM   1725  O   ASN   227       0.179   2.929  -4.067  1.00 45.75           O
ATOM   1726  N   PHE   228       1.399   4.808  -4.403  1.00 57.79           N
ATOM   1727  CA  PHE   228       2.702   4.215  -4.270  1.00 57.79           C
ATOM   1728  CB  PHE   228       2.918   3.596  -2.880  1.00 57.79           C
ATOM   1729  CG  PHE   228       2.925   4.702  -1.875  1.00 57.79           C
ATOM   1730  CD1 PHE   228       1.746   5.269  -1.437  1.00 57.79           C
ATOM   1731  CD2 PHE   228       4.114   5.160  -1.351  1.00 57.79           C
ATOM   1732  CE1 PHE   228       1.751   6.286  -0.507  1.00 57.79           C
ATOM   1733  CE2 PHE   228       4.127   6.175  -0.422  1.00 57.79           C
ATOM   1734  CZ  PHE   228       2.946   6.739  -0.003  1.00 57.79           C
ATOM   1735  C   PHE   228       3.009   3.189  -5.311  1.00 57.79           C
ATOM   1736  O   PHE   228       3.680   2.191  -5.028  1.00 57.79           O
ATOM   1737  N   VAL   229       2.540   3.405  -6.549  1.00 93.36           N
ATOM   1738  CA  VAL   229       2.898   2.545  -7.640  1.00 93.36           C
ATOM   1739  CB  VAL   229       2.054   2.829  -8.858  1.00 93.36           C
ATOM   1740  CG1 VAL   229       2.624   4.064  -9.578  1.00 93.36           C
ATOM   1741  CG2 VAL   229       1.926   1.563  -9.717  1.00 93.36           C
ATOM   1742  C   VAL   229       4.317   2.929  -7.921  1.00 93.36           C
ATOM   1743  O   VAL   229       4.688   4.050  -7.575  1.00 93.36           O
ATOM   1744  N   PRO   230       5.155   2.092  -8.491  1.00 67.86           N
ATOM   1745  CA  PRO   230       6.517   2.448  -8.803  1.00 67.86           C
ATOM   1746  CD  PRO   230       4.778   0.793  -9.020  1.00 67.86           C
ATOM   1747  CB  PRO   230       7.106   1.238  -9.528  1.00 67.86           C
ATOM   1748  CG  PRO   230       5.880   0.458 -10.046  1.00 67.86           C
ATOM   1749  C   PRO   230       6.438   3.674  -9.641  1.00 67.86           C
ATOM   1750  O   PRO   230       5.392   3.863 -10.262  1.00 67.86           O
ATOM   1751  N   GLY   231       7.507   4.507  -9.654  1.00 27.38           N
ATOM   1752  CA  GLY   231       7.490   5.805 -10.278  1.00 27.38           C
ATOM   1753  C   GLY   231       6.830   5.715 -11.615  1.00 27.38           C
ATOM   1754  O   GLY   231       7.398   5.218 -12.589  1.00 27.38           O
ATOM   1755  N   LYS   232       5.575   6.211 -11.668  1.00 80.59           N
ATOM   1756  CA  LYS   232       4.819   6.197 -12.882  1.00 80.59           C
ATOM   1757  CB  LYS   232       4.189   4.829 -13.198  1.00 80.59           C
ATOM   1758  CG  LYS   232       3.953   4.544 -14.695  1.00 80.59           C
ATOM   1759  CD  LYS   232       3.001   5.482 -15.442  1.00 80.59           C
ATOM   1760  CE  LYS   232       2.777   5.069 -16.904  1.00 80.59           C
ATOM   1761  NZ  LYS   232       1.936   6.078 -17.597  1.00 80.59           N
ATOM   1762  C   LYS   232       3.683   7.198 -12.673  1.00 80.59           C
ATOM   1763  O   LYS   232       3.494   7.616 -11.502  1.00 80.59           O
ATOM   1764  OXT LYS   232       2.994   7.564 -13.664  1.00 80.59           O
END 
