# Supplementary material for: How paired PSII–LHCII supercomplexes mediate the stacking of plant thylakoid membranes unveiled by structural mass-spectrometry
Source: Nat Commun. 2020 Mar 13;11:1361. doi: 10.1038/s41467-020-15184-1 (PMC7069969; doi:10.1038/s41467-020-15184-1)
Supplement: Supplementary file 6 — Supplementary Data 4 [file 41467_2020_15184_MOESM6_ESM.zip › Lhcb2_0062077.pdb]

EXPDTA    THEORETICAL MODEL, MODELLER 9v8 2019/01/28 08:07:35
REMARK   6 MODELLER OBJECTIVE FUNCTION:       658.6666
REMARK   6 MODELLER BEST TEMPLATE % SEQ ID: 100.000
SEQRES   1    228  ARG ARG THR VAL LYS SER ALA PRO GLU SER ILE TRP TYR
SEQRES   2    228  GLY PRO ASP ARG PRO LYS TYR LEU GLY PRO PHE SER GLU
SEQRES   3    228  GLN ILE PRO SER TYR LEU THR GLY GLU PHE PRO GLY ASP
SEQRES   4    228  TYR GLY TRP ASP THR ALA GLY LEU SER ALA ASP PRO GLU
SEQRES   5    228  THR PHE ALA ARG ASN ARG GLU LEU GLU VAL ILE HIS SER
SEQRES   6    228  ARG TRP ALA MET LEU GLY ALA LEU GLY CYS THR PHE PRO
SEQRES   7    228  GLU LEU LEU GLU LYS ASN GLY VAL LYS PHE GLY GLU ALA
SEQRES   8    228  VAL TRP PHE LYS ALA GLY SER GLN ILE PHE ALA GLU GLY
SEQRES   9    228  GLY LEU ASP TYR LEU GLY ASN PRO ASN LEU ILE HIS ALA
SEQRES  10    228  GLN SER ILE LEU ALA ILE TRP ALA THR GLN VAL VAL LEU
SEQRES  11    228  MET GLY PHE VAL GLU GLY TYR ARG VAL GLY GLY GLY PRO
SEQRES  12    228  LEU GLY GLU GLY LEU ASP PRO LEU TYR PRO GLY GLY ALA
SEQRES  13    228  PHE ASP PRO LEU GLY LEU ALA ASP ASP PRO ASP SER PHE
SEQRES  14    228  ALA GLU LEU LYS VAL LYS GLU LEU LYS ASN GLY ARG LEU
SEQRES  15    228  ALA MET PHE SER MET PHE GLY PHE PHE VAL GLN ALA ILE
SEQRES  16    228  VAL THR GLY LYS GLY PRO ILE GLN ASN LEU TYR ASP HIS
SEQRES  17    228  VAL ALA ASP PRO VAL ALA ASN ASN ALA TRP ALA PHE ALA
SEQRES  18    228  THR ASN PHE VAL PRO GLY GLN
ATOM      1  N   ARG     1       6.026 -43.012  21.882  1.00 81.06           N
ATOM      2  CA  ARG     1       6.741 -42.778  23.157  1.00 81.06           C
ATOM      3  CB  ARG     1       7.271 -41.334  23.211  1.00 81.06           C
ATOM      4  CG  ARG     1       8.181 -41.046  24.408  1.00 81.06           C
ATOM      5  CD  ARG     1       8.416 -39.554  24.649  1.00 81.06           C
ATOM      6  NE  ARG     1       9.043 -38.990  23.422  1.00 81.06           N
ATOM      7  CZ  ARG     1       8.809 -37.690  23.081  1.00 81.06           C
ATOM      8  NH1 ARG     1       8.002 -36.918  23.864  1.00 81.06           N
ATOM      9  NH2 ARG     1       9.380 -37.161  21.959  1.00 81.06           N
ATOM     10  C   ARG     1       5.802 -42.976  24.298  1.00 81.06           C
ATOM     11  O   ARG     1       4.621 -43.264  24.104  1.00 81.06           O
ATOM     12  N   ARG     2       6.314 -42.839  25.534  1.00 92.99           N
ATOM     13  CA  ARG     2       5.473 -42.991  26.681  1.00 92.99           C
ATOM     14  CB  ARG     2       6.253 -43.152  27.995  1.00 92.99           C
ATOM     15  CG  ARG     2       7.152 -41.956  28.309  1.00 92.99           C
ATOM     16  CD  ARG     2       7.939 -42.111  29.610  1.00 92.99           C
ATOM     17  NE  ARG     2       8.876 -43.254  29.420  1.00 92.99           N
ATOM     18  CZ  ARG     2      10.083 -43.050  28.818  1.00 92.99           C
ATOM     19  NH1 ARG     2      10.431 -41.799  28.395  1.00 92.99           N
ATOM     20  NH2 ARG     2      10.941 -44.095  28.636  1.00 92.99           N
ATOM     21  C   ARG     2       4.657 -41.747  26.785  1.00 92.99           C
ATOM     22  O   ARG     2       5.076 -40.679  26.339  1.00 92.99           O
ATOM     23  N   THR     3       3.447 -41.862  27.362  1.00 80.35           N
ATOM     24  CA  THR     3       2.594 -40.719  27.472  1.00 80.35           C
ATOM     25  CB  THR     3       1.154 -41.072  27.706  1.00 80.35           C
ATOM     26  OG1 THR     3       0.342 -39.910  27.620  1.00 80.35           O
ATOM     27  CG2 THR     3       1.022 -41.717  29.095  1.00 80.35           C
ATOM     28  C   THR     3       3.050 -39.885  28.626  1.00 80.35           C
ATOM     29  O   THR     3       3.543 -40.401  29.628  1.00 80.35           O
ATOM     30  N   VAL     4       2.908 -38.551  28.493  1.00 76.75           N
ATOM     31  CA  VAL     4       3.294 -37.653  29.544  1.00 76.75           C
ATOM     32  CB  VAL     4       3.620 -36.274  29.047  1.00 76.75           C
ATOM     33  CG1 VAL     4       2.349 -35.657  28.437  1.00 76.75           C
ATOM     34  CG2 VAL     4       4.222 -35.461  30.205  1.00 76.75           C
ATOM     35  C   VAL     4       2.134 -37.545  30.487  1.00 76.75           C
ATOM     36  O   VAL     4       0.988 -37.421  30.060  1.00 76.75           O
ATOM     37  N   LYS     5       2.411 -37.629  31.806  1.00 94.58           N
ATOM     38  CA  LYS     5       1.371 -37.576  32.795  1.00 94.58           C
ATOM     39  CB  LYS     5       1.874 -37.896  34.215  1.00 94.58           C
ATOM     40  CG  LYS     5       2.330 -39.345  34.404  1.00 94.58           C
ATOM     41  CD  LYS     5       3.634 -39.680  33.680  1.00 94.58           C
ATOM     42  CE  LYS     5       4.885 -39.261  34.455  1.00 94.58           C
ATOM     43  NZ  LYS     5       6.099 -39.621  33.688  1.00 94.58           N
ATOM     44  C   LYS     5       0.723 -36.228  32.864  1.00 94.58           C
ATOM     45  O   LYS     5      -0.499 -36.120  32.775  1.00 94.58           O
ATOM     46  N   SER     6       1.524 -35.153  33.002  1.00 26.55           N
ATOM     47  CA  SER     6       0.925 -33.857  33.171  1.00 26.55           C
ATOM     48  CB  SER     6       0.601 -33.525  34.638  1.00 26.55           C
ATOM     49  OG  SER     6       1.802 -33.445  35.393  1.00 26.55           O
ATOM     50  C   SER     6       1.893 -32.815  32.697  1.00 26.55           C
ATOM     51  O   SER     6       3.048 -33.114  32.396  1.00 26.55           O
ATOM     52  N   ALA     7       1.433 -31.546  32.617  1.00 27.99           N
ATOM     53  CA  ALA     7       2.274 -30.487  32.134  1.00 27.99           C
ATOM     54  CB  ALA     7       1.534 -29.151  31.952  1.00 27.99           C
ATOM     55  C   ALA     7       3.382 -30.262  33.107  1.00 27.99           C
ATOM     56  O   ALA     7       3.167 -30.082  34.305  1.00 27.99           O
ATOM     57  N   PRO     8       4.587 -30.238  32.611  1.00 62.69           N
ATOM     58  CA  PRO     8       5.681 -29.966  33.489  1.00 62.69           C
ATOM     59  CD  PRO     8       4.979 -31.048  31.470  1.00 62.69           C
ATOM     60  CB  PRO     8       6.939 -30.222  32.663  1.00 62.69           C
ATOM     61  CG  PRO     8       6.486 -31.298  31.654  1.00 62.69           C
ATOM     62  C   PRO     8       5.432 -28.548  33.883  1.00 62.69           C
ATOM     63  O   PRO     8       5.090 -27.762  33.001  1.00 62.69           O
ATOM     64  N   GLU     9       5.616 -28.193  35.169  1.00 56.31           N
ATOM     65  CA  GLU     9       5.248 -26.887  35.650  1.00 56.31           C
ATOM     66  CB  GLU     9       5.734 -26.611  37.079  1.00 56.31           C
ATOM     67  CG  GLU     9       5.348 -25.228  37.599  1.00 56.31           C
ATOM     68  CD  GLU     9       5.897 -25.106  39.010  1.00 56.31           C
ATOM     69  OE1 GLU     9       6.086 -26.171  39.657  1.00 56.31           O
ATOM     70  OE2 GLU     9       6.133 -23.954  39.462  1.00 56.31           O
ATOM     71  C   GLU     9       5.828 -25.833  34.767  1.00 56.31           C
ATOM     72  O   GLU     9       6.961 -25.422  34.983  1.00 56.31           O
ATOM     73  N   SER    10       4.998 -25.292  33.842  1.00 51.95           N
ATOM     74  CA  SER    10       5.379 -24.420  32.754  1.00 51.95           C
ATOM     75  CB  SER    10       4.214 -23.573  32.213  1.00 51.95           C
ATOM     76  OG  SER    10       3.735 -22.696  33.221  1.00 51.95           O
ATOM     77  C   SER    10       6.503 -23.507  33.141  1.00 51.95           C
ATOM     78  O   SER    10       6.499 -22.885  34.202  1.00 51.95           O
ATOM     79  N   ILE    11       7.491 -23.402  32.234  1.00 44.83           N
ATOM     80  CA  ILE    11       8.767 -22.780  32.459  1.00 44.83           C
ATOM     81  CB  ILE    11       9.636 -22.806  31.233  1.00 44.83           C
ATOM     82  CG2 ILE    11       8.961 -21.957  30.145  1.00 44.83           C
ATOM     83  CG1 ILE    11      11.071 -22.368  31.576  1.00 44.83           C
ATOM     84  CD1 ILE    11      12.075 -22.630  30.455  1.00 44.83           C
ATOM     85  C   ILE    11       8.642 -21.349  32.888  1.00 44.83           C
ATOM     86  O   ILE    11       9.404 -20.885  33.732  1.00 44.83           O
ATOM     87  N   TRP    12       7.675 -20.614  32.323  1.00 72.18           N
ATOM     88  CA  TRP    12       7.506 -19.206  32.562  1.00 72.18           C
ATOM     89  CB  TRP    12       6.452 -18.580  31.641  1.00 72.18           C
ATOM     90  CG  TRP    12       6.912 -18.603  30.203  1.00 72.18           C
ATOM     91  CD2 TRP    12       7.885 -17.696  29.659  1.00 72.18           C
ATOM     92  CD1 TRP    12       6.572 -19.456  29.195  1.00 72.18           C
ATOM     93  NE1 TRP    12       7.271 -19.137  28.055  1.00 72.18           N
ATOM     94  CE2 TRP    12       8.083 -18.055  28.326  1.00 72.18           C
ATOM     95  CE3 TRP    12       8.561 -16.653  30.226  1.00 72.18           C
ATOM     96  CZ2 TRP    12       8.966 -17.376  27.537  1.00 72.18           C
ATOM     97  CZ3 TRP    12       9.446 -15.965  29.424  1.00 72.18           C
ATOM     98  CH2 TRP    12       9.644 -16.321  28.105  1.00 72.18           C
ATOM     99  C   TRP    12       7.156 -18.940  33.994  1.00 72.18           C
ATOM    100  O   TRP    12       7.252 -17.797  34.442  1.00 72.18           O
ATOM    101  N   TYR    13       6.691 -19.960  34.744  1.00 66.00           N
ATOM    102  CA  TYR    13       6.313 -19.703  36.109  1.00 66.00           C
ATOM    103  CB  TYR    13       4.863 -20.107  36.433  1.00 66.00           C
ATOM    104  CG  TYR    13       3.952 -19.347  35.528  1.00 66.00           C
ATOM    105  CD1 TYR    13       3.749 -17.997  35.696  1.00 66.00           C
ATOM    106  CD2 TYR    13       3.281 -19.997  34.517  1.00 66.00           C
ATOM    107  CE1 TYR    13       2.903 -17.307  34.858  1.00 66.00           C
ATOM    108  CE2 TYR    13       2.435 -19.314  33.677  1.00 66.00           C
ATOM    109  CZ  TYR    13       2.246 -17.965  33.846  1.00 66.00           C
ATOM    110  OH  TYR    13       1.378 -17.260  32.986  1.00 66.00           O
ATOM    111  C   TYR    13       7.201 -20.518  37.006  1.00 66.00           C
ATOM    112  O   TYR    13       8.072 -21.252  36.543  1.00 66.00           O
ATOM    113  N   GLY    14       7.055 -20.342  38.336  1.00 23.64           N
ATOM    114  CA  GLY    14       7.804 -21.120  39.286  1.00 23.64           C
ATOM    115  C   GLY    14       9.115 -20.459  39.612  1.00 23.64           C
ATOM    116  O   GLY    14       9.450 -19.378  39.129  1.00 23.64           O
ATOM    117  N   PRO    15       9.833 -21.107  40.496  1.00 61.36           N
ATOM    118  CA  PRO    15      11.120 -20.620  40.939  1.00 61.36           C
ATOM    119  CD  PRO    15       9.174 -21.905  41.518  1.00 61.36           C
ATOM    120  CB  PRO    15      11.453 -21.415  42.199  1.00 61.36           C
ATOM    121  CG  PRO    15      10.075 -21.812  42.757  1.00 61.36           C
ATOM    122  C   PRO    15      12.224 -20.649  39.917  1.00 61.36           C
ATOM    123  O   PRO    15      13.104 -19.792  39.964  1.00 61.36           O
ATOM    124  N   ASP    16      12.208 -21.649  39.019  1.00 52.91           N
ATOM    125  CA  ASP    16      13.191 -21.920  38.002  1.00 52.91           C
ATOM    126  CB  ASP    16      13.067 -23.343  37.432  1.00 52.91           C
ATOM    127  CG  ASP    16      13.459 -24.319  38.530  1.00 52.91           C
ATOM    128  OD1 ASP    16      13.961 -23.849  39.587  1.00 52.91           O
ATOM    129  OD2 ASP    16      13.265 -25.547  38.328  1.00 52.91           O
ATOM    130  C   ASP    16      13.098 -20.974  36.840  1.00 52.91           C
ATOM    131  O   ASP    16      13.993 -20.957  36.000  1.00 52.91           O
ATOM    132  N   ARG    17      11.989 -20.226  36.713  1.00102.77           N
ATOM    133  CA  ARG    17      11.733 -19.356  35.589  1.00102.77           C
ATOM    134  CB  ARG    17      10.525 -18.442  35.833  1.00102.77           C
ATOM    135  CG  ARG    17      10.715 -17.632  37.116  1.00102.77           C
ATOM    136  CD  ARG    17       9.572 -16.687  37.480  1.00102.77           C
ATOM    137  NE  ARG    17       9.738 -16.403  38.933  1.00102.77           N
ATOM    138  CZ  ARG    17      10.585 -15.429  39.373  1.00102.77           C
ATOM    139  NH1 ARG    17      11.173 -14.569  38.492  1.00102.77           N
ATOM    140  NH2 ARG    17      10.853 -15.334  40.708  1.00102.77           N
ATOM    141  C   ARG    17      12.909 -18.462  35.315  1.00102.77           C
ATOM    142  O   ARG    17      13.707 -18.135  36.192  1.00102.77           O
ATOM    143  N   PRO    18      13.027 -18.098  34.059  1.00 53.93           N
ATOM    144  CA  PRO    18      14.064 -17.231  33.563  1.00 53.93           C
ATOM    145  CD  PRO    18      11.944 -18.263  33.104  1.00 53.93           C
ATOM    146  CB  PRO    18      13.818 -17.132  32.060  1.00 53.93           C
ATOM    147  CG  PRO    18      12.292 -17.314  31.943  1.00 53.93           C
ATOM    148  C   PRO    18      13.940 -15.886  34.210  1.00 53.93           C
ATOM    149  O   PRO    18      12.823 -15.479  34.526  1.00 53.93           O
ATOM    150  N   LYS    19      15.072 -15.183  34.415  1.00 72.77           N
ATOM    151  CA  LYS    19      15.038 -13.881  35.019  1.00 72.77           C
ATOM    152  CB  LYS    19      15.893 -13.729  36.290  1.00 72.77           C
ATOM    153  CG  LYS    19      15.208 -14.200  37.575  1.00 72.77           C
ATOM    154  CD  LYS    19      15.046 -15.712  37.713  1.00 72.77           C
ATOM    155  CE  LYS    19      14.389 -16.117  39.034  1.00 72.77           C
ATOM    156  NZ  LYS    19      14.460 -17.583  39.203  1.00 72.77           N
ATOM    157  C   LYS    19      15.543 -12.882  34.030  1.00 72.77           C
ATOM    158  O   LYS    19      15.996 -13.236  32.943  1.00 72.77           O
ATOM    159  N   TYR    20      15.444 -11.585  34.387  1.00 42.34           N
ATOM    160  CA  TYR    20      15.828 -10.541  33.485  1.00 42.34           C
ATOM    161  CB  TYR    20      15.425  -9.127  33.963  1.00 42.34           C
ATOM    162  CG  TYR    20      16.083  -8.773  35.256  1.00 42.34           C
ATOM    163  CD1 TYR    20      15.670  -9.346  36.439  1.00 42.34           C
ATOM    164  CD2 TYR    20      17.090  -7.837  35.290  1.00 42.34           C
ATOM    165  CE1 TYR    20      16.270  -9.007  37.630  1.00 42.34           C
ATOM    166  CE2 TYR    20      17.692  -7.493  36.478  1.00 42.34           C
ATOM    167  CZ  TYR    20      17.285  -8.082  37.651  1.00 42.34           C
ATOM    168  OH  TYR    20      17.902  -7.732  38.871  1.00 42.34           O
ATOM    169  C   TYR    20      17.302 -10.590  33.207  1.00 42.34           C
ATOM    170  O   TYR    20      17.722 -10.463  32.057  1.00 42.34           O
ATOM    171  N   LEU    21      18.122 -10.755  34.262  1.00 39.73           N
ATOM    172  CA  LEU    21      19.558 -10.823  34.179  1.00 39.73           C
ATOM    173  CB  LEU    21      20.229 -10.710  35.558  1.00 39.73           C
ATOM    174  CG  LEU    21      19.963  -9.362  36.247  1.00 39.73           C
ATOM    175  CD1 LEU    21      20.653  -9.287  37.618  1.00 39.73           C
ATOM    176  CD2 LEU    21      20.326  -8.183  35.329  1.00 39.73           C
ATOM    177  C   LEU    21      19.991 -12.119  33.567  1.00 39.73           C
ATOM    178  O   LEU    21      21.044 -12.193  32.938  1.00 39.73           O
ATOM    179  N   GLY    22      19.202 -13.194  33.754  1.00 22.17           N
ATOM    180  CA  GLY    22      19.625 -14.465  33.244  1.00 22.17           C
ATOM    181  C   GLY    22      20.486 -15.107  34.290  1.00 22.17           C
ATOM    182  O   GLY    22      20.059 -15.282  35.430  1.00 22.17           O
ATOM    183  N   PRO    23      21.677 -15.499  33.927  1.00 53.93           N
ATOM    184  CA  PRO    23      22.554 -16.162  34.856  1.00 53.93           C
ATOM    185  CD  PRO    23      21.966 -15.850  32.548  1.00 53.93           C
ATOM    186  CB  PRO    23      23.731 -16.660  34.020  1.00 53.93           C
ATOM    187  CG  PRO    23      23.115 -16.869  32.623  1.00 53.93           C
ATOM    188  C   PRO    23      22.944 -15.278  35.998  1.00 53.93           C
ATOM    189  O   PRO    23      23.258 -15.785  37.072  1.00 53.93           O
ATOM    190  N   PHE    24      22.940 -13.954  35.776  1.00 43.00           N
ATOM    191  CA  PHE    24      23.342 -12.992  36.760  1.00 43.00           C
ATOM    192  CB  PHE    24      23.525 -11.584  36.175  1.00 43.00           C
ATOM    193  CG  PHE    24      24.684 -11.667  35.244  1.00 43.00           C
ATOM    194  CD1 PHE    24      25.971 -11.626  35.727  1.00 43.00           C
ATOM    195  CD2 PHE    24      24.485 -11.788  33.886  1.00 43.00           C
ATOM    196  CE1 PHE    24      27.044 -11.705  34.871  1.00 43.00           C
ATOM    197  CE2 PHE    24      25.555 -11.867  33.026  1.00 43.00           C
ATOM    198  CZ  PHE    24      26.836 -11.826  33.518  1.00 43.00           C
ATOM    199  C   PHE    24      22.347 -12.924  37.866  1.00 43.00           C
ATOM    200  O   PHE    24      22.684 -12.609  39.003  1.00 43.00           O
ATOM    201  N   SER    25      21.077 -13.194  37.557  1.00 52.72           N
ATOM    202  CA  SER    25      20.020 -13.008  38.505  1.00 52.72           C
ATOM    203  CB  SER    25      18.685 -13.534  37.972  1.00 52.72           C
ATOM    204  OG  SER    25      17.671 -13.333  38.938  1.00 52.72           O
ATOM    205  C   SER    25      20.293 -13.679  39.810  1.00 52.72           C
ATOM    206  O   SER    25      20.297 -14.902  39.933  1.00 52.72           O
ATOM    207  N   GLU    26      20.450 -12.851  40.855  1.00124.26           N
ATOM    208  CA  GLU    26      20.725 -13.361  42.157  1.00124.26           C
ATOM    209  CB  GLU    26      21.964 -12.732  42.819  1.00124.26           C
ATOM    210  CG  GLU    26      22.198 -13.201  44.258  1.00124.26           C
ATOM    211  CD  GLU    26      22.536 -14.686  44.265  1.00124.26           C
ATOM    212  OE1 GLU    26      22.109 -15.408  43.325  1.00124.26           O
ATOM    213  OE2 GLU    26      23.226 -15.122  45.225  1.00124.26           O
ATOM    214  C   GLU    26      19.560 -13.071  43.036  1.00124.26           C
ATOM    215  O   GLU    26      18.684 -13.912  43.224  1.00124.26           O
ATOM    216  N   GLN    27      19.533 -11.857  43.611  1.00 91.86           N
ATOM    217  CA  GLN    27      18.501 -11.544  44.548  1.00 91.86           C
ATOM    218  CB  GLN    27      18.734 -10.230  45.316  1.00 91.86           C
ATOM    219  CG  GLN    27      20.007 -10.212  46.163  1.00 91.86           C
ATOM    220  CD  GLN    27      21.184  -9.949  45.234  1.00 91.86           C
ATOM    221  OE1 GLN    27      22.260 -10.525  45.395  1.00 91.86           O
ATOM    222  NE2 GLN    27      20.980  -9.050  44.234  1.00 91.86           N
ATOM    223  C   GLN    27      17.200 -11.386  43.830  1.00 91.86           C
ATOM    224  O   GLN    27      16.934 -10.352  43.219  1.00 91.86           O
ATOM    225  N   ILE    28      16.344 -12.426  43.910  1.00 41.90           N
ATOM    226  CA  ILE    28      15.017 -12.348  43.374  1.00 41.90           C
ATOM    227  CB  ILE    28      14.431 -13.682  43.017  1.00 41.90           C
ATOM    228  CG2 ILE    28      15.312 -14.320  41.930  1.00 41.90           C
ATOM    229  CG1 ILE    28      14.282 -14.550  44.280  1.00 41.90           C
ATOM    230  CD1 ILE    28      13.422 -15.793  44.067  1.00 41.90           C
ATOM    231  C   ILE    28      14.207 -11.799  44.503  1.00 41.90           C
ATOM    232  O   ILE    28      14.427 -12.172  45.653  1.00 41.90           O
ATOM    233  N   PRO    29      13.309 -10.895  44.236  1.00 50.25           N
ATOM    234  CA  PRO    29      12.504 -10.370  45.302  1.00 50.25           C
ATOM    235  CD  PRO    29      13.479  -9.941  43.154  1.00 50.25           C
ATOM    236  CB  PRO    29      11.763  -9.178  44.705  1.00 50.25           C
ATOM    237  CG  PRO    29      12.715  -8.683  43.598  1.00 50.25           C
ATOM    238  C   PRO    29      11.626 -11.466  45.816  1.00 50.25           C
ATOM    239  O   PRO    29      11.173 -12.287  45.020  1.00 50.25           O
ATOM    240  N   SER    30      11.372 -11.495  47.138  1.00 20.95           N
ATOM    241  CA  SER    30      10.606 -12.546  47.746  1.00 20.95           C
ATOM    242  CB  SER    30      10.561 -12.439  49.281  1.00 20.95           C
ATOM    243  OG  SER    30       9.863 -11.265  49.670  1.00 20.95           O
ATOM    244  C   SER    30       9.194 -12.503  47.255  1.00 20.95           C
ATOM    245  O   SER    30       8.565 -13.541  47.052  1.00 20.95           O
ATOM    246  N   TYR    31       8.663 -11.288  47.048  1.00 69.42           N
ATOM    247  CA  TYR    31       7.311 -11.065  46.626  1.00 69.42           C
ATOM    248  CB  TYR    31       6.795  -9.622  46.829  1.00 69.42           C
ATOM    249  CG  TYR    31       7.710  -8.598  46.249  1.00 69.42           C
ATOM    250  CD1 TYR    31       8.781  -8.139  46.981  1.00 69.42           C
ATOM    251  CD2 TYR    31       7.489  -8.076  44.996  1.00 69.42           C
ATOM    252  CE1 TYR    31       9.628  -7.185  46.468  1.00 69.42           C
ATOM    253  CE2 TYR    31       8.332  -7.120  44.478  1.00 69.42           C
ATOM    254  CZ  TYR    31       9.403  -6.674  45.213  1.00 69.42           C
ATOM    255  OH  TYR    31      10.268  -5.693  44.683  1.00 69.42           O
ATOM    256  C   TYR    31       7.066 -11.531  45.220  1.00 69.42           C
ATOM    257  O   TYR    31       5.914 -11.737  44.846  1.00 69.42           O
ATOM    258  N   LEU    32       8.111 -11.604  44.369  1.00 50.57           N
ATOM    259  CA  LEU    32       7.900 -12.047  43.014  1.00 50.57           C
ATOM    260  CB  LEU    32       8.898 -11.425  42.021  1.00 50.57           C
ATOM    261  CG  LEU    32       8.796  -9.888  41.945  1.00 50.57           C
ATOM    262  CD1 LEU    32       9.806  -9.307  40.943  1.00 50.57           C
ATOM    263  CD2 LEU    32       7.352  -9.435  41.670  1.00 50.57           C
ATOM    264  C   LEU    32       8.066 -13.541  42.947  1.00 50.57           C
ATOM    265  O   LEU    32       9.150 -14.059  42.681  1.00 50.57           O
ATOM    266  N   THR    33       6.950 -14.256  43.177  1.00112.49           N
ATOM    267  CA  THR    33       6.803 -15.686  43.205  1.00112.49           C
ATOM    268  CB  THR    33       5.511 -16.065  43.865  1.00112.49           C
ATOM    269  OG1 THR    33       5.368 -17.475  43.902  1.00112.49           O
ATOM    270  CG2 THR    33       4.355 -15.402  43.109  1.00112.49           C
ATOM    271  C   THR    33       6.846 -16.313  41.838  1.00112.49           C
ATOM    272  O   THR    33       7.229 -17.474  41.709  1.00112.49           O
ATOM    273  N   GLY    34       6.423 -15.591  40.783  1.00 14.52           N
ATOM    274  CA  GLY    34       6.388 -16.180  39.471  1.00 14.52           C
ATOM    275  C   GLY    34       4.982 -16.605  39.196  1.00 14.52           C
ATOM    276  O   GLY    34       4.698 -17.256  38.194  1.00 14.52           O
ATOM    277  N   GLU    35       4.060 -16.249  40.107  1.00 26.18           N
ATOM    278  CA  GLU    35       2.673 -16.583  39.972  1.00 26.18           C
ATOM    279  CB  GLU    35       1.860 -16.226  41.225  1.00 26.18           C
ATOM    280  CG  GLU    35       0.412 -16.719  41.181  1.00 26.18           C
ATOM    281  CD  GLU    35      -0.227 -16.392  42.522  1.00 26.18           C
ATOM    282  OE1 GLU    35       0.478 -15.800  43.383  1.00 26.18           O
ATOM    283  OE2 GLU    35      -1.427 -16.730  42.707  1.00 26.18           O
ATOM    284  C   GLU    35       2.072 -15.860  38.801  1.00 26.18           C
ATOM    285  O   GLU    35       1.232 -16.414  38.095  1.00 26.18           O
ATOM    286  N   PHE    36       2.477 -14.595  38.566  1.00 38.50           N
ATOM    287  CA  PHE    36       1.888 -13.807  37.512  1.00 38.50           C
ATOM    288  CB  PHE    36       1.652 -12.340  37.908  1.00 38.50           C
ATOM    289  CG  PHE    36       0.591 -12.349  38.955  1.00 38.50           C
ATOM    290  CD1 PHE    36      -0.738 -12.342  38.602  1.00 38.50           C
ATOM    291  CD2 PHE    36       0.925 -12.373  40.289  1.00 38.50           C
ATOM    292  CE1 PHE    36      -1.720 -12.354  39.563  1.00 38.50           C
ATOM    293  CE2 PHE    36      -0.052 -12.385  41.256  1.00 38.50           C
ATOM    294  CZ  PHE    36      -1.379 -12.377  40.895  1.00 38.50           C
ATOM    295  C   PHE    36       2.785 -13.839  36.310  1.00 38.50           C
ATOM    296  O   PHE    36       3.985 -14.086  36.414  1.00 38.50           O
ATOM    297  N   PRO    37       2.206 -13.600  35.157  1.00 51.56           N
ATOM    298  CA  PRO    37       2.950 -13.672  33.926  1.00 51.56           C
ATOM    299  CD  PRO    37       0.803 -13.932  34.959  1.00 51.56           C
ATOM    300  CB  PRO    37       1.911 -13.699  32.808  1.00 51.56           C
ATOM    301  CG  PRO    37       0.676 -14.325  33.478  1.00 51.56           C
ATOM    302  C   PRO    37       3.955 -12.574  33.763  1.00 51.56           C
ATOM    303  O   PRO    37       3.728 -11.471  34.255  1.00 51.56           O
ATOM    304  N   GLY    38       5.077 -12.874  33.078  1.00 14.66           N
ATOM    305  CA  GLY    38       6.084 -11.897  32.779  1.00 14.66           C
ATOM    306  C   GLY    38       6.884 -11.587  34.007  1.00 14.66           C
ATOM    307  O   GLY    38       7.554 -10.557  34.068  1.00 14.66           O
ATOM    308  N   ASP    39       6.860 -12.479  35.014  1.00 38.70           N
ATOM    309  CA  ASP    39       7.563 -12.209  36.240  1.00 38.70           C
ATOM    310  CB  ASP    39       6.961 -12.976  37.434  1.00 38.70           C
ATOM    311  CG  ASP    39       7.604 -12.491  38.724  1.00 38.70           C
ATOM    312  OD1 ASP    39       8.503 -11.612  38.650  1.00 38.70           O
ATOM    313  OD2 ASP    39       7.201 -12.998  39.806  1.00 38.70           O
ATOM    314  C   ASP    39       8.997 -12.638  36.104  1.00 38.70           C
ATOM    315  O   ASP    39       9.370 -13.750  36.474  1.00 38.70           O
ATOM    316  N   TYR    40       9.831 -11.746  35.535  1.00 65.58           N
ATOM    317  CA  TYR    40      11.252 -11.893  35.359  1.00 65.58           C
ATOM    318  CB  TYR    40      11.835 -10.940  34.300  1.00 65.58           C
ATOM    319  CG  TYR    40      11.222 -11.358  33.004  1.00 65.58           C
ATOM    320  CD1 TYR    40      11.466 -12.617  32.506  1.00 65.58           C
ATOM    321  CD2 TYR    40      10.431 -10.501  32.274  1.00 65.58           C
ATOM    322  CE1 TYR    40      10.913 -13.025  31.315  1.00 65.58           C
ATOM    323  CE2 TYR    40       9.875 -10.904  31.079  1.00 65.58           C
ATOM    324  CZ  TYR    40      10.112 -12.169  30.598  1.00 65.58           C
ATOM    325  OH  TYR    40       9.545 -12.590  29.375  1.00 65.58           O
ATOM    326  C   TYR    40      11.961 -11.695  36.664  1.00 65.58           C
ATOM    327  O   TYR    40      13.130 -12.055  36.803  1.00 65.58           O
ATOM    328  N   GLY    41      11.318 -11.000  37.622  1.00 20.57           N
ATOM    329  CA  GLY    41      11.946 -10.805  38.897  1.00 20.57           C
ATOM    330  C   GLY    41      12.642  -9.485  38.892  1.00 20.57           C
ATOM    331  O   GLY    41      13.510  -9.236  39.725  1.00 20.57           O
ATOM    332  N   TRP    42      12.283  -8.590  37.951  1.00 57.68           N
ATOM    333  CA  TRP    42      12.971  -7.334  37.935  1.00 57.68           C
ATOM    334  CB  TRP    42      13.326  -6.847  36.518  1.00 57.68           C
ATOM    335  CG  TRP    42      14.121  -5.561  36.481  1.00 57.68           C
ATOM    336  CD2 TRP    42      13.601  -4.297  36.043  1.00 57.68           C
ATOM    337  CD1 TRP    42      15.429  -5.347  36.802  1.00 57.68           C
ATOM    338  NE1 TRP    42      15.756  -4.029  36.595  1.00 57.68           N
ATOM    339  CE2 TRP    42      14.641  -3.370  36.125  1.00 57.68           C
ATOM    340  CE3 TRP    42      12.358  -3.936  35.604  1.00 57.68           C
ATOM    341  CZ2 TRP    42      14.454  -2.066  35.770  1.00 57.68           C
ATOM    342  CZ3 TRP    42      12.173  -2.619  35.249  1.00 57.68           C
ATOM    343  CH2 TRP    42      13.200  -1.701  35.329  1.00 57.68           C
ATOM    344  C   TRP    42      12.138  -6.282  38.595  1.00 57.68           C
ATOM    345  O   TRP    42      11.285  -5.657  37.967  1.00 57.68           O
ATOM    346  N   ASP    43      12.385  -6.065  39.904  1.00 48.07           N
ATOM    347  CA  ASP    43      11.723  -5.020  40.633  1.00 48.07           C
ATOM    348  CB  ASP    43      10.566  -5.542  41.500  1.00 48.07           C
ATOM    349  CG  ASP    43       9.775  -4.353  42.026  1.00 48.07           C
ATOM    350  OD1 ASP    43      10.193  -3.196  41.759  1.00 48.07           O
ATOM    351  OD2 ASP    43       8.738  -4.591  42.703  1.00 48.07           O
ATOM    352  C   ASP    43      12.763  -4.461  41.558  1.00 48.07           C
ATOM    353  O   ASP    43      12.626  -4.524  42.780  1.00 48.07           O
ATOM    354  N   THR    44      13.837  -3.888  40.982  1.00 20.96           N
ATOM    355  CA  THR    44      14.938  -3.376  41.750  1.00 20.96           C
ATOM    356  CB  THR    44      16.074  -2.893  40.895  1.00 20.96           C
ATOM    357  OG1 THR    44      15.651  -1.806  40.085  1.00 20.96           O
ATOM    358  CG2 THR    44      16.560  -4.056  40.013  1.00 20.96           C
ATOM    359  C   THR    44      14.485  -2.223  42.591  1.00 20.96           C
ATOM    360  O   THR    44      14.898  -2.085  43.742  1.00 20.96           O
ATOM    361  N   ALA    45      13.622  -1.356  42.029  1.00 17.02           N
ATOM    362  CA  ALA    45      13.161  -0.188  42.726  1.00 17.02           C
ATOM    363  CB  ALA    45      12.223   0.681  41.873  1.00 17.02           C
ATOM    364  C   ALA    45      12.403  -0.618  43.944  1.00 17.02           C
ATOM    365  O   ALA    45      12.502   0.011  44.996  1.00 17.02           O
ATOM    366  N   GLY    46      11.618  -1.709  43.843  1.00 12.12           N
ATOM    367  CA  GLY    46      10.879  -2.140  44.996  1.00 12.12           C
ATOM    368  C   GLY    46       9.564  -1.422  45.027  1.00 12.12           C
ATOM    369  O   GLY    46       8.941  -1.294  46.078  1.00 12.12           O
ATOM    370  N   LEU    47       9.110  -0.934  43.859  1.00 33.47           N
ATOM    371  CA  LEU    47       7.882  -0.195  43.775  1.00 33.47           C
ATOM    372  CB  LEU    47       7.622   0.360  42.363  1.00 33.47           C
ATOM    373  CG  LEU    47       8.652   1.417  41.924  1.00 33.47           C
ATOM    374  CD1 LEU    47       8.345   1.942  40.510  1.00 33.47           C
ATOM    375  CD2 LEU    47       8.776   2.545  42.961  1.00 33.47           C
ATOM    376  C   LEU    47       6.716  -1.068  44.145  1.00 33.47           C
ATOM    377  O   LEU    47       5.758  -0.614  44.767  1.00 33.47           O
ATOM    378  N   SER    48       6.739  -2.338  43.709  1.00 59.56           N
ATOM    379  CA  SER    48       5.650  -3.257  43.906  1.00 59.56           C
ATOM    380  CB  SER    48       5.496  -4.223  42.722  1.00 59.56           C
ATOM    381  OG  SER    48       5.211  -3.488  41.541  1.00 59.56           O
ATOM    382  C   SER    48       5.735  -4.084  45.159  1.00 59.56           C
ATOM    383  O   SER    48       5.092  -5.131  45.228  1.00 59.56           O
ATOM    384  N   ALA    49       6.517  -3.687  46.175  1.00 29.32           N
ATOM    385  CA  ALA    49       6.672  -4.541  47.321  1.00 29.32           C
ATOM    386  CB  ALA    49       7.578  -3.928  48.402  1.00 29.32           C
ATOM    387  C   ALA    49       5.335  -4.814  47.945  1.00 29.32           C
ATOM    388  O   ALA    49       5.094  -5.926  48.415  1.00 29.32           O
ATOM    389  N   ASP    50       4.439  -3.809  48.007  1.00 30.30           N
ATOM    390  CA  ASP    50       3.134  -4.047  48.561  1.00 30.30           C
ATOM    391  CB  ASP    50       2.361  -2.751  48.864  1.00 30.30           C
ATOM    392  CG  ASP    50       1.139  -3.083  49.710  1.00 30.30           C
ATOM    393  OD1 ASP    50       0.869  -4.296  49.924  1.00 30.30           O
ATOM    394  OD2 ASP    50       0.457  -2.123  50.158  1.00 30.30           O
ATOM    395  C   ASP    50       2.360  -4.830  47.537  1.00 30.30           C
ATOM    396  O   ASP    50       2.376  -4.499  46.353  1.00 30.30           O
ATOM    397  N   PRO    51       1.696  -5.879  47.953  1.00 54.95           N
ATOM    398  CA  PRO    51       0.947  -6.676  47.017  1.00 54.95           C
ATOM    399  CD  PRO    51       2.166  -6.666  49.080  1.00 54.95           C
ATOM    400  CB  PRO    51       0.556  -7.943  47.775  1.00 54.95           C
ATOM    401  CG  PRO    51       1.687  -8.102  48.808  1.00 54.95           C
ATOM    402  C   PRO    51      -0.202  -5.943  46.403  1.00 54.95           C
ATOM    403  O   PRO    51      -0.554  -6.248  45.264  1.00 54.95           O
ATOM    404  N   GLU    52      -0.829  -5.007  47.140  1.00 52.08           N
ATOM    405  CA  GLU    52      -1.917  -4.258  46.580  1.00 52.08           C
ATOM    406  CB  GLU    52      -2.624  -3.365  47.613  1.00 52.08           C
ATOM    407  CG  GLU    52      -3.790  -2.565  47.027  1.00 52.08           C
ATOM    408  CD  GLU    52      -4.941  -3.527  46.762  1.00 52.08           C
ATOM    409  OE1 GLU    52      -4.986  -4.596  47.427  1.00 52.08           O
ATOM    410  OE2 GLU    52      -5.791  -3.205  45.888  1.00 52.08           O
ATOM    411  C   GLU    52      -1.357  -3.370  45.519  1.00 52.08           C
ATOM    412  O   GLU    52      -1.926  -3.237  44.436  1.00 52.08           O
ATOM    413  N   THR    53      -0.201  -2.744  45.815  1.00 15.40           N
ATOM    414  CA  THR    53       0.443  -1.864  44.886  1.00 15.40           C
ATOM    415  CB  THR    53       1.699  -1.243  45.425  1.00 15.40           C
ATOM    416  OG1 THR    53       1.413  -0.476  46.585  1.00 15.40           O
ATOM    417  CG2 THR    53       2.315  -0.355  44.327  1.00 15.40           C
ATOM    418  C   THR    53       0.845  -2.690  43.712  1.00 15.40           C
ATOM    419  O   THR    53       0.775  -2.245  42.569  1.00 15.40           O
ATOM    420  N   PHE    54       1.282  -3.934  43.981  1.00 29.45           N
ATOM    421  CA  PHE    54       1.718  -4.829  42.953  1.00 29.45           C
ATOM    422  CB  PHE    54       2.225  -6.169  43.515  1.00 29.45           C
ATOM    423  CG  PHE    54       2.610  -7.039  42.368  1.00 29.45           C
ATOM    424  CD1 PHE    54       3.761  -6.807  41.650  1.00 29.45           C
ATOM    425  CD2 PHE    54       1.820  -8.107  42.021  1.00 29.45           C
ATOM    426  CE1 PHE    54       4.102  -7.622  40.596  1.00 29.45           C
ATOM    427  CE2 PHE    54       2.154  -8.925  40.968  1.00 29.45           C
ATOM    428  CZ  PHE    54       3.299  -8.682  40.251  1.00 29.45           C
ATOM    429  C   PHE    54       0.568  -5.105  42.035  1.00 29.45           C
ATOM    430  O   PHE    54       0.744  -5.174  40.820  1.00 29.45           O
ATOM    431  N   ALA    55      -0.643  -5.293  42.593  1.00 18.05           N
ATOM    432  CA  ALA    55      -1.790  -5.588  41.780  1.00 18.05           C
ATOM    433  CB  ALA    55      -3.057  -5.850  42.612  1.00 18.05           C
ATOM    434  C   ALA    55      -2.080  -4.433  40.871  1.00 18.05           C
ATOM    435  O   ALA    55      -2.334  -4.619  39.681  1.00 18.05           O
ATOM    436  N   ARG    56      -2.031  -3.199  41.408  1.00 93.23           N
ATOM    437  CA  ARG    56      -2.337  -2.036  40.623  1.00 93.23           C
ATOM    438  CB  ARG    56      -2.287  -0.735  41.440  1.00 93.23           C
ATOM    439  CG  ARG    56      -3.338  -0.658  42.550  1.00 93.23           C
ATOM    440  CD  ARG    56      -4.773  -0.512  42.038  1.00 93.23           C
ATOM    441  NE  ARG    56      -5.343  -1.882  41.897  1.00 93.23           N
ATOM    442  CZ  ARG    56      -6.603  -2.051  41.402  1.00 93.23           C
ATOM    443  NH1 ARG    56      -7.334  -0.968  41.009  1.00 93.23           N
ATOM    444  NH2 ARG    56      -7.135  -3.305  41.299  1.00 93.23           N
ATOM    445  C   ARG    56      -1.312  -1.929  39.540  1.00 93.23           C
ATOM    446  O   ARG    56      -1.621  -1.572  38.405  1.00 93.23           O
ATOM    447  N   ASN    57      -0.054  -2.242  39.885  1.00 25.61           N
ATOM    448  CA  ASN    57       1.052  -2.133  38.982  1.00 25.61           C
ATOM    449  CB  ASN    57       2.370  -2.488  39.690  1.00 25.61           C
ATOM    450  CG  ASN    57       3.527  -1.873  38.925  1.00 25.61           C
ATOM    451  OD1 ASN    57       3.492  -1.757  37.702  1.00 25.61           O
ATOM    452  ND2 ASN    57       4.583  -1.459  39.674  1.00 25.61           N
ATOM    453  C   ASN    57       0.865  -3.081  37.837  1.00 25.61           C
ATOM    454  O   ASN    57       1.099  -2.716  36.686  1.00 25.61           O
ATOM    455  N   ARG    58       0.432  -4.328  38.115  1.00104.25           N
ATOM    456  CA  ARG    58       0.266  -5.263  37.039  1.00104.25           C
ATOM    457  CB  ARG    58      -0.051  -6.707  37.487  1.00104.25           C
ATOM    458  CG  ARG    58      -1.325  -6.889  38.312  1.00104.25           C
ATOM    459  CD  ARG    58      -1.744  -8.356  38.446  1.00104.25           C
ATOM    460  NE  ARG    58      -0.906  -8.997  39.498  1.00104.25           N
ATOM    461  CZ  ARG    58      -1.313  -8.970  40.801  1.00104.25           C
ATOM    462  NH1 ARG    58      -2.451  -8.305  41.138  1.00104.25           N
ATOM    463  NH2 ARG    58      -0.598  -9.616  41.765  1.00104.25           N
ATOM    464  C   ARG    58      -0.820  -4.771  36.139  1.00104.25           C
ATOM    465  O   ARG    58      -0.746  -4.942  34.923  1.00104.25           O
ATOM    466  N   GLU    59      -1.868  -4.146  36.712  1.00 19.28           N
ATOM    467  CA  GLU    59      -2.940  -3.654  35.896  1.00 19.28           C
ATOM    468  CB  GLU    59      -4.063  -2.987  36.709  1.00 19.28           C
ATOM    469  CG  GLU    59      -4.854  -3.955  37.589  1.00 19.28           C
ATOM    470  CD  GLU    59      -5.916  -3.145  38.318  1.00 19.28           C
ATOM    471  OE1 GLU    59      -5.686  -1.924  38.531  1.00 19.28           O
ATOM    472  OE2 GLU    59      -6.973  -3.734  38.673  1.00 19.28           O
ATOM    473  C   GLU    59      -2.393  -2.608  34.977  1.00 19.28           C
ATOM    474  O   GLU    59      -2.664  -2.618  33.778  1.00 19.28           O
ATOM    475  N   LEU    60      -1.565  -1.692  35.514  1.00 26.37           N
ATOM    476  CA  LEU    60      -1.048  -0.603  34.733  1.00 26.37           C
ATOM    477  CB  LEU    60      -0.137   0.320  35.560  1.00 26.37           C
ATOM    478  CG  LEU    60      -0.853   1.022  36.728  1.00 26.37           C
ATOM    479  CD1 LEU    60       0.113   1.928  37.509  1.00 26.37           C
ATOM    480  CD2 LEU    60      -2.108   1.766  36.249  1.00 26.37           C
ATOM    481  C   LEU    60      -0.215  -1.157  33.623  1.00 26.37           C
ATOM    482  O   LEU    60      -0.312  -0.706  32.483  1.00 26.37           O
ATOM    483  N   GLU    61       0.622  -2.165  33.925  1.00 26.39           N
ATOM    484  CA  GLU    61       1.514  -2.692  32.935  1.00 26.39           C
ATOM    485  CB  GLU    61       2.486  -3.743  33.506  1.00 26.39           C
ATOM    486  CG  GLU    61       3.579  -4.166  32.520  1.00 26.39           C
ATOM    487  CD  GLU    61       4.666  -4.911  33.287  1.00 26.39           C
ATOM    488  OE1 GLU    61       4.549  -5.014  34.537  1.00 26.39           O
ATOM    489  OE2 GLU    61       5.632  -5.381  32.629  1.00 26.39           O
ATOM    490  C   GLU    61       0.727  -3.310  31.820  1.00 26.39           C
ATOM    491  O   GLU    61       1.069  -3.139  30.650  1.00 26.39           O
ATOM    492  N   VAL    62      -0.349  -4.051  32.147  1.00 22.12           N
ATOM    493  CA  VAL    62      -1.129  -4.708  31.134  1.00 22.12           C
ATOM    494  CB  VAL    62      -2.201  -5.584  31.721  1.00 22.12           C
ATOM    495  CG1 VAL    62      -3.075  -6.135  30.583  1.00 22.12           C
ATOM    496  CG2 VAL    62      -1.526  -6.681  32.561  1.00 22.12           C
ATOM    497  C   VAL    62      -1.796  -3.696  30.249  1.00 22.12           C
ATOM    498  O   VAL    62      -1.762  -3.810  29.026  1.00 22.12           O
ATOM    499  N   ILE    63      -2.428  -2.663  30.837  1.00 69.85           N
ATOM    500  CA  ILE    63      -3.122  -1.696  30.033  1.00 69.85           C
ATOM    501  CB  ILE    63      -3.954  -0.736  30.834  1.00 69.85           C
ATOM    502  CG2 ILE    63      -4.275   0.473  29.938  1.00 69.85           C
ATOM    503  CG1 ILE    63      -5.219  -1.442  31.361  1.00 69.85           C
ATOM    504  CD1 ILE    63      -4.972  -2.612  32.309  1.00 69.85           C
ATOM    505  C   ILE    63      -2.160  -0.934  29.174  1.00 69.85           C
ATOM    506  O   ILE    63      -2.422  -0.721  27.991  1.00 69.85           O
ATOM    507  N   HIS    64      -1.012  -0.511  29.732  1.00 29.79           N
ATOM    508  CA  HIS    64      -0.067   0.231  28.946  1.00 29.79           C
ATOM    509  ND1 HIS    64       0.501   1.777  31.990  1.00 29.79           N
ATOM    510  CG  HIS    64       0.798   1.905  30.652  1.00 29.79           C
ATOM    511  CB  HIS    64       1.141   0.755  29.745  1.00 29.79           C
ATOM    512  NE2 HIS    64       0.349   3.942  31.514  1.00 29.79           N
ATOM    513  CD2 HIS    64       0.701   3.235  30.379  1.00 29.79           C
ATOM    514  CE1 HIS    64       0.240   3.024  32.457  1.00 29.79           C
ATOM    515  C   HIS    64       0.435  -0.657  27.849  1.00 29.79           C
ATOM    516  O   HIS    64       0.699  -0.189  26.743  1.00 29.79           O
ATOM    517  N   SER    65       0.595  -1.968  28.124  1.00 25.24           N
ATOM    518  CA  SER    65       1.117  -2.842  27.113  1.00 25.24           C
ATOM    519  CB  SER    65       1.387  -4.283  27.595  1.00 25.24           C
ATOM    520  OG  SER    65       0.174  -4.988  27.809  1.00 25.24           O
ATOM    521  C   SER    65       0.170  -2.905  25.953  1.00 25.24           C
ATOM    522  O   SER    65       0.592  -2.835  24.801  1.00 25.24           O
ATOM    523  N   ARG    66      -1.141  -3.034  26.224  1.00 51.98           N
ATOM    524  CA  ARG    66      -2.115  -3.165  25.175  1.00 51.98           C
ATOM    525  CB  ARG    66      -3.522  -3.433  25.729  1.00 51.98           C
ATOM    526  CG  ARG    66      -3.638  -4.797  26.410  1.00 51.98           C
ATOM    527  CD  ARG    66      -5.028  -5.081  26.976  1.00 51.98           C
ATOM    528  NE  ARG    66      -5.012  -6.466  27.519  1.00 51.98           N
ATOM    529  CZ  ARG    66      -5.888  -6.828  28.499  1.00 51.98           C
ATOM    530  NH1 ARG    66      -6.751  -5.905  29.014  1.00 51.98           N
ATOM    531  NH2 ARG    66      -5.902  -8.114  28.959  1.00 51.98           N
ATOM    532  C   ARG    66      -2.175  -1.919  24.353  1.00 51.98           C
ATOM    533  O   ARG    66      -2.203  -1.979  23.124  1.00 51.98           O
ATOM    534  N   TRP    67      -2.198  -0.745  25.005  1.00 44.93           N
ATOM    535  CA  TRP    67      -2.274   0.473  24.255  1.00 44.93           C
ATOM    536  CB  TRP    67      -2.494   1.734  25.103  1.00 44.93           C
ATOM    537  CG  TRP    67      -3.918   1.846  25.595  1.00 44.93           C
ATOM    538  CD2 TRP    67      -5.028   2.130  24.731  1.00 44.93           C
ATOM    539  CD1 TRP    67      -4.432   1.679  26.846  1.00 44.93           C
ATOM    540  NE1 TRP    67      -5.798   1.849  26.817  1.00 44.93           N
ATOM    541  CE2 TRP    67      -6.177   2.125  25.518  1.00 44.93           C
ATOM    542  CE3 TRP    67      -5.083   2.372  23.388  1.00 44.93           C
ATOM    543  CZ2 TRP    67      -7.405   2.363  24.974  1.00 44.93           C
ATOM    544  CZ3 TRP    67      -6.324   2.614  22.840  1.00 44.93           C
ATOM    545  CH2 TRP    67      -7.463   2.610  23.618  1.00 44.93           C
ATOM    546  C   TRP    67      -1.021   0.620  23.456  1.00 44.93           C
ATOM    547  O   TRP    67      -1.053   1.118  22.334  1.00 44.93           O
ATOM    548  N   ALA    68       0.121   0.194  24.026  1.00 17.11           N
ATOM    549  CA  ALA    68       1.382   0.299  23.351  1.00 17.11           C
ATOM    550  CB  ALA    68       2.563  -0.192  24.207  1.00 17.11           C
ATOM    551  C   ALA    68       1.357  -0.533  22.106  1.00 17.11           C
ATOM    552  O   ALA    68       1.914  -0.131  21.087  1.00 17.11           O
ATOM    553  N   MET    69       0.749  -1.737  22.156  1.00 72.86           N
ATOM    554  CA  MET    69       0.714  -2.557  20.980  1.00 72.86           C
ATOM    555  CB  MET    69       0.282  -4.013  21.236  1.00 72.86           C
ATOM    556  CG  MET    69      -1.050  -4.200  21.955  1.00 72.86           C
ATOM    557  SD  MET    69      -1.487  -5.943  22.225  1.00 72.86           S
ATOM    558  CE  MET    69      -2.900  -5.570  23.298  1.00 72.86           C
ATOM    559  C   MET    69      -0.136  -1.911  19.928  1.00 72.86           C
ATOM    560  O   MET    69       0.216  -1.901  18.749  1.00 72.86           O
ATOM    561  N   LEU    70      -1.273  -1.321  20.335  1.00 31.22           N
ATOM    562  CA  LEU    70      -2.157  -0.678  19.406  1.00 31.22           C
ATOM    563  CB  LEU    70      -3.368  -0.080  20.141  1.00 31.22           C
ATOM    564  CG  LEU    70      -4.382   0.629  19.233  1.00 31.22           C
ATOM    565  CD1 LEU    70      -5.173  -0.382  18.393  1.00 31.22           C
ATOM    566  CD2 LEU    70      -5.287   1.573  20.034  1.00 31.22           C
ATOM    567  C   LEU    70      -1.415   0.464  18.791  1.00 31.22           C
ATOM    568  O   LEU    70      -1.452   0.663  17.578  1.00 31.22           O
ATOM    569  N   GLY    71      -0.709   1.241  19.634  1.00 16.26           N
ATOM    570  CA  GLY    71      -0.013   2.415  19.196  1.00 16.26           C
ATOM    571  C   GLY    71       1.113   2.064  18.275  1.00 16.26           C
ATOM    572  O   GLY    71       1.348   2.758  17.288  1.00 16.26           O
ATOM    573  N   ALA    72       1.866   0.998  18.592  1.00 19.43           N
ATOM    574  CA  ALA    72       3.002   0.657  17.786  1.00 19.43           C
ATOM    575  CB  ALA    72       3.827  -0.498  18.375  1.00 19.43           C
ATOM    576  C   ALA    72       2.554   0.260  16.417  1.00 19.43           C
ATOM    577  O   ALA    72       3.124   0.694  15.417  1.00 19.43           O
ATOM    578  N   LEU    73       1.497  -0.564  16.336  1.00 21.69           N
ATOM    579  CA  LEU    73       1.038  -1.023  15.059  1.00 21.69           C
ATOM    580  CB  LEU    73      -0.120  -2.028  15.173  1.00 21.69           C
ATOM    581  CG  LEU    73      -0.614  -2.551  13.812  1.00 21.69           C
ATOM    582  CD1 LEU    73       0.491  -3.347  13.097  1.00 21.69           C
ATOM    583  CD2 LEU    73      -1.921  -3.345  13.957  1.00 21.69           C
ATOM    584  C   LEU    73       0.549   0.167  14.299  1.00 21.69           C
ATOM    585  O   LEU    73       0.793   0.298  13.102  1.00 21.69           O
ATOM    586  N   GLY    74      -0.152   1.075  15.003  1.00 15.53           N
ATOM    587  CA  GLY    74      -0.738   2.237  14.401  1.00 15.53           C
ATOM    588  C   GLY    74       0.325   3.131  13.848  1.00 15.53           C
ATOM    589  O   GLY    74       0.109   3.784  12.830  1.00 15.53           O
ATOM    590  N   CYS    75       1.464   3.267  14.552  1.00 30.41           N
ATOM    591  CA  CYS    75       2.520   4.114  14.075  1.00 30.41           C
ATOM    592  CB  CYS    75       3.603   4.377  15.135  1.00 30.41           C
ATOM    593  SG  CYS    75       2.988   5.383  16.518  1.00 30.41           S
ATOM    594  C   CYS    75       3.199   3.530  12.870  1.00 30.41           C
ATOM    595  O   CYS    75       3.516   4.249  11.924  1.00 30.41           O
ATOM    596  N   THR    76       3.483   2.214  12.897  1.00 38.51           N
ATOM    597  CA  THR    76       4.221   1.559  11.850  1.00 38.51           C
ATOM    598  CB  THR    76       4.672   0.184  12.252  1.00 38.51           C
ATOM    599  OG1 THR    76       5.490   0.258  13.410  1.00 38.51           O
ATOM    600  CG2 THR    76       5.459  -0.437  11.088  1.00 38.51           C
ATOM    601  C   THR    76       3.458   1.408  10.562  1.00 38.51           C
ATOM    602  O   THR    76       3.973   1.717   9.489  1.00 38.51           O
ATOM    603  N   PHE    77       2.188   0.976  10.642  1.00 53.73           N
ATOM    604  CA  PHE    77       1.434   0.536   9.497  1.00 53.73           C
ATOM    605  CB  PHE    77       0.033   0.035   9.904  1.00 53.73           C
ATOM    606  CG  PHE    77      -0.619  -0.635   8.741  1.00 53.73           C
ATOM    607  CD1 PHE    77      -0.248  -1.908   8.373  1.00 53.73           C
ATOM    608  CD2 PHE    77      -1.620  -0.006   8.036  1.00 53.73           C
ATOM    609  CE1 PHE    77      -0.851  -2.536   7.309  1.00 53.73           C
ATOM    610  CE2 PHE    77      -2.227  -0.629   6.972  1.00 53.73           C
ATOM    611  CZ  PHE    77      -1.842  -1.896   6.604  1.00 53.73           C
ATOM    612  C   PHE    77       1.275   1.596   8.443  1.00 53.73           C
ATOM    613  O   PHE    77       1.480   1.296   7.267  1.00 53.73           O
ATOM    614  N   PRO    78       0.916   2.808   8.762  1.00 56.90           N
ATOM    615  CA  PRO    78       0.717   3.782   7.720  1.00 56.90           C
ATOM    616  CD  PRO    78       0.083   3.074   9.921  1.00 56.90           C
ATOM    617  CB  PRO    78       0.076   4.986   8.406  1.00 56.90           C
ATOM    618  CG  PRO    78      -0.703   4.353   9.576  1.00 56.90           C
ATOM    619  C   PRO    78       1.953   4.087   6.935  1.00 56.90           C
ATOM    620  O   PRO    78       1.842   4.367   5.744  1.00 56.90           O
ATOM    621  N   GLU    79       3.139   4.063   7.568  1.00 31.95           N
ATOM    622  CA  GLU    79       4.338   4.342   6.841  1.00 31.95           C
ATOM    623  CB  GLU    79       5.590   4.557   7.710  1.00 31.95           C
ATOM    624  CG  GLU    79       6.794   4.994   6.867  1.00 31.95           C
ATOM    625  CD  GLU    79       7.918   5.437   7.792  1.00 31.95           C
ATOM    626  OE1 GLU    79       7.689   5.467   9.030  1.00 31.95           O
ATOM    627  OE2 GLU    79       9.019   5.757   7.270  1.00 31.95           O
ATOM    628  C   GLU    79       4.608   3.206   5.909  1.00 31.95           C
ATOM    629  O   GLU    79       5.190   3.406   4.844  1.00 31.95           O
ATOM    630  N   LEU    80       4.224   1.974   6.301  1.00 69.17           N
ATOM    631  CA  LEU    80       4.420   0.849   5.432  1.00 69.17           C
ATOM    632  CB  LEU    80       3.959  -0.504   6.002  1.00 69.17           C
ATOM    633  CG  LEU    80       4.975  -1.162   6.947  1.00 69.17           C
ATOM    634  CD1 LEU    80       6.229  -1.603   6.174  1.00 69.17           C
ATOM    635  CD2 LEU    80       5.308  -0.265   8.145  1.00 69.17           C
ATOM    636  C   LEU    80       3.626   1.083   4.191  1.00 69.17           C
ATOM    637  O   LEU    80       4.089   0.802   3.088  1.00 69.17           O
ATOM    638  N   LEU    81       2.400   1.605   4.352  1.00 31.30           N
ATOM    639  CA  LEU    81       1.542   1.879   3.240  1.00 31.30           C
ATOM    640  CB  LEU    81       0.123   2.304   3.656  1.00 31.30           C
ATOM    641  CG  LEU    81      -0.671   1.162   4.317  1.00 31.30           C
ATOM    642  CD1 LEU    81      -2.097   1.605   4.684  1.00 31.30           C
ATOM    643  CD2 LEU    81      -0.650  -0.105   3.446  1.00 31.30           C
ATOM    644  C   LEU    81       2.155   2.968   2.411  1.00 31.30           C
ATOM    645  O   LEU    81       1.999   2.994   1.191  1.00 31.30           O
ATOM    646  N   GLU    82       2.860   3.915   3.057  1.00 49.11           N
ATOM    647  CA  GLU    82       3.471   5.009   2.357  1.00 49.11           C
ATOM    648  CB  GLU    82       4.175   5.996   3.305  1.00 49.11           C
ATOM    649  CG  GLU    82       4.841   7.174   2.591  1.00 49.11           C
ATOM    650  CD  GLU    82       3.753   8.120   2.100  1.00 49.11           C
ATOM    651  OE1 GLU    82       2.551   7.773   2.247  1.00 49.11           O
ATOM    652  OE2 GLU    82       4.114   9.205   1.570  1.00 49.11           O
ATOM    653  C   GLU    82       4.506   4.471   1.413  1.00 49.11           C
ATOM    654  O   GLU    82       4.632   4.952   0.288  1.00 49.11           O
ATOM    655  N   LYS    83       5.276   3.456   1.849  1.00 81.67           N
ATOM    656  CA  LYS    83       6.294   2.878   1.016  1.00 81.67           C
ATOM    657  CB  LYS    83       7.138   1.806   1.722  1.00 81.67           C
ATOM    658  CG  LYS    83       8.052   2.376   2.805  1.00 81.67           C
ATOM    659  CD  LYS    83       8.795   1.294   3.583  1.00 81.67           C
ATOM    660  CE  LYS    83       9.670   0.417   2.686  1.00 81.67           C
ATOM    661  NZ  LYS    83      10.665   1.255   1.976  1.00 81.67           N
ATOM    662  C   LYS    83       5.634   2.237  -0.159  1.00 81.67           C
ATOM    663  O   LYS    83       6.190   2.211  -1.256  1.00 81.67           O
ATOM    664  N   ASN    84       4.435   1.673   0.061  1.00 36.81           N
ATOM    665  CA  ASN    84       3.679   1.067  -0.991  1.00 36.81           C
ATOM    666  CB  ASN    84       2.395   0.398  -0.484  1.00 36.81           C
ATOM    667  CG  ASN    84       2.821  -0.728   0.450  1.00 36.81           C
ATOM    668  OD1 ASN    84       3.981  -0.844   0.836  1.00 36.81           O
ATOM    669  ND2 ASN    84       1.843  -1.592   0.828  1.00 36.81           N
ATOM    670  C   ASN    84       3.329   2.183  -1.922  1.00 36.81           C
ATOM    671  O   ASN    84       3.146   1.970  -3.116  1.00 36.81           O
ATOM    672  N   GLY    85       3.217   3.416  -1.393  1.00 23.13           N
ATOM    673  CA  GLY    85       2.984   4.524  -2.272  1.00 23.13           C
ATOM    674  C   GLY    85       1.545   4.964  -2.228  1.00 23.13           C
ATOM    675  O   GLY    85       1.119   5.773  -3.053  1.00 23.13           O
ATOM    676  N   VAL    86       0.746   4.451  -1.272  1.00 26.40           N
ATOM    677  CA  VAL    86      -0.614   4.905  -1.178  1.00 26.40           C
ATOM    678  CB  VAL    86      -1.378   4.252  -0.063  1.00 26.40           C
ATOM    679  CG1 VAL    86      -2.790   4.857  -0.001  1.00 26.40           C
ATOM    680  CG2 VAL    86      -1.360   2.731  -0.292  1.00 26.40           C
ATOM    681  C   VAL    86      -0.534   6.372  -0.912  1.00 26.40           C
ATOM    682  O   VAL    86       0.370   6.831  -0.216  1.00 26.40           O
ATOM    683  N   LYS    87      -1.464   7.161  -1.487  1.00134.28           N
ATOM    684  CA  LYS    87      -1.374   8.580  -1.306  1.00134.28           C
ATOM    685  CB  LYS    87      -1.967   9.387  -2.479  1.00134.28           C
ATOM    686  CG  LYS    87      -3.223   8.774  -3.102  1.00134.28           C
ATOM    687  CD  LYS    87      -4.481   8.863  -2.240  1.00134.28           C
ATOM    688  CE  LYS    87      -5.664   8.087  -2.818  1.00134.28           C
ATOM    689  NZ  LYS    87      -5.458   6.635  -2.617  1.00134.28           N
ATOM    690  C   LYS    87      -2.013   8.971  -0.011  1.00134.28           C
ATOM    691  O   LYS    87      -3.216   8.809   0.188  1.00134.28           O
ATOM    692  N   PHE    88      -1.191   9.500   0.924  1.00 45.50           N
ATOM    693  CA  PHE    88      -1.696   9.951   2.188  1.00 45.50           C
ATOM    694  CB  PHE    88      -1.013   9.381   3.446  1.00 45.50           C
ATOM    695  CG  PHE    88      -1.266   7.922   3.577  1.00 45.50           C
ATOM    696  CD1 PHE    88      -2.549   7.431   3.646  1.00 45.50           C
ATOM    697  CD2 PHE    88      -0.211   7.049   3.695  1.00 45.50           C
ATOM    698  CE1 PHE    88      -2.776   6.082   3.784  1.00 45.50           C
ATOM    699  CE2 PHE    88      -0.432   5.700   3.836  1.00 45.50           C
ATOM    700  CZ  PHE    88      -1.717   5.213   3.877  1.00 45.50           C
ATOM    701  C   PHE    88      -1.417  11.411   2.267  1.00 45.50           C
ATOM    702  O   PHE    88      -0.500  11.909   1.618  1.00 45.50           O
ATOM    703  N   GLY    89      -2.233  12.143   3.049  1.00 12.47           N
ATOM    704  CA  GLY    89      -1.995  13.542   3.248  1.00 12.47           C
ATOM    705  C   GLY    89      -0.694  13.643   3.976  1.00 12.47           C
ATOM    706  O   GLY    89       0.118  14.526   3.703  1.00 12.47           O
ATOM    707  N   GLU    90      -0.484  12.743   4.960  1.00 72.43           N
ATOM    708  CA  GLU    90       0.756  12.732   5.683  1.00 72.43           C
ATOM    709  CB  GLU    90       0.736  13.661   6.908  1.00 72.43           C
ATOM    710  CG  GLU    90       2.085  13.786   7.614  1.00 72.43           C
ATOM    711  CD  GLU    90       3.015  14.598   6.726  1.00 72.43           C
ATOM    712  OE1 GLU    90       2.548  15.623   6.162  1.00 72.43           O
ATOM    713  OE2 GLU    90       4.204  14.202   6.597  1.00 72.43           O
ATOM    714  C   GLU    90       0.983  11.329   6.172  1.00 72.43           C
ATOM    715  O   GLU    90       0.092  10.706   6.749  1.00 72.43           O
ATOM    716  N   ALA    91       2.167  10.769   5.859  1.00 43.30           N
ATOM    717  CA  ALA    91       2.577   9.445   6.249  1.00 43.30           C
ATOM    718  CB  ALA    91       3.747   8.925   5.397  1.00 43.30           C
ATOM    719  C   ALA    91       2.986   9.308   7.693  1.00 43.30           C
ATOM    720  O   ALA    91       2.669   8.312   8.344  1.00 43.30           O
ATOM    721  N   VAL    92       3.723  10.305   8.226  1.00 30.45           N
ATOM    722  CA  VAL    92       4.349  10.204   9.521  1.00 30.45           C
ATOM    723  CB  VAL    92       5.319  11.320   9.761  1.00 30.45           C
ATOM    724  CG1 VAL    92       5.929  11.136  11.157  1.00 30.45           C
ATOM    725  CG2 VAL    92       6.349  11.334   8.616  1.00 30.45           C
ATOM    726  C   VAL    92       3.334  10.230  10.625  1.00 30.45           C
ATOM    727  O   VAL    92       2.373  10.993  10.595  1.00 30.45           O
ATOM    728  N   TRP    93       3.546   9.375  11.650  1.00 41.58           N
ATOM    729  CA  TRP    93       2.625   9.237  12.745  1.00 41.58           C
ATOM    730  CB  TRP    93       2.968   8.068  13.687  1.00 41.58           C
ATOM    731  CG  TRP    93       4.228   8.245  14.497  1.00 41.58           C
ATOM    732  CD2 TRP    93       4.244   8.825  15.810  1.00 41.58           C
ATOM    733  CD1 TRP    93       5.518   7.903  14.207  1.00 41.58           C
ATOM    734  NE1 TRP    93       6.338   8.234  15.261  1.00 41.58           N
ATOM    735  CE2 TRP    93       5.566   8.802  16.254  1.00 41.58           C
ATOM    736  CE3 TRP    93       3.237   9.329  16.584  1.00 41.58           C
ATOM    737  CZ2 TRP    93       5.899   9.287  17.487  1.00 41.58           C
ATOM    738  CZ3 TRP    93       3.578   9.822  17.822  1.00 41.58           C
ATOM    739  CH2 TRP    93       4.884   9.801  18.266  1.00 41.58           C
ATOM    740  C   TRP    93       2.586  10.490  13.567  1.00 41.58           C
ATOM    741  O   TRP    93       1.514  10.932  13.975  1.00 41.58           O
ATOM    742  N   PHE    94       3.757  11.090  13.858  1.00 65.84           N
ATOM    743  CA  PHE    94       3.769  12.274  14.672  1.00 65.84           C
ATOM    744  CB  PHE    94       5.129  12.639  15.318  1.00 65.84           C
ATOM    745  CG  PHE    94       6.251  12.805  14.349  1.00 65.84           C
ATOM    746  CD1 PHE    94       6.997  11.718  13.955  1.00 65.84           C
ATOM    747  CD2 PHE    94       6.587  14.047  13.864  1.00 65.84           C
ATOM    748  CE1 PHE    94       8.045  11.863  13.076  1.00 65.84           C
ATOM    749  CE2 PHE    94       7.633  14.199  12.983  1.00 65.84           C
ATOM    750  CZ  PHE    94       8.366  13.106  12.586  1.00 65.84           C
ATOM    751  C   PHE    94       3.168  13.429  13.940  1.00 65.84           C
ATOM    752  O   PHE    94       2.665  14.349  14.575  1.00 65.84           O
ATOM    753  N   LYS    95       3.315  13.455  12.602  1.00126.76           N
ATOM    754  CA  LYS    95       2.774  14.412  11.665  1.00126.76           C
ATOM    755  CB  LYS    95       3.494  14.322  10.313  1.00126.76           C
ATOM    756  CG  LYS    95       4.995  14.611  10.395  1.00126.76           C
ATOM    757  CD  LYS    95       5.332  16.071  10.693  1.00126.76           C
ATOM    758  CE  LYS    95       5.409  16.920   9.425  1.00126.76           C
ATOM    759  NZ  LYS    95       5.730  18.320   9.769  1.00126.76           N
ATOM    760  C   LYS    95       1.311  14.168  11.395  1.00126.76           C
ATOM    761  O   LYS    95       0.612  15.063  10.928  1.00126.76           O
ATOM    762  N   ALA    96       0.815  12.940  11.656  1.00 38.26           N
ATOM    763  CA  ALA    96      -0.499  12.483  11.269  1.00 38.26           C
ATOM    764  CB  ALA    96      -0.804  11.057  11.760  1.00 38.26           C
ATOM    765  C   ALA    96      -1.573  13.373  11.793  1.00 38.26           C
ATOM    766  O   ALA    96      -2.594  13.554  11.134  1.00 38.26           O
ATOM    767  N   GLY    97      -1.387  13.938  12.993  1.00 22.01           N
ATOM    768  CA  GLY    97      -2.398  14.745  13.608  1.00 22.01           C
ATOM    769  C   GLY    97      -2.732  15.961  12.787  1.00 22.01           C
ATOM    770  O   GLY    97      -3.890  16.370  12.727  1.00 22.01           O
ATOM    771  N   SER    98      -1.727  16.572  12.134  1.00 44.51           N
ATOM    772  CA  SER    98      -1.845  17.826  11.432  1.00 44.51           C
ATOM    773  CB  SER    98      -0.489  18.286  10.881  1.00 44.51           C
ATOM    774  OG  SER    98       0.476  18.300  11.923  1.00 44.51           O
ATOM    775  C   SER    98      -2.762  17.731  10.248  1.00 44.51           C
ATOM    776  O   SER    98      -3.166  18.754   9.698  1.00 44.51           O
ATOM    777  N   GLN    99      -3.129  16.512   9.829  1.00 39.25           N
ATOM    778  CA  GLN    99      -3.895  16.285   8.634  1.00 39.25           C
ATOM    779  CB  GLN    99      -4.109  14.786   8.365  1.00 39.25           C
ATOM    780  CG  GLN    99      -2.792  14.036   8.132  1.00 39.25           C
ATOM    781  CD  GLN    99      -3.104  12.568   7.878  1.00 39.25           C
ATOM    782  OE1 GLN    99      -4.242  12.200   7.600  1.00 39.25           O
ATOM    783  NE2 GLN    99      -2.059  11.703   7.976  1.00 39.25           N
ATOM    784  C   GLN    99      -5.238  16.959   8.707  1.00 39.25           C
ATOM    785  O   GLN    99      -5.781  17.377   7.684  1.00 39.25           O
ATOM    786  N   ILE   100      -5.828  17.070   9.911  1.00 81.56           N
ATOM    787  CA  ILE   100      -7.135  17.651  10.051  1.00 81.56           C
ATOM    788  CB  ILE   100      -7.714  17.509  11.440  1.00 81.56           C
ATOM    789  CG2 ILE   100      -7.736  16.011  11.763  1.00 81.56           C
ATOM    790  CG1 ILE   100      -6.953  18.313  12.495  1.00 81.56           C
ATOM    791  CD1 ILE   100      -7.316  19.790  12.461  1.00 81.56           C
ATOM    792  C   ILE   100      -7.105  19.090   9.606  1.00 81.56           C
ATOM    793  O   ILE   100      -8.104  19.613   9.115  1.00 81.56           O
ATOM    794  N   PHE   101      -5.965  19.776   9.814  1.00 46.06           N
ATOM    795  CA  PHE   101      -5.750  21.153   9.445  1.00 46.06           C
ATOM    796  CB  PHE   101      -4.442  21.726  10.014  1.00 46.06           C
ATOM    797  CG  PHE   101      -4.626  21.812  11.491  1.00 46.06           C
ATOM    798  CD1 PHE   101      -5.271  22.889  12.052  1.00 46.06           C
ATOM    799  CD2 PHE   101      -4.159  20.815  12.315  1.00 46.06           C
ATOM    800  CE1 PHE   101      -5.447  22.973  13.414  1.00 46.06           C
ATOM    801  CE2 PHE   101      -4.331  20.892  13.676  1.00 46.06           C
ATOM    802  CZ  PHE   101      -4.975  21.973  14.229  1.00 46.06           C
ATOM    803  C   PHE   101      -5.726  21.307   7.950  1.00 46.06           C
ATOM    804  O   PHE   101      -6.048  22.374   7.431  1.00 46.06           O
ATOM    805  N   ALA   102      -5.312  20.256   7.215  1.00 30.34           N
ATOM    806  CA  ALA   102      -5.175  20.324   5.785  1.00 30.34           C
ATOM    807  CB  ALA   102      -4.819  18.976   5.138  1.00 30.34           C
ATOM    808  C   ALA   102      -6.457  20.806   5.173  1.00 30.34           C
ATOM    809  O   ALA   102      -7.535  20.692   5.756  1.00 30.34           O
ATOM    810  N   GLU   103      -6.346  21.389   3.961  1.00 24.60           N
ATOM    811  CA  GLU   103      -7.457  21.986   3.274  1.00 24.60           C
ATOM    812  CB  GLU   103      -7.047  22.613   1.933  1.00 24.60           C
ATOM    813  CG  GLU   103      -8.193  23.318   1.209  1.00 24.60           C
ATOM    814  CD  GLU   103      -7.631  23.883  -0.087  1.00 24.60           C
ATOM    815  OE1 GLU   103      -6.536  24.504  -0.031  1.00 24.60           O
ATOM    816  OE2 GLU   103      -8.281  23.693  -1.149  1.00 24.60           O
ATOM    817  C   GLU   103      -8.498  20.950   2.993  1.00 24.60           C
ATOM    818  O   GLU   103      -9.691  21.202   3.152  1.00 24.60           O
ATOM    819  N   GLY   104      -8.069  19.754   2.557  1.00 14.32           N
ATOM    820  CA  GLY   104      -8.981  18.689   2.263  1.00 14.32           C
ATOM    821  C   GLY   104      -9.643  18.261   3.533  1.00 14.32           C
ATOM    822  O   GLY   104     -10.806  17.865   3.543  1.00 14.32           O
ATOM    823  N   GLY   105      -8.906  18.318   4.654  1.00 14.69           N
ATOM    824  CA  GLY   105      -9.440  17.811   5.881  1.00 14.69           C
ATOM    825  C   GLY   105      -8.820  16.466   6.033  1.00 14.69           C
ATOM    826  O   GLY   105      -8.063  16.029   5.169  1.00 14.69           O
ATOM    827  N   LEU   106      -9.103  15.781   7.152  1.00 44.39           N
ATOM    828  CA  LEU   106      -8.525  14.489   7.374  1.00 44.39           C
ATOM    829  CB  LEU   106      -8.790  13.966   8.796  1.00 44.39           C
ATOM    830  CG  LEU   106      -8.024  12.678   9.135  1.00 44.39           C
ATOM    831  CD1 LEU   106      -6.552  12.982   9.448  1.00 44.39           C
ATOM    832  CD2 LEU   106      -8.730  11.851  10.218  1.00 44.39           C
ATOM    833  C   LEU   106      -9.194  13.534   6.432  1.00 44.39           C
ATOM    834  O   LEU   106     -10.413  13.379   6.460  1.00 44.39           O
ATOM    835  N   ASP   107      -8.406  12.869   5.563  1.00 29.10           N
ATOM    836  CA  ASP   107      -8.962  11.895   4.665  1.00 29.10           C
ATOM    837  CB  ASP   107      -8.602  12.136   3.188  1.00 29.10           C
ATOM    838  CG  ASP   107      -9.358  13.362   2.705  1.00 29.10           C
ATOM    839  OD1 ASP   107     -10.350  13.743   3.382  1.00 29.10           O
ATOM    840  OD2 ASP   107      -8.960  13.932   1.654  1.00 29.10           O
ATOM    841  C   ASP   107      -8.335  10.589   5.042  1.00 29.10           C
ATOM    842  O   ASP   107      -7.114  10.456   5.055  1.00 29.10           O
ATOM    843  N   TYR   108      -9.160   9.576   5.355  1.00 52.92           N
ATOM    844  CA  TYR   108      -8.649   8.305   5.776  1.00 52.92           C
ATOM    845  CB  TYR   108      -9.748   7.460   6.453  1.00 52.92           C
ATOM    846  CG  TYR   108      -9.191   6.211   7.051  1.00 52.92           C
ATOM    847  CD1 TYR   108      -8.270   6.274   8.070  1.00 52.92           C
ATOM    848  CD2 TYR   108      -9.637   4.978   6.632  1.00 52.92           C
ATOM    849  CE1 TYR   108      -7.769   5.124   8.634  1.00 52.92           C
ATOM    850  CE2 TYR   108      -9.144   3.824   7.195  1.00 52.92           C
ATOM    851  CZ  TYR   108      -8.203   3.897   8.193  1.00 52.92           C
ATOM    852  OH  TYR   108      -7.693   2.716   8.773  1.00 52.92           O
ATOM    853  C   TYR   108      -8.113   7.617   4.553  1.00 52.92           C
ATOM    854  O   TYR   108      -8.793   7.527   3.532  1.00 52.92           O
ATOM    855  N   LEU   109      -6.847   7.145   4.624  1.00 93.82           N
ATOM    856  CA  LEU   109      -6.187   6.500   3.523  1.00 93.82           C
ATOM    857  CB  LEU   109      -6.808   5.168   3.072  1.00 93.82           C
ATOM    858  CG  LEU   109      -6.383   3.998   3.976  1.00 93.82           C
ATOM    859  CD1 LEU   109      -6.825   4.210   5.428  1.00 93.82           C
ATOM    860  CD2 LEU   109      -6.827   2.651   3.392  1.00 93.82           C
ATOM    861  C   LEU   109      -6.077   7.428   2.368  1.00 93.82           C
ATOM    862  O   LEU   109      -5.847   7.002   1.236  1.00 93.82           O
ATOM    863  N   GLY   110      -6.200   8.735   2.640  1.00 13.36           N
ATOM    864  CA  GLY   110      -6.060   9.711   1.608  1.00 13.36           C
ATOM    865  C   GLY   110      -7.285   9.706   0.740  1.00 13.36           C
ATOM    866  O   GLY   110      -7.240  10.208  -0.382  1.00 13.36           O
ATOM    867  N   ASN   111      -8.417   9.152   1.230  1.00 35.63           N
ATOM    868  CA  ASN   111      -9.610   9.067   0.425  1.00 35.63           C
ATOM    869  CB  ASN   111     -10.161   7.629   0.388  1.00 35.63           C
ATOM    870  CG  ASN   111     -11.207   7.504  -0.707  1.00 35.63           C
ATOM    871  OD1 ASN   111     -11.799   8.487  -1.147  1.00 35.63           O
ATOM    872  ND2 ASN   111     -11.448   6.243  -1.159  1.00 35.63           N
ATOM    873  C   ASN   111     -10.672   9.947   1.031  1.00 35.63           C
ATOM    874  O   ASN   111     -11.052   9.778   2.187  1.00 35.63           O
ATOM    875  N   PRO   112     -11.150  10.894   0.265  1.00 71.66           N
ATOM    876  CA  PRO   112     -12.186  11.798   0.698  1.00 71.66           C
ATOM    877  CD  PRO   112     -10.365  11.450  -0.822  1.00 71.66           C
ATOM    878  CB  PRO   112     -12.196  12.951  -0.312  1.00 71.66           C
ATOM    879  CG  PRO   112     -11.314  12.462  -1.478  1.00 71.66           C
ATOM    880  C   PRO   112     -13.507  11.120   0.865  1.00 71.66           C
ATOM    881  O   PRO   112     -14.363  11.642   1.577  1.00 71.66           O
ATOM    882  N   ASN   113     -13.702   9.970   0.202  1.00 26.69           N
ATOM    883  CA  ASN   113     -14.934   9.242   0.285  1.00 26.69           C
ATOM    884  CB  ASN   113     -14.983   8.037  -0.672  1.00 26.69           C
ATOM    885  CG  ASN   113     -15.078   8.578  -2.093  1.00 26.69           C
ATOM    886  OD1 ASN   113     -15.833   9.510  -2.365  1.00 26.69           O
ATOM    887  ND2 ASN   113     -14.288   7.983  -3.026  1.00 26.69           N
ATOM    888  C   ASN   113     -15.064   8.738   1.684  1.00 26.69           C
ATOM    889  O   ASN   113     -16.167   8.623   2.215  1.00 26.69           O
ATOM    890  N   LEU   114     -13.918   8.443   2.322  1.00 76.18           N
ATOM    891  CA  LEU   114     -13.903   7.885   3.640  1.00 76.18           C
ATOM    892  CB  LEU   114     -12.515   7.393   4.079  1.00 76.18           C
ATOM    893  CG  LEU   114     -12.033   6.225   3.194  1.00 76.18           C
ATOM    894  CD1 LEU   114     -10.735   5.599   3.720  1.00 76.18           C
ATOM    895  CD2 LEU   114     -13.151   5.191   2.986  1.00 76.18           C
ATOM    896  C   LEU   114     -14.454   8.887   4.615  1.00 76.18           C
ATOM    897  O   LEU   114     -15.181   9.804   4.232  1.00 76.18           O
ATOM    898  N   ILE   115     -14.155   8.713   5.920  1.00181.88           N
ATOM    899  CA  ILE   115     -14.815   9.521   6.903  1.00181.88           C
ATOM    900  CB  ILE   115     -14.867   8.847   8.250  1.00181.88           C
ATOM    901  CG2 ILE   115     -13.428   8.660   8.761  1.00181.88           C
ATOM    902  CG1 ILE   115     -15.802   9.609   9.206  1.00181.88           C
ATOM    903  CD1 ILE   115     -17.270   9.566   8.786  1.00181.88           C
ATOM    904  C   ILE   115     -14.180  10.860   7.057  1.00181.88           C
ATOM    905  O   ILE   115     -13.904  11.293   8.172  1.00181.88           O
ATOM    906  N   HIS   116     -14.117  11.591   5.927  1.00 86.87           N
ATOM    907  CA  HIS   116     -13.577  12.903   5.700  1.00 86.87           C
ATOM    908  ND1 HIS   116     -12.761  14.687   2.774  1.00 86.87           N
ATOM    909  CG  HIS   116     -13.678  14.684   3.797  1.00 86.87           C
ATOM    910  CB  HIS   116     -14.222  13.436   4.411  1.00 86.87           C
ATOM    911  NE2 HIS   116     -13.296  16.810   3.151  1.00 86.87           N
ATOM    912  CD2 HIS   116     -13.991  15.987   4.018  1.00 86.87           C
ATOM    913  CE1 HIS   116     -12.571  15.981   2.422  1.00 86.87           C
ATOM    914  C   HIS   116     -13.964  13.800   6.840  1.00 86.87           C
ATOM    915  O   HIS   116     -15.041  14.388   6.830  1.00 86.87           O
ATOM    916  N   ALA   117     -13.076  13.967   7.844  1.00 37.76           N
ATOM    917  CA  ALA   117     -13.417  14.785   8.980  1.00 37.76           C
ATOM    918  CB  ALA   117     -12.893  14.236  10.319  1.00 37.76           C
ATOM    919  C   ALA   117     -12.800  16.136   8.811  1.00 37.76           C
ATOM    920  O   ALA   117     -11.659  16.239   8.368  1.00 37.76           O
ATOM    921  N   GLN   118     -13.610  17.207   8.979  1.00102.28           N
ATOM    922  CA  GLN   118     -13.106  18.554   8.984  1.00102.28           C
ATOM    923  CB  GLN   118     -14.104  19.562   8.397  1.00102.28           C
ATOM    924  CG  GLN   118     -14.511  19.250   6.959  1.00102.28           C
ATOM    925  CD  GLN   118     -15.623  18.216   7.022  1.00102.28           C
ATOM    926  OE1 GLN   118     -16.485  18.271   7.897  1.00102.28           O
ATOM    927  NE2 GLN   118     -15.606  17.245   6.073  1.00102.28           N
ATOM    928  C   GLN   118     -12.737  19.095  10.343  1.00102.28           C
ATOM    929  O   GLN   118     -11.666  19.674  10.520  1.00102.28           O
ATOM    930  N   SER   119     -13.619  18.902  11.354  1.00 39.48           N
ATOM    931  CA  SER   119     -13.463  19.607  12.604  1.00 39.48           C
ATOM    932  CB  SER   119     -14.802  20.016  13.241  1.00 39.48           C
ATOM    933  OG  SER   119     -14.577  20.699  14.464  1.00 39.48           O
ATOM    934  C   SER   119     -12.748  18.746  13.593  1.00 39.48           C
ATOM    935  O   SER   119     -13.082  17.578  13.789  1.00 39.48           O
ATOM    936  N   ILE   120     -11.696  19.324  14.205  1.00 89.56           N
ATOM    937  CA  ILE   120     -10.901  18.684  15.211  1.00 89.56           C
ATOM    938  CB  ILE   120      -9.601  19.408  15.451  1.00 89.56           C
ATOM    939  CG2 ILE   120      -9.896  20.705  16.218  1.00 89.56           C
ATOM    940  CG1 ILE   120      -8.561  18.492  16.119  1.00 89.56           C
ATOM    941  CD1 ILE   120      -8.968  17.941  17.480  1.00 89.56           C
ATOM    942  C   ILE   120     -11.698  18.597  16.481  1.00 89.56           C
ATOM    943  O   ILE   120     -11.668  17.587  17.181  1.00 89.56           O
ATOM    944  N   LEU   121     -12.457  19.664  16.803  1.00 63.48           N
ATOM    945  CA  LEU   121     -13.188  19.724  18.037  1.00 63.48           C
ATOM    946  CB  LEU   121     -13.987  21.027  18.190  1.00 63.48           C
ATOM    947  CG  LEU   121     -13.099  22.280  18.269  1.00 63.48           C
ATOM    948  CD1 LEU   121     -12.305  22.488  16.969  1.00 63.48           C
ATOM    949  CD2 LEU   121     -13.918  23.515  18.669  1.00 63.48           C
ATOM    950  C   LEU   121     -14.166  18.597  18.070  1.00 63.48           C
ATOM    951  O   LEU   121     -14.359  17.965  19.108  1.00 63.48           O
ATOM    952  N   ALA   122     -14.815  18.318  16.928  1.00 13.77           N
ATOM    953  CA  ALA   122     -15.778  17.260  16.871  1.00 13.77           C
ATOM    954  CB  ALA   122     -16.428  17.119  15.484  1.00 13.77           C
ATOM    955  C   ALA   122     -15.079  15.971  17.174  1.00 13.77           C
ATOM    956  O   ALA   122     -15.611  15.115  17.879  1.00 13.77           O
ATOM    957  N   ILE   123     -13.849  15.813  16.654  1.00 82.15           N
ATOM    958  CA  ILE   123     -13.102  14.594  16.805  1.00 82.15           C
ATOM    959  CB  ILE   123     -11.714  14.709  16.228  1.00 82.15           C
ATOM    960  CG2 ILE   123     -11.020  13.352  16.441  1.00 82.15           C
ATOM    961  CG1 ILE   123     -11.707  15.183  14.763  1.00 82.15           C
ATOM    962  CD1 ILE   123     -12.310  14.201  13.766  1.00 82.15           C
ATOM    963  C   ILE   123     -12.857  14.386  18.264  1.00 82.15           C
ATOM    964  O   ILE   123     -13.074  13.303  18.806  1.00 82.15           O
ATOM    965  N   TRP   124     -12.396  15.453  18.938  1.00 30.36           N
ATOM    966  CA  TRP   124     -12.029  15.394  20.320  1.00 30.36           C
ATOM    967  CB  TRP   124     -11.433  16.723  20.816  1.00 30.36           C
ATOM    968  CG  TRP   124     -11.031  16.726  22.270  1.00 30.36           C
ATOM    969  CD2 TRP   124     -11.910  17.098  23.341  1.00 30.36           C
ATOM    970  CD1 TRP   124      -9.835  16.406  22.844  1.00 30.36           C
ATOM    971  NE1 TRP   124      -9.916  16.557  24.208  1.00 30.36           N
ATOM    972  CE2 TRP   124     -11.188  16.982  24.528  1.00 30.36           C
ATOM    973  CE3 TRP   124     -13.214  17.504  23.334  1.00 30.36           C
ATOM    974  CZ2 TRP   124     -11.761  17.275  25.732  1.00 30.36           C
ATOM    975  CZ3 TRP   124     -13.791  17.795  24.551  1.00 30.36           C
ATOM    976  CH2 TRP   124     -13.077  17.682  25.727  1.00 30.36           C
ATOM    977  C   TRP   124     -13.236  15.094  21.153  1.00 30.36           C
ATOM    978  O   TRP   124     -13.183  14.270  22.062  1.00 30.36           O
ATOM    979  N   ALA   125     -14.368  15.761  20.868  1.00 14.39           N
ATOM    980  CA  ALA   125     -15.539  15.561  21.668  1.00 14.39           C
ATOM    981  CB  ALA   125     -16.716  16.452  21.234  1.00 14.39           C
ATOM    982  C   ALA   125     -15.984  14.140  21.551  1.00 14.39           C
ATOM    983  O   ALA   125     -16.347  13.513  22.544  1.00 14.39           O
ATOM    984  N   THR   126     -15.956  13.586  20.324  1.00 13.85           N
ATOM    985  CA  THR   126     -16.419  12.243  20.126  1.00 13.85           C
ATOM    986  CB  THR   126     -16.394  11.804  18.690  1.00 13.85           C
ATOM    987  OG1 THR   126     -15.061  11.775  18.202  1.00 13.85           O
ATOM    988  CG2 THR   126     -17.239  12.787  17.863  1.00 13.85           C
ATOM    989  C   THR   126     -15.540  11.316  20.897  1.00 13.85           C
ATOM    990  O   THR   126     -16.025  10.382  21.533  1.00 13.85           O
ATOM    991  N   GLN   127     -14.215  11.554  20.867  1.00 29.41           N
ATOM    992  CA  GLN   127     -13.323  10.658  21.541  1.00 29.41           C
ATOM    993  CB  GLN   127     -11.827  10.956  21.316  1.00 29.41           C
ATOM    994  CG  GLN   127     -11.328  12.257  21.943  1.00 29.41           C
ATOM    995  CD  GLN   127      -9.846  12.396  21.629  1.00 29.41           C
ATOM    996  OE1 GLN   127      -9.348  13.500  21.403  1.00 29.41           O
ATOM    997  NE2 GLN   127      -9.115  11.249  21.623  1.00 29.41           N
ATOM    998  C   GLN   127     -13.591  10.717  23.014  1.00 29.41           C
ATOM    999  O   GLN   127     -13.567   9.691  23.691  1.00 29.41           O
ATOM   1000  N   VAL   128     -13.861  11.922  23.554  1.00 19.58           N
ATOM   1001  CA  VAL   128     -14.077  12.056  24.967  1.00 19.58           C
ATOM   1002  CB  VAL   128     -14.339  13.477  25.376  1.00 19.58           C
ATOM   1003  CG1 VAL   128     -14.690  13.500  26.874  1.00 19.58           C
ATOM   1004  CG2 VAL   128     -13.107  14.323  25.016  1.00 19.58           C
ATOM   1005  C   VAL   128     -15.265  11.245  25.365  1.00 19.58           C
ATOM   1006  O   VAL   128     -15.207  10.479  26.325  1.00 19.58           O
ATOM   1007  N   VAL   129     -16.379  11.382  24.624  1.00 25.54           N
ATOM   1008  CA  VAL   129     -17.577  10.688  24.990  1.00 25.54           C
ATOM   1009  CB  VAL   129     -18.735  11.046  24.103  1.00 25.54           C
ATOM   1010  CG1 VAL   129     -19.949  10.194  24.510  1.00 25.54           C
ATOM   1011  CG2 VAL   129     -18.974  12.561  24.201  1.00 25.54           C
ATOM   1012  C   VAL   129     -17.365   9.207  24.892  1.00 25.54           C
ATOM   1013  O   VAL   129     -17.612   8.474  25.848  1.00 25.54           O
ATOM   1014  N   LEU   130     -16.865   8.729  23.738  1.00 91.62           N
ATOM   1015  CA  LEU   130     -16.749   7.315  23.510  1.00 91.62           C
ATOM   1016  CB  LEU   130     -16.333   7.001  22.059  1.00 91.62           C
ATOM   1017  CG  LEU   130     -16.348   5.506  21.679  1.00 91.62           C
ATOM   1018  CD1 LEU   130     -15.212   4.714  22.345  1.00 91.62           C
ATOM   1019  CD2 LEU   130     -17.732   4.889  21.935  1.00 91.62           C
ATOM   1020  C   LEU   130     -15.749   6.703  24.446  1.00 91.62           C
ATOM   1021  O   LEU   130     -16.023   5.675  25.062  1.00 91.62           O
ATOM   1022  N   MET   131     -14.563   7.325  24.589  1.00 20.50           N
ATOM   1023  CA  MET   131     -13.531   6.757  25.409  1.00 20.50           C
ATOM   1024  CB  MET   131     -12.210   7.544  25.350  1.00 20.50           C
ATOM   1025  CG  MET   131     -11.518   7.462  23.989  1.00 20.50           C
ATOM   1026  SD  MET   131     -11.062   5.775  23.488  1.00 20.50           S
ATOM   1027  CE  MET   131      -9.815   5.530  24.787  1.00 20.50           C
ATOM   1028  C   MET   131     -13.989   6.740  26.826  1.00 20.50           C
ATOM   1029  O   MET   131     -13.736   5.780  27.554  1.00 20.50           O
ATOM   1030  N   GLY   132     -14.683   7.805  27.262  1.00  7.93           N
ATOM   1031  CA  GLY   132     -15.105   7.866  28.629  1.00  7.93           C
ATOM   1032  C   GLY   132     -16.031   6.725  28.898  1.00  7.93           C
ATOM   1033  O   GLY   132     -15.939   6.073  29.937  1.00  7.93           O
ATOM   1034  N   PHE   133     -16.961   6.452  27.964  1.00 35.37           N
ATOM   1035  CA  PHE   133     -17.894   5.390  28.194  1.00 35.37           C
ATOM   1036  CB  PHE   133     -18.988   5.274  27.114  1.00 35.37           C
ATOM   1037  CG  PHE   133     -20.034   6.300  27.401  1.00 35.37           C
ATOM   1038  CD1 PHE   133     -21.058   6.011  28.276  1.00 35.37           C
ATOM   1039  CD2 PHE   133     -20.003   7.538  26.806  1.00 35.37           C
ATOM   1040  CE1 PHE   133     -22.032   6.940  28.553  1.00 35.37           C
ATOM   1041  CE2 PHE   133     -20.974   8.474  27.080  1.00 35.37           C
ATOM   1042  CZ  PHE   133     -21.991   8.176  27.955  1.00 35.37           C
ATOM   1043  C   PHE   133     -17.189   4.071  28.279  1.00 35.37           C
ATOM   1044  O   PHE   133     -17.396   3.320  29.230  1.00 35.37           O
ATOM   1045  N   VAL   134     -16.312   3.765  27.307  1.00 20.48           N
ATOM   1046  CA  VAL   134     -15.670   2.481  27.260  1.00 20.48           C
ATOM   1047  CB  VAL   134     -14.804   2.306  26.042  1.00 20.48           C
ATOM   1048  CG1 VAL   134     -15.701   2.375  24.795  1.00 20.48           C
ATOM   1049  CG2 VAL   134     -13.685   3.360  26.064  1.00 20.48           C
ATOM   1050  C   VAL   134     -14.802   2.281  28.465  1.00 20.48           C
ATOM   1051  O   VAL   134     -14.785   1.198  29.045  1.00 20.48           O
ATOM   1052  N   GLU   135     -14.046   3.317  28.869  1.00 51.52           N
ATOM   1053  CA  GLU   135     -13.155   3.187  29.988  1.00 51.52           C
ATOM   1054  CB  GLU   135     -12.309   4.451  30.220  1.00 51.52           C
ATOM   1055  CG  GLU   135     -11.291   4.706  29.106  1.00 51.52           C
ATOM   1056  CD  GLU   135     -10.213   3.639  29.213  1.00 51.52           C
ATOM   1057  OE1 GLU   135      -9.963   3.169  30.355  1.00 51.52           O
ATOM   1058  OE2 GLU   135      -9.626   3.273  28.160  1.00 51.52           O
ATOM   1059  C   GLU   135     -13.965   2.942  31.221  1.00 51.52           C
ATOM   1060  O   GLU   135     -13.596   2.123  32.059  1.00 51.52           O
ATOM   1061  N   GLY   136     -15.100   3.651  31.358  1.00  6.59           N
ATOM   1062  CA  GLY   136     -15.930   3.506  32.517  1.00  6.59           C
ATOM   1063  C   GLY   136     -16.440   2.104  32.560  1.00  6.59           C
ATOM   1064  O   GLY   136     -16.537   1.500  33.628  1.00  6.59           O
ATOM   1065  N   TYR   137     -16.801   1.548  31.390  1.00 35.30           N
ATOM   1066  CA  TYR   137     -17.293   0.207  31.361  1.00 35.30           C
ATOM   1067  CB  TYR   137     -17.778  -0.277  29.980  1.00 35.30           C
ATOM   1068  CG  TYR   137     -19.011   0.487  29.641  1.00 35.30           C
ATOM   1069  CD1 TYR   137     -20.129   0.387  30.438  1.00 35.30           C
ATOM   1070  CD2 TYR   137     -19.068   1.270  28.513  1.00 35.30           C
ATOM   1071  CE1 TYR   137     -21.274   1.084  30.131  1.00 35.30           C
ATOM   1072  CE2 TYR   137     -20.209   1.968  28.201  1.00 35.30           C
ATOM   1073  CZ  TYR   137     -21.314   1.879  29.012  1.00 35.30           C
ATOM   1074  OH  TYR   137     -22.486   2.596  28.693  1.00 35.30           O
ATOM   1075  C   TYR   137     -16.194  -0.705  31.801  1.00 35.30           C
ATOM   1076  O   TYR   137     -16.430  -1.688  32.501  1.00 35.30           O
ATOM   1077  N   ARG   138     -14.948  -0.410  31.388  1.00 77.09           N
ATOM   1078  CA  ARG   138     -13.858  -1.266  31.744  1.00 77.09           C
ATOM   1079  CB  ARG   138     -12.512  -0.773  31.184  1.00 77.09           C
ATOM   1080  CG  ARG   138     -11.359  -1.755  31.398  1.00 77.09           C
ATOM   1081  CD  ARG   138     -10.004  -1.197  30.964  1.00 77.09           C
ATOM   1082  NE  ARG   138      -9.568  -0.235  32.015  1.00 77.09           N
ATOM   1083  CZ  ARG   138      -8.601   0.689  31.742  1.00 77.09           C
ATOM   1084  NH1 ARG   138      -8.048   0.745  30.496  1.00 77.09           N
ATOM   1085  NH2 ARG   138      -8.194   1.556  32.713  1.00 77.09           N
ATOM   1086  C   ARG   138     -13.744  -1.312  33.241  1.00 77.09           C
ATOM   1087  O   ARG   138     -13.559  -2.383  33.817  1.00 77.09           O
ATOM   1088  N   VAL   139     -13.787  -0.146  33.915  1.00102.51           N
ATOM   1089  CA  VAL   139     -13.694  -0.178  35.347  1.00102.51           C
ATOM   1090  CB  VAL   139     -13.313   1.156  35.930  1.00102.51           C
ATOM   1091  CG1 VAL   139     -14.353   2.221  35.541  1.00102.51           C
ATOM   1092  CG2 VAL   139     -13.133   0.974  37.445  1.00102.51           C
ATOM   1093  C   VAL   139     -14.950  -0.675  36.016  1.00102.51           C
ATOM   1094  O   VAL   139     -14.923  -1.666  36.747  1.00102.51           O
ATOM   1095  N   GLY   140     -16.088   0.011  35.774  1.00 33.33           N
ATOM   1096  CA  GLY   140     -17.358  -0.246  36.408  1.00 33.33           C
ATOM   1097  C   GLY   140     -18.047  -1.487  35.927  1.00 33.33           C
ATOM   1098  O   GLY   140     -18.658  -2.201  36.720  1.00 33.33           O
ATOM   1099  N   GLY   141     -17.985  -1.765  34.611  1.00 18.51           N
ATOM   1100  CA  GLY   141     -18.724  -2.860  34.039  1.00 18.51           C
ATOM   1101  C   GLY   141     -19.779  -2.250  33.163  1.00 18.51           C
ATOM   1102  O   GLY   141     -20.045  -1.052  33.246  1.00 18.51           O
ATOM   1103  N   GLY   142     -20.408  -3.065  32.286  1.00 22.75           N
ATOM   1104  CA  GLY   142     -21.376  -2.516  31.380  1.00 22.75           C
ATOM   1105  C   GLY   142     -22.022  -3.625  30.610  1.00 22.75           C
ATOM   1106  O   GLY   142     -22.205  -4.740  31.096  1.00 22.75           O
ATOM   1107  N   PRO   143     -22.407  -3.286  29.407  1.00 57.45           N
ATOM   1108  CA  PRO   143     -23.100  -4.201  28.538  1.00 57.45           C
ATOM   1109  CD  PRO   143     -22.719  -1.899  29.101  1.00 57.45           C
ATOM   1110  CB  PRO   143     -23.597  -3.357  27.366  1.00 57.45           C
ATOM   1111  CG  PRO   143     -23.760  -1.950  27.971  1.00 57.45           C
ATOM   1112  C   PRO   143     -22.336  -5.415  28.111  1.00 57.45           C
ATOM   1113  O   PRO   143     -22.945  -6.469  27.930  1.00 57.45           O
ATOM   1114  N   LEU   144     -21.016  -5.289  27.924  1.00 88.15           N
ATOM   1115  CA  LEU   144     -20.194  -6.370  27.465  1.00 88.15           C
ATOM   1116  CB  LEU   144     -18.761  -5.879  27.196  1.00 88.15           C
ATOM   1117  CG  LEU   144     -17.863  -6.895  26.482  1.00 88.15           C
ATOM   1118  CD1 LEU   144     -17.547  -8.116  27.362  1.00 88.15           C
ATOM   1119  CD2 LEU   144     -18.461  -7.261  25.115  1.00 88.15           C
ATOM   1120  C   LEU   144     -20.153  -7.409  28.542  1.00 88.15           C
ATOM   1121  O   LEU   144     -20.086  -8.608  28.270  1.00 88.15           O
ATOM   1122  N   GLY   145     -20.148  -6.972  29.814  1.00 13.93           N
ATOM   1123  CA  GLY   145     -20.142  -7.916  30.890  1.00 13.93           C
ATOM   1124  C   GLY   145     -19.646  -7.216  32.114  1.00 13.93           C
ATOM   1125  O   GLY   145     -18.848  -6.285  32.031  1.00 13.93           O
ATOM   1126  N   GLU   146     -20.114  -7.667  33.296  1.00 53.80           N
ATOM   1127  CA  GLU   146     -19.658  -7.098  34.530  1.00 53.80           C
ATOM   1128  CB  GLU   146     -20.475  -7.542  35.755  1.00 53.80           C
ATOM   1129  CG  GLU   146     -19.989  -6.933  37.073  1.00 53.80           C
ATOM   1130  CD  GLU   146     -20.358  -5.459  37.090  1.00 53.80           C
ATOM   1131  OE1 GLU   146     -21.176  -5.040  36.227  1.00 53.80           O
ATOM   1132  OE2 GLU   146     -19.828  -4.729  37.971  1.00 53.80           O
ATOM   1133  C   GLU   146     -18.256  -7.582  34.712  1.00 53.80           C
ATOM   1134  O   GLU   146     -17.924  -8.701  34.325  1.00 53.80           O
ATOM   1135  N   GLY   147     -17.391  -6.737  35.304  1.00 33.10           N
ATOM   1136  CA  GLY   147     -15.995  -7.057  35.398  1.00 33.10           C
ATOM   1137  C   GLY   147     -15.685  -8.129  36.402  1.00 33.10           C
ATOM   1138  O   GLY   147     -15.766  -7.900  37.608  1.00 33.10           O
ATOM   1139  N   LEU   148     -15.360  -9.353  35.924  1.00 91.50           N
ATOM   1140  CA  LEU   148     -14.863 -10.379  36.802  1.00 91.50           C
ATOM   1141  CB  LEU   148     -14.946 -11.793  36.196  1.00 91.50           C
ATOM   1142  CG  LEU   148     -16.381 -12.322  36.018  1.00 91.50           C
ATOM   1143  CD1 LEU   148     -17.087 -12.481  37.375  1.00 91.50           C
ATOM   1144  CD2 LEU   148     -17.181 -11.474  35.017  1.00 91.50           C
ATOM   1145  C   LEU   148     -13.419 -10.134  37.140  1.00 91.50           C
ATOM   1146  O   LEU   148     -13.037 -10.049  38.307  1.00 91.50           O
ATOM   1147  N   ASP   149     -12.582  -9.991  36.092  1.00 38.46           N
ATOM   1148  CA  ASP   149     -11.165  -9.794  36.228  1.00 38.46           C
ATOM   1149  CB  ASP   149     -10.345 -10.898  35.534  1.00 38.46           C
ATOM   1150  CG  ASP   149      -8.866 -10.692  35.834  1.00 38.46           C
ATOM   1151  OD1 ASP   149      -8.533  -9.698  36.533  1.00 38.46           O
ATOM   1152  OD2 ASP   149      -8.050 -11.527  35.361  1.00 38.46           O
ATOM   1153  C   ASP   149     -10.882  -8.514  35.518  1.00 38.46           C
ATOM   1154  O   ASP   149     -11.197  -8.372  34.338  1.00 38.46           O
ATOM   1155  N   PRO   150     -10.329  -7.559  36.203  1.00 61.27           N
ATOM   1156  CA  PRO   150     -10.083  -6.307  35.556  1.00 61.27           C
ATOM   1157  CD  PRO   150     -10.558  -7.404  37.630  1.00 61.27           C
ATOM   1158  CB  PRO   150      -9.672  -5.345  36.670  1.00 61.27           C
ATOM   1159  CG  PRO   150     -10.421  -5.896  37.902  1.00 61.27           C
ATOM   1160  C   PRO   150      -9.111  -6.429  34.425  1.00 61.27           C
ATOM   1161  O   PRO   150      -9.264  -5.722  33.430  1.00 61.27           O
ATOM   1162  N   LEU   151      -8.060  -7.254  34.578  1.00 88.95           N
ATOM   1163  CA  LEU   151      -7.116  -7.409  33.508  1.00 88.95           C
ATOM   1164  CB  LEU   151      -5.744  -7.920  33.968  1.00 88.95           C
ATOM   1165  CG  LEU   151      -4.991  -6.878  34.814  1.00 88.95           C
ATOM   1166  CD1 LEU   151      -5.619  -6.705  36.201  1.00 88.95           C
ATOM   1167  CD2 LEU   151      -3.490  -7.170  34.860  1.00 88.95           C
ATOM   1168  C   LEU   151      -7.608  -8.305  32.411  1.00 88.95           C
ATOM   1169  O   LEU   151      -7.458  -7.973  31.235  1.00 88.95           O
ATOM   1170  N   TYR   152      -8.181  -9.479  32.759  1.00 59.48           N
ATOM   1171  CA  TYR   152      -8.603 -10.379  31.718  1.00 59.48           C
ATOM   1172  CB  TYR   152      -7.865 -11.728  31.760  1.00 59.48           C
ATOM   1173  CG  TYR   152      -6.412 -11.445  31.592  1.00 59.48           C
ATOM   1174  CD1 TYR   152      -5.905 -11.092  30.363  1.00 59.48           C
ATOM   1175  CD2 TYR   152      -5.554 -11.543  32.664  1.00 59.48           C
ATOM   1176  CE1 TYR   152      -4.564 -10.833  30.207  1.00 59.48           C
ATOM   1177  CE2 TYR   152      -4.212 -11.286  32.514  1.00 59.48           C
ATOM   1178  CZ  TYR   152      -3.716 -10.927  31.283  1.00 59.48           C
ATOM   1179  OH  TYR   152      -2.339 -10.663  31.125  1.00 59.48           O
ATOM   1180  C   TYR   152     -10.066 -10.685  31.891  1.00 59.48           C
ATOM   1181  O   TYR   152     -10.415 -11.664  32.548  1.00 59.48           O
ATOM   1182  N   PRO   153     -10.938  -9.888  31.326  1.00 82.15           N
ATOM   1183  CA  PRO   153     -12.354 -10.142  31.441  1.00 82.15           C
ATOM   1184  CD  PRO   153     -10.660  -8.472  31.172  1.00 82.15           C
ATOM   1185  CB  PRO   153     -13.055  -8.824  31.092  1.00 82.15           C
ATOM   1186  CG  PRO   153     -11.940  -7.918  30.534  1.00 82.15           C
ATOM   1187  C   PRO   153     -12.883 -11.339  30.705  1.00 82.15           C
ATOM   1188  O   PRO   153     -13.745 -12.025  31.248  1.00 82.15           O
ATOM   1189  N   GLY   154     -12.397 -11.606  29.476  1.00 13.84           N
ATOM   1190  CA  GLY   154     -12.835 -12.752  28.728  1.00 13.84           C
ATOM   1191  C   GLY   154     -14.248 -12.582  28.262  1.00 13.84           C
ATOM   1192  O   GLY   154     -14.712 -11.470  28.017  1.00 13.84           O
ATOM   1193  N   GLY   155     -14.959 -13.722  28.109  1.00 14.77           N
ATOM   1194  CA  GLY   155     -16.332 -13.726  27.689  1.00 14.77           C
ATOM   1195  C   GLY   155     -16.410 -13.215  26.288  1.00 14.77           C
ATOM   1196  O   GLY   155     -15.878 -13.814  25.356  1.00 14.77           O
ATOM   1197  N   ALA   156     -17.108 -12.078  26.120  1.00 24.81           N
ATOM   1198  CA  ALA   156     -17.305 -11.455  24.846  1.00 24.81           C
ATOM   1199  CB  ALA   156     -18.166 -10.187  24.924  1.00 24.81           C
ATOM   1200  C   ALA   156     -15.962 -11.076  24.320  1.00 24.81           C
ATOM   1201  O   ALA   156     -15.751 -11.017  23.110  1.00 24.81           O
ATOM   1202  N   PHE   157     -15.024 -10.768  25.233  1.00 35.92           N
ATOM   1203  CA  PHE   157     -13.691 -10.398  24.861  1.00 35.92           C
ATOM   1204  CB  PHE   157     -12.799 -10.034  26.057  1.00 35.92           C
ATOM   1205  CG  PHE   157     -13.320  -8.749  26.603  1.00 35.92           C
ATOM   1206  CD1 PHE   157     -13.058  -7.564  25.957  1.00 35.92           C
ATOM   1207  CD2 PHE   157     -14.062  -8.726  27.763  1.00 35.92           C
ATOM   1208  CE1 PHE   157     -13.533  -6.374  26.453  1.00 35.92           C
ATOM   1209  CE2 PHE   157     -14.538  -7.538  28.264  1.00 35.92           C
ATOM   1210  CZ  PHE   157     -14.276  -6.358  27.610  1.00 35.92           C
ATOM   1211  C   PHE   157     -13.062 -11.540  24.133  1.00 35.92           C
ATOM   1212  O   PHE   157     -12.282 -11.324  23.207  1.00 35.92           O
ATOM   1213  N   ASP   158     -13.355 -12.788  24.545  1.00 46.94           N
ATOM   1214  CA  ASP   158     -12.752 -13.913  23.882  1.00 46.94           C
ATOM   1215  CB  ASP   158     -12.184 -14.918  24.899  1.00 46.94           C
ATOM   1216  CG  ASP   158     -11.278 -15.904  24.185  1.00 46.94           C
ATOM   1217  OD1 ASP   158     -11.165 -15.818  22.934  1.00 46.94           O
ATOM   1218  OD2 ASP   158     -10.685 -16.760  24.895  1.00 46.94           O
ATOM   1219  C   ASP   158     -13.789 -14.634  23.058  1.00 46.94           C
ATOM   1220  O   ASP   158     -14.349 -15.629  23.518  1.00 46.94           O
ATOM   1221  N   PRO   159     -14.092 -14.181  21.861  1.00 56.92           N
ATOM   1222  CA  PRO   159     -15.031 -14.903  21.040  1.00 56.92           C
ATOM   1223  CD  PRO   159     -14.110 -12.758  21.569  1.00 56.92           C
ATOM   1224  CB  PRO   159     -15.402 -13.960  19.899  1.00 56.92           C
ATOM   1225  CG  PRO   159     -15.210 -12.562  20.510  1.00 56.92           C
ATOM   1226  C   PRO   159     -14.464 -16.207  20.581  1.00 56.92           C
ATOM   1227  O   PRO   159     -15.219 -17.161  20.398  1.00 56.92           O
ATOM   1228  N   LEU   160     -13.138 -16.257  20.365  1.00 30.73           N
ATOM   1229  CA  LEU   160     -12.481 -17.445  19.912  1.00 30.73           C
ATOM   1230  CB  LEU   160     -11.007 -17.212  19.534  1.00 30.73           C
ATOM   1231  CG  LEU   160     -10.826 -16.295  18.311  1.00 30.73           C
ATOM   1232  CD1 LEU   160      -9.341 -16.103  17.971  1.00 30.73           C
ATOM   1233  CD2 LEU   160     -11.649 -16.793  17.113  1.00 30.73           C
ATOM   1234  C   LEU   160     -12.528 -18.469  21.011  1.00 30.73           C
ATOM   1235  O   LEU   160     -12.647 -19.665  20.746  1.00 30.73           O
ATOM   1236  N   GLY   161     -12.430 -18.024  22.283  1.00 18.26           N
ATOM   1237  CA  GLY   161     -12.471 -18.942  23.391  1.00 18.26           C
ATOM   1238  C   GLY   161     -11.106 -19.547  23.594  1.00 18.26           C
ATOM   1239  O   GLY   161     -10.989 -20.713  23.966  1.00 18.26           O
ATOM   1240  N   LEU   162     -10.039 -18.760  23.336  1.00 42.22           N
ATOM   1241  CA  LEU   162      -8.653 -19.138  23.496  1.00 42.22           C
ATOM   1242  CB  LEU   162      -7.688 -18.063  22.973  1.00 42.22           C
ATOM   1243  CG  LEU   162      -7.790 -17.854  21.454  1.00 42.22           C
ATOM   1244  CD1 LEU   162      -6.809 -16.773  20.975  1.00 42.22           C
ATOM   1245  CD2 LEU   162      -7.628 -19.182  20.699  1.00 42.22           C
ATOM   1246  C   LEU   162      -8.348 -19.346  24.953  1.00 42.22           C
ATOM   1247  O   LEU   162      -7.464 -20.120  25.318  1.00 42.22           O
ATOM   1248  N   ALA   163      -9.061 -18.601  25.814  1.00 51.74           N
ATOM   1249  CA  ALA   163      -8.964 -18.594  27.250  1.00 51.74           C
ATOM   1250  CB  ALA   163      -9.848 -17.519  27.909  1.00 51.74           C
ATOM   1251  C   ALA   163      -9.376 -19.925  27.812  1.00 51.74           C
ATOM   1252  O   ALA   163      -9.134 -20.206  28.983  1.00 51.74           O
ATOM   1253  N   ASP   164     -10.081 -20.755  27.021  1.00 40.33           N
ATOM   1254  CA  ASP   164     -10.657 -21.974  27.523  1.00 40.33           C
ATOM   1255  CB  ASP   164     -11.218 -22.864  26.399  1.00 40.33           C
ATOM   1256  CG  ASP   164     -12.431 -22.172  25.795  1.00 40.33           C
ATOM   1257  OD1 ASP   164     -12.913 -21.179  26.401  1.00 40.33           O
ATOM   1258  OD2 ASP   164     -12.894 -22.634  24.717  1.00 40.33           O
ATOM   1259  C   ASP   164      -9.657 -22.810  28.272  1.00 40.33           C
ATOM   1260  O   ASP   164      -9.950 -23.246  29.384  1.00 40.33           O
ATOM   1261  N   ASP   165      -8.454 -23.063  27.718  1.00 35.70           N
ATOM   1262  CA  ASP   165      -7.526 -23.901  28.434  1.00 35.70           C
ATOM   1263  CB  ASP   165      -6.618 -24.730  27.510  1.00 35.70           C
ATOM   1264  CG  ASP   165      -5.827 -25.713  28.360  1.00 35.70           C
ATOM   1265  OD1 ASP   165      -6.441 -26.351  29.256  1.00 35.70           O
ATOM   1266  OD2 ASP   165      -4.591 -25.828  28.135  1.00 35.70           O
ATOM   1267  C   ASP   165      -6.633 -23.016  29.254  1.00 35.70           C
ATOM   1268  O   ASP   165      -5.852 -22.231  28.722  1.00 35.70           O
ATOM   1269  N   PRO   166      -6.729 -23.144  30.551  1.00 57.68           N
ATOM   1270  CA  PRO   166      -5.997 -22.320  31.483  1.00 57.68           C
ATOM   1271  CD  PRO   166      -7.191 -24.381  31.159  1.00 57.68           C
ATOM   1272  CB  PRO   166      -6.331 -22.885  32.861  1.00 57.68           C
ATOM   1273  CG  PRO   166      -6.594 -24.375  32.576  1.00 57.68           C
ATOM   1274  C   PRO   166      -4.513 -22.303  31.258  1.00 57.68           C
ATOM   1275  O   PRO   166      -3.917 -21.244  31.425  1.00 57.68           O
ATOM   1276  N   ASP   167      -3.887 -23.453  30.932  1.00 25.67           N
ATOM   1277  CA  ASP   167      -2.463 -23.482  30.748  1.00 25.67           C
ATOM   1278  CB  ASP   167      -1.932 -24.901  30.487  1.00 25.67           C
ATOM   1279  CG  ASP   167      -2.126 -25.729  31.749  1.00 25.67           C
ATOM   1280  OD1 ASP   167      -2.274 -25.120  32.842  1.00 25.67           O
ATOM   1281  OD2 ASP   167      -2.135 -26.983  31.632  1.00 25.67           O
ATOM   1282  C   ASP   167      -2.103 -22.674  29.544  1.00 25.67           C
ATOM   1283  O   ASP   167      -1.212 -21.827  29.596  1.00 25.67           O
ATOM   1284  N   SER   168      -2.806 -22.915  28.422  1.00 13.13           N
ATOM   1285  CA  SER   168      -2.521 -22.226  27.198  1.00 13.13           C
ATOM   1286  CB  SER   168      -3.366 -22.729  26.013  1.00 13.13           C
ATOM   1287  OG  SER   168      -4.741 -22.457  26.237  1.00 13.13           O
ATOM   1288  C   SER   168      -2.838 -20.785  27.405  1.00 13.13           C
ATOM   1289  O   SER   168      -2.186 -19.905  26.846  1.00 13.13           O
ATOM   1290  N   PHE   169      -3.863 -20.519  28.231  1.00 29.46           N
ATOM   1291  CA  PHE   169      -4.286 -19.185  28.524  1.00 29.46           C
ATOM   1292  CB  PHE   169      -5.550 -19.167  29.401  1.00 29.46           C
ATOM   1293  CG  PHE   169      -5.917 -17.753  29.679  1.00 29.46           C
ATOM   1294  CD1 PHE   169      -6.386 -16.932  28.682  1.00 29.46           C
ATOM   1295  CD2 PHE   169      -5.818 -17.259  30.959  1.00 29.46           C
ATOM   1296  CE1 PHE   169      -6.729 -15.629  28.953  1.00 29.46           C
ATOM   1297  CE2 PHE   169      -6.161 -15.959  31.237  1.00 29.46           C
ATOM   1298  CZ  PHE   169      -6.615 -15.140  30.232  1.00 29.46           C
ATOM   1299  C   PHE   169      -3.174 -18.482  29.242  1.00 29.46           C
ATOM   1300  O   PHE   169      -2.889 -17.320  28.958  1.00 29.46           O
ATOM   1301  N   ALA   170      -2.518 -19.170  30.200  1.00 14.62           N
ATOM   1302  CA  ALA   170      -1.450 -18.571  30.945  1.00 14.62           C
ATOM   1303  CB  ALA   170      -0.899 -19.496  32.042  1.00 14.62           C
ATOM   1304  C   ALA   170      -0.317 -18.255  30.017  1.00 14.62           C
ATOM   1305  O   ALA   170       0.289 -17.188  30.111  1.00 14.62           O
ATOM   1306  N   GLU   171      -0.009 -19.180  29.086  1.00 16.33           N
ATOM   1307  CA  GLU   171       1.064 -18.975  28.155  1.00 16.33           C
ATOM   1308  CB  GLU   171       1.247 -20.139  27.169  1.00 16.33           C
ATOM   1309  CG  GLU   171       2.382 -19.893  26.173  1.00 16.33           C
ATOM   1310  CD  GLU   171       2.428 -21.070  25.212  1.00 16.33           C
ATOM   1311  OE1 GLU   171       1.751 -22.093  25.493  1.00 16.33           O
ATOM   1312  OE2 GLU   171       3.142 -20.957  24.179  1.00 16.33           O
ATOM   1313  C   GLU   171       0.735 -17.774  27.328  1.00 16.33           C
ATOM   1314  O   GLU   171       1.604 -16.962  27.016  1.00 16.33           O
ATOM   1315  N   LEU   172      -0.548 -17.641  26.949  1.00 28.38           N
ATOM   1316  CA  LEU   172      -1.010 -16.552  26.137  1.00 28.38           C
ATOM   1317  CB  LEU   172      -2.520 -16.643  25.844  1.00 28.38           C
ATOM   1318  CG  LEU   172      -2.949 -17.904  25.069  1.00 28.38           C
ATOM   1319  CD1 LEU   172      -4.465 -17.912  24.818  1.00 28.38           C
ATOM   1320  CD2 LEU   172      -2.139 -18.076  23.773  1.00 28.38           C
ATOM   1321  C   LEU   172      -0.808 -15.290  26.908  1.00 28.38           C
ATOM   1322  O   LEU   172      -0.488 -14.252  26.332  1.00 28.38           O
ATOM   1323  N   LYS   173      -1.021 -15.330  28.238  1.00 24.96           N
ATOM   1324  CA  LYS   173      -0.826 -14.138  29.011  1.00 24.96           C
ATOM   1325  CB  LYS   173      -1.062 -14.317  30.521  1.00 24.96           C
ATOM   1326  CG  LYS   173      -2.521 -14.461  30.955  1.00 24.96           C
ATOM   1327  CD  LYS   173      -2.648 -14.847  32.432  1.00 24.96           C
ATOM   1328  CE  LYS   173      -4.077 -14.805  32.976  1.00 24.96           C
ATOM   1329  NZ  LYS   173      -4.085 -15.181  34.409  1.00 24.96           N
ATOM   1330  C   LYS   173       0.607 -13.741  28.876  1.00 24.96           C
ATOM   1331  O   LYS   173       0.920 -12.570  28.674  1.00 24.96           O
ATOM   1332  N   VAL   174       1.523 -14.722  28.964  1.00 13.66           N
ATOM   1333  CA  VAL   174       2.923 -14.429  28.902  1.00 13.66           C
ATOM   1334  CB  VAL   174       3.773 -15.660  29.032  1.00 13.66           C
ATOM   1335  CG1 VAL   174       5.247 -15.260  28.853  1.00 13.66           C
ATOM   1336  CG2 VAL   174       3.469 -16.322  30.387  1.00 13.66           C
ATOM   1337  C   VAL   174       3.216 -13.807  27.574  1.00 13.66           C
ATOM   1338  O   VAL   174       3.967 -12.837  27.490  1.00 13.66           O
ATOM   1339  N   LYS   175       2.629 -14.351  26.492  1.00114.55           N
ATOM   1340  CA  LYS   175       2.885 -13.830  25.181  1.00114.55           C
ATOM   1341  CB  LYS   175       2.352 -14.719  24.038  1.00114.55           C
ATOM   1342  CG  LYS   175       0.852 -15.006  24.062  1.00114.55           C
ATOM   1343  CD  LYS   175       0.361 -15.678  22.779  1.00114.55           C
ATOM   1344  CE  LYS   175       1.154 -16.935  22.411  1.00114.55           C
ATOM   1345  NZ  LYS   175       0.780 -18.051  23.305  1.00114.55           N
ATOM   1346  C   LYS   175       2.344 -12.435  25.050  1.00114.55           C
ATOM   1347  O   LYS   175       2.987 -11.587  24.434  1.00114.55           O
ATOM   1348  N   GLU   176       1.155 -12.153  25.622  1.00 19.36           N
ATOM   1349  CA  GLU   176       0.579 -10.841  25.502  1.00 19.36           C
ATOM   1350  CB  GLU   176      -0.830 -10.727  26.117  1.00 19.36           C
ATOM   1351  CG  GLU   176      -1.503  -9.376  25.849  1.00 19.36           C
ATOM   1352  CD  GLU   176      -2.906  -9.406  26.439  1.00 19.36           C
ATOM   1353  OE1 GLU   176      -3.281 -10.454  27.029  1.00 19.36           O
ATOM   1354  OE2 GLU   176      -3.626  -8.381  26.304  1.00 19.36           O
ATOM   1355  C   GLU   176       1.467  -9.858  26.199  1.00 19.36           C
ATOM   1356  O   GLU   176       1.703  -8.759  25.699  1.00 19.36           O
ATOM   1357  N   LEU   177       1.978 -10.221  27.391  1.00 79.07           N
ATOM   1358  CA  LEU   177       2.832  -9.311  28.096  1.00 79.07           C
ATOM   1359  CB  LEU   177       3.072  -9.655  29.576  1.00 79.07           C
ATOM   1360  CG  LEU   177       1.841  -9.341  30.454  1.00 79.07           C
ATOM   1361  CD1 LEU   177       0.694 -10.336  30.242  1.00 79.07           C
ATOM   1362  CD2 LEU   177       2.229  -9.160  31.925  1.00 79.07           C
ATOM   1363  C   LEU   177       4.144  -9.121  27.398  1.00 79.07           C
ATOM   1364  O   LEU   177       4.682  -8.018  27.396  1.00 79.07           O
ATOM   1365  N   LYS   178       4.728 -10.183  26.812  1.00 60.20           N
ATOM   1366  CA  LYS   178       5.996 -10.003  26.154  1.00 60.20           C
ATOM   1367  CB  LYS   178       6.644 -11.313  25.690  1.00 60.20           C
ATOM   1368  CG  LYS   178       7.070 -12.210  26.851  1.00 60.20           C
ATOM   1369  CD  LYS   178       7.583 -13.578  26.406  1.00 60.20           C
ATOM   1370  CE  LYS   178       6.554 -14.395  25.625  1.00 60.20           C
ATOM   1371  NZ  LYS   178       7.200 -15.603  25.067  1.00 60.20           N
ATOM   1372  C   LYS   178       5.840  -9.131  24.949  1.00 60.20           C
ATOM   1373  O   LYS   178       6.640  -8.222  24.736  1.00 60.20           O
ATOM   1374  N   ASN   179       4.803  -9.375  24.121  1.00 45.48           N
ATOM   1375  CA  ASN   179       4.668  -8.566  22.945  1.00 45.48           C
ATOM   1376  CB  ASN   179       3.589  -9.021  21.933  1.00 45.48           C
ATOM   1377  CG  ASN   179       2.178  -8.796  22.454  1.00 45.48           C
ATOM   1378  OD1 ASN   179       1.635  -7.697  22.343  1.00 45.48           O
ATOM   1379  ND2 ASN   179       1.546  -9.873  22.989  1.00 45.48           N
ATOM   1380  C   ASN   179       4.360  -7.168  23.387  1.00 45.48           C
ATOM   1381  O   ASN   179       4.795  -6.202  22.767  1.00 45.48           O
ATOM   1382  N   GLY   180       3.584  -7.032  24.480  1.00 16.51           N
ATOM   1383  CA  GLY   180       3.180  -5.745  24.966  1.00 16.51           C
ATOM   1384  C   GLY   180       4.347  -4.943  25.452  1.00 16.51           C
ATOM   1385  O   GLY   180       4.447  -3.751  25.171  1.00 16.51           O
ATOM   1386  N   ARG   181       5.248  -5.574  26.224  1.00 93.78           N
ATOM   1387  CA  ARG   181       6.390  -4.901  26.772  1.00 93.78           C
ATOM   1388  CB  ARG   181       7.133  -5.785  27.787  1.00 93.78           C
ATOM   1389  CG  ARG   181       6.286  -6.009  29.047  1.00 93.78           C
ATOM   1390  CD  ARG   181       6.791  -7.111  29.979  1.00 93.78           C
ATOM   1391  NE  ARG   181       8.071  -6.660  30.593  1.00 93.78           N
ATOM   1392  CZ  ARG   181       8.391  -7.071  31.856  1.00 93.78           C
ATOM   1393  NH1 ARG   181       7.476  -7.762  32.595  1.00 93.78           N
ATOM   1394  NH2 ARG   181       9.625  -6.800  32.372  1.00 93.78           N
ATOM   1395  C   ARG   181       7.293  -4.505  25.645  1.00 93.78           C
ATOM   1396  O   ARG   181       7.892  -3.432  25.661  1.00 93.78           O
ATOM   1397  N   LEU   182       7.406  -5.372  24.622  1.00 70.09           N
ATOM   1398  CA  LEU   182       8.234  -5.076  23.488  1.00 70.09           C
ATOM   1399  CB  LEU   182       8.255  -6.253  22.481  1.00 70.09           C
ATOM   1400  CG  LEU   182       9.135  -6.116  21.213  1.00 70.09           C
ATOM   1401  CD1 LEU   182       9.079  -7.411  20.390  1.00 70.09           C
ATOM   1402  CD2 LEU   182       8.767  -4.911  20.329  1.00 70.09           C
ATOM   1403  C   LEU   182       7.653  -3.867  22.828  1.00 70.09           C
ATOM   1404  O   LEU   182       8.380  -2.979  22.385  1.00 70.09           O
ATOM   1405  N   ALA   183       6.311  -3.806  22.740  1.00 16.91           N
ATOM   1406  CA  ALA   183       5.635  -2.717  22.097  1.00 16.91           C
ATOM   1407  CB  ALA   183       4.110  -2.903  22.060  1.00 16.91           C
ATOM   1408  C   ALA   183       5.908  -1.453  22.849  1.00 16.91           C
ATOM   1409  O   ALA   183       6.059  -0.389  22.256  1.00 16.91           O
ATOM   1410  N   MET   184       5.931  -1.540  24.187  1.00 38.90           N
ATOM   1411  CA  MET   184       6.146  -0.397  25.029  1.00 38.90           C
ATOM   1412  CB  MET   184       6.015  -0.811  26.502  1.00 38.90           C
ATOM   1413  CG  MET   184       5.610   0.304  27.461  1.00 38.90           C
ATOM   1414  SD  MET   184       5.180  -0.320  29.112  1.00 38.90           S
ATOM   1415  CE  MET   184       3.875  -1.405  28.465  1.00 38.90           C
ATOM   1416  C   MET   184       7.531   0.132  24.794  1.00 38.90           C
ATOM   1417  O   MET   184       7.728   1.338  24.654  1.00 38.90           O
ATOM   1418  N   PHE   185       8.533  -0.773  24.721  1.00 44.04           N
ATOM   1419  CA  PHE   185       9.894  -0.365  24.494  1.00 44.04           C
ATOM   1420  CB  PHE   185      10.915  -1.517  24.364  1.00 44.04           C
ATOM   1421  CG  PHE   185      11.433  -2.001  25.673  1.00 44.04           C
ATOM   1422  CD1 PHE   185      12.363  -1.259  26.363  1.00 44.04           C
ATOM   1423  CD2 PHE   185      11.039  -3.211  26.194  1.00 44.04           C
ATOM   1424  CE1 PHE   185      12.866  -1.696  27.565  1.00 44.04           C
ATOM   1425  CE2 PHE   185      11.542  -3.657  27.397  1.00 44.04           C
ATOM   1426  CZ  PHE   185      12.457  -2.899  28.087  1.00 44.04           C
ATOM   1427  C   PHE   185       9.940   0.299  23.160  1.00 44.04           C
ATOM   1428  O   PHE   185      10.604   1.320  22.979  1.00 44.04           O
ATOM   1429  N   SER   186       9.241  -0.293  22.177  1.00 21.37           N
ATOM   1430  CA  SER   186       9.264   0.233  20.847  1.00 21.37           C
ATOM   1431  CB  SER   186       8.428  -0.582  19.833  1.00 21.37           C
ATOM   1432  OG  SER   186       8.892  -1.920  19.720  1.00 21.37           O
ATOM   1433  C   SER   186       8.652   1.600  20.856  1.00 21.37           C
ATOM   1434  O   SER   186       9.121   2.506  20.172  1.00 21.37           O
ATOM   1435  N   MET   187       7.566   1.791  21.622  1.00 32.13           N
ATOM   1436  CA  MET   187       6.918   3.069  21.585  1.00 32.13           C
ATOM   1437  CB  MET   187       5.592   3.109  22.356  1.00 32.13           C
ATOM   1438  CG  MET   187       4.677   4.227  21.856  1.00 32.13           C
ATOM   1439  SD  MET   187       4.066   3.956  20.163  1.00 32.13           S
ATOM   1440  CE  MET   187       3.062   5.467  20.071  1.00 32.13           C
ATOM   1441  C   MET   187       7.825   4.102  22.151  1.00 32.13           C
ATOM   1442  O   MET   187       7.894   5.215  21.631  1.00 32.13           O
ATOM   1443  N   PHE   188       8.560   3.779  23.233  1.00 85.92           N
ATOM   1444  CA  PHE   188       9.400   4.825  23.728  1.00 85.92           C
ATOM   1445  CB  PHE   188      10.065   4.651  25.088  1.00 85.92           C
ATOM   1446  CG  PHE   188       9.401   5.788  25.775  1.00 85.92           C
ATOM   1447  CD1 PHE   188       9.123   6.934  25.060  1.00 85.92           C
ATOM   1448  CD2 PHE   188       9.074   5.738  27.105  1.00 85.92           C
ATOM   1449  CE1 PHE   188       8.506   8.007  25.650  1.00 85.92           C
ATOM   1450  CE2 PHE   188       8.457   6.811  27.701  1.00 85.92           C
ATOM   1451  CZ  PHE   188       8.168   7.944  26.978  1.00 85.92           C
ATOM   1452  C   PHE   188      10.427   5.099  22.690  1.00 85.92           C
ATOM   1453  O   PHE   188      10.877   6.232  22.532  1.00 85.92           O
ATOM   1454  N   GLY   189      10.826   4.049  21.953  1.00 11.47           N
ATOM   1455  CA  GLY   189      11.780   4.211  20.899  1.00 11.47           C
ATOM   1456  C   GLY   189      11.228   5.169  19.878  1.00 11.47           C
ATOM   1457  O   GLY   189      11.957   6.014  19.364  1.00 11.47           O
ATOM   1458  N   PHE   190       9.924   5.062  19.547  1.00 43.36           N
ATOM   1459  CA  PHE   190       9.293   5.932  18.588  1.00 43.36           C
ATOM   1460  CB  PHE   190       7.802   5.627  18.415  1.00 43.36           C
ATOM   1461  CG  PHE   190       7.674   4.499  17.459  1.00 43.36           C
ATOM   1462  CD1 PHE   190       8.273   3.288  17.692  1.00 43.36           C
ATOM   1463  CD2 PHE   190       6.914   4.660  16.330  1.00 43.36           C
ATOM   1464  CE1 PHE   190       8.144   2.252  16.799  1.00 43.36           C
ATOM   1465  CE2 PHE   190       6.777   3.628  15.433  1.00 43.36           C
ATOM   1466  CZ  PHE   190       7.395   2.424  15.662  1.00 43.36           C
ATOM   1467  C   PHE   190       9.368   7.341  19.072  1.00 43.36           C
ATOM   1468  O   PHE   190       9.662   8.248  18.296  1.00 43.36           O
ATOM   1469  N   PHE   191       9.076   7.572  20.365  1.00 38.93           N
ATOM   1470  CA  PHE   191       9.109   8.910  20.876  1.00 38.93           C
ATOM   1471  CB  PHE   191       8.643   9.040  22.339  1.00 38.93           C
ATOM   1472  CG  PHE   191       7.158   9.124  22.307  1.00 38.93           C
ATOM   1473  CD1 PHE   191       6.571  10.310  21.942  1.00 38.93           C
ATOM   1474  CD2 PHE   191       6.358   8.054  22.634  1.00 38.93           C
ATOM   1475  CE1 PHE   191       5.203  10.442  21.899  1.00 38.93           C
ATOM   1476  CE2 PHE   191       4.987   8.179  22.590  1.00 38.93           C
ATOM   1477  CZ  PHE   191       4.408   9.370  22.226  1.00 38.93           C
ATOM   1478  C   PHE   191      10.482   9.500  20.778  1.00 38.93           C
ATOM   1479  O   PHE   191      10.647  10.605  20.264  1.00 38.93           O
ATOM   1480  N   VAL   192      11.514   8.785  21.263  1.00 37.29           N
ATOM   1481  CA  VAL   192      12.852   9.307  21.226  1.00 37.29           C
ATOM   1482  CB  VAL   192      13.816   8.441  21.993  1.00 37.29           C
ATOM   1483  CG1 VAL   192      13.653   8.749  23.486  1.00 37.29           C
ATOM   1484  CG2 VAL   192      13.482   6.966  21.705  1.00 37.29           C
ATOM   1485  C   VAL   192      13.323   9.489  19.817  1.00 37.29           C
ATOM   1486  O   VAL   192      13.884  10.530  19.479  1.00 37.29           O
ATOM   1487  N   GLN   193      13.098   8.493  18.942  1.00 42.75           N
ATOM   1488  CA  GLN   193      13.579   8.631  17.600  1.00 42.75           C
ATOM   1489  CB  GLN   193      13.557   7.343  16.764  1.00 42.75           C
ATOM   1490  CG  GLN   193      14.553   6.319  17.316  1.00 42.75           C
ATOM   1491  CD  GLN   193      14.838   5.279  16.244  1.00 42.75           C
ATOM   1492  OE1 GLN   193      14.294   5.342  15.144  1.00 42.75           O
ATOM   1493  NE2 GLN   193      15.730   4.303  16.564  1.00 42.75           N
ATOM   1494  C   GLN   193      12.837   9.723  16.900  1.00 42.75           C
ATOM   1495  O   GLN   193      13.392  10.379  16.026  1.00 42.75           O
ATOM   1496  N   ALA   194      11.547   9.926  17.210  1.00 22.07           N
ATOM   1497  CA  ALA   194      10.836  10.991  16.569  1.00 22.07           C
ATOM   1498  CB  ALA   194       9.339  11.001  16.922  1.00 22.07           C
ATOM   1499  C   ALA   194      11.404  12.312  16.982  1.00 22.07           C
ATOM   1500  O   ALA   194      11.583  13.207  16.158  1.00 22.07           O
ATOM   1501  N   ILE   195      11.702  12.482  18.284  1.00 32.08           N
ATOM   1502  CA  ILE   195      12.188  13.765  18.688  1.00 32.08           C
ATOM   1503  CB  ILE   195      12.293  13.929  20.182  1.00 32.08           C
ATOM   1504  CG2 ILE   195      13.362  12.974  20.736  1.00 32.08           C
ATOM   1505  CG1 ILE   195      12.530  15.409  20.528  1.00 32.08           C
ATOM   1506  CD1 ILE   195      12.349  15.726  22.012  1.00 32.08           C
ATOM   1507  C   ILE   195      13.521  14.018  18.053  1.00 32.08           C
ATOM   1508  O   ILE   195      13.747  15.087  17.489  1.00 32.08           O
ATOM   1509  N   VAL   196      14.446  13.040  18.129  1.00101.14           N
ATOM   1510  CA  VAL   196      15.765  13.274  17.620  1.00101.14           C
ATOM   1511  CB  VAL   196      16.774  12.295  18.160  1.00101.14           C
ATOM   1512  CG1 VAL   196      16.473  10.879  17.645  1.00101.14           C
ATOM   1513  CG2 VAL   196      18.176  12.811  17.811  1.00101.14           C
ATOM   1514  C   VAL   196      15.859  13.329  16.117  1.00101.14           C
ATOM   1515  O   VAL   196      16.284  14.341  15.563  1.00101.14           O
ATOM   1516  N   THR   197      15.448  12.255  15.409  1.00 95.21           N
ATOM   1517  CA  THR   197      15.607  12.203  13.980  1.00 95.21           C
ATOM   1518  CB  THR   197      15.440  10.831  13.389  1.00 95.21           C
ATOM   1519  OG1 THR   197      15.932  10.825  12.060  1.00 95.21           O
ATOM   1520  CG2 THR   197      13.959  10.452  13.362  1.00 95.21           C
ATOM   1521  C   THR   197      14.647  13.133  13.310  1.00 95.21           C
ATOM   1522  O   THR   197      14.986  13.771  12.316  1.00 95.21           O
ATOM   1523  N   GLY   198      13.410  13.229  13.829  1.00 11.78           N
ATOM   1524  CA  GLY   198      12.454  14.104  13.220  1.00 11.78           C
ATOM   1525  C   GLY   198      11.919  13.436  11.990  1.00 11.78           C
ATOM   1526  O   GLY   198      11.381  14.097  11.102  1.00 11.78           O
ATOM   1527  N   LYS   199      12.050  12.097  11.902  1.00 30.99           N
ATOM   1528  CA  LYS   199      11.600  11.395  10.734  1.00 30.99           C
ATOM   1529  CB  LYS   199      12.760  10.928   9.838  1.00 30.99           C
ATOM   1530  CG  LYS   199      13.544  12.104   9.250  1.00 30.99           C
ATOM   1531  CD  LYS   199      14.903  11.725   8.659  1.00 30.99           C
ATOM   1532  CE  LYS   199      15.665  12.922   8.085  1.00 30.99           C
ATOM   1533  NZ  LYS   199      17.032  12.510   7.693  1.00 30.99           N
ATOM   1534  C   LYS   199      10.819  10.188  11.166  1.00 30.99           C
ATOM   1535  O   LYS   199      10.711   9.895  12.354  1.00 30.99           O
ATOM   1536  N   GLY   200      10.219   9.471  10.191  1.00 19.06           N
ATOM   1537  CA  GLY   200       9.421   8.312  10.488  1.00 19.06           C
ATOM   1538  C   GLY   200      10.315   7.191  10.913  1.00 19.06           C
ATOM   1539  O   GLY   200      11.456   7.075  10.470  1.00 19.06           O
ATOM   1540  N   PRO   201       9.807   6.366  11.787  1.00 56.73           N
ATOM   1541  CA  PRO   201      10.521   5.231  12.304  1.00 56.73           C
ATOM   1542  CD  PRO   201       8.395   6.345  12.131  1.00 56.73           C
ATOM   1543  CB  PRO   201       9.565   4.566  13.296  1.00 56.73           C
ATOM   1544  CG  PRO   201       8.171   4.966  12.774  1.00 56.73           C
ATOM   1545  C   PRO   201      10.974   4.287  11.234  1.00 56.73           C
ATOM   1546  O   PRO   201      12.106   3.811  11.301  1.00 56.73           O
ATOM   1547  N   ILE   202      10.107   3.990  10.249  1.00 64.44           N
ATOM   1548  CA  ILE   202      10.464   3.088   9.192  1.00 64.44           C
ATOM   1549  CB  ILE   202       9.320   2.708   8.300  1.00 64.44           C
ATOM   1550  CG2 ILE   202       9.905   1.942   7.102  1.00 64.44           C
ATOM   1551  CG1 ILE   202       8.278   1.886   9.085  1.00 64.44           C
ATOM   1552  CD1 ILE   202       7.538   2.669  10.169  1.00 64.44           C
ATOM   1553  C   ILE   202      11.535   3.731   8.379  1.00 64.44           C
ATOM   1554  O   ILE   202      12.429   3.055   7.875  1.00 64.44           O
ATOM   1555  N   GLN   203      11.450   5.063   8.210  1.00 15.40           N
ATOM   1556  CA  GLN   203      12.434   5.758   7.435  1.00 15.40           C
ATOM   1557  CB  GLN   203      12.153   7.265   7.321  1.00 15.40           C
ATOM   1558  CG  GLN   203      13.174   8.011   6.460  1.00 15.40           C
ATOM   1559  CD  GLN   203      12.770   9.476   6.429  1.00 15.40           C
ATOM   1560  OE1 GLN   203      11.821   9.881   7.099  1.00 15.40           O
ATOM   1561  NE2 GLN   203      13.506  10.295   5.632  1.00 15.40           N
ATOM   1562  C   GLN   203      13.751   5.574   8.115  1.00 15.40           C
ATOM   1563  O   GLN   203      14.776   5.389   7.459  1.00 15.40           O
ATOM   1564  N   ASN   204      13.754   5.612   9.459  1.00 31.62           N
ATOM   1565  CA  ASN   204      14.966   5.429  10.200  1.00 31.62           C
ATOM   1566  CB  ASN   204      14.763   5.583  11.718  1.00 31.62           C
ATOM   1567  CG  ASN   204      14.456   7.049  11.989  1.00 31.62           C
ATOM   1568  OD1 ASN   204      13.410   7.390  12.538  1.00 31.62           O
ATOM   1569  ND2 ASN   204      15.397   7.945  11.588  1.00 31.62           N
ATOM   1570  C   ASN   204      15.466   4.045   9.935  1.00 31.62           C
ATOM   1571  O   ASN   204      16.671   3.819   9.840  1.00 31.62           O
ATOM   1572  N   LEU   205      14.541   3.075   9.814  1.00 28.37           N
ATOM   1573  CA  LEU   205      14.915   1.707   9.590  1.00 28.37           C
ATOM   1574  CB  LEU   205      13.700   0.772   9.495  1.00 28.37           C
ATOM   1575  CG  LEU   205      12.808   0.792  10.748  1.00 28.37           C
ATOM   1576  CD1 LEU   205      11.659  -0.221  10.627  1.00 28.37           C
ATOM   1577  CD2 LEU   205      13.635   0.614  12.028  1.00 28.37           C
ATOM   1578  C   LEU   205      15.618   1.606   8.281  1.00 28.37           C
ATOM   1579  O   LEU   205      16.665   0.969   8.171  1.00 28.37           O
ATOM   1580  N   TYR   206      15.055   2.252   7.245  1.00 47.21           N
ATOM   1581  CA  TYR   206      15.635   2.183   5.940  1.00 47.21           C
ATOM   1582  CB  TYR   206      14.718   2.712   4.825  1.00 47.21           C
ATOM   1583  CG  TYR   206      13.762   1.583   4.632  1.00 47.21           C
ATOM   1584  CD1 TYR   206      14.095   0.551   3.784  1.00 47.21           C
ATOM   1585  CD2 TYR   206      12.564   1.531   5.305  1.00 47.21           C
ATOM   1586  CE1 TYR   206      13.242  -0.509   3.594  1.00 47.21           C
ATOM   1587  CE2 TYR   206      11.707   0.471   5.120  1.00 47.21           C
ATOM   1588  CZ  TYR   206      12.044  -0.551   4.263  1.00 47.21           C
ATOM   1589  OH  TYR   206      11.166  -1.640   4.073  1.00 47.21           O
ATOM   1590  C   TYR   206      16.982   2.834   5.929  1.00 47.21           C
ATOM   1591  O   TYR   206      17.886   2.358   5.248  1.00 47.21           O
ATOM   1592  N   ASP   207      17.150   3.945   6.669  1.00 17.95           N
ATOM   1593  CA  ASP   207      18.413   4.629   6.717  1.00 17.95           C
ATOM   1594  CB  ASP   207      18.344   5.924   7.542  1.00 17.95           C
ATOM   1595  CG  ASP   207      17.470   6.914   6.787  1.00 17.95           C
ATOM   1596  OD1 ASP   207      17.179   6.655   5.589  1.00 17.95           O
ATOM   1597  OD2 ASP   207      17.082   7.946   7.398  1.00 17.95           O
ATOM   1598  C   ASP   207      19.445   3.744   7.354  1.00 17.95           C
ATOM   1599  O   ASP   207      20.581   3.670   6.887  1.00 17.95           O
ATOM   1600  N   HIS   208      19.077   3.044   8.443  1.00 16.49           N
ATOM   1601  CA  HIS   208      20.007   2.199   9.136  1.00 16.49           C
ATOM   1602  ND1 HIS   208      21.199   1.365  12.146  1.00 16.49           N
ATOM   1603  CG  HIS   208      20.366   0.779  11.218  1.00 16.49           C
ATOM   1604  CB  HIS   208      19.382   1.537  10.378  1.00 16.49           C
ATOM   1605  NE2 HIS   208      21.623  -0.817  12.200  1.00 16.49           N
ATOM   1606  CD2 HIS   208      20.639  -0.553  11.263  1.00 16.49           C
ATOM   1607  CE1 HIS   208      21.928   0.366  12.703  1.00 16.49           C
ATOM   1608  C   HIS   208      20.423   1.116   8.197  1.00 16.49           C
ATOM   1609  O   HIS   208      21.597   0.752   8.133  1.00 16.49           O
ATOM   1610  N   VAL   209      19.459   0.573   7.435  1.00 15.09           N
ATOM   1611  CA  VAL   209      19.756  -0.462   6.491  1.00 15.09           C
ATOM   1612  CB  VAL   209      18.533  -0.970   5.785  1.00 15.09           C
ATOM   1613  CG1 VAL   209      18.970  -1.997   4.724  1.00 15.09           C
ATOM   1614  CG2 VAL   209      17.562  -1.536   6.836  1.00 15.09           C
ATOM   1615  C   VAL   209      20.675   0.111   5.461  1.00 15.09           C
ATOM   1616  O   VAL   209      21.591  -0.563   4.994  1.00 15.09           O
ATOM   1617  N   ALA   210      20.441   1.381   5.070  1.00 25.74           N
ATOM   1618  CA  ALA   210      21.247   1.982   4.049  1.00 25.74           C
ATOM   1619  CB  ALA   210      20.790   3.409   3.696  1.00 25.74           C
ATOM   1620  C   ALA   210      22.676   2.067   4.499  1.00 25.74           C
ATOM   1621  O   ALA   210      23.579   1.656   3.773  1.00 25.74           O
ATOM   1622  N   ASP   211      22.925   2.583   5.720  1.00 43.49           N
ATOM   1623  CA  ASP   211      24.279   2.692   6.188  1.00 43.49           C
ATOM   1624  CB  ASP   211      24.883   4.085   5.938  1.00 43.49           C
ATOM   1625  CG  ASP   211      26.366   4.050   6.270  1.00 43.49           C
ATOM   1626  OD1 ASP   211      26.845   2.983   6.741  1.00 43.49           O
ATOM   1627  OD2 ASP   211      27.041   5.093   6.061  1.00 43.49           O
ATOM   1628  C   ASP   211      24.247   2.481   7.667  1.00 43.49           C
ATOM   1629  O   ASP   211      23.957   3.402   8.431  1.00 43.49           O
ATOM   1630  N   PRO   212      24.516   1.282   8.099  1.00 63.58           N
ATOM   1631  CA  PRO   212      24.452   1.008   9.505  1.00 63.58           C
ATOM   1632  CD  PRO   212      24.219   0.107   7.298  1.00 63.58           C
ATOM   1633  CB  PRO   212      24.515  -0.511   9.633  1.00 63.58           C
ATOM   1634  CG  PRO   212      23.900  -1.008   8.310  1.00 63.58           C
ATOM   1635  C   PRO   212      25.459   1.730  10.340  1.00 63.58           C
ATOM   1636  O   PRO   212      25.104   2.186  11.426  1.00 63.58           O
ATOM   1637  N   VAL   213      26.720   1.833   9.881  1.00 95.30           N
ATOM   1638  CA  VAL   213      27.702   2.452  10.721  1.00 95.30           C
ATOM   1639  CB  VAL   213      29.108   2.249  10.229  1.00 95.30           C
ATOM   1640  CG1 VAL   213      29.260   2.823   8.812  1.00 95.30           C
ATOM   1641  CG2 VAL   213      30.059   2.871  11.262  1.00 95.30           C
ATOM   1642  C   VAL   213      27.441   3.922  10.889  1.00 95.30           C
ATOM   1643  O   VAL   213      27.318   4.409  12.012  1.00 95.30           O
ATOM   1644  N   ALA   214      27.351   4.668   9.769  1.00 34.46           N
ATOM   1645  CA  ALA   214      27.189   6.095   9.805  1.00 34.46           C
ATOM   1646  CB  ALA   214      27.377   6.748   8.425  1.00 34.46           C
ATOM   1647  C   ALA   214      25.834   6.498  10.301  1.00 34.46           C
ATOM   1648  O   ALA   214      25.719   7.360  11.172  1.00 34.46           O
ATOM   1649  N   ASN   215      24.772   5.861   9.770  1.00 45.40           N
ATOM   1650  CA  ASN   215      23.434   6.264  10.098  1.00 45.40           C
ATOM   1651  CB  ASN   215      22.415   5.888   9.013  1.00 45.40           C
ATOM   1652  CG  ASN   215      22.782   6.686   7.771  1.00 45.40           C
ATOM   1653  OD1 ASN   215      23.409   7.741   7.861  1.00 45.40           O
ATOM   1654  ND2 ASN   215      22.387   6.172   6.576  1.00 45.40           N
ATOM   1655  C   ASN   215      23.081   5.544  11.337  1.00 45.40           C
ATOM   1656  O   ASN   215      22.557   4.435  11.327  1.00 45.40           O
ATOM   1657  N   ASN   216      23.331   6.217  12.459  1.00 56.23           N
ATOM   1658  CA  ASN   216      23.229   5.557  13.708  1.00 56.23           C
ATOM   1659  CB  ASN   216      24.662   5.143  14.091  1.00 56.23           C
ATOM   1660  CG  ASN   216      24.727   4.209  15.268  1.00 56.23           C
ATOM   1661  OD1 ASN   216      24.463   4.613  16.397  1.00 56.23           O
ATOM   1662  ND2 ASN   216      25.132   2.939  15.011  1.00 56.23           N
ATOM   1663  C   ASN   216      22.746   6.612  14.638  1.00 56.23           C
ATOM   1664  O   ASN   216      22.574   7.763  14.241  1.00 56.23           O
ATOM   1665  N   ALA   217      22.475   6.230  15.890  1.00 24.07           N
ATOM   1666  CA  ALA   217      22.060   7.164  16.885  1.00 24.07           C
ATOM   1667  CB  ALA   217      21.737   6.499  18.232  1.00 24.07           C
ATOM   1668  C   ALA   217      23.188   8.121  17.113  1.00 24.07           C
ATOM   1669  O   ALA   217      22.974   9.302  17.374  1.00 24.07           O
ATOM   1670  N   TRP   218      24.429   7.620  16.996  1.00 46.35           N
ATOM   1671  CA  TRP   218      25.619   8.357  17.311  1.00 46.35           C
ATOM   1672  CB  TRP   218      26.898   7.524  17.116  1.00 46.35           C
ATOM   1673  CG  TRP   218      27.036   6.399  18.112  1.00 46.35           C
ATOM   1674  CD2 TRP   218      27.476   6.581  19.465  1.00 46.35           C
ATOM   1675  CD1 TRP   218      26.773   5.069  17.966  1.00 46.35           C
ATOM   1676  NE1 TRP   218      27.027   4.409  19.145  1.00 46.35           N
ATOM   1677  CE2 TRP   218      27.460   5.327  20.077  1.00 46.35           C
ATOM   1678  CE3 TRP   218      27.862   7.702  20.144  1.00 46.35           C
ATOM   1679  CZ2 TRP   218      27.830   5.175  21.382  1.00 46.35           C
ATOM   1680  CZ3 TRP   218      28.237   7.544  21.459  1.00 46.35           C
ATOM   1681  CH2 TRP   218      28.222   6.305  22.066  1.00 46.35           C
ATOM   1682  C   TRP   218      25.743   9.589  16.470  1.00 46.35           C
ATOM   1683  O   TRP   218      26.226  10.611  16.951  1.00 46.35           O
ATOM   1684  N   ALA   219      25.320   9.544  15.197  1.00 25.10           N
ATOM   1685  CA  ALA   219      25.487  10.683  14.338  1.00 25.10           C
ATOM   1686  CB  ALA   219      24.919  10.444  12.928  1.00 25.10           C
ATOM   1687  C   ALA   219      24.765  11.862  14.925  1.00 25.10           C
ATOM   1688  O   ALA   219      25.238  12.992  14.838  1.00 25.10           O
ATOM   1689  N   PHE   220      23.588  11.614  15.521  1.00 66.16           N
ATOM   1690  CA  PHE   220      22.704  12.586  16.110  1.00 66.16           C
ATOM   1691  CB  PHE   220      21.294  12.034  16.409  1.00 66.16           C
ATOM   1692  CG  PHE   220      20.588  11.769  15.121  1.00 66.16           C
ATOM   1693  CD1 PHE   220      20.156  12.815  14.341  1.00 66.16           C
ATOM   1694  CD2 PHE   220      20.329  10.482  14.708  1.00 66.16           C
ATOM   1695  CE1 PHE   220      19.498  12.582  13.156  1.00 66.16           C
ATOM   1696  CE2 PHE   220      19.670  10.243  13.525  1.00 66.16           C
ATOM   1697  CZ  PHE   220      19.254  11.294  12.746  1.00 66.16           C
ATOM   1698  C   PHE   220      23.206  13.154  17.403  1.00 66.16           C
ATOM   1699  O   PHE   220      22.745  14.215  17.817  1.00 66.16           O
ATOM   1700  N   ALA   221      24.138  12.469  18.088  1.00 45.92           N
ATOM   1701  CA  ALA   221      24.512  12.777  19.446  1.00 45.92           C
ATOM   1702  CB  ALA   221      25.689  11.917  19.936  1.00 45.92           C
ATOM   1703  C   ALA   221      24.904  14.220  19.647  1.00 45.92           C
ATOM   1704  O   ALA   221      24.596  14.792  20.691  1.00 45.92           O
ATOM   1705  N   THR   222      25.591  14.852  18.682  1.00 45.98           N
ATOM   1706  CA  THR   222      26.082  16.204  18.812  1.00 45.98           C
ATOM   1707  CB  THR   222      26.995  16.596  17.688  1.00 45.98           C
ATOM   1708  OG1 THR   222      26.304  16.561  16.449  1.00 45.98           O
ATOM   1709  CG2 THR   222      28.181  15.618  17.662  1.00 45.98           C
ATOM   1710  C   THR   222      24.975  17.223  18.870  1.00 45.98           C
ATOM   1711  O   THR   222      25.172  18.315  19.396  1.00 45.98           O
ATOM   1712  N   ASN   223      23.781  16.900  18.345  1.00 46.18           N
ATOM   1713  CA  ASN   223      22.721  17.853  18.151  1.00 46.18           C
ATOM   1714  CB  ASN   223      21.416  17.186  17.680  1.00 46.18           C
ATOM   1715  CG  ASN   223      21.648  16.582  16.303  1.00 46.18           C
ATOM   1716  OD1 ASN   223      22.529  17.011  15.559  1.00 46.18           O
ATOM   1717  ND2 ASN   223      20.832  15.552  15.950  1.00 46.18           N
ATOM   1718  C   ASN   223      22.378  18.625  19.394  1.00 46.18           C
ATOM   1719  O   ASN   223      22.141  19.828  19.300  1.00 46.18           O
ATOM   1720  N   PHE   224      22.325  18.004  20.587  1.00 52.13           N
ATOM   1721  CA  PHE   224      21.876  18.780  21.711  1.00 52.13           C
ATOM   1722  CB  PHE   224      21.207  17.912  22.789  1.00 52.13           C
ATOM   1723  CG  PHE   224      19.973  17.350  22.172  1.00 52.13           C
ATOM   1724  CD1 PHE   224      20.068  16.360  21.222  1.00 52.13           C
ATOM   1725  CD2 PHE   224      18.725  17.796  22.546  1.00 52.13           C
ATOM   1726  CE1 PHE   224      18.939  15.830  20.644  1.00 52.13           C
ATOM   1727  CE2 PHE   224      17.593  17.267  21.972  1.00 52.13           C
ATOM   1728  CZ  PHE   224      17.698  16.284  21.018  1.00 52.13           C
ATOM   1729  C   PHE   224      23.019  19.509  22.342  1.00 52.13           C
ATOM   1730  O   PHE   224      23.697  19.002  23.235  1.00 52.13           O
ATOM   1731  N   VAL   225      23.234  20.758  21.894  1.00 39.21           N
ATOM   1732  CA  VAL   225      24.230  21.598  22.483  1.00 39.21           C
ATOM   1733  CB  VAL   225      24.735  22.632  21.511  1.00 39.21           C
ATOM   1734  CG1 VAL   225      25.693  23.609  22.211  1.00 39.21           C
ATOM   1735  CG2 VAL   225      25.375  21.892  20.323  1.00 39.21           C
ATOM   1736  C   VAL   225      23.500  22.284  23.592  1.00 39.21           C
ATOM   1737  O   VAL   225      22.350  22.677  23.403  1.00 39.21           O
ATOM   1738  N   PRO   226      24.098  22.427  24.745  1.00 55.66           N
ATOM   1739  CA  PRO   226      23.449  23.046  25.866  1.00 55.66           C
ATOM   1740  CD  PRO   226      25.534  22.300  24.928  1.00 55.66           C
ATOM   1741  CB  PRO   226      24.509  23.113  26.964  1.00 55.66           C
ATOM   1742  CG  PRO   226      25.839  23.124  26.189  1.00 55.66           C
ATOM   1743  C   PRO   226      22.959  24.391  25.448  1.00 55.66           C
ATOM   1744  O   PRO   226      23.571  24.999  24.571  1.00 55.66           O
ATOM   1745  N   GLY   227      21.852  24.859  26.057  1.00 15.09           N
ATOM   1746  CA  GLY   227      21.257  26.099  25.658  1.00 15.09           C
ATOM   1747  C   GLY   227      22.311  27.148  25.712  1.00 15.09           C
ATOM   1748  O   GLY   227      23.025  27.288  26.703  1.00 15.09           O
ATOM   1749  N   GLN   228      22.431  27.914  24.612  1.00 50.88           N
ATOM   1750  CA  GLN   228      23.415  28.946  24.559  1.00 50.88           C
ATOM   1751  CB  GLN   228      24.434  28.750  23.417  1.00 50.88           C
ATOM   1752  CG  GLN   228      25.584  29.765  23.404  1.00 50.88           C
ATOM   1753  CD  GLN   228      25.073  31.086  22.845  1.00 50.88           C
ATOM   1754  OE1 GLN   228      24.158  31.106  22.024  1.00 50.88           O
ATOM   1755  NE2 GLN   228      25.662  32.219  23.313  1.00 50.88           N
ATOM   1756  C   GLN   228      22.667  30.246  24.307  1.00 50.88           C
ATOM   1757  O   GLN   228      22.764  31.161  25.167  1.00 50.88           O
ATOM   1758  OXT GLN   228      22.003  30.349  23.241  1.00 50.88           O
END 
