# Supplementary material for: How paired PSII–LHCII supercomplexes mediate the stacking of plant thylakoid membranes unveiled by structural mass-spectrometry
Source: Nat Commun. 2020 Mar 13;11:1361. doi: 10.1038/s41467-020-15184-1 (PMC7069969; doi:10.1038/s41467-020-15184-1)
Supplement: Supplementary file 6 — Supplementary Data 4 [file 41467_2020_15184_MOESM6_ESM.zip › Lhcb3_0083085.pdb]

EXPDTA    THEORETICAL MODEL, MODELLER 9v8 2019/03/25 09:35:20
REMARK   6 MODELLER OBJECTIVE FUNCTION:       671.7668
REMARK   6 MODELLER BEST TEMPLATE % SEQ ID: 100.000
SEQRES   1    223  GLY ASN ASP LEU TRP TYR GLY PRO ASP ARG VAL LYS TYR
SEQRES   2    223  LEU GLY PRO PHE SER ALA GLN THR PRO SER TYR LEU THR
SEQRES   3    223  GLY GLU PHE PRO GLY ASP TYR GLY TRP ASP THR ALA GLY
SEQRES   4    223  LEU SER ALA ASP PRO GLU ALA PHE ALA LYS ASN ARG ALA
SEQRES   5    223  LEU GLU VAL ILE HIS GLY ARG TRP ALA MET LEU GLY ALA
SEQRES   6    223  LEU GLY CYS ILE THR PRO GLU VAL LEU GLN LYS TRP VAL
SEQRES   7    223  ARG VAL ASP PHE LYS GLU PRO VAL TRP PHE LYS ALA GLY
SEQRES   8    223  SER GLN ILE PHE SER GLU GLY GLY LEU ASP TYR LEU GLY
SEQRES   9    223  ASN PRO ASN LEU VAL HIS ALA GLN SER ILE LEU ALA VAL
SEQRES  10    223  LEU GLY PHE GLN ILE VAL LEU MET GLY LEU VAL GLU GLY
SEQRES  11    223  PHE ARG ILE ASN GLY LEU PRO ASP VAL GLY GLU GLY ASN
SEQRES  12    223  ASP LEU TYR PRO GLY GLY GLN TYR PHE ASP PRO LEU GLY
SEQRES  13    223  LEU ALA ASP ASP PRO VAL THR PHE ALA GLU LEU LYS VAL
SEQRES  14    223  LYS GLU ILE LYS ASN GLY ARG LEU ALA MET PHE SER MET
SEQRES  15    223  PHE GLY PHE PHE VAL GLN ALA ILE VAL THR GLY LYS GLY
SEQRES  16    223  PRO LEU GLU ASN LEU LEU ASP HIS LEU ASP ASN PRO VAL
SEQRES  17    223  ALA ASN ASN ALA TRP VAL TYR ALA THR LYS PHE VAL PRO
SEQRES  18    223  GLY ALA
ATOM      1  N   GLY     1      29.003  16.365  14.892  1.00  4.46           N
ATOM      2  CA  GLY     1      28.410  15.233  14.143  1.00  4.46           C
ATOM      3  C   GLY     1      27.557  14.415  15.051  1.00  4.46           C
ATOM      4  O   GLY     1      27.757  13.210  15.197  1.00  4.46           O
ATOM      5  N   ASN     2      26.572  15.071  15.690  1.00 22.18           N
ATOM      6  CA  ASN     2      25.688  14.394  16.588  1.00 22.18           C
ATOM      7  CB  ASN     2      24.953  15.343  17.548  1.00 22.18           C
ATOM      8  CG  ASN     2      24.141  16.310  16.704  1.00 22.18           C
ATOM      9  OD1 ASN     2      24.655  16.924  15.771  1.00 22.18           O
ATOM     10  ND2 ASN     2      22.829  16.451  17.035  1.00 22.18           N
ATOM     11  C   ASN     2      24.668  13.676  15.769  1.00 22.18           C
ATOM     12  O   ASN     2      24.566  13.882  14.562  1.00 22.18           O
ATOM     13  N   ASP     3      23.896  12.785  16.421  1.00 21.67           N
ATOM     14  CA  ASP     3      22.897  12.034  15.723  1.00 21.67           C
ATOM     15  CB  ASP     3      22.278  10.899  16.558  1.00 21.67           C
ATOM     16  CG  ASP     3      23.318   9.804  16.749  1.00 21.67           C
ATOM     17  OD1 ASP     3      24.255   9.713  15.910  1.00 21.67           O
ATOM     18  OD2 ASP     3      23.182   9.039  17.742  1.00 21.67           O
ATOM     19  C   ASP     3      21.788  12.974  15.385  1.00 21.67           C
ATOM     20  O   ASP     3      21.740  14.100  15.876  1.00 21.67           O
ATOM     21  N   LEU     4      20.900  12.531  14.476  1.00102.97           N
ATOM     22  CA  LEU     4      19.755  13.269  14.030  1.00102.97           C
ATOM     23  CB  LEU     4      19.073  12.687  12.777  1.00102.97           C
ATOM     24  CG  LEU     4      18.462  11.285  12.950  1.00102.97           C
ATOM     25  CD1 LEU     4      17.814  10.807  11.639  1.00102.97           C
ATOM     26  CD2 LEU     4      19.490  10.282  13.500  1.00102.97           C
ATOM     27  C   LEU     4      18.734  13.341  15.123  1.00102.97           C
ATOM     28  O   LEU     4      17.870  14.212  15.116  1.00102.97           O
ATOM     29  N   TRP     5      18.751  12.357  16.034  1.00 78.65           N
ATOM     30  CA  TRP     5      17.812  12.189  17.110  1.00 78.65           C
ATOM     31  CB  TRP     5      17.924  10.794  17.739  1.00 78.65           C
ATOM     32  CG  TRP     5      17.770   9.692  16.720  1.00 78.65           C
ATOM     33  CD2 TRP     5      16.621   9.523  15.876  1.00 78.65           C
ATOM     34  CD1 TRP     5      18.662   8.727  16.357  1.00 78.65           C
ATOM     35  NE1 TRP     5      18.135   7.955  15.350  1.00 78.65           N
ATOM     36  CE2 TRP     5      16.881   8.438  15.039  1.00 78.65           C
ATOM     37  CE3 TRP     5      15.447  10.217  15.800  1.00 78.65           C
ATOM     38  CZ2 TRP     5      15.967   8.028  14.110  1.00 78.65           C
ATOM     39  CZ3 TRP     5      14.529   9.801  14.863  1.00 78.65           C
ATOM     40  CH2 TRP     5      14.784   8.729  14.034  1.00 78.65           C
ATOM     41  C   TRP     5      17.982  13.185  18.225  1.00 78.65           C
ATOM     42  O   TRP     5      17.038  13.405  18.987  1.00 78.65           O
ATOM     43  N   TYR     6      19.189  13.754  18.421  1.00 42.58           N
ATOM     44  CA  TYR     6      19.388  14.599  19.572  1.00 42.58           C
ATOM     45  CB  TYR     6      20.428  14.042  20.561  1.00 42.58           C
ATOM     46  CG  TYR     6      19.939  12.729  21.072  1.00 42.58           C
ATOM     47  CD1 TYR     6      19.018  12.670  22.091  1.00 42.58           C
ATOM     48  CD2 TYR     6      20.411  11.555  20.533  1.00 42.58           C
ATOM     49  CE1 TYR     6      18.573  11.456  22.561  1.00 42.58           C
ATOM     50  CE2 TYR     6      19.971  10.338  20.999  1.00 42.58           C
ATOM     51  CZ  TYR     6      19.048  10.288  22.013  1.00 42.58           C
ATOM     52  OH  TYR     6      18.593   9.041  22.492  1.00 42.58           O
ATOM     53  C   TYR     6      19.921  15.928  19.137  1.00 42.58           C
ATOM     54  O   TYR     6      20.380  16.093  18.008  1.00 42.58           O
ATOM     55  N   GLY     7      19.843  16.928  20.044  1.00 16.23           N
ATOM     56  CA  GLY     7      20.355  18.244  19.777  1.00 16.23           C
ATOM     57  C   GLY     7      19.263  19.066  19.159  1.00 16.23           C
ATOM     58  O   GLY     7      18.162  18.579  18.913  1.00 16.23           O
ATOM     59  N   PRO     8      19.540  20.327  18.942  1.00 67.85           N
ATOM     60  CA  PRO     8      18.589  21.222  18.330  1.00 67.85           C
ATOM     61  CD  PRO     8      20.530  21.040  19.729  1.00 67.85           C
ATOM     62  CB  PRO     8      19.095  22.639  18.618  1.00 67.85           C
ATOM     63  CG  PRO     8      20.539  22.448  19.116  1.00 67.85           C
ATOM     64  C   PRO     8      18.357  20.948  16.871  1.00 67.85           C
ATOM     65  O   PRO     8      17.319  21.346  16.348  1.00 67.85           O
ATOM     66  N   ASP     9      19.334  20.305  16.208  1.00 57.16           N
ATOM     67  CA  ASP     9      19.377  19.998  14.800  1.00 57.16           C
ATOM     68  CB  ASP     9      20.799  19.657  14.326  1.00 57.16           C
ATOM     69  CG  ASP     9      21.614  20.944  14.368  1.00 57.16           C
ATOM     70  OD1 ASP     9      20.993  22.037  14.290  1.00 57.16           O
ATOM     71  OD2 ASP     9      22.866  20.851  14.478  1.00 57.16           O
ATOM     72  C   ASP     9      18.477  18.862  14.401  1.00 57.16           C
ATOM     73  O   ASP     9      18.275  18.626  13.212  1.00 57.16           O
ATOM     74  N   ARG    10      17.968  18.094  15.375  1.00109.66           N
ATOM     75  CA  ARG    10      17.217  16.874  15.194  1.00109.66           C
ATOM     76  CB  ARG    10      16.782  16.279  16.543  1.00109.66           C
ATOM     77  CG  ARG    10      15.971  17.279  17.363  1.00109.66           C
ATOM     78  CD  ARG    10      15.660  16.841  18.793  1.00109.66           C
ATOM     79  NE  ARG    10      15.367  18.090  19.549  1.00109.66           N
ATOM     80  CZ  ARG    10      14.123  18.650  19.553  1.00109.66           C
ATOM     81  NH1 ARG    10      13.067  17.996  18.989  1.00109.66           N
ATOM     82  NH2 ARG    10      13.950  19.883  20.113  1.00109.66           N
ATOM     83  C   ARG    10      15.969  17.016  14.368  1.00109.66           C
ATOM     84  O   ARG    10      15.531  18.111  14.020  1.00109.66           O
ATOM     85  N   VAL    11      15.409  15.839  13.995  1.00 34.14           N
ATOM     86  CA  VAL    11      14.192  15.683  13.240  1.00 34.14           C
ATOM     87  CB  VAL    11      13.971  14.276  12.767  1.00 34.14           C
ATOM     88  CG1 VAL    11      12.655  14.229  11.980  1.00 34.14           C
ATOM     89  CG2 VAL    11      15.202  13.786  11.997  1.00 34.14           C
ATOM     90  C   VAL    11      13.051  15.963  14.174  1.00 34.14           C
ATOM     91  O   VAL    11      13.151  15.702  15.373  1.00 34.14           O
ATOM     92  N   LYS    12      11.930  16.502  13.645  1.00 78.70           N
ATOM     93  CA  LYS    12      10.808  16.825  14.482  1.00 78.70           C
ATOM     94  CB  LYS    12      10.625  18.334  14.720  1.00 78.70           C
ATOM     95  CG  LYS    12      11.615  18.895  15.747  1.00 78.70           C
ATOM     96  CD  LYS    12      11.659  20.423  15.810  1.00 78.70           C
ATOM     97  CE  LYS    12      12.981  21.030  15.329  1.00 78.70           C
ATOM     98  NZ  LYS    12      13.231  20.662  13.918  1.00 78.70           N
ATOM     99  C   LYS    12       9.546  16.273  13.888  1.00 78.70           C
ATOM    100  O   LYS    12       9.554  15.685  12.807  1.00 78.70           O
ATOM    101  N   TYR    13       8.418  16.446  14.617  1.00 52.16           N
ATOM    102  CA  TYR    13       7.161  15.870  14.230  1.00 52.16           C
ATOM    103  CB  TYR    13       6.068  15.978  15.320  1.00 52.16           C
ATOM    104  CG  TYR    13       5.812  17.391  15.737  1.00 52.16           C
ATOM    105  CD1 TYR    13       6.701  18.058  16.549  1.00 52.16           C
ATOM    106  CD2 TYR    13       4.660  18.038  15.349  1.00 52.16           C
ATOM    107  CE1 TYR    13       6.459  19.355  16.946  1.00 52.16           C
ATOM    108  CE2 TYR    13       4.413  19.333  15.742  1.00 52.16           C
ATOM    109  CZ  TYR    13       5.313  19.995  16.541  1.00 52.16           C
ATOM    110  OH  TYR    13       5.058  21.323  16.945  1.00 52.16           O
ATOM    111  C   TYR    13       6.660  16.424  12.927  1.00 52.16           C
ATOM    112  O   TYR    13       6.160  15.666  12.100  1.00 52.16           O
ATOM    113  N   LEU    14       6.712  17.755  12.735  1.00 58.04           N
ATOM    114  CA  LEU    14       6.287  18.398  11.517  1.00 58.04           C
ATOM    115  CB  LEU    14       5.893  19.868  11.720  1.00 58.04           C
ATOM    116  CG  LEU    14       4.623  20.013  12.578  1.00 58.04           C
ATOM    117  CD1 LEU    14       4.171  21.477  12.673  1.00 58.04           C
ATOM    118  CD2 LEU    14       3.509  19.077  12.080  1.00 58.04           C
ATOM    119  C   LEU    14       7.295  18.310  10.407  1.00 58.04           C
ATOM    120  O   LEU    14       6.929  18.374   9.234  1.00 58.04           O
ATOM    121  N   GLY    15       8.601  18.212  10.724  1.00 23.98           N
ATOM    122  CA  GLY    15       9.570  18.215   9.662  1.00 23.98           C
ATOM    123  C   GLY    15       9.866  19.647   9.327  1.00 23.98           C
ATOM    124  O   GLY    15      10.317  20.410  10.179  1.00 23.98           O
ATOM    125  N   PRO    16       9.676  20.025   8.093  1.00 55.73           N
ATOM    126  CA  PRO    16       9.933  21.384   7.688  1.00 55.73           C
ATOM    127  CD  PRO    16       9.831  19.087   6.996  1.00 55.73           C
ATOM    128  CB  PRO    16       9.872  21.373   6.164  1.00 55.73           C
ATOM    129  CG  PRO    16      10.280  19.934   5.796  1.00 55.73           C
ATOM    130  C   PRO    16       8.977  22.335   8.336  1.00 55.73           C
ATOM    131  O   PRO    16       9.249  23.534   8.369  1.00 55.73           O
ATOM    132  N   PHE    17       7.823  21.816   8.786  1.00 64.55           N
ATOM    133  CA  PHE    17       6.763  22.568   9.390  1.00 64.55           C
ATOM    134  CB  PHE    17       5.415  21.836   9.305  1.00 64.55           C
ATOM    135  CG  PHE    17       5.098  21.772   7.852  1.00 64.55           C
ATOM    136  CD1 PHE    17       4.640  22.894   7.205  1.00 64.55           C
ATOM    137  CD2 PHE    17       5.260  20.605   7.141  1.00 64.55           C
ATOM    138  CE1 PHE    17       4.345  22.855   5.864  1.00 64.55           C
ATOM    139  CE2 PHE    17       4.965  20.561   5.799  1.00 64.55           C
ATOM    140  CZ  PHE    17       4.509  21.689   5.158  1.00 64.55           C
ATOM    141  C   PHE    17       7.008  22.955  10.829  1.00 64.55           C
ATOM    142  O   PHE    17       6.478  23.966  11.279  1.00 64.55           O
ATOM    143  N   SER    18       7.787  22.176  11.611  1.00 66.70           N
ATOM    144  CA  SER    18       7.778  22.367  13.046  1.00 66.70           C
ATOM    145  CB  SER    18       8.175  21.090  13.801  1.00 66.70           C
ATOM    146  OG  SER    18       9.518  20.749  13.490  1.00 66.70           O
ATOM    147  C   SER    18       8.661  23.464  13.591  1.00 66.70           C
ATOM    148  O   SER    18       9.619  23.204  14.317  1.00 66.70           O
ATOM    149  N   ALA    19       8.305  24.730  13.311  1.00 50.74           N
ATOM    150  CA  ALA    19       8.938  25.921  13.822  1.00 50.74           C
ATOM    151  CB  ALA    19       8.489  27.195  13.085  1.00 50.74           C
ATOM    152  C   ALA    19       8.613  26.123  15.280  1.00 50.74           C
ATOM    153  O   ALA    19       9.358  26.768  16.018  1.00 50.74           O
ATOM    154  N   GLN    20       7.433  25.617  15.679  1.00 74.25           N
ATOM    155  CA  GLN    20       6.716  25.743  16.922  1.00 74.25           C
ATOM    156  CB  GLN    20       5.322  25.098  16.847  1.00 74.25           C
ATOM    157  CG  GLN    20       4.445  25.642  15.719  1.00 74.25           C
ATOM    158  CD  GLN    20       4.156  27.108  15.997  1.00 74.25           C
ATOM    159  OE1 GLN    20       4.896  27.786  16.707  1.00 74.25           O
ATOM    160  NE2 GLN    20       3.039  27.618  15.413  1.00 74.25           N
ATOM    161  C   GLN    20       7.396  25.103  18.106  1.00 74.25           C
ATOM    162  O   GLN    20       6.948  25.317  19.229  1.00 74.25           O
ATOM    163  N   THR    21       8.404  24.227  17.910  1.00114.96           N
ATOM    164  CA  THR    21       9.018  23.468  18.981  1.00114.96           C
ATOM    165  CB  THR    21      10.313  22.818  18.580  1.00114.96           C
ATOM    166  OG1 THR    21      10.761  21.945  19.604  1.00114.96           O
ATOM    167  CG2 THR    21      11.361  23.912  18.309  1.00114.96           C
ATOM    168  C   THR    21       9.269  24.287  20.222  1.00114.96           C
ATOM    169  O   THR    21       9.758  25.413  20.183  1.00114.96           O
ATOM    170  N   PRO    22       8.892  23.698  21.340  1.00 58.52           N
ATOM    171  CA  PRO    22       8.982  24.291  22.655  1.00 58.52           C
ATOM    172  CD  PRO    22       8.092  22.484  21.334  1.00 58.52           C
ATOM    173  CB  PRO    22       8.076  23.447  23.551  1.00 58.52           C
ATOM    174  CG  PRO    22       7.964  22.100  22.815  1.00 58.52           C
ATOM    175  C   PRO    22      10.390  24.340  23.160  1.00 58.52           C
ATOM    176  O   PRO    22      11.201  23.504  22.765  1.00 58.52           O
ATOM    177  N   SER    23      10.688  25.312  24.044  1.00 23.72           N
ATOM    178  CA  SER    23      11.997  25.506  24.596  1.00 23.72           C
ATOM    179  CB  SER    23      12.121  26.814  25.395  1.00 23.72           C
ATOM    180  OG  SER    23      11.274  26.773  26.534  1.00 23.72           O
ATOM    181  C   SER    23      12.351  24.381  25.520  1.00 23.72           C
ATOM    182  O   SER    23      13.512  23.984  25.601  1.00 23.72           O
ATOM    183  N   TYR    24      11.363  23.838  26.254  1.00 63.84           N
ATOM    184  CA  TYR    24      11.628  22.796  27.207  1.00 63.84           C
ATOM    185  CB  TYR    24      10.507  22.525  28.239  1.00 63.84           C
ATOM    186  CG  TYR    24       9.177  22.270  27.616  1.00 63.84           C
ATOM    187  CD1 TYR    24       8.365  23.324  27.269  1.00 63.84           C
ATOM    188  CD2 TYR    24       8.727  20.987  27.410  1.00 63.84           C
ATOM    189  CE1 TYR    24       7.129  23.106  26.708  1.00 63.84           C
ATOM    190  CE2 TYR    24       7.491  20.761  26.849  1.00 63.84           C
ATOM    191  CZ  TYR    24       6.693  21.821  26.498  1.00 63.84           C
ATOM    192  OH  TYR    24       5.425  21.589  25.924  1.00 63.84           O
ATOM    193  C   TYR    24      12.064  21.530  26.541  1.00 63.84           C
ATOM    194  O   TYR    24      12.784  20.743  27.153  1.00 63.84           O
ATOM    195  N   LEU    25      11.595  21.246  25.307  1.00 47.22           N
ATOM    196  CA  LEU    25      12.044  20.038  24.664  1.00 47.22           C
ATOM    197  CB  LEU    25      10.979  19.415  23.745  1.00 47.22           C
ATOM    198  CG  LEU    25       9.731  18.933  24.510  1.00 47.22           C
ATOM    199  CD1 LEU    25       8.692  18.315  23.560  1.00 47.22           C
ATOM    200  CD2 LEU    25      10.117  17.994  25.664  1.00 47.22           C
ATOM    201  C   LEU    25      13.245  20.369  23.825  1.00 47.22           C
ATOM    202  O   LEU    25      13.123  20.714  22.650  1.00 47.22           O
ATOM    203  N   THR    26      14.443  20.297  24.446  1.00 39.83           N
ATOM    204  CA  THR    26      15.719  20.567  23.836  1.00 39.83           C
ATOM    205  CB  THR    26      16.803  20.790  24.849  1.00 39.83           C
ATOM    206  OG1 THR    26      16.997  19.617  25.626  1.00 39.83           O
ATOM    207  CG2 THR    26      16.393  21.964  25.755  1.00 39.83           C
ATOM    208  C   THR    26      16.172  19.452  22.938  1.00 39.83           C
ATOM    209  O   THR    26      16.725  19.712  21.869  1.00 39.83           O
ATOM    210  N   GLY    27      15.924  18.176  23.309  1.00 35.86           N
ATOM    211  CA  GLY    27      16.462  17.122  22.485  1.00 35.86           C
ATOM    212  C   GLY    27      17.386  16.228  23.268  1.00 35.86           C
ATOM    213  O   GLY    27      18.139  15.454  22.679  1.00 35.86           O
ATOM    214  N   GLU    28      17.410  16.361  24.611  1.00 45.15           N
ATOM    215  CA  GLU    28      18.213  15.503  25.445  1.00 45.15           C
ATOM    216  CB  GLU    28      18.276  16.011  26.893  1.00 45.15           C
ATOM    217  CG  GLU    28      18.943  17.379  27.034  1.00 45.15           C
ATOM    218  CD  GLU    28      18.767  17.829  28.476  1.00 45.15           C
ATOM    219  OE1 GLU    28      18.850  16.959  29.382  1.00 45.15           O
ATOM    220  OE2 GLU    28      18.547  19.051  28.690  1.00 45.15           O
ATOM    221  C   GLU    28      17.653  14.105  25.522  1.00 45.15           C
ATOM    222  O   GLU    28      18.393  13.133  25.376  1.00 45.15           O
ATOM    223  N   PHE    29      16.324  13.969  25.736  1.00 47.05           N
ATOM    224  CA  PHE    29      15.714  12.684  25.984  1.00 47.05           C
ATOM    225  CB  PHE    29      14.535  12.777  26.967  1.00 47.05           C
ATOM    226  CG  PHE    29      15.106  13.322  28.232  1.00 47.05           C
ATOM    227  CD1 PHE    29      15.651  12.490  29.182  1.00 47.05           C
ATOM    228  CD2 PHE    29      15.105  14.679  28.456  1.00 47.05           C
ATOM    229  CE1 PHE    29      16.183  13.006  30.341  1.00 47.05           C
ATOM    230  CE2 PHE    29      15.635  15.202  29.611  1.00 47.05           C
ATOM    231  CZ  PHE    29      16.172  14.364  30.558  1.00 47.05           C
ATOM    232  C   PHE    29      15.199  12.131  24.685  1.00 47.05           C
ATOM    233  O   PHE    29      14.736  12.865  23.814  1.00 47.05           O
ATOM    234  N   PRO    30      15.282  10.830  24.547  1.00 57.06           N
ATOM    235  CA  PRO    30      14.940  10.126  23.337  1.00 57.06           C
ATOM    236  CD  PRO    30      15.473   9.937  25.676  1.00 57.06           C
ATOM    237  CB  PRO    30      15.299   8.667  23.618  1.00 57.06           C
ATOM    238  CG  PRO    30      15.106   8.543  25.141  1.00 57.06           C
ATOM    239  C   PRO    30      13.500  10.255  22.945  1.00 57.06           C
ATOM    240  O   PRO    30      12.638  10.327  23.821  1.00 57.06           O
ATOM    241  N   GLY    31      13.226  10.248  21.623  1.00 15.10           N
ATOM    242  CA  GLY    31      11.886  10.339  21.123  1.00 15.10           C
ATOM    243  C   GLY    31      11.407  11.756  21.235  1.00 15.10           C
ATOM    244  O   GLY    31      10.215  11.994  21.425  1.00 15.10           O
ATOM    245  N   ASP    32      12.325  12.738  21.115  1.00 42.00           N
ATOM    246  CA  ASP    32      11.956  14.122  21.260  1.00 42.00           C
ATOM    247  CB  ASP    32      13.008  14.931  22.042  1.00 42.00           C
ATOM    248  CG  ASP    32      12.490  16.341  22.305  1.00 42.00           C
ATOM    249  OD1 ASP    32      11.372  16.673  21.829  1.00 42.00           O
ATOM    250  OD2 ASP    32      13.217  17.111  22.988  1.00 42.00           O
ATOM    251  C   ASP    32      11.813  14.767  19.908  1.00 42.00           C
ATOM    252  O   ASP    32      12.782  15.257  19.329  1.00 42.00           O
ATOM    253  N   TYR    33      10.589  14.707  19.350  1.00 76.51           N
ATOM    254  CA  TYR    33      10.154  15.368  18.149  1.00 76.51           C
ATOM    255  CB  TYR    33       8.988  14.650  17.449  1.00 76.51           C
ATOM    256  CG  TYR    33       9.636  13.534  16.699  1.00 76.51           C
ATOM    257  CD1 TYR    33      10.181  12.455  17.354  1.00 76.51           C
ATOM    258  CD2 TYR    33       9.700  13.572  15.324  1.00 76.51           C
ATOM    259  CE1 TYR    33      10.783  11.437  16.652  1.00 76.51           C
ATOM    260  CE2 TYR    33      10.301  12.557  14.618  1.00 76.51           C
ATOM    261  CZ  TYR    33      10.846  11.488  15.282  1.00 76.51           C
ATOM    262  OH  TYR    33      11.465  10.442  14.563  1.00 76.51           O
ATOM    263  C   TYR    33       9.826  16.807  18.413  1.00 76.51           C
ATOM    264  O   TYR    33       9.748  17.610  17.484  1.00 76.51           O
ATOM    265  N   GLY    34       9.516  17.159  19.677  1.00 17.84           N
ATOM    266  CA  GLY    34       9.163  18.518  19.967  1.00 17.84           C
ATOM    267  C   GLY    34       7.686  18.631  19.820  1.00 17.84           C
ATOM    268  O   GLY    34       7.155  19.715  19.581  1.00 17.84           O
ATOM    269  N   TRP    35       6.976  17.493  19.953  1.00 56.91           N
ATOM    270  CA  TRP    35       5.555  17.521  19.790  1.00 56.91           C
ATOM    271  CB  TRP    35       5.037  16.275  19.052  1.00 56.91           C
ATOM    272  CG  TRP    35       3.575  16.315  18.684  1.00 56.91           C
ATOM    273  CD2 TRP    35       2.808  15.156  18.325  1.00 56.91           C
ATOM    274  CD1 TRP    35       2.727  17.380  18.607  1.00 56.91           C
ATOM    275  NE1 TRP    35       1.478  16.958  18.217  1.00 56.91           N
ATOM    276  CE2 TRP    35       1.514  15.590  18.040  1.00 56.91           C
ATOM    277  CE3 TRP    35       3.155  13.838  18.239  1.00 56.91           C
ATOM    278  CZ2 TRP    35       0.542  14.707  17.663  1.00 56.91           C
ATOM    279  CZ3 TRP    35       2.173  12.949  17.860  1.00 56.91           C
ATOM    280  CH2 TRP    35       0.893  13.377  17.576  1.00 56.91           C
ATOM    281  C   TRP    35       4.894  17.577  21.131  1.00 56.91           C
ATOM    282  O   TRP    35       4.572  16.549  21.728  1.00 56.91           O
ATOM    283  N   ASP    36       4.678  18.806  21.639  1.00 46.34           N
ATOM    284  CA  ASP    36       3.929  18.992  22.851  1.00 46.34           C
ATOM    285  CB  ASP    36       4.801  19.291  24.080  1.00 46.34           C
ATOM    286  CG  ASP    36       3.915  19.178  25.314  1.00 46.34           C
ATOM    287  OD1 ASP    36       2.677  19.018  25.141  1.00 46.34           O
ATOM    288  OD2 ASP    36       4.464  19.250  26.445  1.00 46.34           O
ATOM    289  C   ASP    36       3.093  20.205  22.584  1.00 46.34           C
ATOM    290  O   ASP    36       3.380  21.295  23.073  1.00 46.34           O
ATOM    291  N   THR    37       2.056  20.044  21.740  1.00 25.42           N
ATOM    292  CA  THR    37       1.176  21.125  21.403  1.00 25.42           C
ATOM    293  CB  THR    37       0.254  20.784  20.267  1.00 25.42           C
ATOM    294  OG1 THR    37      -0.575  19.686  20.617  1.00 25.42           O
ATOM    295  CG2 THR    37       1.108  20.431  19.036  1.00 25.42           C
ATOM    296  C   THR    37       0.351  21.505  22.599  1.00 25.42           C
ATOM    297  O   THR    37       0.089  22.685  22.834  1.00 25.42           O
ATOM    298  N   ALA    38      -0.105  20.498  23.372  1.00 24.31           N
ATOM    299  CA  ALA    38      -0.916  20.689  24.546  1.00 24.31           C
ATOM    300  CB  ALA    38      -1.425  19.362  25.140  1.00 24.31           C
ATOM    301  C   ALA    38      -0.116  21.396  25.606  1.00 24.31           C
ATOM    302  O   ALA    38      -0.657  22.197  26.364  1.00 24.31           O
ATOM    303  N   GLY    39       1.199  21.112  25.714  1.00 18.92           N
ATOM    304  CA  GLY    39       1.982  21.785  26.719  1.00 18.92           C
ATOM    305  C   GLY    39       1.906  21.029  28.012  1.00 18.92           C
ATOM    306  O   GLY    39       2.098  21.588  29.089  1.00 18.92           O
ATOM    307  N   LEU    40       1.635  19.719  27.913  1.00 63.67           N
ATOM    308  CA  LEU    40       1.448  18.812  29.007  1.00 63.67           C
ATOM    309  CB  LEU    40       0.896  17.460  28.534  1.00 63.67           C
ATOM    310  CG  LEU    40      -0.469  17.609  27.838  1.00 63.67           C
ATOM    311  CD1 LEU    40      -1.039  16.246  27.416  1.00 63.67           C
ATOM    312  CD2 LEU    40      -1.445  18.434  28.692  1.00 63.67           C
ATOM    313  C   LEU    40       2.711  18.570  29.787  1.00 63.67           C
ATOM    314  O   LEU    40       2.633  18.146  30.940  1.00 63.67           O
ATOM    315  N   SER    41       3.917  18.725  29.198  1.00 82.09           N
ATOM    316  CA  SER    41       5.041  18.412  30.043  1.00 82.09           C
ATOM    317  CB  SER    41       5.863  17.230  29.509  1.00 82.09           C
ATOM    318  OG  SER    41       6.339  17.517  28.205  1.00 82.09           O
ATOM    319  C   SER    41       5.972  19.581  30.216  1.00 82.09           C
ATOM    320  O   SER    41       7.176  19.448  30.004  1.00 82.09           O
ATOM    321  N   ALA    42       5.448  20.748  30.645  1.00 33.96           N
ATOM    322  CA  ALA    42       6.276  21.902  30.876  1.00 33.96           C
ATOM    323  CB  ALA    42       5.462  23.181  31.122  1.00 33.96           C
ATOM    324  C   ALA    42       7.160  21.689  32.073  1.00 33.96           C
ATOM    325  O   ALA    42       8.355  21.979  32.021  1.00 33.96           O
ATOM    326  N   ASP    43       6.591  21.182  33.191  1.00 37.54           N
ATOM    327  CA  ASP    43       7.368  20.939  34.379  1.00 37.54           C
ATOM    328  CB  ASP    43       6.552  20.520  35.613  1.00 37.54           C
ATOM    329  CG  ASP    43       6.068  21.761  36.322  1.00 37.54           C
ATOM    330  OD1 ASP    43       6.927  22.646  36.579  1.00 37.54           O
ATOM    331  OD2 ASP    43       4.848  21.847  36.621  1.00 37.54           O
ATOM    332  C   ASP    43       8.256  19.775  34.098  1.00 37.54           C
ATOM    333  O   ASP    43       7.837  18.785  33.503  1.00 37.54           O
ATOM    334  N   PRO    44       9.484  19.872  34.518  1.00 52.54           N
ATOM    335  CA  PRO    44      10.377  18.772  34.308  1.00 52.54           C
ATOM    336  CD  PRO    44      10.182  21.148  34.508  1.00 52.54           C
ATOM    337  CB  PRO    44      11.774  19.308  34.612  1.00 52.54           C
ATOM    338  CG  PRO    44      11.662  20.803  34.257  1.00 52.54           C
ATOM    339  C   PRO    44       9.982  17.570  35.102  1.00 52.54           C
ATOM    340  O   PRO    44      10.297  16.457  34.684  1.00 52.54           O
ATOM    341  N   GLU    45       9.329  17.759  36.263  1.00 63.68           N
ATOM    342  CA  GLU    45       8.941  16.622  37.041  1.00 63.68           C
ATOM    343  CB  GLU    45       8.358  17.020  38.406  1.00 63.68           C
ATOM    344  CG  GLU    45       8.446  15.911  39.454  1.00 63.68           C
ATOM    345  CD  GLU    45       7.673  14.701  38.955  1.00 63.68           C
ATOM    346  OE1 GLU    45       6.477  14.871  38.598  1.00 63.68           O
ATOM    347  OE2 GLU    45       8.267  13.590  38.925  1.00 63.68           O
ATOM    348  C   GLU    45       7.874  15.908  36.274  1.00 63.68           C
ATOM    349  O   GLU    45       7.883  14.682  36.158  1.00 63.68           O
ATOM    350  N   ALA    46       6.927  16.685  35.714  1.00 15.88           N
ATOM    351  CA  ALA    46       5.825  16.143  34.973  1.00 15.88           C
ATOM    352  CB  ALA    46       4.839  17.222  34.494  1.00 15.88           C
ATOM    353  C   ALA    46       6.368  15.463  33.758  1.00 15.88           C
ATOM    354  O   ALA    46       5.882  14.412  33.347  1.00 15.88           O
ATOM    355  N   PHE    47       7.400  16.073  33.149  1.00 40.34           N
ATOM    356  CA  PHE    47       8.028  15.589  31.956  1.00 40.34           C
ATOM    357  CB  PHE    47       9.091  16.592  31.464  1.00 40.34           C
ATOM    358  CG  PHE    47       9.784  16.082  30.250  1.00 40.34           C
ATOM    359  CD1 PHE    47       9.093  15.834  29.087  1.00 40.34           C
ATOM    360  CD2 PHE    47      11.146  15.903  30.266  1.00 40.34           C
ATOM    361  CE1 PHE    47       9.750  15.376  27.970  1.00 40.34           C
ATOM    362  CE2 PHE    47      11.809  15.446  29.151  1.00 40.34           C
ATOM    363  CZ  PHE    47      11.109  15.178  28.001  1.00 40.34           C
ATOM    364  C   PHE    47       8.655  14.256  32.230  1.00 40.34           C
ATOM    365  O   PHE    47       8.573  13.347  31.404  1.00 40.34           O
ATOM    366  N   ALA    48       9.315  14.107  33.394  1.00 16.32           N
ATOM    367  CA  ALA    48       9.945  12.862  33.737  1.00 16.32           C
ATOM    368  CB  ALA    48      10.714  12.934  35.068  1.00 16.32           C
ATOM    369  C   ALA    48       8.899  11.800  33.889  1.00 16.32           C
ATOM    370  O   ALA    48       9.071  10.678  33.415  1.00 16.32           O
ATOM    371  N   LYS    49       7.777  12.130  34.557  1.00 89.45           N
ATOM    372  CA  LYS    49       6.758  11.146  34.772  1.00 89.45           C
ATOM    373  CB  LYS    49       5.599  11.613  35.666  1.00 89.45           C
ATOM    374  CG  LYS    49       4.666  10.451  36.008  1.00 89.45           C
ATOM    375  CD  LYS    49       5.334   9.383  36.881  1.00 89.45           C
ATOM    376  CE  LYS    49       4.606   8.035  36.895  1.00 89.45           C
ATOM    377  NZ  LYS    49       3.274   8.170  37.524  1.00 89.45           N
ATOM    378  C   LYS    49       6.178  10.753  33.449  1.00 89.45           C
ATOM    379  O   LYS    49       5.842   9.590  33.236  1.00 89.45           O
ATOM    380  N   ASN    50       6.039  11.725  32.529  1.00 18.56           N
ATOM    381  CA  ASN    50       5.476  11.462  31.235  1.00 18.56           C
ATOM    382  CB  ASN    50       5.345  12.729  30.366  1.00 18.56           C
ATOM    383  CG  ASN    50       4.283  13.636  30.975  1.00 18.56           C
ATOM    384  OD1 ASN    50       3.409  13.188  31.713  1.00 18.56           O
ATOM    385  ND2 ASN    50       4.356  14.955  30.648  1.00 18.56           N
ATOM    386  C   ASN    50       6.373  10.512  30.502  1.00 18.56           C
ATOM    387  O   ASN    50       5.899   9.630  29.789  1.00 18.56           O
ATOM    388  N   ARG    51       7.704  10.674  30.646  1.00 63.00           N
ATOM    389  CA  ARG    51       8.628   9.808  29.965  1.00 63.00           C
ATOM    390  CB  ARG    51      10.098  10.071  30.331  1.00 63.00           C
ATOM    391  CG  ARG    51      10.603  11.494  30.118  1.00 63.00           C
ATOM    392  CD  ARG    51      12.055  11.646  30.572  1.00 63.00           C
ATOM    393  NE  ARG    51      12.340  13.098  30.708  1.00 63.00           N
ATOM    394  CZ  ARG    51      13.136  13.542  31.724  1.00 63.00           C
ATOM    395  NH1 ARG    51      13.663  12.657  32.620  1.00 63.00           N
ATOM    396  NH2 ARG    51      13.402  14.875  31.840  1.00 63.00           N
ATOM    397  C   ARG    51       8.396   8.418  30.465  1.00 63.00           C
ATOM    398  O   ARG    51       8.371   7.464  29.690  1.00 63.00           O
ATOM    399  N   ALA    52       8.226   8.281  31.795  1.00 16.00           N
ATOM    400  CA  ALA    52       8.069   6.992  32.406  1.00 16.00           C
ATOM    401  CB  ALA    52       7.941   7.068  33.937  1.00 16.00           C
ATOM    402  C   ALA    52       6.825   6.347  31.881  1.00 16.00           C
ATOM    403  O   ALA    52       6.826   5.164  31.543  1.00 16.00           O
ATOM    404  N   LEU    53       5.731   7.124  31.781  1.00 25.32           N
ATOM    405  CA  LEU    53       4.478   6.600  31.322  1.00 25.32           C
ATOM    406  CB  LEU    53       3.363   7.660  31.340  1.00 25.32           C
ATOM    407  CG  LEU    53       2.986   8.142  32.754  1.00 25.32           C
ATOM    408  CD1 LEU    53       1.871   9.198  32.712  1.00 25.32           C
ATOM    409  CD2 LEU    53       2.643   6.954  33.667  1.00 25.32           C
ATOM    410  C   LEU    53       4.649   6.142  29.905  1.00 25.32           C
ATOM    411  O   LEU    53       4.195   5.061  29.533  1.00 25.32           O
ATOM    412  N   GLU    54       5.343   6.947  29.079  1.00 56.29           N
ATOM    413  CA  GLU    54       5.505   6.651  27.682  1.00 56.29           C
ATOM    414  CB  GLU    54       6.357   7.717  26.965  1.00 56.29           C
ATOM    415  CG  GLU    54       6.595   7.454  25.474  1.00 56.29           C
ATOM    416  CD  GLU    54       5.544   8.195  24.664  1.00 56.29           C
ATOM    417  OE1 GLU    54       4.827   9.042  25.259  1.00 56.29           O
ATOM    418  OE2 GLU    54       5.455   7.935  23.434  1.00 56.29           O
ATOM    419  C   GLU    54       6.235   5.353  27.501  1.00 56.29           C
ATOM    420  O   GLU    54       5.805   4.497  26.729  1.00 56.29           O
ATOM    421  N   VAL    55       7.362   5.172  28.215  1.00 23.43           N
ATOM    422  CA  VAL    55       8.184   4.006  28.050  1.00 23.43           C
ATOM    423  CB  VAL    55       9.452   4.085  28.853  1.00 23.43           C
ATOM    424  CG1 VAL    55      10.211   2.755  28.710  1.00 23.43           C
ATOM    425  CG2 VAL    55      10.255   5.311  28.387  1.00 23.43           C
ATOM    426  C   VAL    55       7.455   2.774  28.493  1.00 23.43           C
ATOM    427  O   VAL    55       7.471   1.753  27.809  1.00 23.43           O
ATOM    428  N   ILE    56       6.797   2.831  29.662  1.00 25.60           N
ATOM    429  CA  ILE    56       6.120   1.682  30.190  1.00 25.60           C
ATOM    430  CB  ILE    56       5.624   1.928  31.581  1.00 25.60           C
ATOM    431  CG2 ILE    56       4.796   0.716  32.045  1.00 25.60           C
ATOM    432  CG1 ILE    56       6.841   2.218  32.473  1.00 25.60           C
ATOM    433  CD1 ILE    56       6.487   2.824  33.823  1.00 25.60           C
ATOM    434  C   ILE    56       4.980   1.320  29.287  1.00 25.60           C
ATOM    435  O   ILE    56       4.762   0.144  29.001  1.00 25.60           O
ATOM    436  N   HIS    57       4.220   2.325  28.809  1.00 28.01           N
ATOM    437  CA  HIS    57       3.119   2.054  27.929  1.00 28.01           C
ATOM    438  ND1 HIS    57       1.589   4.558  29.644  1.00 28.01           N
ATOM    439  CG  HIS    57       1.303   3.723  28.587  1.00 28.01           C
ATOM    440  CB  HIS    57       2.293   3.296  27.541  1.00 28.01           C
ATOM    441  NE2 HIS    57      -0.563   4.033  29.820  1.00 28.01           N
ATOM    442  CD2 HIS    57      -0.016   3.412  28.711  1.00 28.01           C
ATOM    443  CE1 HIS    57       0.440   4.710  30.348  1.00 28.01           C
ATOM    444  C   HIS    57       3.644   1.456  26.660  1.00 28.01           C
ATOM    445  O   HIS    57       3.036   0.547  26.097  1.00 28.01           O
ATOM    446  N   GLY    58       4.789   1.962  26.167  1.00 12.05           N
ATOM    447  CA  GLY    58       5.329   1.472  24.932  1.00 12.05           C
ATOM    448  C   GLY    58       5.695   0.024  25.069  1.00 12.05           C
ATOM    449  O   GLY    58       5.440  -0.773  24.168  1.00 12.05           O
ATOM    450  N   ARG    59       6.332  -0.351  26.194  1.00 50.66           N
ATOM    451  CA  ARG    59       6.765  -1.706  26.399  1.00 50.66           C
ATOM    452  CB  ARG    59       7.585  -1.868  27.688  1.00 50.66           C
ATOM    453  CG  ARG    59       8.938  -1.160  27.630  1.00 50.66           C
ATOM    454  CD  ARG    59       9.718  -1.206  28.945  1.00 50.66           C
ATOM    455  NE  ARG    59      11.052  -0.592  28.686  1.00 50.66           N
ATOM    456  CZ  ARG    59      11.864  -0.241  29.724  1.00 50.66           C
ATOM    457  NH1 ARG    59      11.447  -0.427  31.012  1.00 50.66           N
ATOM    458  NH2 ARG    59      13.089   0.301  29.472  1.00 50.66           N
ATOM    459  C   ARG    59       5.584  -2.621  26.502  1.00 50.66           C
ATOM    460  O   ARG    59       5.566  -3.692  25.897  1.00 50.66           O
ATOM    461  N   TRP    60       4.558  -2.224  27.277  1.00 35.15           N
ATOM    462  CA  TRP    60       3.409  -3.069  27.439  1.00 35.15           C
ATOM    463  CB  TRP    60       2.370  -2.530  28.437  1.00 35.15           C
ATOM    464  CG  TRP    60       2.761  -2.653  29.891  1.00 35.15           C
ATOM    465  CD2 TRP    60       2.580  -3.853  30.660  1.00 35.15           C
ATOM    466  CD1 TRP    60       3.311  -1.733  30.733  1.00 35.15           C
ATOM    467  NE1 TRP    60       3.477  -2.282  31.984  1.00 35.15           N
ATOM    468  CE2 TRP    60       3.032  -3.586  31.952  1.00 35.15           C
ATOM    469  CE3 TRP    60       2.076  -5.075  30.317  1.00 35.15           C
ATOM    470  CZ2 TRP    60       2.986  -4.543  32.926  1.00 35.15           C
ATOM    471  CZ3 TRP    60       2.032  -6.038  31.300  1.00 35.15           C
ATOM    472  CH2 TRP    60       2.478  -5.776  32.580  1.00 35.15           C
ATOM    473  C   TRP    60       2.729  -3.215  26.116  1.00 35.15           C
ATOM    474  O   TRP    60       2.265  -4.297  25.764  1.00 35.15           O
ATOM    475  N   ALA    61       2.642  -2.110  25.353  1.00 21.97           N
ATOM    476  CA  ALA    61       1.989  -2.093  24.075  1.00 21.97           C
ATOM    477  CB  ALA    61       1.946  -0.684  23.454  1.00 21.97           C
ATOM    478  C   ALA    61       2.716  -2.982  23.117  1.00 21.97           C
ATOM    479  O   ALA    61       2.090  -3.599  22.258  1.00 21.97           O
ATOM    480  N   MET    62       4.062  -3.028  23.188  1.00 19.03           N
ATOM    481  CA  MET    62       4.792  -3.886  22.297  1.00 19.03           C
ATOM    482  CB  MET    62       6.320  -3.748  22.421  1.00 19.03           C
ATOM    483  CG  MET    62       6.846  -2.403  21.915  1.00 19.03           C
ATOM    484  SD  MET    62       8.654  -2.218  21.977  1.00 19.03           S
ATOM    485  CE  MET    62       8.747  -1.909  23.764  1.00 19.03           C
ATOM    486  C   MET    62       4.423  -5.306  22.597  1.00 19.03           C
ATOM    487  O   MET    62       4.179  -6.101  21.690  1.00 19.03           O
ATOM    488  N   LEU    63       4.353  -5.661  23.894  1.00 22.44           N
ATOM    489  CA  LEU    63       4.008  -7.003  24.254  1.00 22.44           C
ATOM    490  CB  LEU    63       4.067  -7.265  25.769  1.00 22.44           C
ATOM    491  CG  LEU    63       5.490  -7.175  26.355  1.00 22.44           C
ATOM    492  CD1 LEU    63       5.501  -7.505  27.857  1.00 22.44           C
ATOM    493  CD2 LEU    63       6.481  -8.031  25.547  1.00 22.44           C
ATOM    494  C   LEU    63       2.605  -7.259  23.795  1.00 22.44           C
ATOM    495  O   LEU    63       2.303  -8.328  23.269  1.00 22.44           O
ATOM    496  N   GLY    64       1.711  -6.267  23.982  1.00 15.93           N
ATOM    497  CA  GLY    64       0.322  -6.411  23.645  1.00 15.93           C
ATOM    498  C   GLY    64       0.131  -6.586  22.168  1.00 15.93           C
ATOM    499  O   GLY    64      -0.672  -7.412  21.738  1.00 15.93           O
ATOM    500  N   ALA    65       0.843  -5.791  21.345  1.00 17.12           N
ATOM    501  CA  ALA    65       0.671  -5.857  19.921  1.00 17.12           C
ATOM    502  CB  ALA    65       1.513  -4.811  19.172  1.00 17.12           C
ATOM    503  C   ALA    65       1.099  -7.203  19.435  1.00 17.12           C
ATOM    504  O   ALA    65       0.428  -7.814  18.603  1.00 17.12           O
ATOM    505  N   LEU    66       2.237  -7.708  19.944  1.00 74.73           N
ATOM    506  CA  LEU    66       2.713  -8.978  19.484  1.00 74.73           C
ATOM    507  CB  LEU    66       4.077  -9.365  20.096  1.00 74.73           C
ATOM    508  CG  LEU    66       4.786 -10.589  19.467  1.00 74.73           C
ATOM    509  CD1 LEU    66       6.121 -10.848  20.176  1.00 74.73           C
ATOM    510  CD2 LEU    66       3.924 -11.860  19.427  1.00 74.73           C
ATOM    511  C   LEU    66       1.701 -10.003  19.896  1.00 74.73           C
ATOM    512  O   LEU    66       1.371 -10.905  19.130  1.00 74.73           O
ATOM    513  N   GLY    67       1.174  -9.874  21.127  1.00 21.13           N
ATOM    514  CA  GLY    67       0.251 -10.818  21.689  1.00 21.13           C
ATOM    515  C   GLY    67      -1.025 -10.850  20.906  1.00 21.13           C
ATOM    516  O   GLY    67      -1.691 -11.881  20.861  1.00 21.13           O
ATOM    517  N   CYS    68      -1.476  -9.696  20.382  1.00 31.11           N
ATOM    518  CA  CYS    68      -2.673  -9.676  19.589  1.00 31.11           C
ATOM    519  CB  CYS    68      -3.191  -8.250  19.318  1.00 31.11           C
ATOM    520  SG  CYS    68      -3.812  -7.435  20.820  1.00 31.11           S
ATOM    521  C   CYS    68      -2.448 -10.324  18.254  1.00 31.11           C
ATOM    522  O   CYS    68      -3.292 -11.076  17.769  1.00 31.11           O
ATOM    523  N   ILE    69      -1.308 -10.004  17.606  1.00 85.28           N
ATOM    524  CA  ILE    69      -0.993 -10.478  16.286  1.00 85.28           C
ATOM    525  CB  ILE    69       0.200  -9.779  15.697  1.00 85.28           C
ATOM    526  CG2 ILE    69       0.582 -10.499  14.394  1.00 85.28           C
ATOM    527  CG1 ILE    69      -0.101  -8.283  15.498  1.00 85.28           C
ATOM    528  CD1 ILE    69      -1.242  -8.020  14.517  1.00 85.28           C
ATOM    529  C   ILE    69      -0.700 -11.951  16.260  1.00 85.28           C
ATOM    530  O   ILE    69      -1.212 -12.673  15.404  1.00 85.28           O
ATOM    531  N   THR    70       0.109 -12.442  17.219  1.00119.90           N
ATOM    532  CA  THR    70       0.638 -13.775  17.125  1.00119.90           C
ATOM    533  CB  THR    70       1.829 -14.029  18.031  1.00119.90           C
ATOM    534  OG1 THR    70       2.460 -15.241  17.654  1.00119.90           O
ATOM    535  CG2 THR    70       1.450 -14.068  19.517  1.00119.90           C
ATOM    536  C   THR    70      -0.387 -14.888  17.187  1.00119.90           C
ATOM    537  O   THR    70      -0.214 -15.845  16.434  1.00119.90           O
ATOM    538  N   PRO    71      -1.436 -14.912  17.974  1.00 60.04           N
ATOM    539  CA  PRO    71      -2.292 -16.072  17.954  1.00 60.04           C
ATOM    540  CD  PRO    71      -1.539 -14.182  19.226  1.00 60.04           C
ATOM    541  CB  PRO    71      -3.227 -15.927  19.152  1.00 60.04           C
ATOM    542  CG  PRO    71      -2.429 -15.051  20.132  1.00 60.04           C
ATOM    543  C   PRO    71      -3.019 -16.278  16.662  1.00 60.04           C
ATOM    544  O   PRO    71      -3.166 -17.422  16.238  1.00 60.04           O
ATOM    545  N   GLU    72      -3.506 -15.195  16.029  1.00 36.25           N
ATOM    546  CA  GLU    72      -4.266 -15.325  14.821  1.00 36.25           C
ATOM    547  CB  GLU    72      -4.997 -14.029  14.430  1.00 36.25           C
ATOM    548  CG  GLU    72      -6.073 -14.238  13.362  1.00 36.25           C
ATOM    549  CD  GLU    72      -6.979 -13.014  13.362  1.00 36.25           C
ATOM    550  OE1 GLU    72      -6.685 -12.058  14.130  1.00 36.25           O
ATOM    551  OE2 GLU    72      -7.982 -13.022  12.602  1.00 36.25           O
ATOM    552  C   GLU    72      -3.365 -15.734  13.701  1.00 36.25           C
ATOM    553  O   GLU    72      -3.785 -16.451  12.795  1.00 36.25           O
ATOM    554  N   VAL    73      -2.109 -15.247  13.704  1.00 26.82           N
ATOM    555  CA  VAL    73      -1.197 -15.628  12.664  1.00 26.82           C
ATOM    556  CB  VAL    73       0.086 -14.852  12.652  1.00 26.82           C
ATOM    557  CG1 VAL    73      -0.231 -13.409  12.235  1.00 26.82           C
ATOM    558  CG2 VAL    73       0.741 -14.941  14.032  1.00 26.82           C
ATOM    559  C   VAL    73      -0.923 -17.095  12.778  1.00 26.82           C
ATOM    560  O   VAL    73      -0.850 -17.804  11.777  1.00 26.82           O
ATOM    561  N   LEU    74      -0.778 -17.594  14.017  1.00 31.18           N
ATOM    562  CA  LEU    74      -0.551 -18.991  14.242  1.00 31.18           C
ATOM    563  CB  LEU    74      -0.356 -19.305  15.732  1.00 31.18           C
ATOM    564  CG  LEU    74       0.900 -18.626  16.303  1.00 31.18           C
ATOM    565  CD1 LEU    74       1.085 -18.945  17.792  1.00 31.18           C
ATOM    566  CD2 LEU    74       2.139 -18.970  15.464  1.00 31.18           C
ATOM    567  C   LEU    74      -1.772 -19.714  13.758  1.00 31.18           C
ATOM    568  O   LEU    74      -1.704 -20.833  13.256  1.00 31.18           O
ATOM    569  N   GLN    75      -2.960 -19.118  13.937  1.00 39.98           N
ATOM    570  CA  GLN    75      -4.115 -19.814  13.463  1.00 39.98           C
ATOM    571  CB  GLN    75      -5.430 -19.115  13.850  1.00 39.98           C
ATOM    572  CG  GLN    75      -6.679 -19.844  13.345  1.00 39.98           C
ATOM    573  CD  GLN    75      -6.737 -21.209  14.012  1.00 39.98           C
ATOM    574  OE1 GLN    75      -6.364 -22.217  13.414  1.00 39.98           O
ATOM    575  NE2 GLN    75      -7.211 -21.247  15.286  1.00 39.98           N
ATOM    576  C   GLN    75      -4.095 -19.911  11.965  1.00 39.98           C
ATOM    577  O   GLN    75      -4.248 -20.997  11.410  1.00 39.98           O
ATOM    578  N   LYS    76      -3.902 -18.771  11.266  1.00135.74           N
ATOM    579  CA  LYS    76      -4.010 -18.776   9.832  1.00135.74           C
ATOM    580  CB  LYS    76      -4.054 -17.357   9.238  1.00135.74           C
ATOM    581  CG  LYS    76      -5.158 -16.482   9.836  1.00135.74           C
ATOM    582  CD  LYS    76      -6.544 -17.130   9.817  1.00135.74           C
ATOM    583  CE  LYS    76      -7.040 -17.515   8.424  1.00135.74           C
ATOM    584  NZ  LYS    76      -8.261 -18.345   8.544  1.00135.74           N
ATOM    585  C   LYS    76      -2.881 -19.497   9.145  1.00135.74           C
ATOM    586  O   LYS    76      -3.108 -20.429   8.374  1.00135.74           O
ATOM    587  N   TRP    77      -1.632 -19.041   9.382  1.00 63.76           N
ATOM    588  CA  TRP    77      -0.459 -19.555   8.720  1.00 63.76           C
ATOM    589  CB  TRP    77       0.740 -18.620   8.929  1.00 63.76           C
ATOM    590  CG  TRP    77       0.520 -17.237   8.372  1.00 63.76           C
ATOM    591  CD2 TRP    77       1.341 -16.106   8.696  1.00 63.76           C
ATOM    592  CD1 TRP    77      -0.448 -16.785   7.524  1.00 63.76           C
ATOM    593  NE1 TRP    77      -0.282 -15.440   7.299  1.00 63.76           N
ATOM    594  CE2 TRP    77       0.816 -15.009   8.016  1.00 63.76           C
ATOM    595  CE3 TRP    77       2.439 -15.993   9.499  1.00 63.76           C
ATOM    596  CZ2 TRP    77       1.385 -13.772   8.130  1.00 63.76           C
ATOM    597  CZ3 TRP    77       3.013 -14.746   9.608  1.00 63.76           C
ATOM    598  CH2 TRP    77       2.497 -13.657   8.937  1.00 63.76           C
ATOM    599  C   TRP    77      -0.029 -20.900   9.215  1.00 63.76           C
ATOM    600  O   TRP    77       0.024 -21.866   8.456  1.00 63.76           O
ATOM    601  N   VAL    78       0.274 -20.997  10.529  1.00 40.50           N
ATOM    602  CA  VAL    78       0.828 -22.220  11.028  1.00 40.50           C
ATOM    603  CB  VAL    78       1.702 -22.116  12.255  1.00 40.50           C
ATOM    604  CG1 VAL    78       2.947 -21.305  11.891  1.00 40.50           C
ATOM    605  CG2 VAL    78       0.923 -21.532  13.435  1.00 40.50           C
ATOM    606  C   VAL    78      -0.255 -23.197  11.297  1.00 40.50           C
ATOM    607  O   VAL    78      -1.411 -22.831  11.505  1.00 40.50           O
ATOM    608  N   ARG    79       0.105 -24.494  11.257  1.00 63.61           N
ATOM    609  CA  ARG    79      -0.880 -25.496  11.503  1.00 63.61           C
ATOM    610  CB  ARG    79      -0.463 -26.886  11.004  1.00 63.61           C
ATOM    611  CG  ARG    79      -1.505 -27.962  11.306  1.00 63.61           C
ATOM    612  CD  ARG    79      -1.007 -29.385  11.051  1.00 63.61           C
ATOM    613  NE  ARG    79      -2.066 -30.321  11.523  1.00 63.61           N
ATOM    614  CZ  ARG    79      -1.851 -31.668  11.471  1.00 63.61           C
ATOM    615  NH1 ARG    79      -0.663 -32.150  11.005  1.00 63.61           N
ATOM    616  NH2 ARG    79      -2.827 -32.528  11.883  1.00 63.61           N
ATOM    617  C   ARG    79      -1.040 -25.594  12.985  1.00 63.61           C
ATOM    618  O   ARG    79      -0.515 -26.507  13.621  1.00 63.61           O
ATOM    619  N   VAL    80      -1.780 -24.634  13.571  1.00 29.99           N
ATOM    620  CA  VAL    80      -2.070 -24.654  14.972  1.00 29.99           C
ATOM    621  CB  VAL    80      -1.263 -23.659  15.764  1.00 29.99           C
ATOM    622  CG1 VAL    80      -1.731 -23.694  17.228  1.00 29.99           C
ATOM    623  CG2 VAL    80       0.231 -23.982  15.590  1.00 29.99           C
ATOM    624  C   VAL    80      -3.510 -24.258  15.084  1.00 29.99           C
ATOM    625  O   VAL    80      -3.943 -23.291  14.456  1.00 29.99           O
ATOM    626  N   ASP    81      -4.296 -24.999  15.891  1.00 27.79           N
ATOM    627  CA  ASP    81      -5.701 -24.716  16.005  1.00 27.79           C
ATOM    628  CB  ASP    81      -6.589 -25.954  15.792  1.00 27.79           C
ATOM    629  CG  ASP    81      -6.461 -26.403  14.344  1.00 27.79           C
ATOM    630  OD1 ASP    81      -5.948 -25.605  13.516  1.00 27.79           O
ATOM    631  OD2 ASP    81      -6.880 -27.553  14.048  1.00 27.79           O
ATOM    632  C   ASP    81      -5.972 -24.242  17.398  1.00 27.79           C
ATOM    633  O   ASP    81      -5.407 -24.761  18.360  1.00 27.79           O
ATOM    634  N   PHE    82      -6.859 -23.234  17.535  1.00 45.15           N
ATOM    635  CA  PHE    82      -7.182 -22.715  18.834  1.00 45.15           C
ATOM    636  CB  PHE    82      -6.855 -21.222  19.033  1.00 45.15           C
ATOM    637  CG  PHE    82      -5.399 -20.986  18.831  1.00 45.15           C
ATOM    638  CD1 PHE    82      -4.469 -21.495  19.705  1.00 45.15           C
ATOM    639  CD2 PHE    82      -4.966 -20.215  17.777  1.00 45.15           C
ATOM    640  CE1 PHE    82      -3.126 -21.261  19.514  1.00 45.15           C
ATOM    641  CE2 PHE    82      -3.626 -19.976  17.579  1.00 45.15           C
ATOM    642  CZ  PHE    82      -2.702 -20.503  18.448  1.00 45.15           C
ATOM    643  C   PHE    82      -8.667 -22.790  19.008  1.00 45.15           C
ATOM    644  O   PHE    82      -9.417 -22.926  18.043  1.00 45.15           O
ATOM    645  N   LYS    83      -9.123 -22.775  20.277  1.00 80.67           N
ATOM    646  CA  LYS    83     -10.529 -22.698  20.548  1.00 80.67           C
ATOM    647  CB  LYS    83     -10.878 -22.897  22.032  1.00 80.67           C
ATOM    648  CG  LYS    83     -10.885 -24.363  22.462  1.00 80.67           C
ATOM    649  CD  LYS    83     -11.956 -25.184  21.740  1.00 80.67           C
ATOM    650  CE  LYS    83     -12.022 -26.643  22.189  1.00 80.67           C
ATOM    651  NZ  LYS    83     -13.095 -27.350  21.453  1.00 80.67           N
ATOM    652  C   LYS    83     -11.001 -21.333  20.151  1.00 80.67           C
ATOM    653  O   LYS    83     -12.093 -21.185  19.605  1.00 80.67           O
ATOM    654  N   GLU    84     -10.197 -20.288  20.450  1.00 83.86           N
ATOM    655  CA  GLU    84     -10.566 -18.943  20.084  1.00 83.86           C
ATOM    656  CB  GLU    84     -11.272 -18.212  21.238  1.00 83.86           C
ATOM    657  CG  GLU    84     -11.815 -16.837  20.858  1.00 83.86           C
ATOM    658  CD  GLU    84     -13.059 -17.048  20.008  1.00 83.86           C
ATOM    659  OE1 GLU    84     -13.849 -17.974  20.340  1.00 83.86           O
ATOM    660  OE2 GLU    84     -13.235 -16.292  19.016  1.00 83.86           O
ATOM    661  C   GLU    84      -9.299 -18.182  19.789  1.00 83.86           C
ATOM    662  O   GLU    84      -8.567 -17.792  20.695  1.00 83.86           O
ATOM    663  N   PRO    85      -9.030 -17.975  18.527  1.00 72.72           N
ATOM    664  CA  PRO    85      -7.832 -17.306  18.067  1.00 72.72           C
ATOM    665  CD  PRO    85      -9.629 -18.802  17.494  1.00 72.72           C
ATOM    666  CB  PRO    85      -7.621 -17.783  16.627  1.00 72.72           C
ATOM    667  CG  PRO    85      -9.000 -18.304  16.187  1.00 72.72           C
ATOM    668  C   PRO    85      -7.804 -15.806  18.157  1.00 72.72           C
ATOM    669  O   PRO    85      -6.728 -15.240  17.958  1.00 72.72           O
ATOM    670  N   VAL    86      -8.942 -15.135  18.419  1.00 36.87           N
ATOM    671  CA  VAL    86      -8.967 -13.696  18.356  1.00 36.87           C
ATOM    672  CB  VAL    86     -10.274 -13.173  17.835  1.00 36.87           C
ATOM    673  CG1 VAL    86     -10.222 -11.638  17.802  1.00 36.87           C
ATOM    674  CG2 VAL    86     -10.530 -13.818  16.463  1.00 36.87           C
ATOM    675  C   VAL    86      -8.742 -13.127  19.728  1.00 36.87           C
ATOM    676  O   VAL    86      -9.257 -13.634  20.722  1.00 36.87           O
ATOM    677  N   TRP    87      -7.970 -12.022  19.793  1.00 42.85           N
ATOM    678  CA  TRP    87      -7.531 -11.412  21.021  1.00 42.85           C
ATOM    679  CB  TRP    87      -6.527 -10.266  20.795  1.00 42.85           C
ATOM    680  CG  TRP    87      -7.044  -9.115  19.966  1.00 42.85           C
ATOM    681  CD2 TRP    87      -7.670  -7.941  20.509  1.00 42.85           C
ATOM    682  CD1 TRP    87      -7.006  -8.943  18.615  1.00 42.85           C
ATOM    683  NE1 TRP    87      -7.573  -7.738  18.278  1.00 42.85           N
ATOM    684  CE2 TRP    87      -7.985  -7.110  19.434  1.00 42.85           C
ATOM    685  CE3 TRP    87      -7.955  -7.583  21.794  1.00 42.85           C
ATOM    686  CZ2 TRP    87      -8.593  -5.903  19.631  1.00 42.85           C
ATOM    687  CZ3 TRP    87      -8.571  -6.367  21.990  1.00 42.85           C
ATOM    688  CH2 TRP    87      -8.885  -5.543  20.928  1.00 42.85           C
ATOM    689  C   TRP    87      -8.662 -10.878  21.844  1.00 42.85           C
ATOM    690  O   TRP    87      -8.670 -11.058  23.061  1.00 42.85           O
ATOM    691  N   PHE    88      -9.647 -10.195  21.234  1.00 56.82           N
ATOM    692  CA  PHE    88     -10.685  -9.624  22.046  1.00 56.82           C
ATOM    693  CB  PHE    88     -11.585  -8.587  21.335  1.00 56.82           C
ATOM    694  CG  PHE    88     -12.313  -9.164  20.173  1.00 56.82           C
ATOM    695  CD1 PHE    88     -13.515  -9.810  20.346  1.00 56.82           C
ATOM    696  CD2 PHE    88     -11.800  -9.035  18.904  1.00 56.82           C
ATOM    697  CE1 PHE    88     -14.186 -10.334  19.267  1.00 56.82           C
ATOM    698  CE2 PHE    88     -12.468  -9.556  17.821  1.00 56.82           C
ATOM    699  CZ  PHE    88     -13.663 -10.208  18.002  1.00 56.82           C
ATOM    700  C   PHE    88     -11.501 -10.702  22.688  1.00 56.82           C
ATOM    701  O   PHE    88     -12.033 -10.480  23.770  1.00 56.82           O
ATOM    702  N   LYS    89     -11.713 -11.833  21.983  1.00 99.13           N
ATOM    703  CA  LYS    89     -12.402 -13.018  22.438  1.00 99.13           C
ATOM    704  CB  LYS    89     -13.060 -13.808  21.298  1.00 99.13           C
ATOM    705  CG  LYS    89     -14.385 -13.168  20.873  1.00 99.13           C
ATOM    706  CD  LYS    89     -14.971 -13.723  19.575  1.00 99.13           C
ATOM    707  CE  LYS    89     -16.450 -13.377  19.380  1.00 99.13           C
ATOM    708  NZ  LYS    89     -16.626 -11.915  19.232  1.00 99.13           N
ATOM    709  C   LYS    89     -11.553 -13.949  23.267  1.00 99.13           C
ATOM    710  O   LYS    89     -12.078 -14.862  23.899  1.00 99.13           O
ATOM    711  N   ALA    90     -10.218 -13.782  23.258  1.00 41.54           N
ATOM    712  CA  ALA    90      -9.291 -14.711  23.857  1.00 41.54           C
ATOM    713  CB  ALA    90      -7.827 -14.258  23.719  1.00 41.54           C
ATOM    714  C   ALA    90      -9.553 -14.932  25.318  1.00 41.54           C
ATOM    715  O   ALA    90      -9.302 -16.024  25.821  1.00 41.54           O
ATOM    716  N   GLY    91     -10.018 -13.912  26.055  1.00 22.08           N
ATOM    717  CA  GLY    91     -10.230 -14.049  27.470  1.00 22.08           C
ATOM    718  C   GLY    91     -11.259 -15.107  27.785  1.00 22.08           C
ATOM    719  O   GLY    91     -11.123 -15.832  28.769  1.00 22.08           O
ATOM    720  N   SER    92     -12.318 -15.213  26.960  1.00 43.21           N
ATOM    721  CA  SER    92     -13.454 -16.069  27.191  1.00 43.21           C
ATOM    722  CB  SER    92     -14.611 -15.794  26.216  1.00 43.21           C
ATOM    723  OG  SER    92     -14.230 -16.142  24.893  1.00 43.21           O
ATOM    724  C   SER    92     -13.120 -17.527  27.061  1.00 43.21           C
ATOM    725  O   SER    92     -13.989 -18.373  27.259  1.00 43.21           O
ATOM    726  N   GLN    93     -11.874 -17.872  26.701  1.00 56.53           N
ATOM    727  CA  GLN    93     -11.481 -19.241  26.514  1.00 56.53           C
ATOM    728  CB  GLN    93     -10.074 -19.354  25.907  1.00 56.53           C
ATOM    729  CG  GLN    93      -9.802 -20.705  25.247  1.00 56.53           C
ATOM    730  CD  GLN    93      -8.539 -20.568  24.404  1.00 56.53           C
ATOM    731  OE1 GLN    93      -7.612 -21.368  24.518  1.00 56.53           O
ATOM    732  NE2 GLN    93      -8.504 -19.530  23.525  1.00 56.53           N
ATOM    733  C   GLN    93     -11.545 -19.965  27.830  1.00 56.53           C
ATOM    734  O   GLN    93     -11.730 -21.178  27.885  1.00 56.53           O
ATOM    735  N   ILE    94     -11.360 -19.229  28.935  1.00 63.49           N
ATOM    736  CA  ILE    94     -11.393 -19.763  30.266  1.00 63.49           C
ATOM    737  CB  ILE    94     -10.899 -18.752  31.254  1.00 63.49           C
ATOM    738  CG2 ILE    94      -9.400 -18.561  30.992  1.00 63.49           C
ATOM    739  CG1 ILE    94     -11.692 -17.448  31.162  1.00 63.49           C
ATOM    740  CD1 ILE    94     -11.172 -16.399  32.137  1.00 63.49           C
ATOM    741  C   ILE    94     -12.751 -20.335  30.585  1.00 63.49           C
ATOM    742  O   ILE    94     -12.866 -21.234  31.415  1.00 63.49           O
ATOM    743  N   PHE    95     -13.818 -19.765  29.995  1.00 55.69           N
ATOM    744  CA  PHE    95     -15.181 -20.216  30.136  1.00 55.69           C
ATOM    745  CB  PHE    95     -16.194 -19.152  29.685  1.00 55.69           C
ATOM    746  CG  PHE    95     -15.995 -18.015  30.627  1.00 55.69           C
ATOM    747  CD1 PHE    95     -16.519 -18.063  31.897  1.00 55.69           C
ATOM    748  CD2 PHE    95     -15.278 -16.908  30.240  1.00 55.69           C
ATOM    749  CE1 PHE    95     -16.334 -17.017  32.771  1.00 55.69           C
ATOM    750  CE2 PHE    95     -15.090 -15.859  31.109  1.00 55.69           C
ATOM    751  CZ  PHE    95     -15.616 -15.913  32.379  1.00 55.69           C
ATOM    752  C   PHE    95     -15.439 -21.488  29.372  1.00 55.69           C
ATOM    753  O   PHE    95     -16.340 -22.245  29.734  1.00 55.69           O
ATOM    754  N   SER    96     -14.705 -21.736  28.264  1.00 27.45           N
ATOM    755  CA  SER    96     -14.945 -22.897  27.445  1.00 27.45           C
ATOM    756  CB  SER    96     -13.951 -23.050  26.277  1.00 27.45           C
ATOM    757  OG  SER    96     -12.646 -23.316  26.771  1.00 27.45           O
ATOM    758  C   SER    96     -14.851 -24.124  28.297  1.00 27.45           C
ATOM    759  O   SER    96     -14.182 -24.136  29.330  1.00 27.45           O
ATOM    760  N   GLU    97     -15.561 -25.192  27.881  1.00 79.81           N
ATOM    761  CA  GLU    97     -15.622 -26.406  28.642  1.00 79.81           C
ATOM    762  CB  GLU    97     -16.689 -27.385  28.139  1.00 79.81           C
ATOM    763  CG  GLU    97     -17.122 -28.333  29.253  1.00 79.81           C
ATOM    764  CD  GLU    97     -17.661 -27.448  30.373  1.00 79.81           C
ATOM    765  OE1 GLU    97     -16.831 -26.806  31.071  1.00 79.81           O
ATOM    766  OE2 GLU    97     -18.908 -27.395  30.541  1.00 79.81           O
ATOM    767  C   GLU    97     -14.288 -27.089  28.646  1.00 79.81           C
ATOM    768  O   GLU    97     -13.917 -27.733  29.625  1.00 79.81           O
ATOM    769  N   GLY    98     -13.553 -26.984  27.522  1.00 26.25           N
ATOM    770  CA  GLY    98     -12.250 -27.553  27.323  1.00 26.25           C
ATOM    771  C   GLY    98     -11.249 -26.893  28.228  1.00 26.25           C
ATOM    772  O   GLY    98     -10.189 -27.450  28.510  1.00 26.25           O
ATOM    773  N   GLY    99     -11.514 -25.640  28.630  1.00 13.19           N
ATOM    774  CA  GLY    99     -10.592 -24.941  29.479  1.00 13.19           C
ATOM    775  C   GLY    99      -9.739 -24.110  28.579  1.00 13.19           C
ATOM    776  O   GLY    99      -9.942 -24.091  27.367  1.00 13.19           O
ATOM    777  N   LEU   100      -8.766 -23.384  29.163  1.00 47.31           N
ATOM    778  CA  LEU   100      -7.918 -22.538  28.376  1.00 47.31           C
ATOM    779  CB  LEU   100      -7.534 -21.241  29.108  1.00 47.31           C
ATOM    780  CG  LEU   100      -6.631 -20.312  28.280  1.00 47.31           C
ATOM    781  CD1 LEU   100      -7.440 -19.547  27.223  1.00 47.31           C
ATOM    782  CD2 LEU   100      -5.760 -19.418  29.169  1.00 47.31           C
ATOM    783  C   LEU   100      -6.636 -23.280  28.167  1.00 47.31           C
ATOM    784  O   LEU   100      -5.735 -23.223  29.004  1.00 47.31           O
ATOM    785  N   ASP   101      -6.526 -24.015  27.044  1.00 25.02           N
ATOM    786  CA  ASP   101      -5.298 -24.698  26.766  1.00 25.02           C
ATOM    787  CB  ASP   101      -5.457 -25.867  25.781  1.00 25.02           C
ATOM    788  CG  ASP   101      -6.191 -26.988  26.500  1.00 25.02           C
ATOM    789  OD1 ASP   101      -6.024 -27.095  27.742  1.00 25.02           O
ATOM    790  OD2 ASP   101      -6.929 -27.751  25.820  1.00 25.02           O
ATOM    791  C   ASP   101      -4.369 -23.703  26.150  1.00 25.02           C
ATOM    792  O   ASP   101      -4.759 -22.923  25.283  1.00 25.02           O
ATOM    793  N   TYR   102      -3.093 -23.721  26.574  1.00 34.21           N
ATOM    794  CA  TYR   102      -2.146 -22.801  26.021  1.00 34.21           C
ATOM    795  CB  TYR   102      -0.901 -22.619  26.907  1.00 34.21           C
ATOM    796  CG  TYR   102      -0.067 -21.529  26.330  1.00 34.21           C
ATOM    797  CD1 TYR   102      -0.389 -20.213  26.578  1.00 34.21           C
ATOM    798  CD2 TYR   102       1.036 -21.809  25.557  1.00 34.21           C
ATOM    799  CE1 TYR   102       0.368 -19.193  26.054  1.00 34.21           C
ATOM    800  CE2 TYR   102       1.797 -20.792  25.031  1.00 34.21           C
ATOM    801  CZ  TYR   102       1.465 -19.482  25.279  1.00 34.21           C
ATOM    802  OH  TYR   102       2.245 -18.438  24.740  1.00 34.21           O
ATOM    803  C   TYR   102      -1.716 -23.390  24.711  1.00 34.21           C
ATOM    804  O   TYR   102      -1.396 -24.574  24.633  1.00 34.21           O
ATOM    805  N   LEU   103      -1.731 -22.571  23.639  1.00 48.40           N
ATOM    806  CA  LEU   103      -1.348 -22.996  22.318  1.00 48.40           C
ATOM    807  CB  LEU   103       0.051 -23.640  22.236  1.00 48.40           C
ATOM    808  CG  LEU   103       1.213 -22.639  22.321  1.00 48.40           C
ATOM    809  CD1 LEU   103       2.578 -23.344  22.227  1.00 48.40           C
ATOM    810  CD2 LEU   103       1.050 -21.540  21.262  1.00 48.40           C
ATOM    811  C   LEU   103      -2.327 -24.007  21.808  1.00 48.40           C
ATOM    812  O   LEU   103      -2.094 -24.633  20.774  1.00 48.40           O
ATOM    813  N   GLY   104      -3.469 -24.176  22.499  1.00 11.74           N
ATOM    814  CA  GLY   104      -4.449 -25.118  22.045  1.00 11.74           C
ATOM    815  C   GLY   104      -3.975 -26.512  22.343  1.00 11.74           C
ATOM    816  O   GLY   104      -4.429 -27.464  21.712  1.00 11.74           O
ATOM    817  N   ASN   105      -3.051 -26.676  23.314  1.00 31.99           N
ATOM    818  CA  ASN   105      -2.543 -27.992  23.607  1.00 31.99           C
ATOM    819  CB  ASN   105      -1.004 -28.043  23.569  1.00 31.99           C
ATOM    820  CG  ASN   105      -0.546 -29.495  23.574  1.00 31.99           C
ATOM    821  OD1 ASN   105      -1.341 -30.422  23.725  1.00 31.99           O
ATOM    822  ND2 ASN   105       0.789 -29.700  23.409  1.00 31.99           N
ATOM    823  C   ASN   105      -2.973 -28.373  24.997  1.00 31.99           C
ATOM    824  O   ASN   105      -2.694 -27.662  25.961  1.00 31.99           O
ATOM    825  N   PRO   106      -3.660 -29.483  25.114  1.00 54.05           N
ATOM    826  CA  PRO   106      -4.127 -29.949  26.398  1.00 54.05           C
ATOM    827  CD  PRO   106      -4.546 -29.901  24.039  1.00 54.05           C
ATOM    828  CB  PRO   106      -5.154 -31.038  26.098  1.00 54.05           C
ATOM    829  CG  PRO   106      -5.711 -30.638  24.720  1.00 54.05           C
ATOM    830  C   PRO   106      -3.038 -30.386  27.330  1.00 54.05           C
ATOM    831  O   PRO   106      -3.262 -30.398  28.540  1.00 54.05           O
ATOM    832  N   ASN   107      -1.870 -30.789  26.801  1.00 39.74           N
ATOM    833  CA  ASN   107      -0.777 -31.192  27.640  1.00 39.74           C
ATOM    834  CB  ASN   107       0.384 -31.849  26.874  1.00 39.74           C
ATOM    835  CG  ASN   107       0.005 -33.308  26.659  1.00 39.74           C
ATOM    836  OD1 ASN   107      -0.173 -34.052  27.624  1.00 39.74           O
ATOM    837  ND2 ASN   107      -0.127 -33.733  25.373  1.00 39.74           N
ATOM    838  C   ASN   107      -0.265 -29.987  28.361  1.00 39.74           C
ATOM    839  O   ASN   107       0.271 -30.093  29.464  1.00 39.74           O
ATOM    840  N   LEU   108      -0.424 -28.804  27.739  1.00 60.75           N
ATOM    841  CA  LEU   108       0.080 -27.569  28.264  1.00 60.75           C
ATOM    842  CB  LEU   108       0.104 -26.426  27.236  1.00 60.75           C
ATOM    843  CG  LEU   108       1.099 -26.677  26.087  1.00 60.75           C
ATOM    844  CD1 LEU   108       1.145 -25.491  25.115  1.00 60.75           C
ATOM    845  CD2 LEU   108       2.490 -27.047  26.625  1.00 60.75           C
ATOM    846  C   LEU   108      -0.725 -27.132  29.457  1.00 60.75           C
ATOM    847  O   LEU   108      -1.379 -27.938  30.117  1.00 60.75           O
ATOM    848  N   VAL   109      -0.708 -25.809  29.735  1.00 48.02           N
ATOM    849  CA  VAL   109      -1.190 -25.202  30.950  1.00 48.02           C
ATOM    850  CB  VAL   109      -1.212 -23.704  30.856  1.00 48.02           C
ATOM    851  CG1 VAL   109      -1.748 -23.133  32.179  1.00 48.02           C
ATOM    852  CG2 VAL   109       0.201 -23.212  30.490  1.00 48.02           C
ATOM    853  C   VAL   109      -2.581 -25.652  31.308  1.00 48.02           C
ATOM    854  O   VAL   109      -2.805 -26.074  32.444  1.00 48.02           O
ATOM    855  N   HIS   110      -3.544 -25.594  30.367  1.00 54.48           N
ATOM    856  CA  HIS   110      -4.888 -26.061  30.612  1.00 54.48           C
ATOM    857  ND1 HIS   110      -7.237 -28.265  29.798  1.00 54.48           N
ATOM    858  CG  HIS   110      -6.379 -28.112  30.864  1.00 54.48           C
ATOM    859  CB  HIS   110      -4.974 -27.594  30.747  1.00 54.48           C
ATOM    860  NE2 HIS   110      -8.356 -28.908  31.606  1.00 54.48           N
ATOM    861  CD2 HIS   110      -7.079 -28.512  31.961  1.00 54.48           C
ATOM    862  CE1 HIS   110      -8.404 -28.743  30.298  1.00 54.48           C
ATOM    863  C   HIS   110      -5.519 -25.433  31.828  1.00 54.48           C
ATOM    864  O   HIS   110      -5.871 -26.135  32.775  1.00 54.48           O
ATOM    865  N   ALA   111      -5.671 -24.089  31.842  1.00 43.61           N
ATOM    866  CA  ALA   111      -6.286 -23.428  32.969  1.00 43.61           C
ATOM    867  CB  ALA   111      -5.987 -21.918  33.029  1.00 43.61           C
ATOM    868  C   ALA   111      -7.778 -23.576  32.926  1.00 43.61           C
ATOM    869  O   ALA   111      -8.406 -23.332  31.896  1.00 43.61           O
ATOM    870  N   GLN   112      -8.353 -24.118  34.026  1.00 75.18           N
ATOM    871  CA  GLN   112      -9.768 -24.235  34.261  1.00 75.18           C
ATOM    872  CB  GLN   112     -10.106 -25.469  35.114  1.00 75.18           C
ATOM    873  CG  GLN   112      -9.871 -26.809  34.418  1.00 75.18           C
ATOM    874  CD  GLN   112     -11.123 -27.152  33.625  1.00 75.18           C
ATOM    875  OE1 GLN   112     -11.547 -26.414  32.738  1.00 75.18           O
ATOM    876  NE2 GLN   112     -11.745 -28.312  33.966  1.00 75.18           N
ATOM    877  C   GLN   112     -10.380 -23.067  34.992  1.00 75.18           C
ATOM    878  O   GLN   112     -11.476 -22.625  34.649  1.00 75.18           O
ATOM    879  N   SER   113      -9.692 -22.545  36.037  1.00 38.01           N
ATOM    880  CA  SER   113     -10.345 -21.611  36.926  1.00 38.01           C
ATOM    881  CB  SER   113     -10.205 -21.994  38.408  1.00 38.01           C
ATOM    882  OG  SER   113     -10.863 -21.038  39.227  1.00 38.01           O
ATOM    883  C   SER   113      -9.770 -20.237  36.762  1.00 38.01           C
ATOM    884  O   SER   113      -8.560 -20.028  36.794  1.00 38.01           O
ATOM    885  N   ILE   114     -10.681 -19.261  36.584  1.00 67.78           N
ATOM    886  CA  ILE   114     -10.397 -17.870  36.385  1.00 67.78           C
ATOM    887  CB  ILE   114     -11.627 -17.082  36.038  1.00 67.78           C
ATOM    888  CG2 ILE   114     -11.266 -15.591  36.110  1.00 67.78           C
ATOM    889  CG1 ILE   114     -12.179 -17.509  34.670  1.00 67.78           C
ATOM    890  CD1 ILE   114     -12.672 -18.952  34.606  1.00 67.78           C
ATOM    891  C   ILE   114      -9.823 -17.271  37.629  1.00 67.78           C
ATOM    892  O   ILE   114      -8.896 -16.464  37.568  1.00 67.78           O
ATOM    893  N   LEU   115     -10.364 -17.657  38.798  1.00 82.33           N
ATOM    894  CA  LEU   115      -9.995 -17.048  40.046  1.00 82.33           C
ATOM    895  CB  LEU   115     -10.786 -17.659  41.227  1.00 82.33           C
ATOM    896  CG  LEU   115     -10.690 -16.931  42.591  1.00 82.33           C
ATOM    897  CD1 LEU   115     -11.531 -17.664  43.649  1.00 82.33           C
ATOM    898  CD2 LEU   115      -9.245 -16.712  43.068  1.00 82.33           C
ATOM    899  C   LEU   115      -8.528 -17.258  40.275  1.00 82.33           C
ATOM    900  O   LEU   115      -7.836 -16.343  40.715  1.00 82.33           O
ATOM    901  N   ALA   116      -8.010 -18.465  39.984  1.00 14.55           N
ATOM    902  CA  ALA   116      -6.621 -18.732  40.227  1.00 14.55           C
ATOM    903  CB  ALA   116      -6.228 -20.177  39.878  1.00 14.55           C
ATOM    904  C   ALA   116      -5.788 -17.823  39.377  1.00 14.55           C
ATOM    905  O   ALA   116      -4.791 -17.270  39.835  1.00 14.55           O
ATOM    906  N   VAL   117      -6.192 -17.637  38.108  1.00 18.02           N
ATOM    907  CA  VAL   117      -5.447 -16.830  37.186  1.00 18.02           C
ATOM    908  CB  VAL   117      -6.100 -16.779  35.834  1.00 18.02           C
ATOM    909  CG1 VAL   117      -5.266 -15.873  34.914  1.00 18.02           C
ATOM    910  CG2 VAL   117      -6.269 -18.217  35.312  1.00 18.02           C
ATOM    911  C   VAL   117      -5.392 -15.430  37.713  1.00 18.02           C
ATOM    912  O   VAL   117      -4.333 -14.804  37.731  1.00 18.02           O
ATOM    913  N   LEU   118      -6.544 -14.910  38.175  1.00 84.86           N
ATOM    914  CA  LEU   118      -6.633 -13.558  38.645  1.00 84.86           C
ATOM    915  CB  LEU   118      -8.086 -13.182  38.998  1.00 84.86           C
ATOM    916  CG  LEU   118      -8.333 -11.706  39.378  1.00 84.86           C
ATOM    917  CD1 LEU   118      -7.691 -11.332  40.722  1.00 84.86           C
ATOM    918  CD2 LEU   118      -7.932 -10.764  38.232  1.00 84.86           C
ATOM    919  C   LEU   118      -5.780 -13.402  39.867  1.00 84.86           C
ATOM    920  O   LEU   118      -5.033 -12.433  39.987  1.00 84.86           O
ATOM    921  N   GLY   119      -5.843 -14.367  40.803  1.00 13.07           N
ATOM    922  CA  GLY   119      -5.124 -14.218  42.036  1.00 13.07           C
ATOM    923  C   GLY   119      -3.652 -14.163  41.782  1.00 13.07           C
ATOM    924  O   GLY   119      -2.949 -13.329  42.349  1.00 13.07           O
ATOM    925  N   PHE   120      -3.144 -15.062  40.920  1.00 31.29           N
ATOM    926  CA  PHE   120      -1.739 -15.100  40.645  1.00 31.29           C
ATOM    927  CB  PHE   120      -1.312 -16.295  39.774  1.00 31.29           C
ATOM    928  CG  PHE   120      -1.324 -17.481  40.676  1.00 31.29           C
ATOM    929  CD1 PHE   120      -0.235 -17.743  41.475  1.00 31.29           C
ATOM    930  CD2 PHE   120      -2.411 -18.321  40.734  1.00 31.29           C
ATOM    931  CE1 PHE   120      -0.226 -18.829  42.316  1.00 31.29           C
ATOM    932  CE2 PHE   120      -2.407 -19.410  41.573  1.00 31.29           C
ATOM    933  CZ  PHE   120      -1.314 -19.666  42.367  1.00 31.29           C
ATOM    934  C   PHE   120      -1.340 -13.840  39.958  1.00 31.29           C
ATOM    935  O   PHE   120      -0.267 -13.303  40.224  1.00 31.29           O
ATOM    936  N   GLN   121      -2.187 -13.332  39.044  1.00 23.60           N
ATOM    937  CA  GLN   121      -1.808 -12.144  38.344  1.00 23.60           C
ATOM    938  CB  GLN   121      -2.849 -11.658  37.320  1.00 23.60           C
ATOM    939  CG  GLN   121      -2.401 -10.385  36.593  1.00 23.60           C
ATOM    940  CD  GLN   121      -3.477  -9.964  35.601  1.00 23.60           C
ATOM    941  OE1 GLN   121      -3.939 -10.757  34.782  1.00 23.60           O
ATOM    942  NE2 GLN   121      -3.892  -8.670  35.675  1.00 23.60           N
ATOM    943  C   GLN   121      -1.637 -11.038  39.333  1.00 23.60           C
ATOM    944  O   GLN   121      -0.656 -10.298  39.273  1.00 23.60           O
ATOM    945  N   ILE   122      -2.573 -10.903  40.291  1.00 74.02           N
ATOM    946  CA  ILE   122      -2.449  -9.826  41.226  1.00 74.02           C
ATOM    947  CB  ILE   122      -3.630  -9.648  42.135  1.00 74.02           C
ATOM    948  CG2 ILE   122      -3.169  -8.850  43.368  1.00 74.02           C
ATOM    949  CG1 ILE   122      -4.773  -8.955  41.371  1.00 74.02           C
ATOM    950  CD1 ILE   122      -5.288  -9.715  40.153  1.00 74.02           C
ATOM    951  C   ILE   122      -1.206  -9.981  42.039  1.00 74.02           C
ATOM    952  O   ILE   122      -0.472  -9.014  42.232  1.00 74.02           O
ATOM    953  N   VAL   123      -0.916 -11.199  42.535  1.00 85.15           N
ATOM    954  CA  VAL   123       0.242 -11.331  43.369  1.00 85.15           C
ATOM    955  CB  VAL   123       0.358 -12.676  44.030  1.00 85.15           C
ATOM    956  CG1 VAL   123       0.531 -13.765  42.963  1.00 85.15           C
ATOM    957  CG2 VAL   123       1.521 -12.604  45.031  1.00 85.15           C
ATOM    958  C   VAL   123       1.508 -11.055  42.604  1.00 85.15           C
ATOM    959  O   VAL   123       2.330 -10.250  43.042  1.00 85.15           O
ATOM    960  N   LEU   124       1.701 -11.692  41.430  1.00 74.89           N
ATOM    961  CA  LEU   124       2.934 -11.519  40.708  1.00 74.89           C
ATOM    962  CB  LEU   124       3.082 -12.456  39.493  1.00 74.89           C
ATOM    963  CG  LEU   124       3.335 -13.930  39.864  1.00 74.89           C
ATOM    964  CD1 LEU   124       4.676 -14.086  40.599  1.00 74.89           C
ATOM    965  CD2 LEU   124       2.152 -14.541  40.626  1.00 74.89           C
ATOM    966  C   LEU   124       3.085 -10.116  40.209  1.00 74.89           C
ATOM    967  O   LEU   124       4.152  -9.520  40.346  1.00 74.89           O
ATOM    968  N   MET   125       2.022  -9.542  39.619  1.00 30.47           N
ATOM    969  CA  MET   125       2.144  -8.226  39.065  1.00 30.47           C
ATOM    970  CB  MET   125       0.931  -7.774  38.239  1.00 30.47           C
ATOM    971  CG  MET   125       0.867  -8.477  36.884  1.00 30.47           C
ATOM    972  SD  MET   125       2.356  -8.235  35.868  1.00 30.47           S
ATOM    973  CE  MET   125       2.184  -6.434  35.709  1.00 30.47           C
ATOM    974  C   MET   125       2.385  -7.237  40.154  1.00 30.47           C
ATOM    975  O   MET   125       3.146  -6.288  39.972  1.00 30.47           O
ATOM    976  N   GLY   126       1.746  -7.424  41.321  1.00  7.13           N
ATOM    977  CA  GLY   126       1.940  -6.491  42.391  1.00  7.13           C
ATOM    978  C   GLY   126       3.387  -6.514  42.763  1.00  7.13           C
ATOM    979  O   GLY   126       3.985  -5.473  43.032  1.00  7.13           O
ATOM    980  N   LEU   127       3.987  -7.718  42.799  1.00 33.60           N
ATOM    981  CA  LEU   127       5.357  -7.834  43.197  1.00 33.60           C
ATOM    982  CB  LEU   127       5.822  -9.302  43.255  1.00 33.60           C
ATOM    983  CG  LEU   127       5.110 -10.123  44.344  1.00 33.60           C
ATOM    984  CD1 LEU   127       5.606 -11.578  44.367  1.00 33.60           C
ATOM    985  CD2 LEU   127       5.222  -9.435  45.716  1.00 33.60           C
ATOM    986  C   LEU   127       6.240  -7.111  42.224  1.00 33.60           C
ATOM    987  O   LEU   127       7.028  -6.254  42.618  1.00 33.60           O
ATOM    988  N   VAL   128       6.087  -7.407  40.919  1.00 82.59           N
ATOM    989  CA  VAL   128       6.923  -6.868  39.879  1.00 82.59           C
ATOM    990  CB  VAL   128       6.581  -7.465  38.545  1.00 82.59           C
ATOM    991  CG1 VAL   128       5.082  -7.249  38.274  1.00 82.59           C
ATOM    992  CG2 VAL   128       7.481  -6.830  37.480  1.00 82.59           C
ATOM    993  C   VAL   128       6.758  -5.386  39.775  1.00 82.59           C
ATOM    994  O   VAL   128       7.740  -4.652  39.680  1.00 82.59           O
ATOM    995  N   GLU   129       5.504  -4.904  39.794  1.00 59.56           N
ATOM    996  CA  GLU   129       5.245  -3.501  39.650  1.00 59.56           C
ATOM    997  CB  GLU   129       3.745  -3.168  39.571  1.00 59.56           C
ATOM    998  CG  GLU   129       3.117  -3.509  38.218  1.00 59.56           C
ATOM    999  CD  GLU   129       3.440  -2.366  37.263  1.00 59.56           C
ATOM   1000  OE1 GLU   129       3.233  -1.191  37.667  1.00 59.56           O
ATOM   1001  OE2 GLU   129       3.900  -2.649  36.125  1.00 59.56           O
ATOM   1002  C   GLU   129       5.819  -2.792  40.829  1.00 59.56           C
ATOM   1003  O   GLU   129       6.246  -1.647  40.706  1.00 59.56           O
ATOM   1004  N   GLY   130       5.778  -3.428  42.015  1.00 17.58           N
ATOM   1005  CA  GLY   130       6.344  -2.864  43.209  1.00 17.58           C
ATOM   1006  C   GLY   130       7.839  -2.820  43.106  1.00 17.58           C
ATOM   1007  O   GLY   130       8.469  -1.863  43.552  1.00 17.58           O
ATOM   1008  N   PHE   131       8.450  -3.872  42.525  1.00 43.36           N
ATOM   1009  CA  PHE   131       9.882  -3.936  42.427  1.00 43.36           C
ATOM   1010  CB  PHE   131      10.439  -5.202  41.739  1.00 43.36           C
ATOM   1011  CG  PHE   131      10.208  -6.415  42.578  1.00 43.36           C
ATOM   1012  CD1 PHE   131      10.807  -6.541  43.809  1.00 43.36           C
ATOM   1013  CD2 PHE   131       9.434  -7.451  42.107  1.00 43.36           C
ATOM   1014  CE1 PHE   131      10.603  -7.664  44.577  1.00 43.36           C
ATOM   1015  CE2 PHE   131       9.229  -8.577  42.869  1.00 43.36           C
ATOM   1016  CZ  PHE   131       9.809  -8.685  44.109  1.00 43.36           C
ATOM   1017  C   PHE   131      10.336  -2.798  41.577  1.00 43.36           C
ATOM   1018  O   PHE   131      11.385  -2.203  41.822  1.00 43.36           O
ATOM   1019  N   ARG   132       9.555  -2.474  40.533  1.00 71.50           N
ATOM   1020  CA  ARG   132       9.963  -1.458  39.610  1.00 71.50           C
ATOM   1021  CB  ARG   132       8.914  -1.198  38.515  1.00 71.50           C
ATOM   1022  CG  ARG   132       9.331  -0.132  37.499  1.00 71.50           C
ATOM   1023  CD  ARG   132       8.278   0.116  36.418  1.00 71.50           C
ATOM   1024  NE  ARG   132       7.110   0.763  37.079  1.00 71.50           N
ATOM   1025  CZ  ARG   132       5.837   0.408  36.736  1.00 71.50           C
ATOM   1026  NH1 ARG   132       5.622  -0.553  35.791  1.00 71.50           N
ATOM   1027  NH2 ARG   132       4.778   1.016  37.347  1.00 71.50           N
ATOM   1028  C   ARG   132      10.189  -0.174  40.350  1.00 71.50           C
ATOM   1029  O   ARG   132      11.196   0.497  40.128  1.00 71.50           O
ATOM   1030  N   ILE   133       9.252   0.234  41.225  1.00 41.28           N
ATOM   1031  CA  ILE   133       9.451   1.465  41.934  1.00 41.28           C
ATOM   1032  CB  ILE   133       8.196   1.984  42.564  1.00 41.28           C
ATOM   1033  CG2 ILE   133       7.197   2.297  41.438  1.00 41.28           C
ATOM   1034  CG1 ILE   133       7.661   0.996  43.605  1.00 41.28           C
ATOM   1035  CD1 ILE   133       6.550   1.602  44.451  1.00 41.28           C
ATOM   1036  C   ILE   133      10.512   1.345  42.998  1.00 41.28           C
ATOM   1037  O   ILE   133      11.394   2.197  43.084  1.00 41.28           O
ATOM   1038  N   ASN   134      10.446   0.298  43.851  1.00 41.18           N
ATOM   1039  CA  ASN   134      11.370   0.161  44.952  1.00 41.18           C
ATOM   1040  CB  ASN   134      11.029  -1.008  45.891  1.00 41.18           C
ATOM   1041  CG  ASN   134       9.846  -0.616  46.747  1.00 41.18           C
ATOM   1042  OD1 ASN   134       9.852   0.448  47.362  1.00 41.18           O
ATOM   1043  ND2 ASN   134       8.807  -1.492  46.791  1.00 41.18           N
ATOM   1044  C   ASN   134      12.761  -0.120  44.492  1.00 41.18           C
ATOM   1045  O   ASN   134      13.690   0.628  44.794  1.00 41.18           O
ATOM   1046  N   GLY   135      12.935  -1.200  43.711  1.00 17.59           N
ATOM   1047  CA  GLY   135      14.251  -1.581  43.299  1.00 17.59           C
ATOM   1048  C   GLY   135      14.775  -2.612  44.250  1.00 17.59           C
ATOM   1049  O   GLY   135      14.059  -3.074  45.139  1.00 17.59           O
ATOM   1050  N   LEU   136      16.051  -3.014  44.042  1.00 53.32           N
ATOM   1051  CA  LEU   136      16.704  -4.029  44.820  1.00 53.32           C
ATOM   1052  CB  LEU   136      16.614  -5.388  44.099  1.00 53.32           C
ATOM   1053  CG  LEU   136      17.247  -6.578  44.831  1.00 53.32           C
ATOM   1054  CD1 LEU   136      16.495  -6.892  46.135  1.00 53.32           C
ATOM   1055  CD2 LEU   136      17.351  -7.798  43.900  1.00 53.32           C
ATOM   1056  C   LEU   136      18.148  -3.632  44.893  1.00 53.32           C
ATOM   1057  O   LEU   136      18.639  -2.932  44.010  1.00 53.32           O
ATOM   1058  N   PRO   137      18.854  -4.001  45.929  1.00 74.69           N
ATOM   1059  CA  PRO   137      20.254  -3.689  45.996  1.00 74.69           C
ATOM   1060  CD  PRO   137      18.277  -4.217  47.242  1.00 74.69           C
ATOM   1061  CB  PRO   137      20.683  -3.978  47.438  1.00 74.69           C
ATOM   1062  CG  PRO   137      19.476  -4.702  48.073  1.00 74.69           C
ATOM   1063  C   PRO   137      20.996  -4.455  44.947  1.00 74.69           C
ATOM   1064  O   PRO   137      22.025  -3.977  44.471  1.00 74.69           O
ATOM   1065  N   ASP   138      20.512  -5.666  44.611  1.00 38.74           N
ATOM   1066  CA  ASP   138      21.159  -6.497  43.639  1.00 38.74           C
ATOM   1067  CB  ASP   138      20.586  -7.925  43.620  1.00 38.74           C
ATOM   1068  CG  ASP   138      20.934  -8.603  44.941  1.00 38.74           C
ATOM   1069  OD1 ASP   138      22.038  -8.324  45.479  1.00 38.74           O
ATOM   1070  OD2 ASP   138      20.093  -9.400  45.434  1.00 38.74           O
ATOM   1071  C   ASP   138      20.982  -5.937  42.264  1.00 38.74           C
ATOM   1072  O   ASP   138      21.953  -5.767  41.529  1.00 38.74           O
ATOM   1073  N   VAL   139      19.735  -5.591  41.884  1.00 89.91           N
ATOM   1074  CA  VAL   139      19.560  -5.211  40.516  1.00 89.91           C
ATOM   1075  CB  VAL   139      18.818  -6.252  39.728  1.00 89.91           C
ATOM   1076  CG1 VAL   139      17.411  -6.422  40.320  1.00 89.91           C
ATOM   1077  CG2 VAL   139      18.829  -5.845  38.252  1.00 89.91           C
ATOM   1078  C   VAL   139      18.828  -3.916  40.403  1.00 89.91           C
ATOM   1079  O   VAL   139      17.882  -3.643  41.142  1.00 89.91           O
ATOM   1080  N   GLY   140      19.308  -3.065  39.473  1.00 21.43           N
ATOM   1081  CA  GLY   140      18.639  -1.846  39.124  1.00 21.43           C
ATOM   1082  C   GLY   140      18.865  -0.775  40.138  1.00 21.43           C
ATOM   1083  O   GLY   140      19.404  -1.007  41.219  1.00 21.43           O
ATOM   1084  N   GLU   141      18.436   0.455  39.777  1.00 51.43           N
ATOM   1085  CA  GLU   141      18.549   1.567  40.675  1.00 51.43           C
ATOM   1086  CB  GLU   141      19.571   2.616  40.214  1.00 51.43           C
ATOM   1087  CG  GLU   141      19.681   3.796  41.178  1.00 51.43           C
ATOM   1088  CD  GLU   141      20.545   4.864  40.526  1.00 51.43           C
ATOM   1089  OE1 GLU   141      20.137   5.376  39.449  1.00 51.43           O
ATOM   1090  OE2 GLU   141      21.623   5.185  41.095  1.00 51.43           O
ATOM   1091  C   GLU   141      17.237   2.292  40.748  1.00 51.43           C
ATOM   1092  O   GLU   141      16.988   3.231  39.994  1.00 51.43           O
ATOM   1093  N   GLY   142      16.364   1.878  41.683  1.00 31.68           N
ATOM   1094  CA  GLY   142      15.151   2.596  41.979  1.00 31.68           C
ATOM   1095  C   GLY   142      14.192   2.693  40.820  1.00 31.68           C
ATOM   1096  O   GLY   142      13.808   1.702  40.202  1.00 31.68           O
ATOM   1097  N   ASN   143      13.748   3.947  40.570  1.00 60.30           N
ATOM   1098  CA  ASN   143      12.722   4.391  39.657  1.00 60.30           C
ATOM   1099  CB  ASN   143      12.265   5.839  39.917  1.00 60.30           C
ATOM   1100  CG  ASN   143      11.398   5.862  41.170  1.00 60.30           C
ATOM   1101  OD1 ASN   143      11.066   4.820  41.732  1.00 60.30           O
ATOM   1102  ND2 ASN   143      11.001   7.087  41.609  1.00 60.30           N
ATOM   1103  C   ASN   143      13.084   4.310  38.195  1.00 60.30           C
ATOM   1104  O   ASN   143      12.193   4.339  37.343  1.00 60.30           O
ATOM   1105  N   ASP   144      14.384   4.264  37.852  1.00 39.07           N
ATOM   1106  CA  ASP   144      14.824   4.368  36.482  1.00 39.07           C
ATOM   1107  CB  ASP   144      16.352   4.231  36.341  1.00 39.07           C
ATOM   1108  CG  ASP   144      17.012   5.434  37.002  1.00 39.07           C
ATOM   1109  OD1 ASP   144      16.312   6.462  37.206  1.00 39.07           O
ATOM   1110  OD2 ASP   144      18.232   5.339  37.313  1.00 39.07           O
ATOM   1111  C   ASP   144      14.200   3.338  35.584  1.00 39.07           C
ATOM   1112  O   ASP   144      13.952   2.199  35.972  1.00 39.07           O
ATOM   1113  N   LEU   145      13.885   3.773  34.341  1.00 84.21           N
ATOM   1114  CA  LEU   145      13.320   2.975  33.286  1.00 84.21           C
ATOM   1115  CB  LEU   145      12.737   3.809  32.133  1.00 84.21           C
ATOM   1116  CG  LEU   145      11.530   4.663  32.564  1.00 84.21           C
ATOM   1117  CD1 LEU   145      11.955   5.819  33.478  1.00 84.21           C
ATOM   1118  CD2 LEU   145      10.706   5.132  31.359  1.00 84.21           C
ATOM   1119  C   LEU   145      14.323   2.020  32.707  1.00 84.21           C
ATOM   1120  O   LEU   145      13.940   0.943  32.245  1.00 84.21           O
ATOM   1121  N   TYR   146      15.620   2.398  32.643  1.00 71.83           N
ATOM   1122  CA  TYR   146      16.552   1.484  32.040  1.00 71.83           C
ATOM   1123  CB  TYR   146      17.397   2.115  30.919  1.00 71.83           C
ATOM   1124  CG  TYR   146      16.471   2.649  29.879  1.00 71.83           C
ATOM   1125  CD1 TYR   146      15.679   1.803  29.136  1.00 71.83           C
ATOM   1126  CD2 TYR   146      16.418   4.000  29.625  1.00 71.83           C
ATOM   1127  CE1 TYR   146      14.834   2.303  28.174  1.00 71.83           C
ATOM   1128  CE2 TYR   146      15.576   4.506  28.664  1.00 71.83           C
ATOM   1129  CZ  TYR   146      14.778   3.656  27.937  1.00 71.83           C
ATOM   1130  OH  TYR   146      13.912   4.170  26.949  1.00 71.83           O
ATOM   1131  C   TYR   146      17.526   0.990  33.073  1.00 71.83           C
ATOM   1132  O   TYR   146      18.640   1.501  33.148  1.00 71.83           O
ATOM   1133  N   PRO   147      17.174   0.031  33.895  1.00 86.60           N
ATOM   1134  CA  PRO   147      18.143  -0.556  34.778  1.00 86.60           C
ATOM   1135  CD  PRO   147      15.818  -0.156  34.376  1.00 86.60           C
ATOM   1136  CB  PRO   147      17.365  -1.143  35.954  1.00 86.60           C
ATOM   1137  CG  PRO   147      15.936  -1.296  35.406  1.00 86.60           C
ATOM   1138  C   PRO   147      18.711  -1.609  33.921  1.00 86.60           C
ATOM   1139  O   PRO   147      17.889  -2.350  33.405  1.00 86.60           O
ATOM   1140  N   GLY   148      20.039  -1.763  33.806  1.00 20.18           N
ATOM   1141  CA  GLY   148      20.598  -2.779  32.967  1.00 20.18           C
ATOM   1142  C   GLY   148      21.268  -3.721  33.908  1.00 20.18           C
ATOM   1143  O   GLY   148      20.671  -4.151  34.893  1.00 20.18           O
ATOM   1144  N   GLY   149      22.534  -4.073  33.619  1.00 11.15           N
ATOM   1145  CA  GLY   149      23.258  -4.945  34.500  1.00 11.15           C
ATOM   1146  C   GLY   149      23.070  -6.356  34.048  1.00 11.15           C
ATOM   1147  O   GLY   149      22.527  -6.615  32.975  1.00 11.15           O
ATOM   1148  N   GLN   150      23.530  -7.310  34.883  1.00 27.88           N
ATOM   1149  CA  GLN   150      23.471  -8.711  34.566  1.00 27.88           C
ATOM   1150  CB  GLN   150      24.081  -9.600  35.663  1.00 27.88           C
ATOM   1151  CG  GLN   150      25.606  -9.522  35.739  1.00 27.88           C
ATOM   1152  CD  GLN   150      26.156 -10.324  34.569  1.00 27.88           C
ATOM   1153  OE1 GLN   150      26.544 -11.482  34.719  1.00 27.88           O
ATOM   1154  NE2 GLN   150      26.177  -9.700  33.361  1.00 27.88           N
ATOM   1155  C   GLN   150      22.041  -9.105  34.417  1.00 27.88           C
ATOM   1156  O   GLN   150      21.685  -9.837  33.496  1.00 27.88           O
ATOM   1157  N   TYR   151      21.177  -8.623  35.325  1.00 45.54           N
ATOM   1158  CA  TYR   151      19.782  -8.935  35.230  1.00 45.54           C
ATOM   1159  CB  TYR   151      19.015  -8.852  36.562  1.00 45.54           C
ATOM   1160  CG  TYR   151      19.602  -9.781  37.569  1.00 45.54           C
ATOM   1161  CD1 TYR   151      19.327 -11.127  37.544  1.00 45.54           C
ATOM   1162  CD2 TYR   151      20.418  -9.283  38.558  1.00 45.54           C
ATOM   1163  CE1 TYR   151      19.872 -11.966  38.490  1.00 45.54           C
ATOM   1164  CE2 TYR   151      20.963 -10.115  39.505  1.00 45.54           C
ATOM   1165  CZ  TYR   151      20.690 -11.461  39.471  1.00 45.54           C
ATOM   1166  OH  TYR   151      21.249 -12.318  40.444  1.00 45.54           O
ATOM   1167  C   TYR   151      19.174  -7.845  34.393  1.00 45.54           C
ATOM   1168  O   TYR   151      19.493  -6.670  34.574  1.00 45.54           O
ATOM   1169  N   PHE   152      18.250  -8.214  33.479  1.00 75.51           N
ATOM   1170  CA  PHE   152      17.551  -7.274  32.632  1.00 75.51           C
ATOM   1171  CB  PHE   152      17.031  -6.052  33.409  1.00 75.51           C
ATOM   1172  CG  PHE   152      16.079  -6.565  34.430  1.00 75.51           C
ATOM   1173  CD1 PHE   152      14.796  -6.919  34.081  1.00 75.51           C
ATOM   1174  CD2 PHE   152      16.474  -6.689  35.741  1.00 75.51           C
ATOM   1175  CE1 PHE   152      13.921  -7.396  35.027  1.00 75.51           C
ATOM   1176  CE2 PHE   152      15.602  -7.164  36.692  1.00 75.51           C
ATOM   1177  CZ  PHE   152      14.324  -7.523  36.336  1.00 75.51           C
ATOM   1178  C   PHE   152      18.419  -6.751  31.525  1.00 75.51           C
ATOM   1179  O   PHE   152      18.002  -5.849  30.798  1.00 75.51           O
ATOM   1180  N   ASP   153      19.636  -7.296  31.338  1.00133.07           N
ATOM   1181  CA  ASP   153      20.419  -6.874  30.211  1.00133.07           C
ATOM   1182  CB  ASP   153      21.238  -5.600  30.499  1.00133.07           C
ATOM   1183  CG  ASP   153      21.825  -5.072  29.197  1.00133.07           C
ATOM   1184  OD1 ASP   153      22.139  -5.906  28.304  1.00133.07           O
ATOM   1185  OD2 ASP   153      21.965  -3.826  29.076  1.00133.07           O
ATOM   1186  C   ASP   153      21.392  -7.987  29.950  1.00133.07           C
ATOM   1187  O   ASP   153      22.601  -7.771  29.968  1.00133.07           O
ATOM   1188  N   PRO   154      20.896  -9.182  29.754  1.00 78.39           N
ATOM   1189  CA  PRO   154      21.721 -10.338  29.532  1.00 78.39           C
ATOM   1190  CD  PRO   154      19.519  -9.401  29.345  1.00 78.39           C
ATOM   1191  CB  PRO   154      20.741 -11.495  29.358  1.00 78.39           C
ATOM   1192  CG  PRO   154      19.503 -10.814  28.742  1.00 78.39           C
ATOM   1193  C   PRO   154      22.606 -10.206  28.325  1.00 78.39           C
ATOM   1194  O   PRO   154      23.789 -10.531  28.420  1.00 78.39           O
ATOM   1195  N   LEU   155      22.050  -9.747  27.184  1.00 75.08           N
ATOM   1196  CA  LEU   155      22.762  -9.666  25.937  1.00 75.08           C
ATOM   1197  CB  LEU   155      21.852  -9.314  24.749  1.00 75.08           C
ATOM   1198  CG  LEU   155      20.706 -10.319  24.538  1.00 75.08           C
ATOM   1199  CD1 LEU   155      21.243 -11.729  24.255  1.00 75.08           C
ATOM   1200  CD2 LEU   155      19.702 -10.274  25.700  1.00 75.08           C
ATOM   1201  C   LEU   155      23.825  -8.608  26.025  1.00 75.08           C
ATOM   1202  O   LEU   155      24.914  -8.766  25.476  1.00 75.08           O
ATOM   1203  N   GLY   156      23.526  -7.482  26.705  1.00 23.90           N
ATOM   1204  CA  GLY   156      24.511  -6.453  26.896  1.00 23.90           C
ATOM   1205  C   GLY   156      24.591  -5.497  25.730  1.00 23.90           C
ATOM   1206  O   GLY   156      25.673  -5.010  25.407  1.00 23.90           O
ATOM   1207  N   LEU   157      23.457  -5.214  25.057  1.00 94.73           N
ATOM   1208  CA  LEU   157      23.399  -4.304  23.936  1.00 94.73           C
ATOM   1209  CB  LEU   157      22.050  -4.325  23.199  1.00 94.73           C
ATOM   1210  CG  LEU   157      21.607  -5.735  22.781  1.00 94.73           C
ATOM   1211  CD1 LEU   157      22.674  -6.438  21.928  1.00 94.73           C
ATOM   1212  CD2 LEU   157      21.169  -6.547  24.006  1.00 94.73           C
ATOM   1213  C   LEU   157      23.604  -2.871  24.375  1.00 94.73           C
ATOM   1214  O   LEU   157      24.049  -2.024  23.602  1.00 94.73           O
ATOM   1215  N   ALA   158      23.205  -2.576  25.622  1.00 75.50           N
ATOM   1216  CA  ALA   158      23.116  -1.317  26.328  1.00 75.50           C
ATOM   1217  CB  ALA   158      22.363  -1.446  27.663  1.00 75.50           C
ATOM   1218  C   ALA   158      24.417  -0.620  26.639  1.00 75.50           C
ATOM   1219  O   ALA   158      24.372   0.496  27.145  1.00 75.50           O
ATOM   1220  N   ASP   159      25.584  -1.280  26.534  1.00 56.57           N
ATOM   1221  CA  ASP   159      26.817  -0.693  27.016  1.00 56.57           C
ATOM   1222  CB  ASP   159      28.000  -1.660  26.856  1.00 56.57           C
ATOM   1223  CG  ASP   159      27.748  -2.830  27.795  1.00 56.57           C
ATOM   1224  OD1 ASP   159      27.054  -2.620  28.825  1.00 56.57           O
ATOM   1225  OD2 ASP   159      28.236  -3.950  27.490  1.00 56.57           O
ATOM   1226  C   ASP   159      27.235   0.626  26.403  1.00 56.57           C
ATOM   1227  O   ASP   159      27.356   1.611  27.129  1.00 56.57           O
ATOM   1228  N   ASP   160      27.455   0.719  25.074  1.00 37.98           N
ATOM   1229  CA  ASP   160      27.968   1.963  24.539  1.00 37.98           C
ATOM   1230  CB  ASP   160      28.442   1.852  23.081  1.00 37.98           C
ATOM   1231  CG  ASP   160      29.146   3.151  22.710  1.00 37.98           C
ATOM   1232  OD1 ASP   160      29.843   3.722  23.591  1.00 37.98           O
ATOM   1233  OD2 ASP   160      28.981   3.595  21.542  1.00 37.98           O
ATOM   1234  C   ASP   160      26.873   2.991  24.587  1.00 37.98           C
ATOM   1235  O   ASP   160      25.729   2.708  24.239  1.00 37.98           O
ATOM   1236  N   PRO   161      27.186   4.188  25.021  1.00 57.20           N
ATOM   1237  CA  PRO   161      26.174   5.211  25.107  1.00 57.20           C
ATOM   1238  CD  PRO   161      28.208   4.355  26.041  1.00 57.20           C
ATOM   1239  CB  PRO   161      26.784   6.326  25.952  1.00 57.20           C
ATOM   1240  CG  PRO   161      27.772   5.579  26.866  1.00 57.20           C
ATOM   1241  C   PRO   161      25.629   5.679  23.795  1.00 57.20           C
ATOM   1242  O   PRO   161      24.469   6.083  23.757  1.00 57.20           O
ATOM   1243  N   VAL   162      26.439   5.691  22.717  1.00 20.64           N
ATOM   1244  CA  VAL   162      25.922   6.132  21.451  1.00 20.64           C
ATOM   1245  CB  VAL   162      26.985   6.247  20.399  1.00 20.64           C
ATOM   1246  CG1 VAL   162      26.316   6.603  19.062  1.00 20.64           C
ATOM   1247  CG2 VAL   162      28.024   7.281  20.868  1.00 20.64           C
ATOM   1248  C   VAL   162      24.923   5.122  20.984  1.00 20.64           C
ATOM   1249  O   VAL   162      23.817   5.465  20.570  1.00 20.64           O
ATOM   1250  N   THR   163      25.302   3.833  21.061  1.00 18.78           N
ATOM   1251  CA  THR   163      24.460   2.750  20.643  1.00 18.78           C
ATOM   1252  CB  THR   163      25.138   1.413  20.734  1.00 18.78           C
ATOM   1253  OG1 THR   163      26.302   1.393  19.921  1.00 18.78           O
ATOM   1254  CG2 THR   163      24.150   0.321  20.281  1.00 18.78           C
ATOM   1255  C   THR   163      23.281   2.697  21.557  1.00 18.78           C
ATOM   1256  O   THR   163      22.160   2.411  21.139  1.00 18.78           O
ATOM   1257  N   PHE   164      23.526   2.968  22.848  1.00 34.10           N
ATOM   1258  CA  PHE   164      22.534   2.928  23.879  1.00 34.10           C
ATOM   1259  CB  PHE   164      23.176   3.221  25.250  1.00 34.10           C
ATOM   1260  CG  PHE   164      22.157   3.185  26.332  1.00 34.10           C
ATOM   1261  CD1 PHE   164      21.561   2.004  26.703  1.00 34.10           C
ATOM   1262  CD2 PHE   164      21.830   4.339  27.005  1.00 34.10           C
ATOM   1263  CE1 PHE   164      20.630   1.981  27.715  1.00 34.10           C
ATOM   1264  CE2 PHE   164      20.903   4.322  28.018  1.00 34.10           C
ATOM   1265  CZ  PHE   164      20.298   3.142  28.372  1.00 34.10           C
ATOM   1266  C   PHE   164      21.489   3.958  23.573  1.00 34.10           C
ATOM   1267  O   PHE   164      20.295   3.692  23.689  1.00 34.10           O
ATOM   1268  N   ALA   165      21.915   5.174  23.178  1.00 17.55           N
ATOM   1269  CA  ALA   165      20.993   6.229  22.872  1.00 17.55           C
ATOM   1270  CB  ALA   165      21.696   7.560  22.553  1.00 17.55           C
ATOM   1271  C   ALA   165      20.175   5.866  21.671  1.00 17.55           C
ATOM   1272  O   ALA   165      18.972   6.117  21.635  1.00 17.55           O
ATOM   1273  N   GLU   166      20.813   5.274  20.642  1.00 26.34           N
ATOM   1274  CA  GLU   166      20.105   4.933  19.441  1.00 26.34           C
ATOM   1275  CB  GLU   166      21.023   4.413  18.322  1.00 26.34           C
ATOM   1276  CG  GLU   166      20.314   4.303  16.970  1.00 26.34           C
ATOM   1277  CD  GLU   166      21.365   4.073  15.895  1.00 26.34           C
ATOM   1278  OE1 GLU   166      22.366   3.361  16.180  1.00 26.34           O
ATOM   1279  OE2 GLU   166      21.181   4.614  14.772  1.00 26.34           O
ATOM   1280  C   GLU   166      19.092   3.880  19.765  1.00 26.34           C
ATOM   1281  O   GLU   166      17.988   3.872  19.224  1.00 26.34           O
ATOM   1282  N   LEU   167      19.457   2.953  20.663  1.00 28.77           N
ATOM   1283  CA  LEU   167      18.590   1.886  21.061  1.00 28.77           C
ATOM   1284  CB  LEU   167      19.292   0.916  22.018  1.00 28.77           C
ATOM   1285  CG  LEU   167      18.454  -0.319  22.375  1.00 28.77           C
ATOM   1286  CD1 LEU   167      18.242  -1.224  21.154  1.00 28.77           C
ATOM   1287  CD2 LEU   167      19.075  -1.070  23.555  1.00 28.77           C
ATOM   1288  C   LEU   167      17.416   2.478  21.776  1.00 28.77           C
ATOM   1289  O   LEU   167      16.297   1.988  21.640  1.00 28.77           O
ATOM   1290  N   LYS   168      17.642   3.541  22.578  1.00 28.65           N
ATOM   1291  CA  LYS   168      16.556   4.159  23.288  1.00 28.65           C
ATOM   1292  CB  LYS   168      16.963   5.371  24.145  1.00 28.65           C
ATOM   1293  CG  LYS   168      17.667   5.051  25.462  1.00 28.65           C
ATOM   1294  CD  LYS   168      18.141   6.318  26.176  1.00 28.65           C
ATOM   1295  CE  LYS   168      18.576   6.091  27.623  1.00 28.65           C
ATOM   1296  NZ  LYS   168      18.897   7.387  28.265  1.00 28.65           N
ATOM   1297  C   LYS   168      15.586   4.693  22.285  1.00 28.65           C
ATOM   1298  O   LYS   168      14.373   4.563  22.447  1.00 28.65           O
ATOM   1299  N   VAL   169      16.104   5.322  21.215  1.00 17.93           N
ATOM   1300  CA  VAL   169      15.261   5.901  20.212  1.00 17.93           C
ATOM   1301  CB  VAL   169      16.054   6.618  19.165  1.00 17.93           C
ATOM   1302  CG1 VAL   169      15.083   7.196  18.130  1.00 17.93           C
ATOM   1303  CG2 VAL   169      16.919   7.680  19.863  1.00 17.93           C
ATOM   1304  C   VAL   169      14.473   4.804  19.564  1.00 17.93           C
ATOM   1305  O   VAL   169      13.281   4.954  19.296  1.00 17.93           O
ATOM   1306  N   LYS   170      15.128   3.658  19.306  1.00 33.29           N
ATOM   1307  CA  LYS   170      14.512   2.531  18.660  1.00 33.29           C
ATOM   1308  CB  LYS   170      15.485   1.345  18.561  1.00 33.29           C
ATOM   1309  CG  LYS   170      16.830   1.696  17.925  1.00 33.29           C
ATOM   1310  CD  LYS   170      17.928   0.680  18.248  1.00 33.29           C
ATOM   1311  CE  LYS   170      19.320   1.112  17.783  1.00 33.29           C
ATOM   1312  NZ  LYS   170      20.352   0.244  18.391  1.00 33.29           N
ATOM   1313  C   LYS   170      13.397   2.048  19.533  1.00 33.29           C
ATOM   1314  O   LYS   170      12.300   1.765  19.053  1.00 33.29           O
ATOM   1315  N   GLU   171      13.660   1.946  20.851  1.00 23.03           N
ATOM   1316  CA  GLU   171      12.691   1.405  21.760  1.00 23.03           C
ATOM   1317  CB  GLU   171      13.219   1.264  23.197  1.00 23.03           C
ATOM   1318  CG  GLU   171      12.245   0.534  24.124  1.00 23.03           C
ATOM   1319  CD  GLU   171      12.887   0.419  25.499  1.00 23.03           C
ATOM   1320  OE1 GLU   171      13.956   1.053  25.707  1.00 23.03           O
ATOM   1321  OE2 GLU   171      12.318  -0.304  26.360  1.00 23.03           O
ATOM   1322  C   GLU   171      11.477   2.283  21.805  1.00 23.03           C
ATOM   1323  O   GLU   171      10.350   1.793  21.755  1.00 23.03           O
ATOM   1324  N   ILE   172      11.679   3.611  21.891  1.00 73.67           N
ATOM   1325  CA  ILE   172      10.580   4.529  21.996  1.00 73.67           C
ATOM   1326  CB  ILE   172      11.027   5.959  22.149  1.00 73.67           C
ATOM   1327  CG2 ILE   172       9.773   6.853  22.113  1.00 73.67           C
ATOM   1328  CG1 ILE   172      11.877   6.146  23.420  1.00 73.67           C
ATOM   1329  CD1 ILE   172      11.123   5.900  24.724  1.00 73.67           C
ATOM   1330  C   ILE   172       9.769   4.487  20.738  1.00 73.67           C
ATOM   1331  O   ILE   172       8.541   4.465  20.789  1.00 73.67           O
ATOM   1332  N   LYS   173      10.426   4.499  19.562  1.00 79.01           N
ATOM   1333  CA  LYS   173       9.680   4.508  18.335  1.00 79.01           C
ATOM   1334  CB  LYS   173      10.512   4.793  17.074  1.00 79.01           C
ATOM   1335  CG  LYS   173      10.711   6.295  16.859  1.00 79.01           C
ATOM   1336  CD  LYS   173      11.620   6.659  15.684  1.00 79.01           C
ATOM   1337  CE  LYS   173      12.954   7.268  16.103  1.00 79.01           C
ATOM   1338  NZ  LYS   173      12.719   8.545  16.815  1.00 79.01           N
ATOM   1339  C   LYS   173       8.918   3.232  18.154  1.00 79.01           C
ATOM   1340  O   LYS   173       7.780   3.256  17.688  1.00 79.01           O
ATOM   1341  N   ASN   174       9.515   2.079  18.507  1.00 27.63           N
ATOM   1342  CA  ASN   174       8.809   0.835  18.359  1.00 27.63           C
ATOM   1343  CB  ASN   174       9.648  -0.390  18.765  1.00 27.63           C
ATOM   1344  CG  ASN   174      10.726  -0.591  17.709  1.00 27.63           C
ATOM   1345  OD1 ASN   174      11.920  -0.540  18.003  1.00 27.63           O
ATOM   1346  ND2 ASN   174      10.295  -0.824  16.441  1.00 27.63           N
ATOM   1347  C   ASN   174       7.613   0.885  19.258  1.00 27.63           C
ATOM   1348  O   ASN   174       6.525   0.449  18.888  1.00 27.63           O
ATOM   1349  N   GLY   175       7.795   1.425  20.477  1.00 12.77           N
ATOM   1350  CA  GLY   175       6.736   1.497  21.443  1.00 12.77           C
ATOM   1351  C   GLY   175       5.640   2.399  20.963  1.00 12.77           C
ATOM   1352  O   GLY   175       4.466   2.125  21.197  1.00 12.77           O
ATOM   1353  N   ARG   176       5.998   3.527  20.319  1.00 42.48           N
ATOM   1354  CA  ARG   176       5.008   4.458  19.856  1.00 42.48           C
ATOM   1355  CB  ARG   176       5.617   5.748  19.285  1.00 42.48           C
ATOM   1356  CG  ARG   176       6.205   6.645  20.374  1.00 42.48           C
ATOM   1357  CD  ARG   176       6.655   8.016  19.871  1.00 42.48           C
ATOM   1358  NE  ARG   176       6.980   8.839  21.068  1.00 42.48           N
ATOM   1359  CZ  ARG   176       7.104  10.192  20.948  1.00 42.48           C
ATOM   1360  NH1 ARG   176       6.969  10.784  19.725  1.00 42.48           N
ATOM   1361  NH2 ARG   176       7.356  10.952  22.053  1.00 42.48           N
ATOM   1362  C   ARG   176       4.182   3.811  18.789  1.00 42.48           C
ATOM   1363  O   ARG   176       2.965   3.985  18.739  1.00 42.48           O
ATOM   1364  N   LEU   177       4.832   3.047  17.896  1.00 74.68           N
ATOM   1365  CA  LEU   177       4.110   2.395  16.847  1.00 74.68           C
ATOM   1366  CB  LEU   177       5.047   1.638  15.880  1.00 74.68           C
ATOM   1367  CG  LEU   177       4.359   0.926  14.694  1.00 74.68           C
ATOM   1368  CD1 LEU   177       3.541  -0.302  15.130  1.00 74.68           C
ATOM   1369  CD2 LEU   177       3.539   1.919  13.858  1.00 74.68           C
ATOM   1370  C   LEU   177       3.182   1.415  17.493  1.00 74.68           C
ATOM   1371  O   LEU   177       2.028   1.280  17.090  1.00 74.68           O
ATOM   1372  N   ALA   178       3.672   0.700  18.523  1.00 20.66           N
ATOM   1373  CA  ALA   178       2.900  -0.317  19.182  1.00 20.66           C
ATOM   1374  CB  ALA   178       3.711  -1.087  20.239  1.00 20.66           C
ATOM   1375  C   ALA   178       1.708   0.275  19.873  1.00 20.66           C
ATOM   1376  O   ALA   178       0.625  -0.307  19.841  1.00 20.66           O
ATOM   1377  N   MET   179       1.878   1.430  20.549  1.00 22.39           N
ATOM   1378  CA  MET   179       0.783   2.049  21.244  1.00 22.39           C
ATOM   1379  CB  MET   179       1.206   3.256  22.095  1.00 22.39           C
ATOM   1380  CG  MET   179       1.998   2.850  23.340  1.00 22.39           C
ATOM   1381  SD  MET   179       2.618   4.236  24.338  1.00 22.39           S
ATOM   1382  CE  MET   179       4.045   4.558  23.262  1.00 22.39           C
ATOM   1383  C   MET   179      -0.246   2.496  20.253  1.00 22.39           C
ATOM   1384  O   MET   179      -1.446   2.336  20.471  1.00 22.39           O
ATOM   1385  N   PHE   180       0.206   3.057  19.118  1.00 28.69           N
ATOM   1386  CA  PHE   180      -0.697   3.519  18.103  1.00 28.69           C
ATOM   1387  CB  PHE   180       0.047   4.128  16.900  1.00 28.69           C
ATOM   1388  CG  PHE   180      -0.922   4.325  15.784  1.00 28.69           C
ATOM   1389  CD1 PHE   180      -1.783   5.397  15.768  1.00 28.69           C
ATOM   1390  CD2 PHE   180      -0.952   3.430  14.740  1.00 28.69           C
ATOM   1391  CE1 PHE   180      -2.665   5.563  14.725  1.00 28.69           C
ATOM   1392  CE2 PHE   180      -1.831   3.589  13.697  1.00 28.69           C
ATOM   1393  CZ  PHE   180      -2.694   4.658  13.692  1.00 28.69           C
ATOM   1394  C   PHE   180      -1.478   2.341  17.612  1.00 28.69           C
ATOM   1395  O   PHE   180      -2.692   2.422  17.436  1.00 28.69           O
ATOM   1396  N   SER   181      -0.786   1.210  17.375  1.00 23.41           N
ATOM   1397  CA  SER   181      -1.394   0.026  16.841  1.00 23.41           C
ATOM   1398  CB  SER   181      -0.359  -1.047  16.468  1.00 23.41           C
ATOM   1399  OG  SER   181       0.477  -0.569  15.424  1.00 23.41           O
ATOM   1400  C   SER   181      -2.337  -0.597  17.827  1.00 23.41           C
ATOM   1401  O   SER   181      -3.350  -1.171  17.431  1.00 23.41           O
ATOM   1402  N   MET   182      -2.023  -0.549  19.135  1.00 26.26           N
ATOM   1403  CA  MET   182      -2.916  -1.142  20.091  1.00 26.26           C
ATOM   1404  CB  MET   182      -2.353  -1.181  21.520  1.00 26.26           C
ATOM   1405  CG  MET   182      -1.199  -2.172  21.656  1.00 26.26           C
ATOM   1406  SD  MET   182      -1.626  -3.858  21.123  1.00 26.26           S
ATOM   1407  CE  MET   182      -2.964  -4.089  22.331  1.00 26.26           C
ATOM   1408  C   MET   182      -4.189  -0.367  20.099  1.00 26.26           C
ATOM   1409  O   MET   182      -5.275  -0.938  20.190  1.00 26.26           O
ATOM   1410  N   PHE   183      -4.083   0.968  19.991  1.00 29.60           N
ATOM   1411  CA  PHE   183      -5.239   1.812  19.971  1.00 29.60           C
ATOM   1412  CB  PHE   183      -4.857   3.300  19.857  1.00 29.60           C
ATOM   1413  CG  PHE   183      -6.086   4.135  19.982  1.00 29.60           C
ATOM   1414  CD1 PHE   183      -6.663   4.341  21.213  1.00 29.60           C
ATOM   1415  CD2 PHE   183      -6.647   4.730  18.876  1.00 29.60           C
ATOM   1416  CE1 PHE   183      -7.793   5.114  21.339  1.00 29.60           C
ATOM   1417  CE2 PHE   183      -7.777   5.505  18.994  1.00 29.60           C
ATOM   1418  CZ  PHE   183      -8.351   5.697  20.227  1.00 29.60           C
ATOM   1419  C   PHE   183      -6.006   1.420  18.755  1.00 29.60           C
ATOM   1420  O   PHE   183      -7.234   1.363  18.770  1.00 29.60           O
ATOM   1421  N   GLY   184      -5.278   1.133  17.660  1.00  8.18           N
ATOM   1422  CA  GLY   184      -5.892   0.745  16.426  1.00  8.18           C
ATOM   1423  C   GLY   184      -6.651  -0.529  16.628  1.00  8.18           C
ATOM   1424  O   GLY   184      -7.761  -0.682  16.119  1.00  8.18           O
ATOM   1425  N   PHE   185      -6.069  -1.493  17.370  1.00 33.48           N
ATOM   1426  CA  PHE   185      -6.737  -2.745  17.572  1.00 33.48           C
ATOM   1427  CB  PHE   185      -5.893  -3.800  18.303  1.00 33.48           C
ATOM   1428  CG  PHE   185      -4.837  -4.211  17.338  1.00 33.48           C
ATOM   1429  CD1 PHE   185      -5.193  -4.830  16.162  1.00 33.48           C
ATOM   1430  CD2 PHE   185      -3.505  -4.008  17.612  1.00 33.48           C
ATOM   1431  CE1 PHE   185      -4.234  -5.224  15.258  1.00 33.48           C
ATOM   1432  CE2 PHE   185      -2.542  -4.400  16.712  1.00 33.48           C
ATOM   1433  CZ  PHE   185      -2.906  -5.007  15.533  1.00 33.48           C
ATOM   1434  C   PHE   185      -7.991  -2.514  18.350  1.00 33.48           C
ATOM   1435  O   PHE   185      -9.031  -3.092  18.039  1.00 33.48           O
ATOM   1436  N   PHE   186      -7.928  -1.659  19.389  1.00 35.18           N
ATOM   1437  CA  PHE   186      -9.092  -1.434  20.195  1.00 35.18           C
ATOM   1438  CB  PHE   186      -8.841  -0.533  21.416  1.00 35.18           C
ATOM   1439  CG  PHE   186      -7.928  -1.297  22.312  1.00 35.18           C
ATOM   1440  CD1 PHE   186      -8.360  -2.453  22.923  1.00 35.18           C
ATOM   1441  CD2 PHE   186      -6.651  -0.850  22.559  1.00 35.18           C
ATOM   1442  CE1 PHE   186      -7.525  -3.163  23.751  1.00 35.18           C
ATOM   1443  CE2 PHE   186      -5.811  -1.557  23.388  1.00 35.18           C
ATOM   1444  CZ  PHE   186      -6.247  -2.714  23.983  1.00 35.18           C
ATOM   1445  C   PHE   186     -10.187  -0.818  19.370  1.00 35.18           C
ATOM   1446  O   PHE   186     -11.321  -1.294  19.390  1.00 35.18           O
ATOM   1447  N   VAL   187      -9.881   0.253  18.611  1.00 26.03           N
ATOM   1448  CA  VAL   187     -10.894   0.939  17.854  1.00 26.03           C
ATOM   1449  CB  VAL   187     -10.386   2.188  17.197  1.00 26.03           C
ATOM   1450  CG1 VAL   187     -11.523   2.800  16.362  1.00 26.03           C
ATOM   1451  CG2 VAL   187      -9.840   3.125  18.286  1.00 26.03           C
ATOM   1452  C   VAL   187     -11.450   0.067  16.763  1.00 26.03           C
ATOM   1453  O   VAL   187     -12.663  -0.037  16.600  1.00 26.03           O
ATOM   1454  N   GLN   188     -10.583  -0.595  15.975  1.00 43.12           N
ATOM   1455  CA  GLN   188     -11.072  -1.396  14.886  1.00 43.12           C
ATOM   1456  CB  GLN   188      -9.982  -2.012  13.993  1.00 43.12           C
ATOM   1457  CG  GLN   188      -9.321  -1.034  13.028  1.00 43.12           C
ATOM   1458  CD  GLN   188      -8.414  -1.850  12.115  1.00 43.12           C
ATOM   1459  OE1 GLN   188      -7.957  -1.369  11.080  1.00 43.12           O
ATOM   1460  NE2 GLN   188      -8.155  -3.128  12.503  1.00 43.12           N
ATOM   1461  C   GLN   188     -11.847  -2.557  15.414  1.00 43.12           C
ATOM   1462  O   GLN   188     -12.789  -3.016  14.773  1.00 43.12           O
ATOM   1463  N   ALA   189     -11.433  -3.115  16.562  1.00 17.87           N
ATOM   1464  CA  ALA   189     -12.137  -4.237  17.108  1.00 17.87           C
ATOM   1465  CB  ALA   189     -11.467  -4.818  18.367  1.00 17.87           C
ATOM   1466  C   ALA   189     -13.519  -3.816  17.490  1.00 17.87           C
ATOM   1467  O   ALA   189     -14.471  -4.568  17.288  1.00 17.87           O
ATOM   1468  N   ILE   190     -13.677  -2.609  18.077  1.00 30.42           N
ATOM   1469  CA  ILE   190     -15.009  -2.230  18.449  1.00 30.42           C
ATOM   1470  CB  ILE   190     -15.127  -0.938  19.225  1.00 30.42           C
ATOM   1471  CG2 ILE   190     -14.350  -1.100  20.536  1.00 30.42           C
ATOM   1472  CG1 ILE   190     -14.689   0.282  18.405  1.00 30.42           C
ATOM   1473  CD1 ILE   190     -15.025   1.615  19.072  1.00 30.42           C
ATOM   1474  C   ILE   190     -15.825  -2.088  17.205  1.00 30.42           C
ATOM   1475  O   ILE   190     -16.938  -2.603  17.122  1.00 30.42           O
ATOM   1476  N   VAL   191     -15.281  -1.384  16.194  1.00 38.44           N
ATOM   1477  CA  VAL   191     -16.052  -1.128  15.014  1.00 38.44           C
ATOM   1478  CB  VAL   191     -15.377  -0.165  14.084  1.00 38.44           C
ATOM   1479  CG1 VAL   191     -16.272   0.026  12.849  1.00 38.44           C
ATOM   1480  CG2 VAL   191     -15.086   1.136  14.851  1.00 38.44           C
ATOM   1481  C   VAL   191     -16.348  -2.376  14.229  1.00 38.44           C
ATOM   1482  O   VAL   191     -17.512  -2.707  14.007  1.00 38.44           O
ATOM   1483  N   THR   192     -15.300  -3.098  13.775  1.00102.28           N
ATOM   1484  CA  THR   192     -15.485  -4.250  12.931  1.00102.28           C
ATOM   1485  CB  THR   192     -14.243  -4.646  12.188  1.00102.28           C
ATOM   1486  OG1 THR   192     -14.553  -5.639  11.229  1.00102.28           O
ATOM   1487  CG2 THR   192     -13.208  -5.192  13.171  1.00102.28           C
ATOM   1488  C   THR   192     -15.996  -5.458  13.663  1.00102.28           C
ATOM   1489  O   THR   192     -16.914  -6.128  13.193  1.00102.28           O
ATOM   1490  N   GLY   193     -15.419  -5.777  14.836  1.00 14.67           N
ATOM   1491  CA  GLY   193     -15.855  -6.942  15.548  1.00 14.67           C
ATOM   1492  C   GLY   193     -15.193  -8.165  14.974  1.00 14.67           C
ATOM   1493  O   GLY   193     -15.646  -9.281  15.220  1.00 14.67           O
ATOM   1494  N   LYS   194     -14.110  -7.992  14.187  1.00 76.04           N
ATOM   1495  CA  LYS   194     -13.424  -9.125  13.624  1.00 76.04           C
ATOM   1496  CB  LYS   194     -13.487  -9.215  12.088  1.00 76.04           C
ATOM   1497  CG  LYS   194     -14.866  -9.614  11.561  1.00 76.04           C
ATOM   1498  CD  LYS   194     -15.016  -9.465  10.045  1.00 76.04           C
ATOM   1499  CE  LYS   194     -14.357 -10.590   9.242  1.00 76.04           C
ATOM   1500  NZ  LYS   194     -15.224 -11.790   9.237  1.00 76.04           N
ATOM   1501  C   LYS   194     -11.979  -9.042  14.021  1.00 76.04           C
ATOM   1502  O   LYS   194     -11.529  -8.033  14.561  1.00 76.04           O
ATOM   1503  N   GLY   195     -11.219 -10.129  13.763  1.00 21.24           N
ATOM   1504  CA  GLY   195      -9.838 -10.227  14.153  1.00 21.24           C
ATOM   1505  C   GLY   195      -8.997  -9.284  13.347  1.00 21.24           C
ATOM   1506  O   GLY   195      -9.300  -8.962  12.200  1.00 21.24           O
ATOM   1507  N   PRO   196      -7.937  -8.820  13.967  1.00 58.57           N
ATOM   1508  CA  PRO   196      -6.999  -7.910  13.364  1.00 58.57           C
ATOM   1509  CD  PRO   196      -7.423  -9.425  15.183  1.00 58.57           C
ATOM   1510  CB  PRO   196      -5.941  -7.653  14.436  1.00 58.57           C
ATOM   1511  CG  PRO   196      -5.962  -8.950  15.270  1.00 58.57           C
ATOM   1512  C   PRO   196      -6.393  -8.468  12.112  1.00 58.57           C
ATOM   1513  O   PRO   196      -6.272  -7.740  11.126  1.00 58.57           O
ATOM   1514  N   LEU   197      -5.977  -9.745  12.137  1.00 76.25           N
ATOM   1515  CA  LEU   197      -5.389 -10.366  10.990  1.00 76.25           C
ATOM   1516  CB  LEU   197      -4.747 -11.720  11.366  1.00 76.25           C
ATOM   1517  CG  LEU   197      -4.026 -12.468  10.231  1.00 76.25           C
ATOM   1518  CD1 LEU   197      -3.222 -13.650  10.786  1.00 76.25           C
ATOM   1519  CD2 LEU   197      -5.013 -12.935   9.160  1.00 76.25           C
ATOM   1520  C   LEU   197      -6.480 -10.511   9.979  1.00 76.25           C
ATOM   1521  O   LEU   197      -6.251 -10.379   8.777  1.00 76.25           O
ATOM   1522  N   GLU   198      -7.709 -10.783  10.459  1.00 57.73           N
ATOM   1523  CA  GLU   198      -8.834 -10.911   9.578  1.00 57.73           C
ATOM   1524  CB  GLU   198     -10.150 -11.258  10.295  1.00 57.73           C
ATOM   1525  CG  GLU   198     -10.276 -12.730  10.677  1.00 57.73           C
ATOM   1526  CD  GLU   198     -10.367 -13.530   9.387  1.00 57.73           C
ATOM   1527  OE1 GLU   198     -10.995 -13.024   8.418  1.00 57.73           O
ATOM   1528  OE2 GLU   198      -9.812 -14.659   9.353  1.00 57.73           O
ATOM   1529  C   GLU   198      -9.060  -9.600   8.897  1.00 57.73           C
ATOM   1530  O   GLU   198      -9.354  -9.564   7.704  1.00 57.73           O
ATOM   1531  N   ASN   199      -8.941  -8.479   9.634  1.00 30.56           N
ATOM   1532  CA  ASN   199      -9.161  -7.202   9.017  1.00 30.56           C
ATOM   1533  CB  ASN   199      -9.105  -6.019  10.000  1.00 30.56           C
ATOM   1534  CG  ASN   199     -10.438  -5.948  10.733  1.00 30.56           C
ATOM   1535  OD1 ASN   199     -11.014  -4.870  10.870  1.00 30.56           O
ATOM   1536  ND2 ASN   199     -10.947  -7.114  11.211  1.00 30.56           N
ATOM   1537  C   ASN   199      -8.121  -6.984   7.965  1.00 30.56           C
ATOM   1538  O   ASN   199      -8.417  -6.449   6.897  1.00 30.56           O
ATOM   1539  N   LEU   200      -6.866  -7.392   8.234  1.00 28.60           N
ATOM   1540  CA  LEU   200      -5.817  -7.175   7.279  1.00 28.60           C
ATOM   1541  CB  LEU   200      -4.452  -7.689   7.774  1.00 28.60           C
ATOM   1542  CG  LEU   200      -3.306  -7.471   6.767  1.00 28.60           C
ATOM   1543  CD1 LEU   200      -3.018  -5.976   6.560  1.00 28.60           C
ATOM   1544  CD2 LEU   200      -2.056  -8.276   7.164  1.00 28.60           C
ATOM   1545  C   LEU   200      -6.130  -7.921   6.026  1.00 28.60           C
ATOM   1546  O   LEU   200      -6.070  -7.363   4.932  1.00 28.60           O
ATOM   1547  N   LEU   201      -6.507  -9.205   6.147  1.00 81.78           N
ATOM   1548  CA  LEU   201      -6.765  -9.996   4.980  1.00 81.78           C
ATOM   1549  CB  LEU   201      -6.922 -11.490   5.288  1.00 81.78           C
ATOM   1550  CG  LEU   201      -5.549 -12.139   5.546  1.00 81.78           C
ATOM   1551  CD1 LEU   201      -4.776 -11.405   6.650  1.00 81.78           C
ATOM   1552  CD2 LEU   201      -5.685 -13.639   5.826  1.00 81.78           C
ATOM   1553  C   LEU   201      -7.953  -9.474   4.239  1.00 81.78           C
ATOM   1554  O   LEU   201      -7.982  -9.517   3.011  1.00 81.78           O
ATOM   1555  N   ASP   202      -8.972  -8.974   4.959  1.00 19.73           N
ATOM   1556  CA  ASP   202     -10.139  -8.453   4.305  1.00 19.73           C
ATOM   1557  CB  ASP   202     -11.224  -8.033   5.310  1.00 19.73           C
ATOM   1558  CG  ASP   202     -11.711  -9.303   6.001  1.00 19.73           C
ATOM   1559  OD1 ASP   202     -11.688 -10.381   5.350  1.00 19.73           O
ATOM   1560  OD2 ASP   202     -12.103  -9.214   7.197  1.00 19.73           O
ATOM   1561  C   ASP   202      -9.733  -7.256   3.493  1.00 19.73           C
ATOM   1562  O   ASP   202     -10.226  -7.058   2.384  1.00 19.73           O
ATOM   1563  N   HIS   203      -8.821  -6.424   4.033  1.00 19.27           N
ATOM   1564  CA  HIS   203      -8.356  -5.256   3.335  1.00 19.27           C
ATOM   1565  ND1 HIS   203      -7.708  -2.009   3.394  1.00 19.27           N
ATOM   1566  CG  HIS   203      -6.945  -3.153   3.477  1.00 19.27           C
ATOM   1567  CB  HIS   203      -7.381  -4.409   4.170  1.00 19.27           C
ATOM   1568  NE2 HIS   203      -5.804  -1.577   2.331  1.00 19.27           N
ATOM   1569  CD2 HIS   203      -5.785  -2.871   2.822  1.00 19.27           C
ATOM   1570  CE1 HIS   203      -6.978  -1.100   2.699  1.00 19.27           C
ATOM   1571  C   HIS   203      -7.628  -5.689   2.101  1.00 19.27           C
ATOM   1572  O   HIS   203      -7.798  -5.109   1.032  1.00 19.27           O
ATOM   1573  N   LEU   204      -6.789  -6.735   2.223  1.00 79.54           N
ATOM   1574  CA  LEU   204      -6.037  -7.235   1.109  1.00 79.54           C
ATOM   1575  CB  LEU   204      -5.022  -8.335   1.481  1.00 79.54           C
ATOM   1576  CG  LEU   204      -3.696  -7.821   2.086  1.00 79.54           C
ATOM   1577  CD1 LEU   204      -2.846  -7.110   1.022  1.00 79.54           C
ATOM   1578  CD2 LEU   204      -3.911  -6.932   3.315  1.00 79.54           C
ATOM   1579  C   LEU   204      -6.972  -7.782   0.075  1.00 79.54           C
ATOM   1580  O   LEU   204      -6.656  -7.755  -1.114  1.00 79.54           O
ATOM   1581  N   ASP   205      -8.123  -8.337   0.499  1.00 33.75           N
ATOM   1582  CA  ASP   205      -9.042  -8.894  -0.454  1.00 33.75           C
ATOM   1583  CB  ASP   205     -10.294  -9.480   0.225  1.00 33.75           C
ATOM   1584  CG  ASP   205     -11.112 -10.249  -0.806  1.00 33.75           C
ATOM   1585  OD1 ASP   205     -10.760 -10.185  -2.013  1.00 33.75           O
ATOM   1586  OD2 ASP   205     -12.103 -10.909  -0.395  1.00 33.75           O
ATOM   1587  C   ASP   205      -9.493  -7.818  -1.402  1.00 33.75           C
ATOM   1588  O   ASP   205      -9.313  -7.946  -2.613  1.00 33.75           O
ATOM   1589  N   ASN   206     -10.075  -6.713  -0.882  1.00 46.13           N
ATOM   1590  CA  ASN   206     -10.490  -5.634  -1.743  1.00 46.13           C
ATOM   1591  CB  ASN   206     -11.981  -5.703  -2.115  1.00 46.13           C
ATOM   1592  CG  ASN   206     -12.228  -4.750  -3.274  1.00 46.13           C
ATOM   1593  OD1 ASN   206     -11.342  -4.000  -3.682  1.00 46.13           O
ATOM   1594  ND2 ASN   206     -13.471  -4.778  -3.823  1.00 46.13           N
ATOM   1595  C   ASN   206     -10.273  -4.361  -0.981  1.00 46.13           C
ATOM   1596  O   ASN   206     -11.039  -4.025  -0.078  1.00 46.13           O
ATOM   1597  N   PRO   207      -9.241  -3.644  -1.323  1.00 61.63           N
ATOM   1598  CA  PRO   207      -8.933  -2.445  -0.595  1.00 61.63           C
ATOM   1599  CD  PRO   207      -8.046  -4.279  -1.853  1.00 61.63           C
ATOM   1600  CB  PRO   207      -7.513  -2.066  -1.008  1.00 61.63           C
ATOM   1601  CG  PRO   207      -6.869  -3.416  -1.371  1.00 61.63           C
ATOM   1602  C   PRO   207      -9.919  -1.330  -0.741  1.00 61.63           C
ATOM   1603  O   PRO   207     -10.113  -0.592   0.223  1.00 61.63           O
ATOM   1604  N   VAL   208     -10.528  -1.150  -1.929  1.00 37.09           N
ATOM   1605  CA  VAL   208     -11.421  -0.038  -2.054  1.00 37.09           C
ATOM   1606  CB  VAL   208     -11.871   0.212  -3.473  1.00 37.09           C
ATOM   1607  CG1 VAL   208     -10.647   0.651  -4.292  1.00 37.09           C
ATOM   1608  CG2 VAL   208     -12.551  -1.045  -4.037  1.00 37.09           C
ATOM   1609  C   VAL   208     -12.625  -0.239  -1.182  1.00 37.09           C
ATOM   1610  O   VAL   208     -12.956   0.628  -0.374  1.00 37.09           O
ATOM   1611  N   ALA   209     -13.324  -1.380  -1.347  1.00 40.69           N
ATOM   1612  CA  ALA   209     -14.516  -1.657  -0.598  1.00 40.69           C
ATOM   1613  CB  ALA   209     -15.310  -2.844  -1.170  1.00 40.69           C
ATOM   1614  C   ALA   209     -14.240  -1.966   0.840  1.00 40.69           C
ATOM   1615  O   ALA   209     -14.804  -1.341   1.736  1.00 40.69           O
ATOM   1616  N   ASN   210     -13.308  -2.901   1.107  1.00 41.67           N
ATOM   1617  CA  ASN   210     -13.137  -3.362   2.456  1.00 41.67           C
ATOM   1618  CB  ASN   210     -12.579  -4.793   2.544  1.00 41.67           C
ATOM   1619  CG  ASN   210     -13.631  -5.742   1.990  1.00 41.67           C
ATOM   1620  OD1 ASN   210     -14.831  -5.494   2.094  1.00 41.67           O
ATOM   1621  ND2 ASN   210     -13.168  -6.867   1.382  1.00 41.67           N
ATOM   1622  C   ASN   210     -12.180  -2.471   3.160  1.00 41.67           C
ATOM   1623  O   ASN   210     -10.969  -2.682   3.136  1.00 41.67           O
ATOM   1624  N   ASN   211     -12.735  -1.450   3.831  1.00 42.13           N
ATOM   1625  CA  ASN   211     -11.933  -0.532   4.570  1.00 42.13           C
ATOM   1626  CB  ASN   211     -11.288   0.566   3.701  1.00 42.13           C
ATOM   1627  CG  ASN   211     -12.372   1.318   2.944  1.00 42.13           C
ATOM   1628  OD1 ASN   211     -13.541   0.939   2.961  1.00 42.13           O
ATOM   1629  ND2 ASN   211     -11.966   2.408   2.241  1.00 42.13           N
ATOM   1630  C   ASN   211     -12.836   0.075   5.597  1.00 42.13           C
ATOM   1631  O   ASN   211     -13.941  -0.413   5.830  1.00 42.13           O
ATOM   1632  N   ALA   212     -12.363   1.144   6.258  1.00 28.36           N
ATOM   1633  CA  ALA   212     -13.057   1.803   7.327  1.00 28.36           C
ATOM   1634  CB  ALA   212     -12.228   2.930   7.965  1.00 28.36           C
ATOM   1635  C   ALA   212     -14.345   2.415   6.857  1.00 28.36           C
ATOM   1636  O   ALA   212     -15.339   2.408   7.581  1.00 28.36           O
ATOM   1637  N   TRP   213     -14.369   2.957   5.627  1.00 57.16           N
ATOM   1638  CA  TRP   213     -15.506   3.690   5.147  1.00 57.16           C
ATOM   1639  CB  TRP   213     -15.275   4.372   3.792  1.00 57.16           C
ATOM   1640  CG  TRP   213     -14.377   5.573   3.948  1.00 57.16           C
ATOM   1641  CD2 TRP   213     -14.830   6.828   4.478  1.00 57.16           C
ATOM   1642  CD1 TRP   213     -13.042   5.715   3.702  1.00 57.16           C
ATOM   1643  NE1 TRP   213     -12.634   6.981   4.048  1.00 57.16           N
ATOM   1644  CE2 TRP   213     -13.725   7.677   4.528  1.00 57.16           C
ATOM   1645  CE3 TRP   213     -16.063   7.237   4.896  1.00 57.16           C
ATOM   1646  CZ2 TRP   213     -13.839   8.954   4.999  1.00 57.16           C
ATOM   1647  CZ3 TRP   213     -16.177   8.528   5.364  1.00 57.16           C
ATOM   1648  CH2 TRP   213     -15.085   9.369   5.414  1.00 57.16           C
ATOM   1649  C   TRP   213     -16.740   2.845   5.099  1.00 57.16           C
ATOM   1650  O   TRP   213     -17.835   3.353   5.336  1.00 57.16           O
ATOM   1651  N   VAL   214     -16.630   1.543   4.788  1.00 31.55           N
ATOM   1652  CA  VAL   214     -17.825   0.747   4.764  1.00 31.55           C
ATOM   1653  CB  VAL   214     -17.598  -0.696   4.429  1.00 31.55           C
ATOM   1654  CG1 VAL   214     -17.177  -0.772   2.961  1.00 31.55           C
ATOM   1655  CG2 VAL   214     -16.565  -1.286   5.405  1.00 31.55           C
ATOM   1656  C   VAL   214     -18.449   0.794   6.123  1.00 31.55           C
ATOM   1657  O   VAL   214     -19.669   0.780   6.251  1.00 31.55           O
ATOM   1658  N   TYR   215     -17.605   0.809   7.165  1.00 71.53           N
ATOM   1659  CA  TYR   215     -17.936   0.854   8.562  1.00 71.53           C
ATOM   1660  CB  TYR   215     -16.782   0.426   9.488  1.00 71.53           C
ATOM   1661  CG  TYR   215     -16.677  -1.059   9.377  1.00 71.53           C
ATOM   1662  CD1 TYR   215     -17.580  -1.859  10.043  1.00 71.53           C
ATOM   1663  CD2 TYR   215     -15.689  -1.657   8.628  1.00 71.53           C
ATOM   1664  CE1 TYR   215     -17.508  -3.228   9.956  1.00 71.53           C
ATOM   1665  CE2 TYR   215     -15.611  -3.027   8.538  1.00 71.53           C
ATOM   1666  CZ  TYR   215     -16.520  -3.815   9.204  1.00 71.53           C
ATOM   1667  OH  TYR   215     -16.443  -5.221   9.112  1.00 71.53           O
ATOM   1668  C   TYR   215     -18.474   2.174   9.032  1.00 71.53           C
ATOM   1669  O   TYR   215     -19.091   2.224  10.092  1.00 71.53           O
ATOM   1670  N   ALA   216     -18.215   3.275   8.301  1.00 42.92           N
ATOM   1671  CA  ALA   216     -18.512   4.620   8.729  1.00 42.92           C
ATOM   1672  CB  ALA   216     -18.206   5.668   7.645  1.00 42.92           C
ATOM   1673  C   ALA   216     -19.957   4.783   9.112  1.00 42.92           C
ATOM   1674  O   ALA   216     -20.271   5.543  10.025  1.00 42.92           O
ATOM   1675  N   THR   217     -20.872   4.089   8.418  1.00 47.86           N
ATOM   1676  CA  THR   217     -22.298   4.185   8.585  1.00 47.86           C
ATOM   1677  CB  THR   217     -23.027   3.429   7.518  1.00 47.86           C
ATOM   1678  OG1 THR   217     -22.683   3.939   6.238  1.00 47.86           O
ATOM   1679  CG2 THR   217     -24.535   3.573   7.754  1.00 47.86           C
ATOM   1680  C   THR   217     -22.794   3.664   9.913  1.00 47.86           C
ATOM   1681  O   THR   217     -23.856   4.080  10.363  1.00 47.86           O
ATOM   1682  N   LYS   218     -22.070   2.737  10.573  1.00 79.62           N
ATOM   1683  CA  LYS   218     -22.575   2.006  11.711  1.00 79.62           C
ATOM   1684  CB  LYS   218     -21.570   0.966  12.240  1.00 79.62           C
ATOM   1685  CG  LYS   218     -22.166   0.047  13.307  1.00 79.62           C
ATOM   1686  CD  LYS   218     -21.358  -1.231  13.540  1.00 79.62           C
ATOM   1687  CE  LYS   218     -21.352  -2.167  12.328  1.00 79.62           C
ATOM   1688  NZ  LYS   218     -20.842  -3.501  12.717  1.00 79.62           N
ATOM   1689  C   LYS   218     -23.032   2.831  12.897  1.00 79.62           C
ATOM   1690  O   LYS   218     -24.115   2.583  13.426  1.00 79.62           O
ATOM   1691  N   PHE   219     -22.267   3.843  13.345  1.00 53.54           N
ATOM   1692  CA  PHE   219     -22.547   4.552  14.573  1.00 53.54           C
ATOM   1693  CB  PHE   219     -21.440   5.559  14.935  1.00 53.54           C
ATOM   1694  CG  PHE   219     -20.257   4.799  15.438  1.00 53.54           C
ATOM   1695  CD1 PHE   219     -20.145   4.515  16.781  1.00 53.54           C
ATOM   1696  CD2 PHE   219     -19.265   4.369  14.586  1.00 53.54           C
ATOM   1697  CE1 PHE   219     -19.063   3.818  17.268  1.00 53.54           C
ATOM   1698  CE2 PHE   219     -18.181   3.670  15.068  1.00 53.54           C
ATOM   1699  CZ  PHE   219     -18.078   3.394  16.411  1.00 53.54           C
ATOM   1700  C   PHE   219     -23.854   5.301  14.584  1.00 53.54           C
ATOM   1701  O   PHE   219     -24.536   5.315  15.606  1.00 53.54           O
ATOM   1702  N   VAL   220     -24.248   5.921  13.457  1.00 54.18           N
ATOM   1703  CA  VAL   220     -25.344   6.853  13.340  1.00 54.18           C
ATOM   1704  CB  VAL   220     -25.802   7.004  11.922  1.00 54.18           C
ATOM   1705  CG1 VAL   220     -26.968   8.002  11.878  1.00 54.18           C
ATOM   1706  CG2 VAL   220     -24.589   7.379  11.054  1.00 54.18           C
ATOM   1707  C   VAL   220     -26.550   6.491  14.171  1.00 54.18           C
ATOM   1708  O   VAL   220     -27.029   5.359  14.212  1.00 54.18           O
ATOM   1709  N   PRO   221     -26.994   7.512  14.873  1.00 57.08           N
ATOM   1710  CA  PRO   221     -28.160   7.441  15.727  1.00 57.08           C
ATOM   1711  CD  PRO   221     -26.019   8.459  15.391  1.00 57.08           C
ATOM   1712  CB  PRO   221     -28.070   8.643  16.666  1.00 57.08           C
ATOM   1713  CG  PRO   221     -26.562   8.929  16.749  1.00 57.08           C
ATOM   1714  C   PRO   221     -29.477   7.369  15.017  1.00 57.08           C
ATOM   1715  O   PRO   221     -30.464   7.014  15.660  1.00 57.08           O
ATOM   1716  N   GLY   222     -29.544   7.692  13.712  1.00 13.59           N
ATOM   1717  CA  GLY   222     -30.823   7.699  13.060  1.00 13.59           C
ATOM   1718  C   GLY   222     -31.190   9.122  12.814  1.00 13.59           C
ATOM   1719  O   GLY   222     -32.140   9.410  12.087  1.00 13.59           O
ATOM   1720  N   ALA   223     -30.433  10.055  13.416  1.00  3.86           N
ATOM   1721  CA  ALA   223     -30.712  11.441  13.200  1.00  3.86           C
ATOM   1722  CB  ALA   223     -29.752  12.380  13.952  1.00  3.86           C
ATOM   1723  C   ALA   223     -30.540  11.696  11.708  1.00  3.86           C
ATOM   1724  O   ALA   223     -31.542  12.099  11.058  1.00  3.86           O
ATOM   1725  OXT ALA   223     -29.407  11.491  11.196  1.00  3.86           O
END 
