# Supplementary material for: How paired PSII–LHCII supercomplexes mediate the stacking of plant thylakoid membranes unveiled by structural mass-spectrometry
Source: Nat Commun. 2020 Mar 13;11:1361. doi: 10.1038/s41467-020-15184-1 (PMC7069969; doi:10.1038/s41467-020-15184-1)
Supplement: Supplementary file 6 — Supplementary Data 4 [file 41467_2020_15184_MOESM6_ESM.zip › Lhcb4.2_0076852.pdb]

HELIX    1   1 PRO S   15  TRP S   23  1                                   9
HELIX    2   2 PRO S   65  TYR S   98  1                                  34
HELIX    3   3 ALA S  113  GLY S  118  1                                   6
HELIX    4   4 LEU S  132  THR S  152  1                                  21
HELIX    5   5 PRO S  176  THR S  207  1                                  32
HELIX    6   6 PRO S  211  SER S  220  1                                  10
HELIX    7   7 LEU S  227  ASN S  234  1                                   8
HELIX    8   8 PRO s   15  TRP s   23  1                                   9
HELIX    9   9 PRO s   65  TYR s   98  1                                  34
HELIX   10  10 ALA s  113  GLY s  118  1                                   6
HELIX   11  11 LEU s  132  THR s  152  1                                  21
HELIX   12  12 PRO s  176  THR s  207  1                                  32
HELIX   13  13 PRO s  211  SER s  220  1                                  10
HELIX   14  14 LEU s  227  ASN s  234  1                                   8
HELIX   15  15 GLY 3   35  PHE 3   37  1                                   3
HELIX   16  16 PRO 3   64  LYS 3   96  1                                  33
HELIX   17  17 TRP 3  107  LYS 3  109  1                                   3
HELIX   18  18 GLY 3  111  PHE 3  115  1                                   5
HELIX   19  19 TYR 3  122  GLY 3  124  1                                   3
HELIX   20  20 ILE 3  134  ASN 3  154  1                                  21
HELIX   21  21 PRO 3  181  THR 3  212  1                                  32
HELIX   22  22 PRO 3  216  ASP 3  225  1                                  10
HELIX   23  23 ALA 3  232  TYR 3  235  1                                   4
HELIX   24  24 PRO 4   32  TRP 4   62  1                                  31
HELIX   25  25 GLU 4   69  GLY 4   71  1                                   3
HELIX   26  26 PHE 4   82  PHE 4  105  1                                  24
HELIX   27  27 ASP 4  159  GLN 4  188  1                                  30
HELIX   28  28 GLN C   28  THR C   31  1                                   4
HELIX   29  29 GLY C   38  LEU C   42  1                                   5
HELIX   30  30 SER C   46  ALA C   73  1                                  28
HELIX   31  31 MET C   81  GLU C   83  1                                   3
HELIX   32  32 LEU C   89  THR C   94  1                                   6
HELIX   33  33 PRO C  101  GLY C  103  1                                   3
HELIX   34  34 PHE C  109  LEU C  135  1                                  27
HELIX   35  35 ARG C  154  PHE C  180  1                                  27
HELIX   36  36 PRO C  206  LEU C  214  1                                   9
HELIX   37  37 TRP C  223  SER C  226  1                                   4
HELIX   38  38 LEU C  230  LEU C  253  1                                  24
HELIX   39  39 ALA C  258  ARG C  261  1                                   4
HELIX   40  40 GLY C  268  PHE C  292  1                                  25
HELIX   41  41 GLY C  306  ARG C  323  1                                  18
HELIX   42  42 GLU C  354  PHE C  358  1                                   5
HELIX   43  43 GLU C  367  LEU C  369  1                                   3
HELIX   44  44 LEU C  377  LYS C  382  1                                   6
HELIX   45  45 PRO C  386  THR C  397  1                                  12
HELIX   46  46 PRO C  422  ALA C  453  1                                  32
HELIX   47  47 VAL C  466  SER C  468  1                                   3
HELIX   48  48 LEU D   15  LEU D   23  1                                   9
HELIX   49  49 SER D   34  PHE D   55  1                                  22
HELIX   50  50 TYR D   68  GLU D   70  1                                   3
HELIX   51  51 LEU D  102  GLN D  107  1                                   6
HELIX   52  52 GLY D  110  SER D  136  1                                  27
HELIX   53  53 TYR D  142  GLY D  164  1                                  23
HELIX   54  54 TRP D  168  PHE D  170  1                                   3
HELIX   55  55 VAL D  176  GLY D  188  1                                  13
HELIX   56  56 PRO D  196  ASN D  221  1                                  26
HELIX   57  57 PHE D  233  ALA D  235  1                                   3
HELIX   58  58 MET D  247  ILE D  257  1                                  11
HELIX   59  59 LYS D  265  ALA D  291  1                                  27
HELIX   60  60 VAL D  300  GLU D  308  1                                   9
HELIX   61  61 PHE D  315  TRP D  329  1                                  15
HELIX   62  62 ALA D  331  ASP D  334  1                                   4
HELIX   63  63 PHE E   10  ILE E   14  1                                   5
HELIX   64  64 ILE E   17  SER E   39  1                                  23
HELIX   65  65 LEU E   42  VAL E   46  1                                   5
HELIX   66  66 SER E   72  ARG E   81  1                                  10
HELIX   67  67 VAL F   12  PHE F   36  1                                  25
HELIX   68  68 LEU I    2  PHE I   23  1                                  22
HELIX   69  69 LEU J   10  TYR J   30  1                                  21
HELIX   70  70 ALA K   31  ALA K   57  1                                  27
HELIX   71  71 ARG L   15  PHE L   37  1                                  23
HELIX   72  72 LEU M    6  GLN M   32  1                                  27
HELIX   73  73 THR P   72  TYR P   74  1                                   3
HELIX   74  74 PRO P   77  LYS P   83  1                                   7
HELIX   75  75 ASP P   85  LEU P   88  1                                   4
HELIX   76  76 ASP P  139  GLY P  141  1                                   3
HELIX   77  77 ASP P  165  ALA P  180  1                                  16
HELIX   78  78 ASN Q   22  GLU Q   25  1                                   4
HELIX   79  79 PRO Q   44  VAL Q   59  1                                  16
HELIX   80  80 LYS Q   62  ASP Q   66  1                                   5
HELIX   81  81 TRP Q   70  ASP Q   76  1                                   7
HELIX   82  82 ALA Q   81  SER Q   93  1                                  13
HELIX   83  83 LYS Q  100  ILE Q  123  1                                  24
HELIX   84  84 PRO Q  126  SER Q  145  1                                  20
HELIX   85  85 GLU T    2  PHE T   22  1                                  21
HELIX   86  86 PRO W   14  GLY W   16  1                                   3
HELIX   87  87 ASN W   20  GLY W   43  1                                  24
HELIX   88  88 THR Z    2  PHE Z   27  1                                  26
HELIX   89  89 LYS Z   37  LEU Z   60  1                                  24
HELIX   90  90 GLN c   28  THR c   31  1                                   4
HELIX   91  91 GLY c   38  LEU c   42  1                                   5
HELIX   92  92 SER c   46  ALA c   73  1                                  28
HELIX   93  93 MET c   81  GLU c   83  1                                   3
HELIX   94  94 LEU c   89  THR c   94  1                                   6
HELIX   95  95 PRO c  101  GLY c  103  1                                   3
HELIX   96  96 PHE c  109  LEU c  135  1                                  27
HELIX   97  97 ARG c  154  PHE c  180  1                                  27
HELIX   98  98 PRO c  206  LEU c  214  1                                   9
HELIX   99  99 TRP c  223  SER c  226  1                                   4
HELIX  100 100 LEU c  230  LEU c  253  1                                  24
HELIX  101 101 ALA c  258  ARG c  261  1                                   4
HELIX  102 102 GLY c  268  PHE c  292  1                                  25
HELIX  103 103 GLY c  306  ARG c  323  1                                  18
HELIX  104 104 GLU c  354  PHE c  358  1                                   5
HELIX  105 105 GLU c  367  LEU c  369  1                                   3
HELIX  106 106 LEU c  377  LYS c  382  1                                   6
HELIX  107 107 PRO c  386  THR c  397  1                                  12
HELIX  108 108 PRO c  422  ALA c  453  1                                  32
HELIX  109 109 VAL c  466  SER c  468  1                                   3
HELIX  110 110 LEU d   15  LEU d   23  1                                   9
HELIX  111 111 SER d   34  PHE d   55  1                                  22
HELIX  112 112 TYR d   68  GLU d   70  1                                   3
HELIX  113 113 LEU d  102  GLN d  107  1                                   6
HELIX  114 114 GLY d  110  SER d  136  1                                  27
HELIX  115 115 TYR d  142  GLY d  164  1                                  23
HELIX  116 116 TRP d  168  PHE d  170  1                                   3
HELIX  117 117 VAL d  176  GLY d  188  1                                  13
HELIX  118 118 PRO d  196  ASN d  221  1                                  26
HELIX  119 119 PHE d  233  ALA d  235  1                                   3
HELIX  120 120 MET d  247  ILE d  257  1                                  11
HELIX  121 121 LYS d  265  ALA d  291  1                                  27
HELIX  122 122 VAL d  300  GLU d  308  1                                   9
HELIX  123 123 PHE d  315  TRP d  329  1                                  15
HELIX  124 124 ALA d  331  ASP d  334  1                                   4
HELIX  125 125 PHE e   10  ILE e   14  1                                   5
HELIX  126 126 ILE e   17  SER e   39  1                                  23
HELIX  127 127 LEU e   42  VAL e   46  1                                   5
HELIX  128 128 SER e   72  ARG e   81  1                                  10
HELIX  129 129 VAL f   12  PHE f   36  1                                  25
HELIX  130 130 LEU i    2  PHE i   23  1                                  22
HELIX  131 131 LEU j   10  TYR j   30  1                                  21
HELIX  132 132 ALA k   31  ALA k   57  1                                  27
HELIX  133 133 ARG l   15  PHE l   37  1                                  23
HELIX  134 134 LEU m    6  GLN m   32  1                                  27
HELIX  135 135 THR p   72  TYR p   74  1                                   3
HELIX  136 136 PRO p   77  LYS p   83  1                                   7
HELIX  137 137 ASP p   85  LEU p   88  1                                   4
HELIX  138 138 ASP p  139  GLY p  141  1                                   3
HELIX  139 139 ASP p  165  ALA p  180  1                                  16
HELIX  140 140 ASN q   22  GLU q   25  1                                   4
HELIX  141 141 PRO q   44  VAL q   59  1                                  16
HELIX  142 142 LYS q   62  ASP q   66  1                                   5
HELIX  143 143 TRP q   70  ASP q   76  1                                   7
HELIX  144 144 ALA q   81  SER q   93  1                                  13
HELIX  145 145 LYS q  100  ILE q  123  1                                  24
HELIX  146 146 PRO q  126  SER q  145  1                                  20
HELIX  147 147 GLU t    2  PHE t   22  1                                  21
HELIX  148 148 PRO w   14  GLY w   16  1                                   3
HELIX  149 149 ASN w   20  GLY w   43  1                                  24
HELIX  150 150 THR z    2  PHE z   27  1                                  26
HELIX  151 151 LYS z   37  LEU z   60  1                                  24
HELIX  152 152 PHE O   90  SER O   95  1                                   6
HELIX  153 153 TYR O   98  VAL O  101  1                                   4
HELIX  154 154 ALA O  257  GLY O  259  1                                   3
HELIX  155 155 GLU O  265  ASN O  270  1                                   6
HELIX  156 156 PHE o   90  SER o   95  1                                   6
HELIX  157 157 TYR o   98  VAL o  101  1                                   4
HELIX  158 158 ALA o  257  GLY o  259  1                                   3
HELIX  159 159 GLU o  265  ASN o  270  1                                   6
HELIX  160 160 SER X   18  VAL X   41  1                                  24
HELIX  161 161 PRO X   49  VAL X   75  1                                  27
HELIX  162 162 PRO x   49  VAL x   75  1                                  27
HELIX  163 163 GLY g   26  SER g   29  1                                   4
HELIX  164 164 LEU g   51  ALA g   53  1                                   3
HELIX  165 165 PRO g   55  ASN g   88  1                                  34
HELIX  166 166 ALA g  100  PHE g  105  1                                   6
HELIX  167 167 TYR g  112  GLY g  114  1                                   3
HELIX  168 168 ILE g  124  ALA g  144  1                                  21
HELIX  169 169 GLY g  159  PHE g  161  1                                   3
HELIX  170 170 LEU g  166  ASP g  168  1                                   3
HELIX  171 171 PRO g  170  THR g  201  1                                  32
HELIX  172 172 PRO g  205  ALA g  214  1                                  10
HELIX  173 173 ALA g  221  TYR g  224  1                                   4
HELIX  174 174 GLY N   26  SER N   29  1                                   4
HELIX  175 175 LEU N   51  ALA N   53  1                                   3
HELIX  176 176 PRO N   55  ASN N   88  1                                  34
HELIX  177 177 ALA N  100  PHE N  105  1                                   6
HELIX  178 178 TYR N  112  GLY N  114  1                                   3
HELIX  179 179 ILE N  124  ALA N  144  1                                  21
HELIX  180 180 GLY N  159  PHE N  161  1                                   3
HELIX  181 181 LEU N  166  ASP N  168  1                                   3
HELIX  182 182 PRO N  170  THR N  201  1                                  32
HELIX  183 183 PRO N  205  ALA N  214  1                                  10
HELIX  184 184 ALA N  221  TYR N  224  1                                   4
HELIX  185 185 GLY Y   26  SER Y   29  1                                   4
HELIX  186 186 LEU Y   51  ALA Y   53  1                                   3
HELIX  187 187 PRO Y   55  ASN Y   88  1                                  34
HELIX  188 188 ALA Y  100  PHE Y  105  1                                   6
HELIX  189 189 TYR Y  112  GLY Y  114  1                                   3
HELIX  190 190 ILE Y  124  ALA Y  144  1                                  21
HELIX  191 191 GLY Y  159  PHE Y  161  1                                   3
HELIX  192 192 LEU Y  166  ASP Y  168  1                                   3
HELIX  193 193 PRO Y  170  THR Y  201  1                                  32
HELIX  194 194 PRO Y  205  ALA Y  214  1                                  10
HELIX  195 195 ALA Y  221  TYR Y  224  1                                   4
HELIX  196 196 VAL B    8  ASN B   14  1                                   7
HELIX  197 197 PRO B   16  VAL B   44  1                                  29
HELIX  198 198 MET B   55  GLN B   58  1                                   4
HELIX  199 199 ILE B   63  ARG B   68  1                                   6
HELIX  200 200 TYR B   93  VAL B  116  1                                  24
HELIX  201 201 LEU B  135  VAL B  158  1                                  24
HELIX  202 202 VAL B  187  PHE B  190  1                                   4
HELIX  203 203 PRO B  195  SER B  218  1                                  24
HELIX  204 204 GLN B  223  LEU B  229  1                                   7
HELIX  205 205 GLU B  235  TYR B  258  1                                  24
HELIX  206 206 ARG B  272  GLN B  277  1                                   6
HELIX  207 207 TYR B  279  VAL B  293  1                                  15
HELIX  208 208 LEU B  298  LYS B  304  1                                   7
HELIX  209 209 GLU B  307  TYR B  312  1                                   6
HELIX  210 210 PRO B  319  LYS B  321  1                                   3
HELIX  211 211 MET B  330  ASP B  334  1                                   5
HELIX  212 212 VAL B  392  VAL B  395  1                                   4
HELIX  213 213 PRO B  414  GLN B  425  1                                  12
HELIX  214 214 PRO B  447  LEU B  474  1                                  28
HELIX  215 215 ARG B  476  VAL B  478  1                                   3
HELIX  216 216 ALA B  488  VAL B  490  1                                   3
HELIX  217 217 VAL b    8  ASN b   14  1                                   7
HELIX  218 218 PRO b   16  VAL b   44  1                                  29
HELIX  219 219 MET b   55  GLN b   58  1                                   4
HELIX  220 220 ILE b   63  ARG b   68  1                                   6
HELIX  221 221 TYR b   93  VAL b  116  1                                  24
HELIX  222 222 LEU b  135  VAL b  158  1                                  24
HELIX  223 223 VAL b  187  PHE b  190  1                                   4
HELIX  224 224 PRO b  195  SER b  218  1                                  24
HELIX  225 225 GLN b  223  LEU b  229  1                                   7
HELIX  226 226 GLU b  235  TYR b  258  1                                  24
HELIX  227 227 ARG b  272  GLN b  277  1                                   6
HELIX  228 228 TYR b  279  VAL b  293  1                                  15
HELIX  229 229 LEU b  298  LYS b  304  1                                   7
HELIX  230 230 GLU b  307  TYR b  312  1                                   6
HELIX  231 231 PRO b  319  LYS b  321  1                                   3
HELIX  232 232 MET b  330  ASP b  334  1                                   5
HELIX  233 233 VAL b  392  VAL b  395  1                                   4
HELIX  234 234 PRO b  414  GLN b  425  1                                  12
HELIX  235 235 PRO b  447  LEU b  474  1                                  28
HELIX  236 236 ARG b  476  VAL b  478  1                                   3
HELIX  237 237 ALA b  488  VAL b  490  1                                   3
HELIX  238 238 LEU a   13  THR a   22  1                                  10
HELIX  239 239 GLY a   31  ALA a   54  1                                  24
HELIX  240 240 VAL a  102  TYR a  107  1                                   6
HELIX  241 241 GLY a  110  LEU a  137  1                                  28
HELIX  242 242 ILE a  143  GLN a  165  1                                  23
HELIX  243 243 PHE a  168  ASP a  170  1                                   3
HELIX  244 244 ILE a  176  HIS a  190  1                                  15
HELIX  245 245 PRO a  196  SER a  221  1                                  26
HELIX  246 246 ALA a  233  GLY a  236  1                                   4
HELIX  247 247 ILE a  248  LEU a  258  1                                  11
HELIX  248 248 SER a  268  ALA a  294  1                                  27
HELIX  249 249 TRP a  317  MET a  331  1                                  15
HELIX  250 250 LEU A   13  THR A   22  1                                  10
HELIX  251 251 GLY A   31  ALA A   54  1                                  24
HELIX  252 252 VAL A  102  TYR A  107  1                                   6
HELIX  253 253 GLY A  110  LEU A  137  1                                  28
HELIX  254 254 ILE A  143  GLN A  165  1                                  23
HELIX  255 255 PHE A  168  ASP A  170  1                                   3
HELIX  256 256 ILE A  176  HIS A  190  1                                  15
HELIX  257 257 PRO A  196  SER A  221  1                                  26
HELIX  258 258 ALA A  233  GLY A  236  1                                   4
HELIX  259 259 ILE A  248  LEU A  258  1                                  11
HELIX  260 260 SER A  268  ALA A  294  1                                  27
HELIX  261 261 TRP A  317  MET A  331  1                                  15
HELIX  262 262 VAL h   19  SER h   28  1                                  10
HELIX  263 263 THR h   40  ASN h   62  1                                  23
HELIX  264 264 VAL H   19  SER H   28  1                                  10
HELIX  265 265 THR H   40  ASN H   62  1                                  23
HELIX  266 266 GLY u   22  PHE u   24  1                                   3
HELIX  267 267 PRO u   51  ASN u   84  1                                  34
HELIX  268 268 ALA u   96  PHE u  101  1                                   6
HELIX  269 269 TYR u  108  GLY u  110  1                                   3
HELIX  270 270 ILE u  120  GLY u  140  1                                  21
HELIX  271 271 GLY u  155  PHE u  157  1                                   3
HELIX  272 272 LEU u  162  ASP u  164  1                                   3
HELIX  273 273 PRO u  166  THR u  197  1                                  32
HELIX  274 274 PRO u  201  ALA u  210  1                                  10
HELIX  275 275 ALA u  217  ASN u  223  1                                   7
HELIX  276 276 GLY V   26  SER V   29  1                                   4
HELIX  277 277 LEU V   51  ALA V   53  1                                   3
HELIX  278 278 PRO V   55  ASN V   88  1                                  34
HELIX  279 279 ALA V  100  PHE V  105  1                                   6
HELIX  280 280 TYR V  112  GLY V  114  1                                   3
HELIX  281 281 ILE V  124  ALA V  144  1                                  21
HELIX  282 282 GLY V  159  PHE V  161  1                                   3
HELIX  283 283 LEU V  166  ASP V  168  1                                   3
HELIX  284 284 PRO V  170  THR V  201  1                                  32
HELIX  285 285 PRO V  205  ALA V  214  1                                  10
HELIX  286 286 ALA V  221  TYR V  224  1                                   4
HELIX  287 287 GLY v   26  SER v   29  1                                   4
HELIX  288 288 LEU v   51  ALA v   53  1                                   3
HELIX  289 289 PRO v   55  ASN v   88  1                                  34
HELIX  290 290 ALA v  100  PHE v  105  1                                   6
HELIX  291 291 TYR v  112  GLY v  114  1                                   3
HELIX  292 292 ILE v  124  ALA v  144  1                                  21
HELIX  293 293 GLY v  159  PHE v  161  1                                   3
HELIX  294 294 LEU v  166  ASP v  168  1                                   3
HELIX  295 295 PRO v  170  THR v  201  1                                  32
HELIX  296 296 PRO v  205  ALA v  214  1                                  10
HELIX  297 297 ALA v  221  TYR v  224  1                                   4
HELIX  298 298 GLY G   26  SER G   29  1                                   4
HELIX  299 299 LEU G   51  ALA G   53  1                                   3
HELIX  300 300 PRO G   55  ASN G   88  1                                  34
HELIX  301 301 ALA G  100  PHE G  105  1                                   6
HELIX  302 302 TYR G  112  GLY G  114  1                                   3
HELIX  303 303 ILE G  124  ALA G  144  1                                  21
HELIX  304 304 GLY G  159  PHE G  161  1                                   3
HELIX  305 305 LEU G  166  ASP G  168  1                                   3
HELIX  306 306 PRO G  170  THR G  201  1                                  32
HELIX  307 307 PRO G  205  ALA G  214  1                                  10
HELIX  308 308 ALA G  221  TYR G  224  1                                   4
HELIX  309 309 GLY U   22  PHE U   24  1                                   3
HELIX  310 310 PRO U   51  ASN U   84  1                                  34
HELIX  311 311 ALA U   96  PHE U  101  1                                   6
HELIX  312 312 TYR U  108  GLY U  110  1                                   3
HELIX  313 313 ILE U  120  GLY U  140  1                                  21
HELIX  314 314 GLY U  155  PHE U  157  1                                   3
HELIX  315 315 LEU U  162  ASP U  164  1                                   3
HELIX  316 316 PRO U  166  THR U  197  1                                  32
HELIX  317 317 PRO U  201  ALA U  210  1                                  10
HELIX  318 318 ALA U  217  ASN U  223  1                                   7
HELIX  319 319 LEU r  103  LEU r  130  1                                  28
HELIX  320 320 TRP r  135  VAL r  144  1                                  10
HELIX  321 321 ILE r  158  ALA r  178  1                                  21
HELIX  322 322 SER r  182  LEU r  186  1                                   5
HELIX  323 323 GLY r  190  PHE r  193  1                                   4
HELIX  324 324 LEU r  198  ALA r  200  1                                   3
HELIX  325 325 PRO r  202  THR r  233  1                                  32
HELIX  326 326 PRO r  237  SER r  246  1                                  10
HELIX  327 327 ILE r  253  PHE r  257  1                                   5
HELIX  328 328 LEU R  103  LEU R  130  1                                  28
HELIX  329 329 TRP R  135  VAL R  144  1                                  10
HELIX  330 330 ILE R  158  ALA R  178  1                                  21
HELIX  331 331 SER R  182  LEU R  186  1                                   5
HELIX  332 332 GLY R  190  PHE R  193  1                                   4
HELIX  333 333 LEU R  198  ALA R  200  1                                   3
HELIX  334 334 PRO R  202  THR R  233  1                                  32
HELIX  335 335 PRO R  237  SER R  246  1                                  10
HELIX  336 336 ILE R  253  PHE R  257  1                                   5
SHEET    1   1 1 ILE C 185  ASP C 187  0
SHEET    2   2 1 ASP C 195  ARG C 197  0
SHEET    3   3 1 LEU C 341  ARG C 343  0
SHEET    4   4 1 VAL C 349  PHE C 351  0
SHEET    5   5 1 TYR P  18  GLY P  23  0
SHEET    6   6 1 PHE P  26  PRO P  31  0
SHEET    7   7 1 GLN P  45  GLU P  50  0
SHEET    8   8 1 ASN P  58  THR P  65  0
SHEET    9   9 1 ALA P 109  SER P 117  0
SHEET   10  10 1 TYR P 126  THR P 135  0
SHEET   11  11 1 LYS P 143  LYS P 152  0
SHEET   12  12 1 LYS P 155  GLY P 164  0
SHEET   13  13 1 ILE c 185  ASP c 187  0
SHEET   14  14 1 ASP c 195  ARG c 197  0
SHEET   15  15 1 LEU c 341  ARG c 343  0
SHEET   16  16 1 VAL c 349  PHE c 351  0
SHEET   17  17 1 TYR p  18  GLY p  23  0
SHEET   18  18 1 PHE p  26  PRO p  31  0
SHEET   19  19 1 GLN p  45  GLU p  50  0
SHEET   20  20 1 ASN p  58  THR p  65  0
SHEET   21  21 1 ALA p 109  SER p 117  0
SHEET   22  22 1 TYR p 127  THR p 135  0
SHEET   23  23 1 LYS p 143  LYS p 152  0
SHEET   24  24 1 LYS p 155  GLY p 164  0
SHEET   25  25 1 GLY O 125  ALA O 129  0
SHEET   26  26 1 CYS O 133  LYS O 142  0
SHEET   27  27 1 PHE O 154  ASN O 156  0
SHEET   28  28 1 GLY O 172  VAL O 176  0
SHEET   29  29 1 VAL O 182  GLU O 185  0
SHEET   30  30 1 TYR O 192  GLN O 198  0
SHEET   31  31 1 ARG O 204  THR O 210  0
SHEET   32  32 1 VAL O 215  GLY O 218  0
SHEET   33  33 1 PHE O 223  VAL O 229  0
SHEET   34  34 1 SER O 277  LYS O 289  0
SHEET   35  35 1 GLU O 294  PRO O 304  0
SHEET   36  36 1 ASP O 316  GLN O 326  0
SHEET   37  37 1 GLY o 125  ALA o 129  0
SHEET   38  38 1 CYS o 133  LYS o 142  0
SHEET   39  39 1 PHE o 154  ASN o 156  0
SHEET   40  40 1 GLY o 172  VAL o 176  0
SHEET   41  41 1 VAL o 182  GLU o 185  0
SHEET   42  42 1 TYR o 192  GLN o 198  0
SHEET   43  43 1 ARG o 204  THR o 210  0
SHEET   44  44 1 VAL o 215  GLY o 218  0
SHEET   45  45 1 PHE o 223  VAL o 229  0
SHEET   46  46 1 SER o 277  LYS o 289  0
SHEET   47  47 1 GLU o 294  PRO o 304  0
SHEET   48  48 1 ASP o 316  GLN o 326  0
SHEET   49  49 1 ILE B 166  VAL B 168  0
SHEET   50  50 1 ARG B 177  GLN B 179  0
SHEET   51  51 1 ILE B 336  TRP B 340  0
SHEET   52  52 1 HIS B 343  ARG B 347  0
SHEET   53  53 1 VAL B 369  VAL B 371  0
SHEET   54  54 1 VAL B 377  ASP B 380  0
SHEET   55  55 1 ILE B 398  TYR B 402  0
SHEET   56  56 1 VAL B 409  TYR B 411  0
SHEET   57  57 1 PHE B 430  ASP B 433  0
SHEET   58  58 1 ILE b 166  VAL b 168  0
SHEET   59  59 1 ARG b 177  GLN b 179  0
SHEET   60  60 1 ILE b 336  TRP b 340  0
SHEET   61  61 1 HIS b 343  ARG b 347  0
SHEET   62  62 1 VAL b 369  VAL b 371  0
SHEET   63  63 1 VAL b 377  ASP b 380  0
SHEET   64  64 1 ILE b 398  TYR b 402  0
SHEET   65  65 1 VAL b 409  TYR b 411  0
SHEET   66  66 1 PHE b 430  ASP b 433  0
SHEET   67  67 1 TYR r  59  PHE r  62  0
SHEET   68  68 1 VAL r  79  ARG r  83  0
SHEET   69  69 1 SER r 147  TYR r 149  0
SHEET   70  70 1 GLN r 152  LEU r 154  0
SHEET   71  71 1 TYR R  59  PHE R  62  0
SHEET   72  72 1 VAL R  79  ARG R  83  0
SHEET   73  73 1 SER R 147  TYR R 149  0
SHEET   74  74 1 GLN R 152  LEU R 154  0
MODEL        1
ENDMDL
END
MODEL        2
ATOM      1  N   ARG r   1      86.735 177.096 162.516  1.00 68.48           N
ATOM      2  CA  ARG r   1      87.335 178.313 161.921  1.00 68.48           C
ATOM      3  CB  ARG r   1      87.667 178.086 160.440  1.00 68.48           C
ATOM      4  CG  ARG r   1      88.663 176.957 160.180  1.00 68.48           C
ATOM      5  CD  ARG r   1      88.966 176.768 158.693  1.00 68.48           C
ATOM      6  NE  ARG r   1      87.661 176.571 157.998  1.00 68.48           N
ATOM      7  CZ  ARG r   1      87.616 176.002 156.759  1.00 68.48           C
ATOM      8  NH1 ARG r   1      88.765 175.551 156.173  1.00 68.48           N
ATOM      9  NH2 ARG r   1      86.424 175.885 156.104  1.00 68.48           N
ATOM     10  C   ARG r   1      86.343 179.420 161.983  1.00 68.48           C
ATOM     11  O   ARG r   1      85.951 179.869 163.057  1.00 68.48           O
ATOM     12  N   PHE r   2      85.906 179.883 160.799  1.00 35.88           N
ATOM     13  CA  PHE r   2      84.959 180.950 160.758  1.00 35.88           C
ATOM     14  CB  PHE r   2      84.703 181.482 159.336  1.00 35.88           C
ATOM     15  CG  PHE r   2      83.703 182.584 159.421  1.00 35.88           C
ATOM     16  CD1 PHE r   2      84.072 183.832 159.862  1.00 35.88           C
ATOM     17  CD2 PHE r   2      82.398 182.366 159.043  1.00 35.88           C
ATOM     18  CE1 PHE r   2      83.144 184.846 159.935  1.00 35.88           C
ATOM     19  CE2 PHE r   2      81.471 183.376 159.113  1.00 35.88           C
ATOM     20  CZ  PHE r   2      81.842 184.620 159.561  1.00 35.88           C
ATOM     21  C   PHE r   2      83.681 180.416 161.315  1.00 35.88           C
ATOM     22  O   PHE r   2      83.280 179.290 161.034  1.00 35.88           O
ATOM     23  N   GLY r   3      83.021 181.236 162.153  1.00 12.53           N
ATOM     24  CA  GLY r   3      81.802 180.835 162.786  1.00 12.53           C
ATOM     25  C   GLY r   3      81.708 181.661 164.022  1.00 12.53           C
ATOM     26  O   GLY r   3      82.565 182.508 164.274  1.00 12.53           O
ATOM     27  N   PHE r   4      80.657 181.449 164.834  1.00 40.03           N
ATOM     28  CA  PHE r   4      80.565 182.245 166.020  1.00 40.03           C
ATOM     29  CB  PHE r   4      79.346 183.178 166.069  1.00 40.03           C
ATOM     30  CG  PHE r   4      79.364 184.081 164.895  1.00 40.03           C
ATOM     31  CD1 PHE r   4      80.022 185.285 164.950  1.00 40.03           C
ATOM     32  CD2 PHE r   4      78.715 183.713 163.740  1.00 40.03           C
ATOM     33  CE1 PHE r   4      80.029 186.119 163.860  1.00 40.03           C
ATOM     34  CE2 PHE r   4      78.719 184.543 162.646  1.00 40.03           C
ATOM     35  CZ  PHE r   4      79.378 185.745 162.711  1.00 40.03           C
ATOM     36  C   PHE r   4      80.324 181.325 167.163  1.00 40.03           C
ATOM     37  O   PHE r   4      79.675 180.292 167.016  1.00 40.03           O
ATOM     38  N   ALA r   5      80.872 181.669 168.341  1.00 26.89           N
ATOM     39  CA  ALA r   5      80.476 180.915 169.484  1.00 26.89           C
ATOM     40  CB  ALA r   5      81.350 181.149 170.728  1.00 26.89           C
ATOM     41  C   ALA r   5      79.113 181.450 169.767  1.00 26.89           C
ATOM     42  O   ALA r   5      78.852 182.628 169.527  1.00 26.89           O
ATOM     43  N   PHE r   6      78.192 180.611 170.265  1.00 38.73           N
ATOM     44  CA  PHE r   6      76.884 181.150 170.475  1.00 38.73           C
ATOM     45  CB  PHE r   6      75.739 180.332 169.856  1.00 38.73           C
ATOM     46  CG  PHE r   6      75.739 180.588 168.387  1.00 38.73           C
ATOM     47  CD1 PHE r   6      76.587 179.905 167.549  1.00 38.73           C
ATOM     48  CD2 PHE r   6      74.877 181.518 167.846  1.00 38.73           C
ATOM     49  CE1 PHE r   6      76.575 180.151 166.195  1.00 38.73           C
ATOM     50  CE2 PHE r   6      74.860 181.767 166.494  1.00 38.73           C
ATOM     51  CZ  PHE r   6      75.713 181.081 165.665  1.00 38.73           C
ATOM     52  C   PHE r   6      76.624 181.270 171.934  1.00 38.73           C
ATOM     53  O   PHE r   6      77.199 180.557 172.754  1.00 38.73           O
ATOM     54  N   GLY r   7      75.745 182.227 172.273  1.00 12.67           N
ATOM     55  CA  GLY r   7      75.353 182.468 173.626  1.00 12.67           C
ATOM     56  C   GLY r   7      73.867 182.562 173.592  1.00 12.67           C
ATOM     57  O   GLY r   7      73.258 182.460 172.528  1.00 12.67           O
ATOM     58  N   LYS r   8      73.238 182.759 174.763  1.00 53.95           N
ATOM     59  CA  LYS r   8      71.809 182.827 174.777  1.00 53.95           C
ATOM     60  CB  LYS r   8      71.243 183.069 176.183  1.00 53.95           C
ATOM     61  CG  LYS r   8      69.715 183.026 176.244  1.00 53.95           C
ATOM     62  CD  LYS r   8      69.178 182.867 177.666  1.00 53.95           C
ATOM     63  CE  LYS r   8      69.532 181.513 178.285  1.00 53.95           C
ATOM     64  NZ  LYS r   8      69.115 181.477 179.706  1.00 53.95           N
ATOM     65  C   LYS r   8      71.414 183.977 173.910  1.00 53.95           C
ATOM     66  O   LYS r   8      70.569 183.833 173.027  1.00 53.95           O
ATOM     67  N   LYS r   9      72.063 185.138 174.127  1.00 73.70           N
ATOM     68  CA  LYS r   9      71.827 186.328 173.362  1.00 73.70           C
ATOM     69  CB  LYS r   9      72.526 186.352 171.988  1.00 73.70           C
ATOM     70  CG  LYS r   9      74.028 186.627 172.086  1.00 73.70           C
ATOM     71  CD  LYS r   9      74.802 186.417 170.781  1.00 73.70           C
ATOM     72  CE  LYS r   9      75.270 184.978 170.566  1.00 73.70           C
ATOM     73  NZ  LYS r   9      76.099 184.893 169.342  1.00 73.70           N
ATOM     74  C   LYS r   9      70.365 186.560 173.163  1.00 73.70           C
ATOM     75  O   LYS r   9      69.870 186.464 172.041  1.00 73.70           O
ATOM     76  N   LYS r  10      69.623 186.852 174.249  1.00 88.88           N
ATOM     77  CA  LYS r  10      68.234 187.150 174.056  1.00 88.88           C
ATOM     78  CB  LYS r  10      67.487 187.551 175.340  1.00 88.88           C
ATOM     79  CG  LYS r  10      65.982 187.741 175.123  1.00 88.88           C
ATOM     80  CD  LYS r  10      65.200 188.125 176.384  1.00 88.88           C
ATOM     81  CE  LYS r  10      65.708 187.468 177.668  1.00 88.88           C
ATOM     82  NZ  LYS r  10      66.822 188.262 178.233  1.00 88.88           N
ATOM     83  C   LYS r  10      68.212 188.340 173.163  1.00 88.88           C
ATOM     84  O   LYS r  10      69.038 189.240 173.311  1.00 88.88           O
ATOM     85  N   ALA r  11      67.276 188.376 172.199  1.00 25.34           N
ATOM     86  CA  ALA r  11      67.281 189.491 171.304  1.00 25.34           C
ATOM     87  CB  ALA r  11      66.251 189.368 170.167  1.00 25.34           C
ATOM     88  C   ALA r  11      66.947 190.715 172.087  1.00 25.34           C
ATOM     89  O   ALA r  11      65.987 190.737 172.856  1.00 25.34           O
ATOM     90  N   ALA r  12      67.767 191.769 171.920  1.00 31.57           N
ATOM     91  CA  ALA r  12      67.498 193.021 172.559  1.00 31.57           C
ATOM     92  CB  ALA r  12      67.971 193.076 174.021  1.00 31.57           C
ATOM     93  C   ALA r  12      68.277 194.042 171.803  1.00 31.57           C
ATOM     94  O   ALA r  12      69.427 193.813 171.435  1.00 31.57           O
ATOM     95  N   PRO r  13      67.671 195.159 171.534  1.00 57.99           N
ATOM     96  CA  PRO r  13      68.410 196.165 170.824  1.00 57.99           C
ATOM     97  CD  PRO r  13      66.279 195.125 171.116  1.00 57.99           C
ATOM     98  CB  PRO r  13      67.379 197.047 170.125  1.00 57.99           C
ATOM     99  CG  PRO r  13      66.172 196.112 169.943  1.00 57.99           C
ATOM    100  C   PRO r  13      69.315 196.918 171.739  1.00 57.99           C
ATOM    101  O   PRO r  13      68.945 197.129 172.892  1.00 57.99           O
ATOM    102  N   LYS r  14      70.496 197.321 171.231  1.00131.91           N
ATOM    103  CA  LYS r  14      71.469 198.118 171.923  1.00131.91           C
ATOM    104  CB  LYS r  14      71.911 197.595 173.306  1.00131.91           C
ATOM    105  CG  LYS r  14      70.997 198.012 174.463  1.00131.91           C
ATOM    106  CD  LYS r  14      70.885 199.530 174.630  1.00131.91           C
ATOM    107  CE  LYS r  14      72.160 200.181 175.165  1.00131.91           C
ATOM    108  NZ  LYS r  14      72.039 201.653 175.114  1.00131.91           N
ATOM    109  C   LYS r  14      72.682 198.128 171.058  1.00131.91           C
ATOM    110  O   LYS r  14      72.827 197.278 170.179  1.00131.91           O
ATOM    111  N   LYS r  15      73.587 199.102 171.267  1.00115.71           N
ATOM    112  CA  LYS r  15      74.765 199.083 170.455  1.00115.71           C
ATOM    113  CB  LYS r  15      75.526 200.422 170.392  1.00115.71           C
ATOM    114  CG  LYS r  15      76.263 200.810 171.678  1.00115.71           C
ATOM    115  CD  LYS r  15      75.358 201.038 172.890  1.00115.71           C
ATOM    116  CE  LYS r  15      76.127 201.453 174.148  1.00115.71           C
ATOM    117  NZ  LYS r  15      75.183 201.830 175.222  1.00115.71           N
ATOM    118  C   LYS r  15      75.670 198.062 171.053  1.00115.71           C
ATOM    119  O   LYS r  15      76.032 198.124 172.229  1.00115.71           O
ATOM    120  N   PRO r  16      76.036 197.119 170.240  1.00 55.86           N
ATOM    121  CA  PRO r  16      76.864 196.027 170.668  1.00 55.86           C
ATOM    122  CD  PRO r  16      76.112 197.334 168.806  1.00 55.86           C
ATOM    123  CB  PRO r  16      77.145 195.222 169.403  1.00 55.86           C
ATOM    124  CG  PRO r  16      77.137 196.303 168.303  1.00 55.86           C
ATOM    125  C   PRO r  16      78.132 196.579 171.227  1.00 55.86           C
ATOM    126  O   PRO r  16      78.639 197.561 170.686  1.00 55.86           O
ATOM    127  N   SER r  17      78.651 195.982 172.318  1.00 28.46           N
ATOM    128  CA  SER r  17      79.901 196.441 172.845  1.00 28.46           C
ATOM    129  CB  SER r  17      79.759 197.402 174.038  1.00 28.46           C
ATOM    130  OG  SER r  17      79.100 198.593 173.634  1.00 28.46           O
ATOM    131  C   SER r  17      80.639 195.240 173.338  1.00 28.46           C
ATOM    132  O   SER r  17      80.060 194.359 173.973  1.00 28.46           O
ATOM    133  N   ARG r  18      81.947 195.168 173.032  1.00120.89           N
ATOM    134  CA  ARG r  18      82.741 194.078 173.514  1.00120.89           C
ATOM    135  CB  ARG r  18      82.288 192.688 173.023  1.00120.89           C
ATOM    136  CG  ARG r  18      82.241 192.517 171.506  1.00120.89           C
ATOM    137  CD  ARG r  18      81.786 191.116 171.083  1.00120.89           C
ATOM    138  NE  ARG r  18      80.592 190.761 171.904  1.00120.89           N
ATOM    139  CZ  ARG r  18      79.344 191.123 171.492  1.00120.89           C
ATOM    140  NH1 ARG r  18      79.183 191.800 170.318  1.00120.89           N
ATOM    141  NH2 ARG r  18      78.258 190.809 172.255  1.00120.89           N
ATOM    142  C   ARG r  18      84.155 194.320 173.094  1.00120.89           C
ATOM    143  O   ARG r  18      84.456 195.316 172.435  1.00120.89           O
ATOM    144  N   SER r  19      85.069 193.417 173.491  1.00 15.57           N
ATOM    145  CA  SER r  19      86.453 193.598 173.167  1.00 15.57           C
ATOM    146  CB  SER r  19      87.385 192.593 173.866  1.00 15.57           C
ATOM    147  OG  SER r  19      88.736 192.836 173.496  1.00 15.57           O
ATOM    148  C   SER r  19      86.620 193.416 171.698  1.00 15.57           C
ATOM    149  O   SER r  19      85.873 192.676 171.058  1.00 15.57           O
ATOM    150  N   ALA r  20      87.613 194.118 171.123  1.00 18.59           N
ATOM    151  CA  ALA r  20      87.875 194.001 169.723  1.00 18.59           C
ATOM    152  CB  ALA r  20      87.545 195.278 168.929  1.00 18.59           C
ATOM    153  C   ALA r  20      89.339 193.753 169.578  1.00 18.59           C
ATOM    154  O   ALA r  20      90.148 194.218 170.379  1.00 18.59           O
ATOM    155  N   PRO r  21      89.691 192.997 168.583  1.00 58.19           N
ATOM    156  CA  PRO r  21      91.081 192.725 168.354  1.00 58.19           C
ATOM    157  CD  PRO r  21      88.847 191.901 168.145  1.00 58.19           C
ATOM    158  CB  PRO r  21      91.137 191.430 167.535  1.00 58.19           C
ATOM    159  CG  PRO r  21      89.689 191.193 167.075  1.00 58.19           C
ATOM    160  C   PRO r  21      91.724 193.891 167.685  1.00 58.19           C
ATOM    161  O   PRO r  21      91.023 194.683 167.056  1.00 58.19           O
ATOM    162  N   THR r  22      93.057 194.022 167.815  1.00 90.35           N
ATOM    163  CA  THR r  22      93.749 195.091 167.165  1.00 90.35           C
ATOM    164  CB  THR r  22      94.846 195.689 167.997  1.00 90.35           C
ATOM    165  OG1 THR r  22      95.337 196.876 167.391  1.00 90.35           O
ATOM    166  CG2 THR r  22      95.974 194.656 168.142  1.00 90.35           C
ATOM    167  C   THR r  22      94.370 194.476 165.954  1.00 90.35           C
ATOM    168  O   THR r  22      94.831 193.337 166.000  1.00 90.35           O
ATOM    169  N   THR r  23      94.382 195.204 164.822  1.00 88.15           N
ATOM    170  CA  THR r  23      94.912 194.593 163.640  1.00 88.15           C
ATOM    171  CB  THR r  23      93.873 194.359 162.585  1.00 88.15           C
ATOM    172  OG1 THR r  23      94.419 193.600 161.515  1.00 88.15           O
ATOM    173  CG2 THR r  23      93.380 195.723 162.076  1.00 88.15           C
ATOM    174  C   THR r  23      95.944 195.487 163.044  1.00 88.15           C
ATOM    175  O   THR r  23      95.941 196.700 163.256  1.00 88.15           O
ATOM    176  N   ASP r  24      96.884 194.881 162.291  1.00 22.68           N
ATOM    177  CA  ASP r  24      97.906 195.617 161.610  1.00 22.68           C
ATOM    178  CB  ASP r  24      99.105 194.746 161.186  1.00 22.68           C
ATOM    179  CG  ASP r  24      99.865 194.334 162.440  1.00 22.68           C
ATOM    180  OD1 ASP r  24     100.207 195.239 163.247  1.00 22.68           O
ATOM    181  OD2 ASP r  24     100.109 193.110 162.612  1.00 22.68           O
ATOM    182  C   ASP r  24      97.276 196.150 160.366  1.00 22.68           C
ATOM    183  O   ASP r  24      96.221 195.678 159.946  1.00 22.68           O
ATOM    184  N   ARG r  25      97.899 197.173 159.750  1.00 81.00           N
ATOM    185  CA  ARG r  25      97.317 197.707 158.549  1.00 81.00           C
ATOM    186  CB  ARG r  25      96.666 199.096 158.707  1.00 81.00           C
ATOM    187  CG  ARG r  25      95.444 199.200 159.617  1.00 81.00           C
ATOM    188  CD  ARG r  25      94.789 200.588 159.560  1.00 81.00           C
ATOM    189  NE  ARG r  25      95.776 201.591 160.056  1.00 81.00           N
ATOM    190  CZ  ARG r  25      95.941 202.783 159.410  1.00 81.00           C
ATOM    191  NH1 ARG r  25      95.239 203.056 158.272  1.00 81.00           N
ATOM    192  NH2 ARG r  25      96.817 203.708 159.901  1.00 81.00           N
ATOM    193  C   ARG r  25      98.421 198.003 157.583  1.00 81.00           C
ATOM    194  O   ARG r  25      99.375 198.697 157.926  1.00 81.00           O
ATOM    195  N   PRO r  26      98.308 197.516 156.380  1.00 63.92           N
ATOM    196  CA  PRO r  26      99.256 197.864 155.357  1.00 63.92           C
ATOM    197  CD  PRO r  26      97.704 196.220 156.141  1.00 63.92           C
ATOM    198  CB  PRO r  26      99.137 196.785 154.275  1.00 63.92           C
ATOM    199  CG  PRO r  26      97.848 196.022 154.624  1.00 63.92           C
ATOM    200  C   PRO r  26      98.924 199.245 154.876  1.00 63.92           C
ATOM    201  O   PRO r  26      97.795 199.689 155.088  1.00 63.92           O
ATOM    202  N   LEU r  27      99.888 199.940 154.237  1.00 51.05           N
ATOM    203  CA  LEU r  27      99.637 201.285 153.802  1.00 51.05           C
ATOM    204  CB  LEU r  27     100.585 202.306 154.455  1.00 51.05           C
ATOM    205  CG  LEU r  27     100.472 202.352 155.991  1.00 51.05           C
ATOM    206  CD1 LEU r  27     101.431 203.394 156.590  1.00 51.05           C
ATOM    207  CD2 LEU r  27      99.015 202.546 156.445  1.00 51.05           C
ATOM    208  C   LEU r  27      99.855 201.362 152.323  1.00 51.05           C
ATOM    209  O   LEU r  27     100.066 200.347 151.660  1.00 51.05           O
ATOM    210  N   TRP r  28      99.742 202.584 151.762  1.00 72.31           N
ATOM    211  CA  TRP r  28      99.936 202.792 150.356  1.00 72.31           C
ATOM    212  CB  TRP r  28      99.367 204.139 149.852  1.00 72.31           C
ATOM    213  CG  TRP r  28      99.750 205.395 150.600  1.00 72.31           C
ATOM    214  CD2 TRP r  28     100.466 206.501 150.029  1.00 72.31           C
ATOM    215  CD1 TRP r  28      99.393 205.778 151.860  1.00 72.31           C
ATOM    216  NE1 TRP r  28      99.853 207.048 152.113  1.00 72.31           N
ATOM    217  CE2 TRP r  28     100.508 207.508 150.992  1.00 72.31           C
ATOM    218  CE3 TRP r  28     101.020 206.673 148.792  1.00 72.31           C
ATOM    219  CZ2 TRP r  28     101.107 208.710 150.734  1.00 72.31           C
ATOM    220  CZ3 TRP r  28     101.647 207.876 148.546  1.00 72.31           C
ATOM    221  CH2 TRP r  28     101.690 208.873 149.496  1.00 72.31           C
ATOM    222  C   TRP r  28     101.357 202.552 149.972  1.00 72.31           C
ATOM    223  O   TRP r  28     101.616 201.950 148.937  1.00 72.31           O
ATOM    224  N   PHE r  29     102.328 203.029 150.771  1.00 48.54           N
ATOM    225  CA  PHE r  29     103.688 202.671 150.481  1.00 48.54           C
ATOM    226  CB  PHE r  29     104.458 203.699 149.626  1.00 48.54           C
ATOM    227  CG  PHE r  29     104.533 205.020 150.311  1.00 48.54           C
ATOM    228  CD1 PHE r  29     103.442 205.855 150.348  1.00 48.54           C
ATOM    229  CD2 PHE r  29     105.707 205.438 150.889  1.00 48.54           C
ATOM    230  CE1 PHE r  29     103.529 207.072 150.972  1.00 48.54           C
ATOM    231  CE2 PHE r  29     105.795 206.659 151.514  1.00 48.54           C
ATOM    232  CZ  PHE r  29     104.698 207.480 151.558  1.00 48.54           C
ATOM    233  C   PHE r  29     104.350 202.483 151.798  1.00 48.54           C
ATOM    234  O   PHE r  29     103.924 203.061 152.796  1.00 48.54           O
ATOM    235  N   PRO r  30     105.361 201.670 151.857  1.00 53.52           N
ATOM    236  CA  PRO r  30     106.008 201.516 153.118  1.00 53.52           C
ATOM    237  CD  PRO r  30     105.430 200.458 151.056  1.00 53.52           C
ATOM    238  CB  PRO r  30     106.942 200.323 152.963  1.00 53.52           C
ATOM    239  CG  PRO r  30     106.225 199.455 151.910  1.00 53.52           C
ATOM    240  C   PRO r  30     106.661 202.830 153.330  1.00 53.52           C
ATOM    241  O   PRO r  30     106.971 203.492 152.347  1.00 53.52           O
ATOM    242  N   GLY r  31     106.830 203.271 154.581  1.00 12.85           N
ATOM    243  CA  GLY r  31     107.464 204.534 154.771  1.00 12.85           C
ATOM    244  C   GLY r  31     106.406 205.590 154.820  1.00 12.85           C
ATOM    245  O   GLY r  31     106.658 206.713 155.254  1.00 12.85           O
ATOM    246  N   ALA r  32     105.177 205.262 154.380  1.00 22.02           N
ATOM    247  CA  ALA r  32     104.156 206.267 154.390  1.00 22.02           C
ATOM    248  CB  ALA r  32     102.894 205.879 153.606  1.00 22.02           C
ATOM    249  C   ALA r  32     103.728 206.493 155.794  1.00 22.02           C
ATOM    250  O   ALA r  32     103.558 205.551 156.568  1.00 22.02           O
ATOM    251  N   LYS r  33     103.541 207.775 156.158  1.00 81.94           N
ATOM    252  CA  LYS r  33     103.029 208.062 157.461  1.00 81.94           C
ATOM    253  CB  LYS r  33     103.559 209.365 158.089  1.00 81.94           C
ATOM    254  CG  LYS r  33     103.062 210.624 157.376  1.00 81.94           C
ATOM    255  CD  LYS r  33     103.211 211.919 158.174  1.00 81.94           C
ATOM    256  CE  LYS r  33     102.593 213.121 157.459  1.00 81.94           C
ATOM    257  NZ  LYS r  33     101.115 213.043 157.517  1.00 81.94           N
ATOM    258  C   LYS r  33     101.561 208.240 157.252  1.00 81.94           C
ATOM    259  O   LYS r  33     101.127 208.977 156.369  1.00 81.94           O
ATOM    260  N   SER r  34     100.741 207.527 158.041  1.00 19.85           N
ATOM    261  CA  SER r  34      99.328 207.693 157.873  1.00 19.85           C
ATOM    262  CB  SER r  34      98.495 206.545 158.473  1.00 19.85           C
ATOM    263  OG  SER r  34      98.766 205.333 157.783  1.00 19.85           O
ATOM    264  C   SER r  34      98.938 208.954 158.570  1.00 19.85           C
ATOM    265  O   SER r  34      99.635 209.441 159.459  1.00 19.85           O
ATOM    266  N   PRO r  35      97.840 209.516 158.146  1.00 50.67           N
ATOM    267  CA  PRO r  35      97.332 210.682 158.815  1.00 50.67           C
ATOM    268  CD  PRO r  35      97.520 209.523 156.726  1.00 50.67           C
ATOM    269  CB  PRO r  35      96.328 211.314 157.859  1.00 50.67           C
ATOM    270  CG  PRO r  35      96.817 210.870 156.470  1.00 50.67           C
ATOM    271  C   PRO r  35      96.728 210.184 160.086  1.00 50.67           C
ATOM    272  O   PRO r  35      96.372 209.011 160.157  1.00 50.67           O
ATOM    273  N   GLU r  36      96.602 211.062 161.092  1.00 29.08           N
ATOM    274  CA  GLU r  36      96.120 210.679 162.386  1.00 29.08           C
ATOM    275  CB  GLU r  36      96.073 211.881 163.343  1.00 29.08           C
ATOM    276  CG  GLU r  36      97.430 212.547 163.576  1.00 29.08           C
ATOM    277  CD  GLU r  36      97.180 213.903 164.224  1.00 29.08           C
ATOM    278  OE1 GLU r  36      95.990 214.231 164.470  1.00 29.08           O
ATOM    279  OE2 GLU r  36      98.178 214.628 164.476  1.00 29.08           O
ATOM    280  C   GLU r  36      94.716 210.198 162.260  1.00 29.08           C
ATOM    281  O   GLU r  36      94.337 209.185 162.848  1.00 29.08           O
ATOM    282  N   TYR r  37      93.906 210.912 161.461  1.00 55.48           N
ATOM    283  CA  TYR r  37      92.520 210.582 161.352  1.00 55.48           C
ATOM    284  CB  TYR r  37      91.663 211.653 160.642  1.00 55.48           C
ATOM    285  CG  TYR r  37      92.294 212.106 159.374  1.00 55.48           C
ATOM    286  CD1 TYR r  37      93.374 212.958 159.418  1.00 55.48           C
ATOM    287  CD2 TYR r  37      91.795 211.720 158.151  1.00 55.48           C
ATOM    288  CE1 TYR r  37      93.966 213.398 158.259  1.00 55.48           C
ATOM    289  CE2 TYR r  37      92.380 212.159 156.986  1.00 55.48           C
ATOM    290  CZ  TYR r  37      93.465 213.001 157.042  1.00 55.48           C
ATOM    291  OH  TYR r  37      94.070 213.456 155.855  1.00 55.48           O
ATOM    292  C   TYR r  37      92.328 209.221 160.760  1.00 55.48           C
ATOM    293  O   TYR r  37      91.430 208.498 161.186  1.00 55.48           O
ATOM    294  N   LEU r  38      93.150 208.823 159.765  1.00 91.34           N
ATOM    295  CA  LEU r  38      92.977 207.507 159.208  1.00 91.34           C
ATOM    296  CB  LEU r  38      93.813 207.249 157.939  1.00 91.34           C
ATOM    297  CG  LEU r  38      93.528 208.211 156.778  1.00 91.34           C
ATOM    298  CD1 LEU r  38      92.081 208.098 156.288  1.00 91.34           C
ATOM    299  CD2 LEU r  38      93.904 209.645 157.150  1.00 91.34           C
ATOM    300  C   LEU r  38      93.490 206.523 160.220  1.00 91.34           C
ATOM    301  O   LEU r  38      94.640 206.095 160.151  1.00 91.34           O
ATOM    302  N   ASP r  39      92.638 206.174 161.208  1.00 48.52           N
ATOM    303  CA  ASP r  39      92.936 205.257 162.279  1.00 48.52           C
ATOM    304  CB  ASP r  39      92.047 205.472 163.521  1.00 48.52           C
ATOM    305  CG  ASP r  39      90.595 205.236 163.144  1.00 48.52           C
ATOM    306  OD1 ASP r  39      90.313 205.137 161.922  1.00 48.52           O
ATOM    307  OD2 ASP r  39      89.742 205.167 164.071  1.00 48.52           O
ATOM    308  C   ASP r  39      92.846 203.810 161.886  1.00 48.52           C
ATOM    309  O   ASP r  39      93.516 202.974 162.490  1.00 48.52           O
ATOM    310  N   GLY r  40      92.021 203.453 160.880  1.00 24.13           N
ATOM    311  CA  GLY r  40      91.838 202.057 160.579  1.00 24.13           C
ATOM    312  C   GLY r  40      90.416 201.670 160.877  1.00 24.13           C
ATOM    313  O   GLY r  40      90.026 200.524 160.661  1.00 24.13           O
ATOM    314  N   SER r  41      89.606 202.612 161.399  1.00 21.36           N
ATOM    315  CA  SER r  41      88.225 202.335 161.696  1.00 21.36           C
ATOM    316  CB  SER r  41      87.526 203.500 162.421  1.00 21.36           C
ATOM    317  OG  SER r  41      86.168 203.172 162.677  1.00 21.36           O
ATOM    318  C   SER r  41      87.485 202.106 160.409  1.00 21.36           C
ATOM    319  O   SER r  41      86.669 201.189 160.320  1.00 21.36           O
ATOM    320  N   LEU r  42      87.749 202.937 159.381  1.00 33.47           N
ATOM    321  CA  LEU r  42      87.093 202.797 158.109  1.00 33.47           C
ATOM    322  CB  LEU r  42      87.301 204.001 157.171  1.00 33.47           C
ATOM    323  CG  LEU r  42      86.670 205.305 157.702  1.00 33.47           C
ATOM    324  CD1 LEU r  42      86.893 206.472 156.725  1.00 33.47           C
ATOM    325  CD2 LEU r  42      85.186 205.109 158.061  1.00 33.47           C
ATOM    326  C   LEU r  42      87.695 201.590 157.458  1.00 33.47           C
ATOM    327  O   LEU r  42      88.796 201.168 157.808  1.00 33.47           O
ATOM    328  N   VAL r  43      86.951 200.989 156.508  1.00 52.38           N
ATOM    329  CA  VAL r  43      87.298 199.719 155.929  1.00 52.38           C
ATOM    330  CB  VAL r  43      86.230 199.241 154.992  1.00 52.38           C
ATOM    331  CG1 VAL r  43      86.666 197.900 154.391  1.00 52.38           C
ATOM    332  CG2 VAL r  43      84.891 199.209 155.749  1.00 52.38           C
ATOM    333  C   VAL r  43      88.594 199.668 155.153  1.00 52.38           C
ATOM    334  O   VAL r  43      89.538 198.975 155.529  1.00 52.38           O
ATOM    335  N   GLY r  44      88.668 200.440 154.054  1.00 61.33           N
ATOM    336  CA  GLY r  44      89.705 200.469 153.050  1.00 61.33           C
ATOM    337  C   GLY r  44      91.009 201.064 153.504  1.00 61.33           C
ATOM    338  O   GLY r  44      91.958 201.076 152.730  1.00 61.33           O
ATOM    339  N   ASP r  45      91.049 201.696 154.682  1.00 74.30           N
ATOM    340  CA  ASP r  45      92.133 202.501 155.200  1.00 74.30           C
ATOM    341  CB  ASP r  45      91.982 202.747 156.718  1.00 74.30           C
ATOM    342  CG  ASP r  45      92.785 203.980 157.118  1.00 74.30           C
ATOM    343  OD1 ASP r  45      93.529 204.512 156.254  1.00 74.30           O
ATOM    344  OD2 ASP r  45      92.661 204.411 158.298  1.00 74.30           O
ATOM    345  C   ASP r  45      93.551 202.039 154.925  1.00 74.30           C
ATOM    346  O   ASP r  45      94.107 201.208 155.640  1.00 74.30           O
ATOM    347  N   TYR r  46      94.141 202.557 153.818  1.00 66.39           N
ATOM    348  CA  TYR r  46      95.520 202.473 153.382  1.00 66.39           C
ATOM    349  CB  TYR r  46      95.686 202.646 151.864  1.00 66.39           C
ATOM    350  CG  TYR r  46      95.033 201.482 151.203  1.00 66.39           C
ATOM    351  CD1 TYR r  46      95.687 200.273 151.113  1.00 66.39           C
ATOM    352  CD2 TYR r  46      93.773 201.600 150.666  1.00 66.39           C
ATOM    353  CE1 TYR r  46      95.084 199.198 150.501  1.00 66.39           C
ATOM    354  CE2 TYR r  46      93.167 200.530 150.055  1.00 66.39           C
ATOM    355  CZ  TYR r  46      93.824 199.326 149.972  1.00 66.39           C
ATOM    356  OH  TYR r  46      93.200 198.228 149.344  1.00 66.39           O
ATOM    357  C   TYR r  46      96.384 203.520 154.033  1.00 66.39           C
ATOM    358  O   TYR r  46      97.599 203.362 154.123  1.00 66.39           O
ATOM    359  N   GLY r  47      95.800 204.674 154.420  1.00 19.80           N
ATOM    360  CA  GLY r  47      96.602 205.756 154.922  1.00 19.80           C
ATOM    361  C   GLY r  47      96.861 206.671 153.766  1.00 19.80           C
ATOM    362  O   GLY r  47      97.744 207.526 153.818  1.00 19.80           O
ATOM    363  N   PHE r  48      96.081 206.503 152.678  1.00 47.95           N
ATOM    364  CA  PHE r  48      96.275 207.290 151.492  1.00 47.95           C
ATOM    365  CB  PHE r  48      95.929 206.495 150.221  1.00 47.95           C
ATOM    366  CG  PHE r  48      96.124 207.356 149.021  1.00 47.95           C
ATOM    367  CD1 PHE r  48      97.381 207.596 148.517  1.00 47.95           C
ATOM    368  CD2 PHE r  48      95.035 207.913 148.391  1.00 47.95           C
ATOM    369  CE1 PHE r  48      97.548 208.387 147.405  1.00 47.95           C
ATOM    370  CE2 PHE r  48      95.195 208.706 147.279  1.00 47.95           C
ATOM    371  CZ  PHE r  48      96.454 208.943 146.785  1.00 47.95           C
ATOM    372  C   PHE r  48      95.420 208.521 151.526  1.00 47.95           C
ATOM    373  O   PHE r  48      94.210 208.461 151.306  1.00 47.95           O
ATOM    374  N   ASP r  49      96.048 209.682 151.811  1.00 59.64           N
ATOM    375  CA  ASP r  49      95.363 210.947 151.757  1.00 59.64           C
ATOM    376  CB  ASP r  49      94.471 211.205 152.982  1.00 59.64           C
ATOM    377  CG  ASP r  49      93.542 212.371 152.668  1.00 59.64           C
ATOM    378  OD1 ASP r  49      93.707 212.990 151.583  1.00 59.64           O
ATOM    379  OD2 ASP r  49      92.650 212.658 153.512  1.00 59.64           O
ATOM    380  C   ASP r  49      96.419 212.020 151.728  1.00 59.64           C
ATOM    381  O   ASP r  49      96.604 212.737 152.710  1.00 59.64           O
ATOM    382  N   PRO r  50      97.141 212.149 150.645  1.00 65.43           N
ATOM    383  CA  PRO r  50      98.179 213.140 150.501  1.00 65.43           C
ATOM    384  CD  PRO r  50      97.112 211.198 149.549  1.00 65.43           C
ATOM    385  CB  PRO r  50      98.907 212.790 149.203  1.00 65.43           C
ATOM    386  CG  PRO r  50      97.920 211.890 148.436  1.00 65.43           C
ATOM    387  C   PRO r  50      97.670 214.550 150.542  1.00 65.43           C
ATOM    388  O   PRO r  50      98.386 215.425 151.031  1.00 65.43           O
ATOM    389  N   PHE r  51      96.470 214.802 149.987  1.00 47.28           N
ATOM    390  CA  PHE r  51      95.891 216.116 149.977  1.00 47.28           C
ATOM    391  CB  PHE r  51      94.777 216.274 148.933  1.00 47.28           C
ATOM    392  CG  PHE r  51      95.484 216.197 147.627  1.00 47.28           C
ATOM    393  CD1 PHE r  51      96.316 217.223 147.239  1.00 47.28           C
ATOM    394  CD2 PHE r  51      95.322 215.119 146.789  1.00 47.28           C
ATOM    395  CE1 PHE r  51      96.981 217.174 146.039  1.00 47.28           C
ATOM    396  CE2 PHE r  51      95.986 215.064 145.586  1.00 47.28           C
ATOM    397  CZ  PHE r  51      96.816 216.092 145.209  1.00 47.28           C
ATOM    398  C   PHE r  51      95.369 216.480 151.335  1.00 47.28           C
ATOM    399  O   PHE r  51      95.409 217.646 151.726  1.00 47.28           O
ATOM    400  N   GLY r  52      94.848 215.498 152.099  1.00 18.24           N
ATOM    401  CA  GLY r  52      94.324 215.832 153.396  1.00 18.24           C
ATOM    402  C   GLY r  52      92.890 216.255 153.260  1.00 18.24           C
ATOM    403  O   GLY r  52      92.406 217.097 154.014  1.00 18.24           O
ATOM    404  N   LEU r  53      92.174 215.686 152.272  1.00 35.93           N
ATOM    405  CA  LEU r  53      90.799 216.027 152.012  1.00 35.93           C
ATOM    406  CB  LEU r  53      90.281 215.354 150.734  1.00 35.93           C
ATOM    407  CG  LEU r  53      91.036 215.819 149.473  1.00 35.93           C
ATOM    408  CD1 LEU r  53      90.499 215.130 148.209  1.00 35.93           C
ATOM    409  CD2 LEU r  53      91.034 217.352 149.361  1.00 35.93           C
ATOM    410  C   LEU r  53      89.904 215.626 153.157  1.00 35.93           C
ATOM    411  O   LEU r  53      89.024 216.379 153.569  1.00 35.93           O
ATOM    412  N   GLY r  54      90.106 214.408 153.686  1.00 41.26           N
ATOM    413  CA  GLY r  54      89.362 213.812 154.767  1.00 41.26           C
ATOM    414  C   GLY r  54      89.650 214.471 156.082  1.00 41.26           C
ATOM    415  O   GLY r  54      88.968 214.198 157.066  1.00 41.26           O
ATOM    416  N   LYS r  55      90.749 215.239 156.185  1.00 63.52           N
ATOM    417  CA  LYS r  55      91.124 215.845 157.438  1.00 63.52           C
ATOM    418  CB  LYS r  55      92.282 216.851 157.281  1.00 63.52           C
ATOM    419  CG  LYS r  55      92.759 217.485 158.590  1.00 63.52           C
ATOM    420  CD  LYS r  55      94.083 218.240 158.465  1.00 63.52           C
ATOM    421  CE  LYS r  55      94.562 218.870 159.774  1.00 63.52           C
ATOM    422  NZ  LYS r  55      93.638 219.948 160.193  1.00 63.52           N
ATOM    423  C   LYS r  55      89.946 216.577 158.019  1.00 63.52           C
ATOM    424  O   LYS r  55      89.218 217.277 157.317  1.00 63.52           O
ATOM    425  N   PRO r  56      89.731 216.401 159.307  1.00 66.02           N
ATOM    426  CA  PRO r  56      88.643 217.044 159.996  1.00 66.02           C
ATOM    427  CD  PRO r  56      90.752 215.909 160.217  1.00 66.02           C
ATOM    428  CB  PRO r  56      88.837 216.712 161.475  1.00 66.02           C
ATOM    429  CG  PRO r  56      90.357 216.473 161.591  1.00 66.02           C
ATOM    430  C   PRO r  56      88.710 218.511 159.715  1.00 66.02           C
ATOM    431  O   PRO r  56      89.676 219.160 160.116  1.00 66.02           O
ATOM    432  N   ALA r  57      87.651 219.073 159.106  1.00 33.61           N
ATOM    433  CA  ALA r  57      87.775 220.430 158.679  1.00 33.61           C
ATOM    434  CB  ALA r  57      86.852 220.791 157.503  1.00 33.61           C
ATOM    435  C   ALA r  57      87.445 221.344 159.805  1.00 33.61           C
ATOM    436  O   ALA r  57      86.331 221.355 160.327  1.00 33.61           O
ATOM    437  N   GLU r  58      88.445 222.142 160.208  1.00 70.89           N
ATOM    438  CA  GLU r  58      88.209 223.108 161.229  1.00 70.89           C
ATOM    439  CB  GLU r  58      89.487 223.485 161.989  1.00 70.89           C
ATOM    440  CG  GLU r  58      89.204 224.036 163.382  1.00 70.89           C
ATOM    441  CD  GLU r  58      88.783 222.857 164.248  1.00 70.89           C
ATOM    442  OE1 GLU r  58      88.268 221.859 163.678  1.00 70.89           O
ATOM    443  OE2 GLU r  58      88.977 222.935 165.490  1.00 70.89           O
ATOM    444  C   GLU r  58      87.698 224.312 160.509  1.00 70.89           C
ATOM    445  O   GLU r  58      88.224 224.684 159.460  1.00 70.89           O
ATOM    446  N   TYR r  59      86.649 224.948 161.055  1.00 40.50           N
ATOM    447  CA  TYR r  59      86.092 226.105 160.418  1.00 40.50           C
ATOM    448  CB  TYR r  59      84.638 225.930 159.938  1.00 40.50           C
ATOM    449  CG  TYR r  59      84.612 225.000 158.774  1.00 40.50           C
ATOM    450  CD1 TYR r  59      85.032 225.436 157.539  1.00 40.50           C
ATOM    451  CD2 TYR r  59      84.151 223.712 158.907  1.00 40.50           C
ATOM    452  CE1 TYR r  59      85.010 224.597 156.453  1.00 40.50           C
ATOM    453  CE2 TYR r  59      84.125 222.867 157.821  1.00 40.50           C
ATOM    454  CZ  TYR r  59      84.556 223.308 156.595  1.00 40.50           C
ATOM    455  OH  TYR r  59      84.533 222.445 155.479  1.00 40.50           O
ATOM    456  C   TYR r  59      86.047 227.200 161.429  1.00 40.50           C
ATOM    457  O   TYR r  59      86.111 226.953 162.632  1.00 40.50           O
ATOM    458  N   LEU r  60      85.992 228.456 160.947  1.00 37.89           N
ATOM    459  CA  LEU r  60      85.856 229.593 161.811  1.00 37.89           C
ATOM    460  CB  LEU r  60      87.009 230.609 161.696  1.00 37.89           C
ATOM    461  CG  LEU r  60      88.349 230.072 162.234  1.00 37.89           C
ATOM    462  CD1 LEU r  60      89.469 231.116 162.106  1.00 37.89           C
ATOM    463  CD2 LEU r  60      88.198 229.552 163.674  1.00 37.89           C
ATOM    464  C   LEU r  60      84.593 230.277 161.403  1.00 37.89           C
ATOM    465  O   LEU r  60      84.108 230.090 160.288  1.00 37.89           O
ATOM    466  N   GLN r  61      83.988 231.065 162.306  1.00 43.97           N
ATOM    467  CA  GLN r  61      82.792 231.713 161.867  1.00 43.97           C
ATOM    468  CB  GLN r  61      81.524 231.299 162.607  1.00 43.97           C
ATOM    469  CG  GLN r  61      81.537 231.721 164.067  1.00 43.97           C
ATOM    470  CD  GLN r  61      80.097 231.628 164.506  1.00 43.97           C
ATOM    471  OE1 GLN r  61      79.294 232.487 164.145  1.00 43.97           O
ATOM    472  NE2 GLN r  61      79.755 230.559 165.273  1.00 43.97           N
ATOM    473  C   GLN r  61      82.931 233.181 162.064  1.00 43.97           C
ATOM    474  O   GLN r  61      83.590 233.647 162.991  1.00 43.97           O
ATOM    475  N   PHE r  62      82.295 233.945 161.160  1.00 34.45           N
ATOM    476  CA  PHE r  62      82.323 235.374 161.229  1.00 34.45           C
ATOM    477  CB  PHE r  62      82.573 236.060 159.871  1.00 34.45           C
ATOM    478  CG  PHE r  62      83.979 235.818 159.436  1.00 34.45           C
ATOM    479  CD1 PHE r  62      84.353 234.607 158.901  1.00 34.45           C
ATOM    480  CD2 PHE r  62      84.921 236.817 159.542  1.00 34.45           C
ATOM    481  CE1 PHE r  62      85.650 234.391 158.495  1.00 34.45           C
ATOM    482  CE2 PHE r  62      86.219 236.607 159.137  1.00 34.45           C
ATOM    483  CZ  PHE r  62      86.585 235.389 158.615  1.00 34.45           C
ATOM    484  C   PHE r  62      80.969 235.814 161.671  1.00 34.45           C
ATOM    485  O   PHE r  62      79.988 235.087 161.521  1.00 34.45           O
ATOM    486  N   ASP r  63      80.895 237.017 162.268  1.00 25.55           N
ATOM    487  CA  ASP r  63      79.632 237.572 162.658  1.00 25.55           C
ATOM    488  CB  ASP r  63      79.773 238.719 163.680  1.00 25.55           C
ATOM    489  CG  ASP r  63      78.422 238.994 164.334  1.00 25.55           C
ATOM    490  OD1 ASP r  63      77.443 238.269 164.016  1.00 25.55           O
ATOM    491  OD2 ASP r  63      78.357 239.934 165.169  1.00 25.55           O
ATOM    492  C   ASP r  63      79.025 238.118 161.401  1.00 25.55           C
ATOM    493  O   ASP r  63      79.721 238.308 160.402  1.00 25.55           O
ATOM    494  N   LEU r  64      77.704 238.382 161.408  1.00 63.56           N
ATOM    495  CA  LEU r  64      77.053 238.865 160.226  1.00 63.56           C
ATOM    496  CB  LEU r  64      75.518 238.846 160.320  1.00 63.56           C
ATOM    497  CG  LEU r  64      74.909 237.432 160.423  1.00 63.56           C
ATOM    498  CD1 LEU r  64      75.328 236.721 161.722  1.00 63.56           C
ATOM    499  CD2 LEU r  64      73.383 237.476 160.241  1.00 63.56           C
ATOM    500  C   LEU r  64      77.482 240.277 159.977  1.00 63.56           C
ATOM    501  O   LEU r  64      77.756 241.036 160.908  1.00 63.56           O
ATOM    502  N   ASP r  65      77.576 240.649 158.685  1.00 27.55           N
ATOM    503  CA  ASP r  65      77.947 241.980 158.298  1.00 27.55           C
ATOM    504  CB  ASP r  65      78.240 242.087 156.788  1.00 27.55           C
ATOM    505  CG  ASP r  65      79.001 243.373 156.502  1.00 27.55           C
ATOM    506  OD1 ASP r  65      79.105 244.227 157.422  1.00 27.55           O
ATOM    507  OD2 ASP r  65      79.496 243.516 155.352  1.00 27.55           O
ATOM    508  C   ASP r  65      76.774 242.858 158.631  1.00 27.55           C
ATOM    509  O   ASP r  65      75.624 242.452 158.473  1.00 27.55           O
ATOM    510  N   SER r  66      77.038 244.089 159.119  1.00 34.58           N
ATOM    511  CA  SER r  66      75.990 244.974 159.558  1.00 34.58           C
ATOM    512  CB  SER r  66      76.537 246.239 160.234  1.00 34.58           C
ATOM    513  OG  SER r  66      77.344 246.960 159.318  1.00 34.58           O
ATOM    514  C   SER r  66      75.091 245.396 158.431  1.00 34.58           C
ATOM    515  O   SER r  66      73.892 245.124 158.460  1.00 34.58           O
ATOM    516  N   LEU r  67      75.644 246.060 157.396  1.00 45.93           N
ATOM    517  CA  LEU r  67      74.851 246.523 156.287  1.00 45.93           C
ATOM    518  CB  LEU r  67      74.281 245.377 155.433  1.00 45.93           C
ATOM    519  CG  LEU r  67      75.374 244.522 154.770  1.00 45.93           C
ATOM    520  CD1 LEU r  67      74.771 243.433 153.870  1.00 45.93           C
ATOM    521  CD2 LEU r  67      76.403 245.401 154.044  1.00 45.93           C
ATOM    522  C   LEU r  67      73.707 247.361 156.783  1.00 45.93           C
ATOM    523  O   LEU r  67      72.578 247.207 156.319  1.00 45.93           O
ATOM    524  N   ASP r  68      73.971 248.283 157.733  1.00 33.05           N
ATOM    525  CA  ASP r  68      72.933 249.117 158.285  1.00 33.05           C
ATOM    526  CB  ASP r  68      72.982 249.198 159.820  1.00 33.05           C
ATOM    527  CG  ASP r  68      72.671 247.825 160.396  1.00 33.05           C
ATOM    528  OD1 ASP r  68      71.575 247.284 160.095  1.00 33.05           O
ATOM    529  OD2 ASP r  68      73.525 247.303 161.160  1.00 33.05           O
ATOM    530  C   ASP r  68      73.118 250.523 157.793  1.00 33.05           C
ATOM    531  O   ASP r  68      74.179 251.120 157.969  1.00 33.05           O
ATOM    532  N   GLN r  69      72.076 251.082 157.146  1.00 35.07           N
ATOM    533  CA  GLN r  69      72.106 252.432 156.653  1.00 35.07           C
ATOM    534  CB  GLN r  69      70.886 252.796 155.794  1.00 35.07           C
ATOM    535  CG  GLN r  69      70.778 252.019 154.481  1.00 35.07           C
ATOM    536  CD  GLN r  69      69.523 252.512 153.776  1.00 35.07           C
ATOM    537  OE1 GLN r  69      69.290 252.225 152.604  1.00 35.07           O
ATOM    538  NE2 GLN r  69      68.691 253.290 154.516  1.00 35.07           N
ATOM    539  C   GLN r  69      72.115 253.395 157.804  1.00 35.07           C
ATOM    540  O   GLN r  69      72.804 254.414 157.770  1.00 35.07           O
ATOM    541  N   ASN r  70      71.353 253.085 158.869  1.00 27.10           N
ATOM    542  CA  ASN r  70      71.172 253.993 159.969  1.00 27.10           C
ATOM    543  CB  ASN r  70      70.259 253.426 161.068  1.00 27.10           C
ATOM    544  CG  ASN r  70      68.854 253.312 160.499  1.00 27.10           C
ATOM    545  OD1 ASN r  70      68.287 254.282 160.002  1.00 27.10           O
ATOM    546  ND2 ASN r  70      68.279 252.082 160.569  1.00 27.10           N
ATOM    547  C   ASN r  70      72.482 254.303 160.627  1.00 27.10           C
ATOM    548  O   ASN r  70      72.724 255.448 161.009  1.00 27.10           O
ATOM    549  N   LEU r  71      73.359 253.295 160.772  1.00 32.19           N
ATOM    550  CA  LEU r  71      74.590 253.467 161.491  1.00 32.19           C
ATOM    551  CB  LEU r  71      75.263 252.131 161.836  1.00 32.19           C
ATOM    552  CG  LEU r  71      74.399 251.243 162.749  1.00 32.19           C
ATOM    553  CD1 LEU r  71      75.104 249.917 163.075  1.00 32.19           C
ATOM    554  CD2 LEU r  71      73.948 252.016 163.996  1.00 32.19           C
ATOM    555  C   LEU r  71      75.567 254.270 160.688  1.00 32.19           C
ATOM    556  O   LEU r  71      75.567 254.241 159.459  1.00 32.19           O
ATOM    557  N   ALA r  72      76.396 255.063 161.399  1.00 24.66           N
ATOM    558  CA  ALA r  72      77.425 255.864 160.806  1.00 24.66           C
ATOM    559  CB  ALA r  72      78.102 256.806 161.815  1.00 24.66           C
ATOM    560  C   ALA r  72      78.494 254.988 160.235  1.00 24.66           C
ATOM    561  O   ALA r  72      78.989 255.240 159.136  1.00 24.66           O
ATOM    562  N   LYS r  73      78.888 253.928 160.974  1.00 27.14           N
ATOM    563  CA  LYS r  73      79.962 253.092 160.516  1.00 27.14           C
ATOM    564  CB  LYS r  73      81.212 253.218 161.403  1.00 27.14           C
ATOM    565  CG  LYS r  73      82.419 252.418 160.919  1.00 27.14           C
ATOM    566  CD  LYS r  73      83.714 252.776 161.654  1.00 27.14           C
ATOM    567  CE  LYS r  73      84.919 251.940 161.216  1.00 27.14           C
ATOM    568  NZ  LYS r  73      86.122 252.348 161.974  1.00 27.14           N
ATOM    569  C   LYS r  73      79.510 251.667 160.565  1.00 27.14           C
ATOM    570  O   LYS r  73      78.925 251.224 161.555  1.00 27.14           O
ATOM    571  N   ASN r  74      79.777 250.905 159.484  1.00 28.63           N
ATOM    572  CA  ASN r  74      79.376 249.531 159.445  1.00 28.63           C
ATOM    573  CB  ASN r  74      78.560 249.199 158.183  1.00 28.63           C
ATOM    574  CG  ASN r  74      77.233 249.939 158.267  1.00 28.63           C
ATOM    575  OD1 ASN r  74      76.549 249.919 159.291  1.00 28.63           O
ATOM    576  ND2 ASN r  74      76.855 250.620 157.152  1.00 28.63           N
ATOM    577  C   ASN r  74      80.624 248.705 159.396  1.00 28.63           C
ATOM    578  O   ASN r  74      81.330 248.688 158.389  1.00 28.63           O
ATOM    579  N   LEU r  75      80.934 247.994 160.497  1.00 71.02           N
ATOM    580  CA  LEU r  75      82.121 247.191 160.518  1.00 71.02           C
ATOM    581  CB  LEU r  75      82.745 247.063 161.918  1.00 71.02           C
ATOM    582  CG  LEU r  75      83.244 248.412 162.470  1.00 71.02           C
ATOM    583  CD1 LEU r  75      82.080 249.402 162.669  1.00 71.02           C
ATOM    584  CD2 LEU r  75      84.086 248.224 163.740  1.00 71.02           C
ATOM    585  C   LEU r  75      81.791 245.821 160.017  1.00 71.02           C
ATOM    586  O   LEU r  75      80.669 245.339 160.173  1.00 71.02           O
ATOM    587  N   ALA r  76      82.776 245.160 159.379  1.00 19.45           N
ATOM    588  CA  ALA r  76      82.579 243.832 158.876  1.00 19.45           C
ATOM    589  CB  ALA r  76      83.607 243.412 157.813  1.00 19.45           C
ATOM    590  C   ALA r  76      82.710 242.884 160.027  1.00 19.45           C
ATOM    591  O   ALA r  76      83.276 243.225 161.064  1.00 19.45           O
ATOM    592  N   GLY r  77      82.158 241.663 159.883  1.00 17.06           N
ATOM    593  CA  GLY r  77      82.248 240.705 160.948  1.00 17.06           C
ATOM    594  C   GLY r  77      83.653 240.211 161.031  1.00 17.06           C
ATOM    595  O   GLY r  77      84.353 240.102 160.023  1.00 17.06           O
ATOM    596  N   ASP r  78      84.107 239.948 162.277  1.00 39.97           N
ATOM    597  CA  ASP r  78      85.378 239.331 162.532  1.00 39.97           C
ATOM    598  CB  ASP r  78      86.119 239.907 163.754  1.00 39.97           C
ATOM    599  CG  ASP r  78      87.564 239.423 163.710  1.00 39.97           C
ATOM    600  OD1 ASP r  78      88.137 239.381 162.589  1.00 39.97           O
ATOM    601  OD2 ASP r  78      88.100 239.060 164.790  1.00 39.97           O
ATOM    602  C   ASP r  78      85.065 237.899 162.828  1.00 39.97           C
ATOM    603  O   ASP r  78      83.909 237.491 162.751  1.00 39.97           O
ATOM    604  N   VAL r  79      86.081 237.083 163.168  1.00 27.27           N
ATOM    605  CA  VAL r  79      85.791 235.716 163.487  1.00 27.27           C
ATOM    606  CB  VAL r  79      86.978 234.812 163.365  1.00 27.27           C
ATOM    607  CG1 VAL r  79      86.563 233.407 163.829  1.00 27.27           C
ATOM    608  CG2 VAL r  79      87.490 234.865 161.916  1.00 27.27           C
ATOM    609  C   VAL r  79      85.331 235.673 164.908  1.00 27.27           C
ATOM    610  O   VAL r  79      86.015 236.158 165.808  1.00 27.27           O
ATOM    611  N   ILE r  80      84.124 235.118 165.135  1.00 25.17           N
ATOM    612  CA  ILE r  80      83.617 234.999 166.470  1.00 25.17           C
ATOM    613  CB  ILE r  80      82.181 234.566 166.523  1.00 25.17           C
ATOM    614  CG2 ILE r  80      81.830 234.270 167.991  1.00 25.17           C
ATOM    615  CG1 ILE r  80      81.278 235.630 165.877  1.00 25.17           C
ATOM    616  CD1 ILE r  80      79.849 235.149 165.628  1.00 25.17           C
ATOM    617  C   ILE r  80      84.427 233.978 167.204  1.00 25.17           C
ATOM    618  O   ILE r  80      84.868 234.220 168.328  1.00 25.17           O
ATOM    619  N   GLY r  81      84.666 232.810 166.573  1.00 12.72           N
ATOM    620  CA  GLY r  81      85.391 231.764 167.236  1.00 12.72           C
ATOM    621  C   GLY r  81      85.553 230.629 166.270  1.00 12.72           C
ATOM    622  O   GLY r  81      85.352 230.789 165.068  1.00 12.72           O
ATOM    623  N   THR r  82      85.916 229.436 166.789  1.00 24.97           N
ATOM    624  CA  THR r  82      86.136 228.293 165.947  1.00 24.97           C
ATOM    625  CB  THR r  82      87.178 227.346 166.480  1.00 24.97           C
ATOM    626  OG1 THR r  82      88.418 228.015 166.635  1.00 24.97           O
ATOM    627  CG2 THR r  82      87.327 226.167 165.503  1.00 24.97           C
ATOM    628  C   THR r  82      84.853 227.532 165.877  1.00 24.97           C
ATOM    629  O   THR r  82      84.204 227.285 166.892  1.00 24.97           O
ATOM    630  N   ARG r  83      84.451 227.147 164.652  1.00 58.25           N
ATOM    631  CA  ARG r  83      83.214 226.452 164.474  1.00 58.25           C
ATOM    632  CB  ARG r  83      82.391 227.005 163.299  1.00 58.25           C
ATOM    633  CG  ARG r  83      80.978 226.429 163.189  1.00 58.25           C
ATOM    634  CD  ARG r  83      80.047 226.917 164.300  1.00 58.25           C
ATOM    635  NE  ARG r  83      78.701 226.340 164.034  1.00 58.25           N
ATOM    636  CZ  ARG r  83      77.806 227.022 163.263  1.00 58.25           C
ATOM    637  NH1 ARG r  83      78.108 228.265 162.784  1.00 58.25           N
ATOM    638  NH2 ARG r  83      76.607 226.447 162.954  1.00 58.25           N
ATOM    639  C   ARG r  83      83.529 225.020 164.164  1.00 58.25           C
ATOM    640  O   ARG r  83      84.377 224.730 163.322  1.00 58.25           O
ATOM    641  N   THR r  84      82.864 224.077 164.866  1.00 24.48           N
ATOM    642  CA  THR r  84      83.075 222.683 164.595  1.00 24.48           C
ATOM    643  CB  THR r  84      83.796 221.965 165.696  1.00 24.48           C
ATOM    644  OG1 THR r  84      85.064 222.562 165.922  1.00 24.48           O
ATOM    645  CG2 THR r  84      83.974 220.490 165.293  1.00 24.48           C
ATOM    646  C   THR r  84      81.723 222.056 164.450  1.00 24.48           C
ATOM    647  O   THR r  84      80.837 222.273 165.276  1.00 24.48           O
ATOM    648  N   GLU r  85      81.525 221.241 163.392  1.00 65.15           N
ATOM    649  CA  GLU r  85      80.223 220.673 163.189  1.00 65.15           C
ATOM    650  CB  GLU r  85      79.590 221.065 161.846  1.00 65.15           C
ATOM    651  CG  GLU r  85      79.208 222.546 161.790  1.00 65.15           C
ATOM    652  CD  GLU r  85      78.086 222.768 162.792  1.00 65.15           C
ATOM    653  OE1 GLU r  85      77.398 221.772 163.144  1.00 65.15           O
ATOM    654  OE2 GLU r  85      77.895 223.937 163.219  1.00 65.15           O
ATOM    655  C   GLU r  85      80.333 219.180 163.244  1.00 65.15           C
ATOM    656  O   GLU r  85      81.376 218.604 162.936  1.00 65.15           O
ATOM    657  N   PHE r  86      79.226 218.515 163.642  1.00 55.54           N
ATOM    658  CA  PHE r  86      79.188 217.095 163.847  1.00 55.54           C
ATOM    659  CB  PHE r  86      78.024 216.594 164.719  1.00 55.54           C
ATOM    660  CG  PHE r  86      78.211 217.137 166.091  1.00 55.54           C
ATOM    661  CD1 PHE r  86      79.292 216.749 166.846  1.00 55.54           C
ATOM    662  CD2 PHE r  86      77.295 218.008 166.632  1.00 55.54           C
ATOM    663  CE1 PHE r  86      79.469 217.241 168.116  1.00 55.54           C
ATOM    664  CE2 PHE r  86      77.468 218.502 167.903  1.00 55.54           C
ATOM    665  CZ  PHE r  86      78.556 218.120 168.647  1.00 55.54           C
ATOM    666  C   PHE r  86      79.088 216.357 162.546  1.00 55.54           C
ATOM    667  O   PHE r  86      78.771 216.912 161.498  1.00 55.54           O
ATOM    668  N   GLU r  87      79.433 215.056 162.619  1.00 54.16           N
ATOM    669  CA  GLU r  87      79.451 214.105 161.542  1.00 54.16           C
ATOM    670  CB  GLU r  87      80.201 212.805 161.885  1.00 54.16           C
ATOM    671  CG  GLU r  87      79.499 211.959 162.950  1.00 54.16           C
ATOM    672  CD  GLU r  87      80.107 210.563 162.927  1.00 54.16           C
ATOM    673  OE1 GLU r  87      81.144 210.379 162.237  1.00 54.16           O
ATOM    674  OE2 GLU r  87      79.536 209.660 163.598  1.00 54.16           O
ATOM    675  C   GLU r  87      78.071 213.676 161.114  1.00 54.16           C
ATOM    676  O   GLU r  87      77.886 213.235 159.981  1.00 54.16           O
ATOM    677  N   ASP r  88      77.069 213.771 162.011  1.00 44.33           N
ATOM    678  CA  ASP r  88      75.774 213.156 161.822  1.00 44.33           C
ATOM    679  CB  ASP r  88      74.831 213.345 163.024  1.00 44.33           C
ATOM    680  CG  ASP r  88      75.466 212.688 164.234  1.00 44.33           C
ATOM    681  OD1 ASP r  88      76.656 212.292 164.128  1.00 44.33           O
ATOM    682  OD2 ASP r  88      74.775 212.577 165.283  1.00 44.33           O
ATOM    683  C   ASP r  88      75.026 213.699 160.644  1.00 44.33           C
ATOM    684  O   ASP r  88      75.399 214.700 160.036  1.00 44.33           O
ATOM    685  N   VAL r  89      73.928 212.987 160.303  1.00 31.46           N
ATOM    686  CA  VAL r  89      73.100 213.299 159.173  1.00 31.46           C
ATOM    687  CB  VAL r  89      72.787 212.091 158.346  1.00 31.46           C
ATOM    688  CG1 VAL r  89      71.884 212.521 157.182  1.00 31.46           C
ATOM    689  CG2 VAL r  89      74.111 211.440 157.916  1.00 31.46           C
ATOM    690  C   VAL r  89      71.793 213.859 159.650  1.00 31.46           C
ATOM    691  O   VAL r  89      71.046 213.209 160.380  1.00 31.46           O
ATOM    692  N   LYS r  90      71.480 215.095 159.207  1.00105.78           N
ATOM    693  CA  LYS r  90      70.268 215.783 159.558  1.00105.78           C
ATOM    694  CB  LYS r  90      70.359 217.306 159.357  1.00105.78           C
ATOM    695  CG  LYS r  90      71.522 217.946 160.116  1.00105.78           C
ATOM    696  CD  LYS r  90      71.491 217.707 161.627  1.00105.78           C
ATOM    697  CE  LYS r  90      72.772 218.149 162.336  1.00105.78           C
ATOM    698  NZ  LYS r  90      72.818 219.625 162.429  1.00105.78           N
ATOM    699  C   LYS r  90      69.166 215.276 158.675  1.00105.78           C
ATOM    700  O   LYS r  90      69.410 214.709 157.611  1.00105.78           O
ATOM    701  N   SER r  91      67.913 215.474 159.126  1.00 41.56           N
ATOM    702  CA  SER r  91      66.713 215.007 158.486  1.00 41.56           C
ATOM    703  CB  SER r  91      65.490 215.097 159.414  1.00 41.56           C
ATOM    704  OG  SER r  91      64.334 214.633 158.738  1.00 41.56           O
ATOM    705  C   SER r  91      66.384 215.794 157.245  1.00 41.56           C
ATOM    706  O   SER r  91      65.431 215.447 156.550  1.00 41.56           O
ATOM    707  N   THR r  92      67.124 216.881 156.933  1.00 38.44           N
ATOM    708  CA  THR r  92      66.795 217.656 155.759  1.00 38.44           C
ATOM    709  CB  THR r  92      67.273 219.076 155.834  1.00 38.44           C
ATOM    710  OG1 THR r  92      68.687 219.108 155.950  1.00 38.44           O
ATOM    711  CG2 THR r  92      66.627 219.747 157.057  1.00 38.44           C
ATOM    712  C   THR r  92      67.468 217.018 154.573  1.00 38.44           C
ATOM    713  O   THR r  92      68.673 216.769 154.581  1.00 38.44           O
ATOM    714  N   PRO r  93      66.690 216.716 153.562  1.00 69.91           N
ATOM    715  CA  PRO r  93      67.153 216.042 152.374  1.00 69.91           C
ATOM    716  CD  PRO r  93      65.245 216.681 153.689  1.00 69.91           C
ATOM    717  CB  PRO r  93      65.895 215.558 151.647  1.00 69.91           C
ATOM    718  CG  PRO r  93      64.749 216.379 152.266  1.00 69.91           C
ATOM    719  C   PRO r  93      68.104 216.764 151.464  1.00 69.91           C
ATOM    720  O   PRO r  93      68.960 216.104 150.877  1.00 69.91           O
ATOM    721  N   PHE r  94      67.983 218.094 151.306  1.00 38.14           N
ATOM    722  CA  PHE r  94      68.820 218.781 150.361  1.00 38.14           C
ATOM    723  CB  PHE r  94      68.453 220.270 150.224  1.00 38.14           C
ATOM    724  CG  PHE r  94      67.136 220.354 149.532  1.00 38.14           C
ATOM    725  CD1 PHE r  94      65.967 220.075 150.201  1.00 38.14           C
ATOM    726  CD2 PHE r  94      67.071 220.729 148.210  1.00 38.14           C
ATOM    727  CE1 PHE r  94      64.753 220.157 149.562  1.00 38.14           C
ATOM    728  CE2 PHE r  94      65.862 220.816 147.563  1.00 38.14           C
ATOM    729  CZ  PHE r  94      64.701 220.528 148.238  1.00 38.14           C
ATOM    730  C   PHE r  94      70.253 218.706 150.787  1.00 38.14           C
ATOM    731  O   PHE r  94      71.118 218.383 149.971  1.00 38.14           O
ATOM    732  N   GLN r  95      70.549 219.029 152.065  1.00 53.09           N
ATOM    733  CA  GLN r  95      71.905 218.929 152.531  1.00 53.09           C
ATOM    734  CB  GLN r  95      72.639 220.279 152.635  1.00 53.09           C
ATOM    735  CG  GLN r  95      74.103 220.126 153.054  1.00 53.09           C
ATOM    736  CD  GLN r  95      74.777 221.491 152.979  1.00 53.09           C
ATOM    737  OE1 GLN r  95      74.853 222.106 151.916  1.00 53.09           O
ATOM    738  NE2 GLN r  95      75.283 221.979 154.142  1.00 53.09           N
ATOM    739  C   GLN r  95      71.872 218.303 153.898  1.00 53.09           C
ATOM    740  O   GLN r  95      71.686 218.986 154.904  1.00 53.09           O
ATOM    741  N   PRO r  96      72.002 217.001 153.938  1.00 71.73           N
ATOM    742  CA  PRO r  96      71.954 216.293 155.196  1.00 71.73           C
ATOM    743  CD  PRO r  96      71.463 216.194 152.855  1.00 71.73           C
ATOM    744  CB  PRO r  96      71.689 214.832 154.849  1.00 71.73           C
ATOM    745  CG  PRO r  96      70.936 214.908 153.510  1.00 71.73           C
ATOM    746  C   PRO r  96      73.080 216.455 156.187  1.00 71.73           C
ATOM    747  O   PRO r  96      72.803 216.653 157.368  1.00 71.73           O
ATOM    748  N   TYR r  97      74.351 216.367 155.733  1.00 57.04           N
ATOM    749  CA  TYR r  97      75.500 216.341 156.609  1.00 57.04           C
ATOM    750  CB  TYR r  97      76.791 215.879 155.907  1.00 57.04           C
ATOM    751  CG  TYR r  97      76.685 214.412 155.693  1.00 57.04           C
ATOM    752  CD1 TYR r  97      76.069 213.895 154.576  1.00 57.04           C
ATOM    753  CD2 TYR r  97      77.208 213.547 156.627  1.00 57.04           C
ATOM    754  CE1 TYR r  97      75.980 212.534 154.396  1.00 57.04           C
ATOM    755  CE2 TYR r  97      77.122 212.188 156.454  1.00 57.04           C
ATOM    756  CZ  TYR r  97      76.508 211.678 155.336  1.00 57.04           C
ATOM    757  OH  TYR r  97      76.418 210.282 155.156  1.00 57.04           O
ATOM    758  C   TYR r  97      75.825 217.631 157.303  1.00 57.04           C
ATOM    759  O   TYR r  97      76.131 217.608 158.494  1.00 57.04           O
ATOM    760  N   THR r  98      75.771 218.765 156.572  1.00 65.46           N
ATOM    761  CA  THR r  98      76.148 220.104 156.969  1.00 65.46           C
ATOM    762  CB  THR r  98      75.535 220.629 158.255  1.00 65.46           C
ATOM    763  OG1 THR r  98      76.074 219.996 159.404  1.00 65.46           O
ATOM    764  CG2 THR r  98      74.012 220.418 158.198  1.00 65.46           C
ATOM    765  C   THR r  98      77.646 220.212 157.070  1.00 65.46           C
ATOM    766  O   THR r  98      78.164 221.241 157.503  1.00 65.46           O
ATOM    767  N   GLU r  99      78.385 219.165 156.642  1.00 47.82           N
ATOM    768  CA  GLU r  99      79.822 219.219 156.591  1.00 47.82           C
ATOM    769  CB  GLU r  99      80.480 218.629 157.851  1.00 47.82           C
ATOM    770  CG  GLU r  99      81.953 218.997 158.006  1.00 47.82           C
ATOM    771  CD  GLU r  99      82.460 218.387 159.306  1.00 47.82           C
ATOM    772  OE1 GLU r  99      81.753 217.507 159.865  1.00 47.82           O
ATOM    773  OE2 GLU r  99      83.564 218.791 159.760  1.00 47.82           O
ATOM    774  C   GLU r  99      80.190 218.351 155.419  1.00 47.82           C
ATOM    775  O   GLU r  99      79.906 217.155 155.414  1.00 47.82           O
ATOM    776  N   VAL r 100      80.789 218.945 154.367  1.00 41.58           N
ATOM    777  CA  VAL r 100      81.141 218.215 153.174  1.00 41.58           C
ATOM    778  CB  VAL r 100      81.469 219.114 152.020  1.00 41.58           C
ATOM    779  CG1 VAL r 100      81.853 218.237 150.817  1.00 41.58           C
ATOM    780  CG2 VAL r 100      80.261 220.031 151.758  1.00 41.58           C
ATOM    781  C   VAL r 100      82.316 217.293 153.392  1.00 41.58           C
ATOM    782  O   VAL r 100      82.360 216.176 152.878  1.00 41.58           O
ATOM    783  N   PHE r 101      83.294 217.767 154.178  1.00 96.23           N
ATOM    784  CA  PHE r 101      84.591 217.205 154.454  1.00 96.23           C
ATOM    785  CB  PHE r 101      85.638 218.236 154.893  1.00 96.23           C
ATOM    786  CG  PHE r 101      86.067 218.866 153.616  1.00 96.23           C
ATOM    787  CD1 PHE r 101      85.366 219.915 153.074  1.00 96.23           C
ATOM    788  CD2 PHE r 101      87.169 218.380 152.953  1.00 96.23           C
ATOM    789  CE1 PHE r 101      85.767 220.483 151.889  1.00 96.23           C
ATOM    790  CE2 PHE r 101      87.577 218.944 151.767  1.00 96.23           C
ATOM    791  CZ  PHE r 101      86.875 219.998 151.234  1.00 96.23           C
ATOM    792  C   PHE r 101      84.645 216.033 155.377  1.00 96.23           C
ATOM    793  O   PHE r 101      85.747 215.612 155.718  1.00 96.23           O
ATOM    794  N   GLY r 102      83.526 215.580 155.964  1.00 25.02           N
ATOM    795  CA  GLY r 102      83.643 214.466 156.873  1.00 25.02           C
ATOM    796  C   GLY r 102      84.081 213.218 156.167  1.00 25.02           C
ATOM    797  O   GLY r 102      83.882 213.043 154.966  1.00 25.02           O
ATOM    798  N   LEU r 103      84.734 212.317 156.934  1.00 31.42           N
ATOM    799  CA  LEU r 103      85.190 211.043 156.459  1.00 31.42           C
ATOM    800  CB  LEU r 103      86.076 210.311 157.481  1.00 31.42           C
ATOM    801  CG  LEU r 103      87.413 211.028 157.746  1.00 31.42           C
ATOM    802  CD1 LEU r 103      88.267 210.255 158.765  1.00 31.42           C
ATOM    803  CD2 LEU r 103      88.164 211.304 156.432  1.00 31.42           C
ATOM    804  C   LEU r 103      84.002 210.167 156.185  1.00 31.42           C
ATOM    805  O   LEU r 103      84.003 209.388 155.233  1.00 31.42           O
ATOM    806  N   GLN r 104      82.961 210.260 157.039  1.00 28.39           N
ATOM    807  CA  GLN r 104      81.807 209.419 156.889  1.00 28.39           C
ATOM    808  CB  GLN r 104      80.786 209.567 158.029  1.00 28.39           C
ATOM    809  CG  GLN r 104      79.583 208.632 157.871  1.00 28.39           C
ATOM    810  CD  GLN r 104      80.088 207.197 157.975  1.00 28.39           C
ATOM    811  OE1 GLN r 104      79.924 206.399 157.053  1.00 28.39           O
ATOM    812  NE2 GLN r 104      80.720 206.859 159.131  1.00 28.39           N
ATOM    813  C   GLN r 104      81.108 209.742 155.606  1.00 28.39           C
ATOM    814  O   GLN r 104      80.616 208.843 154.928  1.00 28.39           O
ATOM    815  N   ARG r 105      81.007 211.038 155.257  1.00 94.91           N
ATOM    816  CA  ARG r 105      80.373 211.440 154.033  1.00 94.91           C
ATOM    817  CB  ARG r 105      80.203 212.964 153.920  1.00 94.91           C
ATOM    818  CG  ARG r 105      79.248 213.375 152.799  1.00 94.91           C
ATOM    819  CD  ARG r 105      79.105 214.888 152.642  1.00 94.91           C
ATOM    820  NE  ARG r 105      79.993 215.293 151.521  1.00 94.91           N
ATOM    821  CZ  ARG r 105      79.520 215.282 150.241  1.00 94.91           C
ATOM    822  NH1 ARG r 105      78.214 214.963 149.998  1.00 94.91           N
ATOM    823  NH2 ARG r 105      80.352 215.592 149.205  1.00 94.91           N
ATOM    824  C   ARG r 105      81.210 210.984 152.870  1.00 94.91           C
ATOM    825  O   ARG r 105      80.684 210.509 151.864  1.00 94.91           O
ATOM    826  N   PHE r 106      82.549 211.108 152.987  1.00 47.79           N
ATOM    827  CA  PHE r 106      83.442 210.730 151.926  1.00 47.79           C
ATOM    828  CB  PHE r 106      84.930 211.068 152.161  1.00 47.79           C
ATOM    829  CG  PHE r 106      85.145 212.517 151.865  1.00 47.79           C
ATOM    830  CD1 PHE r 106      84.977 212.996 150.586  1.00 47.79           C
ATOM    831  CD2 PHE r 106      85.561 213.397 152.838  1.00 47.79           C
ATOM    832  CE1 PHE r 106      85.182 214.325 150.294  1.00 47.79           C
ATOM    833  CE2 PHE r 106      85.770 214.725 152.555  1.00 47.79           C
ATOM    834  CZ  PHE r 106      85.576 215.197 151.279  1.00 47.79           C
ATOM    835  C   PHE r 106      83.328 209.258 151.688  1.00 47.79           C
ATOM    836  O   PHE r 106      83.412 208.809 150.547  1.00 47.79           O
ATOM    837  N   ARG r 107      83.161 208.455 152.756  1.00 74.05           N
ATOM    838  CA  ARG r 107      83.030 207.043 152.560  1.00 74.05           C
ATOM    839  CB  ARG r 107      82.825 206.243 153.856  1.00 74.05           C
ATOM    840  CG  ARG r 107      84.101 206.023 154.657  1.00 74.05           C
ATOM    841  CD  ARG r 107      85.245 205.430 153.830  1.00 74.05           C
ATOM    842  NE  ARG r 107      84.791 204.140 153.239  1.00 74.05           N
ATOM    843  CZ  ARG r 107      85.705 203.162 152.974  1.00 74.05           C
ATOM    844  NH1 ARG r 107      87.000 203.299 153.380  1.00 74.05           N
ATOM    845  NH2 ARG r 107      85.326 202.038 152.302  1.00 74.05           N
ATOM    846  C   ARG r 107      81.814 206.778 151.733  1.00 74.05           C
ATOM    847  O   ARG r 107      81.851 205.957 150.818  1.00 74.05           O
ATOM    848  N   GLU r 108      80.702 207.478 152.028  1.00 20.21           N
ATOM    849  CA  GLU r 108      79.479 207.241 151.320  1.00 20.21           C
ATOM    850  CB  GLU r 108      78.316 208.127 151.808  1.00 20.21           C
ATOM    851  CG  GLU r 108      77.002 207.858 151.066  1.00 20.21           C
ATOM    852  CD  GLU r 108      75.879 208.642 151.740  1.00 20.21           C
ATOM    853  OE1 GLU r 108      76.149 209.309 152.774  1.00 20.21           O
ATOM    854  OE2 GLU r 108      74.732 208.575 151.225  1.00 20.21           O
ATOM    855  C   GLU r 108      79.693 207.546 149.871  1.00 20.21           C
ATOM    856  O   GLU r 108      79.271 206.788 148.999  1.00 20.21           O
ATOM    857  N   CYS r 109      80.373 208.666 149.574  1.00 19.18           N
ATOM    858  CA  CYS r 109      80.592 209.051 148.209  1.00 19.18           C
ATOM    859  CB  CYS r 109      81.339 210.389 148.080  1.00 19.18           C
ATOM    860  SG  CYS r 109      80.370 211.795 148.707  1.00 19.18           S
ATOM    861  C   CYS r 109      81.426 208.015 147.530  1.00 19.18           C
ATOM    862  O   CYS r 109      81.107 207.582 146.425  1.00 19.18           O
ATOM    863  N   GLU r 110      82.507 207.562 148.190  1.00 28.40           N
ATOM    864  CA  GLU r 110      83.430 206.655 147.568  1.00 28.40           C
ATOM    865  CB  GLU r 110      84.585 206.261 148.507  1.00 28.40           C
ATOM    866  CG  GLU r 110      85.588 205.290 147.876  1.00 28.40           C
ATOM    867  CD  GLU r 110      86.566 204.837 148.953  1.00 28.40           C
ATOM    868  OE1 GLU r 110      86.242 205.004 150.159  1.00 28.40           O
ATOM    869  OE2 GLU r 110      87.648 204.310 148.581  1.00 28.40           O
ATOM    870  C   GLU r 110      82.737 205.379 147.210  1.00 28.40           C
ATOM    871  O   GLU r 110      82.890 204.860 146.106  1.00 28.40           O
ATOM    872  N   LEU r 111      81.960 204.833 148.159  1.00 41.93           N
ATOM    873  CA  LEU r 111      81.291 203.579 147.984  1.00 41.93           C
ATOM    874  CB  LEU r 111      80.713 203.083 149.320  1.00 41.93           C
ATOM    875  CG  LEU r 111      80.132 201.666 149.270  1.00 41.93           C
ATOM    876  CD1 LEU r 111      81.197 200.657 148.807  1.00 41.93           C
ATOM    877  CD2 LEU r 111      79.526 201.282 150.630  1.00 41.93           C
ATOM    878  C   LEU r 111      80.192 203.690 146.962  1.00 41.93           C
ATOM    879  O   LEU r 111      79.992 202.775 146.166  1.00 41.93           O
ATOM    880  N   ILE r 112      79.430 204.801 146.966  1.00 66.49           N
ATOM    881  CA  ILE r 112      78.358 204.934 146.022  1.00 66.49           C
ATOM    882  CB  ILE r 112      77.475 206.124 146.295  1.00 66.49           C
ATOM    883  CG2 ILE r 112      78.177 207.413 145.844  1.00 66.49           C
ATOM    884  CG1 ILE r 112      76.110 205.905 145.635  1.00 66.49           C
ATOM    885  CD1 ILE r 112      75.329 204.755 146.269  1.00 66.49           C
ATOM    886  C   ILE r 112      78.952 205.017 144.644  1.00 66.49           C
ATOM    887  O   ILE r 112      78.463 204.379 143.711  1.00 66.49           O
ATOM    888  N   HIS r 113      80.044 205.791 144.487  1.00 28.54           N
ATOM    889  CA  HIS r 113      80.685 205.938 143.211  1.00 28.54           C
ATOM    890  ND1 HIS r 113      81.992 209.109 144.446  1.00 28.54           N
ATOM    891  CG  HIS r 113      81.555 208.335 143.396  1.00 28.54           C
ATOM    892  CB  HIS r 113      81.900 206.886 143.210  1.00 28.54           C
ATOM    893  NE2 HIS r 113      80.738 210.426 143.170  1.00 28.54           N
ATOM    894  CD2 HIS r 113      80.791 209.156 142.626  1.00 28.54           C
ATOM    895  CE1 HIS r 113      81.473 210.349 144.263  1.00 28.54           C
ATOM    896  C   HIS r 113      81.197 204.596 142.794  1.00 28.54           C
ATOM    897  O   HIS r 113      81.131 204.228 141.621  1.00 28.54           O
ATOM    898  N   GLY r 114      81.750 203.835 143.753  1.00 11.23           N
ATOM    899  CA  GLY r 114      82.303 202.548 143.445  1.00 11.23           C
ATOM    900  C   GLY r 114      81.224 201.619 142.980  1.00 11.23           C
ATOM    901  O   GLY r 114      81.421 200.854 142.038  1.00 11.23           O
ATOM    902  N   ARG r 115      80.056 201.649 143.647  1.00 72.23           N
ATOM    903  CA  ARG r 115      78.974 200.768 143.310  1.00 72.23           C
ATOM    904  CB  ARG r 115      77.779 200.896 144.274  1.00 72.23           C
ATOM    905  CG  ARG r 115      78.011 200.298 145.666  1.00 72.23           C
ATOM    906  CD  ARG r 115      76.725 200.218 146.494  1.00 72.23           C
ATOM    907  NE  ARG r 115      76.979 199.374 147.697  1.00 72.23           N
ATOM    908  CZ  ARG r 115      77.110 199.929 148.938  1.00 72.23           C
ATOM    909  NH1 ARG r 115      77.098 201.282 149.103  1.00 72.23           N
ATOM    910  NH2 ARG r 115      77.224 199.122 150.031  1.00 72.23           N
ATOM    911  C   ARG r 115      78.482 201.083 141.934  1.00 72.23           C
ATOM    912  O   ARG r 115      78.158 200.180 141.167  1.00 72.23           O
ATOM    913  N   TRP r 116      78.383 202.377 141.578  1.00 40.42           N
ATOM    914  CA  TRP r 116      77.908 202.726 140.267  1.00 40.42           C
ATOM    915  CB  TRP r 116      77.827 204.246 140.018  1.00 40.42           C
ATOM    916  CG  TRP r 116      76.894 205.035 140.911  1.00 40.42           C
ATOM    917  CD2 TRP r 116      75.460 204.933 140.906  1.00 40.42           C
ATOM    918  CD1 TRP r 116      77.211 205.967 141.854  1.00 40.42           C
ATOM    919  NE1 TRP r 116      76.066 206.461 142.433  1.00 40.42           N
ATOM    920  CE2 TRP r 116      74.981 205.832 141.858  1.00 40.42           C
ATOM    921  CE3 TRP r 116      74.612 204.156 140.167  1.00 40.42           C
ATOM    922  CZ2 TRP r 116      73.640 205.972 142.087  1.00 40.42           C
ATOM    923  CZ3 TRP r 116      73.263 204.300 140.400  1.00 40.42           C
ATOM    924  CH2 TRP r 116      72.785 205.192 141.339  1.00 40.42           C
ATOM    925  C   TRP r 116      78.909 202.215 139.273  1.00 40.42           C
ATOM    926  O   TRP r 116      78.549 201.645 138.244  1.00 40.42           O
ATOM    927  N   ALA r 117      80.206 202.425 139.572  1.00 22.29           N
ATOM    928  CA  ALA r 117      81.311 202.088 138.717  1.00 22.29           C
ATOM    929  CB  ALA r 117      82.659 202.544 139.299  1.00 22.29           C
ATOM    930  C   ALA r 117      81.395 200.610 138.494  1.00 22.29           C
ATOM    931  O   ALA r 117      81.748 200.171 137.400  1.00 22.29           O
ATOM    932  N   MET r 118      81.116 199.799 139.532  1.00 21.75           N
ATOM    933  CA  MET r 118      81.170 198.374 139.380  1.00 21.75           C
ATOM    934  CB  MET r 118      80.897 197.626 140.692  1.00 21.75           C
ATOM    935  CG  MET r 118      82.039 197.776 141.698  1.00 21.75           C
ATOM    936  SD  MET r 118      81.731 197.023 143.322  1.00 21.75           S
ATOM    937  CE  MET r 118      80.945 198.502 144.024  1.00 21.75           C
ATOM    938  C   MET r 118      80.138 197.980 138.375  1.00 21.75           C
ATOM    939  O   MET r 118      80.363 197.102 137.546  1.00 21.75           O
ATOM    940  N   LEU r 119      78.956 198.612 138.437  1.00 67.52           N
ATOM    941  CA  LEU r 119      77.948 198.350 137.456  1.00 67.52           C
ATOM    942  CB  LEU r 119      76.613 199.055 137.752  1.00 67.52           C
ATOM    943  CG  LEU r 119      75.778 198.394 138.864  1.00 67.52           C
ATOM    944  CD1 LEU r 119      75.140 197.090 138.371  1.00 67.52           C
ATOM    945  CD2 LEU r 119      76.594 198.179 140.145  1.00 67.52           C
ATOM    946  C   LEU r 119      78.432 198.852 136.128  1.00 67.52           C
ATOM    947  O   LEU r 119      78.250 198.191 135.106  1.00 67.52           O
ATOM    948  N   ALA r 120      79.068 200.043 136.115  1.00 25.70           N
ATOM    949  CA  ALA r 120      79.481 200.678 134.894  1.00 25.70           C
ATOM    950  CB  ALA r 120      80.085 202.073 135.130  1.00 25.70           C
ATOM    951  C   ALA r 120      80.518 199.871 134.164  1.00 25.70           C
ATOM    952  O   ALA r 120      80.422 199.688 132.953  1.00 25.70           O
ATOM    953  N   THR r 121      81.548 199.376 134.876  1.00 19.61           N
ATOM    954  CA  THR r 121      82.598 198.638 134.233  1.00 19.61           C
ATOM    955  CB  THR r 121      83.737 198.323 135.161  1.00 19.61           C
ATOM    956  OG1 THR r 121      83.291 197.523 136.245  1.00 19.61           O
ATOM    957  CG2 THR r 121      84.317 199.651 135.679  1.00 19.61           C
ATOM    958  C   THR r 121      82.055 197.347 133.712  1.00 19.61           C
ATOM    959  O   THR r 121      82.378 196.929 132.602  1.00 19.61           O
ATOM    960  N   LEU r 122      81.214 196.672 134.513  1.00 21.98           N
ATOM    961  CA  LEU r 122      80.645 195.427 134.092  1.00 21.98           C
ATOM    962  CB  LEU r 122      79.758 194.777 135.172  1.00 21.98           C
ATOM    963  CG  LEU r 122      79.144 193.431 134.738  1.00 21.98           C
ATOM    964  CD1 LEU r 122      80.240 192.372 134.540  1.00 21.98           C
ATOM    965  CD2 LEU r 122      78.032 192.970 135.702  1.00 21.98           C
ATOM    966  C   LEU r 122      79.776 195.731 132.918  1.00 21.98           C
ATOM    967  O   LEU r 122      79.719 194.963 131.961  1.00 21.98           O
ATOM    968  N   GLY r 123      79.055 196.868 132.986  1.00 17.28           N
ATOM    969  CA  GLY r 123      78.148 197.260 131.946  1.00 17.28           C
ATOM    970  C   GLY r 123      78.878 197.565 130.669  1.00 17.28           C
ATOM    971  O   GLY r 123      78.449 197.148 129.594  1.00 17.28           O
ATOM    972  N   ALA r 124      79.998 198.313 130.748  1.00 21.43           N
ATOM    973  CA  ALA r 124      80.713 198.732 129.574  1.00 21.43           C
ATOM    974  CB  ALA r 124      81.885 199.675 129.900  1.00 21.43           C
ATOM    975  C   ALA r 124      81.270 197.545 128.848  1.00 21.43           C
ATOM    976  O   ALA r 124      81.219 197.478 127.621  1.00 21.43           O
ATOM    977  N   LEU r 125      81.841 196.580 129.591  1.00 30.61           N
ATOM    978  CA  LEU r 125      82.454 195.436 128.985  1.00 30.61           C
ATOM    979  CB  LEU r 125      83.201 194.554 129.999  1.00 30.61           C
ATOM    980  CG  LEU r 125      84.378 195.276 130.684  1.00 30.61           C
ATOM    981  CD1 LEU r 125      85.102 194.347 131.671  1.00 30.61           C
ATOM    982  CD2 LEU r 125      85.322 195.911 129.651  1.00 30.61           C
ATOM    983  C   LEU r 125      81.427 194.573 128.310  1.00 30.61           C
ATOM    984  O   LEU r 125      81.648 194.080 127.205  1.00 30.61           O
ATOM    985  N   THR r 126      80.267 194.373 128.959  1.00 25.65           N
ATOM    986  CA  THR r 126      79.262 193.469 128.473  1.00 25.65           C
ATOM    987  CB  THR r 126      78.137 193.285 129.446  1.00 25.65           C
ATOM    988  OG1 THR r 126      78.648 192.829 130.690  1.00 25.65           O
ATOM    989  CG2 THR r 126      77.164 192.241 128.871  1.00 25.65           C
ATOM    990  C   THR r 126      78.684 193.940 127.171  1.00 25.65           C
ATOM    991  O   THR r 126      78.446 193.135 126.269  1.00 25.65           O
ATOM    992  N   VAL r 127      78.424 195.256 127.037  1.00 26.08           N
ATOM    993  CA  VAL r 127      77.808 195.770 125.844  1.00 26.08           C
ATOM    994  CB  VAL r 127      77.477 197.238 125.937  1.00 26.08           C
ATOM    995  CG1 VAL r 127      76.525 197.433 127.124  1.00 26.08           C
ATOM    996  CG2 VAL r 127      78.760 198.077 126.038  1.00 26.08           C
ATOM    997  C   VAL r 127      78.721 195.566 124.670  1.00 26.08           C
ATOM    998  O   VAL r 127      78.292 195.112 123.612  1.00 26.08           O
ATOM    999  N   GLU r 128      80.023 195.872 124.817  1.00 58.78           N
ATOM   1000  CA  GLU r 128      80.930 195.735 123.714  1.00 58.78           C
ATOM   1001  CB  GLU r 128      82.368 196.170 124.055  1.00 58.78           C
ATOM   1002  CG  GLU r 128      82.586 197.683 124.122  1.00 58.78           C
ATOM   1003  CD  GLU r 128      82.839 198.188 122.706  1.00 58.78           C
ATOM   1004  OE1 GLU r 128      81.932 198.029 121.847  1.00 58.78           O
ATOM   1005  OE2 GLU r 128      83.947 198.737 122.464  1.00 58.78           O
ATOM   1006  C   GLU r 128      81.011 194.290 123.342  1.00 58.78           C
ATOM   1007  O   GLU r 128      81.172 193.953 122.171  1.00 58.78           O
ATOM   1008  N   TRP r 129      80.986 193.400 124.350  1.00 56.57           N
ATOM   1009  CA  TRP r 129      81.088 191.995 124.087  1.00 56.57           C
ATOM   1010  CB  TRP r 129      81.269 191.202 125.396  1.00 56.57           C
ATOM   1011  CG  TRP r 129      81.655 189.756 125.227  1.00 56.57           C
ATOM   1012  CD2 TRP r 129      80.742 188.648 125.169  1.00 56.57           C
ATOM   1013  CD1 TRP r 129      82.907 189.230 125.112  1.00 56.57           C
ATOM   1014  NE1 TRP r 129      82.837 187.864 124.990  1.00 56.57           N
ATOM   1015  CE2 TRP r 129      81.510 187.491 125.021  1.00 56.57           C
ATOM   1016  CE3 TRP r 129      79.381 188.595 125.238  1.00 56.57           C
ATOM   1017  CZ2 TRP r 129      80.923 186.261 124.937  1.00 56.57           C
ATOM   1018  CZ3 TRP r 129      78.798 187.349 125.148  1.00 56.57           C
ATOM   1019  CH2 TRP r 129      79.550 186.205 125.002  1.00 56.57           C
ATOM   1020  C   TRP r 129      79.859 191.469 123.386  1.00 56.57           C
ATOM   1021  O   TRP r 129      79.940 190.967 122.266  1.00 56.57           O
ATOM   1022  N   LEU r 130      78.676 191.586 124.031  1.00 59.13           N
ATOM   1023  CA  LEU r 130      77.455 191.022 123.502  1.00 59.13           C
ATOM   1024  CB  LEU r 130      76.260 191.240 124.453  1.00 59.13           C
ATOM   1025  CG  LEU r 130      76.328 190.516 125.809  1.00 59.13           C
ATOM   1026  CD1 LEU r 130      75.130 190.898 126.693  1.00 59.13           C
ATOM   1027  CD2 LEU r 130      76.411 188.997 125.624  1.00 59.13           C
ATOM   1028  C   LEU r 130      77.027 191.710 122.239  1.00 59.13           C
ATOM   1029  O   LEU r 130      76.867 191.076 121.196  1.00 59.13           O
ATOM   1030  N   THR r 131      76.775 193.033 122.323  1.00 44.16           N
ATOM   1031  CA  THR r 131      76.284 193.765 121.185  1.00 44.16           C
ATOM   1032  CB  THR r 131      75.531 195.024 121.527  1.00 44.16           C
ATOM   1033  OG1 THR r 131      76.382 195.977 122.135  1.00 44.16           O
ATOM   1034  CG2 THR r 131      74.380 194.671 122.478  1.00 44.16           C
ATOM   1035  C   THR r 131      77.360 194.129 120.217  1.00 44.16           C
ATOM   1036  O   THR r 131      77.174 194.024 119.005  1.00 44.16           O
ATOM   1037  N   GLY r 132      78.531 194.560 120.725  1.00 17.69           N
ATOM   1038  CA  GLY r 132      79.574 194.999 119.847  1.00 17.69           C
ATOM   1039  C   GLY r 132      79.574 196.503 119.810  1.00 17.69           C
ATOM   1040  O   GLY r 132      80.495 197.104 119.259  1.00 17.69           O
ATOM   1041  N   VAL r 133      78.536 197.158 120.376  1.00 25.71           N
ATOM   1042  CA  VAL r 133      78.537 198.596 120.428  1.00 25.71           C
ATOM   1043  CB  VAL r 133      77.188 199.241 120.590  1.00 25.71           C
ATOM   1044  CG1 VAL r 133      76.348 198.973 119.340  1.00 25.71           C
ATOM   1045  CG2 VAL r 133      76.555 198.746 121.900  1.00 25.71           C
ATOM   1046  C   VAL r 133      79.315 198.998 121.639  1.00 25.71           C
ATOM   1047  O   VAL r 133      79.163 198.405 122.706  1.00 25.71           O
ATOM   1048  N   THR r 134      80.166 200.034 121.503  1.00 83.09           N
ATOM   1049  CA  THR r 134      80.944 200.488 122.619  1.00 83.09           C
ATOM   1050  CB  THR r 134      82.154 201.289 122.220  1.00 83.09           C
ATOM   1051  OG1 THR r 134      82.947 201.581 123.359  1.00 83.09           O
ATOM   1052  CG2 THR r 134      81.701 202.587 121.529  1.00 83.09           C
ATOM   1053  C   THR r 134      80.066 201.348 123.471  1.00 83.09           C
ATOM   1054  O   THR r 134      79.054 201.878 123.017  1.00 83.09           O
ATOM   1055  N   TRP r 135      80.449 201.495 124.752  1.00 42.75           N
ATOM   1056  CA  TRP r 135      79.678 202.216 125.728  1.00 42.75           C
ATOM   1057  CB  TRP r 135      80.216 202.049 127.161  1.00 42.75           C
ATOM   1058  CG  TRP r 135      81.621 202.553 127.381  1.00 42.75           C
ATOM   1059  CD2 TRP r 135      81.938 203.858 127.888  1.00 42.75           C
ATOM   1060  CD1 TRP r 135      82.810 201.913 127.191  1.00 42.75           C
ATOM   1061  NE1 TRP r 135      83.850 202.739 127.542  1.00 42.75           N
ATOM   1062  CE2 TRP r 135      83.328 203.938 127.976  1.00 42.75           C
ATOM   1063  CE3 TRP r 135      81.138 204.902 128.258  1.00 42.75           C
ATOM   1064  CZ2 TRP r 135      83.941 205.069 128.436  1.00 42.75           C
ATOM   1065  CZ3 TRP r 135      81.761 206.043 128.712  1.00 42.75           C
ATOM   1066  CH2 TRP r 135      83.135 206.125 128.799  1.00 42.75           C
ATOM   1067  C   TRP r 135      79.615 203.676 125.400  1.00 42.75           C
ATOM   1068  O   TRP r 135      78.585 204.311 125.616  1.00 42.75           O
ATOM   1069  N   GLN r 136      80.713 204.262 124.885  1.00 71.46           N
ATOM   1070  CA  GLN r 136      80.725 205.678 124.623  1.00 71.46           C
ATOM   1071  CB  GLN r 136      82.063 206.186 124.062  1.00 71.46           C
ATOM   1072  CG  GLN r 136      83.280 205.808 124.900  1.00 71.46           C
ATOM   1073  CD  GLN r 136      83.768 204.470 124.373  1.00 71.46           C
ATOM   1074  OE1 GLN r 136      83.622 203.438 125.024  1.00 71.46           O
ATOM   1075  NE2 GLN r 136      84.355 204.485 123.147  1.00 71.46           N
ATOM   1076  C   GLN r 136      79.722 206.006 123.564  1.00 71.46           C
ATOM   1077  O   GLN r 136      79.077 207.048 123.643  1.00 71.46           O
ATOM   1078  N   ASP r 137      79.649 205.166 122.513  1.00 53.82           N
ATOM   1079  CA  ASP r 137      78.770 205.295 121.376  1.00 53.82           C
ATOM   1080  CB  ASP r 137      79.282 204.535 120.145  1.00 53.82           C
ATOM   1081  CG  ASP r 137      80.505 205.292 119.647  1.00 53.82           C
ATOM   1082  OD1 ASP r 137      80.516 206.544 119.781  1.00 53.82           O
ATOM   1083  OD2 ASP r 137      81.449 204.631 119.137  1.00 53.82           O
ATOM   1084  C   ASP r 137      77.375 204.820 121.659  1.00 53.82           C
ATOM   1085  O   ASP r 137      76.460 205.132 120.901  1.00 53.82           O
ATOM   1086  N   ALA r 138      77.166 204.029 122.725  1.00 31.48           N
ATOM   1087  CA  ALA r 138      75.907 203.368 122.940  1.00 31.48           C
ATOM   1088  CB  ALA r 138      75.889 202.531 124.230  1.00 31.48           C
ATOM   1089  C   ALA r 138      74.758 204.330 123.007  1.00 31.48           C
ATOM   1090  O   ALA r 138      73.698 204.058 122.444  1.00 31.48           O
ATOM   1091  N   GLY r 139      74.916 205.478 123.688  1.00 11.19           N
ATOM   1092  CA  GLY r 139      73.823 206.404 123.795  1.00 11.19           C
ATOM   1093  C   GLY r 139      73.465 206.878 122.422  1.00 11.19           C
ATOM   1094  O   GLY r 139      72.293 207.092 122.117  1.00 11.19           O
ATOM   1095  N   LYS r 140      74.480 207.080 121.561  1.00 68.85           N
ATOM   1096  CA  LYS r 140      74.246 207.587 120.245  1.00 68.85           C
ATOM   1097  CB  LYS r 140      75.539 207.843 119.457  1.00 68.85           C
ATOM   1098  CG  LYS r 140      75.255 208.371 118.052  1.00 68.85           C
ATOM   1099  CD  LYS r 140      74.501 209.701 118.045  1.00 68.85           C
ATOM   1100  CE  LYS r 140      74.010 210.111 116.656  1.00 68.85           C
ATOM   1101  NZ  LYS r 140      73.023 211.207 116.772  1.00 68.85           N
ATOM   1102  C   LYS r 140      73.399 206.646 119.439  1.00 68.85           C
ATOM   1103  O   LYS r 140      72.458 207.076 118.777  1.00 68.85           O
ATOM   1104  N   VAL r 141      73.703 205.334 119.470  1.00 26.26           N
ATOM   1105  CA  VAL r 141      72.993 204.370 118.673  1.00 26.26           C
ATOM   1106  CB  VAL r 141      73.611 203.003 118.713  1.00 26.26           C
ATOM   1107  CG1 VAL r 141      75.012 203.089 118.088  1.00 26.26           C
ATOM   1108  CG2 VAL r 141      73.600 202.479 120.158  1.00 26.26           C
ATOM   1109  C   VAL r 141      71.570 204.230 119.126  1.00 26.26           C
ATOM   1110  O   VAL r 141      70.665 204.122 118.305  1.00 26.26           O
ATOM   1111  N   GLU r 142      71.325 204.236 120.446  1.00 64.39           N
ATOM   1112  CA  GLU r 142      70.006 204.010 120.962  1.00 64.39           C
ATOM   1113  CB  GLU r 142      69.959 204.062 122.500  1.00 64.39           C
ATOM   1114  CG  GLU r 142      70.796 202.969 123.175  1.00 64.39           C
ATOM   1115  CD  GLU r 142      70.169 201.613 122.871  1.00 64.39           C
ATOM   1116  OE1 GLU r 142      68.921 201.501 122.988  1.00 64.39           O
ATOM   1117  OE2 GLU r 142      70.928 200.671 122.520  1.00 64.39           O
ATOM   1118  C   GLU r 142      69.106 205.080 120.432  1.00 64.39           C
ATOM   1119  O   GLU r 142      67.918 204.850 120.211  1.00 64.39           O
ATOM   1120  N   LEU r 143      69.639 206.308 120.288  1.00 95.73           N
ATOM   1121  CA  LEU r 143      68.861 207.386 119.760  1.00 95.73           C
ATOM   1122  CB  LEU r 143      69.580 208.739 119.908  1.00 95.73           C
ATOM   1123  CG  LEU r 143      68.701 209.975 119.624  1.00 95.73           C
ATOM   1124  CD1 LEU r 143      68.279 210.089 118.155  1.00 95.73           C
ATOM   1125  CD2 LEU r 143      67.499 210.012 120.582  1.00 95.73           C
ATOM   1126  C   LEU r 143      68.575 207.164 118.298  1.00 95.73           C
ATOM   1127  O   LEU r 143      67.425 207.204 117.869  1.00 95.73           O
ATOM   1128  N   VAL r 144      69.629 206.891 117.496  1.00 92.29           N
ATOM   1129  CA  VAL r 144      69.504 206.752 116.064  1.00 92.29           C
ATOM   1130  CB  VAL r 144      70.842 206.592 115.404  1.00 92.29           C
ATOM   1131  CG1 VAL r 144      71.626 205.478 116.118  1.00 92.29           C
ATOM   1132  CG2 VAL r 144      70.605 206.298 113.918  1.00 92.29           C
ATOM   1133  C   VAL r 144      68.656 205.567 115.721  1.00 92.29           C
ATOM   1134  O   VAL r 144      67.748 205.653 114.894  1.00 92.29           O
ATOM   1135  N   GLU r 145      68.961 204.424 116.354  1.00 46.04           N
ATOM   1136  CA  GLU r 145      68.235 203.196 116.225  1.00 46.04           C
ATOM   1137  CB  GLU r 145      68.992 201.958 116.732  1.00 46.04           C
ATOM   1138  CG  GLU r 145      70.242 201.548 115.968  1.00 46.04           C
ATOM   1139  CD  GLU r 145      70.870 200.410 116.765  1.00 46.04           C
ATOM   1140  OE1 GLU r 145      70.382 200.139 117.894  1.00 46.04           O
ATOM   1141  OE2 GLU r 145      71.846 199.798 116.259  1.00 46.04           O
ATOM   1142  C   GLU r 145      67.144 203.313 117.229  1.00 46.04           C
ATOM   1143  O   GLU r 145      66.987 204.351 117.870  1.00 46.04           O
ATOM   1144  N   GLY r 146      66.344 202.246 117.372  1.00 10.63           N
ATOM   1145  CA  GLY r 146      65.325 202.273 118.374  1.00 10.63           C
ATOM   1146  C   GLY r 146      65.975 201.945 119.682  1.00 10.63           C
ATOM   1147  O   GLY r 146      67.187 201.741 119.751  1.00 10.63           O
ATOM   1148  N   SER r 147      65.170 201.910 120.763  1.00 26.16           N
ATOM   1149  CA  SER r 147      65.693 201.547 122.046  1.00 26.16           C
ATOM   1150  CB  SER r 147      64.693 201.782 123.193  1.00 26.16           C
ATOM   1151  OG  SER r 147      65.269 201.404 124.434  1.00 26.16           O
ATOM   1152  C   SER r 147      65.958 200.080 121.959  1.00 26.16           C
ATOM   1153  O   SER r 147      65.091 199.317 121.540  1.00 26.16           O
ATOM   1154  N   THR r 148      67.170 199.633 122.340  1.00 32.81           N
ATOM   1155  CA  THR r 148      67.458 198.234 122.203  1.00 32.81           C
ATOM   1156  CB  THR r 148      68.352 197.933 121.029  1.00 32.81           C
ATOM   1157  OG1 THR r 148      69.599 198.598 121.177  1.00 32.81           O
ATOM   1158  CG2 THR r 148      67.660 198.393 119.734  1.00 32.81           C
ATOM   1159  C   THR r 148      68.169 197.736 123.425  1.00 32.81           C
ATOM   1160  O   THR r 148      68.856 198.491 124.114  1.00 32.81           O
ATOM   1161  N   TYR r 149      67.955 196.442 123.743  1.00 52.67           N
ATOM   1162  CA  TYR r 149      68.629 195.753 124.808  1.00 52.67           C
ATOM   1163  CB  TYR r 149      67.715 195.530 126.026  1.00 52.67           C
ATOM   1164  CG  TYR r 149      68.392 194.632 127.009  1.00 52.67           C
ATOM   1165  CD1 TYR r 149      69.327 195.124 127.891  1.00 52.67           C
ATOM   1166  CD2 TYR r 149      68.069 193.297 127.052  1.00 52.67           C
ATOM   1167  CE1 TYR r 149      69.937 194.284 128.798  1.00 52.67           C
ATOM   1168  CE2 TYR r 149      68.674 192.454 127.953  1.00 52.67           C
ATOM   1169  CZ  TYR r 149      69.611 192.950 128.826  1.00 52.67           C
ATOM   1170  OH  TYR r 149      70.234 192.086 129.753  1.00 52.67           O
ATOM   1171  C   TYR r 149      68.995 194.405 124.266  1.00 52.67           C
ATOM   1172  O   TYR r 149      68.117 193.613 123.926  1.00 52.67           O
ATOM   1173  N   LEU r 150      70.305 194.105 124.173  1.00 47.29           N
ATOM   1174  CA  LEU r 150      70.749 192.818 123.720  1.00 47.29           C
ATOM   1175  CB  LEU r 150      70.402 191.678 124.696  1.00 47.29           C
ATOM   1176  CG  LEU r 150      71.026 190.324 124.305  1.00 47.29           C
ATOM   1177  CD1 LEU r 150      72.563 190.383 124.358  1.00 47.29           C
ATOM   1178  CD2 LEU r 150      70.445 189.176 125.143  1.00 47.29           C
ATOM   1179  C   LEU r 150      70.144 192.518 122.379  1.00 47.29           C
ATOM   1180  O   LEU r 150      69.808 191.374 122.079  1.00 47.29           O
ATOM   1181  N   GLY r 151      69.969 193.550 121.535  1.00 21.90           N
ATOM   1182  CA  GLY r 151      69.492 193.338 120.196  1.00 21.90           C
ATOM   1183  C   GLY r 151      68.005 193.529 120.112  1.00 21.90           C
ATOM   1184  O   GLY r 151      67.498 193.970 119.083  1.00 21.90           O
ATOM   1185  N   GLN r 152      67.263 193.229 121.195  1.00 38.43           N
ATOM   1186  CA  GLN r 152      65.829 193.322 121.112  1.00 38.43           C
ATOM   1187  CB  GLN r 152      65.098 192.513 122.196  1.00 38.43           C
ATOM   1188  CG  GLN r 152      65.399 191.014 122.135  1.00 38.43           C
ATOM   1189  CD  GLN r 152      64.936 190.498 120.780  1.00 38.43           C
ATOM   1190  OE1 GLN r 152      65.329 189.418 120.342  1.00 38.43           O
ATOM   1191  NE2 GLN r 152      64.078 191.297 120.090  1.00 38.43           N
ATOM   1192  C   GLN r 152      65.412 194.751 121.257  1.00 38.43           C
ATOM   1193  O   GLN r 152      65.993 195.516 122.025  1.00 38.43           O
ATOM   1194  N   PRO r 153      64.411 195.122 120.504  1.00 60.78           N
ATOM   1195  CA  PRO r 153      63.897 196.466 120.555  1.00 60.78           C
ATOM   1196  CD  PRO r 153      64.169 194.502 119.214  1.00 60.78           C
ATOM   1197  CB  PRO r 153      63.183 196.706 119.223  1.00 60.78           C
ATOM   1198  CG  PRO r 153      63.000 195.302 118.620  1.00 60.78           C
ATOM   1199  C   PRO r 153      63.021 196.690 121.748  1.00 60.78           C
ATOM   1200  O   PRO r 153      62.354 195.757 122.195  1.00 60.78           O
ATOM   1201  N   LEU r 154      63.004 197.936 122.258  1.00 35.23           N
ATOM   1202  CA  LEU r 154      62.222 198.314 123.396  1.00 35.23           C
ATOM   1203  CB  LEU r 154      63.061 198.933 124.526  1.00 35.23           C
ATOM   1204  CG  LEU r 154      64.045 197.936 125.161  1.00 35.23           C
ATOM   1205  CD1 LEU r 154      64.860 198.596 126.283  1.00 35.23           C
ATOM   1206  CD2 LEU r 154      63.321 196.666 125.638  1.00 35.23           C
ATOM   1207  C   LEU r 154      61.255 199.363 122.932  1.00 35.23           C
ATOM   1208  O   LEU r 154      61.525 200.140 122.020  1.00 35.23           O
ATOM   1209  N   PRO r 155      60.116 199.364 123.553  1.00 57.12           N
ATOM   1210  CA  PRO r 155      59.066 200.277 123.184  1.00 57.12           C
ATOM   1211  CD  PRO r 155      59.593 198.128 124.107  1.00 57.12           C
ATOM   1212  CB  PRO r 155      57.794 199.727 123.827  1.00 57.12           C
ATOM   1213  CG  PRO r 155      58.067 198.220 123.957  1.00 57.12           C
ATOM   1214  C   PRO r 155      59.319 201.707 123.537  1.00 57.12           C
ATOM   1215  O   PRO r 155      58.586 202.564 123.044  1.00 57.12           O
ATOM   1216  N   PHE r 156      60.331 202.011 124.369  1.00 51.74           N
ATOM   1217  CA  PHE r 156      60.406 203.360 124.849  1.00 51.74           C
ATOM   1218  CB  PHE r 156      60.856 203.467 126.315  1.00 51.74           C
ATOM   1219  CG  PHE r 156      59.688 203.042 127.133  1.00 51.74           C
ATOM   1220  CD1 PHE r 156      58.727 203.961 127.485  1.00 51.74           C
ATOM   1221  CD2 PHE r 156      59.549 201.737 127.543  1.00 51.74           C
ATOM   1222  CE1 PHE r 156      57.639 203.592 128.236  1.00 51.74           C
ATOM   1223  CE2 PHE r 156      58.461 201.360 128.294  1.00 51.74           C
ATOM   1224  CZ  PHE r 156      57.509 202.286 128.642  1.00 51.74           C
ATOM   1225  C   PHE r 156      61.266 204.255 124.028  1.00 51.74           C
ATOM   1226  O   PHE r 156      62.301 203.870 123.483  1.00 51.74           O
ATOM   1227  N   SER r 157      60.787 205.512 123.919  1.00 24.49           N
ATOM   1228  CA  SER r 157      61.457 206.596 123.274  1.00 24.49           C
ATOM   1229  CB  SER r 157      60.510 207.769 122.964  1.00 24.49           C
ATOM   1230  OG  SER r 157      61.241 208.889 122.494  1.00 24.49           O
ATOM   1231  C   SER r 157      62.476 207.086 124.255  1.00 24.49           C
ATOM   1232  O   SER r 157      62.374 206.832 125.455  1.00 24.49           O
ATOM   1233  N   ILE r 158      63.501 207.804 123.760  1.00 23.27           N
ATOM   1234  CA  ILE r 158      64.547 208.310 124.601  1.00 23.27           C
ATOM   1235  CB  ILE r 158      65.650 208.984 123.834  1.00 23.27           C
ATOM   1236  CG2 ILE r 158      65.070 210.203 123.097  1.00 23.27           C
ATOM   1237  CG1 ILE r 158      66.823 209.314 124.776  1.00 23.27           C
ATOM   1238  CD1 ILE r 158      68.100 209.707 124.037  1.00 23.27           C
ATOM   1239  C   ILE r 158      63.965 209.296 125.560  1.00 23.27           C
ATOM   1240  O   ILE r 158      64.368 209.353 126.720  1.00 23.27           O
ATOM   1241  N   THR r 159      63.007 210.118 125.091  1.00 83.95           N
ATOM   1242  CA  THR r 159      62.428 211.101 125.958  1.00 83.95           C
ATOM   1243  CB  THR r 159      61.432 211.987 125.260  1.00 83.95           C
ATOM   1244  OG1 THR r 159      61.050 213.046 126.121  1.00 83.95           O
ATOM   1245  CG2 THR r 159      60.202 211.172 124.830  1.00 83.95           C
ATOM   1246  C   THR r 159      61.756 210.391 127.088  1.00 83.95           C
ATOM   1247  O   THR r 159      61.921 210.755 128.251  1.00 83.95           O
ATOM   1248  N   THR r 160      61.011 209.315 126.795  1.00 17.18           N
ATOM   1249  CA  THR r 160      60.322 208.613 127.835  1.00 17.18           C
ATOM   1250  CB  THR r 160      59.549 207.446 127.304  1.00 17.18           C
ATOM   1251  OG1 THR r 160      58.619 207.880 126.323  1.00 17.18           O
ATOM   1252  CG2 THR r 160      58.805 206.783 128.472  1.00 17.18           C
ATOM   1253  C   THR r 160      61.351 208.078 128.782  1.00 17.18           C
ATOM   1254  O   THR r 160      61.186 208.155 129.996  1.00 17.18           O
ATOM   1255  N   LEU r 161      62.470 207.557 128.242  1.00 28.85           N
ATOM   1256  CA  LEU r 161      63.468 206.945 129.068  1.00 28.85           C
ATOM   1257  CB  LEU r 161      64.654 206.398 128.259  1.00 28.85           C
ATOM   1258  CG  LEU r 161      64.251 205.241 127.324  1.00 28.85           C
ATOM   1259  CD1 LEU r 161      65.458 204.692 126.547  1.00 28.85           C
ATOM   1260  CD2 LEU r 161      63.487 204.151 128.096  1.00 28.85           C
ATOM   1261  C   LEU r 161      63.987 207.946 130.050  1.00 28.85           C
ATOM   1262  O   LEU r 161      64.198 207.619 131.217  1.00 28.85           O
ATOM   1263  N   ILE r 162      64.213 209.200 129.618  1.00 31.51           N
ATOM   1264  CA  ILE r 162      64.720 210.158 130.557  1.00 31.51           C
ATOM   1265  CB  ILE r 162      65.155 211.470 129.957  1.00 31.51           C
ATOM   1266  CG2 ILE r 162      66.358 211.189 129.047  1.00 31.51           C
ATOM   1267  CG1 ILE r 162      63.998 212.204 129.267  1.00 31.51           C
ATOM   1268  CD1 ILE r 162      64.338 213.637 128.865  1.00 31.51           C
ATOM   1269  C   ILE r 162      63.709 210.404 131.638  1.00 31.51           C
ATOM   1270  O   ILE r 162      64.071 210.519 132.809  1.00 31.51           O
ATOM   1271  N   TRP r 163      62.413 210.489 131.285  1.00 31.97           N
ATOM   1272  CA  TRP r 163      61.407 210.777 132.271  1.00 31.97           C
ATOM   1273  CB  TRP r 163      59.995 210.928 131.670  1.00 31.97           C
ATOM   1274  CG  TRP r 163      59.815 212.152 130.797  1.00 31.97           C
ATOM   1275  CD2 TRP r 163      59.401 213.442 131.276  1.00 31.97           C
ATOM   1276  CD1 TRP r 163      59.994 212.281 129.452  1.00 31.97           C
ATOM   1277  NE1 TRP r 163      59.725 213.571 129.061  1.00 31.97           N
ATOM   1278  CE2 TRP r 163      59.359 214.296 130.173  1.00 31.97           C
ATOM   1279  CE3 TRP r 163      59.088 213.879 132.530  1.00 31.97           C
ATOM   1280  CZ2 TRP r 163      58.999 215.607 130.310  1.00 31.97           C
ATOM   1281  CZ3 TRP r 163      58.723 215.200 132.663  1.00 31.97           C
ATOM   1282  CH2 TRP r 163      58.680 216.047 131.575  1.00 31.97           C
ATOM   1283  C   TRP r 163      61.360 209.683 133.299  1.00 31.97           C
ATOM   1284  O   TRP r 163      61.370 209.960 134.497  1.00 31.97           O
ATOM   1285  N   ILE r 164      61.319 208.406 132.867  1.00 63.82           N
ATOM   1286  CA  ILE r 164      61.235 207.331 133.818  1.00 63.82           C
ATOM   1287  CB  ILE r 164      61.082 205.965 133.203  1.00 63.82           C
ATOM   1288  CG2 ILE r 164      61.394 204.936 134.304  1.00 63.82           C
ATOM   1289  CG1 ILE r 164      59.679 205.773 132.595  1.00 63.82           C
ATOM   1290  CD1 ILE r 164      59.374 206.648 131.385  1.00 63.82           C
ATOM   1291  C   ILE r 164      62.464 207.316 134.662  1.00 63.82           C
ATOM   1292  O   ILE r 164      62.382 207.136 135.875  1.00 63.82           O
ATOM   1293  N   GLU r 165      63.637 207.519 134.040  1.00 30.07           N
ATOM   1294  CA  GLU r 165      64.863 207.441 134.775  1.00 30.07           C
ATOM   1295  CB  GLU r 165      66.096 207.588 133.864  1.00 30.07           C
ATOM   1296  CG  GLU r 165      67.424 207.233 134.534  1.00 30.07           C
ATOM   1297  CD  GLU r 165      68.458 207.089 133.428  1.00 30.07           C
ATOM   1298  OE1 GLU r 165      68.042 207.020 132.240  1.00 30.07           O
ATOM   1299  OE2 GLU r 165      69.674 207.042 133.751  1.00 30.07           O
ATOM   1300  C   GLU r 165      64.892 208.509 135.824  1.00 30.07           C
ATOM   1301  O   GLU r 165      65.257 208.242 136.967  1.00 30.07           O
ATOM   1302  N   VAL r 166      64.488 209.745 135.479  1.00 77.41           N
ATOM   1303  CA  VAL r 166      64.552 210.803 136.450  1.00 77.41           C
ATOM   1304  CB  VAL r 166      64.197 212.142 135.864  1.00 77.41           C
ATOM   1305  CG1 VAL r 166      62.716 212.153 135.458  1.00 77.41           C
ATOM   1306  CG2 VAL r 166      64.599 213.236 136.866  1.00 77.41           C
ATOM   1307  C   VAL r 166      63.642 210.490 137.600  1.00 77.41           C
ATOM   1308  O   VAL r 166      64.030 210.641 138.758  1.00 77.41           O
ATOM   1309  N   LEU r 167      62.404 210.049 137.311  1.00 37.69           N
ATOM   1310  CA  LEU r 167      61.463 209.758 138.355  1.00 37.69           C
ATOM   1311  CB  LEU r 167      60.058 209.453 137.808  1.00 37.69           C
ATOM   1312  CG  LEU r 167      59.391 210.660 137.129  1.00 37.69           C
ATOM   1313  CD1 LEU r 167      57.994 210.310 136.603  1.00 37.69           C
ATOM   1314  CD2 LEU r 167      59.380 211.885 138.058  1.00 37.69           C
ATOM   1315  C   LEU r 167      61.895 208.568 139.160  1.00 37.69           C
ATOM   1316  O   LEU r 167      61.946 208.639 140.388  1.00 37.69           O
ATOM   1317  N   VAL r 168      62.221 207.441 138.493  1.00 33.21           N
ATOM   1318  CA  VAL r 168      62.528 206.232 139.210  1.00 33.21           C
ATOM   1319  CB  VAL r 168      62.633 205.009 138.335  1.00 33.21           C
ATOM   1320  CG1 VAL r 168      61.247 204.734 137.729  1.00 33.21           C
ATOM   1321  CG2 VAL r 168      63.737 205.211 137.283  1.00 33.21           C
ATOM   1322  C   VAL r 168      63.803 206.353 139.983  1.00 33.21           C
ATOM   1323  O   VAL r 168      63.838 206.063 141.178  1.00 33.21           O
ATOM   1324  N   ILE r 169      64.889 206.794 139.320  1.00 69.11           N
ATOM   1325  CA  ILE r 169      66.162 206.872 139.973  1.00 69.11           C
ATOM   1326  CB  ILE r 169      67.311 207.167 139.044  1.00 69.11           C
ATOM   1327  CG2 ILE r 169      67.339 208.666 138.718  1.00 69.11           C
ATOM   1328  CG1 ILE r 169      68.623 206.701 139.683  1.00 69.11           C
ATOM   1329  CD1 ILE r 169      68.729 205.184 139.806  1.00 69.11           C
ATOM   1330  C   ILE r 169      66.083 207.939 141.020  1.00 69.11           C
ATOM   1331  O   ILE r 169      66.632 207.801 142.109  1.00 69.11           O
ATOM   1332  N   GLY r 170      65.385 209.046 140.711  1.00  9.43           N
ATOM   1333  CA  GLY r 170      65.308 210.135 141.636  1.00  9.43           C
ATOM   1334  C   GLY r 170      64.639 209.668 142.891  1.00  9.43           C
ATOM   1335  O   GLY r 170      65.083 209.977 143.996  1.00  9.43           O
ATOM   1336  N   TYR r 171      63.553 208.887 142.747  1.00 27.17           N
ATOM   1337  CA  TYR r 171      62.792 208.448 143.880  1.00 27.17           C
ATOM   1338  CB  TYR r 171      61.540 207.651 143.470  1.00 27.17           C
ATOM   1339  CG  TYR r 171      60.792 207.298 144.709  1.00 27.17           C
ATOM   1340  CD1 TYR r 171      60.025 208.245 145.348  1.00 27.17           C
ATOM   1341  CD2 TYR r 171      60.838 206.023 145.222  1.00 27.17           C
ATOM   1342  CE1 TYR r 171      59.329 207.930 146.489  1.00 27.17           C
ATOM   1343  CE2 TYR r 171      60.143 205.701 146.362  1.00 27.17           C
ATOM   1344  CZ  TYR r 171      59.384 206.656 146.999  1.00 27.17           C
ATOM   1345  OH  TYR r 171      58.668 206.332 148.171  1.00 27.17           O
ATOM   1346  C   TYR r 171      63.654 207.574 144.739  1.00 27.17           C
ATOM   1347  O   TYR r 171      63.666 207.715 145.962  1.00 27.17           O
ATOM   1348  N   ILE r 172      64.415 206.655 144.118  1.00 28.88           N
ATOM   1349  CA  ILE r 172      65.231 205.747 144.875  1.00 28.88           C
ATOM   1350  CB  ILE r 172      65.901 204.677 144.053  1.00 28.88           C
ATOM   1351  CG2 ILE r 172      64.792 203.862 143.367  1.00 28.88           C
ATOM   1352  CG1 ILE r 172      66.931 205.259 143.077  1.00 28.88           C
ATOM   1353  CD1 ILE r 172      67.827 204.200 142.435  1.00 28.88           C
ATOM   1354  C   ILE r 172      66.282 206.524 145.606  1.00 28.88           C
ATOM   1355  O   ILE r 172      66.625 206.189 146.738  1.00 28.88           O
ATOM   1356  N   GLU r 173      66.843 207.573 144.971  1.00 59.95           N
ATOM   1357  CA  GLU r 173      67.881 208.347 145.592  1.00 59.95           C
ATOM   1358  CB  GLU r 173      68.481 209.402 144.652  1.00 59.95           C
ATOM   1359  CG  GLU r 173      69.244 208.784 143.481  1.00 59.95           C
ATOM   1360  CD  GLU r 173      70.427 208.006 144.040  1.00 59.95           C
ATOM   1361  OE1 GLU r 173      70.200 207.076 144.861  1.00 59.95           O
ATOM   1362  OE2 GLU r 173      71.581 208.332 143.652  1.00 59.95           O
ATOM   1363  C   GLU r 173      67.332 209.048 146.797  1.00 59.95           C
ATOM   1364  O   GLU r 173      68.011 209.150 147.817  1.00 59.95           O
ATOM   1365  N   PHE r 174      66.092 209.569 146.712  1.00 35.43           N
ATOM   1366  CA  PHE r 174      65.508 210.197 147.863  1.00 35.43           C
ATOM   1367  CB  PHE r 174      64.143 210.864 147.614  1.00 35.43           C
ATOM   1368  CG  PHE r 174      64.415 212.262 147.166  1.00 35.43           C
ATOM   1369  CD1 PHE r 174      64.636 213.237 148.114  1.00 35.43           C
ATOM   1370  CD2 PHE r 174      64.453 212.609 145.837  1.00 35.43           C
ATOM   1371  CE1 PHE r 174      64.891 214.538 147.749  1.00 35.43           C
ATOM   1372  CE2 PHE r 174      64.708 213.909 145.465  1.00 35.43           C
ATOM   1373  CZ  PHE r 174      64.927 214.875 146.418  1.00 35.43           C
ATOM   1374  C   PHE r 174      65.356 209.167 148.935  1.00 35.43           C
ATOM   1375  O   PHE r 174      65.620 209.437 150.106  1.00 35.43           O
ATOM   1376  N   GLN r 175      64.942 207.947 148.558  1.00 23.40           N
ATOM   1377  CA  GLN r 175      64.753 206.899 149.516  1.00 23.40           C
ATOM   1378  CB  GLN r 175      64.286 205.586 148.868  1.00 23.40           C
ATOM   1379  CG  GLN r 175      62.865 205.661 148.311  1.00 23.40           C
ATOM   1380  CD  GLN r 175      61.914 205.549 149.492  1.00 23.40           C
ATOM   1381  OE1 GLN r 175      61.969 204.581 150.247  1.00 23.40           O
ATOM   1382  NE2 GLN r 175      61.025 206.563 149.664  1.00 23.40           N
ATOM   1383  C   GLN r 175      66.060 206.615 150.181  1.00 23.40           C
ATOM   1384  O   GLN r 175      66.120 206.407 151.394  1.00 23.40           O
ATOM   1385  N   ARG r 176      67.151 206.597 149.400  1.00 90.92           N
ATOM   1386  CA  ARG r 176      68.440 206.300 149.949  1.00 90.92           C
ATOM   1387  CB  ARG r 176      69.542 206.240 148.875  1.00 90.92           C
ATOM   1388  CG  ARG r 176      70.935 205.929 149.431  1.00 90.92           C
ATOM   1389  CD  ARG r 176      72.029 205.861 148.361  1.00 90.92           C
ATOM   1390  NE  ARG r 176      71.998 207.138 147.594  1.00 90.92           N
ATOM   1391  CZ  ARG r 176      73.154 207.817 147.341  1.00 90.92           C
ATOM   1392  NH1 ARG r 176      74.342 207.344 147.819  1.00 90.92           N
ATOM   1393  NH2 ARG r 176      73.122 208.973 146.616  1.00 90.92           N
ATOM   1394  C   ARG r 176      68.829 207.357 150.939  1.00 90.92           C
ATOM   1395  O   ARG r 176      69.360 207.056 152.005  1.00 90.92           O
ATOM   1396  N   ASN r 177      68.563 208.632 150.605  1.00 40.38           N
ATOM   1397  CA  ASN r 177      68.930 209.774 151.405  1.00 40.38           C
ATOM   1398  CB  ASN r 177      68.673 211.101 150.665  1.00 40.38           C
ATOM   1399  CG  ASN r 177      69.511 212.209 151.300  1.00 40.38           C
ATOM   1400  OD1 ASN r 177      69.821 212.201 152.488  1.00 40.38           O
ATOM   1401  ND2 ASN r 177      69.901 213.207 150.462  1.00 40.38           N
ATOM   1402  C   ASN r 177      68.133 209.798 152.680  1.00 40.38           C
ATOM   1403  O   ASN r 177      68.566 210.358 153.686  1.00 40.38           O
ATOM   1404  N   ALA r 178      66.931 209.201 152.669  1.00 32.20           N
ATOM   1405  CA  ALA r 178      66.025 209.255 153.785  1.00 32.20           C
ATOM   1406  CB  ALA r 178      64.711 208.497 153.522  1.00 32.20           C
ATOM   1407  C   ALA r 178      66.648 208.658 155.018  1.00 32.20           C
ATOM   1408  O   ALA r 178      66.363 209.114 156.121  1.00 32.20           O
ATOM   1409  N   GLU r 179      67.476 207.602 154.884  1.00 71.01           N
ATOM   1410  CA  GLU r 179      68.035 206.965 156.051  1.00 71.01           C
ATOM   1411  CB  GLU r 179      68.808 205.676 155.730  1.00 71.01           C
ATOM   1412  CG  GLU r 179      69.358 204.973 156.972  1.00 71.01           C
ATOM   1413  CD  GLU r 179      68.183 204.406 157.752  1.00 71.01           C
ATOM   1414  OE1 GLU r 179      67.119 204.150 157.125  1.00 71.01           O
ATOM   1415  OE2 GLU r 179      68.332 204.225 158.990  1.00 71.01           O
ATOM   1416  C   GLU r 179      68.970 207.895 156.777  1.00 71.01           C
ATOM   1417  O   GLU r 179      69.808 208.566 156.179  1.00 71.01           O
ATOM   1418  N   LEU r 180      68.743 208.035 158.102  1.00 62.02           N
ATOM   1419  CA  LEU r 180      69.540 208.827 159.005  1.00 62.02           C
ATOM   1420  CB  LEU r 180      68.722 209.317 160.203  1.00 62.02           C
ATOM   1421  CG  LEU r 180      67.543 210.202 159.761  1.00 62.02           C
ATOM   1422  CD1 LEU r 180      66.768 210.750 160.968  1.00 62.02           C
ATOM   1423  CD2 LEU r 180      68.008 211.296 158.788  1.00 62.02           C
ATOM   1424  C   LEU r 180      70.758 208.130 159.545  1.00 62.02           C
ATOM   1425  O   LEU r 180      71.803 208.757 159.717  1.00 62.02           O
ATOM   1426  N   ASP r 181      70.632 206.825 159.873  1.00 34.89           N
ATOM   1427  CA  ASP r 181      71.693 206.090 160.508  1.00 34.89           C
ATOM   1428  CB  ASP r 181      71.280 204.662 160.914  1.00 34.89           C
ATOM   1429  CG  ASP r 181      72.395 204.044 161.746  1.00 34.89           C
ATOM   1430  OD1 ASP r 181      73.008 204.778 162.566  1.00 34.89           O
ATOM   1431  OD2 ASP r 181      72.656 202.825 161.560  1.00 34.89           O
ATOM   1432  C   ASP r 181      72.824 205.983 159.530  1.00 34.89           C
ATOM   1433  O   ASP r 181      72.619 205.702 158.350  1.00 34.89           O
ATOM   1434  N   SER r 182      74.064 206.175 160.025  1.00 28.76           N
ATOM   1435  CA  SER r 182      75.230 206.252 159.192  1.00 28.76           C
ATOM   1436  CB  SER r 182      76.500 206.583 159.990  1.00 28.76           C
ATOM   1437  OG  SER r 182      76.379 207.866 160.584  1.00 28.76           O
ATOM   1438  C   SER r 182      75.511 204.972 158.469  1.00 28.76           C
ATOM   1439  O   SER r 182      75.814 204.986 157.278  1.00 28.76           O
ATOM   1440  N   GLU r 183      75.459 203.833 159.178  1.00 68.33           N
ATOM   1441  CA  GLU r 183      75.798 202.578 158.572  1.00 68.33           C
ATOM   1442  CB  GLU r 183      75.928 201.457 159.611  1.00 68.33           C
ATOM   1443  CG  GLU r 183      76.698 200.249 159.087  1.00 68.33           C
ATOM   1444  CD  GLU r 183      78.160 200.659 158.985  1.00 68.33           C
ATOM   1445  OE1 GLU r 183      78.433 201.826 158.597  1.00 68.33           O
ATOM   1446  OE2 GLU r 183      79.029 199.800 159.289  1.00 68.33           O
ATOM   1447  C   GLU r 183      74.764 202.167 157.565  1.00 68.33           C
ATOM   1448  O   GLU r 183      75.097 201.679 156.486  1.00 68.33           O
ATOM   1449  N   LYS r 184      73.472 202.355 157.898  1.00 39.10           N
ATOM   1450  CA  LYS r 184      72.389 201.966 157.033  1.00 39.10           C
ATOM   1451  CB  LYS r 184      70.990 202.130 157.653  1.00 39.10           C
ATOM   1452  CG  LYS r 184      70.634 201.037 158.666  1.00 39.10           C
ATOM   1453  CD  LYS r 184      69.311 201.284 159.396  1.00 39.10           C
ATOM   1454  CE  LYS r 184      68.835 200.098 160.235  1.00 39.10           C
ATOM   1455  NZ  LYS r 184      67.529 200.412 160.861  1.00 39.10           N
ATOM   1456  C   LYS r 184      72.429 202.790 155.782  1.00 39.10           C
ATOM   1457  O   LYS r 184      71.942 202.366 154.736  1.00 39.10           O
ATOM   1458  N   ARG r 185      72.959 204.019 155.861  1.00 45.72           N
ATOM   1459  CA  ARG r 185      73.021 204.808 154.666  1.00 45.72           C
ATOM   1460  CB  ARG r 185      73.696 206.172 154.866  1.00 45.72           C
ATOM   1461  CG  ARG r 185      72.789 207.265 155.416  1.00 45.72           C
ATOM   1462  CD  ARG r 185      73.531 208.590 155.585  1.00 45.72           C
ATOM   1463  NE  ARG r 185      72.502 209.654 155.686  1.00 45.72           N
ATOM   1464  CZ  ARG r 185      72.066 210.278 154.550  1.00 45.72           C
ATOM   1465  NH1 ARG r 185      72.637 209.982 153.349  1.00 45.72           N
ATOM   1466  NH2 ARG r 185      71.051 211.185 154.622  1.00 45.72           N
ATOM   1467  C   ARG r 185      73.876 204.086 153.655  1.00 45.72           C
ATOM   1468  O   ARG r 185      73.574 204.094 152.463  1.00 45.72           O
ATOM   1469  N   LEU r 186      75.049 203.562 154.069  1.00113.95           N
ATOM   1470  CA  LEU r 186      75.871 202.814 153.155  1.00113.95           C
ATOM   1471  CB  LEU r 186      77.378 202.781 153.486  1.00113.95           C
ATOM   1472  CG  LEU r 186      78.180 204.015 153.040  1.00113.95           C
ATOM   1473  CD1 LEU r 186      78.084 204.211 151.517  1.00113.95           C
ATOM   1474  CD2 LEU r 186      77.829 205.267 153.849  1.00113.95           C
ATOM   1475  C   LEU r 186      75.508 201.374 152.960  1.00113.95           C
ATOM   1476  O   LEU r 186      75.471 200.902 151.823  1.00113.95           O
ATOM   1477  N   TYR r 187      75.307 200.625 154.071  1.00 67.83           N
ATOM   1478  CA  TYR r 187      75.039 199.218 153.958  1.00 67.83           C
ATOM   1479  CB  TYR r 187      76.059 198.355 154.720  1.00 67.83           C
ATOM   1480  CG  TYR r 187      77.434 198.755 154.299  1.00 67.83           C
ATOM   1481  CD1 TYR r 187      77.975 198.351 153.099  1.00 67.83           C
ATOM   1482  CD2 TYR r 187      78.191 199.542 155.138  1.00 67.83           C
ATOM   1483  CE1 TYR r 187      79.250 198.736 152.745  1.00 67.83           C
ATOM   1484  CE2 TYR r 187      79.463 199.929 154.791  1.00 67.83           C
ATOM   1485  CZ  TYR r 187      79.995 199.526 153.590  1.00 67.83           C
ATOM   1486  OH  TYR r 187      81.302 199.924 153.231  1.00 67.83           O
ATOM   1487  C   TYR r 187      73.718 198.962 154.617  1.00 67.83           C
ATOM   1488  O   TYR r 187      73.667 198.510 155.758  1.00 67.83           O
ATOM   1489  N   PRO r 188      72.643 199.225 153.933  1.00 62.96           N
ATOM   1490  CA  PRO r 188      71.318 199.083 154.472  1.00 62.96           C
ATOM   1491  CD  PRO r 188      72.650 199.378 152.491  1.00 62.96           C
ATOM   1492  CB  PRO r 188      70.386 199.526 153.350  1.00 62.96           C
ATOM   1493  CG  PRO r 188      71.181 199.190 152.074  1.00 62.96           C
ATOM   1494  C   PRO r 188      71.006 197.689 154.938  1.00 62.96           C
ATOM   1495  O   PRO r 188      70.468 197.539 156.034  1.00 62.96           O
ATOM   1496  N   GLY r 189      71.317 196.657 154.125  1.00 13.52           N
ATOM   1497  CA  GLY r 189      71.083 195.293 154.510  1.00 13.52           C
ATOM   1498  C   GLY r 189      69.625 195.011 154.633  1.00 13.52           C
ATOM   1499  O   GLY r 189      68.798 195.513 153.874  1.00 13.52           O
ATOM   1500  N   GLY r 190      69.288 194.146 155.611  1.00  7.73           N
ATOM   1501  CA  GLY r 190      67.926 193.774 155.842  1.00  7.73           C
ATOM   1502  C   GLY r 190      67.554 192.759 154.821  1.00  7.73           C
ATOM   1503  O   GLY r 190      68.401 192.211 154.116  1.00  7.73           O
ATOM   1504  N   LYS r 191      66.246 192.477 154.739  1.00130.87           N
ATOM   1505  CA  LYS r 191      65.712 191.501 153.843  1.00130.87           C
ATOM   1506  CB  LYS r 191      64.211 191.273 154.088  1.00130.87           C
ATOM   1507  CG  LYS r 191      63.889 191.011 155.561  1.00130.87           C
ATOM   1508  CD  LYS r 191      64.679 189.853 156.173  1.00130.87           C
ATOM   1509  CE  LYS r 191      64.030 188.484 155.970  1.00130.87           C
ATOM   1510  NZ  LYS r 191      62.878 188.331 156.886  1.00130.87           N
ATOM   1511  C   LYS r 191      65.880 191.973 152.428  1.00130.87           C
ATOM   1512  O   LYS r 191      66.115 191.167 151.530  1.00130.87           O
ATOM   1513  N   PHE r 192      65.688 193.285 152.176  1.00 48.91           N
ATOM   1514  CA  PHE r 192      65.747 193.786 150.827  1.00 48.91           C
ATOM   1515  CB  PHE r 192      65.149 195.196 150.706  1.00 48.91           C
ATOM   1516  CG  PHE r 192      63.691 195.040 150.975  1.00 48.91           C
ATOM   1517  CD1 PHE r 192      62.838 194.639 149.972  1.00 48.91           C
ATOM   1518  CD2 PHE r 192      63.178 195.289 152.226  1.00 48.91           C
ATOM   1519  CE1 PHE r 192      61.494 194.490 150.213  1.00 48.91           C
ATOM   1520  CE2 PHE r 192      61.834 195.140 152.473  1.00 48.91           C
ATOM   1521  CZ  PHE r 192      60.990 194.741 151.466  1.00 48.91           C
ATOM   1522  C   PHE r 192      67.120 193.810 150.220  1.00 48.91           C
ATOM   1523  O   PHE r 192      67.352 193.217 149.169  1.00 48.91           O
ATOM   1524  N   PHE r 193      68.059 194.510 150.876  1.00 56.09           N
ATOM   1525  CA  PHE r 193      69.388 194.737 150.377  1.00 56.09           C
ATOM   1526  CB  PHE r 193      70.059 195.918 151.087  1.00 56.09           C
ATOM   1527  CG  PHE r 193      69.170 197.074 150.774  1.00 56.09           C
ATOM   1528  CD1 PHE r 193      69.246 197.709 149.556  1.00 56.09           C
ATOM   1529  CD2 PHE r 193      68.250 197.517 151.699  1.00 56.09           C
ATOM   1530  CE1 PHE r 193      68.419 198.768 149.265  1.00 56.09           C
ATOM   1531  CE2 PHE r 193      67.422 198.576 151.414  1.00 56.09           C
ATOM   1532  CZ  PHE r 193      67.505 199.204 150.194  1.00 56.09           C
ATOM   1533  C   PHE r 193      70.253 193.523 150.506  1.00 56.09           C
ATOM   1534  O   PHE r 193      71.160 193.330 149.701  1.00 56.09           O
ATOM   1535  N   ASP r 194      70.062 192.720 151.572  1.00 46.89           N
ATOM   1536  CA  ASP r 194      70.872 191.546 151.735  1.00 46.89           C
ATOM   1537  CB  ASP r 194      71.674 191.581 153.049  1.00 46.89           C
ATOM   1538  CG  ASP r 194      72.693 190.454 153.053  1.00 46.89           C
ATOM   1539  OD1 ASP r 194      72.812 189.754 152.014  1.00 46.89           O
ATOM   1540  OD2 ASP r 194      73.368 190.281 154.103  1.00 46.89           O
ATOM   1541  C   ASP r 194      69.956 190.354 151.808  1.00 46.89           C
ATOM   1542  O   ASP r 194      69.661 189.868 152.898  1.00 46.89           O
ATOM   1543  N   PRO r 195      69.470 189.873 150.694  1.00 61.45           N
ATOM   1544  CA  PRO r 195      68.592 188.729 150.722  1.00 61.45           C
ATOM   1545  CD  PRO r 195      69.181 190.748 149.569  1.00 61.45           C
ATOM   1546  CB  PRO r 195      67.966 188.653 149.332  1.00 61.45           C
ATOM   1547  CG  PRO r 195      67.977 190.115 148.851  1.00 61.45           C
ATOM   1548  C   PRO r 195      69.257 187.452 151.151  1.00 61.45           C
ATOM   1549  O   PRO r 195      68.630 186.663 151.858  1.00 61.45           O
ATOM   1550  N   LEU r 196      70.509 187.222 150.708  1.00 72.40           N
ATOM   1551  CA  LEU r 196      71.261 186.037 151.014  1.00 72.40           C
ATOM   1552  CB  LEU r 196      72.559 185.916 150.196  1.00 72.40           C
ATOM   1553  CG  LEU r 196      72.328 185.652 148.697  1.00 72.40           C
ATOM   1554  CD1 LEU r 196      71.714 184.262 148.466  1.00 72.40           C
ATOM   1555  CD2 LEU r 196      71.517 186.780 148.044  1.00 72.40           C
ATOM   1556  C   LEU r 196      71.650 186.054 152.460  1.00 72.40           C
ATOM   1557  O   LEU r 196      71.698 185.010 153.109  1.00 72.40           O
ATOM   1558  N   GLY r 197      71.953 187.248 153.005  1.00 16.64           N
ATOM   1559  CA  GLY r 197      72.353 187.322 154.381  1.00 16.64           C
ATOM   1560  C   GLY r 197      73.819 187.008 154.494  1.00 16.64           C
ATOM   1561  O   GLY r 197      74.255 186.393 155.464  1.00 16.64           O
ATOM   1562  N   LEU r 198      74.618 187.418 153.489  1.00 40.83           N
ATOM   1563  CA  LEU r 198      76.039 187.187 153.455  1.00 40.83           C
ATOM   1564  CB  LEU r 198      76.656 187.608 152.110  1.00 40.83           C
ATOM   1565  CG  LEU r 198      76.118 186.779 150.929  1.00 40.83           C
ATOM   1566  CD1 LEU r 198      76.748 187.215 149.598  1.00 40.83           C
ATOM   1567  CD2 LEU r 198      76.273 185.274 151.191  1.00 40.83           C
ATOM   1568  C   LEU r 198      76.731 187.949 154.558  1.00 40.83           C
ATOM   1569  O   LEU r 198      77.730 187.502 155.119  1.00 40.83           O
ATOM   1570  N   ALA r 199      76.220 189.161 154.831  1.00 71.72           N
ATOM   1571  CA  ALA r 199      76.606 190.178 155.779  1.00 71.72           C
ATOM   1572  CB  ALA r 199      75.932 191.533 155.501  1.00 71.72           C
ATOM   1573  C   ALA r 199      76.309 189.839 157.215  1.00 71.72           C
ATOM   1574  O   ALA r 199      76.613 190.643 158.089  1.00 71.72           O
ATOM   1575  N   ALA r 200      75.555 188.765 157.501  1.00 39.68           N
ATOM   1576  CA  ALA r 200      75.104 188.500 158.848  1.00 39.68           C
ATOM   1577  CB  ALA r 200      74.257 187.218 158.942  1.00 39.68           C
ATOM   1578  C   ALA r 200      76.220 188.361 159.851  1.00 39.68           C
ATOM   1579  O   ALA r 200      76.105 188.888 160.959  1.00 39.68           O
ATOM   1580  N   ASP r 201      77.317 187.651 159.512  1.00 50.05           N
ATOM   1581  CA  ASP r 201      78.419 187.392 160.409  1.00 50.05           C
ATOM   1582  CB  ASP r 201      79.320 186.295 159.827  1.00 50.05           C
ATOM   1583  CG  ASP r 201      78.427 185.098 159.539  1.00 50.05           C
ATOM   1584  OD1 ASP r 201      77.276 185.086 160.049  1.00 50.05           O
ATOM   1585  OD2 ASP r 201      78.872 184.191 158.786  1.00 50.05           O
ATOM   1586  C   ASP r 201      79.268 188.644 160.433  1.00 50.05           C
ATOM   1587  O   ASP r 201      79.592 189.171 159.373  1.00 50.05           O
ATOM   1588  N   PRO r 202      79.634 189.166 161.581  1.00 61.93           N
ATOM   1589  CA  PRO r 202      80.412 190.385 161.589  1.00 61.93           C
ATOM   1590  CD  PRO r 202      78.780 189.063 162.753  1.00 61.93           C
ATOM   1591  CB  PRO r 202      80.359 190.898 163.025  1.00 61.93           C
ATOM   1592  CG  PRO r 202      79.016 190.357 163.551  1.00 61.93           C
ATOM   1593  C   PRO r 202      81.802 190.308 161.025  1.00 61.93           C
ATOM   1594  O   PRO r 202      82.228 191.272 160.391  1.00 61.93           O
ATOM   1595  N   GLU r 203      82.539 189.201 161.251  1.00 51.93           N
ATOM   1596  CA  GLU r 203      83.880 189.132 160.743  1.00 51.93           C
ATOM   1597  CB  GLU r 203      84.626 187.863 161.189  1.00 51.93           C
ATOM   1598  CG  GLU r 203      84.922 187.828 162.690  1.00 51.93           C
ATOM   1599  CD  GLU r 203      83.631 187.482 163.422  1.00 51.93           C
ATOM   1600  OE1 GLU r 203      82.738 186.864 162.787  1.00 51.93           O
ATOM   1601  OE2 GLU r 203      83.525 187.831 164.627  1.00 51.93           O
ATOM   1602  C   GLU r 203      83.798 189.097 159.259  1.00 51.93           C
ATOM   1603  O   GLU r 203      84.569 189.755 158.563  1.00 51.93           O
ATOM   1604  N   LYS r 204      82.848 188.301 158.744  1.00 33.96           N
ATOM   1605  CA  LYS r 204      82.611 188.152 157.340  1.00 33.96           C
ATOM   1606  CB  LYS r 204      81.531 187.111 157.021  1.00 33.96           C
ATOM   1607  CG  LYS r 204      81.264 187.017 155.522  1.00 33.96           C
ATOM   1608  CD  LYS r 204      80.327 185.886 155.115  1.00 33.96           C
ATOM   1609  CE  LYS r 204      79.901 185.975 153.649  1.00 33.96           C
ATOM   1610  NZ  LYS r 204      78.837 184.985 153.367  1.00 33.96           N
ATOM   1611  C   LYS r 204      82.107 189.450 156.786  1.00 33.96           C
ATOM   1612  O   LYS r 204      82.392 189.801 155.643  1.00 33.96           O
ATOM   1613  N   LYS r 205      81.304 190.186 157.571  1.00103.39           N
ATOM   1614  CA  LYS r 205      80.735 191.415 157.096  1.00103.39           C
ATOM   1615  CB  LYS r 205      79.865 192.092 158.171  1.00103.39           C
ATOM   1616  CG  LYS r 205      79.219 193.416 157.750  1.00103.39           C
ATOM   1617  CD  LYS r 205      78.123 193.280 156.692  1.00103.39           C
ATOM   1618  CE  LYS r 205      78.591 193.627 155.278  1.00103.39           C
ATOM   1619  NZ  LYS r 205      79.379 192.510 154.716  1.00103.39           N
ATOM   1620  C   LYS r 205      81.840 192.371 156.755  1.00103.39           C
ATOM   1621  O   LYS r 205      81.878 192.926 155.661  1.00103.39           O
ATOM   1622  N   ALA r 206      82.788 192.558 157.688  1.00 20.63           N
ATOM   1623  CA  ALA r 206      83.879 193.468 157.498  1.00 20.63           C
ATOM   1624  CB  ALA r 206      84.774 193.586 158.742  1.00 20.63           C
ATOM   1625  C   ALA r 206      84.730 192.978 156.373  1.00 20.63           C
ATOM   1626  O   ALA r 206      85.284 193.784 155.628  1.00 20.63           O
ATOM   1627  N   THR r 207      84.895 191.644 156.246  1.00 19.95           N
ATOM   1628  CA  THR r 207      85.723 191.118 155.196  1.00 19.95           C
ATOM   1629  CB  THR r 207      85.930 189.627 155.249  1.00 19.95           C
ATOM   1630  OG1 THR r 207      84.721 188.932 154.993  1.00 19.95           O
ATOM   1631  CG2 THR r 207      86.467 189.260 156.639  1.00 19.95           C
ATOM   1632  C   THR r 207      85.101 191.448 153.877  1.00 19.95           C
ATOM   1633  O   THR r 207      85.785 191.848 152.936  1.00 19.95           O
ATOM   1634  N   LEU r 208      83.766 191.293 153.778  1.00 24.36           N
ATOM   1635  CA  LEU r 208      83.046 191.562 152.563  1.00 24.36           C
ATOM   1636  CB  LEU r 208      81.547 191.239 152.677  1.00 24.36           C
ATOM   1637  CG  LEU r 208      81.253 189.750 152.925  1.00 24.36           C
ATOM   1638  CD1 LEU r 208      79.742 189.493 153.023  1.00 24.36           C
ATOM   1639  CD2 LEU r 208      81.945 188.867 151.877  1.00 24.36           C
ATOM   1640  C   LEU r 208      83.156 193.017 152.254  1.00 24.36           C
ATOM   1641  O   LEU r 208      83.256 193.400 151.094  1.00 24.36           O
ATOM   1642  N   GLN r 209      83.108 193.870 153.296  1.00 21.53           N
ATOM   1643  CA  GLN r 209      83.210 195.288 153.110  1.00 21.53           C
ATOM   1644  CB  GLN r 209      83.005 196.081 154.411  1.00 21.53           C
ATOM   1645  CG  GLN r 209      81.552 196.038 154.890  1.00 21.53           C
ATOM   1646  CD  GLN r 209      81.434 196.848 156.171  1.00 21.53           C
ATOM   1647  OE1 GLN r 209      82.430 197.195 156.801  1.00 21.53           O
ATOM   1648  NE2 GLN r 209      80.170 197.152 156.575  1.00 21.53           N
ATOM   1649  C   GLN r 209      84.565 195.590 152.559  1.00 21.53           C
ATOM   1650  O   GLN r 209      84.712 196.476 151.717  1.00 21.53           O
ATOM   1651  N   LEU r 210      85.604 194.864 153.020  1.00 21.50           N
ATOM   1652  CA  LEU r 210      86.921 195.100 152.502  1.00 21.50           C
ATOM   1653  CB  LEU r 210      88.011 194.218 153.137  1.00 21.50           C
ATOM   1654  CG  LEU r 210      89.409 194.491 152.546  1.00 21.50           C
ATOM   1655  CD1 LEU r 210      89.876 195.926 152.840  1.00 21.50           C
ATOM   1656  CD2 LEU r 210      90.422 193.425 152.988  1.00 21.50           C
ATOM   1657  C   LEU r 210      86.900 194.756 151.049  1.00 21.50           C
ATOM   1658  O   LEU r 210      87.471 195.468 150.226  1.00 21.50           O
ATOM   1659  N   ALA r 211      86.234 193.634 150.703  1.00 16.47           N
ATOM   1660  CA  ALA r 211      86.164 193.207 149.338  1.00 16.47           C
ATOM   1661  CB  ALA r 211      85.445 191.859 149.176  1.00 16.47           C
ATOM   1662  C   ALA r 211      85.406 194.229 148.546  1.00 16.47           C
ATOM   1663  O   ALA r 211      85.796 194.579 147.435  1.00 16.47           O
ATOM   1664  N   GLU r 212      84.300 194.756 149.108  1.00 25.54           N
ATOM   1665  CA  GLU r 212      83.463 195.664 148.382  1.00 25.54           C
ATOM   1666  CB  GLU r 212      82.206 196.095 149.162  1.00 25.54           C
ATOM   1667  CG  GLU r 212      81.261 196.969 148.333  1.00 25.54           C
ATOM   1668  CD  GLU r 212      80.039 197.316 149.173  1.00 25.54           C
ATOM   1669  OE1 GLU r 212      80.065 197.064 150.407  1.00 25.54           O
ATOM   1670  OE2 GLU r 212      79.059 197.838 148.580  1.00 25.54           O
ATOM   1671  C   GLU r 212      84.223 196.910 148.035  1.00 25.54           C
ATOM   1672  O   GLU r 212      84.118 197.416 146.918  1.00 25.54           O
ATOM   1673  N   ILE r 213      84.992 197.452 148.993  1.00 73.68           N
ATOM   1674  CA  ILE r 213      85.727 198.667 148.781  1.00 73.68           C
ATOM   1675  CB  ILE r 213      86.300 199.253 150.039  1.00 73.68           C
ATOM   1676  CG2 ILE r 213      87.507 198.403 150.473  1.00 73.68           C
ATOM   1677  CG1 ILE r 213      86.649 200.730 149.792  1.00 73.68           C
ATOM   1678  CD1 ILE r 213      85.420 201.582 149.471  1.00 73.68           C
ATOM   1679  C   ILE r 213      86.842 198.450 147.796  1.00 73.68           C
ATOM   1680  O   ILE r 213      87.177 199.350 147.034  1.00 73.68           O
ATOM   1681  N   LYS r 214      87.491 197.269 147.828  1.00111.35           N
ATOM   1682  CA  LYS r 214      88.584 196.987 146.933  1.00111.35           C
ATOM   1683  CB  LYS r 214      89.192 195.599 147.189  1.00111.35           C
ATOM   1684  CG  LYS r 214      90.607 195.439 146.636  1.00111.35           C
ATOM   1685  CD  LYS r 214      91.657 196.174 147.468  1.00111.35           C
ATOM   1686  CE  LYS r 214      92.096 195.393 148.710  1.00111.35           C
ATOM   1687  NZ  LYS r 214      90.936 195.168 149.598  1.00111.35           N
ATOM   1688  C   LYS r 214      88.065 196.985 145.525  1.00111.35           C
ATOM   1689  O   LYS r 214      88.684 197.552 144.628  1.00111.35           O
ATOM   1690  N   HIS r 215      86.908 196.330 145.305  1.00 28.32           N
ATOM   1691  CA  HIS r 215      86.292 196.260 144.008  1.00 28.32           C
ATOM   1692  ND1 HIS r 215      85.718 193.204 145.162  1.00 28.32           N
ATOM   1693  CG  HIS r 215      85.351 193.883 144.023  1.00 28.32           C
ATOM   1694  CB  HIS r 215      85.049 195.353 143.968  1.00 28.32           C
ATOM   1695  NE2 HIS r 215      85.658 191.704 143.523  1.00 28.32           N
ATOM   1696  CD2 HIS r 215      85.320 192.954 143.031  1.00 28.32           C
ATOM   1697  CE1 HIS r 215      85.888 191.907 144.807  1.00 28.32           C
ATOM   1698  C   HIS r 215      85.834 197.632 143.623  1.00 28.32           C
ATOM   1699  O   HIS r 215      85.911 198.018 142.458  1.00 28.32           O
ATOM   1700  N   ALA r 216      85.314 198.394 144.603  1.00 20.82           N
ATOM   1701  CA  ALA r 216      84.776 199.693 144.320  1.00 20.82           C
ATOM   1702  CB  ALA r 216      84.157 200.365 145.559  1.00 20.82           C
ATOM   1703  C   ALA r 216      85.849 200.603 143.810  1.00 20.82           C
ATOM   1704  O   ALA r 216      85.657 201.303 142.816  1.00 20.82           O
ATOM   1705  N   ARG r 217      87.017 200.614 144.478  1.00 45.30           N
ATOM   1706  CA  ARG r 217      88.094 201.477 144.094  1.00 45.30           C
ATOM   1707  CB  ARG r 217      89.255 201.425 145.101  1.00 45.30           C
ATOM   1708  CG  ARG r 217      88.804 201.862 146.498  1.00 45.30           C
ATOM   1709  CD  ARG r 217      89.889 201.818 147.573  1.00 45.30           C
ATOM   1710  NE  ARG r 217      89.225 202.180 148.856  1.00 45.30           N
ATOM   1711  CZ  ARG r 217      89.950 202.658 149.906  1.00 45.30           C
ATOM   1712  NH1 ARG r 217      91.299 202.835 149.782  1.00 45.30           N
ATOM   1713  NH2 ARG r 217      89.327 202.970 151.082  1.00 45.30           N
ATOM   1714  C   ARG r 217      88.613 201.064 142.748  1.00 45.30           C
ATOM   1715  O   ARG r 217      88.845 201.900 141.876  1.00 45.30           O
ATOM   1716  N   LEU r 218      88.780 199.745 142.540  1.00 82.15           N
ATOM   1717  CA  LEU r 218      89.341 199.239 141.318  1.00 82.15           C
ATOM   1718  CB  LEU r 218      89.528 197.709 141.346  1.00 82.15           C
ATOM   1719  CG  LEU r 218      90.301 197.114 140.143  1.00 82.15           C
ATOM   1720  CD1 LEU r 218      89.522 197.228 138.823  1.00 82.15           C
ATOM   1721  CD2 LEU r 218      91.720 197.696 140.057  1.00 82.15           C
ATOM   1722  C   LEU r 218      88.419 199.588 140.187  1.00 82.15           C
ATOM   1723  O   LEU r 218      88.865 199.923 139.094  1.00 82.15           O
ATOM   1724  N   ALA r 219      87.100 199.483 140.407  1.00 20.90           N
ATOM   1725  CA  ALA r 219      86.135 199.775 139.382  1.00 20.90           C
ATOM   1726  CB  ALA r 219      84.699 199.448 139.822  1.00 20.90           C
ATOM   1727  C   ALA r 219      86.183 201.230 139.029  1.00 20.90           C
ATOM   1728  O   ALA r 219      86.020 201.585 137.862  1.00 20.90           O
ATOM   1729  N   MET r 220      86.356 202.119 140.029  1.00 21.27           N
ATOM   1730  CA  MET r 220      86.393 203.530 139.757  1.00 21.27           C
ATOM   1731  CB  MET r 220      86.491 204.405 141.019  1.00 21.27           C
ATOM   1732  CG  MET r 220      85.252 204.347 141.912  1.00 21.27           C
ATOM   1733  SD  MET r 220      85.263 205.547 143.280  1.00 21.27           S
ATOM   1734  CE  MET r 220      86.581 204.728 144.223  1.00 21.27           C
ATOM   1735  C   MET r 220      87.594 203.835 138.918  1.00 21.27           C
ATOM   1736  O   MET r 220      87.516 204.631 137.982  1.00 21.27           O
ATOM   1737  N   VAL r 221      88.751 203.215 139.231  1.00 26.04           N
ATOM   1738  CA  VAL r 221      89.923 203.503 138.461  1.00 26.04           C
ATOM   1739  CB  VAL r 221      91.202 202.890 138.980  1.00 26.04           C
ATOM   1740  CG1 VAL r 221      91.428 203.388 140.415  1.00 26.04           C
ATOM   1741  CG2 VAL r 221      91.172 201.365 138.825  1.00 26.04           C
ATOM   1742  C   VAL r 221      89.691 203.009 137.067  1.00 26.04           C
ATOM   1743  O   VAL r 221      90.082 203.655 136.098  1.00 26.04           O
ATOM   1744  N   ALA r 222      89.025 201.843 136.938  1.00 20.14           N
ATOM   1745  CA  ALA r 222      88.774 201.218 135.671  1.00 20.14           C
ATOM   1746  CB  ALA r 222      88.062 199.862 135.810  1.00 20.14           C
ATOM   1747  C   ALA r 222      87.902 202.085 134.810  1.00 20.14           C
ATOM   1748  O   ALA r 222      88.110 202.169 133.602  1.00 20.14           O
ATOM   1749  N   PHE r 223      86.871 202.726 135.394  1.00 33.56           N
ATOM   1750  CA  PHE r 223      85.991 203.547 134.608  1.00 33.56           C
ATOM   1751  CB  PHE r 223      84.754 204.027 135.388  1.00 33.56           C
ATOM   1752  CG  PHE r 223      83.767 204.449 134.356  1.00 33.56           C
ATOM   1753  CD1 PHE r 223      82.993 203.498 133.732  1.00 33.56           C
ATOM   1754  CD2 PHE r 223      83.611 205.771 134.008  1.00 33.56           C
ATOM   1755  CE1 PHE r 223      82.075 203.855 132.774  1.00 33.56           C
ATOM   1756  CE2 PHE r 223      82.694 206.134 133.048  1.00 33.56           C
ATOM   1757  CZ  PHE r 223      81.925 205.176 132.431  1.00 33.56           C
ATOM   1758  C   PHE r 223      86.765 204.743 134.161  1.00 33.56           C
ATOM   1759  O   PHE r 223      86.625 205.200 133.027  1.00 33.56           O
ATOM   1760  N   LEU r 224      87.623 205.274 135.054  1.00 27.68           N
ATOM   1761  CA  LEU r 224      88.425 206.408 134.699  1.00 27.68           C
ATOM   1762  CB  LEU r 224      89.434 206.810 135.788  1.00 27.68           C
ATOM   1763  CG  LEU r 224      90.348 207.977 135.367  1.00 27.68           C
ATOM   1764  CD1 LEU r 224      89.549 209.270 135.146  1.00 27.68           C
ATOM   1765  CD2 LEU r 224      91.518 208.154 136.348  1.00 27.68           C
ATOM   1766  C   LEU r 224      89.217 205.966 133.519  1.00 27.68           C
ATOM   1767  O   LEU r 224      89.437 206.731 132.580  1.00 27.68           O
ATOM   1768  N   GLY r 225      89.666 204.700 133.549  1.00  9.76           N
ATOM   1769  CA  GLY r 225      90.439 204.155 132.477  1.00  9.76           C
ATOM   1770  C   GLY r 225      89.618 204.131 131.225  1.00  9.76           C
ATOM   1771  O   GLY r 225      90.116 204.465 130.151  1.00  9.76           O
ATOM   1772  N   PHE r 226      88.331 203.743 131.325  1.00 37.69           N
ATOM   1773  CA  PHE r 226      87.505 203.622 130.157  1.00 37.69           C
ATOM   1774  CB  PHE r 226      86.084 203.106 130.445  1.00 37.69           C
ATOM   1775  CG  PHE r 226      86.185 201.727 130.996  1.00 37.69           C
ATOM   1776  CD1 PHE r 226      86.820 200.735 130.290  1.00 37.69           C
ATOM   1777  CD2 PHE r 226      85.607 201.412 132.205  1.00 37.69           C
ATOM   1778  CE1 PHE r 226      86.907 199.457 130.786  1.00 37.69           C
ATOM   1779  CE2 PHE r 226      85.689 200.136 132.707  1.00 37.69           C
ATOM   1780  CZ  PHE r 226      86.343 199.155 132.001  1.00 37.69           C
ATOM   1781  C   PHE r 226      87.350 204.964 129.513  1.00 37.69           C
ATOM   1782  O   PHE r 226      87.420 205.078 128.291  1.00 37.69           O
ATOM   1783  N   ALA r 227      87.116 206.015 130.323  1.00 21.99           N
ATOM   1784  CA  ALA r 227      86.881 207.328 129.790  1.00 21.99           C
ATOM   1785  CB  ALA r 227      86.546 208.360 130.879  1.00 21.99           C
ATOM   1786  C   ALA r 227      88.091 207.834 129.058  1.00 21.99           C
ATOM   1787  O   ALA r 227      87.975 208.370 127.957  1.00 21.99           O
ATOM   1788  N   VAL r 228      89.290 207.680 129.653  1.00 79.02           N
ATOM   1789  CA  VAL r 228      90.491 208.190 129.055  1.00 79.02           C
ATOM   1790  CB  VAL r 228      91.678 208.084 129.979  1.00 79.02           C
ATOM   1791  CG1 VAL r 228      92.013 206.608 130.244  1.00 79.02           C
ATOM   1792  CG2 VAL r 228      92.835 208.895 129.378  1.00 79.02           C
ATOM   1793  C   VAL r 228      90.786 207.443 127.787  1.00 79.02           C
ATOM   1794  O   VAL r 228      91.108 208.043 126.763  1.00 79.02           O
ATOM   1795  N   GLN r 229      90.656 206.103 127.827  1.00 27.28           N
ATOM   1796  CA  GLN r 229      90.948 205.259 126.706  1.00 27.28           C
ATOM   1797  CB  GLN r 229      90.851 203.761 127.036  1.00 27.28           C
ATOM   1798  CG  GLN r 229      91.945 203.288 127.996  1.00 27.28           C
ATOM   1799  CD  GLN r 229      91.798 201.787 128.186  1.00 27.28           C
ATOM   1800  OE1 GLN r 229      90.724 201.289 128.522  1.00 27.28           O
ATOM   1801  NE2 GLN r 229      92.905 201.034 127.951  1.00 27.28           N
ATOM   1802  C   GLN r 229      89.980 205.580 125.614  1.00 27.28           C
ATOM   1803  O   GLN r 229      90.320 205.510 124.434  1.00 27.28           O
ATOM   1804  N   ALA r 230      88.731 205.917 125.979  1.00 22.78           N
ATOM   1805  CA  ALA r 230      87.729 206.217 124.998  1.00 22.78           C
ATOM   1806  CB  ALA r 230      86.365 206.533 125.632  1.00 22.78           C
ATOM   1807  C   ALA r 230      88.130 207.424 124.203  1.00 22.78           C
ATOM   1808  O   ALA r 230      88.040 207.423 122.976  1.00 22.78           O
ATOM   1809  N   ALA r 231      88.561 208.500 124.885  1.00 29.57           N
ATOM   1810  CA  ALA r 231      88.952 209.696 124.193  1.00 29.57           C
ATOM   1811  CB  ALA r 231      89.220 210.868 125.153  1.00 29.57           C
ATOM   1812  C   ALA r 231      90.211 209.469 123.414  1.00 29.57           C
ATOM   1813  O   ALA r 231      90.307 209.848 122.247  1.00 29.57           O
ATOM   1814  N   ALA r 232      91.226 208.854 124.058  1.00 39.51           N
ATOM   1815  CA  ALA r 232      92.507 208.721 123.429  1.00 39.51           C
ATOM   1816  CB  ALA r 232      93.585 208.206 124.401  1.00 39.51           C
ATOM   1817  C   ALA r 232      92.494 207.797 122.246  1.00 39.51           C
ATOM   1818  O   ALA r 232      92.906 208.179 121.152  1.00 39.51           O
ATOM   1819  N   THR r 233      92.029 206.545 122.435  1.00 39.50           N
ATOM   1820  CA  THR r 233      92.040 205.573 121.373  1.00 39.50           C
ATOM   1821  CB  THR r 233      91.970 204.157 121.865  1.00 39.50           C
ATOM   1822  OG1 THR r 233      90.715 203.891 122.469  1.00 39.50           O
ATOM   1823  CG2 THR r 233      93.102 203.961 122.887  1.00 39.50           C
ATOM   1824  C   THR r 233      90.908 205.777 120.411  1.00 39.50           C
ATOM   1825  O   THR r 233      91.067 205.586 119.206  1.00 39.50           O
ATOM   1826  N   GLY r 234      89.719 206.147 120.922  1.00 16.61           N
ATOM   1827  CA  GLY r 234      88.571 206.319 120.079  1.00 16.61           C
ATOM   1828  C   GLY r 234      87.811 205.021 120.018  1.00 16.61           C
ATOM   1829  O   GLY r 234      86.740 204.956 119.416  1.00 16.61           O
ATOM   1830  N   LYS r 235      88.333 203.950 120.657  1.00 72.47           N
ATOM   1831  CA  LYS r 235      87.685 202.664 120.583  1.00 72.47           C
ATOM   1832  CB  LYS r 235      88.578 201.535 120.041  1.00 72.47           C
ATOM   1833  CG  LYS r 235      88.777 201.553 118.524  1.00 72.47           C
ATOM   1834  CD  LYS r 235      89.594 202.736 118.000  1.00 72.47           C
ATOM   1835  CE  LYS r 235      89.810 202.694 116.485  1.00 72.47           C
ATOM   1836  NZ  LYS r 235      90.597 203.870 116.054  1.00 72.47           N
ATOM   1837  C   LYS r 235      87.211 202.236 121.940  1.00 72.47           C
ATOM   1838  O   LYS r 235      87.431 202.914 122.941  1.00 72.47           O
ATOM   1839  N   GLY r 236      86.507 201.081 121.982  1.00 16.41           N
ATOM   1840  CA  GLY r 236      85.961 200.553 123.201  1.00 16.41           C
ATOM   1841  C   GLY r 236      87.042 199.849 123.964  1.00 16.41           C
ATOM   1842  O   GLY r 236      88.117 199.545 123.450  1.00 16.41           O
ATOM   1843  N   PRO r 237      86.733 199.567 125.201  1.00 51.71           N
ATOM   1844  CA  PRO r 237      87.660 198.925 126.096  1.00 51.71           C
ATOM   1845  CD  PRO r 237      85.740 200.356 125.912  1.00 51.71           C
ATOM   1846  CB  PRO r 237      86.991 198.961 127.469  1.00 51.71           C
ATOM   1847  CG  PRO r 237      86.097 200.214 127.399  1.00 51.71           C
ATOM   1848  C   PRO r 237      88.052 197.553 125.644  1.00 51.71           C
ATOM   1849  O   PRO r 237      89.154 197.113 125.969  1.00 51.71           O
ATOM   1850  N   LEU r 238      87.159 196.837 124.938  1.00 69.82           N
ATOM   1851  CA  LEU r 238      87.486 195.525 124.459  1.00 69.82           C
ATOM   1852  CB  LEU r 238      86.282 194.759 123.886  1.00 69.82           C
ATOM   1853  CG  LEU r 238      85.309 194.268 124.973  1.00 69.82           C
ATOM   1854  CD1 LEU r 238      84.674 195.436 125.744  1.00 69.82           C
ATOM   1855  CD2 LEU r 238      84.276 193.291 124.389  1.00 69.82           C
ATOM   1856  C   LEU r 238      88.519 195.633 123.392  1.00 69.82           C
ATOM   1857  O   LEU r 238      89.391 194.776 123.278  1.00 69.82           O
ATOM   1858  N   ASN r 239      88.424 196.682 122.555  1.00 26.47           N
ATOM   1859  CA  ASN r 239      89.379 196.854 121.503  1.00 26.47           C
ATOM   1860  CB  ASN r 239      89.052 198.045 120.587  1.00 26.47           C
ATOM   1861  CG  ASN r 239      87.824 197.687 119.764  1.00 26.47           C
ATOM   1862  OD1 ASN r 239      86.758 197.384 120.298  1.00 26.47           O
ATOM   1863  ND2 ASN r 239      87.976 197.712 118.413  1.00 26.47           N
ATOM   1864  C   ASN r 239      90.715 197.110 122.119  1.00 26.47           C
ATOM   1865  O   ASN r 239      91.732 196.646 121.618  1.00 26.47           O
ATOM   1866  N   ASN r 240      90.755 197.885 123.218  1.00 41.01           N
ATOM   1867  CA  ASN r 240      91.999 198.210 123.856  1.00 41.01           C
ATOM   1868  CB  ASN r 240      91.831 199.274 124.949  1.00 41.01           C
ATOM   1869  CG  ASN r 240      91.399 200.548 124.242  1.00 41.01           C
ATOM   1870  OD1 ASN r 240      90.401 201.168 124.608  1.00 41.01           O
ATOM   1871  ND2 ASN r 240      92.164 200.946 123.194  1.00 41.01           N
ATOM   1872  C   ASN r 240      92.597 196.989 124.480  1.00 41.01           C
ATOM   1873  O   ASN r 240      93.809 196.792 124.426  1.00 41.01           O
ATOM   1874  N   TRP r 241      91.760 196.149 125.119  1.00 31.92           N
ATOM   1875  CA  TRP r 241      92.228 194.957 125.768  1.00 31.92           C
ATOM   1876  CB  TRP r 241      91.118 194.232 126.555  1.00 31.92           C
ATOM   1877  CG  TRP r 241      91.594 193.052 127.369  1.00 31.92           C
ATOM   1878  CD2 TRP r 241      90.731 192.179 128.118  1.00 31.92           C
ATOM   1879  CD1 TRP r 241      92.865 192.597 127.566  1.00 31.92           C
ATOM   1880  NE1 TRP r 241      92.850 191.502 128.394  1.00 31.92           N
ATOM   1881  CE2 TRP r 241      91.544 191.232 128.740  1.00 31.92           C
ATOM   1882  CE3 TRP r 241      89.375 192.171 128.277  1.00 31.92           C
ATOM   1883  CZ2 TRP r 241      91.011 190.258 129.534  1.00 31.92           C
ATOM   1884  CZ3 TRP r 241      88.843 191.182 129.078  1.00 31.92           C
ATOM   1885  CH2 TRP r 241      89.645 190.244 129.695  1.00 31.92           C
ATOM   1886  C   TRP r 241      92.731 194.011 124.726  1.00 31.92           C
ATOM   1887  O   TRP r 241      93.764 193.369 124.908  1.00 31.92           O
ATOM   1888  N   ALA r 242      91.982 193.877 123.614  1.00 18.48           N
ATOM   1889  CA  ALA r 242      92.356 192.984 122.557  1.00 18.48           C
ATOM   1890  CB  ALA r 242      91.298 192.903 121.441  1.00 18.48           C
ATOM   1891  C   ALA r 242      93.631 193.460 121.932  1.00 18.48           C
ATOM   1892  O   ALA r 242      94.517 192.658 121.646  1.00 18.48           O
ATOM   1893  N   THR r 243      93.753 194.785 121.699  1.00 23.95           N
ATOM   1894  CA  THR r 243      94.919 195.334 121.064  1.00 23.95           C
ATOM   1895  CB  THR r 243      94.826 196.810 120.805  1.00 23.95           C
ATOM   1896  OG1 THR r 243      94.572 197.505 122.017  1.00 23.95           O
ATOM   1897  CG2 THR r 243      93.718 197.076 119.778  1.00 23.95           C
ATOM   1898  C   THR r 243      96.120 195.119 121.932  1.00 23.95           C
ATOM   1899  O   THR r 243      97.168 194.691 121.452  1.00 23.95           O
ATOM   1900  N   HIS r 244      95.993 195.385 123.246  1.00 25.21           N
ATOM   1901  CA  HIS r 244      97.106 195.243 124.138  1.00 25.21           C
ATOM   1902  ND1 HIS r 244      98.907 196.327 126.711  1.00 25.21           N
ATOM   1903  CG  HIS r 244      97.915 195.387 126.544  1.00 25.21           C
ATOM   1904  CB  HIS r 244      96.751 195.542 125.607  1.00 25.21           C
ATOM   1905  NE2 HIS r 244      99.401 194.638 128.069  1.00 25.21           N
ATOM   1906  CD2 HIS r 244      98.232 194.362 127.383  1.00 25.21           C
ATOM   1907  CE1 HIS r 244      99.768 195.830 127.633  1.00 25.21           C
ATOM   1908  C   HIS r 244      97.539 193.818 124.083  1.00 25.21           C
ATOM   1909  O   HIS r 244      98.727 193.522 124.131  1.00 25.21           O
ATOM   1910  N   LEU r 245      96.576 192.892 124.021  1.00 38.74           N
ATOM   1911  CA  LEU r 245      96.879 191.496 123.940  1.00 38.74           C
ATOM   1912  CB  LEU r 245      95.636 190.619 124.135  1.00 38.74           C
ATOM   1913  CG  LEU r 245      95.088 190.746 125.566  1.00 38.74           C
ATOM   1914  CD1 LEU r 245      93.845 189.871 125.765  1.00 38.74           C
ATOM   1915  CD2 LEU r 245      96.185 190.467 126.608  1.00 38.74           C
ATOM   1916  C   LEU r 245      97.493 191.176 122.610  1.00 38.74           C
ATOM   1917  O   LEU r 245      98.339 190.288 122.520  1.00 38.74           O
ATOM   1918  N   SER r 246      97.041 191.848 121.530  1.00 31.01           N
ATOM   1919  CA  SER r 246      97.561 191.573 120.220  1.00 31.01           C
ATOM   1920  CB  SER r 246      96.878 192.406 119.126  1.00 31.01           C
ATOM   1921  OG  SER r 246      95.509 192.042 119.029  1.00 31.01           O
ATOM   1922  C   SER r 246      99.025 191.889 120.179  1.00 31.01           C
ATOM   1923  O   SER r 246      99.865 190.989 120.166  1.00 31.01           O
ATOM   1924  N   ASP r 247      99.374 193.191 120.167  1.00 50.11           N
ATOM   1925  CA  ASP r 247     100.757 193.572 120.144  1.00 50.11           C
ATOM   1926  CB  ASP r 247     101.196 194.223 118.817  1.00 50.11           C
ATOM   1927  CG  ASP r 247     100.345 195.447 118.515  1.00 50.11           C
ATOM   1928  OD1 ASP r 247      99.214 195.557 119.060  1.00 50.11           O
ATOM   1929  OD2 ASP r 247     100.828 196.294 117.720  1.00 50.11           O
ATOM   1930  C   ASP r 247     100.989 194.508 121.284  1.00 50.11           C
ATOM   1931  O   ASP r 247     100.845 195.725 121.194  1.00 50.11           O
ATOM   1932  N   PRO r 248     101.370 193.907 122.372  1.00 56.90           N
ATOM   1933  CA  PRO r 248     101.541 194.593 123.618  1.00 56.90           C
ATOM   1934  CD  PRO r 248     101.261 192.466 122.526  1.00 56.90           C
ATOM   1935  CB  PRO r 248     101.855 193.498 124.641  1.00 56.90           C
ATOM   1936  CG  PRO r 248     101.229 192.225 124.044  1.00 56.90           C
ATOM   1937  C   PRO r 248     102.609 195.640 123.569  1.00 56.90           C
ATOM   1938  O   PRO r 248     102.470 196.660 124.243  1.00 56.90           O
ATOM   1939  N   LEU r 249     103.684 195.395 122.802  1.00 82.50           N
ATOM   1940  CA  LEU r 249     104.828 196.257 122.792  1.00 82.50           C
ATOM   1941  CB  LEU r 249     106.034 195.643 122.062  1.00 82.50           C
ATOM   1942  CG  LEU r 249     106.626 194.415 122.776  1.00 82.50           C
ATOM   1943  CD1 LEU r 249     105.608 193.266 122.836  1.00 82.50           C
ATOM   1944  CD2 LEU r 249     107.965 193.990 122.152  1.00 82.50           C
ATOM   1945  C   LEU r 249     104.569 197.596 122.178  1.00 82.50           C
ATOM   1946  O   LEU r 249     105.118 198.592 122.646  1.00 82.50           O
ATOM   1947  N   HIS r 250     103.830 197.645 121.054  1.00 59.36           N
ATOM   1948  CA  HIS r 250     103.548 198.873 120.360  1.00 59.36           C
ATOM   1949  ND1 HIS r 250     105.504 198.979 117.850  1.00 59.36           N
ATOM   1950  CG  HIS r 250     104.438 198.166 118.157  1.00 59.36           C
ATOM   1951  CB  HIS r 250     103.225 198.647 118.880  1.00 59.36           C
ATOM   1952  NE2 HIS r 250     106.017 196.950 117.104  1.00 59.36           N
ATOM   1953  CD2 HIS r 250     104.766 196.930 117.695  1.00 59.36           C
ATOM   1954  CE1 HIS r 250     106.420 198.203 117.222  1.00 59.36           C
ATOM   1955  C   HIS r 250     102.426 199.686 120.955  1.00 59.36           C
ATOM   1956  O   HIS r 250     102.451 200.913 120.904  1.00 59.36           O
ATOM   1957  N   THR r 251     101.415 199.006 121.515  1.00 71.13           N
ATOM   1958  CA  THR r 251     100.120 199.493 121.922  1.00 71.13           C
ATOM   1959  CB  THR r 251      99.126 198.391 122.132  1.00 71.13           C
ATOM   1960  OG1 THR r 251      99.578 197.496 123.137  1.00 71.13           O
ATOM   1961  CG2 THR r 251      98.931 197.655 120.799  1.00 71.13           C
ATOM   1962  C   THR r 251     100.025 200.395 123.124  1.00 71.13           C
ATOM   1963  O   THR r 251      98.967 200.987 123.323  1.00 71.13           O
ATOM   1964  N   THR r 252     101.051 200.483 123.989  1.00 54.37           N
ATOM   1965  CA  THR r 252     100.978 201.207 125.233  1.00 54.37           C
ATOM   1966  CB  THR r 252     102.311 201.163 125.936  1.00 54.37           C
ATOM   1967  OG1 THR r 252     102.733 199.808 126.015  1.00 54.37           O
ATOM   1968  CG2 THR r 252     102.195 201.711 127.369  1.00 54.37           C
ATOM   1969  C   THR r 252     100.537 202.644 125.002  1.00 54.37           C
ATOM   1970  O   THR r 252     100.343 203.078 123.868  1.00 54.37           O
ATOM   1971  N   ILE r 253     100.349 203.408 126.109  1.00 34.73           N
ATOM   1972  CA  ILE r 253      99.809 204.741 126.157  1.00 34.73           C
ATOM   1973  CB  ILE r 253      99.681 205.255 127.566  1.00 34.73           C
ATOM   1974  CG2 ILE r 253     101.091 205.379 128.165  1.00 34.73           C
ATOM   1975  CG1 ILE r 253      98.868 206.563 127.596  1.00 34.73           C
ATOM   1976  CD1 ILE r 253      98.438 206.974 129.004  1.00 34.73           C
ATOM   1977  C   ILE r 253     100.634 205.731 125.388  1.00 34.73           C
ATOM   1978  O   ILE r 253     100.083 206.571 124.678  1.00 34.73           O
ATOM   1979  N   ILE r 254     101.971 205.660 125.491  1.00 63.62           N
ATOM   1980  CA  ILE r 254     102.824 206.628 124.856  1.00 63.62           C
ATOM   1981  CB  ILE r 254     104.285 206.348 125.085  1.00 63.62           C
ATOM   1982  CG2 ILE r 254     105.091 207.354 124.246  1.00 63.62           C
ATOM   1983  CG1 ILE r 254     104.617 206.408 126.587  1.00 63.62           C
ATOM   1984  CD1 ILE r 254     104.012 205.269 127.407  1.00 63.62           C
ATOM   1985  C   ILE r 254     102.589 206.604 123.376  1.00 63.62           C
ATOM   1986  O   ILE r 254     102.541 207.649 122.732  1.00 63.62           O
ATOM   1987  N   ASP r 255     102.419 205.401 122.800  1.00 34.63           N
ATOM   1988  CA  ASP r 255     102.265 205.235 121.380  1.00 34.63           C
ATOM   1989  CB  ASP r 255     102.098 203.762 120.966  1.00 34.63           C
ATOM   1990  CG  ASP r 255     102.103 203.685 119.444  1.00 34.63           C
ATOM   1991  OD1 ASP r 255     103.133 204.073 118.831  1.00 34.63           O
ATOM   1992  OD2 ASP r 255     101.070 203.245 118.874  1.00 34.63           O
ATOM   1993  C   ASP r 255     101.036 205.953 120.915  1.00 34.63           C
ATOM   1994  O   ASP r 255     101.026 206.511 119.820  1.00 34.63           O
ATOM   1995  N   THR r 256      99.966 205.971 121.735  1.00 21.34           N
ATOM   1996  CA  THR r 256      98.731 206.560 121.301  1.00 21.34           C
ATOM   1997  CB  THR r 256      97.687 206.568 122.379  1.00 21.34           C
ATOM   1998  OG1 THR r 256      97.416 205.240 122.805  1.00 21.34           O
ATOM   1999  CG2 THR r 256      96.410 207.223 121.825  1.00 21.34           C
ATOM   2000  C   THR r 256      98.993 207.983 120.924  1.00 21.34           C
ATOM   2001  O   THR r 256      98.573 208.430 119.858  1.00 21.34           O
ATOM   2002  N   PHE r 257      99.682 208.737 121.802  1.00 37.10           N
ATOM   2003  CA  PHE r 257     100.014 210.103 121.522  1.00 37.10           C
ATOM   2004  CB  PHE r 257     100.513 210.871 122.759  1.00 37.10           C
ATOM   2005  CG  PHE r 257      99.322 211.133 123.618  1.00 37.10           C
ATOM   2006  CD1 PHE r 257      98.821 210.153 124.442  1.00 37.10           C
ATOM   2007  CD2 PHE r 257      98.710 212.367 123.599  1.00 37.10           C
ATOM   2008  CE1 PHE r 257      97.722 210.397 125.233  1.00 37.10           C
ATOM   2009  CE2 PHE r 257      97.612 212.614 124.388  1.00 37.10           C
ATOM   2010  CZ  PHE r 257      97.115 211.630 125.207  1.00 37.10           C
ATOM   2011  C   PHE r 257     101.070 210.191 120.461  1.00 37.10           C
ATOM   2012  O   PHE r 257     100.988 211.023 119.558  1.00 37.10           O
ATOM   2013  N   SER r 258     102.090 209.316 120.532  1.00 24.40           N
ATOM   2014  CA  SER r 258     103.208 209.397 119.634  1.00 24.40           C
ATOM   2015  CB  SER r 258     104.355 208.437 119.991  1.00 24.40           C
ATOM   2016  OG  SER r 258     103.918 207.093 119.868  1.00 24.40           O
ATOM   2017  C   SER r 258     102.763 209.058 118.249  1.00 24.40           C
ATOM   2018  O   SER r 258     101.640 208.612 118.022  1.00 24.40           O
ATOM   2019  N   SER r 259     103.655 209.316 117.275  1.00 19.71           N
ATOM   2020  CA  SER r 259     103.362 209.019 115.907  1.00 19.71           C
ATOM   2021  CB  SER r 259     103.192 210.265 115.026  1.00 19.71           C
ATOM   2022  OG  SER r 259     104.427 210.960 114.938  1.00 19.71           O
ATOM   2023  C   SER r 259     104.543 208.289 115.368  1.00 19.71           C
ATOM   2024  O   SER r 259     105.619 208.294 115.964  1.00 19.71           O
ATOM   2025  N   SER r 260     104.357 207.612 114.220  1.00  4.96           N
ATOM   2026  CA  SER r 260     105.453 206.916 113.619  1.00  4.96           C
ATOM   2027  CB  SER r 260     105.012 205.801 112.654  1.00  4.96           C
ATOM   2028  OG  SER r 260     104.334 204.779 113.366  1.00  4.96           O
ATOM   2029  C   SER r 260     106.223 207.950 112.811  1.00  4.96           C
ATOM   2030  O   SER r 260     107.255 207.574 112.191  1.00  4.96           O
ATOM   2031  OXT SER r 260     105.788 209.133 112.799  1.00  4.96           O
ENDMDL
END
