# Supplementary material for: How paired PSII–LHCII supercomplexes mediate the stacking of plant thylakoid membranes unveiled by structural mass-spectrometry
Source: Nat Commun. 2020 Mar 13;11:1361. doi: 10.1038/s41467-020-15184-1 (PMC7069969; doi:10.1038/s41467-020-15184-1)
Supplement: Supplementary file 6 — Supplementary Data 4 [file 41467_2020_15184_MOESM6_ESM.zip › Lhcb5_0087274.pdb]

EXPDTA    THEORETICAL MODEL, MODELLER 9v8 2019/01/28 08:29:59
REMARK   6 MODELLER OBJECTIVE FUNCTION:       969.3542
REMARK   6 MODELLER BEST TEMPLATE % SEQ ID: 100.000
SEQRES   1    241  SER LYS LYS LYS ALA ALA PRO VAL LYS GLN LYS VAL VAL
SEQRES   2    241  ALA PRO ALA ASN GLU GLU LEU ALA LYS TRP TYR GLY PRO
SEQRES   3    241  ASP ARG ARG ILE PHE LEU PRO ASP GLY LEU LEU ASP ARG
SEQRES   4    241  SER GLU ILE PRO GLU TYR LEU THR GLY GLU VAL PRO GLY
SEQRES   5    241  ASP TYR GLY TYR ASP PRO PHE GLY LEU SER LYS LYS PRO
SEQRES   6    241  GLU ASP PHE ALA LYS TYR GLN GLY TYR GLU LEU ILE HIS
SEQRES   7    241  ALA ARG TRP ALA MET LEU GLY ALA ALA GLY PHE ILE ILE
SEQRES   8    241  PRO GLU ALA PHE ASN LYS TYR GLY ALA ASN CYS GLY PRO
SEQRES   9    241  GLU ALA VAL TRP PHE LYS THR GLY ALA LEU LEU LEU ASP
SEQRES  10    241  GLY GLY THR LEU ASN TYR PHE GLY LYS PRO ILE PRO ILE
SEQRES  11    241  ASN LEU ILE LEU ALA VAL VAL ALA GLU VAL VAL LEU LEU
SEQRES  12    241  GLY GLY ALA GLU TYR TYR ARG ILE THR ASN GLY LEU ASP
SEQRES  13    241  LEU GLU ASP LYS PHE HIS PRO GLY GLY PRO PHE ASP PRO
SEQRES  14    241  LEU GLY LEU ALA ASN ASP PRO ASP GLN ALA ALA ILE LEU
SEQRES  15    241  LYS VAL LYS GLU ILE LYS ASN GLY ARG LEU ALA MET PHE
SEQRES  16    241  ALA MET LEU GLY PHE PHE ILE GLN ALA TYR VAL THR GLY
SEQRES  17    241  GLU GLY PRO VAL GLU ASN PHE ALA LYS HIS LEU SER ASP
SEQRES  18    241  PRO PHE GLY ASN ASN LEU LEU THR VAL ILE ALA GLY ASN
SEQRES  19    241  VAL GLU ARG ALA PRO THR LEU
ATOM      1  N   SER     1       1.653   8.329  40.191  1.00 15.06           N
ATOM      2  CA  SER     1       0.232   8.260  39.777  1.00 15.06           C
ATOM      3  CB  SER     1      -0.165   9.555  39.053  1.00 15.06           C
ATOM      4  OG  SER     1       0.542   9.643  37.827  1.00 15.06           O
ATOM      5  C   SER     1       0.021   7.124  38.829  1.00 15.06           C
ATOM      6  O   SER     1      -1.044   6.509  38.809  1.00 15.06           O
ATOM      7  N   LYS     2       1.053   6.802  38.026  1.00124.31           N
ATOM      8  CA  LYS     2       0.900   5.742  37.074  1.00124.31           C
ATOM      9  CB  LYS     2       2.118   5.553  36.137  1.00124.31           C
ATOM     10  CG  LYS     2       3.476   5.282  36.799  1.00124.31           C
ATOM     11  CD  LYS     2       3.624   3.872  37.377  1.00124.31           C
ATOM     12  CE  LYS     2       5.074   3.438  37.639  1.00124.31           C
ATOM     13  NZ  LYS     2       5.667   2.835  36.421  1.00124.31           N
ATOM     14  C   LYS     2       0.614   4.490  37.833  1.00124.31           C
ATOM     15  O   LYS     2       1.040   4.326  38.974  1.00124.31           O
ATOM     16  N   LYS     3      -0.169   3.576  37.236  1.00 66.60           N
ATOM     17  CA  LYS     3      -0.501   2.430  38.019  1.00 66.60           C
ATOM     18  CB  LYS     3      -1.986   2.381  38.414  1.00 66.60           C
ATOM     19  CG  LYS     3      -2.410   3.494  39.374  1.00 66.60           C
ATOM     20  CD  LYS     3      -3.927   3.636  39.480  1.00 66.60           C
ATOM     21  CE  LYS     3      -4.580   4.107  38.180  1.00 66.60           C
ATOM     22  NZ  LYS     3      -6.053   4.095  38.320  1.00 66.60           N
ATOM     23  C   LYS     3      -0.215   1.183  37.252  1.00 66.60           C
ATOM     24  O   LYS     3      -0.640   1.027  36.109  1.00 66.60           O
ATOM     25  N   LYS     4       0.539   0.267  37.891  1.00 84.88           N
ATOM     26  CA  LYS     4       0.818  -1.044  37.383  1.00 84.88           C
ATOM     27  CB  LYS     4       1.761  -1.092  36.162  1.00 84.88           C
ATOM     28  CG  LYS     4       1.019  -0.762  34.853  1.00 84.88           C
ATOM     29  CD  LYS     4       1.906  -0.375  33.664  1.00 84.88           C
ATOM     30  CE  LYS     4       2.477  -1.542  32.851  1.00 84.88           C
ATOM     31  NZ  LYS     4       3.462  -1.025  31.874  1.00 84.88           N
ATOM     32  C   LYS     4       1.341  -1.830  38.548  1.00 84.88           C
ATOM     33  O   LYS     4       1.364  -1.321  39.668  1.00 84.88           O
ATOM     34  N   ALA     5       1.749  -3.100  38.337  1.00 36.49           N
ATOM     35  CA  ALA     5       2.118  -3.935  39.453  1.00 36.49           C
ATOM     36  CB  ALA     5       2.237  -5.430  39.102  1.00 36.49           C
ATOM     37  C   ALA     5       3.413  -3.527  40.081  1.00 36.49           C
ATOM     38  O   ALA     5       4.410  -3.255  39.411  1.00 36.49           O
ATOM     39  N   ALA     6       3.394  -3.444  41.428  1.00 32.97           N
ATOM     40  CA  ALA     6       4.564  -3.187  42.218  1.00 32.97           C
ATOM     41  CB  ALA     6       4.250  -2.868  43.695  1.00 32.97           C
ATOM     42  C   ALA     6       5.469  -4.384  42.184  1.00 32.97           C
ATOM     43  O   ALA     6       6.679  -4.231  42.052  1.00 32.97           O
ATOM     44  N   PRO     7       4.922  -5.577  42.292  1.00 59.48           N
ATOM     45  CA  PRO     7       5.772  -6.739  42.310  1.00 59.48           C
ATOM     46  CD  PRO     7       3.734  -5.784  43.109  1.00 59.48           C
ATOM     47  CB  PRO     7       4.939  -7.868  42.917  1.00 59.48           C
ATOM     48  CG  PRO     7       3.919  -7.141  43.804  1.00 59.48           C
ATOM     49  C   PRO     7       6.296  -7.095  40.962  1.00 59.48           C
ATOM     50  O   PRO     7       5.722  -6.675  39.959  1.00 59.48           O
ATOM     51  N   VAL     8       7.380  -7.891  40.932  1.00 74.02           N
ATOM     52  CA  VAL     8       7.977  -8.369  39.726  1.00 74.02           C
ATOM     53  CB  VAL     8       9.483  -8.355  39.726  1.00 74.02           C
ATOM     54  CG1 VAL     8       9.990  -8.734  38.318  1.00 74.02           C
ATOM     55  CG2 VAL     8       9.971  -6.986  40.225  1.00 74.02           C
ATOM     56  C   VAL     8       7.513  -9.789  39.692  1.00 74.02           C
ATOM     57  O   VAL     8       6.340 -10.040  39.962  1.00 74.02           O
ATOM     58  N   LYS     9       8.371 -10.770  39.348  1.00 94.95           N
ATOM     59  CA  LYS     9       7.780 -12.066  39.264  1.00 94.95           C
ATOM     60  CB  LYS     9       7.453 -12.399  37.813  1.00 94.95           C
ATOM     61  CG  LYS     9       6.638 -11.226  37.262  1.00 94.95           C
ATOM     62  CD  LYS     9       6.604 -11.028  35.752  1.00 94.95           C
ATOM     63  CE  LYS     9       6.296  -9.566  35.420  1.00 94.95           C
ATOM     64  NZ  LYS     9       5.142  -9.487  34.507  1.00 94.95           N
ATOM     65  C   LYS     9       8.594 -13.100  40.001  1.00 94.95           C
ATOM     66  O   LYS     9       9.789 -12.924  40.207  1.00 94.95           O
ATOM     67  N   GLN    10       7.935 -14.185  40.472  1.00 74.26           N
ATOM     68  CA  GLN    10       8.535 -15.216  41.283  1.00 74.26           C
ATOM     69  CB  GLN    10       9.497 -14.711  42.379  1.00 74.26           C
ATOM     70  CG  GLN    10      10.381 -15.771  43.044  1.00 74.26           C
ATOM     71  CD  GLN    10      11.112 -15.072  44.177  1.00 74.26           C
ATOM     72  OE1 GLN    10      11.540 -13.928  44.026  1.00 74.26           O
ATOM     73  NE2 GLN    10      11.248 -15.754  45.351  1.00 74.26           N
ATOM     74  C   GLN    10       7.441 -16.045  41.936  1.00 74.26           C
ATOM     75  O   GLN    10       6.352 -16.218  41.400  1.00 74.26           O
ATOM     76  N   LYS    11       7.681 -16.549  43.160  1.00142.91           N
ATOM     77  CA  LYS    11       6.917 -17.619  43.752  1.00142.91           C
ATOM     78  CB  LYS    11       7.459 -18.033  45.136  1.00142.91           C
ATOM     79  CG  LYS    11       6.657 -19.130  45.853  1.00142.91           C
ATOM     80  CD  LYS    11       5.393 -18.638  46.565  1.00142.91           C
ATOM     81  CE  LYS    11       5.572 -18.536  48.083  1.00142.91           C
ATOM     82  NZ  LYS    11       5.472 -19.884  48.686  1.00142.91           N
ATOM     83  C   LYS    11       5.427 -17.448  43.870  1.00142.91           C
ATOM     84  O   LYS    11       4.720 -18.429  43.640  1.00142.91           O
ATOM     85  N   VAL    12       4.884 -16.262  44.208  1.00 69.24           N
ATOM     86  CA  VAL    12       3.468 -16.251  44.516  1.00 69.24           C
ATOM     87  CB  VAL    12       2.922 -15.003  45.165  1.00 69.24           C
ATOM     88  CG1 VAL    12       3.487 -14.934  46.593  1.00 69.24           C
ATOM     89  CG2 VAL    12       3.261 -13.761  44.336  1.00 69.24           C
ATOM     90  C   VAL    12       2.584 -16.756  43.404  1.00 69.24           C
ATOM     91  O   VAL    12       2.879 -16.650  42.213  1.00 69.24           O
ATOM     92  N   VAL    13       1.458 -17.364  43.848  1.00107.20           N
ATOM     93  CA  VAL    13       0.546 -18.184  43.087  1.00107.20           C
ATOM     94  CB  VAL    13       0.062 -19.349  43.905  1.00107.20           C
ATOM     95  CG1 VAL    13      -1.096 -18.841  44.788  1.00107.20           C
ATOM     96  CG2 VAL    13      -0.288 -20.551  43.016  1.00107.20           C
ATOM     97  C   VAL    13      -0.701 -17.433  42.731  1.00107.20           C
ATOM     98  O   VAL    13      -0.940 -16.321  43.198  1.00107.20           O
ATOM     99  N   ALA    14      -1.514 -18.050  41.839  1.00 32.54           N
ATOM    100  CA  ALA    14      -2.793 -17.532  41.439  1.00 32.54           C
ATOM    101  CB  ALA    14      -2.747 -16.673  40.158  1.00 32.54           C
ATOM    102  C   ALA    14      -3.694 -18.718  41.189  1.00 32.54           C
ATOM    103  O   ALA    14      -3.224 -19.847  41.063  1.00 32.54           O
ATOM    104  N   PRO    15      -4.991 -18.470  41.165  1.00 66.48           N
ATOM    105  CA  PRO    15      -5.977 -19.508  40.932  1.00 66.48           C
ATOM    106  CD  PRO    15      -5.508 -17.483  42.105  1.00 66.48           C
ATOM    107  CB  PRO    15      -7.303 -18.986  41.473  1.00 66.48           C
ATOM    108  CG  PRO    15      -6.876 -18.010  42.577  1.00 66.48           C
ATOM    109  C   PRO    15      -6.083 -19.955  39.506  1.00 66.48           C
ATOM    110  O   PRO    15      -5.285 -19.512  38.682  1.00 66.48           O
ATOM    111  N   ALA    16      -7.059 -20.845  39.210  1.00 53.36           N
ATOM    112  CA  ALA    16      -7.151 -21.408  37.903  1.00 53.36           C
ATOM    113  CB  ALA    16      -6.426 -22.758  37.775  1.00 53.36           C
ATOM    114  C   ALA    16      -8.517 -21.642  37.355  1.00 53.36           C
ATOM    115  O   ALA    16      -9.543 -21.657  38.037  1.00 53.36           O
ATOM    116  N   ASN    17      -8.460 -21.805  36.017  1.00 85.03           N
ATOM    117  CA  ASN    17      -9.424 -22.238  35.051  1.00 85.03           C
ATOM    118  CB  ASN    17     -10.134 -23.532  35.482  1.00 85.03           C
ATOM    119  CG  ASN    17      -9.096 -24.638  35.585  1.00 85.03           C
ATOM    120  OD1 ASN    17      -7.916 -24.446  35.294  1.00 85.03           O
ATOM    121  ND2 ASN    17      -9.554 -25.847  36.012  1.00 85.03           N
ATOM    122  C   ASN    17     -10.505 -21.254  34.728  1.00 85.03           C
ATOM    123  O   ASN    17     -11.249 -21.505  33.786  1.00 85.03           O
ATOM    124  N   GLU    18     -10.732 -20.162  35.471  1.00 96.33           N
ATOM    125  CA  GLU    18     -11.726 -19.299  34.888  1.00 96.33           C
ATOM    126  CB  GLU    18     -12.528 -18.488  35.922  1.00 96.33           C
ATOM    127  CG  GLU    18     -13.616 -19.300  36.640  1.00 96.33           C
ATOM    128  CD  GLU    18     -14.820 -19.427  35.710  1.00 96.33           C
ATOM    129  OE1 GLU    18     -15.390 -18.368  35.336  1.00 96.33           O
ATOM    130  OE2 GLU    18     -15.182 -20.583  35.364  1.00 96.33           O
ATOM    131  C   GLU    18     -11.087 -18.354  33.922  1.00 96.33           C
ATOM    132  O   GLU    18     -11.515 -18.206  32.779  1.00 96.33           O
ATOM    133  N   GLU    19     -10.024 -17.682  34.398  1.00 47.67           N
ATOM    134  CA  GLU    19      -9.314 -16.684  33.654  1.00 47.67           C
ATOM    135  CB  GLU    19      -8.429 -15.825  34.566  1.00 47.67           C
ATOM    136  CG  GLU    19      -9.297 -14.926  35.450  1.00 47.67           C
ATOM    137  CD  GLU    19      -8.467 -14.373  36.596  1.00 47.67           C
ATOM    138  OE1 GLU    19      -7.922 -15.192  37.384  1.00 47.67           O
ATOM    139  OE2 GLU    19      -8.370 -13.121  36.702  1.00 47.67           O
ATOM    140  C   GLU    19      -8.499 -17.342  32.597  1.00 47.67           C
ATOM    141  O   GLU    19      -8.321 -16.801  31.507  1.00 47.67           O
ATOM    142  N   LEU    20      -7.941 -18.520  32.921  1.00 72.87           N
ATOM    143  CA  LEU    20      -7.168 -19.279  31.993  1.00 72.87           C
ATOM    144  CB  LEU    20      -6.412 -20.462  32.632  1.00 72.87           C
ATOM    145  CG  LEU    20      -5.216 -20.049  33.518  1.00 72.87           C
ATOM    146  CD1 LEU    20      -5.659 -19.237  34.745  1.00 72.87           C
ATOM    147  CD2 LEU    20      -4.356 -21.267  33.893  1.00 72.87           C
ATOM    148  C   LEU    20      -8.058 -19.807  30.924  1.00 72.87           C
ATOM    149  O   LEU    20      -7.657 -19.898  29.765  1.00 72.87           O
ATOM    150  N   ALA    21      -9.294 -20.173  31.301  1.00 17.20           N
ATOM    151  CA  ALA    21     -10.207 -20.736  30.356  1.00 17.20           C
ATOM    152  CB  ALA    21     -11.562 -21.116  30.973  1.00 17.20           C
ATOM    153  C   ALA    21     -10.468 -19.721  29.299  1.00 17.20           C
ATOM    154  O   ALA    21     -10.627 -20.059  28.128  1.00 17.20           O
ATOM    155  N   LYS    22     -10.539 -18.442  29.688  1.00 60.73           N
ATOM    156  CA  LYS    22     -10.831 -17.411  28.744  1.00 60.73           C
ATOM    157  CB  LYS    22     -10.871 -16.048  29.458  1.00 60.73           C
ATOM    158  CG  LYS    22     -11.327 -14.862  28.616  1.00 60.73           C
ATOM    159  CD  LYS    22     -11.539 -13.595  29.452  1.00 60.73           C
ATOM    160  CE  LYS    22     -12.039 -12.390  28.655  1.00 60.73           C
ATOM    161  NZ  LYS    22     -11.092 -12.073  27.564  1.00 60.73           N
ATOM    162  C   LYS    22      -9.754 -17.375  27.689  1.00 60.73           C
ATOM    163  O   LYS    22     -10.036 -17.260  26.499  1.00 60.73           O
ATOM    164  N   TRP    23      -8.480 -17.420  28.118  1.00 91.81           N
ATOM    165  CA  TRP    23      -7.292 -17.351  27.305  1.00 91.81           C
ATOM    166  CB  TRP    23      -6.089 -16.861  28.111  1.00 91.81           C
ATOM    167  CG  TRP    23      -6.339 -15.464  28.569  1.00 91.81           C
ATOM    168  CD2 TRP    23      -6.785 -14.447  27.664  1.00 91.81           C
ATOM    169  CD1 TRP    23      -6.311 -14.903  29.810  1.00 91.81           C
ATOM    170  NE1 TRP    23      -6.709 -13.590  29.734  1.00 91.81           N
ATOM    171  CE2 TRP    23      -7.007 -13.298  28.415  1.00 91.81           C
ATOM    172  CE3 TRP    23      -6.993 -14.481  26.316  1.00 91.81           C
ATOM    173  CZ2 TRP    23      -7.450 -12.151  27.821  1.00 91.81           C
ATOM    174  CZ3 TRP    23      -7.436 -13.327  25.716  1.00 91.81           C
ATOM    175  CH2 TRP    23      -7.660 -12.185  26.458  1.00 91.81           C
ATOM    176  C   TRP    23      -6.845 -18.610  26.626  1.00 91.81           C
ATOM    177  O   TRP    23      -6.092 -18.527  25.655  1.00 91.81           O
ATOM    178  N   TYR    24      -7.172 -19.800  27.160  1.00 47.19           N
ATOM    179  CA  TYR    24      -6.585 -20.973  26.568  1.00 47.19           C
ATOM    180  CB  TYR    24      -5.524 -21.610  27.477  1.00 47.19           C
ATOM    181  CG  TYR    24      -4.508 -20.555  27.764  1.00 47.19           C
ATOM    182  CD1 TYR    24      -3.412 -20.352  26.950  1.00 47.19           C
ATOM    183  CD2 TYR    24      -4.670 -19.751  28.867  1.00 47.19           C
ATOM    184  CE1 TYR    24      -2.497 -19.365  27.244  1.00 47.19           C
ATOM    185  CE2 TYR    24      -3.763 -18.765  29.164  1.00 47.19           C
ATOM    186  CZ  TYR    24      -2.673 -18.572  28.353  1.00 47.19           C
ATOM    187  OH  TYR    24      -1.747 -17.555  28.671  1.00 47.19           O
ATOM    188  C   TYR    24      -7.651 -22.002  26.350  1.00 47.19           C
ATOM    189  O   TYR    24      -8.700 -21.966  26.994  1.00 47.19           O
ATOM    190  N   GLY    25      -7.393 -22.948  25.419  1.00 16.23           N
ATOM    191  CA  GLY    25      -8.316 -24.016  25.156  1.00 16.23           C
ATOM    192  C   GLY    25      -9.266 -23.611  24.063  1.00 16.23           C
ATOM    193  O   GLY    25      -9.098 -22.575  23.421  1.00 16.23           O
ATOM    194  N   PRO    26     -10.236 -24.457  23.805  1.00 58.76           N
ATOM    195  CA  PRO    26     -11.213 -24.158  22.791  1.00 58.76           C
ATOM    196  CD  PRO    26      -9.998 -25.889  23.897  1.00 58.76           C
ATOM    197  CB  PRO    26     -11.954 -25.460  22.510  1.00 58.76           C
ATOM    198  CG  PRO    26     -10.898 -26.532  22.824  1.00 58.76           C
ATOM    199  C   PRO    26     -12.109 -23.011  23.138  1.00 58.76           C
ATOM    200  O   PRO    26     -12.637 -22.374  22.232  1.00 58.76           O
ATOM    201  N   ASP    27     -12.297 -22.752  24.441  1.00 57.20           N
ATOM    202  CA  ASP    27     -13.151 -21.732  24.994  1.00 57.20           C
ATOM    203  CB  ASP    27     -13.343 -21.879  26.515  1.00 57.20           C
ATOM    204  CG  ASP    27     -14.133 -23.148  26.798  1.00 57.20           C
ATOM    205  OD1 ASP    27     -15.189 -23.349  26.139  1.00 57.20           O
ATOM    206  OD2 ASP    27     -13.681 -23.941  27.668  1.00 57.20           O
ATOM    207  C   ASP    27     -12.563 -20.364  24.784  1.00 57.20           C
ATOM    208  O   ASP    27     -13.213 -19.353  25.042  1.00 57.20           O
ATOM    209  N   ARG    28     -11.289 -20.299  24.372  1.00113.95           N
ATOM    210  CA  ARG    28     -10.544 -19.069  24.303  1.00113.95           C
ATOM    211  CB  ARG    28      -9.175 -19.244  23.631  1.00113.95           C
ATOM    212  CG  ARG    28      -9.282 -19.650  22.159  1.00113.95           C
ATOM    213  CD  ARG    28      -7.925 -19.651  21.455  1.00113.95           C
ATOM    214  NE  ARG    28      -7.545 -21.064  21.204  1.00113.95           N
ATOM    215  CZ  ARG    28      -7.800 -21.631  19.991  1.00113.95           C
ATOM    216  NH1 ARG    28      -8.328 -20.884  18.975  1.00113.95           N
ATOM    217  NH2 ARG    28      -7.512 -22.949  19.797  1.00113.95           N
ATOM    218  C   ARG    28     -11.239 -18.012  23.492  1.00113.95           C
ATOM    219  O   ARG    28     -12.081 -18.298  22.644  1.00113.95           O
ATOM    220  N   ARG    29     -10.876 -16.736  23.760  1.00 74.08           N
ATOM    221  CA  ARG    29     -11.399 -15.589  23.063  1.00 74.08           C
ATOM    222  CB  ARG    29     -10.891 -14.241  23.604  1.00 74.08           C
ATOM    223  CG  ARG    29     -11.439 -13.896  24.986  1.00 74.08           C
ATOM    224  CD  ARG    29     -12.969 -13.960  25.054  1.00 74.08           C
ATOM    225  NE  ARG    29     -13.388 -13.617  26.441  1.00 74.08           N
ATOM    226  CZ  ARG    29     -14.374 -14.330  27.062  1.00 74.08           C
ATOM    227  NH1 ARG    29     -14.999 -15.355  26.410  1.00 74.08           N
ATOM    228  NH2 ARG    29     -14.727 -14.033  28.348  1.00 74.08           N
ATOM    229  C   ARG    29     -10.956 -15.660  21.635  1.00 74.08           C
ATOM    230  O   ARG    29      -9.891 -16.193  21.323  1.00 74.08           O
ATOM    231  N   ILE    30     -11.788 -15.104  20.730  1.00 86.47           N
ATOM    232  CA  ILE    30     -11.539 -15.175  19.316  1.00 86.47           C
ATOM    233  CB  ILE    30     -12.574 -16.046  18.656  1.00 86.47           C
ATOM    234  CG2 ILE    30     -12.329 -16.087  17.138  1.00 86.47           C
ATOM    235  CG1 ILE    30     -12.572 -17.441  19.295  1.00 86.47           C
ATOM    236  CD1 ILE    30     -11.266 -18.198  19.078  1.00 86.47           C
ATOM    237  C   ILE    30     -11.720 -13.790  18.758  1.00 86.47           C
ATOM    238  O   ILE    30     -12.498 -12.998  19.288  1.00 86.47           O
ATOM    239  N   PHE    31     -11.016 -13.466  17.654  1.00 59.27           N
ATOM    240  CA  PHE    31     -11.135 -12.154  17.077  1.00 59.27           C
ATOM    241  CB  PHE    31     -10.076 -11.840  15.999  1.00 59.27           C
ATOM    242  CG  PHE    31      -9.998 -12.905  14.962  1.00 59.27           C
ATOM    243  CD1 PHE    31      -9.523 -14.152  15.290  1.00 59.27           C
ATOM    244  CD2 PHE    31     -10.334 -12.647  13.656  1.00 59.27           C
ATOM    245  CE1 PHE    31      -9.426 -15.142  14.340  1.00 59.27           C
ATOM    246  CE2 PHE    31     -10.232 -13.633  12.703  1.00 59.27           C
ATOM    247  CZ  PHE    31      -9.786 -14.885  13.041  1.00 59.27           C
ATOM    248  C   PHE    31     -12.543 -11.930  16.607  1.00 59.27           C
ATOM    249  O   PHE    31     -13.059 -10.822  16.743  1.00 59.27           O
ATOM    250  N   LEU    32     -13.203 -12.955  16.022  1.00 86.45           N
ATOM    251  CA  LEU    32     -14.602 -12.812  15.697  1.00 86.45           C
ATOM    252  CB  LEU    32     -15.090 -13.513  14.410  1.00 86.45           C
ATOM    253  CG  LEU    32     -14.601 -13.013  13.036  1.00 86.45           C
ATOM    254  CD1 LEU    32     -14.995 -11.564  12.748  1.00 86.45           C
ATOM    255  CD2 LEU    32     -13.123 -13.284  12.840  1.00 86.45           C
ATOM    256  C   LEU    32     -15.348 -13.568  16.757  1.00 86.45           C
ATOM    257  O   LEU    32     -15.028 -14.716  17.067  1.00 86.45           O
ATOM    258  N   PRO    33     -16.360 -12.953  17.294  1.00 57.19           N
ATOM    259  CA  PRO    33     -17.138 -13.621  18.295  1.00 57.19           C
ATOM    260  CD  PRO    33     -16.267 -11.528  17.570  1.00 57.19           C
ATOM    261  CB  PRO    33     -17.944 -12.538  19.005  1.00 57.19           C
ATOM    262  CG  PRO    33     -17.042 -11.301  18.882  1.00 57.19           C
ATOM    263  C   PRO    33     -17.947 -14.724  17.716  1.00 57.19           C
ATOM    264  O   PRO    33     -17.985 -14.892  16.496  1.00 57.19           O
ATOM    265  N   ASP    34     -18.569 -15.531  18.585  1.00 29.65           N
ATOM    266  CA  ASP    34     -19.323 -16.627  18.082  1.00 29.65           C
ATOM    267  CB  ASP    34     -19.780 -17.591  19.184  1.00 29.65           C
ATOM    268  CG  ASP    34     -18.506 -18.296  19.620  1.00 29.65           C
ATOM    269  OD1 ASP    34     -17.493 -18.145  18.887  1.00 29.65           O
ATOM    270  OD2 ASP    34     -18.519 -18.982  20.675  1.00 29.65           O
ATOM    271  C   ASP    34     -20.493 -16.081  17.333  1.00 29.65           C
ATOM    272  O   ASP    34     -21.061 -15.047  17.678  1.00 29.65           O
ATOM    273  N   GLY    35     -20.862 -16.787  16.256  1.00 23.13           N
ATOM    274  CA  GLY    35     -21.916 -16.393  15.373  1.00 23.13           C
ATOM    275  C   GLY    35     -21.247 -16.030  14.092  1.00 23.13           C
ATOM    276  O   GLY    35     -21.741 -16.329  13.005  1.00 23.13           O
ATOM    277  N   LEU    36     -20.120 -15.310  14.210  1.00 81.02           N
ATOM    278  CA  LEU    36     -19.297 -14.989  13.088  1.00 81.02           C
ATOM    279  CB  LEU    36     -18.276 -13.893  13.427  1.00 81.02           C
ATOM    280  CG  LEU    36     -18.918 -12.535  13.782  1.00 81.02           C
ATOM    281  CD1 LEU    36     -19.806 -12.623  15.032  1.00 81.02           C
ATOM    282  CD2 LEU    36     -17.853 -11.437  13.914  1.00 81.02           C
ATOM    283  C   LEU    36     -18.525 -16.215  12.690  1.00 81.02           C
ATOM    284  O   LEU    36     -18.393 -16.515  11.506  1.00 81.02           O
ATOM    285  N   LEU    37     -17.983 -16.957  13.685  1.00 39.67           N
ATOM    286  CA  LEU    37     -17.159 -18.096  13.366  1.00 39.67           C
ATOM    287  CB  LEU    37     -15.707 -17.954  13.848  1.00 39.67           C
ATOM    288  CG  LEU    37     -14.951 -16.771  13.220  1.00 39.67           C
ATOM    289  CD1 LEU    37     -13.511 -16.696  13.742  1.00 39.67           C
ATOM    290  CD2 LEU    37     -15.019 -16.802  11.686  1.00 39.67           C
ATOM    291  C   LEU    37     -17.712 -19.311  14.046  1.00 39.67           C
ATOM    292  O   LEU    37     -18.243 -19.232  15.152  1.00 39.67           O
ATOM    293  N   ASP    38     -17.603 -20.466  13.355  1.00 60.29           N
ATOM    294  CA  ASP    38     -18.069 -21.772  13.750  1.00 60.29           C
ATOM    295  CB  ASP    38     -18.160 -22.780  12.589  1.00 60.29           C
ATOM    296  CG  ASP    38     -19.387 -22.476  11.745  1.00 60.29           C
ATOM    297  OD1 ASP    38     -20.073 -21.455  12.019  1.00 60.29           O
ATOM    298  OD2 ASP    38     -19.659 -23.281  10.814  1.00 60.29           O
ATOM    299  C   ASP    38     -17.221 -22.418  14.797  1.00 60.29           C
ATOM    300  O   ASP    38     -17.633 -23.406  15.404  1.00 60.29           O
ATOM    301  N   ARG    39     -15.996 -21.914  14.994  1.00138.90           N
ATOM    302  CA  ARG    39     -15.021 -22.481  15.884  1.00138.90           C
ATOM    303  CB  ARG    39     -15.581 -23.102  17.188  1.00138.90           C
ATOM    304  CG  ARG    39     -16.451 -22.187  18.055  1.00138.90           C
ATOM    305  CD  ARG    39     -15.986 -20.736  18.128  1.00138.90           C
ATOM    306  NE  ARG    39     -14.697 -20.687  18.864  1.00138.90           N
ATOM    307  CZ  ARG    39     -14.701 -20.553  20.219  1.00138.90           C
ATOM    308  NH1 ARG    39     -15.863 -20.669  20.926  1.00138.90           N
ATOM    309  NH2 ARG    39     -13.528 -20.285  20.859  1.00138.90           N
ATOM    310  C   ARG    39     -14.369 -23.594  15.151  1.00138.90           C
ATOM    311  O   ARG    39     -13.353 -24.133  15.583  1.00138.90           O
ATOM    312  N   SER    40     -14.971 -23.996  14.024  1.00 40.34           N
ATOM    313  CA  SER    40     -14.301 -24.934  13.182  1.00 40.34           C
ATOM    314  CB  SER    40     -15.254 -25.773  12.326  1.00 40.34           C
ATOM    315  OG  SER    40     -14.498 -26.718  11.589  1.00 40.34           O
ATOM    316  C   SER    40     -13.433 -24.143  12.260  1.00 40.34           C
ATOM    317  O   SER    40     -12.494 -24.666  11.667  1.00 40.34           O
ATOM    318  N   GLU    41     -13.766 -22.847  12.119  1.00 69.89           N
ATOM    319  CA  GLU    41     -13.143 -21.921  11.218  1.00 69.89           C
ATOM    320  CB  GLU    41     -13.863 -20.564  11.205  1.00 69.89           C
ATOM    321  CG  GLU    41     -15.325 -20.665  10.759  1.00 69.89           C
ATOM    322  CD  GLU    41     -15.376 -20.829   9.247  1.00 69.89           C
ATOM    323  OE1 GLU    41     -14.299 -20.733   8.600  1.00 69.89           O
ATOM    324  OE2 GLU    41     -16.499 -21.048   8.720  1.00 69.89           O
ATOM    325  C   GLU    41     -11.737 -21.680  11.637  1.00 69.89           C
ATOM    326  O   GLU    41     -10.859 -21.412  10.820  1.00 69.89           O
ATOM    327  N   ILE    42     -11.484 -21.739  12.945  1.00 56.15           N
ATOM    328  CA  ILE    42     -10.159 -21.456  13.394  1.00 56.15           C
ATOM    329  CB  ILE    42     -10.042 -21.468  14.895  1.00 56.15           C
ATOM    330  CG2 ILE    42      -8.559 -21.345  15.285  1.00 56.15           C
ATOM    331  CG1 ILE    42     -10.923 -20.349  15.482  1.00 56.15           C
ATOM    332  CD1 ILE    42     -11.098 -20.422  16.998  1.00 56.15           C
ATOM    333  C   ILE    42      -9.209 -22.450  12.790  1.00 56.15           C
ATOM    334  O   ILE    42      -9.500 -23.636  12.671  1.00 56.15           O
ATOM    335  N   PRO    43      -8.080 -21.950  12.355  1.00 62.42           N
ATOM    336  CA  PRO    43      -7.074 -22.787  11.770  1.00 62.42           C
ATOM    337  CD  PRO    43      -8.019 -20.592  11.842  1.00 62.42           C
ATOM    338  CB  PRO    43      -6.033 -21.843  11.180  1.00 62.42           C
ATOM    339  CG  PRO    43      -6.863 -20.595  10.825  1.00 62.42           C
ATOM    340  C   PRO    43      -6.584 -23.690  12.856  1.00 62.42           C
ATOM    341  O   PRO    43      -6.351 -23.229  13.970  1.00 62.42           O
ATOM    342  N   GLU    44      -6.369 -24.969  12.524  1.00 62.81           N
ATOM    343  CA  GLU    44      -6.111 -26.012  13.465  1.00 62.81           C
ATOM    344  CB  GLU    44      -6.013 -27.390  12.803  1.00 62.81           C
ATOM    345  CG  GLU    44      -4.927 -27.441  11.736  1.00 62.81           C
ATOM    346  CD  GLU    44      -5.583 -27.347  10.362  1.00 62.81           C
ATOM    347  OE1 GLU    44      -6.588 -28.072  10.132  1.00 62.81           O
ATOM    348  OE2 GLU    44      -5.085 -26.555   9.517  1.00 62.81           O
ATOM    349  C   GLU    44      -4.832 -25.794  14.206  1.00 62.81           C
ATOM    350  O   GLU    44      -4.711 -26.198  15.359  1.00 62.81           O
ATOM    351  N   TYR    45      -3.823 -25.202  13.554  1.00 67.77           N
ATOM    352  CA  TYR    45      -2.572 -25.025  14.221  1.00 67.77           C
ATOM    353  CB  TYR    45      -1.371 -24.818  13.275  1.00 67.77           C
ATOM    354  CG  TYR    45      -1.545 -23.692  12.322  1.00 67.77           C
ATOM    355  CD1 TYR    45      -2.119 -23.895  11.087  1.00 67.77           C
ATOM    356  CD2 TYR    45      -1.108 -22.438  12.665  1.00 67.77           C
ATOM    357  CE1 TYR    45      -2.257 -22.850  10.205  1.00 67.77           C
ATOM    358  CE2 TYR    45      -1.242 -21.391  11.789  1.00 67.77           C
ATOM    359  CZ  TYR    45      -1.815 -21.598  10.557  1.00 67.77           C
ATOM    360  OH  TYR    45      -1.950 -20.520   9.657  1.00 67.77           O
ATOM    361  C   TYR    45      -2.609 -24.043  15.355  1.00 67.77           C
ATOM    362  O   TYR    45      -1.886 -24.239  16.330  1.00 67.77           O
ATOM    363  N   LEU    46      -3.404 -22.955  15.288  1.00 92.24           N
ATOM    364  CA  LEU    46      -3.376 -22.058  16.416  1.00 92.24           C
ATOM    365  CB  LEU    46      -3.887 -20.637  16.113  1.00 92.24           C
ATOM    366  CG  LEU    46      -3.134 -19.884  15.002  1.00 92.24           C
ATOM    367  CD1 LEU    46      -3.446 -20.477  13.618  1.00 92.24           C
ATOM    368  CD2 LEU    46      -3.387 -18.370  15.084  1.00 92.24           C
ATOM    369  C   LEU    46      -4.327 -22.586  17.429  1.00 92.24           C
ATOM    370  O   LEU    46      -5.416 -22.042  17.586  1.00 92.24           O
ATOM    371  N   THR    47      -3.922 -23.632  18.171  1.00 47.08           N
ATOM    372  CA  THR    47      -4.733 -24.167  19.219  1.00 47.08           C
ATOM    373  CB  THR    47      -4.253 -25.507  19.691  1.00 47.08           C
ATOM    374  OG1 THR    47      -4.202 -26.412  18.597  1.00 47.08           O
ATOM    375  CG2 THR    47      -5.221 -26.040  20.762  1.00 47.08           C
ATOM    376  C   THR    47      -4.504 -23.187  20.323  1.00 47.08           C
ATOM    377  O   THR    47      -3.662 -22.295  20.213  1.00 47.08           O
ATOM    378  N   GLY    48      -5.215 -23.297  21.445  1.00113.39           N
ATOM    379  CA  GLY    48      -4.995 -22.194  22.323  1.00113.39           C
ATOM    380  C   GLY    48      -4.109 -22.531  23.470  1.00113.39           C
ATOM    381  O   GLY    48      -4.525 -22.410  24.620  1.00113.39           O
ATOM    382  N   GLU    49      -2.899 -23.043  23.184  1.00 71.42           N
ATOM    383  CA  GLU    49      -1.876 -23.217  24.177  1.00 71.42           C
ATOM    384  CB  GLU    49      -0.940 -24.389  23.861  1.00 71.42           C
ATOM    385  CG  GLU    49      -1.668 -25.723  24.035  1.00 71.42           C
ATOM    386  CD  GLU    49      -0.691 -26.847  23.750  1.00 71.42           C
ATOM    387  OE1 GLU    49      -0.299 -27.002  22.565  1.00 71.42           O
ATOM    388  OE2 GLU    49      -0.321 -27.566  24.716  1.00 71.42           O
ATOM    389  C   GLU    49      -1.086 -21.954  24.355  1.00 71.42           C
ATOM    390  O   GLU    49      -0.791 -21.567  25.481  1.00 71.42           O
ATOM    391  N   VAL    50      -0.736 -21.259  23.245  1.00 37.43           N
ATOM    392  CA  VAL    50       0.094 -20.082  23.343  1.00 37.43           C
ATOM    393  CB  VAL    50       0.761 -19.641  22.066  1.00 37.43           C
ATOM    394  CG1 VAL    50       1.825 -20.671  21.680  1.00 37.43           C
ATOM    395  CG2 VAL    50      -0.307 -19.424  20.984  1.00 37.43           C
ATOM    396  C   VAL    50      -0.744 -18.938  23.791  1.00 37.43           C
ATOM    397  O   VAL    50      -1.931 -18.833  23.497  1.00 37.43           O
ATOM    398  N   PRO    51      -0.111 -18.075  24.527  1.00 58.26           N
ATOM    399  CA  PRO    51      -0.742 -16.900  25.043  1.00 58.26           C
ATOM    400  CD  PRO    51       1.145 -18.376  25.192  1.00 58.26           C
ATOM    401  CB  PRO    51       0.229 -16.314  26.072  1.00 58.26           C
ATOM    402  CG  PRO    51       1.569 -17.024  25.786  1.00 58.26           C
ATOM    403  C   PRO    51      -1.066 -15.975  23.912  1.00 58.26           C
ATOM    404  O   PRO    51      -0.244 -15.838  23.007  1.00 58.26           O
ATOM    405  N   GLY    52      -2.253 -15.333  23.955  1.00 17.89           N
ATOM    406  CA  GLY    52      -2.652 -14.347  22.989  1.00 17.89           C
ATOM    407  C   GLY    52      -3.169 -14.978  21.735  1.00 17.89           C
ATOM    408  O   GLY    52      -3.136 -14.357  20.674  1.00 17.89           O
ATOM    409  N   ASP    53      -3.676 -16.223  21.817  1.00 45.12           N
ATOM    410  CA  ASP    53      -4.174 -16.897  20.648  1.00 45.12           C
ATOM    411  CB  ASP    53      -4.095 -18.429  20.757  1.00 45.12           C
ATOM    412  CG  ASP    53      -4.633 -19.032  19.468  1.00 45.12           C
ATOM    413  OD1 ASP    53      -4.114 -18.664  18.380  1.00 45.12           O
ATOM    414  OD2 ASP    53      -5.583 -19.855  19.553  1.00 45.12           O
ATOM    415  C   ASP    53      -5.627 -16.562  20.427  1.00 45.12           C
ATOM    416  O   ASP    53      -6.485 -16.873  21.251  1.00 45.12           O
ATOM    417  N   TYR    54      -5.906 -15.776  19.370  1.00 75.70           N
ATOM    418  CA  TYR    54      -7.209 -15.423  18.859  1.00 75.70           C
ATOM    419  CB  TYR    54      -7.263 -14.001  18.284  1.00 75.70           C
ATOM    420  CG  TYR    54      -7.109 -13.102  19.458  1.00 75.70           C
ATOM    421  CD1 TYR    54      -8.190 -12.818  20.261  1.00 75.70           C
ATOM    422  CD2 TYR    54      -5.887 -12.551  19.755  1.00 75.70           C
ATOM    423  CE1 TYR    54      -8.052 -11.991  21.351  1.00 75.70           C
ATOM    424  CE2 TYR    54      -5.744 -11.723  20.840  1.00 75.70           C
ATOM    425  CZ  TYR    54      -6.829 -11.442  21.640  1.00 75.70           C
ATOM    426  OH  TYR    54      -6.685 -10.594  22.757  1.00 75.70           O
ATOM    427  C   TYR    54      -7.738 -16.376  17.828  1.00 75.70           C
ATOM    428  O   TYR    54      -8.939 -16.394  17.557  1.00 75.70           O
ATOM    429  N   GLY    55      -6.845 -17.105  17.131  1.00 24.27           N
ATOM    430  CA  GLY    55      -7.280 -17.924  16.032  1.00 24.27           C
ATOM    431  C   GLY    55      -7.183 -17.052  14.823  1.00 24.27           C
ATOM    432  O   GLY    55      -7.744 -17.348  13.769  1.00 24.27           O
ATOM    433  N   TYR    56      -6.418 -15.954  14.953  1.00 65.71           N
ATOM    434  CA  TYR    56      -6.329 -14.968  13.920  1.00 65.71           C
ATOM    435  CB  TYR    56      -6.271 -13.552  14.536  1.00 65.71           C
ATOM    436  CG  TYR    56      -5.896 -12.535  13.517  1.00 65.71           C
ATOM    437  CD1 TYR    56      -6.791 -12.100  12.564  1.00 65.71           C
ATOM    438  CD2 TYR    56      -4.637 -11.990  13.546  1.00 65.71           C
ATOM    439  CE1 TYR    56      -6.411 -11.151  11.643  1.00 65.71           C
ATOM    440  CE2 TYR    56      -4.253 -11.041  12.629  1.00 65.71           C
ATOM    441  CZ  TYR    56      -5.142 -10.621  11.672  1.00 65.71           C
ATOM    442  OH  TYR    56      -4.748  -9.647  10.730  1.00 65.71           O
ATOM    443  C   TYR    56      -5.111 -15.190  13.081  1.00 65.71           C
ATOM    444  O   TYR    56      -4.002 -14.790  13.434  1.00 65.71           O
ATOM    445  N   ASP    57      -5.305 -15.882  11.937  1.00 56.62           N
ATOM    446  CA  ASP    57      -4.277 -16.025  10.946  1.00 56.62           C
ATOM    447  CB  ASP    57      -3.415 -17.283  11.131  1.00 56.62           C
ATOM    448  CG  ASP    57      -2.191 -17.131  10.244  1.00 56.62           C
ATOM    449  OD1 ASP    57      -2.161 -16.157   9.444  1.00 56.62           O
ATOM    450  OD2 ASP    57      -1.266 -17.980  10.355  1.00 56.62           O
ATOM    451  C   ASP    57      -4.994 -16.161   9.630  1.00 56.62           C
ATOM    452  O   ASP    57      -5.084 -17.257   9.077  1.00 56.62           O
ATOM    453  N   PRO    58      -5.530 -15.085   9.111  1.00 59.20           N
ATOM    454  CA  PRO    58      -6.269 -15.133   7.875  1.00 59.20           C
ATOM    455  CD  PRO    58      -5.840 -13.901   9.895  1.00 59.20           C
ATOM    456  CB  PRO    58      -6.882 -13.743   7.710  1.00 59.20           C
ATOM    457  CG  PRO    58      -6.989 -13.209   9.148  1.00 59.20           C
ATOM    458  C   PRO    58      -5.440 -15.524   6.695  1.00 59.20           C
ATOM    459  O   PRO    58      -5.945 -16.202   5.800  1.00 59.20           O
ATOM    460  N   PHE    59      -4.186 -15.043   6.650  1.00 48.30           N
ATOM    461  CA  PHE    59      -3.292 -15.329   5.568  1.00 48.30           C
ATOM    462  CB  PHE    59      -2.139 -14.315   5.462  1.00 48.30           C
ATOM    463  CG  PHE    59      -2.814 -13.050   5.025  1.00 48.30           C
ATOM    464  CD1 PHE    59      -3.365 -12.192   5.950  1.00 48.30           C
ATOM    465  CD2 PHE    59      -2.923 -12.731   3.692  1.00 48.30           C
ATOM    466  CE1 PHE    59      -3.994 -11.035   5.556  1.00 48.30           C
ATOM    467  CE2 PHE    59      -3.552 -11.572   3.290  1.00 48.30           C
ATOM    468  CZ  PHE    59      -4.089 -10.719   4.223  1.00 48.30           C
ATOM    469  C   PHE    59      -2.806 -16.743   5.663  1.00 48.30           C
ATOM    470  O   PHE    59      -2.640 -17.412   4.645  1.00 48.30           O
ATOM    471  N   GLY    60      -2.574 -17.241   6.896  1.00 18.72           N
ATOM    472  CA  GLY    60      -2.144 -18.607   7.050  1.00 18.72           C
ATOM    473  C   GLY    60      -0.674 -18.719   6.826  1.00 18.72           C
ATOM    474  O   GLY    60      -0.188 -19.704   6.272  1.00 18.72           O
ATOM    475  N   LEU    61       0.073 -17.682   7.230  1.00112.62           N
ATOM    476  CA  LEU    61       1.485 -17.639   7.029  1.00112.62           C
ATOM    477  CB  LEU    61       2.026 -16.217   7.233  1.00112.62           C
ATOM    478  CG  LEU    61       3.245 -15.890   6.349  1.00112.62           C
ATOM    479  CD1 LEU    61       4.464 -16.773   6.646  1.00112.62           C
ATOM    480  CD2 LEU    61       2.835 -15.915   4.864  1.00112.62           C
ATOM    481  C   LEU    61       2.140 -18.616   7.960  1.00112.62           C
ATOM    482  O   LEU    61       3.208 -19.152   7.677  1.00112.62           O
ATOM    483  N   SER    62       1.515 -18.820   9.131  1.00 71.75           N
ATOM    484  CA  SER    62       2.032 -19.585  10.225  1.00 71.75           C
ATOM    485  CB  SER    62       1.554 -19.015  11.571  1.00 71.75           C
ATOM    486  OG  SER    62       2.327 -19.543  12.633  1.00 71.75           O
ATOM    487  C   SER    62       1.762 -21.063  10.221  1.00 71.75           C
ATOM    488  O   SER    62       1.848 -21.677  11.281  1.00 71.75           O
ATOM    489  N   LYS    63       1.460 -21.693   9.075  1.00107.50           N
ATOM    490  CA  LYS    63       1.038 -23.071   9.111  1.00107.50           C
ATOM    491  CB  LYS    63       0.897 -23.687   7.713  1.00107.50           C
ATOM    492  CG  LYS    63       0.302 -25.093   7.768  1.00107.50           C
ATOM    493  CD  LYS    63       0.182 -25.788   6.409  1.00107.50           C
ATOM    494  CE  LYS    63      -0.297 -24.898   5.261  1.00107.50           C
ATOM    495  NZ  LYS    63      -1.770 -24.776   5.282  1.00107.50           N
ATOM    496  C   LYS    63       2.027 -23.975   9.819  1.00107.50           C
ATOM    497  O   LYS    63       1.619 -24.786  10.646  1.00107.50           O
ATOM    498  N   LYS    64       3.345 -23.891   9.535  1.00125.49           N
ATOM    499  CA  LYS    64       4.243 -24.816  10.187  1.00125.49           C
ATOM    500  CB  LYS    64       5.595 -24.990   9.483  1.00125.49           C
ATOM    501  CG  LYS    64       5.487 -25.931   8.285  1.00125.49           C
ATOM    502  CD  LYS    64       4.682 -25.368   7.114  1.00125.49           C
ATOM    503  CE  LYS    64       5.582 -24.845   6.001  1.00125.49           C
ATOM    504  NZ  LYS    64       6.504 -25.924   5.579  1.00125.49           N
ATOM    505  C   LYS    64       4.476 -24.397  11.607  1.00125.49           C
ATOM    506  O   LYS    64       4.671 -23.220  11.912  1.00125.49           O
ATOM    507  N   PRO    65       4.432 -25.370  12.488  1.00 59.50           N
ATOM    508  CA  PRO    65       4.581 -25.154  13.905  1.00 59.50           C
ATOM    509  CD  PRO    65       4.701 -26.749  12.116  1.00 59.50           C
ATOM    510  CB  PRO    65       4.503 -26.547  14.526  1.00 59.50           C
ATOM    511  CG  PRO    65       5.109 -27.442  13.429  1.00 59.50           C
ATOM    512  C   PRO    65       5.863 -24.475  14.283  1.00 59.50           C
ATOM    513  O   PRO    65       5.833 -23.598  15.145  1.00 59.50           O
ATOM    514  N   GLU    66       7.001 -24.880  13.688  1.00 24.68           N
ATOM    515  CA  GLU    66       8.267 -24.283  14.010  1.00 24.68           C
ATOM    516  CB  GLU    66       9.437 -24.993  13.307  1.00 24.68           C
ATOM    517  CG  GLU    66       9.305 -25.029  11.784  1.00 24.68           C
ATOM    518  CD  GLU    66      10.491 -25.805  11.236  1.00 24.68           C
ATOM    519  OE1 GLU    66      11.600 -25.213  11.149  1.00 24.68           O
ATOM    520  OE2 GLU    66      10.304 -27.005  10.902  1.00 24.68           O
ATOM    521  C   GLU    66       8.217 -22.880  13.527  1.00 24.68           C
ATOM    522  O   GLU    66       8.706 -21.954  14.169  1.00 24.68           O
ATOM    523  N   ASP    67       7.586 -22.705  12.361  1.00 30.46           N
ATOM    524  CA  ASP    67       7.445 -21.423  11.755  1.00 30.46           C
ATOM    525  CB  ASP    67       6.662 -21.544  10.437  1.00 30.46           C
ATOM    526  CG  ASP    67       6.876 -20.290   9.619  1.00 30.46           C
ATOM    527  OD1 ASP    67       7.998 -19.725   9.703  1.00 30.46           O
ATOM    528  OD2 ASP    67       5.924 -19.874   8.907  1.00 30.46           O
ATOM    529  C   ASP    67       6.641 -20.596  12.709  1.00 30.46           C
ATOM    530  O   ASP    67       6.870 -19.396  12.855  1.00 30.46           O
ATOM    531  N   PHE    68       5.662 -21.232  13.382  1.00 28.10           N
ATOM    532  CA  PHE    68       4.811 -20.566  14.325  1.00 28.10           C
ATOM    533  CB  PHE    68       3.720 -21.495  14.898  1.00 28.10           C
ATOM    534  CG  PHE    68       2.852 -20.699  15.816  1.00 28.10           C
ATOM    535  CD1 PHE    68       1.770 -20.017  15.319  1.00 28.10           C
ATOM    536  CD2 PHE    68       3.108 -20.634  17.168  1.00 28.10           C
ATOM    537  CE1 PHE    68       0.952 -19.275  16.142  1.00 28.10           C
ATOM    538  CE2 PHE    68       2.295 -19.892  17.997  1.00 28.10           C
ATOM    539  CZ  PHE    68       1.215 -19.214  17.487  1.00 28.10           C
ATOM    540  C   PHE    68       5.628 -20.097  15.489  1.00 28.10           C
ATOM    541  O   PHE    68       5.443 -18.984  15.979  1.00 28.10           O
ATOM    542  N   ALA    69       6.547 -20.957  15.969  1.00 18.32           N
ATOM    543  CA  ALA    69       7.358 -20.663  17.120  1.00 18.32           C
ATOM    544  CB  ALA    69       8.266 -21.840  17.527  1.00 18.32           C
ATOM    545  C   ALA    69       8.245 -19.490  16.848  1.00 18.32           C
ATOM    546  O   ALA    69       8.450 -18.653  17.725  1.00 18.32           O
ATOM    547  N   LYS    70       8.821 -19.412  15.630  1.00 62.86           N
ATOM    548  CA  LYS    70       9.707 -18.326  15.313  1.00 62.86           C
ATOM    549  CB  LYS    70      10.418 -18.493  13.955  1.00 62.86           C
ATOM    550  CG  LYS    70       9.547 -18.241  12.727  1.00 62.86           C
ATOM    551  CD  LYS    70      10.350 -18.213  11.426  1.00 62.86           C
ATOM    552  CE  LYS    70       9.803 -17.221  10.399  1.00 62.86           C
ATOM    553  NZ  LYS    70      10.491 -17.401   9.103  1.00 62.86           N
ATOM    554  C   LYS    70       8.924 -17.049  15.316  1.00 62.86           C
ATOM    555  O   LYS    70       9.384 -16.034  15.836  1.00 62.86           O
ATOM    556  N   TYR    71       7.698 -17.068  14.755  1.00 54.68           N
ATOM    557  CA  TYR    71       6.878 -15.893  14.790  1.00 54.68           C
ATOM    558  CB  TYR    71       5.506 -16.006  14.109  1.00 54.68           C
ATOM    559  CG  TYR    71       5.690 -15.594  12.700  1.00 54.68           C
ATOM    560  CD1 TYR    71       6.078 -14.298  12.455  1.00 54.68           C
ATOM    561  CD2 TYR    71       5.447 -16.442  11.645  1.00 54.68           C
ATOM    562  CE1 TYR    71       6.257 -13.845  11.174  1.00 54.68           C
ATOM    563  CE2 TYR    71       5.621 -15.993  10.358  1.00 54.68           C
ATOM    564  CZ  TYR    71       6.028 -14.698  10.127  1.00 54.68           C
ATOM    565  OH  TYR    71       6.211 -14.231   8.809  1.00 54.68           O
ATOM    566  C   TYR    71       6.595 -15.546  16.210  1.00 54.68           C
ATOM    567  O   TYR    71       6.545 -14.370  16.562  1.00 54.68           O
ATOM    568  N   GLN    72       6.386 -16.562  17.065  1.00 38.19           N
ATOM    569  CA  GLN    72       6.073 -16.263  18.428  1.00 38.19           C
ATOM    570  CB  GLN    72       5.960 -17.500  19.342  1.00 38.19           C
ATOM    571  CG  GLN    72       4.794 -18.445  19.054  1.00 38.19           C
ATOM    572  CD  GLN    72       4.680 -19.387  20.251  1.00 38.19           C
ATOM    573  OE1 GLN    72       4.183 -20.506  20.144  1.00 38.19           O
ATOM    574  NE2 GLN    72       5.147 -18.908  21.434  1.00 38.19           N
ATOM    575  C   GLN    72       7.208 -15.469  18.988  1.00 38.19           C
ATOM    576  O   GLN    72       7.000 -14.544  19.770  1.00 38.19           O
ATOM    577  N   GLY    73       8.450 -15.831  18.622  1.00 13.15           N
ATOM    578  CA  GLY    73       9.593 -15.132  19.127  1.00 13.15           C
ATOM    579  C   GLY    73       9.595 -13.710  18.662  1.00 13.15           C
ATOM    580  O   GLY    73       9.876 -12.808  19.448  1.00 13.15           O
ATOM    581  N   TYR    74       9.296 -13.474  17.368  1.00 36.51           N
ATOM    582  CA  TYR    74       9.326 -12.144  16.823  1.00 36.51           C
ATOM    583  CB  TYR    74       9.103 -12.094  15.295  1.00 36.51           C
ATOM    584  CG  TYR    74      10.270 -12.692  14.573  1.00 36.51           C
ATOM    585  CD1 TYR    74      11.454 -12.000  14.448  1.00 36.51           C
ATOM    586  CD2 TYR    74      10.173 -13.936  13.995  1.00 36.51           C
ATOM    587  CE1 TYR    74      12.521 -12.548  13.769  1.00 36.51           C
ATOM    588  CE2 TYR    74      11.233 -14.490  13.319  1.00 36.51           C
ATOM    589  CZ  TYR    74      12.413 -13.795  13.205  1.00 36.51           C
ATOM    590  OH  TYR    74      13.496 -14.367  12.506  1.00 36.51           O
ATOM    591  C   TYR    74       8.267 -11.300  17.463  1.00 36.51           C
ATOM    592  O   TYR    74       8.521 -10.141  17.786  1.00 36.51           O
ATOM    593  N   GLU    75       7.050 -11.848  17.665  1.00 24.52           N
ATOM    594  CA  GLU    75       5.966 -11.060  18.194  1.00 24.52           C
ATOM    595  CB  GLU    75       4.635 -11.823  18.321  1.00 24.52           C
ATOM    596  CG  GLU    75       3.514 -10.945  18.886  1.00 24.52           C
ATOM    597  CD  GLU    75       2.261 -11.793  19.058  1.00 24.52           C
ATOM    598  OE1 GLU    75       2.396 -12.967  19.495  1.00 24.52           O
ATOM    599  OE2 GLU    75       1.153 -11.275  18.755  1.00 24.52           O
ATOM    600  C   GLU    75       6.299 -10.591  19.572  1.00 24.52           C
ATOM    601  O   GLU    75       6.051  -9.440  19.929  1.00 24.52           O
ATOM    602  N   LEU    76       6.875 -11.479  20.394  1.00 87.78           N
ATOM    603  CA  LEU    76       7.129 -11.141  21.759  1.00 87.78           C
ATOM    604  CB  LEU    76       7.665 -12.364  22.534  1.00 87.78           C
ATOM    605  CG  LEU    76       7.560 -12.286  24.070  1.00 87.78           C
ATOM    606  CD1 LEU    76       8.331 -13.437  24.733  1.00 87.78           C
ATOM    607  CD2 LEU    76       7.932 -10.907  24.623  1.00 87.78           C
ATOM    608  C   LEU    76       8.153 -10.042  21.774  1.00 87.78           C
ATOM    609  O   LEU    76       8.059  -9.106  22.565  1.00 87.78           O
ATOM    610  N   ILE    77       9.190 -10.129  20.914  1.00 78.90           N
ATOM    611  CA  ILE    77      10.188  -9.096  20.940  1.00 78.90           C
ATOM    612  CB  ILE    77      11.498  -9.434  20.290  1.00 78.90           C
ATOM    613  CG2 ILE    77      11.309  -9.519  18.771  1.00 78.90           C
ATOM    614  CG1 ILE    77      12.521  -8.368  20.705  1.00 78.90           C
ATOM    615  CD1 ILE    77      12.762  -8.316  22.213  1.00 78.90           C
ATOM    616  C   ILE    77       9.694  -7.789  20.387  1.00 78.90           C
ATOM    617  O   ILE    77       9.918  -6.740  20.990  1.00 78.90           O
ATOM    618  N   HIS    78       8.997  -7.808  19.233  1.00 33.36           N
ATOM    619  CA  HIS    78       8.539  -6.580  18.634  1.00 33.36           C
ATOM    620  ND1 HIS    78       9.639  -6.883  15.619  1.00 33.36           N
ATOM    621  CG  HIS    78       8.505  -7.405  16.194  1.00 33.36           C
ATOM    622  CB  HIS    78       7.745  -6.766  17.323  1.00 33.36           C
ATOM    623  NE2 HIS    78       9.181  -8.757  14.517  1.00 33.36           N
ATOM    624  CD2 HIS    78       8.237  -8.554  15.509  1.00 33.36           C
ATOM    625  CE1 HIS    78      10.003  -7.731  14.621  1.00 33.36           C
ATOM    626  C   HIS    78       7.591  -5.951  19.603  1.00 33.36           C
ATOM    627  O   HIS    78       7.530  -4.730  19.733  1.00 33.36           O
ATOM    628  N   ALA    79       6.790  -6.787  20.292  1.00 22.61           N
ATOM    629  CA  ALA    79       5.822  -6.286  21.223  1.00 22.61           C
ATOM    630  CB  ALA    79       4.933  -7.380  21.832  1.00 22.61           C
ATOM    631  C   ALA    79       6.492  -5.576  22.366  1.00 22.61           C
ATOM    632  O   ALA    79       6.072  -4.487  22.751  1.00 22.61           O
ATOM    633  N   ARG    80       7.551  -6.172  22.945  1.00 60.37           N
ATOM    634  CA  ARG    80       8.189  -5.575  24.085  1.00 60.37           C
ATOM    635  CB  ARG    80       9.174  -6.523  24.790  1.00 60.37           C
ATOM    636  CG  ARG    80       8.445  -7.569  25.636  1.00 60.37           C
ATOM    637  CD  ARG    80       9.373  -8.523  26.386  1.00 60.37           C
ATOM    638  NE  ARG    80       8.527  -9.333  27.307  1.00 60.37           N
ATOM    639  CZ  ARG    80       9.033 -10.483  27.839  1.00 60.37           C
ATOM    640  NH1 ARG    80      10.296 -10.882  27.515  1.00 60.37           N
ATOM    641  NH2 ARG    80       8.283 -11.240  28.690  1.00 60.37           N
ATOM    642  C   ARG    80       8.877  -4.301  23.708  1.00 60.37           C
ATOM    643  O   ARG    80       8.826  -3.324  24.452  1.00 60.37           O
ATOM    644  N   TRP    81       9.540  -4.270  22.536  1.00 38.70           N
ATOM    645  CA  TRP    81      10.212  -3.071  22.121  1.00 38.70           C
ATOM    646  CB  TRP    81      11.007  -3.199  20.811  1.00 38.70           C
ATOM    647  CG  TRP    81      12.310  -3.936  20.960  1.00 38.70           C
ATOM    648  CD2 TRP    81      13.490  -3.352  21.545  1.00 38.70           C
ATOM    649  CD1 TRP    81      12.637  -5.217  20.625  1.00 38.70           C
ATOM    650  NE1 TRP    81      13.946  -5.468  20.959  1.00 38.70           N
ATOM    651  CE2 TRP    81      14.481  -4.332  21.527  1.00 38.70           C
ATOM    652  CE3 TRP    81      13.718  -2.108  22.056  1.00 38.70           C
ATOM    653  CZ2 TRP    81      15.726  -4.079  22.029  1.00 38.70           C
ATOM    654  CZ3 TRP    81      14.978  -1.854  22.554  1.00 38.70           C
ATOM    655  CH2 TRP    81      15.962  -2.821  22.538  1.00 38.70           C
ATOM    656  C   TRP    81       9.195  -1.999  21.918  1.00 38.70           C
ATOM    657  O   TRP    81       9.436  -0.844  22.259  1.00 38.70           O
ATOM    658  N   ALA    82       8.035  -2.360  21.342  1.00 20.99           N
ATOM    659  CA  ALA    82       6.989  -1.422  21.058  1.00 20.99           C
ATOM    660  CB  ALA    82       5.799  -2.060  20.319  1.00 20.99           C
ATOM    661  C   ALA    82       6.474  -0.844  22.337  1.00 20.99           C
ATOM    662  O   ALA    82       6.103   0.322  22.374  1.00 20.99           O
ATOM    663  N   MET    83       6.391  -1.648  23.410  1.00 32.06           N
ATOM    664  CA  MET    83       5.901  -1.157  24.670  1.00 32.06           C
ATOM    665  CB  MET    83       5.905  -2.269  25.739  1.00 32.06           C
ATOM    666  CG  MET    83       5.092  -1.969  27.001  1.00 32.06           C
ATOM    667  SD  MET    83       5.452  -3.055  28.422  1.00 32.06           S
ATOM    668  CE  MET    83       4.777  -4.591  27.724  1.00 32.06           C
ATOM    669  C   MET    83       6.836  -0.087  25.144  1.00 32.06           C
ATOM    670  O   MET    83       6.405   0.963  25.619  1.00 32.06           O
ATOM    671  N   LEU    84       8.156  -0.331  25.039  1.00 71.57           N
ATOM    672  CA  LEU    84       9.075   0.692  25.444  1.00 71.57           C
ATOM    673  CB  LEU    84      10.565   0.308  25.424  1.00 71.57           C
ATOM    674  CG  LEU    84      11.036  -0.557  26.609  1.00 71.57           C
ATOM    675  CD1 LEU    84      10.460  -1.978  26.556  1.00 71.57           C
ATOM    676  CD2 LEU    84      12.566  -0.519  26.723  1.00 71.57           C
ATOM    677  C   LEU    84       8.935   1.855  24.517  1.00 71.57           C
ATOM    678  O   LEU    84       8.949   3.006  24.948  1.00 71.57           O
ATOM    679  N   GLY    85       8.792   1.568  23.209  1.00 16.19           N
ATOM    680  CA  GLY    85       8.739   2.580  22.194  1.00 16.19           C
ATOM    681  C   GLY    85       7.540   3.464  22.364  1.00 16.19           C
ATOM    682  O   GLY    85       7.632   4.669  22.150  1.00 16.19           O
ATOM    683  N   ALA    86       6.370   2.887  22.693  1.00 19.75           N
ATOM    684  CA  ALA    86       5.160   3.644  22.830  1.00 19.75           C
ATOM    685  CB  ALA    86       3.925   2.764  23.087  1.00 19.75           C
ATOM    686  C   ALA    86       5.288   4.569  23.992  1.00 19.75           C
ATOM    687  O   ALA    86       4.961   5.752  23.902  1.00 19.75           O
ATOM    688  N   ALA    87       5.790   4.041  25.118  1.00 12.83           N
ATOM    689  CA  ALA    87       5.948   4.829  26.300  1.00 12.83           C
ATOM    690  CB  ALA    87       6.487   4.011  27.485  1.00 12.83           C
ATOM    691  C   ALA    87       6.942   5.900  25.988  1.00 12.83           C
ATOM    692  O   ALA    87       6.789   7.043  26.411  1.00 12.83           O
ATOM    693  N   GLY    88       7.998   5.542  25.237  1.00 18.60           N
ATOM    694  CA  GLY    88       9.059   6.448  24.905  1.00 18.60           C
ATOM    695  C   GLY    88       8.575   7.558  24.025  1.00 18.60           C
ATOM    696  O   GLY    88       9.060   8.684  24.129  1.00 18.60           O
ATOM    697  N   PHE    89       7.673   7.271  23.067  1.00 66.47           N
ATOM    698  CA  PHE    89       7.240   8.345  22.222  1.00 66.47           C
ATOM    699  CB  PHE    89       6.353   7.946  21.025  1.00 66.47           C
ATOM    700  CG  PHE    89       7.061   7.052  20.066  1.00 66.47           C
ATOM    701  CD1 PHE    89       8.371   7.275  19.705  1.00 66.47           C
ATOM    702  CD2 PHE    89       6.373   6.027  19.457  1.00 66.47           C
ATOM    703  CE1 PHE    89       8.994   6.450  18.798  1.00 66.47           C
ATOM    704  CE2 PHE    89       6.989   5.202  18.548  1.00 66.47           C
ATOM    705  CZ  PHE    89       8.305   5.410  18.222  1.00 66.47           C
ATOM    706  C   PHE    89       6.397   9.313  22.989  1.00 66.47           C
ATOM    707  O   PHE    89       6.567  10.527  22.891  1.00 66.47           O
ATOM    708  N   ILE    90       5.401   8.776  23.715  1.00 82.15           N
ATOM    709  CA  ILE    90       4.426   9.585  24.384  1.00 82.15           C
ATOM    710  CB  ILE    90       3.066   8.958  24.391  1.00 82.15           C
ATOM    711  CG2 ILE    90       2.532   9.036  22.950  1.00 82.15           C
ATOM    712  CG1 ILE    90       3.077   7.542  24.959  1.00 82.15           C
ATOM    713  CD1 ILE    90       1.676   6.946  24.942  1.00 82.15           C
ATOM    714  C   ILE    90       4.816  10.273  25.670  1.00 82.15           C
ATOM    715  O   ILE    90       4.512  11.454  25.842  1.00 82.15           O
ATOM    716  N   ILE    91       5.515   9.599  26.603  1.00 88.58           N
ATOM    717  CA  ILE    91       5.746  10.189  27.902  1.00 88.58           C
ATOM    718  CB  ILE    91       6.408   9.251  28.868  1.00 88.58           C
ATOM    719  CG2 ILE    91       6.820  10.063  30.106  1.00 88.58           C
ATOM    720  CG1 ILE    91       5.459   8.101  29.219  1.00 88.58           C
ATOM    721  CD1 ILE    91       4.190   8.580  29.924  1.00 88.58           C
ATOM    722  C   ILE    91       6.577  11.436  27.843  1.00 88.58           C
ATOM    723  O   ILE    91       6.231  12.412  28.504  1.00 88.58           O
ATOM    724  N   PRO    92       7.660  11.488  27.126  1.00 55.92           N
ATOM    725  CA  PRO    92       8.421  12.706  27.150  1.00 55.92           C
ATOM    726  CD  PRO    92       8.508  10.326  26.927  1.00 55.92           C
ATOM    727  CB  PRO    92       9.748  12.378  26.473  1.00 55.92           C
ATOM    728  CG  PRO    92       9.939  10.880  26.788  1.00 55.92           C
ATOM    729  C   PRO    92       7.662  13.855  26.567  1.00 55.92           C
ATOM    730  O   PRO    92       7.836  14.980  27.034  1.00 55.92           O
ATOM    731  N   GLU    93       6.818  13.600  25.549  1.00 29.23           N
ATOM    732  CA  GLU    93       6.067  14.661  24.943  1.00 29.23           C
ATOM    733  CB  GLU    93       5.338  14.230  23.655  1.00 29.23           C
ATOM    734  CG  GLU    93       4.558  15.366  22.985  1.00 29.23           C
ATOM    735  CD  GLU    93       4.185  14.954  21.565  1.00 29.23           C
ATOM    736  OE1 GLU    93       5.040  14.328  20.885  1.00 29.23           O
ATOM    737  OE2 GLU    93       3.049  15.277  21.130  1.00 29.23           O
ATOM    738  C   GLU    93       5.040  15.146  25.920  1.00 29.23           C
ATOM    739  O   GLU    93       4.752  16.338  25.989  1.00 29.23           O
ATOM    740  N   ALA    94       4.452  14.219  26.699  1.00 17.59           N
ATOM    741  CA  ALA    94       3.419  14.550  27.639  1.00 17.59           C
ATOM    742  CB  ALA    94       2.858  13.308  28.353  1.00 17.59           C
ATOM    743  C   ALA    94       3.988  15.477  28.669  1.00 17.59           C
ATOM    744  O   ALA    94       3.311  16.403  29.115  1.00 17.59           O
ATOM    745  N   PHE    95       5.247  15.246  29.088  1.00 47.28           N
ATOM    746  CA  PHE    95       5.869  16.103  30.060  1.00 47.28           C
ATOM    747  CB  PHE    95       7.284  15.682  30.501  1.00 47.28           C
ATOM    748  CG  PHE    95       7.200  14.522  31.426  1.00 47.28           C
ATOM    749  CD1 PHE    95       6.406  14.601  32.545  1.00 47.28           C
ATOM    750  CD2 PHE    95       7.958  13.392  31.220  1.00 47.28           C
ATOM    751  CE1 PHE    95       6.326  13.550  33.424  1.00 47.28           C
ATOM    752  CE2 PHE    95       7.881  12.339  32.099  1.00 47.28           C
ATOM    753  CZ  PHE    95       7.062  12.412  33.201  1.00 47.28           C
ATOM    754  C   PHE    95       6.027  17.477  29.490  1.00 47.28           C
ATOM    755  O   PHE    95       5.818  18.476  30.180  1.00 47.28           O
ATOM    756  N   ASN    96       6.410  17.555  28.204  1.00 39.63           N
ATOM    757  CA  ASN    96       6.667  18.801  27.538  1.00 39.63           C
ATOM    758  CB  ASN    96       7.129  18.626  26.082  1.00 39.63           C
ATOM    759  CG  ASN    96       8.594  18.209  26.085  1.00 39.63           C
ATOM    760  OD1 ASN    96       9.086  17.574  27.014  1.00 39.63           O
ATOM    761  ND2 ASN    96       9.324  18.597  25.008  1.00 39.63           N
ATOM    762  C   ASN    96       5.422  19.619  27.506  1.00 39.63           C
ATOM    763  O   ASN    96       5.479  20.847  27.475  1.00 39.63           O
ATOM    764  N   LYS    97       4.251  18.965  27.489  1.00 72.10           N
ATOM    765  CA  LYS    97       3.026  19.698  27.390  1.00 72.10           C
ATOM    766  CB  LYS    97       1.813  18.758  27.463  1.00 72.10           C
ATOM    767  CG  LYS    97       0.518  19.382  26.953  1.00 72.10           C
ATOM    768  CD  LYS    97       0.579  19.665  25.455  1.00 72.10           C
ATOM    769  CE  LYS    97      -0.761  20.025  24.821  1.00 72.10           C
ATOM    770  NZ  LYS    97      -0.553  20.264  23.376  1.00 72.10           N
ATOM    771  C   LYS    97       2.943  20.655  28.543  1.00 72.10           C
ATOM    772  O   LYS    97       2.652  21.836  28.363  1.00 72.10           O
ATOM    773  N   TYR    98       3.207  20.157  29.763  1.00 68.02           N
ATOM    774  CA  TYR    98       3.142  20.937  30.967  1.00 68.02           C
ATOM    775  CB  TYR    98       2.970  20.105  32.243  1.00 68.02           C
ATOM    776  CG  TYR    98       1.518  19.768  32.206  1.00 68.02           C
ATOM    777  CD1 TYR    98       0.599  20.742  32.523  1.00 68.02           C
ATOM    778  CD2 TYR    98       1.068  18.520  31.852  1.00 68.02           C
ATOM    779  CE1 TYR    98      -0.749  20.482  32.497  1.00 68.02           C
ATOM    780  CE2 TYR    98      -0.282  18.249  31.823  1.00 68.02           C
ATOM    781  CZ  TYR    98      -1.191  19.233  32.145  1.00 68.02           C
ATOM    782  OH  TYR    98      -2.574  18.962  32.117  1.00 68.02           O
ATOM    783  C   TYR    98       4.239  21.944  31.120  1.00 68.02           C
ATOM    784  O   TYR    98       4.004  23.006  31.698  1.00 68.02           O
ATOM    785  N   GLY    99       5.456  21.680  30.606  1.00 38.25           N
ATOM    786  CA  GLY    99       6.472  22.663  30.843  1.00 38.25           C
ATOM    787  C   GLY    99       7.782  22.035  31.203  1.00 38.25           C
ATOM    788  O   GLY    99       8.740  22.759  31.466  1.00 38.25           O
ATOM    789  N   ALA   100       7.864  20.689  31.255  1.00 27.94           N
ATOM    790  CA  ALA   100       9.132  20.055  31.494  1.00 27.94           C
ATOM    791  CB  ALA   100       9.039  18.542  31.758  1.00 27.94           C
ATOM    792  C   ALA   100       9.970  20.275  30.276  1.00 27.94           C
ATOM    793  O   ALA   100       9.436  20.478  29.188  1.00 27.94           O
ATOM    794  N   ASN   101      11.312  20.319  30.426  1.00 74.90           N
ATOM    795  CA  ASN   101      12.081  20.446  29.225  1.00 74.90           C
ATOM    796  CB  ASN   101      13.061  21.640  29.158  1.00 74.90           C
ATOM    797  CG  ASN   101      14.127  21.555  30.230  1.00 74.90           C
ATOM    798  OD1 ASN   101      15.244  21.118  29.967  1.00 74.90           O
ATOM    799  ND2 ASN   101      13.786  22.017  31.460  1.00 74.90           N
ATOM    800  C   ASN   101      12.779  19.153  28.966  1.00 74.90           C
ATOM    801  O   ASN   101      14.002  19.033  29.062  1.00 74.90           O
ATOM    802  N   CYS   102      11.981  18.148  28.565  1.00 43.93           N
ATOM    803  CA  CYS   102      12.531  16.854  28.339  1.00 43.93           C
ATOM    804  CB  CYS   102      11.493  15.732  28.494  1.00 43.93           C
ATOM    805  SG  CYS   102      10.663  15.768  30.110  1.00 43.93           S
ATOM    806  C   CYS   102      12.972  16.814  26.923  1.00 43.93           C
ATOM    807  O   CYS   102      12.393  16.101  26.108  1.00 43.93           O
ATOM    808  N   GLY   103      14.051  17.547  26.613  1.00 20.44           N
ATOM    809  CA  GLY   103      14.532  17.656  25.283  1.00 20.44           C
ATOM    810  C   GLY   103      13.992  18.944  24.791  1.00 20.44           C
ATOM    811  O   GLY   103      12.884  19.349  25.145  1.00 20.44           O
ATOM    812  N   PRO   104      14.786  19.632  24.031  1.00 64.15           N
ATOM    813  CA  PRO   104      14.290  20.859  23.516  1.00 64.15           C
ATOM    814  CD  PRO   104      16.206  19.708  24.338  1.00 64.15           C
ATOM    815  CB  PRO   104      15.510  21.609  22.990  1.00 64.15           C
ATOM    816  CG  PRO   104      16.636  21.126  23.928  1.00 64.15           C
ATOM    817  C   PRO   104      13.204  20.531  22.562  1.00 64.15           C
ATOM    818  O   PRO   104      12.272  21.322  22.412  1.00 64.15           O
ATOM    819  N   GLU   105      13.330  19.376  21.882  1.00 76.79           N
ATOM    820  CA  GLU   105      12.215  18.913  21.128  1.00 76.79           C
ATOM    821  CB  GLU   105      12.367  18.926  19.598  1.00 76.79           C
ATOM    822  CG  GLU   105      12.084  20.292  18.966  1.00 76.79           C
ATOM    823  CD  GLU   105      13.336  21.150  19.077  1.00 76.79           C
ATOM    824  OE1 GLU   105      14.365  20.620  19.569  1.00 76.79           O
ATOM    825  OE2 GLU   105      13.283  22.342  18.667  1.00 76.79           O
ATOM    826  C   GLU   105      11.954  17.519  21.553  1.00 76.79           C
ATOM    827  O   GLU   105      12.814  16.647  21.431  1.00 76.79           O
ATOM    828  N   ALA   106      10.752  17.292  22.115  1.00 56.56           N
ATOM    829  CA  ALA   106      10.399  15.966  22.502  1.00 56.56           C
ATOM    830  CB  ALA   106      10.128  15.804  24.003  1.00 56.56           C
ATOM    831  C   ALA   106       9.136  15.657  21.814  1.00 56.56           C
ATOM    832  O   ALA   106       8.070  15.724  22.418  1.00 56.56           O
ATOM    833  N   VAL   107       9.301  15.326  20.524  1.00 61.45           N
ATOM    834  CA  VAL   107       8.400  14.824  19.537  1.00 61.45           C
ATOM    835  CB  VAL   107       8.091  15.864  18.499  1.00 61.45           C
ATOM    836  CG1 VAL   107       7.125  15.282  17.459  1.00 61.45           C
ATOM    837  CG2 VAL   107       7.557  17.111  19.228  1.00 61.45           C
ATOM    838  C   VAL   107       9.328  13.790  18.970  1.00 61.45           C
ATOM    839  O   VAL   107      10.425  14.120  18.526  1.00 61.45           O
ATOM    840  N   TRP   108       8.924  12.514  18.971  1.00 57.58           N
ATOM    841  CA  TRP   108       9.860  11.452  18.729  1.00 57.58           C
ATOM    842  CB  TRP   108       9.234  10.064  18.954  1.00 57.58           C
ATOM    843  CG  TRP   108       7.944   9.782  18.217  1.00 57.58           C
ATOM    844  CD2 TRP   108       7.853   9.069  16.980  1.00 57.58           C
ATOM    845  CD1 TRP   108       6.665  10.070  18.591  1.00 57.58           C
ATOM    846  NE1 TRP   108       5.780   9.582  17.661  1.00 57.58           N
ATOM    847  CE2 TRP   108       6.499   8.958  16.664  1.00 57.58           C
ATOM    848  CE3 TRP   108       8.820   8.528  16.179  1.00 57.58           C
ATOM    849  CZ2 TRP   108       6.084   8.308  15.542  1.00 57.58           C
ATOM    850  CZ3 TRP   108       8.400   7.887  15.037  1.00 57.58           C
ATOM    851  CH2 TRP   108       7.061   7.781  14.727  1.00 57.58           C
ATOM    852  C   TRP   108      10.506  11.517  17.387  1.00 57.58           C
ATOM    853  O   TRP   108      11.703  11.262  17.273  1.00 57.58           O
ATOM    854  N   PHE   109       9.746  11.840  16.328  1.00 71.38           N
ATOM    855  CA  PHE   109      10.341  11.849  15.025  1.00 71.38           C
ATOM    856  CB  PHE   109       9.354  11.804  13.836  1.00 71.38           C
ATOM    857  CG  PHE   109       8.316  12.869  13.907  1.00 71.38           C
ATOM    858  CD1 PHE   109       7.241  12.727  14.755  1.00 71.38           C
ATOM    859  CD2 PHE   109       8.388  13.981  13.103  1.00 71.38           C
ATOM    860  CE1 PHE   109       6.265  13.693  14.821  1.00 71.38           C
ATOM    861  CE2 PHE   109       7.414  14.952  13.160  1.00 71.38           C
ATOM    862  CZ  PHE   109       6.354  14.808  14.022  1.00 71.38           C
ATOM    863  C   PHE   109      11.366  12.936  14.887  1.00 71.38           C
ATOM    864  O   PHE   109      12.260  12.801  14.058  1.00 71.38           O
ATOM    865  N   LYS   110      11.202  14.076  15.595  1.00131.22           N
ATOM    866  CA  LYS   110      12.133  15.187  15.666  1.00131.22           C
ATOM    867  CB  LYS   110      11.529  16.464  16.275  1.00131.22           C
ATOM    868  CG  LYS   110      10.746  17.377  15.332  1.00131.22           C
ATOM    869  CD  LYS   110       9.358  16.878  14.941  1.00131.22           C
ATOM    870  CE  LYS   110       8.464  18.003  14.421  1.00131.22           C
ATOM    871  NZ  LYS   110       8.075  18.884  15.546  1.00131.22           N
ATOM    872  C   LYS   110      13.334  14.938  16.551  1.00131.22           C
ATOM    873  O   LYS   110      14.364  15.589  16.390  1.00131.22           O
ATOM    874  N   THR   111      13.234  14.036  17.544  1.00 43.10           N
ATOM    875  CA  THR   111      14.212  13.937  18.603  1.00 43.10           C
ATOM    876  CB  THR   111      13.872  12.904  19.637  1.00 43.10           C
ATOM    877  OG1 THR   111      13.821  11.611  19.056  1.00 43.10           O
ATOM    878  CG2 THR   111      12.519  13.266  20.269  1.00 43.10           C
ATOM    879  C   THR   111      15.608  13.654  18.135  1.00 43.10           C
ATOM    880  O   THR   111      16.561  14.171  18.716  1.00 43.10           O
ATOM    881  N   GLY   112      15.783  12.840  17.083  1.00 23.36           N
ATOM    882  CA  GLY   112      17.095  12.451  16.645  1.00 23.36           C
ATOM    883  C   GLY   112      17.903  13.670  16.306  1.00 23.36           C
ATOM    884  O   GLY   112      19.115  13.692  16.516  1.00 23.36           O
ATOM    885  N   ALA   113      17.245  14.716  15.781  1.00 35.69           N
ATOM    886  CA  ALA   113      17.865  15.932  15.332  1.00 35.69           C
ATOM    887  CB  ALA   113      16.853  16.964  14.797  1.00 35.69           C
ATOM    888  C   ALA   113      18.596  16.584  16.466  1.00 35.69           C
ATOM    889  O   ALA   113      19.574  17.288  16.236  1.00 35.69           O
ATOM    890  N   LEU   114      18.143  16.398  17.718  1.00 40.16           N
ATOM    891  CA  LEU   114      18.777  17.082  18.813  1.00 40.16           C
ATOM    892  CB  LEU   114      18.197  16.691  20.187  1.00 40.16           C
ATOM    893  CG  LEU   114      16.736  17.129  20.388  1.00 40.16           C
ATOM    894  CD1 LEU   114      16.251  16.834  21.816  1.00 40.16           C
ATOM    895  CD2 LEU   114      16.541  18.600  19.995  1.00 40.16           C
ATOM    896  C   LEU   114      20.257  16.756  18.845  1.00 40.16           C
ATOM    897  O   LEU   114      21.085  17.637  19.067  1.00 40.16           O
ATOM    898  N   LEU   115      20.648  15.487  18.630  1.00 61.69           N
ATOM    899  CA  LEU   115      22.038  15.100  18.658  1.00 61.69           C
ATOM    900  CB  LEU   115      22.259  13.582  18.760  1.00 61.69           C
ATOM    901  CG  LEU   115      21.976  13.048  20.180  1.00 61.69           C
ATOM    902  CD1 LEU   115      22.198  11.532  20.267  1.00 61.69           C
ATOM    903  CD2 LEU   115      22.817  13.803  21.223  1.00 61.69           C
ATOM    904  C   LEU   115      22.834  15.661  17.506  1.00 61.69           C
ATOM    905  O   LEU   115      24.058  15.746  17.570  1.00 61.69           O
ATOM    906  N   LEU   116      22.218  15.992  16.366  1.00169.51           N
ATOM    907  CA  LEU   116      23.087  16.510  15.345  1.00169.51           C
ATOM    908  CB  LEU   116      22.640  16.217  13.899  1.00169.51           C
ATOM    909  CG  LEU   116      22.742  14.726  13.493  1.00169.51           C
ATOM    910  CD1 LEU   116      21.615  13.882  14.109  1.00169.51           C
ATOM    911  CD2 LEU   116      22.890  14.545  11.973  1.00169.51           C
ATOM    912  C   LEU   116      23.254  18.006  15.510  1.00169.51           C
ATOM    913  O   LEU   116      22.348  18.677  16.001  1.00169.51           O
ATOM    914  N   ASP   117      24.437  18.613  15.209  1.00134.14           N
ATOM    915  CA  ASP   117      25.723  18.074  14.852  1.00134.14           C
ATOM    916  CB  ASP   117      26.393  18.772  13.646  1.00134.14           C
ATOM    917  CG  ASP   117      25.751  18.394  12.312  1.00134.14           C
ATOM    918  OD1 ASP   117      25.017  17.373  12.236  1.00134.14           O
ATOM    919  OD2 ASP   117      26.018  19.134  11.327  1.00134.14           O
ATOM    920  C   ASP   117      26.580  18.481  16.022  1.00134.14           C
ATOM    921  O   ASP   117      27.119  19.586  16.039  1.00134.14           O
ATOM    922  N   GLY   118      26.726  17.613  17.044  1.00 13.02           N
ATOM    923  CA  GLY   118      27.518  17.978  18.188  1.00 13.02           C
ATOM    924  C   GLY   118      26.632  18.564  19.255  1.00 13.02           C
ATOM    925  O   GLY   118      27.105  18.893  20.343  1.00 13.02           O
ATOM    926  N   GLY   119      25.320  18.714  18.975  1.00 13.46           N
ATOM    927  CA  GLY   119      24.418  19.288  19.935  1.00 13.46           C
ATOM    928  C   GLY   119      24.061  18.256  20.956  1.00 13.46           C
ATOM    929  O   GLY   119      24.137  17.055  20.708  1.00 13.46           O
ATOM    930  N   THR   120      23.611  18.723  22.137  1.00 97.14           N
ATOM    931  CA  THR   120      23.280  17.859  23.225  1.00 97.14           C
ATOM    932  CB  THR   120      24.156  18.122  24.411  1.00 97.14           C
ATOM    933  OG1 THR   120      23.819  17.266  25.486  1.00 97.14           O
ATOM    934  CG2 THR   120      24.003  19.596  24.817  1.00 97.14           C
ATOM    935  C   THR   120      21.854  18.117  23.602  1.00 97.14           C
ATOM    936  O   THR   120      21.301  19.177  23.319  1.00 97.14           O
ATOM    937  N   LEU   121      21.218  17.121  24.244  1.00153.52           N
ATOM    938  CA  LEU   121      19.829  17.170  24.603  1.00153.52           C
ATOM    939  CB  LEU   121      19.021  16.019  23.968  1.00153.52           C
ATOM    940  CG  LEU   121      19.623  14.603  24.143  1.00153.52           C
ATOM    941  CD1 LEU   121      20.970  14.442  23.425  1.00153.52           C
ATOM    942  CD2 LEU   121      19.695  14.182  25.614  1.00153.52           C
ATOM    943  C   LEU   121      19.674  17.094  26.086  1.00153.52           C
ATOM    944  O   LEU   121      20.620  16.832  26.829  1.00153.52           O
ATOM    945  N   ASN   122      18.440  17.354  26.559  1.00 36.31           N
ATOM    946  CA  ASN   122      18.205  17.342  27.979  1.00 36.31           C
ATOM    947  CB  ASN   122      17.525  18.624  28.481  1.00 36.31           C
ATOM    948  CG  ASN   122      18.549  19.747  28.370  1.00 36.31           C
ATOM    949  OD1 ASN   122      19.169  20.139  29.356  1.00 36.31           O
ATOM    950  ND2 ASN   122      18.751  20.272  27.134  1.00 36.31           N
ATOM    951  C   ASN   122      17.327  16.176  28.293  1.00 36.31           C
ATOM    952  O   ASN   122      16.415  15.870  27.531  1.00 36.31           O
ATOM    953  N   TYR   123      17.606  15.446  29.397  1.00 72.63           N
ATOM    954  CA  TYR   123      16.689  14.405  29.759  1.00 72.63           C
ATOM    955  CB  TYR   123      17.292  13.025  30.105  1.00 72.63           C
ATOM    956  CG  TYR   123      16.156  12.043  30.037  1.00 72.63           C
ATOM    957  CD1 TYR   123      15.810  11.466  28.834  1.00 72.63           C
ATOM    958  CD2 TYR   123      15.420  11.697  31.151  1.00 72.63           C
ATOM    959  CE1 TYR   123      14.769  10.570  28.735  1.00 72.63           C
ATOM    960  CE2 TYR   123      14.376  10.799  31.064  1.00 72.63           C
ATOM    961  CZ  TYR   123      14.046  10.232  29.853  1.00 72.63           C
ATOM    962  OH  TYR   123      12.978   9.314  29.747  1.00 72.63           O
ATOM    963  C   TYR   123      16.009  14.955  30.949  1.00 72.63           C
ATOM    964  O   TYR   123      16.642  15.148  31.986  1.00 72.63           O
ATOM    965  N   PHE   124      14.694  15.258  30.807  1.00 99.92           N
ATOM    966  CA  PHE   124      14.114  16.120  31.792  1.00 99.92           C
ATOM    967  CB  PHE   124      14.278  15.637  33.248  1.00 99.92           C
ATOM    968  CG  PHE   124      13.277  14.554  33.463  1.00 99.92           C
ATOM    969  CD1 PHE   124      13.380  13.338  32.823  1.00 99.92           C
ATOM    970  CD2 PHE   124      12.195  14.781  34.278  1.00 99.92           C
ATOM    971  CE1 PHE   124      12.441  12.352  33.023  1.00 99.92           C
ATOM    972  CE2 PHE   124      11.255  13.799  34.484  1.00 99.92           C
ATOM    973  CZ  PHE   124      11.379  12.581  33.859  1.00 99.92           C
ATOM    974  C   PHE   124      14.907  17.374  31.531  1.00 99.92           C
ATOM    975  O   PHE   124      15.527  17.562  30.492  1.00 99.92           O
ATOM    976  N   GLY   125      14.902  18.332  32.428  1.00 50.92           N
ATOM    977  CA  GLY   125      15.661  19.518  32.177  1.00 50.92           C
ATOM    978  C   GLY   125      17.160  19.290  32.254  1.00 50.92           C
ATOM    979  O   GLY   125      17.926  20.190  31.918  1.00 50.92           O
ATOM    980  N   LYS   126      17.609  18.158  32.841  1.00 86.47           N
ATOM    981  CA  LYS   126      19.001  17.843  33.110  1.00 86.47           C
ATOM    982  CB  LYS   126      19.134  16.559  33.951  1.00 86.47           C
ATOM    983  CG  LYS   126      20.528  16.273  34.521  1.00 86.47           C
ATOM    984  CD  LYS   126      20.937  17.171  35.695  1.00 86.47           C
ATOM    985  CE  LYS   126      22.192  16.692  36.433  1.00 86.47           C
ATOM    986  NZ  LYS   126      22.581  17.675  37.471  1.00 86.47           N
ATOM    987  C   LYS   126      19.844  17.645  31.867  1.00 86.47           C
ATOM    988  O   LYS   126      19.491  16.883  30.971  1.00 86.47           O
ATOM    989  N   PRO   127      20.995  18.295  31.827  1.00 60.28           N
ATOM    990  CA  PRO   127      21.912  18.199  30.699  1.00 60.28           C
ATOM    991  CD  PRO   127      21.101  19.587  32.489  1.00 60.28           C
ATOM    992  CB  PRO   127      22.877  19.370  30.838  1.00 60.28           C
ATOM    993  CG  PRO   127      22.070  20.417  31.629  1.00 60.28           C
ATOM    994  C   PRO   127      22.609  16.856  30.597  1.00 60.28           C
ATOM    995  O   PRO   127      22.858  16.246  31.635  1.00 60.28           O
ATOM    996  N   ILE   128      22.945  16.370  29.370  1.00144.52           N
ATOM    997  CA  ILE   128      23.384  14.999  29.304  1.00144.52           C
ATOM    998  CB  ILE   128      23.050  14.299  28.010  1.00144.52           C
ATOM    999  CG2 ILE   128      23.917  14.879  26.893  1.00144.52           C
ATOM   1000  CG1 ILE   128      23.199  12.772  28.172  1.00144.52           C
ATOM   1001  CD1 ILE   128      22.233  12.127  29.165  1.00144.52           C
ATOM   1002  C   ILE   128      24.750  14.581  29.818  1.00144.52           C
ATOM   1003  O   ILE   128      24.642  13.791  30.754  1.00144.52           O
ATOM   1004  N   PRO   129      26.028  14.836  29.533  1.00104.20           N
ATOM   1005  CA  PRO   129      26.724  15.496  28.432  1.00104.20           C
ATOM   1006  CD  PRO   129      26.892  14.773  30.704  1.00104.20           C
ATOM   1007  CB  PRO   129      28.030  16.035  29.015  1.00104.20           C
ATOM   1008  CG  PRO   129      28.298  15.142  30.228  1.00104.20           C
ATOM   1009  C   PRO   129      26.992  14.664  27.192  1.00104.20           C
ATOM   1010  O   PRO   129      27.797  15.118  26.379  1.00104.20           O
ATOM   1011  N   ILE   130      26.415  13.454  27.013  1.00 62.21           N
ATOM   1012  CA  ILE   130      26.814  12.627  25.895  1.00 62.21           C
ATOM   1013  CB  ILE   130      26.378  11.193  25.982  1.00 62.21           C
ATOM   1014  CG2 ILE   130      26.956  10.581  27.264  1.00 62.21           C
ATOM   1015  CG1 ILE   130      24.850  11.097  25.888  1.00 62.21           C
ATOM   1016  CD1 ILE   130      24.361   9.688  25.575  1.00 62.21           C
ATOM   1017  C   ILE   130      26.294  13.094  24.569  1.00 62.21           C
ATOM   1018  O   ILE   130      25.128  13.448  24.406  1.00 62.21           O
ATOM   1019  N   ASN   131      27.185  13.087  23.560  1.00 45.86           N
ATOM   1020  CA  ASN   131      26.784  13.436  22.228  1.00 45.86           C
ATOM   1021  CB  ASN   131      27.799  14.296  21.452  1.00 45.86           C
ATOM   1022  CG  ASN   131      29.094  13.537  21.222  1.00 45.86           C
ATOM   1023  OD1 ASN   131      29.464  12.612  21.942  1.00 45.86           O
ATOM   1024  ND2 ASN   131      29.826  13.971  20.160  1.00 45.86           N
ATOM   1025  C   ASN   131      26.492  12.191  21.464  1.00 45.86           C
ATOM   1026  O   ASN   131      26.402  11.099  22.023  1.00 45.86           O
ATOM   1027  N   LEU   132      26.305  12.351  20.142  1.00 40.00           N
ATOM   1028  CA  LEU   132      25.881  11.288  19.288  1.00 40.00           C
ATOM   1029  CB  LEU   132      25.622  11.769  17.852  1.00 40.00           C
ATOM   1030  CG  LEU   132      25.004  10.681  16.960  1.00 40.00           C
ATOM   1031  CD1 LEU   132      23.628  10.264  17.505  1.00 40.00           C
ATOM   1032  CD2 LEU   132      24.956  11.115  15.487  1.00 40.00           C
ATOM   1033  C   LEU   132      26.883  10.179  19.237  1.00 40.00           C
ATOM   1034  O   LEU   132      26.504   9.014  19.338  1.00 40.00           O
ATOM   1035  N   ILE   133      28.184  10.499  19.120  1.00 26.65           N
ATOM   1036  CA  ILE   133      29.160   9.457  18.936  1.00 26.65           C
ATOM   1037  CB  ILE   133      30.552   9.988  18.717  1.00 26.65           C
ATOM   1038  CG2 ILE   133      31.032  10.693  19.995  1.00 26.65           C
ATOM   1039  CG1 ILE   133      31.479   8.865  18.216  1.00 26.65           C
ATOM   1040  CD1 ILE   133      32.822   9.358  17.678  1.00 26.65           C
ATOM   1041  C   ILE   133      29.149   8.532  20.118  1.00 26.65           C
ATOM   1042  O   ILE   133      29.157   7.313  19.954  1.00 26.65           O
ATOM   1043  N   LEU   134      29.126   9.083  21.346  1.00 32.73           N
ATOM   1044  CA  LEU   134      29.115   8.261  22.521  1.00 32.73           C
ATOM   1045  CB  LEU   134      29.293   9.042  23.833  1.00 32.73           C
ATOM   1046  CG  LEU   134      29.277   8.130  25.074  1.00 32.73           C
ATOM   1047  CD1 LEU   134      30.438   7.128  25.055  1.00 32.73           C
ATOM   1048  CD2 LEU   134      29.242   8.951  26.371  1.00 32.73           C
ATOM   1049  C   LEU   134      27.819   7.523  22.627  1.00 32.73           C
ATOM   1050  O   LEU   134      27.795   6.384  23.084  1.00 32.73           O
ATOM   1051  N   ALA   135      26.696   8.158  22.234  1.00 15.62           N
ATOM   1052  CA  ALA   135      25.419   7.514  22.368  1.00 15.62           C
ATOM   1053  CB  ALA   135      24.247   8.382  21.872  1.00 15.62           C
ATOM   1054  C   ALA   135      25.420   6.276  21.537  1.00 15.62           C
ATOM   1055  O   ALA   135      24.965   5.224  21.981  1.00 15.62           O
ATOM   1056  N   VAL   136      25.958   6.366  20.307  1.00 17.23           N
ATOM   1057  CA  VAL   136      25.951   5.234  19.426  1.00 17.23           C
ATOM   1058  CB  VAL   136      26.587   5.518  18.096  1.00 17.23           C
ATOM   1059  CG1 VAL   136      26.590   4.211  17.282  1.00 17.23           C
ATOM   1060  CG2 VAL   136      25.848   6.689  17.425  1.00 17.23           C
ATOM   1061  C   VAL   136      26.753   4.140  20.047  1.00 17.23           C
ATOM   1062  O   VAL   136      26.326   2.988  20.057  1.00 17.23           O
ATOM   1063  N   VAL   137      27.937   4.474  20.597  1.00 25.26           N
ATOM   1064  CA  VAL   137      28.749   3.423  21.136  1.00 25.26           C
ATOM   1065  CB  VAL   137      30.118   3.832  21.621  1.00 25.26           C
ATOM   1066  CG1 VAL   137      30.914   4.381  20.429  1.00 25.26           C
ATOM   1067  CG2 VAL   137      30.005   4.788  22.815  1.00 25.26           C
ATOM   1068  C   VAL   137      28.022   2.789  22.273  1.00 25.26           C
ATOM   1069  O   VAL   137      28.053   1.571  22.433  1.00 25.26           O
ATOM   1070  N   ALA   138      27.332   3.604  23.091  1.00 16.59           N
ATOM   1071  CA  ALA   138      26.641   3.078  24.232  1.00 16.59           C
ATOM   1072  CB  ALA   138      25.930   4.169  25.048  1.00 16.59           C
ATOM   1073  C   ALA   138      25.590   2.117  23.772  1.00 16.59           C
ATOM   1074  O   ALA   138      25.435   1.040  24.347  1.00 16.59           O
ATOM   1075  N   GLU   139      24.839   2.471  22.710  1.00 30.57           N
ATOM   1076  CA  GLU   139      23.786   1.594  22.286  1.00 30.57           C
ATOM   1077  CB  GLU   139      22.913   2.145  21.137  1.00 30.57           C
ATOM   1078  CG  GLU   139      23.615   2.287  19.783  1.00 30.57           C
ATOM   1079  CD  GLU   139      22.540   2.537  18.730  1.00 30.57           C
ATOM   1080  OE1 GLU   139      21.350   2.237  19.019  1.00 30.57           O
ATOM   1081  OE2 GLU   139      22.892   3.031  17.625  1.00 30.57           O
ATOM   1082  C   GLU   139      24.384   0.309  21.811  1.00 30.57           C
ATOM   1083  O   GLU   139      23.909  -0.772  22.158  1.00 30.57           O
ATOM   1084  N   VAL   140      25.469   0.391  21.019  1.00 27.63           N
ATOM   1085  CA  VAL   140      26.062  -0.790  20.466  1.00 27.63           C
ATOM   1086  CB  VAL   140      27.271  -0.487  19.630  1.00 27.63           C
ATOM   1087  CG1 VAL   140      27.981  -1.810  19.294  1.00 27.63           C
ATOM   1088  CG2 VAL   140      26.832   0.319  18.397  1.00 27.63           C
ATOM   1089  C   VAL   140      26.542  -1.686  21.561  1.00 27.63           C
ATOM   1090  O   VAL   140      26.204  -2.868  21.603  1.00 27.63           O
ATOM   1091  N   VAL   141      27.342  -1.133  22.485  1.00 94.01           N
ATOM   1092  CA  VAL   141      27.926  -1.927  23.522  1.00 94.01           C
ATOM   1093  CB  VAL   141      28.851  -1.110  24.379  1.00 94.01           C
ATOM   1094  CG1 VAL   141      28.120   0.168  24.827  1.00 94.01           C
ATOM   1095  CG2 VAL   141      29.305  -1.980  25.559  1.00 94.01           C
ATOM   1096  C   VAL   141      26.868  -2.523  24.404  1.00 94.01           C
ATOM   1097  O   VAL   141      26.811  -3.741  24.573  1.00 94.01           O
ATOM   1098  N   LEU   142      25.974  -1.690  24.974  1.00 49.35           N
ATOM   1099  CA  LEU   142      25.050  -2.226  25.931  1.00 49.35           C
ATOM   1100  CB  LEU   142      24.108  -1.175  26.547  1.00 49.35           C
ATOM   1101  CG  LEU   142      24.768  -0.135  27.463  1.00 49.35           C
ATOM   1102  CD1 LEU   142      23.712   0.816  28.044  1.00 49.35           C
ATOM   1103  CD2 LEU   142      25.617  -0.801  28.555  1.00 49.35           C
ATOM   1104  C   LEU   142      24.102  -3.195  25.298  1.00 49.35           C
ATOM   1105  O   LEU   142      23.980  -4.338  25.736  1.00 49.35           O
ATOM   1106  N   LEU   143      23.406  -2.739  24.237  1.00 33.98           N
ATOM   1107  CA  LEU   143      22.363  -3.501  23.609  1.00 33.98           C
ATOM   1108  CB  LEU   143      21.637  -2.719  22.495  1.00 33.98           C
ATOM   1109  CG  LEU   143      20.514  -3.526  21.813  1.00 33.98           C
ATOM   1110  CD1 LEU   143      19.403  -3.879  22.812  1.00 33.98           C
ATOM   1111  CD2 LEU   143      19.971  -2.813  20.562  1.00 33.98           C
ATOM   1112  C   LEU   143      22.940  -4.705  22.967  1.00 33.98           C
ATOM   1113  O   LEU   143      22.423  -5.811  23.106  1.00 33.98           O
ATOM   1114  N   GLY   144      24.054  -4.510  22.250  1.00  8.10           N
ATOM   1115  CA  GLY   144      24.625  -5.606  21.537  1.00  8.10           C
ATOM   1116  C   GLY   144      25.039  -6.651  22.516  1.00  8.10           C
ATOM   1117  O   GLY   144      24.844  -7.843  22.283  1.00  8.10           O
ATOM   1118  N   GLY   145      25.639  -6.232  23.645  1.00  8.15           N
ATOM   1119  CA  GLY   145      26.086  -7.193  24.605  1.00  8.15           C
ATOM   1120  C   GLY   145      24.899  -7.919  25.128  1.00  8.15           C
ATOM   1121  O   GLY   145      24.914  -9.141  25.262  1.00  8.15           O
ATOM   1122  N   ALA   146      23.817  -7.180  25.424  1.00 17.06           N
ATOM   1123  CA  ALA   146      22.670  -7.815  25.993  1.00 17.06           C
ATOM   1124  CB  ALA   146      21.531  -6.829  26.316  1.00 17.06           C
ATOM   1125  C   ALA   146      22.123  -8.816  25.028  1.00 17.06           C
ATOM   1126  O   ALA   146      21.769  -9.928  25.415  1.00 17.06           O
ATOM   1127  N   GLU   147      22.039  -8.447  23.739  1.00 42.71           N
ATOM   1128  CA  GLU   147      21.438  -9.321  22.778  1.00 42.71           C
ATOM   1129  CB  GLU   147      21.148  -8.614  21.447  1.00 42.71           C
ATOM   1130  CG  GLU   147      20.101  -7.519  21.663  1.00 42.71           C
ATOM   1131  CD  GLU   147      19.427  -7.181  20.349  1.00 42.71           C
ATOM   1132  OE1 GLU   147      20.074  -7.357  19.283  1.00 42.71           O
ATOM   1133  OE2 GLU   147      18.245  -6.744  20.397  1.00 42.71           O
ATOM   1134  C   GLU   147      22.278 -10.545  22.552  1.00 42.71           C
ATOM   1135  O   GLU   147      21.734 -11.642  22.429  1.00 42.71           O
ATOM   1136  N   TYR   148      23.620 -10.410  22.487  1.00 62.79           N
ATOM   1137  CA  TYR   148      24.418 -11.578  22.237  1.00 62.79           C
ATOM   1138  CB  TYR   148      25.874 -11.309  21.766  1.00 62.79           C
ATOM   1139  CG  TYR   148      26.894 -10.957  22.802  1.00 62.79           C
ATOM   1140  CD1 TYR   148      27.050  -9.676  23.279  1.00 62.79           C
ATOM   1141  CD2 TYR   148      27.729 -11.943  23.274  1.00 62.79           C
ATOM   1142  CE1 TYR   148      28.020  -9.393  24.217  1.00 62.79           C
ATOM   1143  CE2 TYR   148      28.700 -11.666  24.207  1.00 62.79           C
ATOM   1144  CZ  TYR   148      28.850 -10.388  24.684  1.00 62.79           C
ATOM   1145  OH  TYR   148      29.850 -10.109  25.641  1.00 62.79           O
ATOM   1146  C   TYR   148      24.341 -12.492  23.425  1.00 62.79           C
ATOM   1147  O   TYR   148      24.341 -13.713  23.283  1.00 62.79           O
ATOM   1148  N   TYR   149      24.281 -11.926  24.645  1.00 39.45           N
ATOM   1149  CA  TYR   149      24.097 -12.749  25.809  1.00 39.45           C
ATOM   1150  CB  TYR   149      24.047 -11.981  27.138  1.00 39.45           C
ATOM   1151  CG  TYR   149      25.441 -11.711  27.575  1.00 39.45           C
ATOM   1152  CD1 TYR   149      26.133 -12.698  28.239  1.00 39.45           C
ATOM   1153  CD2 TYR   149      26.054 -10.507  27.346  1.00 39.45           C
ATOM   1154  CE1 TYR   149      27.420 -12.491  28.665  1.00 39.45           C
ATOM   1155  CE2 TYR   149      27.345 -10.291  27.769  1.00 39.45           C
ATOM   1156  CZ  TYR   149      28.029 -11.284  28.429  1.00 39.45           C
ATOM   1157  OH  TYR   149      29.352 -11.078  28.868  1.00 39.45           O
ATOM   1158  C   TYR   149      22.779 -13.425  25.679  1.00 39.45           C
ATOM   1159  O   TYR   149      22.613 -14.583  26.063  1.00 39.45           O
ATOM   1160  N   ARG   150      21.792 -12.699  25.135  1.00 98.15           N
ATOM   1161  CA  ARG   150      20.489 -13.269  25.043  1.00 98.15           C
ATOM   1162  CB  ARG   150      19.485 -12.351  24.323  1.00 98.15           C
ATOM   1163  CG  ARG   150      19.077 -11.095  25.095  1.00 98.15           C
ATOM   1164  CD  ARG   150      18.283 -10.114  24.226  1.00 98.15           C
ATOM   1165  NE  ARG   150      17.275 -10.913  23.468  1.00 98.15           N
ATOM   1166  CZ  ARG   150      16.218 -10.316  22.842  1.00 98.15           C
ATOM   1167  NH1 ARG   150      16.092  -8.958  22.844  1.00 98.15           N
ATOM   1168  NH2 ARG   150      15.276 -11.085  22.216  1.00 98.15           N
ATOM   1169  C   ARG   150      20.580 -14.518  24.234  1.00 98.15           C
ATOM   1170  O   ARG   150      19.957 -15.521  24.575  1.00 98.15           O
ATOM   1171  N   ILE   151      21.326 -14.486  23.112  1.00 46.87           N
ATOM   1172  CA  ILE   151      21.426 -15.688  22.343  1.00 46.87           C
ATOM   1173  CB  ILE   151      22.128 -15.451  21.034  1.00 46.87           C
ATOM   1174  CG2 ILE   151      22.340 -16.808  20.345  1.00 46.87           C
ATOM   1175  CG1 ILE   151      21.372 -14.426  20.167  1.00 46.87           C
ATOM   1176  CD1 ILE   151      22.217 -13.872  19.019  1.00 46.87           C
ATOM   1177  C   ILE   151      22.244 -16.714  23.075  1.00 46.87           C
ATOM   1178  O   ILE   151      21.780 -17.813  23.375  1.00 46.87           O
ATOM   1179  N   THR   152      23.507 -16.349  23.369  1.00 60.18           N
ATOM   1180  CA  THR   152      24.493 -17.251  23.896  1.00 60.18           C
ATOM   1181  CB  THR   152      25.884 -16.732  23.668  1.00 60.18           C
ATOM   1182  OG1 THR   152      26.073 -15.498  24.344  1.00 60.18           O
ATOM   1183  CG2 THR   152      26.085 -16.512  22.166  1.00 60.18           C
ATOM   1184  C   THR   152      24.440 -17.589  25.350  1.00 60.18           C
ATOM   1185  O   THR   152      24.335 -18.754  25.732  1.00 60.18           O
ATOM   1186  N   ASN   153      24.499 -16.557  26.201  1.00 48.43           N
ATOM   1187  CA  ASN   153      24.747 -16.794  27.589  1.00 48.43           C
ATOM   1188  CB  ASN   153      25.434 -15.595  28.264  1.00 48.43           C
ATOM   1189  CG  ASN   153      26.275 -16.070  29.444  1.00 48.43           C
ATOM   1190  OD1 ASN   153      25.794 -16.536  30.474  1.00 48.43           O
ATOM   1191  ND2 ASN   153      27.618 -15.943  29.279  1.00 48.43           N
ATOM   1192  C   ASN   153      23.449 -17.038  28.275  1.00 48.43           C
ATOM   1193  O   ASN   153      22.374 -16.939  27.687  1.00 48.43           O
ATOM   1194  N   GLY   154      23.527 -17.428  29.555  1.00 22.51           N
ATOM   1195  CA  GLY   154      22.307 -17.565  30.268  1.00 22.51           C
ATOM   1196  C   GLY   154      22.410 -18.653  31.263  1.00 22.51           C
ATOM   1197  O   GLY   154      23.423 -19.341  31.377  1.00 22.51           O
ATOM   1198  N   LEU   155      21.328 -18.779  32.048  1.00 47.76           N
ATOM   1199  CA  LEU   155      21.250 -19.769  33.067  1.00 47.76           C
ATOM   1200  CB  LEU   155      20.021 -19.552  33.954  1.00 47.76           C
ATOM   1201  CG  LEU   155      20.061 -20.347  35.262  1.00 47.76           C
ATOM   1202  CD1 LEU   155      21.268 -19.929  36.118  1.00 47.76           C
ATOM   1203  CD2 LEU   155      18.739 -20.190  36.020  1.00 47.76           C
ATOM   1204  C   LEU   155      21.166 -21.113  32.411  1.00 47.76           C
ATOM   1205  O   LEU   155      21.938 -22.017  32.728  1.00 47.76           O
ATOM   1206  N   ASP   156      20.230 -21.272  31.453  1.00 51.02           N
ATOM   1207  CA  ASP   156      20.086 -22.516  30.752  1.00 51.02           C
ATOM   1208  CB  ASP   156      19.049 -23.490  31.341  1.00 51.02           C
ATOM   1209  CG  ASP   156      19.711 -24.260  32.475  1.00 51.02           C
ATOM   1210  OD1 ASP   156      20.757 -24.912  32.210  1.00 51.02           O
ATOM   1211  OD2 ASP   156      19.173 -24.224  33.614  1.00 51.02           O
ATOM   1212  C   ASP   156      19.681 -22.217  29.353  1.00 51.02           C
ATOM   1213  O   ASP   156      19.013 -21.224  29.081  1.00 51.02           O
ATOM   1214  N   LEU   157      20.107 -23.091  28.425  1.00107.29           N
ATOM   1215  CA  LEU   157      19.831 -22.902  27.035  1.00107.29           C
ATOM   1216  CB  LEU   157      20.871 -23.571  26.130  1.00107.29           C
ATOM   1217  CG  LEU   157      21.145 -25.044  26.474  1.00107.29           C
ATOM   1218  CD1 LEU   157      19.933 -25.944  26.190  1.00107.29           C
ATOM   1219  CD2 LEU   157      22.428 -25.521  25.787  1.00107.29           C
ATOM   1220  C   LEU   157      18.470 -23.428  26.678  1.00107.29           C
ATOM   1221  O   LEU   157      17.887 -24.262  27.370  1.00107.29           O
ATOM   1222  N   GLU   158      17.958 -22.908  25.541  1.00 72.01           N
ATOM   1223  CA  GLU   158      16.723 -23.220  24.875  1.00 72.01           C
ATOM   1224  CB  GLU   158      16.545 -24.728  24.686  1.00 72.01           C
ATOM   1225  CG  GLU   158      17.561 -25.334  23.719  1.00 72.01           C
ATOM   1226  CD  GLU   158      17.365 -26.835  23.785  1.00 72.01           C
ATOM   1227  OE1 GLU   158      16.602 -27.272  24.688  1.00 72.01           O
ATOM   1228  OE2 GLU   158      17.962 -27.563  22.950  1.00 72.01           O
ATOM   1229  C   GLU   158      15.503 -22.668  25.554  1.00 72.01           C
ATOM   1230  O   GLU   158      14.391 -22.971  25.123  1.00 72.01           O
ATOM   1231  N   ASP   159      15.618 -21.879  26.639  1.00 87.20           N
ATOM   1232  CA  ASP   159      14.397 -21.263  27.083  1.00 87.20           C
ATOM   1233  CB  ASP   159      14.396 -20.957  28.596  1.00 87.20           C
ATOM   1234  CG  ASP   159      15.745 -20.385  28.999  1.00 87.20           C
ATOM   1235  OD1 ASP   159      16.429 -19.783  28.130  1.00 87.20           O
ATOM   1236  OD2 ASP   159      16.129 -20.587  30.184  1.00 87.20           O
ATOM   1237  C   ASP   159      14.029 -20.109  26.188  1.00 87.20           C
ATOM   1238  O   ASP   159      12.961 -20.091  25.579  1.00 87.20           O
ATOM   1239  N   LYS   160      14.933 -19.119  26.091  1.00112.74           N
ATOM   1240  CA  LYS   160      14.952 -18.065  25.112  1.00112.74           C
ATOM   1241  CB  LYS   160      14.986 -18.678  23.708  1.00112.74           C
ATOM   1242  CG  LYS   160      14.834 -17.688  22.556  1.00112.74           C
ATOM   1243  CD  LYS   160      15.102 -18.323  21.192  1.00112.74           C
ATOM   1244  CE  LYS   160      14.451 -17.578  20.024  1.00112.74           C
ATOM   1245  NZ  LYS   160      15.308 -16.459  19.576  1.00112.74           N
ATOM   1246  C   LYS   160      13.836 -17.052  25.166  1.00112.74           C
ATOM   1247  O   LYS   160      14.040 -15.911  24.753  1.00112.74           O
ATOM   1248  N   PHE   161      12.619 -17.440  25.590  1.00 83.50           N
ATOM   1249  CA  PHE   161      11.508 -16.526  25.650  1.00 83.50           C
ATOM   1250  CB  PHE   161      10.187 -17.229  25.288  1.00 83.50           C
ATOM   1251  CG  PHE   161      10.208 -17.535  23.830  1.00 83.50           C
ATOM   1252  CD1 PHE   161      11.164 -18.376  23.310  1.00 83.50           C
ATOM   1253  CD2 PHE   161       9.251 -17.007  22.991  1.00 83.50           C
ATOM   1254  CE1 PHE   161      11.181 -18.662  21.964  1.00 83.50           C
ATOM   1255  CE2 PHE   161       9.264 -17.295  21.646  1.00 83.50           C
ATOM   1256  CZ  PHE   161      10.233 -18.121  21.129  1.00 83.50           C
ATOM   1257  C   PHE   161      11.262 -15.772  26.931  1.00 83.50           C
ATOM   1258  O   PHE   161      10.934 -14.583  26.899  1.00 83.50           O
ATOM   1259  N   HIS   162      11.326 -16.477  28.077  1.00 59.42           N
ATOM   1260  CA  HIS   162      11.002 -15.871  29.341  1.00 59.42           C
ATOM   1261  ND1 HIS   162       8.130 -14.236  29.248  1.00 59.42           N
ATOM   1262  CG  HIS   162       8.479 -15.565  29.125  1.00 59.42           C
ATOM   1263  CB  HIS   162       9.596 -16.218  29.880  1.00 59.42           C
ATOM   1264  NE2 HIS   162       6.721 -15.126  27.777  1.00 59.42           N
ATOM   1265  CD2 HIS   162       7.606 -16.093  28.222  1.00 59.42           C
ATOM   1266  CE1 HIS   162       7.077 -14.031  28.421  1.00 59.42           C
ATOM   1267  C   HIS   162      11.971 -16.362  30.365  1.00 59.42           C
ATOM   1268  O   HIS   162      11.722 -17.347  31.058  1.00 59.42           O
ATOM   1269  N   PRO   163      13.080 -15.695  30.470  1.00 74.42           N
ATOM   1270  CA  PRO   163      14.090 -16.104  31.400  1.00 74.42           C
ATOM   1271  CD  PRO   163      13.610 -14.866  29.397  1.00 74.42           C
ATOM   1272  CB  PRO   163      15.305 -15.229  31.109  1.00 74.42           C
ATOM   1273  CG  PRO   163      15.130 -14.844  29.629  1.00 74.42           C
ATOM   1274  C   PRO   163      13.658 -16.095  32.834  1.00 74.42           C
ATOM   1275  O   PRO   163      13.695 -17.134  33.492  1.00 74.42           O
ATOM   1276  N   GLY   164      13.288 -14.909  33.343  1.00 41.98           N
ATOM   1277  CA  GLY   164      12.651 -14.737  34.614  1.00 41.98           C
ATOM   1278  C   GLY   164      13.499 -14.909  35.835  1.00 41.98           C
ATOM   1279  O   GLY   164      13.000 -14.653  36.928  1.00 41.98           O
ATOM   1280  N   GLY   165      14.763 -15.369  35.751  1.00 48.52           N
ATOM   1281  CA  GLY   165      15.414 -15.541  37.024  1.00 48.52           C
ATOM   1282  C   GLY   165      15.676 -14.224  37.700  1.00 48.52           C
ATOM   1283  O   GLY   165      15.075 -13.917  38.727  1.00 48.52           O
ATOM   1284  N   PRO   166      16.568 -13.432  37.160  1.00 67.74           N
ATOM   1285  CA  PRO   166      16.809 -12.141  37.755  1.00 67.74           C
ATOM   1286  CD  PRO   166      17.790 -13.993  36.605  1.00 67.74           C
ATOM   1287  CB  PRO   166      18.214 -11.720  37.345  1.00 67.74           C
ATOM   1288  CG  PRO   166      18.920 -13.051  37.057  1.00 67.74           C
ATOM   1289  C   PRO   166      15.800 -11.216  37.196  1.00 67.74           C
ATOM   1290  O   PRO   166      15.582 -10.138  37.747  1.00 67.74           O
ATOM   1291  N   PHE   167      15.204 -11.619  36.064  1.00 58.13           N
ATOM   1292  CA  PHE   167      14.272 -10.784  35.397  1.00 58.13           C
ATOM   1293  CB  PHE   167      13.803 -11.286  34.011  1.00 58.13           C
ATOM   1294  CG  PHE   167      14.773 -10.878  32.944  1.00 58.13           C
ATOM   1295  CD1 PHE   167      14.801  -9.564  32.523  1.00 58.13           C
ATOM   1296  CD2 PHE   167      15.622 -11.776  32.331  1.00 58.13           C
ATOM   1297  CE1 PHE   167      15.666  -9.148  31.536  1.00 58.13           C
ATOM   1298  CE2 PHE   167      16.491 -11.364  31.342  1.00 58.13           C
ATOM   1299  CZ  PHE   167      16.517 -10.048  30.944  1.00 58.13           C
ATOM   1300  C   PHE   167      13.083 -10.605  36.262  1.00 58.13           C
ATOM   1301  O   PHE   167      12.445  -9.558  36.215  1.00 58.13           O
ATOM   1302  N   ASP   168      12.720 -11.640  37.030  1.00 60.61           N
ATOM   1303  CA  ASP   168      11.574 -11.483  37.869  1.00 60.61           C
ATOM   1304  CB  ASP   168      10.553 -12.577  37.596  1.00 60.61           C
ATOM   1305  CG  ASP   168       9.909 -12.051  36.329  1.00 60.61           C
ATOM   1306  OD1 ASP   168       9.538 -10.848  36.371  1.00 60.61           O
ATOM   1307  OD2 ASP   168       9.746 -12.815  35.342  1.00 60.61           O
ATOM   1308  C   ASP   168      12.003 -11.449  39.302  1.00 60.61           C
ATOM   1309  O   ASP   168      12.258 -12.467  39.941  1.00 60.61           O
ATOM   1310  N   PRO   169      12.167 -10.248  39.778  1.00 71.45           N
ATOM   1311  CA  PRO   169      12.494 -10.096  41.162  1.00 71.45           C
ATOM   1312  CD  PRO   169      12.893  -9.275  38.975  1.00 71.45           C
ATOM   1313  CB  PRO   169      13.167  -8.728  41.294  1.00 71.45           C
ATOM   1314  CG  PRO   169      13.815  -8.501  39.923  1.00 71.45           C
ATOM   1315  C   PRO   169      11.353 -10.304  42.112  1.00 71.45           C
ATOM   1316  O   PRO   169      11.649 -10.465  43.294  1.00 71.45           O
ATOM   1317  N   LEU   170      10.064 -10.303  41.682  1.00 93.07           N
ATOM   1318  CA  LEU   170       9.136 -10.316  42.778  1.00 93.07           C
ATOM   1319  CB  LEU   170       8.711  -8.906  43.196  1.00 93.07           C
ATOM   1320  CG  LEU   170       9.792  -8.121  43.945  1.00 93.07           C
ATOM   1321  CD1 LEU   170       9.353  -6.668  44.191  1.00 93.07           C
ATOM   1322  CD2 LEU   170      10.173  -8.836  45.255  1.00 93.07           C
ATOM   1323  C   LEU   170       7.851 -11.081  42.616  1.00 93.07           C
ATOM   1324  O   LEU   170       6.789 -10.493  42.421  1.00 93.07           O
ATOM   1325  N   GLY   171       7.938 -12.415  42.720  1.00 48.95           N
ATOM   1326  CA  GLY   171       6.888 -13.364  43.000  1.00 48.95           C
ATOM   1327  C   GLY   171       5.746 -13.499  42.020  1.00 48.95           C
ATOM   1328  O   GLY   171       4.877 -14.340  42.220  1.00 48.95           O
ATOM   1329  N   LEU   172       5.681 -12.719  40.937  1.00 78.10           N
ATOM   1330  CA  LEU   172       4.572 -12.896  40.044  1.00 78.10           C
ATOM   1331  CB  LEU   172       4.297 -11.693  39.137  1.00 78.10           C
ATOM   1332  CG  LEU   172       3.492 -10.624  39.893  1.00 78.10           C
ATOM   1333  CD1 LEU   172       3.146  -9.430  38.992  1.00 78.10           C
ATOM   1334  CD2 LEU   172       2.249 -11.253  40.554  1.00 78.10           C
ATOM   1335  C   LEU   172       4.523 -14.157  39.190  1.00 78.10           C
ATOM   1336  O   LEU   172       3.598 -14.956  39.312  1.00 78.10           O
ATOM   1337  N   ALA   173       5.535 -14.357  38.325  1.00 69.82           N
ATOM   1338  CA  ALA   173       5.755 -15.329  37.266  1.00 69.82           C
ATOM   1339  CB  ALA   173       6.907 -14.919  36.337  1.00 69.82           C
ATOM   1340  C   ALA   173       6.061 -16.744  37.709  1.00 69.82           C
ATOM   1341  O   ALA   173       6.063 -17.640  36.868  1.00 69.82           O
ATOM   1342  N   ASN   174       6.512 -17.001  38.951  1.00 43.22           N
ATOM   1343  CA  ASN   174       6.822 -18.375  39.285  1.00 43.22           C
ATOM   1344  CB  ASN   174       7.374 -18.668  40.687  1.00 43.22           C
ATOM   1345  CG  ASN   174       7.894 -20.106  40.773  1.00 43.22           C
ATOM   1346  OD1 ASN   174       7.821 -20.889  39.825  1.00 43.22           O
ATOM   1347  ND2 ASN   174       8.435 -20.473  41.965  1.00 43.22           N
ATOM   1348  C   ASN   174       5.586 -19.217  39.158  1.00 43.22           C
ATOM   1349  O   ASN   174       5.654 -20.331  38.645  1.00 43.22           O
ATOM   1350  N   ASP   175       4.443 -18.718  39.624  1.00 44.43           N
ATOM   1351  CA  ASP   175       3.278 -19.546  39.533  1.00 44.43           C
ATOM   1352  CB  ASP   175       2.121 -19.043  40.403  1.00 44.43           C
ATOM   1353  CG  ASP   175       1.085 -20.142  40.459  1.00 44.43           C
ATOM   1354  OD1 ASP   175       1.475 -21.326  40.630  1.00 44.43           O
ATOM   1355  OD2 ASP   175      -0.123 -19.809  40.342  1.00 44.43           O
ATOM   1356  C   ASP   175       2.812 -19.546  38.118  1.00 44.43           C
ATOM   1357  O   ASP   175       2.512 -18.491  37.561  1.00 44.43           O
ATOM   1358  N   PRO   176       2.732 -20.711  37.532  1.00 59.14           N
ATOM   1359  CA  PRO   176       2.308 -20.876  36.170  1.00 59.14           C
ATOM   1360  CD  PRO   176       2.825 -21.973  38.242  1.00 59.14           C
ATOM   1361  CB  PRO   176       2.332 -22.383  35.909  1.00 59.14           C
ATOM   1362  CG  PRO   176       2.165 -23.002  37.308  1.00 59.14           C
ATOM   1363  C   PRO   176       0.975 -20.270  35.829  1.00 59.14           C
ATOM   1364  O   PRO   176       0.841 -19.718  34.738  1.00 59.14           O
ATOM   1365  N   ASP   177      -0.042 -20.373  36.708  1.00 30.73           N
ATOM   1366  CA  ASP   177      -1.330 -19.838  36.392  1.00 30.73           C
ATOM   1367  CB  ASP   177      -2.355 -20.137  37.503  1.00 30.73           C
ATOM   1368  CG  ASP   177      -2.549 -21.644  37.580  1.00 30.73           C
ATOM   1369  OD1 ASP   177      -2.923 -22.254  36.543  1.00 30.73           O
ATOM   1370  OD2 ASP   177      -2.306 -22.211  38.678  1.00 30.73           O
ATOM   1371  C   ASP   177      -1.239 -18.352  36.305  1.00 30.73           C
ATOM   1372  O   ASP   177      -1.779 -17.731  35.391  1.00 30.73           O
ATOM   1373  N   GLN   178      -0.552 -17.745  37.285  1.00 32.59           N
ATOM   1374  CA  GLN   178      -0.403 -16.322  37.330  1.00 32.59           C
ATOM   1375  CB  GLN   178       0.313 -15.839  38.605  1.00 32.59           C
ATOM   1376  CG  GLN   178       0.631 -14.342  38.601  1.00 32.59           C
ATOM   1377  CD  GLN   178      -0.641 -13.595  38.236  1.00 32.59           C
ATOM   1378  OE1 GLN   178      -0.729 -12.951  37.191  1.00 32.59           O
ATOM   1379  NE2 GLN   178      -1.668 -13.695  39.118  1.00 32.59           N
ATOM   1380  C   GLN   178       0.432 -15.906  36.170  1.00 32.59           C
ATOM   1381  O   GLN   178       0.196 -14.866  35.557  1.00 32.59           O
ATOM   1382  N   ALA   179       1.455 -16.717  35.858  1.00 20.51           N
ATOM   1383  CA  ALA   179       2.388 -16.397  34.824  1.00 20.51           C
ATOM   1384  CB  ALA   179       3.517 -17.433  34.711  1.00 20.51           C
ATOM   1385  C   ALA   179       1.682 -16.372  33.505  1.00 20.51           C
ATOM   1386  O   ALA   179       1.876 -15.465  32.698  1.00 20.51           O
ATOM   1387  N   ALA   180       0.820 -17.373  33.262  1.00 19.07           N
ATOM   1388  CA  ALA   180       0.158 -17.516  32.001  1.00 19.07           C
ATOM   1389  CB  ALA   180      -0.708 -18.785  31.949  1.00 19.07           C
ATOM   1390  C   ALA   180      -0.739 -16.342  31.760  1.00 19.07           C
ATOM   1391  O   ALA   180      -0.856 -15.859  30.638  1.00 19.07           O
ATOM   1392  N   ILE   181      -1.446 -15.878  32.803  1.00 29.22           N
ATOM   1393  CA  ILE   181      -2.321 -14.757  32.654  1.00 29.22           C
ATOM   1394  CB  ILE   181      -3.184 -14.573  33.868  1.00 29.22           C
ATOM   1395  CG2 ILE   181      -4.075 -13.337  33.659  1.00 29.22           C
ATOM   1396  CG1 ILE   181      -3.991 -15.865  34.100  1.00 29.22           C
ATOM   1397  CD1 ILE   181      -4.620 -15.972  35.486  1.00 29.22           C
ATOM   1398  C   ILE   181      -1.486 -13.538  32.386  1.00 29.22           C
ATOM   1399  O   ILE   181      -1.818 -12.705  31.546  1.00 29.22           O
ATOM   1400  N   LEU   182      -0.361 -13.393  33.104  1.00 44.53           N
ATOM   1401  CA  LEU   182       0.492 -12.256  32.889  1.00 44.53           C
ATOM   1402  CB  LEU   182       1.588 -12.057  33.946  1.00 44.53           C
ATOM   1403  CG  LEU   182       1.028 -11.512  35.276  1.00 44.53           C
ATOM   1404  CD1 LEU   182       2.163 -11.187  36.255  1.00 44.53           C
ATOM   1405  CD2 LEU   182       0.085 -10.316  35.051  1.00 44.53           C
ATOM   1406  C   LEU   182       1.103 -12.316  31.530  1.00 44.53           C
ATOM   1407  O   LEU   182       1.364 -11.274  30.932  1.00 44.53           O
ATOM   1408  N   LYS   183       1.388 -13.527  31.013  1.00 28.91           N
ATOM   1409  CA  LYS   183       1.954 -13.635  29.700  1.00 28.91           C
ATOM   1410  CB  LYS   183       2.335 -15.068  29.288  1.00 28.91           C
ATOM   1411  CG  LYS   183       3.588 -15.596  29.988  1.00 28.91           C
ATOM   1412  CD  LYS   183       3.896 -17.067  29.697  1.00 28.91           C
ATOM   1413  CE  LYS   183       5.263 -17.495  30.232  1.00 28.91           C
ATOM   1414  NZ  LYS   183       5.580 -18.871  29.792  1.00 28.91           N
ATOM   1415  C   LYS   183       0.964 -13.112  28.707  1.00 28.91           C
ATOM   1416  O   LYS   183       1.356 -12.430  27.762  1.00 28.91           O
ATOM   1417  N   VAL   184      -0.342 -13.423  28.877  1.00 32.94           N
ATOM   1418  CA  VAL   184      -1.291 -12.902  27.937  1.00 32.94           C
ATOM   1419  CB  VAL   184      -2.688 -13.476  27.985  1.00 32.94           C
ATOM   1420  CG1 VAL   184      -2.605 -14.947  27.562  1.00 32.94           C
ATOM   1421  CG2 VAL   184      -3.331 -13.273  29.357  1.00 32.94           C
ATOM   1422  C   VAL   184      -1.334 -11.418  28.072  1.00 32.94           C
ATOM   1423  O   VAL   184      -1.414 -10.700  27.078  1.00 32.94           O
ATOM   1424  N   LYS   185      -1.245 -10.909  29.311  1.00 27.94           N
ATOM   1425  CA  LYS   185      -1.301  -9.489  29.521  1.00 27.94           C
ATOM   1426  CB  LYS   185      -1.326  -9.102  31.007  1.00 27.94           C
ATOM   1427  CG  LYS   185      -2.660  -9.499  31.640  1.00 27.94           C
ATOM   1428  CD  LYS   185      -2.684  -9.439  33.165  1.00 27.94           C
ATOM   1429  CE  LYS   185      -4.073  -9.725  33.740  1.00 27.94           C
ATOM   1430  NZ  LYS   185      -4.054  -9.649  35.218  1.00 27.94           N
ATOM   1431  C   LYS   185      -0.141  -8.834  28.846  1.00 27.94           C
ATOM   1432  O   LYS   185      -0.281  -7.741  28.297  1.00 27.94           O
ATOM   1433  N   GLU   186       1.040  -9.477  28.874  1.00 39.67           N
ATOM   1434  CA  GLU   186       2.205  -8.892  28.274  1.00 39.67           C
ATOM   1435  CB  GLU   186       3.492  -9.700  28.501  1.00 39.67           C
ATOM   1436  CG  GLU   186       4.120  -9.501  29.878  1.00 39.67           C
ATOM   1437  CD  GLU   186       5.532 -10.055  29.803  1.00 39.67           C
ATOM   1438  OE1 GLU   186       6.357  -9.447  29.068  1.00 39.67           O
ATOM   1439  OE2 GLU   186       5.804 -11.088  30.470  1.00 39.67           O
ATOM   1440  C   GLU   186       2.060  -8.769  26.795  1.00 39.67           C
ATOM   1441  O   GLU   186       2.330  -7.715  26.222  1.00 39.67           O
ATOM   1442  N   ILE   187       1.633  -9.855  26.134  1.00 47.48           N
ATOM   1443  CA  ILE   187       1.532  -9.853  24.708  1.00 47.48           C
ATOM   1444  CB  ILE   187       1.396 -11.222  24.129  1.00 47.48           C
ATOM   1445  CG2 ILE   187       2.650 -12.002  24.553  1.00 47.48           C
ATOM   1446  CG1 ILE   187       0.103 -11.910  24.552  1.00 47.48           C
ATOM   1447  CD1 ILE   187      -0.070 -13.198  23.766  1.00 47.48           C
ATOM   1448  C   ILE   187       0.439  -8.933  24.258  1.00 47.48           C
ATOM   1449  O   ILE   187       0.541  -8.336  23.189  1.00 47.48           O
ATOM   1450  N   LYS   188      -0.664  -8.839  25.027  1.00107.02           N
ATOM   1451  CA  LYS   188      -1.769  -7.979  24.684  1.00107.02           C
ATOM   1452  CB  LYS   188      -2.914  -8.058  25.712  1.00107.02           C
ATOM   1453  CG  LYS   188      -3.532  -9.448  25.873  1.00107.02           C
ATOM   1454  CD  LYS   188      -4.153 -10.017  24.599  1.00107.02           C
ATOM   1455  CE  LYS   188      -4.560 -11.484  24.742  1.00107.02           C
ATOM   1456  NZ  LYS   188      -3.366 -12.308  25.032  1.00107.02           N
ATOM   1457  C   LYS   188      -1.315  -6.559  24.698  1.00107.02           C
ATOM   1458  O   LYS   188      -1.521  -5.824  23.738  1.00107.02           O
ATOM   1459  N   ASN   189      -0.647  -6.147  25.789  1.00 32.46           N
ATOM   1460  CA  ASN   189      -0.191  -4.795  25.878  1.00 32.46           C
ATOM   1461  CB  ASN   189       0.606  -4.501  27.150  1.00 32.46           C
ATOM   1462  CG  ASN   189       1.125  -3.081  27.002  1.00 32.46           C
ATOM   1463  OD1 ASN   189       2.183  -2.829  26.426  1.00 32.46           O
ATOM   1464  ND2 ASN   189       0.333  -2.112  27.531  1.00 32.46           N
ATOM   1465  C   ASN   189       0.752  -4.594  24.743  1.00 32.46           C
ATOM   1466  O   ASN   189       0.839  -3.510  24.169  1.00 32.46           O
ATOM   1467  N   GLY   190       1.516  -5.650  24.419  1.00 15.32           N
ATOM   1468  CA  GLY   190       2.489  -5.576  23.373  1.00 15.32           C
ATOM   1469  C   GLY   190       1.843  -5.364  22.036  1.00 15.32           C
ATOM   1470  O   GLY   190       2.341  -4.583  21.227  1.00 15.32           O
ATOM   1471  N   ARG   191       0.739  -6.082  21.752  1.00 67.48           N
ATOM   1472  CA  ARG   191       0.071  -5.961  20.486  1.00 67.48           C
ATOM   1473  CB  ARG   191      -1.130  -6.910  20.336  1.00 67.48           C
ATOM   1474  CG  ARG   191      -0.765  -8.394  20.320  1.00 67.48           C
ATOM   1475  CD  ARG   191      -1.944  -9.289  19.935  1.00 67.48           C
ATOM   1476  NE  ARG   191      -1.432 -10.682  19.850  1.00 67.48           N
ATOM   1477  CZ  ARG   191      -1.446 -11.480  20.956  1.00 67.48           C
ATOM   1478  NH1 ARG   191      -1.972 -11.020  22.129  1.00 67.48           N
ATOM   1479  NH2 ARG   191      -0.938 -12.743  20.879  1.00 67.48           N
ATOM   1480  C   ARG   191      -0.485  -4.582  20.375  1.00 67.48           C
ATOM   1481  O   ARG   191      -0.419  -3.965  19.312  1.00 67.48           O
ATOM   1482  N   LEU   192      -1.062  -4.064  21.475  1.00 67.65           N
ATOM   1483  CA  LEU   192      -1.628  -2.749  21.435  1.00 67.65           C
ATOM   1484  CB  LEU   192      -2.245  -2.278  22.768  1.00 67.65           C
ATOM   1485  CG  LEU   192      -3.663  -2.800  23.060  1.00 67.65           C
ATOM   1486  CD1 LEU   192      -4.685  -2.187  22.089  1.00 67.65           C
ATOM   1487  CD2 LEU   192      -3.720  -4.330  23.099  1.00 67.65           C
ATOM   1488  C   LEU   192      -0.537  -1.774  21.130  1.00 67.65           C
ATOM   1489  O   LEU   192      -0.709  -0.855  20.330  1.00 67.65           O
ATOM   1490  N   ALA   193       0.629  -1.964  21.768  1.00 17.56           N
ATOM   1491  CA  ALA   193       1.727  -1.059  21.618  1.00 17.56           C
ATOM   1492  CB  ALA   193       2.926  -1.435  22.508  1.00 17.56           C
ATOM   1493  C   ALA   193       2.198  -1.051  20.196  1.00 17.56           C
ATOM   1494  O   ALA   193       2.507   0.005  19.649  1.00 17.56           O
ATOM   1495  N   MET   194       2.292  -2.234  19.566  1.00 78.00           N
ATOM   1496  CA  MET   194       2.730  -2.327  18.203  1.00 78.00           C
ATOM   1497  CB  MET   194       3.103  -3.776  17.835  1.00 78.00           C
ATOM   1498  CG  MET   194       2.165  -4.826  18.429  1.00 78.00           C
ATOM   1499  SD  MET   194       2.960  -6.430  18.772  1.00 78.00           S
ATOM   1500  CE  MET   194       3.052  -7.015  17.057  1.00 78.00           C
ATOM   1501  C   MET   194       1.719  -1.710  17.284  1.00 78.00           C
ATOM   1502  O   MET   194       2.074  -1.050  16.309  1.00 78.00           O
ATOM   1503  N   PHE   195       0.422  -1.892  17.589  1.00 31.36           N
ATOM   1504  CA  PHE   195      -0.647  -1.337  16.803  1.00 31.36           C
ATOM   1505  CB  PHE   195      -2.010  -1.772  17.373  1.00 31.36           C
ATOM   1506  CG  PHE   195      -3.136  -1.133  16.633  1.00 31.36           C
ATOM   1507  CD1 PHE   195      -3.655  -1.689  15.485  1.00 31.36           C
ATOM   1508  CD2 PHE   195      -3.686   0.032  17.114  1.00 31.36           C
ATOM   1509  CE1 PHE   195      -4.701  -1.079  14.830  1.00 31.36           C
ATOM   1510  CE2 PHE   195      -4.732   0.645  16.464  1.00 31.36           C
ATOM   1511  CZ  PHE   195      -5.241   0.089  15.318  1.00 31.36           C
ATOM   1512  C   PHE   195      -0.536   0.158  16.857  1.00 31.36           C
ATOM   1513  O   PHE   195      -0.621   0.833  15.832  1.00 31.36           O
ATOM   1514  N   ALA   196      -0.325   0.698  18.072  1.00 23.24           N
ATOM   1515  CA  ALA   196      -0.206   2.107  18.326  1.00 23.24           C
ATOM   1516  CB  ALA   196      -0.048   2.429  19.822  1.00 23.24           C
ATOM   1517  C   ALA   196       1.016   2.617  17.629  1.00 23.24           C
ATOM   1518  O   ALA   196       1.065   3.774  17.218  1.00 23.24           O
ATOM   1519  N   MET   197       2.065   1.780  17.533  1.00 28.83           N
ATOM   1520  CA  MET   197       3.276   2.199  16.892  1.00 28.83           C
ATOM   1521  CB  MET   197       4.347   1.097  16.838  1.00 28.83           C
ATOM   1522  CG  MET   197       5.025   0.822  18.174  1.00 28.83           C
ATOM   1523  SD  MET   197       6.058   2.196  18.749  1.00 28.83           S
ATOM   1524  CE  MET   197       7.159   2.095  17.312  1.00 28.83           C
ATOM   1525  C   MET   197       2.975   2.525  15.475  1.00 28.83           C
ATOM   1526  O   MET   197       3.398   3.565  14.981  1.00 28.83           O
ATOM   1527  N   LEU   198       2.201   1.663  14.789  1.00 28.96           N
ATOM   1528  CA  LEU   198       1.930   1.906  13.405  1.00 28.96           C
ATOM   1529  CB  LEU   198       1.008   0.875  12.738  1.00 28.96           C
ATOM   1530  CG  LEU   198       0.768   1.208  11.250  1.00 28.96           C
ATOM   1531  CD1 LEU   198       2.057   1.042  10.433  1.00 28.96           C
ATOM   1532  CD2 LEU   198      -0.432   0.446  10.665  1.00 28.96           C
ATOM   1533  C   LEU   198       1.233   3.218  13.339  1.00 28.96           C
ATOM   1534  O   LEU   198       1.452   4.008  12.422  1.00 28.96           O
ATOM   1535  N   GLY   199       0.369   3.475  14.337  1.00  7.99           N
ATOM   1536  CA  GLY   199      -0.370   4.696  14.377  1.00  7.99           C
ATOM   1537  C   GLY   199       0.586   5.839  14.481  1.00  7.99           C
ATOM   1538  O   GLY   199       0.405   6.855  13.814  1.00  7.99           O
ATOM   1539  N   PHE   200       1.635   5.703  15.315  1.00 35.55           N
ATOM   1540  CA  PHE   200       2.558   6.785  15.498  1.00 35.55           C
ATOM   1541  CB  PHE   200       3.712   6.472  16.467  1.00 35.55           C
ATOM   1542  CG  PHE   200       3.163   6.223  17.826  1.00 35.55           C
ATOM   1543  CD1 PHE   200       2.471   7.202  18.500  1.00 35.55           C
ATOM   1544  CD2 PHE   200       3.386   5.017  18.447  1.00 35.55           C
ATOM   1545  CE1 PHE   200       1.976   6.964  19.760  1.00 35.55           C
ATOM   1546  CE2 PHE   200       2.897   4.777  19.706  1.00 35.55           C
ATOM   1547  CZ  PHE   200       2.186   5.749  20.367  1.00 35.55           C
ATOM   1548  C   PHE   200       3.205   7.070  14.183  1.00 35.55           C
ATOM   1549  O   PHE   200       3.342   8.229  13.796  1.00 35.55           O
ATOM   1550  N   PHE   201       3.636   6.016  13.464  1.00 41.62           N
ATOM   1551  CA  PHE   201       4.336   6.226  12.230  1.00 41.62           C
ATOM   1552  CB  PHE   201       4.878   4.928  11.609  1.00 41.62           C
ATOM   1553  CG  PHE   201       6.007   4.493  12.474  1.00 41.62           C
ATOM   1554  CD1 PHE   201       5.765   3.848  13.659  1.00 41.62           C
ATOM   1555  CD2 PHE   201       7.312   4.727  12.114  1.00 41.62           C
ATOM   1556  CE1 PHE   201       6.786   3.437  14.479  1.00 41.62           C
ATOM   1557  CE2 PHE   201       8.342   4.319  12.930  1.00 41.62           C
ATOM   1558  CZ  PHE   201       8.087   3.673  14.114  1.00 41.62           C
ATOM   1559  C   PHE   201       3.487   6.916  11.203  1.00 41.62           C
ATOM   1560  O   PHE   201       3.856   7.982  10.712  1.00 41.62           O
ATOM   1561  N   ILE   202       2.311   6.354  10.863  1.00 80.02           N
ATOM   1562  CA  ILE   202       1.515   6.948   9.828  1.00 80.02           C
ATOM   1563  CB  ILE   202       0.440   6.040   9.284  1.00 80.02           C
ATOM   1564  CG2 ILE   202       1.163   4.941   8.491  1.00 80.02           C
ATOM   1565  CG1 ILE   202      -0.508   5.505  10.370  1.00 80.02           C
ATOM   1566  CD1 ILE   202      -1.500   6.523  10.922  1.00 80.02           C
ATOM   1567  C   ILE   202       0.974   8.289  10.233  1.00 80.02           C
ATOM   1568  O   ILE   202       0.980   9.221   9.432  1.00 80.02           O
ATOM   1569  N   GLN   203       0.490   8.442  11.481  1.00 40.39           N
ATOM   1570  CA  GLN   203      -0.080   9.705  11.864  1.00 40.39           C
ATOM   1571  CB  GLN   203      -0.873   9.690  13.189  1.00 40.39           C
ATOM   1572  CG  GLN   203      -0.058   9.477  14.464  1.00 40.39           C
ATOM   1573  CD  GLN   203      -1.045   9.501  15.622  1.00 40.39           C
ATOM   1574  OE1 GLN   203      -1.909   8.635  15.748  1.00 40.39           O
ATOM   1575  NE2 GLN   203      -0.923  10.540  16.491  1.00 40.39           N
ATOM   1576  C   GLN   203       0.973  10.767  11.945  1.00 40.39           C
ATOM   1577  O   GLN   203       0.697  11.933  11.675  1.00 40.39           O
ATOM   1578  N   ALA   204       2.198  10.417  12.378  1.00 18.23           N
ATOM   1579  CA  ALA   204       3.238  11.402  12.438  1.00 18.23           C
ATOM   1580  CB  ALA   204       4.532  10.877  13.085  1.00 18.23           C
ATOM   1581  C   ALA   204       3.559  11.828  11.045  1.00 18.23           C
ATOM   1582  O   ALA   204       3.837  12.997  10.783  1.00 18.23           O
ATOM   1583  N   TYR   205       3.543  10.866  10.106  1.00 35.43           N
ATOM   1584  CA  TYR   205       3.911  11.171   8.757  1.00 35.43           C
ATOM   1585  CB  TYR   205       3.900   9.916   7.869  1.00 35.43           C
ATOM   1586  CG  TYR   205       4.585  10.255   6.593  1.00 35.43           C
ATOM   1587  CD1 TYR   205       5.948  10.105   6.474  1.00 35.43           C
ATOM   1588  CD2 TYR   205       3.870  10.727   5.519  1.00 35.43           C
ATOM   1589  CE1 TYR   205       6.591  10.413   5.298  1.00 35.43           C
ATOM   1590  CE2 TYR   205       4.510  11.037   4.340  1.00 35.43           C
ATOM   1591  CZ  TYR   205       5.870  10.879   4.226  1.00 35.43           C
ATOM   1592  OH  TYR   205       6.526  11.197   3.017  1.00 35.43           O
ATOM   1593  C   TYR   205       2.925  12.149   8.202  1.00 35.43           C
ATOM   1594  O   TYR   205       3.303  13.169   7.626  1.00 35.43           O
ATOM   1595  N   VAL   206       1.622  11.850   8.364  1.00 38.63           N
ATOM   1596  CA  VAL   206       0.587  12.684   7.820  1.00 38.63           C
ATOM   1597  CB  VAL   206      -0.766  12.037   7.912  1.00 38.63           C
ATOM   1598  CG1 VAL   206      -1.810  13.005   7.333  1.00 38.63           C
ATOM   1599  CG2 VAL   206      -0.716  10.670   7.207  1.00 38.63           C
ATOM   1600  C   VAL   206       0.483  14.018   8.512  1.00 38.63           C
ATOM   1601  O   VAL   206       0.626  15.068   7.886  1.00 38.63           O
ATOM   1602  N   THR   207       0.240  14.000   9.838  1.00 30.54           N
ATOM   1603  CA  THR   207      -0.014  15.195  10.597  1.00 30.54           C
ATOM   1604  CB  THR   207      -0.506  14.901  11.982  1.00 30.54           C
ATOM   1605  OG1 THR   207       0.514  14.282  12.750  1.00 30.54           O
ATOM   1606  CG2 THR   207      -1.711  13.954  11.860  1.00 30.54           C
ATOM   1607  C   THR   207       1.224  16.020  10.724  1.00 30.54           C
ATOM   1608  O   THR   207       1.165  17.244  10.635  1.00 30.54           O
ATOM   1609  N   GLY   208       2.384  15.372  10.945  1.00 11.22           N
ATOM   1610  CA  GLY   208       3.596  16.115  11.102  1.00 11.22           C
ATOM   1611  C   GLY   208       3.697  16.561  12.532  1.00 11.22           C
ATOM   1612  O   GLY   208       4.505  17.429  12.859  1.00 11.22           O
ATOM   1613  N   GLU   209       2.883  15.970  13.429  1.00 27.83           N
ATOM   1614  CA  GLU   209       2.915  16.383  14.805  1.00 27.83           C
ATOM   1615  CB  GLU   209       1.614  17.057  15.258  1.00 27.83           C
ATOM   1616  CG  GLU   209       1.317  18.362  14.521  1.00 27.83           C
ATOM   1617  CD  GLU   209       0.075  18.977  15.145  1.00 27.83           C
ATOM   1618  OE1 GLU   209      -0.339  18.503  16.236  1.00 27.83           O
ATOM   1619  OE2 GLU   209      -0.473  19.935  14.539  1.00 27.83           O
ATOM   1620  C   GLU   209       3.109  15.177  15.683  1.00 27.83           C
ATOM   1621  O   GLU   209       2.912  14.041  15.258  1.00 27.83           O
ATOM   1622  N   GLY   210       3.521  15.410  16.948  1.00 16.64           N
ATOM   1623  CA  GLY   210       3.726  14.338  17.884  1.00 16.64           C
ATOM   1624  C   GLY   210       2.381  13.799  18.289  1.00 16.64           C
ATOM   1625  O   GLY   210       1.390  14.526  18.317  1.00 16.64           O
ATOM   1626  N   PRO   211       2.340  12.532  18.628  1.00 55.22           N
ATOM   1627  CA  PRO   211       1.117  11.849  18.975  1.00 55.22           C
ATOM   1628  CD  PRO   211       3.511  11.835  19.131  1.00 55.22           C
ATOM   1629  CB  PRO   211       1.545  10.442  19.394  1.00 55.22           C
ATOM   1630  CG  PRO   211       2.955  10.665  19.966  1.00 55.22           C
ATOM   1631  C   PRO   211       0.375  12.531  20.084  1.00 55.22           C
ATOM   1632  O   PRO   211      -0.853  12.504  20.075  1.00 55.22           O
ATOM   1633  N   VAL   212       1.091  13.089  21.077  1.00 19.92           N
ATOM   1634  CA  VAL   212       0.450  13.781  22.159  1.00 19.92           C
ATOM   1635  CB  VAL   212       1.401  14.206  23.235  1.00 19.92           C
ATOM   1636  CG1 VAL   212       0.641  15.119  24.212  1.00 19.92           C
ATOM   1637  CG2 VAL   212       1.982  12.945  23.897  1.00 19.92           C
ATOM   1638  C   VAL   212      -0.195  15.010  21.607  1.00 19.92           C
ATOM   1639  O   VAL   212      -1.305  15.364  22.000  1.00 19.92           O
ATOM   1640  N   GLU   213       0.500  15.697  20.679  1.00 60.02           N
ATOM   1641  CA  GLU   213      -0.029  16.883  20.066  1.00 60.02           C
ATOM   1642  CB  GLU   213       0.903  17.509  19.012  1.00 60.02           C
ATOM   1643  CG  GLU   213       2.026  18.375  19.579  1.00 60.02           C
ATOM   1644  CD  GLU   213       1.385  19.651  20.104  1.00 60.02           C
ATOM   1645  OE1 GLU   213       1.104  20.562  19.279  1.00 60.02           O
ATOM   1646  OE2 GLU   213       1.162  19.726  21.341  1.00 60.02           O
ATOM   1647  C   GLU   213      -1.257  16.486  19.324  1.00 60.02           C
ATOM   1648  O   GLU   213      -2.247  17.212  19.312  1.00 60.02           O
ATOM   1649  N   ASN   214      -1.215  15.316  18.664  1.00 32.49           N
ATOM   1650  CA  ASN   214      -2.345  14.868  17.909  1.00 32.49           C
ATOM   1651  CB  ASN   214      -2.072  13.563  17.151  1.00 32.49           C
ATOM   1652  CG  ASN   214      -1.027  13.862  16.086  1.00 32.49           C
ATOM   1653  OD1 ASN   214      -0.030  13.152  15.960  1.00 32.49           O
ATOM   1654  ND2 ASN   214      -1.258  14.941  15.291  1.00 32.49           N
ATOM   1655  C   ASN   214      -3.475  14.630  18.857  1.00 32.49           C
ATOM   1656  O   ASN   214      -4.624  14.943  18.542  1.00 32.49           O
ATOM   1657  N   PHE   215      -3.192  14.052  20.041  1.00 38.81           N
ATOM   1658  CA  PHE   215      -4.261  13.837  20.969  1.00 38.81           C
ATOM   1659  CB  PHE   215      -3.902  13.031  22.234  1.00 38.81           C
ATOM   1660  CG  PHE   215      -3.759  11.590  21.878  1.00 38.81           C
ATOM   1661  CD1 PHE   215      -4.867  10.845  21.542  1.00 38.81           C
ATOM   1662  CD2 PHE   215      -2.521  10.983  21.853  1.00 38.81           C
ATOM   1663  CE1 PHE   215      -4.750   9.517  21.209  1.00 38.81           C
ATOM   1664  CE2 PHE   215      -2.398   9.655  21.522  1.00 38.81           C
ATOM   1665  CZ  PHE   215      -3.513   8.918  21.201  1.00 38.81           C
ATOM   1666  C   PHE   215      -4.796  15.154  21.436  1.00 38.81           C
ATOM   1667  O   PHE   215      -6.008  15.340  21.504  1.00 38.81           O
ATOM   1668  N   ALA   216      -3.907  16.116  21.759  1.00 17.71           N
ATOM   1669  CA  ALA   216      -4.339  17.377  22.296  1.00 17.71           C
ATOM   1670  CB  ALA   216      -3.162  18.317  22.613  1.00 17.71           C
ATOM   1671  C   ALA   216      -5.216  18.062  21.293  1.00 17.71           C
ATOM   1672  O   ALA   216      -6.265  18.596  21.651  1.00 17.71           O
ATOM   1673  N   LYS   217      -4.827  18.048  20.005  1.00 90.32           N
ATOM   1674  CA  LYS   217      -5.613  18.718  19.010  1.00 90.32           C
ATOM   1675  CB  LYS   217      -4.959  18.745  17.615  1.00 90.32           C
ATOM   1676  CG  LYS   217      -3.950  19.887  17.441  1.00 90.32           C
ATOM   1677  CD  LYS   217      -2.643  19.740  18.221  1.00 90.32           C
ATOM   1678  CE  LYS   217      -1.760  20.992  18.160  1.00 90.32           C
ATOM   1679  NZ  LYS   217      -1.441  21.348  16.756  1.00 90.32           N
ATOM   1680  C   LYS   217      -6.959  18.071  18.893  1.00 90.32           C
ATOM   1681  O   LYS   217      -7.972  18.760  18.777  1.00 90.32           O
ATOM   1682  N   HIS   218      -7.015  16.727  18.924  1.00 25.83           N
ATOM   1683  CA  HIS   218      -8.265  16.029  18.822  1.00 25.83           C
ATOM   1684  ND1 HIS   218     -10.197  13.685  17.614  1.00 25.83           N
ATOM   1685  CG  HIS   218      -9.359  13.710  18.709  1.00 25.83           C
ATOM   1686  CB  HIS   218      -8.081  14.496  18.798  1.00 25.83           C
ATOM   1687  NE2 HIS   218     -11.104  12.342  19.138  1.00 25.83           N
ATOM   1688  CD2 HIS   218      -9.930  12.886  19.629  1.00 25.83           C
ATOM   1689  CE1 HIS   218     -11.223  12.851  17.924  1.00 25.83           C
ATOM   1690  C   HIS   218      -9.111  16.384  20.008  1.00 25.83           C
ATOM   1691  O   HIS   218     -10.312  16.608  19.875  1.00 25.83           O
ATOM   1692  N   LEU   219      -8.505  16.447  21.208  1.00 86.75           N
ATOM   1693  CA  LEU   219      -9.258  16.787  22.383  1.00 86.75           C
ATOM   1694  CB  LEU   219      -8.500  16.651  23.721  1.00 86.75           C
ATOM   1695  CG  LEU   219      -8.435  15.219  24.299  1.00 86.75           C
ATOM   1696  CD1 LEU   219      -9.851  14.684  24.568  1.00 86.75           C
ATOM   1697  CD2 LEU   219      -7.575  14.260  23.469  1.00 86.75           C
ATOM   1698  C   LEU   219      -9.771  18.190  22.287  1.00 86.75           C
ATOM   1699  O   LEU   219     -10.814  18.498  22.857  1.00 86.75           O
ATOM   1700  N   SER   220      -9.034  19.104  21.625  1.00 29.54           N
ATOM   1701  CA  SER   220      -9.553  20.440  21.541  1.00 29.54           C
ATOM   1702  CB  SER   220      -8.619  21.425  20.821  1.00 29.54           C
ATOM   1703  OG  SER   220      -7.499  21.722  21.638  1.00 29.54           O
ATOM   1704  C   SER   220     -10.849  20.420  20.788  1.00 29.54           C
ATOM   1705  O   SER   220     -11.884  20.826  21.318  1.00 29.54           O
ATOM   1706  N   ASP   221     -10.828  19.947  19.524  1.00 45.45           N
ATOM   1707  CA  ASP   221     -12.028  19.895  18.740  1.00 45.45           C
ATOM   1708  CB  ASP   221     -12.057  20.971  17.643  1.00 45.45           C
ATOM   1709  CG  ASP   221     -12.058  22.329  18.333  1.00 45.45           C
ATOM   1710  OD1 ASP   221     -12.855  22.507  19.293  1.00 45.45           O
ATOM   1711  OD2 ASP   221     -11.246  23.203  17.924  1.00 45.45           O
ATOM   1712  C   ASP   221     -12.031  18.563  18.055  1.00 45.45           C
ATOM   1713  O   ASP   221     -11.277  18.351  17.106  1.00 45.45           O
ATOM   1714  N   PRO   222     -12.832  17.642  18.512  1.00 61.18           N
ATOM   1715  CA  PRO   222     -12.849  16.353  17.887  1.00 61.18           C
ATOM   1716  CD  PRO   222     -13.260  17.591  19.902  1.00 61.18           C
ATOM   1717  CB  PRO   222     -13.711  15.471  18.789  1.00 61.18           C
ATOM   1718  CG  PRO   222     -13.536  16.104  20.186  1.00 61.18           C
ATOM   1719  C   PRO   222     -13.308  16.436  16.463  1.00 61.18           C
ATOM   1720  O   PRO   222     -12.692  15.806  15.605  1.00 61.18           O
ATOM   1721  N   PHE   223     -14.395  17.187  16.190  1.00 46.56           N
ATOM   1722  CA  PHE   223     -14.882  17.373  14.851  1.00 46.56           C
ATOM   1723  CB  PHE   223     -16.268  18.043  14.780  1.00 46.56           C
ATOM   1724  CG  PHE   223     -17.335  17.018  14.954  1.00 46.56           C
ATOM   1725  CD1 PHE   223     -17.678  16.531  16.196  1.00 46.56           C
ATOM   1726  CD2 PHE   223     -17.990  16.525  13.847  1.00 46.56           C
ATOM   1727  CE1 PHE   223     -18.668  15.583  16.326  1.00 46.56           C
ATOM   1728  CE2 PHE   223     -18.980  15.581  13.970  1.00 46.56           C
ATOM   1729  CZ  PHE   223     -19.322  15.107  15.215  1.00 46.56           C
ATOM   1730  C   PHE   223     -13.958  18.258  14.087  1.00 46.56           C
ATOM   1731  O   PHE   223     -13.678  18.020  12.915  1.00 46.56           O
ATOM   1732  N   GLY   224     -13.495  19.332  14.748  1.00 25.30           N
ATOM   1733  CA  GLY   224     -12.681  20.352  14.156  1.00 25.30           C
ATOM   1734  C   GLY   224     -11.334  19.841  13.761  1.00 25.30           C
ATOM   1735  O   GLY   224     -10.785  20.302  12.763  1.00 25.30           O
ATOM   1736  N   ASN   225     -10.726  18.936  14.559  1.00 47.72           N
ATOM   1737  CA  ASN   225      -9.402  18.473  14.237  1.00 47.72           C
ATOM   1738  CB  ASN   225      -8.340  19.010  15.207  1.00 47.72           C
ATOM   1739  CG  ASN   225      -8.304  20.525  15.081  1.00 47.72           C
ATOM   1740  OD1 ASN   225      -7.932  21.067  14.043  1.00 47.72           O
ATOM   1741  ND2 ASN   225      -8.712  21.229  16.169  1.00 47.72           N
ATOM   1742  C   ASN   225      -9.352  16.983  14.367  1.00 47.72           C
ATOM   1743  O   ASN   225      -9.320  16.436  15.470  1.00 47.72           O
ATOM   1744  N   ASN   226      -9.297  16.284  13.221  1.00 45.43           N
ATOM   1745  CA  ASN   226      -9.225  14.858  13.230  1.00 45.43           C
ATOM   1746  CB  ASN   226     -10.597  14.177  13.436  1.00 45.43           C
ATOM   1747  CG  ASN   226     -11.587  14.688  12.397  1.00 45.43           C
ATOM   1748  OD1 ASN   226     -11.201  15.204  11.350  1.00 45.43           O
ATOM   1749  ND2 ASN   226     -12.909  14.569  12.707  1.00 45.43           N
ATOM   1750  C   ASN   226      -8.622  14.451  11.927  1.00 45.43           C
ATOM   1751  O   ASN   226      -8.022  15.267  11.231  1.00 45.43           O
ATOM   1752  N   LEU   227      -8.745  13.159  11.577  1.00 33.55           N
ATOM   1753  CA  LEU   227      -8.157  12.657  10.371  1.00 33.55           C
ATOM   1754  CB  LEU   227      -8.397  11.144  10.203  1.00 33.55           C
ATOM   1755  CG  LEU   227      -7.860  10.550   8.885  1.00 33.55           C
ATOM   1756  CD1 LEU   227      -6.340  10.729   8.755  1.00 33.55           C
ATOM   1757  CD2 LEU   227      -8.299   9.083   8.728  1.00 33.55           C
ATOM   1758  C   LEU   227      -8.744  13.351   9.183  1.00 33.55           C
ATOM   1759  O   LEU   227      -8.014  13.745   8.276  1.00 33.55           O
ATOM   1760  N   LEU   228     -10.077  13.544   9.153  1.00 64.66           N
ATOM   1761  CA  LEU   228     -10.658  14.130   7.979  1.00 64.66           C
ATOM   1762  CB  LEU   228     -12.198  14.199   7.978  1.00 64.66           C
ATOM   1763  CG  LEU   228     -12.914  12.834   8.043  1.00 64.66           C
ATOM   1764  CD1 LEU   228     -12.934  12.267   9.473  1.00 64.66           C
ATOM   1765  CD2 LEU   228     -14.304  12.901   7.393  1.00 64.66           C
ATOM   1766  C   LEU   228     -10.153  15.530   7.800  1.00 64.66           C
ATOM   1767  O   LEU   228      -9.860  15.945   6.683  1.00 64.66           O
ATOM   1768  N   THR   229     -10.055  16.310   8.894  1.00 22.15           N
ATOM   1769  CA  THR   229      -9.618  17.673   8.772  1.00 22.15           C
ATOM   1770  CB  THR   229      -9.767  18.471  10.029  1.00 22.15           C
ATOM   1771  OG1 THR   229      -9.000  17.894  11.074  1.00 22.15           O
ATOM   1772  CG2 THR   229     -11.260  18.515  10.405  1.00 22.15           C
ATOM   1773  C   THR   229      -8.182  17.722   8.358  1.00 22.15           C
ATOM   1774  O   THR   229      -7.810  18.517   7.497  1.00 22.15           O
ATOM   1775  N   VAL   230      -7.338  16.859   8.955  1.00 19.41           N
ATOM   1776  CA  VAL   230      -5.935  16.843   8.651  1.00 19.41           C
ATOM   1777  CB  VAL   230      -5.201  15.771   9.397  1.00 19.41           C
ATOM   1778  CG1 VAL   230      -3.764  15.702   8.852  1.00 19.41           C
ATOM   1779  CG2 VAL   230      -5.306  16.056  10.904  1.00 19.41           C
ATOM   1780  C   VAL   230      -5.776  16.519   7.201  1.00 19.41           C
ATOM   1781  O   VAL   230      -4.928  17.085   6.513  1.00 19.41           O
ATOM   1782  N   ILE   231      -6.598  15.587   6.698  1.00 26.81           N
ATOM   1783  CA  ILE   231      -6.542  15.209   5.321  1.00 26.81           C
ATOM   1784  CB  ILE   231      -7.652  14.279   4.935  1.00 26.81           C
ATOM   1785  CG2 ILE   231      -7.705  14.228   3.403  1.00 26.81           C
ATOM   1786  CG1 ILE   231      -7.526  12.917   5.636  1.00 26.81           C
ATOM   1787  CD1 ILE   231      -8.794  12.067   5.541  1.00 26.81           C
ATOM   1788  C   ILE   231      -6.807  16.446   4.531  1.00 26.81           C
ATOM   1789  O   ILE   231      -6.164  16.706   3.514  1.00 26.81           O
ATOM   1790  N   ALA   232      -7.791  17.240   4.983  1.00108.68           N
ATOM   1791  CA  ALA   232      -8.127  18.466   4.326  1.00108.68           C
ATOM   1792  CB  ALA   232      -9.382  19.135   4.914  1.00108.68           C
ATOM   1793  C   ALA   232      -6.945  19.353   4.541  1.00108.68           C
ATOM   1794  O   ALA   232      -6.025  19.008   5.278  1.00108.68           O
ATOM   1795  N   GLY   233      -6.905  20.516   3.874  1.00103.03           N
ATOM   1796  CA  GLY   233      -7.996  20.969   3.078  1.00103.03           C
ATOM   1797  C   GLY   233      -8.560  22.124   3.821  1.00103.03           C
ATOM   1798  O   GLY   233      -9.333  22.921   3.289  1.00103.03           O
ATOM   1799  N   ASN   234      -8.147  22.225   5.094  1.00 42.65           N
ATOM   1800  CA  ASN   234      -8.515  23.296   5.965  1.00 42.65           C
ATOM   1801  CB  ASN   234      -9.072  22.807   7.311  1.00 42.65           C
ATOM   1802  CG  ASN   234     -10.269  21.923   7.007  1.00 42.65           C
ATOM   1803  OD1 ASN   234     -10.835  21.974   5.917  1.00 42.65           O
ATOM   1804  ND2 ASN   234     -10.662  21.078   7.998  1.00 42.65           N
ATOM   1805  C   ASN   234      -7.209  23.947   6.255  1.00 42.65           C
ATOM   1806  O   ASN   234      -6.178  23.487   5.768  1.00 42.65           O
ATOM   1807  N   VAL   235      -7.200  25.060   7.007  1.00 77.44           N
ATOM   1808  CA  VAL   235      -5.921  25.626   7.313  1.00 77.44           C
ATOM   1809  CB  VAL   235      -5.834  27.104   7.069  1.00 77.44           C
ATOM   1810  CG1 VAL   235      -6.704  27.820   8.111  1.00 77.44           C
ATOM   1811  CG2 VAL   235      -4.352  27.524   7.074  1.00 77.44           C
ATOM   1812  C   VAL   235      -5.677  25.367   8.765  1.00 77.44           C
ATOM   1813  O   VAL   235      -6.579  25.487   9.591  1.00 77.44           O
ATOM   1814  N   GLU   236      -4.439  24.965   9.109  1.00 56.08           N
ATOM   1815  CA  GLU   236      -4.151  24.657  10.478  1.00 56.08           C
ATOM   1816  CB  GLU   236      -3.813  23.175  10.716  1.00 56.08           C
ATOM   1817  CG  GLU   236      -4.999  22.235  10.512  1.00 56.08           C
ATOM   1818  CD  GLU   236      -5.883  22.334  11.746  1.00 56.08           C
ATOM   1819  OE1 GLU   236      -5.348  22.689  12.831  1.00 56.08           O
ATOM   1820  OE2 GLU   236      -7.105  22.058  11.620  1.00 56.08           O
ATOM   1821  C   GLU   236      -2.946  25.430  10.877  1.00 56.08           C
ATOM   1822  O   GLU   236      -2.129  25.811  10.040  1.00 56.08           O
ATOM   1823  N   ARG   237      -2.826  25.703  12.189  1.00 95.38           N
ATOM   1824  CA  ARG   237      -1.669  26.407  12.639  1.00 95.38           C
ATOM   1825  CB  ARG   237      -1.924  27.438  13.748  1.00 95.38           C
ATOM   1826  CG  ARG   237      -0.624  28.146  14.119  1.00 95.38           C
ATOM   1827  CD  ARG   237       0.028  28.791  12.894  1.00 95.38           C
ATOM   1828  NE  ARG   237       1.338  29.366  13.301  1.00 95.38           N
ATOM   1829  CZ  ARG   237       2.411  29.278  12.457  1.00 95.38           C
ATOM   1830  NH1 ARG   237       2.313  28.575  11.290  1.00 95.38           N
ATOM   1831  NH2 ARG   237       3.582  29.903  12.775  1.00 95.38           N
ATOM   1832  C   ARG   237      -0.740  25.392  13.204  1.00 95.38           C
ATOM   1833  O   ARG   237      -1.152  24.495  13.936  1.00 95.38           O
ATOM   1834  N   ALA   238       0.555  25.513  12.858  1.00 22.06           N
ATOM   1835  CA  ALA   238       1.510  24.567  13.340  1.00 22.06           C
ATOM   1836  CB  ALA   238       2.294  23.853  12.225  1.00 22.06           C
ATOM   1837  C   ALA   238       2.481  25.310  14.188  1.00 22.06           C
ATOM   1838  O   ALA   238       2.726  26.505  14.016  1.00 22.06           O
ATOM   1839  N   PRO   239       3.004  24.598  15.141  1.00 47.30           N
ATOM   1840  CA  PRO   239       3.936  25.205  16.039  1.00 47.30           C
ATOM   1841  CD  PRO   239       2.229  23.550  15.787  1.00 47.30           C
ATOM   1842  CB  PRO   239       4.043  24.268  17.236  1.00 47.30           C
ATOM   1843  CG  PRO   239       2.681  23.550  17.256  1.00 47.30           C
ATOM   1844  C   PRO   239       5.230  25.442  15.345  1.00 47.30           C
ATOM   1845  O   PRO   239       5.553  24.709  14.412  1.00 47.30           O
ATOM   1846  N   THR   240       5.984  26.463  15.788  1.00 93.46           N
ATOM   1847  CA  THR   240       7.238  26.761  15.177  1.00 93.46           C
ATOM   1848  CB  THR   240       7.390  28.201  14.782  1.00 93.46           C
ATOM   1849  OG1 THR   240       8.681  28.420  14.225  1.00 93.46           O
ATOM   1850  CG2 THR   240       7.155  29.094  16.010  1.00 93.46           C
ATOM   1851  C   THR   240       8.314  26.442  16.152  1.00 93.46           C
ATOM   1852  O   THR   240       8.063  26.261  17.344  1.00 93.46           O
ATOM   1853  N   LEU   241       9.555  26.331  15.643  1.00 64.18           N
ATOM   1854  CA  LEU   241      10.671  26.024  16.484  1.00 64.18           C
ATOM   1855  CB  LEU   241      11.985  25.882  15.677  1.00 64.18           C
ATOM   1856  CG  LEU   241      13.260  25.489  16.461  1.00 64.18           C
ATOM   1857  CD1 LEU   241      14.431  25.260  15.493  1.00 64.18           C
ATOM   1858  CD2 LEU   241      13.639  26.512  17.545  1.00 64.18           C
ATOM   1859  C   LEU   241      10.780  27.185  17.459  1.00 64.18           C
ATOM   1860  O   LEU   241      11.191  28.294  17.021  1.00 64.18           O
ATOM   1861  OXT LEU   241      10.446  26.981  18.657  1.00 64.18           O
END 
