# Supplementary material for: How paired PSII–LHCII supercomplexes mediate the stacking of plant thylakoid membranes unveiled by structural mass-spectrometry
Source: Nat Commun. 2020 Mar 13;11:1361. doi: 10.1038/s41467-020-15184-1 (PMC7069969; doi:10.1038/s41467-020-15184-1)
Supplement: Supplementary file 6 — Supplementary Data 4 [file 41467_2020_15184_MOESM6_ESM.zip › Lhcb6_0079196.pdb]

EXPDTA    THEORETICAL MODEL, MODELLER 9v8 2019/02/12 08:09:59
REMARK   6 MODELLER OBJECTIVE FUNCTION:       750.1107
REMARK   6 MODELLER BEST TEMPLATE % SEQ ID: 100.000
SEQRES   1    211  ALA ALA ALA SER ALA PRO LYS LYS SER TRP ILE PRO GLY
SEQRES   2    211  VAL SER PHE GLY GLY ASN LEU VAL ASP PRO GLU TRP LEU
SEQRES   3    211  ASP GLY SER LEU PRO GLY ASP PHE GLY PHE ASP PRO LEU
SEQRES   4    211  GLY LEU GLY LYS ASP PRO ALA PHE LEU LYS TRP TYR ARG
SEQRES   5    211  GLU ALA GLU LEU ILE HIS GLY ARG TRP ALA MET ALA ALA
SEQRES   6    211  VAL LEU GLY ILE PHE VAL GLY GLN ALA TRP SER GLY VAL
SEQRES   7    211  PRO TRP PHE GLU ALA GLY ALA ASP PRO ASN ALA ILE ALA
SEQRES   8    211  PRO PHE SER PHE GLY THR LEU LEU GLY THR GLN LEU ILE
SEQRES   9    211  LEU MET GLY TRP VAL GLU SER LYS ARG TRP VAL ASP PHE
SEQRES  10    211  PHE ASN PRO ASP SER GLN SER VAL GLU TRP ALA THR PRO
SEQRES  11    211  TRP SER LYS THR ALA GLU ASN PHE VAL ASN SER THR GLY
SEQRES  12    211  GLU GLN GLY TYR PRO GLY GLY LYS PHE PHE ASP PRO LEU
SEQRES  13    211  SER LEU ALA GLY THR ILE GLU ASN GLY VAL TYR ILE PRO
SEQRES  14    211  ASP THR ASP LYS LEU GLU ARG LEU LYS LEU ALA GLU ILE
SEQRES  15    211  LYS HIS ALA ARG LEU ALA MET LEU ALA MET LEU ILE PHE
SEQRES  16    211  TYR PHE GLU ALA GLY GLN GLY LYS THR PRO LEU GLY ALA
SEQRES  17    211  LEU GLY LEU
ATOM      1  N   ALA     1      -5.623  17.705   9.936  1.00  7.51           N
ATOM      2  CA  ALA     1      -6.505  16.764   9.208  1.00  7.51           C
ATOM      3  CB  ALA     1      -7.455  17.527   8.265  1.00  7.51           C
ATOM      4  C   ALA     1      -5.699  15.818   8.386  1.00  7.51           C
ATOM      5  O   ALA     1      -5.006  14.950   8.913  1.00  7.51           O
ATOM      6  N   ALA     2      -5.761  15.994   7.052  1.00 24.86           N
ATOM      7  CA  ALA     2      -5.080  15.133   6.133  1.00 24.86           C
ATOM      8  CB  ALA     2      -5.380  15.433   4.652  1.00 24.86           C
ATOM      9  C   ALA     2      -3.621  15.321   6.343  1.00 24.86           C
ATOM     10  O   ALA     2      -3.199  16.261   7.018  1.00 24.86           O
ATOM     11  N   ALA     3      -2.803  14.402   5.795  1.00 35.07           N
ATOM     12  CA  ALA     3      -1.396  14.539   6.008  1.00 35.07           C
ATOM     13  CB  ALA     3      -0.597  13.284   5.613  1.00 35.07           C
ATOM     14  C   ALA     3      -0.921  15.656   5.144  1.00 35.07           C
ATOM     15  O   ALA     3      -0.495  15.449   4.008  1.00 35.07           O
ATOM     16  N   SER     4      -0.995  16.886   5.677  1.00 25.93           N
ATOM     17  CA  SER     4      -0.492  18.019   4.968  1.00 25.93           C
ATOM     18  CB  SER     4      -0.949  19.362   5.558  1.00 25.93           C
ATOM     19  OG  SER     4      -0.359  20.426   4.827  1.00 25.93           O
ATOM     20  C   SER     4       0.992  17.962   5.067  1.00 25.93           C
ATOM     21  O   SER     4       1.714  18.332   4.142  1.00 25.93           O
ATOM     22  N   ALA     5       1.477  17.476   6.222  1.00 34.24           N
ATOM     23  CA  ALA     5       2.886  17.439   6.432  1.00 34.24           C
ATOM     24  CB  ALA     5       3.264  16.968   7.845  1.00 34.24           C
ATOM     25  C   ALA     5       3.490  16.485   5.457  1.00 34.24           C
ATOM     26  O   ALA     5       3.090  15.330   5.324  1.00 34.24           O
ATOM     27  N   PRO     6       4.446  16.992   4.746  1.00 75.90           N
ATOM     28  CA  PRO     6       5.251  16.241   3.824  1.00 75.90           C
ATOM     29  CD  PRO     6       4.701  18.425   4.710  1.00 75.90           C
ATOM     30  CB  PRO     6       6.077  17.292   3.078  1.00 75.90           C
ATOM     31  CG  PRO     6       6.050  18.536   3.995  1.00 75.90           C
ATOM     32  C   PRO     6       6.049  15.326   4.667  1.00 75.90           C
ATOM     33  O   PRO     6       6.480  14.282   4.184  1.00 75.90           O
ATOM     34  N   LYS     7       6.293  15.771   5.911  1.00103.52           N
ATOM     35  CA  LYS     7       6.874  14.996   6.952  1.00103.52           C
ATOM     36  CB  LYS     7       6.131  13.667   7.154  1.00103.52           C
ATOM     37  CG  LYS     7       4.699  13.864   7.659  1.00103.52           C
ATOM     38  CD  LYS     7       3.799  12.651   7.416  1.00103.52           C
ATOM     39  CE  LYS     7       2.367  12.821   7.931  1.00103.52           C
ATOM     40  NZ  LYS     7       2.260  12.339   9.328  1.00103.52           N
ATOM     41  C   LYS     7       8.321  14.705   6.775  1.00103.52           C
ATOM     42  O   LYS     7       8.901  14.815   5.696  1.00103.52           O
ATOM     43  N   LYS     8       8.909  14.336   7.930  1.00 77.96           N
ATOM     44  CA  LYS     8      10.250  13.902   8.174  1.00 77.96           C
ATOM     45  CB  LYS     8      10.441  13.645   9.673  1.00 77.96           C
ATOM     46  CG  LYS     8      11.743  12.984  10.102  1.00 77.96           C
ATOM     47  CD  LYS     8      11.941  13.150  11.604  1.00 77.96           C
ATOM     48  CE  LYS     8      12.083  14.618  12.010  1.00 77.96           C
ATOM     49  NZ  LYS     8      12.037  14.748  13.482  1.00 77.96           N
ATOM     50  C   LYS     8      10.417  12.584   7.479  1.00 77.96           C
ATOM     51  O   LYS     8       9.470  11.806   7.376  1.00 77.96           O
ATOM     52  N   SER     9      11.628  12.305   6.955  1.00 25.88           N
ATOM     53  CA  SER     9      11.841  11.034   6.322  1.00 25.88           C
ATOM     54  CB  SER     9      11.985  11.075   4.797  1.00 25.88           C
ATOM     55  OG  SER     9      10.739  11.412   4.207  1.00 25.88           O
ATOM     56  C   SER     9      13.114  10.457   6.844  1.00 25.88           C
ATOM     57  O   SER     9      13.946  11.167   7.406  1.00 25.88           O
ATOM     58  N   TRP    10      13.283   9.130   6.683  1.00 60.87           N
ATOM     59  CA  TRP    10      14.426   8.474   7.247  1.00 60.87           C
ATOM     60  CB  TRP    10      14.298   6.943   7.364  1.00 60.87           C
ATOM     61  CG  TRP    10      14.021   6.170   6.101  1.00 60.87           C
ATOM     62  CD2 TRP    10      15.026   5.498   5.327  1.00 60.87           C
ATOM     63  CD1 TRP    10      12.826   5.895   5.505  1.00 60.87           C
ATOM     64  NE1 TRP    10      13.020   5.086   4.413  1.00 60.87           N
ATOM     65  CE2 TRP    10      14.370   4.833   4.291  1.00 60.87           C
ATOM     66  CE3 TRP    10      16.383   5.433   5.473  1.00 60.87           C
ATOM     67  CZ2 TRP    10      15.064   4.092   3.378  1.00 60.87           C
ATOM     68  CZ3 TRP    10      17.079   4.688   4.548  1.00 60.87           C
ATOM     69  CH2 TRP    10      16.433   4.031   3.523  1.00 60.87           C
ATOM     70  C   TRP    10      15.748   8.830   6.603  1.00 60.87           C
ATOM     71  O   TRP    10      16.714   9.101   7.314  1.00 60.87           O
ATOM     72  N   ILE    11      15.860   8.850   5.258  1.00 79.60           N
ATOM     73  CA  ILE    11      17.165   9.071   4.679  1.00 79.60           C
ATOM     74  CB  ILE    11      17.245   8.903   3.184  1.00 79.60           C
ATOM     75  CG2 ILE    11      18.630   9.398   2.741  1.00 79.60           C
ATOM     76  CG1 ILE    11      16.935   7.468   2.744  1.00 79.60           C
ATOM     77  CD1 ILE    11      15.450   7.131   2.816  1.00 79.60           C
ATOM     78  C   ILE    11      17.719  10.439   4.950  1.00 79.60           C
ATOM     79  O   ILE    11      18.879  10.541   5.344  1.00 79.60           O
ATOM     80  N   PRO    12      16.978  11.500   4.770  1.00 56.36           N
ATOM     81  CA  PRO    12      17.562  12.803   4.955  1.00 56.36           C
ATOM     82  CD  PRO    12      15.896  11.526   3.803  1.00 56.36           C
ATOM     83  CB  PRO    12      16.643  13.783   4.242  1.00 56.36           C
ATOM     84  CG  PRO    12      15.938  12.925   3.181  1.00 56.36           C
ATOM     85  C   PRO    12      17.617  13.036   6.424  1.00 56.36           C
ATOM     86  O   PRO    12      17.079  12.214   7.163  1.00 56.36           O
ATOM     87  N   GLY    13      18.295  14.109   6.877  1.00 25.95           N
ATOM     88  CA  GLY    13      18.214  14.382   8.277  1.00 25.95           C
ATOM     89  C   GLY    13      16.756  14.601   8.463  1.00 25.95           C
ATOM     90  O   GLY    13      16.153  14.101   9.410  1.00 25.95           O
ATOM     91  N   VAL    14      16.175  15.376   7.529  1.00 53.49           N
ATOM     92  CA  VAL    14      14.760  15.558   7.404  1.00 53.49           C
ATOM     93  CB  VAL    14      14.191  16.588   8.349  1.00 53.49           C
ATOM     94  CG1 VAL    14      14.264  16.039   9.786  1.00 53.49           C
ATOM     95  CG2 VAL    14      14.958  17.910   8.179  1.00 53.49           C
ATOM     96  C   VAL    14      14.535  16.002   5.986  1.00 53.49           C
ATOM     97  O   VAL    14      15.037  17.048   5.586  1.00 53.49           O
ATOM     98  N   SER    15      13.777  15.218   5.183  1.00 46.65           N
ATOM     99  CA  SER    15      13.499  15.578   3.811  1.00 46.65           C
ATOM    100  CB  SER    15      14.714  15.679   2.872  1.00 46.65           C
ATOM    101  OG  SER    15      15.437  16.885   3.065  1.00 46.65           O
ATOM    102  C   SER    15      12.663  14.506   3.197  1.00 46.65           C
ATOM    103  O   SER    15      12.113  13.650   3.880  1.00 46.65           O
ATOM    104  N   PHE    16      12.530  14.583   1.854  1.00 40.65           N
ATOM    105  CA  PHE    16      11.824  13.623   1.056  1.00 40.65           C
ATOM    106  CB  PHE    16      10.608  14.222   0.314  1.00 40.65           C
ATOM    107  CG  PHE    16      10.232  13.303  -0.804  1.00 40.65           C
ATOM    108  CD1 PHE    16       9.428  12.201  -0.615  1.00 40.65           C
ATOM    109  CD2 PHE    16      10.709  13.555  -2.072  1.00 40.65           C
ATOM    110  CE1 PHE    16       9.112  11.379  -1.675  1.00 40.65           C
ATOM    111  CE2 PHE    16      10.395  12.740  -3.135  1.00 40.65           C
ATOM    112  CZ  PHE    16       9.592  11.644  -2.936  1.00 40.65           C
ATOM    113  C   PHE    16      12.783  13.124   0.027  1.00 40.65           C
ATOM    114  O   PHE    16      13.461  13.915  -0.625  1.00 40.65           O
ATOM    115  N   GLY    17      12.864  11.786  -0.144  1.00  7.89           N
ATOM    116  CA  GLY    17      13.791  11.246  -1.098  1.00  7.89           C
ATOM    117  C   GLY    17      13.673   9.756  -1.058  1.00  7.89           C
ATOM    118  O   GLY    17      12.943   9.202  -0.239  1.00  7.89           O
ATOM    119  N   GLY    18      14.408   9.057  -1.946  1.00 16.82           N
ATOM    120  CA  GLY    18      14.301   7.627  -1.944  1.00 16.82           C
ATOM    121  C   GLY    18      12.932   7.294  -2.436  1.00 16.82           C
ATOM    122  O   GLY    18      12.200   6.540  -1.800  1.00 16.82           O
ATOM    123  N   ASN    19      12.572   7.862  -3.603  1.00 49.00           N
ATOM    124  CA  ASN    19      11.267   7.751  -4.188  1.00 49.00           C
ATOM    125  CB  ASN    19      11.194   8.310  -5.619  1.00 49.00           C
ATOM    126  CG  ASN    19      11.621   9.765  -5.676  1.00 49.00           C
ATOM    127  OD1 ASN    19      10.815  10.685  -5.548  1.00 49.00           O
ATOM    128  ND2 ASN    19      12.949   9.978  -5.891  1.00 49.00           N
ATOM    129  C   ASN    19      10.935   6.315  -4.412  1.00 49.00           C
ATOM    130  O   ASN    19       9.847   5.862  -4.058  1.00 49.00           O
ATOM    131  N   LEU    20      11.898   5.571  -4.986  1.00 43.85           N
ATOM    132  CA  LEU    20      11.646   4.246  -5.465  1.00 43.85           C
ATOM    133  CB  LEU    20      12.949   3.565  -5.910  1.00 43.85           C
ATOM    134  CG  LEU    20      13.763   4.384  -6.922  1.00 43.85           C
ATOM    135  CD1 LEU    20      15.068   3.659  -7.286  1.00 43.85           C
ATOM    136  CD2 LEU    20      12.912   4.746  -8.147  1.00 43.85           C
ATOM    137  C   LEU    20      11.129   3.452  -4.324  1.00 43.85           C
ATOM    138  O   LEU    20      10.058   2.850  -4.396  1.00 43.85           O
ATOM    139  N   VAL    21      11.883   3.468  -3.220  1.00 84.99           N
ATOM    140  CA  VAL    21      11.509   2.764  -2.041  1.00 84.99           C
ATOM    141  CB  VAL    21      12.615   2.713  -1.024  1.00 84.99           C
ATOM    142  CG1 VAL    21      12.909   4.142  -0.539  1.00 84.99           C
ATOM    143  CG2 VAL    21      12.228   1.724   0.088  1.00 84.99           C
ATOM    144  C   VAL    21      10.320   3.443  -1.436  1.00 84.99           C
ATOM    145  O   VAL    21       9.503   2.791  -0.788  1.00 84.99           O
ATOM    146  N   ASP    22      10.205   4.779  -1.627  1.00 42.32           N
ATOM    147  CA  ASP    22       9.149   5.550  -1.021  1.00 42.32           C
ATOM    148  CB  ASP    22       9.145   7.049  -1.370  1.00 42.32           C
ATOM    149  CG  ASP    22      10.139   7.752  -0.464  1.00 42.32           C
ATOM    150  OD1 ASP    22      10.610   7.113   0.515  1.00 42.32           O
ATOM    151  OD2 ASP    22      10.434   8.945  -0.743  1.00 42.32           O
ATOM    152  C   ASP    22       7.796   5.024  -1.380  1.00 42.32           C
ATOM    153  O   ASP    22       7.456   4.842  -2.547  1.00 42.32           O
ATOM    154  N   PRO    23       7.026   4.757  -0.353  1.00 62.82           N
ATOM    155  CA  PRO    23       5.691   4.264  -0.579  1.00 62.82           C
ATOM    156  CD  PRO    23       7.626   4.136   0.820  1.00 62.82           C
ATOM    157  CB  PRO    23       5.319   3.432   0.647  1.00 62.82           C
ATOM    158  CG  PRO    23       6.675   2.999   1.225  1.00 62.82           C
ATOM    159  C   PRO    23       4.691   5.353  -0.812  1.00 62.82           C
ATOM    160  O   PRO    23       4.832   6.425  -0.223  1.00 62.82           O
ATOM    161  N   GLU    24       3.695   5.102  -1.687  1.00 46.91           N
ATOM    162  CA  GLU    24       2.571   5.971  -1.909  1.00 46.91           C
ATOM    163  CB  GLU    24       1.831   5.688  -3.229  1.00 46.91           C
ATOM    164  CG  GLU    24       2.647   6.016  -4.480  1.00 46.91           C
ATOM    165  CD  GLU    24       1.780   5.713  -5.696  1.00 46.91           C
ATOM    166  OE1 GLU    24       0.609   5.294  -5.492  1.00 46.91           O
ATOM    167  OE2 GLU    24       2.272   5.896  -6.842  1.00 46.91           O
ATOM    168  C   GLU    24       1.559   5.754  -0.826  1.00 46.91           C
ATOM    169  O   GLU    24       0.844   6.667  -0.420  1.00 46.91           O
ATOM    170  N   TRP    25       1.481   4.497  -0.361  1.00 88.64           N
ATOM    171  CA  TRP    25       0.485   3.954   0.519  1.00 88.64           C
ATOM    172  CB  TRP    25       0.456   2.407   0.513  1.00 88.64           C
ATOM    173  CG  TRP    25       1.780   1.680   0.592  1.00 88.64           C
ATOM    174  CD2 TRP    25       2.581   1.381  -0.564  1.00 88.64           C
ATOM    175  CD1 TRP    25       2.442   1.147   1.662  1.00 88.64           C
ATOM    176  NE1 TRP    25       3.598   0.532   1.238  1.00 88.64           N
ATOM    177  CE2 TRP    25       3.698   0.668  -0.130  1.00 88.64           C
ATOM    178  CE3 TRP    25       2.394   1.674  -1.884  1.00 88.64           C
ATOM    179  CZ2 TRP    25       4.646   0.236  -1.011  1.00 88.64           C
ATOM    180  CZ3 TRP    25       3.357   1.240  -2.771  1.00 88.64           C
ATOM    181  CH2 TRP    25       4.462   0.535  -2.343  1.00 88.64           C
ATOM    182  C   TRP    25       0.476   4.490   1.922  1.00 88.64           C
ATOM    183  O   TRP    25      -0.548   4.364   2.593  1.00 88.64           O
ATOM    184  N   LEU    26       1.587   5.025   2.468  1.00105.32           N
ATOM    185  CA  LEU    26       1.431   5.514   3.816  1.00105.32           C
ATOM    186  CB  LEU    26       2.689   5.421   4.698  1.00105.32           C
ATOM    187  CG  LEU    26       3.053   3.974   5.098  1.00105.32           C
ATOM    188  CD1 LEU    26       3.586   3.181   3.899  1.00105.32           C
ATOM    189  CD2 LEU    26       3.992   3.939   6.314  1.00105.32           C
ATOM    190  C   LEU    26       0.949   6.941   3.827  1.00105.32           C
ATOM    191  O   LEU    26       1.719   7.874   4.059  1.00105.32           O
ATOM    192  N   ASP    27      -0.352   7.120   3.511  1.00 72.24           N
ATOM    193  CA  ASP    27      -1.132   8.335   3.481  1.00 72.24           C
ATOM    194  CB  ASP    27      -2.204   8.291   2.372  1.00 72.24           C
ATOM    195  CG  ASP    27      -3.135   7.105   2.608  1.00 72.24           C
ATOM    196  OD1 ASP    27      -2.841   6.281   3.517  1.00 72.24           O
ATOM    197  OD2 ASP    27      -4.151   7.007   1.871  1.00 72.24           O
ATOM    198  C   ASP    27      -1.803   8.733   4.773  1.00 72.24           C
ATOM    199  O   ASP    27      -2.210   9.885   4.925  1.00 72.24           O
ATOM    200  N   GLY    28      -1.948   7.793   5.724  1.00 50.48           N
ATOM    201  CA  GLY    28      -2.773   7.888   6.904  1.00 50.48           C
ATOM    202  C   GLY    28      -2.450   9.052   7.802  1.00 50.48           C
ATOM    203  O   GLY    28      -3.314   9.464   8.575  1.00 50.48           O
ATOM    204  N   SER    29      -1.216   9.591   7.766  1.00 61.00           N
ATOM    205  CA  SER    29      -0.770  10.591   8.706  1.00 61.00           C
ATOM    206  CB  SER    29      -1.537  11.936   8.718  1.00 61.00           C
ATOM    207  OG  SER    29      -2.789  11.838   9.379  1.00 61.00           O
ATOM    208  C   SER    29      -0.776   9.937  10.041  1.00 61.00           C
ATOM    209  O   SER    29      -1.087  10.535  11.074  1.00 61.00           O
ATOM    210  N   LEU    30      -0.379   8.652  10.002  1.00 94.73           N
ATOM    211  CA  LEU    30      -0.324   7.722  11.086  1.00 94.73           C
ATOM    212  CB  LEU    30      -0.194   6.294  10.519  1.00 94.73           C
ATOM    213  CG  LEU    30      -0.426   5.113  11.479  1.00 94.73           C
ATOM    214  CD1 LEU    30      -0.339   3.785  10.710  1.00 94.73           C
ATOM    215  CD2 LEU    30       0.514   5.149  12.690  1.00 94.73           C
ATOM    216  C   LEU    30       0.834   8.093  11.976  1.00 94.73           C
ATOM    217  O   LEU    30       1.842   8.620  11.512  1.00 94.73           O
ATOM    218  N   PRO    31       0.698   7.864  13.265  1.00 81.19           N
ATOM    219  CA  PRO    31       1.747   8.201  14.191  1.00 81.19           C
ATOM    220  CD  PRO    31      -0.600   7.830  13.916  1.00 81.19           C
ATOM    221  CB  PRO    31       1.143   8.060  15.593  1.00 81.19           C
ATOM    222  CG  PRO    31      -0.253   7.440  15.362  1.00 81.19           C
ATOM    223  C   PRO    31       2.985   7.403  13.919  1.00 81.19           C
ATOM    224  O   PRO    31       2.934   6.177  13.994  1.00 81.19           O
ATOM    225  N   GLY    32       4.128   8.085  13.691  1.00 27.10           N
ATOM    226  CA  GLY    32       5.349   7.395  13.372  1.00 27.10           C
ATOM    227  C   GLY    32       5.520   7.233  11.882  1.00 27.10           C
ATOM    228  O   GLY    32       6.011   6.203  11.424  1.00 27.10           O
ATOM    229  N   ASP    33       5.127   8.249  11.081  1.00 60.15           N
ATOM    230  CA  ASP    33       5.203   8.157   9.640  1.00 60.15           C
ATOM    231  CB  ASP    33       4.125   8.992   8.931  1.00 60.15           C
ATOM    232  CG  ASP    33       4.341   8.836   7.432  1.00 60.15           C
ATOM    233  OD1 ASP    33       4.184   7.692   6.920  1.00 60.15           O
ATOM    234  OD2 ASP    33       4.689   9.856   6.784  1.00 60.15           O
ATOM    235  C   ASP    33       6.520   8.653   9.079  1.00 60.15           C
ATOM    236  O   ASP    33       6.720   9.856   8.922  1.00 60.15           O
ATOM    237  N   PHE    34       7.498   7.744   8.871  1.00 73.84           N
ATOM    238  CA  PHE    34       8.732   8.004   8.161  1.00 73.84           C
ATOM    239  CB  PHE    34       9.910   7.254   8.807  1.00 73.84           C
ATOM    240  CG  PHE    34      10.145   7.906  10.133  1.00 73.84           C
ATOM    241  CD1 PHE    34       9.395   7.562  11.237  1.00 73.84           C
ATOM    242  CD2 PHE    34      11.110   8.876  10.266  1.00 73.84           C
ATOM    243  CE1 PHE    34       9.612   8.171  12.452  1.00 73.84           C
ATOM    244  CE2 PHE    34      11.333   9.486  11.478  1.00 73.84           C
ATOM    245  CZ  PHE    34      10.586   9.130  12.575  1.00 73.84           C
ATOM    246  C   PHE    34       8.677   7.678   6.687  1.00 73.84           C
ATOM    247  O   PHE    34       9.374   8.305   5.888  1.00 73.84           O
ATOM    248  N   GLY    35       7.876   6.660   6.280  1.00 24.66           N
ATOM    249  CA  GLY    35       7.867   6.257   4.893  1.00 24.66           C
ATOM    250  C   GLY    35       8.903   5.186   4.716  1.00 24.66           C
ATOM    251  O   GLY    35       9.519   5.083   3.656  1.00 24.66           O
ATOM    252  N   PHE    36       9.140   4.361   5.760  1.00 54.17           N
ATOM    253  CA  PHE    36      10.140   3.341   5.616  1.00 54.17           C
ATOM    254  CB  PHE    36      11.084   3.261   6.835  1.00 54.17           C
ATOM    255  CG  PHE    36      12.126   2.215   6.600  1.00 54.17           C
ATOM    256  CD1 PHE    36      13.128   2.406   5.675  1.00 54.17           C
ATOM    257  CD2 PHE    36      12.121   1.048   7.328  1.00 54.17           C
ATOM    258  CE1 PHE    36      14.089   1.445   5.468  1.00 54.17           C
ATOM    259  CE2 PHE    36      13.081   0.083   7.128  1.00 54.17           C
ATOM    260  CZ  PHE    36      14.068   0.278   6.193  1.00 54.17           C
ATOM    261  C   PHE    36       9.494   2.001   5.385  1.00 54.17           C
ATOM    262  O   PHE    36       8.975   1.380   6.311  1.00 54.17           O
ATOM    263  N   ASP    37       9.517   1.520   4.116  1.00 54.78           N
ATOM    264  CA  ASP    37       8.973   0.225   3.793  1.00 54.78           C
ATOM    265  CB  ASP    37       7.480   0.266   3.434  1.00 54.78           C
ATOM    266  CG  ASP    37       7.013  -1.168   3.235  1.00 54.78           C
ATOM    267  OD1 ASP    37       7.783  -2.095   3.606  1.00 54.78           O
ATOM    268  OD2 ASP    37       5.887  -1.356   2.700  1.00 54.78           O
ATOM    269  C   ASP    37       9.694  -0.320   2.586  1.00 54.78           C
ATOM    270  O   ASP    37       9.199  -0.220   1.463  1.00 54.78           O
ATOM    271  N   PRO    38      10.866  -0.863   2.769  1.00106.29           N
ATOM    272  CA  PRO    38      11.645  -1.432   1.696  1.00106.29           C
ATOM    273  CD  PRO    38      11.309  -1.328   4.069  1.00106.29           C
ATOM    274  CB  PRO    38      12.905  -1.992   2.356  1.00106.29           C
ATOM    275  CG  PRO    38      12.806  -1.582   3.841  1.00106.29           C
ATOM    276  C   PRO    38      10.930  -2.568   1.014  1.00106.29           C
ATOM    277  O   PRO    38      10.984  -2.663  -0.211  1.00106.29           O
ATOM    278  N   LEU    39      10.321  -3.466   1.820  1.00 51.60           N
ATOM    279  CA  LEU    39       9.656  -4.684   1.420  1.00 51.60           C
ATOM    280  CB  LEU    39       9.243  -5.534   2.625  1.00 51.60           C
ATOM    281  CG  LEU    39      10.400  -6.028   3.501  1.00 51.60           C
ATOM    282  CD1 LEU    39       9.873  -6.866   4.673  1.00 51.60           C
ATOM    283  CD2 LEU    39      11.446  -6.787   2.673  1.00 51.60           C
ATOM    284  C   LEU    39       8.358  -4.434   0.720  1.00 51.60           C
ATOM    285  O   LEU    39       8.039  -5.108  -0.257  1.00 51.60           O
ATOM    286  N   GLY    40       7.551  -3.473   1.209  1.00 20.82           N
ATOM    287  CA  GLY    40       6.269  -3.284   0.592  1.00 20.82           C
ATOM    288  C   GLY    40       5.238  -4.116   1.310  1.00 20.82           C
ATOM    289  O   GLY    40       4.226  -4.495   0.722  1.00 20.82           O
ATOM    290  N   LEU    41       5.479  -4.433   2.600  1.00 51.33           N
ATOM    291  CA  LEU    41       4.586  -5.231   3.408  1.00 51.33           C
ATOM    292  CB  LEU    41       5.168  -5.656   4.768  1.00 51.33           C
ATOM    293  CG  LEU    41       6.303  -6.694   4.670  1.00 51.33           C
ATOM    294  CD1 LEU    41       6.739  -7.190   6.058  1.00 51.33           C
ATOM    295  CD2 LEU    41       5.931  -7.843   3.726  1.00 51.33           C
ATOM    296  C   LEU    41       3.288  -4.516   3.681  1.00 51.33           C
ATOM    297  O   LEU    41       2.251  -5.152   3.864  1.00 51.33           O
ATOM    298  N   GLY    42       3.348  -3.177   3.768  1.00 54.61           N
ATOM    299  CA  GLY    42       2.319  -2.223   4.105  1.00 54.61           C
ATOM    300  C   GLY    42       1.232  -2.061   3.082  1.00 54.61           C
ATOM    301  O   GLY    42       0.236  -1.393   3.349  1.00 54.61           O
ATOM    302  N   LYS    43       1.413  -2.580   1.860  1.00104.23           N
ATOM    303  CA  LYS    43       0.558  -2.256   0.750  1.00104.23           C
ATOM    304  CB  LYS    43       0.896  -3.084  -0.494  1.00104.23           C
ATOM    305  CG  LYS    43       0.357  -2.474  -1.783  1.00104.23           C
ATOM    306  CD  LYS    43       0.839  -3.202  -3.042  1.00104.23           C
ATOM    307  CE  LYS    43       2.334  -3.044  -3.333  1.00104.23           C
ATOM    308  NZ  LYS    43       2.593  -1.720  -3.943  1.00104.23           N
ATOM    309  C   LYS    43      -0.903  -2.452   1.044  1.00104.23           C
ATOM    310  O   LYS    43      -1.706  -1.596   0.672  1.00104.23           O
ATOM    311  N   ASP    44      -1.318  -3.551   1.700  1.00 44.77           N
ATOM    312  CA  ASP    44      -2.738  -3.705   1.885  1.00 44.77           C
ATOM    313  CB  ASP    44      -3.184  -5.169   1.951  1.00 44.77           C
ATOM    314  CG  ASP    44      -2.757  -5.840   0.646  1.00 44.77           C
ATOM    315  OD1 ASP    44      -2.140  -5.148  -0.211  1.00 44.77           O
ATOM    316  OD2 ASP    44      -3.029  -7.059   0.495  1.00 44.77           O
ATOM    317  C   ASP    44      -3.132  -3.003   3.153  1.00 44.77           C
ATOM    318  O   ASP    44      -2.400  -3.014   4.141  1.00 44.77           O
ATOM    319  N   PRO    45      -4.267  -2.347   3.116  1.00 54.13           N
ATOM    320  CA  PRO    45      -4.764  -1.600   4.242  1.00 54.13           C
ATOM    321  CD  PRO    45      -4.848  -1.908   1.857  1.00 54.13           C
ATOM    322  CB  PRO    45      -5.990  -0.847   3.723  1.00 54.13           C
ATOM    323  CG  PRO    45      -5.719  -0.692   2.213  1.00 54.13           C
ATOM    324  C   PRO    45      -5.072  -2.463   5.420  1.00 54.13           C
ATOM    325  O   PRO    45      -4.872  -2.014   6.548  1.00 54.13           O
ATOM    326  N   ALA    46      -5.588  -3.686   5.190  1.00 15.42           N
ATOM    327  CA  ALA    46      -5.889  -4.576   6.272  1.00 15.42           C
ATOM    328  CB  ALA    46      -6.560  -5.877   5.800  1.00 15.42           C
ATOM    329  C   ALA    46      -4.594  -4.931   6.916  1.00 15.42           C
ATOM    330  O   ALA    46      -4.485  -5.000   8.139  1.00 15.42           O
ATOM    331  N   PHE    47      -3.568  -5.156   6.078  1.00 39.31           N
ATOM    332  CA  PHE    47      -2.260  -5.484   6.552  1.00 39.31           C
ATOM    333  CB  PHE    47      -1.232  -5.790   5.448  1.00 39.31           C
ATOM    334  CG  PHE    47      -1.512  -7.139   4.879  1.00 39.31           C
ATOM    335  CD1 PHE    47      -1.265  -8.274   5.614  1.00 39.31           C
ATOM    336  CD2 PHE    47      -1.995  -7.287   3.603  1.00 39.31           C
ATOM    337  CE1 PHE    47      -1.512  -9.521   5.091  1.00 39.31           C
ATOM    338  CE2 PHE    47      -2.246  -8.529   3.070  1.00 39.31           C
ATOM    339  CZ  PHE    47      -2.006  -9.655   3.817  1.00 39.31           C
ATOM    340  C   PHE    47      -1.749  -4.301   7.304  1.00 39.31           C
ATOM    341  O   PHE    47      -1.029  -4.453   8.288  1.00 39.31           O
ATOM    342  N   LEU    48      -2.089  -3.086   6.840  1.00 30.87           N
ATOM    343  CA  LEU    48      -1.622  -1.894   7.486  1.00 30.87           C
ATOM    344  CB  LEU    48      -2.211  -0.624   6.838  1.00 30.87           C
ATOM    345  CG  LEU    48      -1.765   0.693   7.508  1.00 30.87           C
ATOM    346  CD1 LEU    48      -0.277   0.981   7.254  1.00 30.87           C
ATOM    347  CD2 LEU    48      -2.689   1.860   7.123  1.00 30.87           C
ATOM    348  C   LEU    48      -2.116  -1.906   8.900  1.00 30.87           C
ATOM    349  O   LEU    48      -1.369  -1.614   9.833  1.00 30.87           O
ATOM    350  N   LYS    49      -3.402  -2.249   9.096  1.00 54.48           N
ATOM    351  CA  LYS    49      -3.963  -2.243  10.415  1.00 54.48           C
ATOM    352  CB  LYS    49      -5.454  -2.630  10.439  1.00 54.48           C
ATOM    353  CG  LYS    49      -6.407  -1.651   9.745  1.00 54.48           C
ATOM    354  CD  LYS    49      -7.815  -2.225   9.541  1.00 54.48           C
ATOM    355  CE  LYS    49      -8.642  -2.288  10.830  1.00 54.48           C
ATOM    356  NZ  LYS    49      -9.918  -2.999  10.591  1.00 54.48           N
ATOM    357  C   LYS    49      -3.275  -3.268  11.264  1.00 54.48           C
ATOM    358  O   LYS    49      -2.893  -2.988  12.399  1.00 54.48           O
ATOM    359  N   TRP    50      -3.105  -4.496  10.731  1.00 47.31           N
ATOM    360  CA  TRP    50      -2.562  -5.567  11.516  1.00 47.31           C
ATOM    361  CB  TRP    50      -2.634  -6.943  10.832  1.00 47.31           C
ATOM    362  CG  TRP    50      -2.352  -8.080  11.787  1.00 47.31           C
ATOM    363  CD2 TRP    50      -3.325  -8.555  12.729  1.00 47.31           C
ATOM    364  CD1 TRP    50      -1.224  -8.816  11.987  1.00 47.31           C
ATOM    365  NE1 TRP    50      -1.442  -9.744  12.982  1.00 47.31           N
ATOM    366  CE2 TRP    50      -2.728  -9.588  13.452  1.00 47.31           C
ATOM    367  CE3 TRP    50      -4.609  -8.166  12.972  1.00 47.31           C
ATOM    368  CZ2 TRP    50      -3.410 -10.251  14.432  1.00 47.31           C
ATOM    369  CZ3 TRP    50      -5.293  -8.828  13.965  1.00 47.31           C
ATOM    370  CH2 TRP    50      -4.705  -9.851  14.680  1.00 47.31           C
ATOM    371  C   TRP    50      -1.134  -5.278  11.866  1.00 47.31           C
ATOM    372  O   TRP    50      -0.717  -5.491  13.004  1.00 47.31           O
ATOM    373  N   TYR    51      -0.338  -4.784  10.900  1.00 46.21           N
ATOM    374  CA  TYR    51       1.043  -4.522  11.198  1.00 46.21           C
ATOM    375  CB  TYR    51       1.915  -4.071  10.013  1.00 46.21           C
ATOM    376  CG  TYR    51       2.154  -5.224   9.100  1.00 46.21           C
ATOM    377  CD1 TYR    51       2.780  -6.361   9.554  1.00 46.21           C
ATOM    378  CD2 TYR    51       1.796  -5.156   7.775  1.00 46.21           C
ATOM    379  CE1 TYR    51       3.021  -7.420   8.709  1.00 46.21           C
ATOM    380  CE2 TYR    51       2.034  -6.212   6.924  1.00 46.21           C
ATOM    381  CZ  TYR    51       2.643  -7.352   7.390  1.00 46.21           C
ATOM    382  OH  TYR    51       2.891  -8.439   6.523  1.00 46.21           O
ATOM    383  C   TYR    51       1.147  -3.437  12.215  1.00 46.21           C
ATOM    384  O   TYR    51       1.999  -3.500  13.099  1.00 46.21           O
ATOM    385  N   ARG    52       0.306  -2.393  12.104  1.00 56.50           N
ATOM    386  CA  ARG    52       0.389  -1.282  13.008  1.00 56.50           C
ATOM    387  CB  ARG    52      -0.666  -0.203  12.685  1.00 56.50           C
ATOM    388  CG  ARG    52      -0.561   1.047  13.562  1.00 56.50           C
ATOM    389  CD  ARG    52      -1.563   2.151  13.212  1.00 56.50           C
ATOM    390  NE  ARG    52      -2.754   1.991  14.091  1.00 56.50           N
ATOM    391  CZ  ARG    52      -3.994   1.850  13.540  1.00 56.50           C
ATOM    392  NH1 ARG    52      -4.146   1.791  12.184  1.00 56.50           N
ATOM    393  NH2 ARG    52      -5.079   1.756  14.361  1.00 56.50           N
ATOM    394  C   ARG    52       0.136  -1.773  14.401  1.00 56.50           C
ATOM    395  O   ARG    52       0.848  -1.403  15.333  1.00 56.50           O
ATOM    396  N   GLU    53      -0.889  -2.632  14.584  1.00 30.39           N
ATOM    397  CA  GLU    53      -1.193  -3.105  15.903  1.00 30.39           C
ATOM    398  CB  GLU    53      -2.509  -3.896  16.001  1.00 30.39           C
ATOM    399  CG  GLU    53      -2.948  -4.080  17.457  1.00 30.39           C
ATOM    400  CD  GLU    53      -4.381  -4.590  17.477  1.00 30.39           C
ATOM    401  OE1 GLU    53      -4.824  -5.132  16.430  1.00 30.39           O
ATOM    402  OE2 GLU    53      -5.050  -4.438  18.536  1.00 30.39           O
ATOM    403  C   GLU    53      -0.068  -3.954  16.406  1.00 30.39           C
ATOM    404  O   GLU    53       0.272  -3.909  17.588  1.00 30.39           O
ATOM    405  N   ALA    54       0.547  -4.753  15.517  1.00 12.58           N
ATOM    406  CA  ALA    54       1.627  -5.609  15.918  1.00 12.58           C
ATOM    407  CB  ALA    54       2.171  -6.450  14.752  1.00 12.58           C
ATOM    408  C   ALA    54       2.744  -4.745  16.417  1.00 12.58           C
ATOM    409  O   ALA    54       3.372  -5.043  17.431  1.00 12.58           O
ATOM    410  N   GLU    55       3.006  -3.631  15.714  1.00 24.72           N
ATOM    411  CA  GLU    55       4.082  -2.746  16.056  1.00 24.72           C
ATOM    412  CB  GLU    55       4.151  -1.557  15.081  1.00 24.72           C
ATOM    413  CG  GLU    55       5.270  -0.552  15.356  1.00 24.72           C
ATOM    414  CD  GLU    55       5.075   0.607  14.385  1.00 24.72           C
ATOM    415  OE1 GLU    55       4.748   0.337  13.198  1.00 24.72           O
ATOM    416  OE2 GLU    55       5.241   1.778  14.820  1.00 24.72           O
ATOM    417  C   GLU    55       3.823  -2.189  17.423  1.00 24.72           C
ATOM    418  O   GLU    55       4.738  -2.076  18.239  1.00 24.72           O
ATOM    419  N   LEU    56       2.557  -1.819  17.699  1.00 33.27           N
ATOM    420  CA  LEU    56       2.185  -1.213  18.947  1.00 33.27           C
ATOM    421  CB  LEU    56       0.713  -0.754  18.930  1.00 33.27           C
ATOM    422  CG  LEU    56       0.420   0.352  17.893  1.00 33.27           C
ATOM    423  CD1 LEU    56      -1.066   0.743  17.881  1.00 33.27           C
ATOM    424  CD2 LEU    56       1.335   1.570  18.106  1.00 33.27           C
ATOM    425  C   LEU    56       2.381  -2.170  20.086  1.00 33.27           C
ATOM    426  O   LEU    56       2.971  -1.815  21.106  1.00 33.27           O
ATOM    427  N   ILE    57       1.906  -3.420  19.936  1.00 77.37           N
ATOM    428  CA  ILE    57       1.990  -4.401  20.985  1.00 77.37           C
ATOM    429  CB  ILE    57       1.231  -5.642  20.620  1.00 77.37           C
ATOM    430  CG2 ILE    57       1.409  -6.675  21.737  1.00 77.37           C
ATOM    431  CG1 ILE    57      -0.242  -5.271  20.375  1.00 77.37           C
ATOM    432  CD1 ILE    57      -0.919  -4.612  21.577  1.00 77.37           C
ATOM    433  C   ILE    57       3.430  -4.733  21.243  1.00 77.37           C
ATOM    434  O   ILE    57       3.853  -4.829  22.394  1.00 77.37           O
ATOM    435  N   HIS    58       4.227  -4.906  20.171  1.00 33.75           N
ATOM    436  CA  HIS    58       5.613  -5.257  20.317  1.00 33.75           C
ATOM    437  ND1 HIS    58       4.665  -7.275  18.033  1.00 33.75           N
ATOM    438  CG  HIS    58       5.941  -6.890  18.377  1.00 33.75           C
ATOM    439  CB  HIS    58       6.303  -5.549  18.967  1.00 33.75           C
ATOM    440  NE2 HIS    58       5.992  -8.979  17.517  1.00 33.75           N
ATOM    441  CD2 HIS    58       6.740  -7.944  18.056  1.00 33.75           C
ATOM    442  CE1 HIS    58       4.751  -8.529  17.523  1.00 33.75           C
ATOM    443  C   HIS    58       6.348  -4.155  21.024  1.00 33.75           C
ATOM    444  O   HIS    58       7.141  -4.416  21.927  1.00 33.75           O
ATOM    445  N   GLY    59       6.106  -2.887  20.639  1.00 15.30           N
ATOM    446  CA  GLY    59       6.802  -1.783  21.242  1.00 15.30           C
ATOM    447  C   GLY    59       6.444  -1.656  22.694  1.00 15.30           C
ATOM    448  O   GLY    59       7.309  -1.360  23.514  1.00 15.30           O
ATOM    449  N   ARG    60       5.152  -1.824  23.051  1.00145.42           N
ATOM    450  CA  ARG    60       4.776  -1.680  24.430  1.00145.42           C
ATOM    451  CB  ARG    60       3.262  -1.539  24.683  1.00145.42           C
ATOM    452  CG  ARG    60       2.793  -0.079  24.565  1.00145.42           C
ATOM    453  CD  ARG    60       2.908   0.517  23.161  1.00145.42           C
ATOM    454  NE  ARG    60       1.654   0.161  22.445  1.00145.42           N
ATOM    455  CZ  ARG    60       0.638   1.060  22.317  1.00145.42           C
ATOM    456  NH1 ARG    60       0.830   2.365  22.666  1.00145.42           N
ATOM    457  NH2 ARG    60      -0.562   0.650  21.816  1.00145.42           N
ATOM    458  C   ARG    60       5.365  -2.784  25.265  1.00145.42           C
ATOM    459  O   ARG    60       5.799  -2.539  26.389  1.00145.42           O
ATOM    460  N   TRP    61       5.416  -4.033  24.758  1.00 50.52           N
ATOM    461  CA  TRP    61       6.024  -5.063  25.557  1.00 50.52           C
ATOM    462  CB  TRP    61       6.084  -6.469  24.908  1.00 50.52           C
ATOM    463  CG  TRP    61       4.807  -7.234  24.607  1.00 50.52           C
ATOM    464  CD2 TRP    61       4.031  -8.012  25.543  1.00 50.52           C
ATOM    465  CD1 TRP    61       4.205  -7.385  23.395  1.00 50.52           C
ATOM    466  NE1 TRP    61       3.116  -8.214  23.507  1.00 50.52           N
ATOM    467  CE2 TRP    61       2.992  -8.609  24.819  1.00 50.52           C
ATOM    468  CE3 TRP    61       4.166  -8.227  26.886  1.00 50.52           C
ATOM    469  CZ2 TRP    61       2.080  -9.424  25.424  1.00 50.52           C
ATOM    470  CZ3 TRP    61       3.239  -9.048  27.495  1.00 50.52           C
ATOM    471  CH2 TRP    61       2.218  -9.635  26.777  1.00 50.52           C
ATOM    472  C   TRP    61       7.463  -4.673  25.735  1.00 50.52           C
ATOM    473  O   TRP    61       8.030  -4.832  26.814  1.00 50.52           O
ATOM    474  N   ALA    62       8.092  -4.149  24.662  1.00 22.78           N
ATOM    475  CA  ALA    62       9.493  -3.821  24.662  1.00 22.78           C
ATOM    476  CB  ALA    62       9.968  -3.297  23.294  1.00 22.78           C
ATOM    477  C   ALA    62       9.802  -2.766  25.686  1.00 22.78           C
ATOM    478  O   ALA    62      10.784  -2.880  26.420  1.00 22.78           O
ATOM    479  N   MET    63       8.974  -1.708  25.762  1.00 35.96           N
ATOM    480  CA  MET    63       9.206  -0.620  26.674  1.00 35.96           C
ATOM    481  CB  MET    63       8.111   0.450  26.521  1.00 35.96           C
ATOM    482  CG  MET    63       8.022   1.030  25.106  1.00 35.96           C
ATOM    483  SD  MET    63       6.453   1.864  24.705  1.00 35.96           S
ATOM    484  CE  MET    63       6.778   3.404  25.605  1.00 35.96           C
ATOM    485  C   MET    63       9.113  -1.142  28.075  1.00 35.96           C
ATOM    486  O   MET    63       9.962  -0.864  28.922  1.00 35.96           O
ATOM    487  N   ALA    64       8.064  -1.938  28.350  1.00 16.24           N
ATOM    488  CA  ALA    64       7.849  -2.449  29.670  1.00 16.24           C
ATOM    489  CB  ALA    64       6.546  -3.262  29.793  1.00 16.24           C
ATOM    490  C   ALA    64       8.990  -3.353  30.024  1.00 16.24           C
ATOM    491  O   ALA    64       9.473  -3.340  31.154  1.00 16.24           O
ATOM    492  N   ALA    65       9.440  -4.170  29.053  1.00 22.84           N
ATOM    493  CA  ALA    65      10.463  -5.149  29.285  1.00 22.84           C
ATOM    494  CB  ALA    65      10.695  -6.055  28.065  1.00 22.84           C
ATOM    495  C   ALA    65      11.773  -4.515  29.636  1.00 22.84           C
ATOM    496  O   ALA    65      12.471  -4.974  30.537  1.00 22.84           O
ATOM    497  N   VAL    66      12.156  -3.447  28.919  1.00 21.54           N
ATOM    498  CA  VAL    66      13.420  -2.810  29.145  1.00 21.54           C
ATOM    499  CB  VAL    66      13.666  -1.733  28.136  1.00 21.54           C
ATOM    500  CG1 VAL    66      15.016  -1.066  28.427  1.00 21.54           C
ATOM    501  CG2 VAL    66      13.580  -2.369  26.739  1.00 21.54           C
ATOM    502  C   VAL    66      13.422  -2.195  30.507  1.00 21.54           C
ATOM    503  O   VAL    66      14.417  -2.250  31.228  1.00 21.54           O
ATOM    504  N   LEU    67      12.289  -1.585  30.884  1.00 37.05           N
ATOM    505  CA  LEU    67      12.138  -0.915  32.141  1.00 37.05           C
ATOM    506  CB  LEU    67      10.738  -0.277  32.225  1.00 37.05           C
ATOM    507  CG  LEU    67      10.544   0.765  33.335  1.00 37.05           C
ATOM    508  CD1 LEU    67      11.364   2.033  33.039  1.00 37.05           C
ATOM    509  CD2 LEU    67       9.051   1.061  33.551  1.00 37.05           C
ATOM    510  C   LEU    67      12.264  -1.975  33.192  1.00 37.05           C
ATOM    511  O   LEU    67      12.868  -1.761  34.244  1.00 37.05           O
ATOM    512  N   GLY    68      11.687  -3.157  32.905  1.00 11.54           N
ATOM    513  CA  GLY    68      11.714  -4.275  33.802  1.00 11.54           C
ATOM    514  C   GLY    68      13.127  -4.747  33.997  1.00 11.54           C
ATOM    515  O   GLY    68      13.525  -5.098  35.108  1.00 11.54           O
ATOM    516  N   ILE    69      13.924  -4.781  32.913  1.00 79.19           N
ATOM    517  CA  ILE    69      15.270  -5.278  32.973  1.00 79.19           C
ATOM    518  CB  ILE    69      15.943  -5.168  31.630  1.00 79.19           C
ATOM    519  CG2 ILE    69      17.342  -5.783  31.766  1.00 79.19           C
ATOM    520  CG1 ILE    69      15.115  -5.818  30.503  1.00 79.19           C
ATOM    521  CD1 ILE    69      14.908  -7.322  30.653  1.00 79.19           C
ATOM    522  C   ILE    69      16.040  -4.383  33.899  1.00 79.19           C
ATOM    523  O   ILE    69      16.766  -4.851  34.777  1.00 79.19           O
ATOM    524  N   PHE    70      15.890  -3.057  33.724  1.00 38.29           N
ATOM    525  CA  PHE    70      16.624  -2.129  34.533  1.00 38.29           C
ATOM    526  CB  PHE    70      16.396  -0.654  34.169  1.00 38.29           C
ATOM    527  CG  PHE    70      17.203  -0.309  32.966  1.00 38.29           C
ATOM    528  CD1 PHE    70      16.701  -0.502  31.703  1.00 38.29           C
ATOM    529  CD2 PHE    70      18.470   0.213  33.109  1.00 38.29           C
ATOM    530  CE1 PHE    70      17.445  -0.175  30.595  1.00 38.29           C
ATOM    531  CE2 PHE    70      19.221   0.541  32.004  1.00 38.29           C
ATOM    532  CZ  PHE    70      18.708   0.347  30.743  1.00 38.29           C
ATOM    533  C   PHE    70      16.251  -2.264  35.973  1.00 38.29           C
ATOM    534  O   PHE    70      17.118  -2.426  36.831  1.00 38.29           O
ATOM    535  N   VAL    71      14.943  -2.216  36.278  1.00 24.79           N
ATOM    536  CA  VAL    71      14.502  -2.235  37.641  1.00 24.79           C
ATOM    537  CB  VAL    71      13.020  -2.042  37.753  1.00 24.79           C
ATOM    538  CG1 VAL    71      12.632  -2.078  39.240  1.00 24.79           C
ATOM    539  CG2 VAL    71      12.646  -0.732  37.032  1.00 24.79           C
ATOM    540  C   VAL    71      14.859  -3.536  38.290  1.00 24.79           C
ATOM    541  O   VAL    71      15.369  -3.558  39.408  1.00 24.79           O
ATOM    542  N   GLY    72      14.610  -4.661  37.593  1.00 14.70           N
ATOM    543  CA  GLY    72      14.830  -5.967  38.155  1.00 14.70           C
ATOM    544  C   GLY    72      16.277  -6.177  38.449  1.00 14.70           C
ATOM    545  O   GLY    72      16.627  -6.697  39.508  1.00 14.70           O
ATOM    546  N   GLN    73      17.169  -5.794  37.517  1.00 40.37           N
ATOM    547  CA  GLN    73      18.552  -6.017  37.803  1.00 40.37           C
ATOM    548  CB  GLN    73      19.546  -5.691  36.687  1.00 40.37           C
ATOM    549  CG  GLN    73      20.955  -6.076  37.148  1.00 40.37           C
ATOM    550  CD  GLN    73      21.968  -5.480  36.197  1.00 40.37           C
ATOM    551  OE1 GLN    73      21.884  -5.669  34.986  1.00 40.37           O
ATOM    552  NE2 GLN    73      22.948  -4.723  36.758  1.00 40.37           N
ATOM    553  C   GLN    73      18.947  -5.150  38.950  1.00 40.37           C
ATOM    554  O   GLN    73      19.785  -5.535  39.760  1.00 40.37           O
ATOM    555  N   ALA    74      18.390  -3.927  39.023  1.00 29.80           N
ATOM    556  CA  ALA    74      18.780  -3.057  40.091  1.00 29.80           C
ATOM    557  CB  ALA    74      18.131  -1.666  39.991  1.00 29.80           C
ATOM    558  C   ALA    74      18.391  -3.648  41.424  1.00 29.80           C
ATOM    559  O   ALA    74      19.212  -3.713  42.338  1.00 29.80           O
ATOM    560  N   TRP    75      17.120  -4.083  41.582  1.00 81.21           N
ATOM    561  CA  TRP    75      16.685  -4.580  42.864  1.00 81.21           C
ATOM    562  CB  TRP    75      15.168  -4.835  42.928  1.00 81.21           C
ATOM    563  CG  TRP    75      14.539  -4.912  44.311  1.00 81.21           C
ATOM    564  CD2 TRP    75      14.871  -5.800  45.401  1.00 81.21           C
ATOM    565  CD1 TRP    75      13.544  -4.104  44.777  1.00 81.21           C
ATOM    566  NE1 TRP    75      13.224  -4.437  46.069  1.00 81.21           N
ATOM    567  CE2 TRP    75      14.033  -5.475  46.469  1.00 81.21           C
ATOM    568  CE3 TRP    75      15.792  -6.801  45.518  1.00 81.21           C
ATOM    569  CZ2 TRP    75      14.111  -6.144  47.658  1.00 81.21           C
ATOM    570  CZ3 TRP    75      15.866  -7.476  46.715  1.00 81.21           C
ATOM    571  CH2 TRP    75      15.038  -7.156  47.768  1.00 81.21           C
ATOM    572  C   TRP    75      17.285  -5.922  43.160  1.00 81.21           C
ATOM    573  O   TRP    75      18.064  -6.083  44.098  1.00 81.21           O
ATOM    574  N   SER    76      16.918  -6.927  42.331  1.00 29.56           N
ATOM    575  CA  SER    76      17.255  -8.308  42.557  1.00 29.56           C
ATOM    576  CB  SER    76      16.564  -9.271  41.573  1.00 29.56           C
ATOM    577  OG  SER    76      17.096  -9.113  40.265  1.00 29.56           O
ATOM    578  C   SER    76      18.728  -8.532  42.430  1.00 29.56           C
ATOM    579  O   SER    76      19.331  -9.214  43.258  1.00 29.56           O
ATOM    580  N   GLY    77      19.356  -7.962  41.389  1.00 13.04           N
ATOM    581  CA  GLY    77      20.767  -8.150  41.235  1.00 13.04           C
ATOM    582  C   GLY    77      21.050  -9.381  40.424  1.00 13.04           C
ATOM    583  O   GLY    77      22.205  -9.792  40.309  1.00 13.04           O
ATOM    584  N   VAL    78      20.013 -10.014  39.838  1.00 31.43           N
ATOM    585  CA  VAL    78      20.267 -11.184  39.045  1.00 31.43           C
ATOM    586  CB  VAL    78      19.370 -12.343  39.385  1.00 31.43           C
ATOM    587  CG1 VAL    78      19.726 -13.533  38.476  1.00 31.43           C
ATOM    588  CG2 VAL    78      19.552 -12.649  40.884  1.00 31.43           C
ATOM    589  C   VAL    78      20.092 -10.779  37.611  1.00 31.43           C
ATOM    590  O   VAL    78      19.231  -9.958  37.298  1.00 31.43           O
ATOM    591  N   PRO    79      20.909 -11.297  36.730  1.00 50.96           N
ATOM    592  CA  PRO    79      20.814 -10.932  35.339  1.00 50.96           C
ATOM    593  CD  PRO    79      22.264 -11.686  37.095  1.00 50.96           C
ATOM    594  CB  PRO    79      22.070 -11.480  34.680  1.00 50.96           C
ATOM    595  CG  PRO    79      23.103 -11.482  35.823  1.00 50.96           C
ATOM    596  C   PRO    79      19.540 -11.458  34.757  1.00 50.96           C
ATOM    597  O   PRO    79      19.085 -12.522  35.174  1.00 50.96           O
ATOM    598  N   TRP    80      18.964 -10.740  33.776  1.00 57.17           N
ATOM    599  CA  TRP    80      17.668 -11.080  33.265  1.00 57.17           C
ATOM    600  CB  TRP    80      17.051  -9.986  32.371  1.00 57.17           C
ATOM    601  CG  TRP    80      17.720  -9.736  31.045  1.00 57.17           C
ATOM    602  CD2 TRP    80      17.211 -10.252  29.805  1.00 57.17           C
ATOM    603  CD1 TRP    80      18.808  -8.977  30.732  1.00 57.17           C
ATOM    604  NE1 TRP    80      19.015  -8.993  29.372  1.00 57.17           N
ATOM    605  CE2 TRP    80      18.035  -9.772  28.791  1.00 57.17           C
ATOM    606  CE3 TRP    80      16.136 -11.050  29.537  1.00 57.17           C
ATOM    607  CZ2 TRP    80      17.795 -10.087  27.483  1.00 57.17           C
ATOM    608  CZ3 TRP    80      15.904 -11.376  28.218  1.00 57.17           C
ATOM    609  CH2 TRP    80      16.720 -10.904  27.213  1.00 57.17           C
ATOM    610  C   TRP    80      17.682 -12.399  32.548  1.00 57.17           C
ATOM    611  O   TRP    80      16.695 -13.130  32.593  1.00 57.17           O
ATOM    612  N   PHE    81      18.778 -12.738  31.845  1.00 46.53           N
ATOM    613  CA  PHE    81      18.822 -14.005  31.166  1.00 46.53           C
ATOM    614  CB  PHE    81      20.007 -14.145  30.175  1.00 46.53           C
ATOM    615  CG  PHE    81      21.334 -13.983  30.840  1.00 46.53           C
ATOM    616  CD1 PHE    81      21.802 -12.734  31.179  1.00 46.53           C
ATOM    617  CD2 PHE    81      22.128 -15.080  31.087  1.00 46.53           C
ATOM    618  CE1 PHE    81      23.028 -12.585  31.782  1.00 46.53           C
ATOM    619  CE2 PHE    81      23.356 -14.936  31.689  1.00 46.53           C
ATOM    620  CZ  PHE    81      23.808 -13.687  32.038  1.00 46.53           C
ATOM    621  C   PHE    81      18.817 -15.120  32.173  1.00 46.53           C
ATOM    622  O   PHE    81      18.211 -16.166  31.947  1.00 46.53           O
ATOM    623  N   GLU    82      19.515 -14.914  33.303  1.00 86.61           N
ATOM    624  CA  GLU    82      19.683 -15.833  34.401  1.00 86.61           C
ATOM    625  CB  GLU    82      20.723 -15.304  35.397  1.00 86.61           C
ATOM    626  CG  GLU    82      21.230 -16.373  36.357  1.00 86.61           C
ATOM    627  CD  GLU    82      22.064 -17.325  35.518  1.00 86.61           C
ATOM    628  OE1 GLU    82      22.957 -16.825  34.786  1.00 86.61           O
ATOM    629  OE2 GLU    82      21.819 -18.558  35.590  1.00 86.61           O
ATOM    630  C   GLU    82      18.394 -16.013  35.158  1.00 86.61           C
ATOM    631  O   GLU    82      18.170 -17.043  35.792  1.00 86.61           O
ATOM    632  N   ALA    83      17.501 -15.012  35.070  1.00 46.72           N
ATOM    633  CA  ALA    83      16.333 -14.857  35.894  1.00 46.72           C
ATOM    634  CB  ALA    83      15.467 -13.659  35.467  1.00 46.72           C
ATOM    635  C   ALA    83      15.447 -16.067  35.899  1.00 46.72           C
ATOM    636  O   ALA    83      14.785 -16.312  36.904  1.00 46.72           O
ATOM    637  N   GLY    84      15.342 -16.833  34.799  1.00 19.20           N
ATOM    638  CA  GLY    84      14.438 -17.954  34.811  1.00 19.20           C
ATOM    639  C   GLY    84      14.832 -18.991  35.829  1.00 19.20           C
ATOM    640  O   GLY    84      13.976 -19.583  36.483  1.00 19.20           O
ATOM    641  N   ALA    85      16.145 -19.256  35.957  1.00 33.78           N
ATOM    642  CA  ALA    85      16.714 -20.282  36.795  1.00 33.78           C
ATOM    643  CB  ALA    85      18.230 -20.441  36.570  1.00 33.78           C
ATOM    644  C   ALA    85      16.513 -20.045  38.259  1.00 33.78           C
ATOM    645  O   ALA    85      16.359 -21.009  39.003  1.00 33.78           O
ATOM    646  N   ASP    86      16.552 -18.781  38.723  1.00 39.75           N
ATOM    647  CA  ASP    86      16.475 -18.494  40.129  1.00 39.75           C
ATOM    648  CB  ASP    86      16.511 -16.981  40.422  1.00 39.75           C
ATOM    649  CG  ASP    86      16.897 -16.780  41.878  1.00 39.75           C
ATOM    650  OD1 ASP    86      16.392 -17.543  42.742  1.00 39.75           O
ATOM    651  OD2 ASP    86      17.721 -15.862  42.138  1.00 39.75           O
ATOM    652  C   ASP    86      15.201 -19.081  40.675  1.00 39.75           C
ATOM    653  O   ASP    86      14.125 -18.939  40.095  1.00 39.75           O
ATOM    654  N   PRO    87      15.315 -19.771  41.784  1.00 55.62           N
ATOM    655  CA  PRO    87      14.174 -20.407  42.396  1.00 55.62           C
ATOM    656  CD  PRO    87      16.555 -20.472  42.081  1.00 55.62           C
ATOM    657  CB  PRO    87      14.748 -21.331  43.465  1.00 55.62           C
ATOM    658  CG  PRO    87      16.147 -21.688  42.928  1.00 55.62           C
ATOM    659  C   PRO    87      13.150 -19.441  42.925  1.00 55.62           C
ATOM    660  O   PRO    87      11.983 -19.811  43.045  1.00 55.62           O
ATOM    661  N   ASN    88      13.577 -18.220  43.287  1.00 39.37           N
ATOM    662  CA  ASN    88      12.724 -17.192  43.813  1.00 39.37           C
ATOM    663  CB  ASN    88      13.488 -15.974  44.339  1.00 39.37           C
ATOM    664  CG  ASN    88      14.183 -16.394  45.617  1.00 39.37           C
ATOM    665  OD1 ASN    88      13.569 -16.990  46.499  1.00 39.37           O
ATOM    666  ND2 ASN    88      15.503 -16.091  45.719  1.00 39.37           N
ATOM    667  C   ASN    88      11.858 -16.675  42.715  1.00 39.37           C
ATOM    668  O   ASN    88      10.837 -16.039  42.975  1.00 39.37           O
ATOM    669  N   ALA    89      12.273 -16.886  41.454  1.00 26.31           N
ATOM    670  CA  ALA    89      11.513 -16.353  40.364  1.00 26.31           C
ATOM    671  CB  ALA    89      12.056 -16.772  38.990  1.00 26.31           C
ATOM    672  C   ALA    89      10.128 -16.891  40.478  1.00 26.31           C
ATOM    673  O   ALA    89       9.160 -16.157  40.289  1.00 26.31           O
ATOM    674  N   ILE    90       9.986 -18.196  40.768  1.00 56.87           N
ATOM    675  CA  ILE    90       8.673 -18.684  41.063  1.00 56.87           C
ATOM    676  CB  ILE    90       8.261 -19.865  40.210  1.00 56.87           C
ATOM    677  CG2 ILE    90       8.007 -19.363  38.780  1.00 56.87           C
ATOM    678  CG1 ILE    90       9.275 -21.019  40.313  1.00 56.87           C
ATOM    679  CD1 ILE    90       8.749 -22.350  39.777  1.00 56.87           C
ATOM    680  C   ILE    90       8.666 -19.055  42.515  1.00 56.87           C
ATOM    681  O   ILE    90       8.862 -20.211  42.883  1.00 56.87           O
ATOM    682  N   ALA    91       8.507 -18.060  43.410  1.00 54.83           N
ATOM    683  CA  ALA    91       8.512 -18.454  44.784  1.00 54.83           C
ATOM    684  CB  ALA    91       8.853 -17.297  45.747  1.00 54.83           C
ATOM    685  C   ALA    91       7.229 -19.149  45.188  1.00 54.83           C
ATOM    686  O   ALA    91       7.297 -20.237  45.756  1.00 54.83           O
ATOM    687  N   PRO    92       6.056 -18.584  44.949  1.00 69.67           N
ATOM    688  CA  PRO    92       4.835 -19.277  45.323  1.00 69.67           C
ATOM    689  CD  PRO    92       5.910 -17.144  45.125  1.00 69.67           C
ATOM    690  CB  PRO    92       3.789 -18.198  45.606  1.00 69.67           C
ATOM    691  CG  PRO    92       4.616 -16.943  45.928  1.00 69.67           C
ATOM    692  C   PRO    92       4.351 -20.275  44.313  1.00 69.67           C
ATOM    693  O   PRO    92       3.490 -21.086  44.651  1.00 69.67           O
ATOM    694  N   PHE    93       4.869 -20.227  43.073  1.00 61.57           N
ATOM    695  CA  PHE    93       4.341 -21.018  41.995  1.00 61.57           C
ATOM    696  CB  PHE    93       4.291 -20.262  40.653  1.00 61.57           C
ATOM    697  CG  PHE    93       3.215 -19.237  40.616  1.00 61.57           C
ATOM    698  CD1 PHE    93       3.411 -17.977  41.132  1.00 61.57           C
ATOM    699  CD2 PHE    93       2.002 -19.549  40.049  1.00 61.57           C
ATOM    700  CE1 PHE    93       2.410 -17.037  41.084  1.00 61.57           C
ATOM    701  CE2 PHE    93       0.997 -18.613  39.997  1.00 61.57           C
ATOM    702  CZ  PHE    93       1.201 -17.357  40.514  1.00 61.57           C
ATOM    703  C   PHE    93       5.236 -22.160  41.668  1.00 61.57           C
ATOM    704  O   PHE    93       6.368 -22.257  42.139  1.00 61.57           O
ATOM    705  N   SER    94       4.666 -23.091  40.879  1.00 37.22           N
ATOM    706  CA  SER    94       5.388 -24.147  40.237  1.00 37.22           C
ATOM    707  CB  SER    94       4.613 -25.473  40.196  1.00 37.22           C
ATOM    708  OG  SER    94       5.376 -26.465  39.525  1.00 37.22           O
ATOM    709  C   SER    94       5.522 -23.662  38.827  1.00 37.22           C
ATOM    710  O   SER    94       4.844 -22.712  38.442  1.00 37.22           O
ATOM    711  N   PHE    95       6.409 -24.273  38.021  1.00 32.63           N
ATOM    712  CA  PHE    95       6.575 -23.795  36.676  1.00 32.63           C
ATOM    713  CB  PHE    95       7.749 -24.452  35.932  1.00 32.63           C
ATOM    714  CG  PHE    95       7.765 -23.832  34.577  1.00 32.63           C
ATOM    715  CD1 PHE    95       8.410 -22.635  34.362  1.00 32.63           C
ATOM    716  CD2 PHE    95       7.128 -24.441  33.523  1.00 32.63           C
ATOM    717  CE1 PHE    95       8.422 -22.059  33.114  1.00 32.63           C
ATOM    718  CE2 PHE    95       7.136 -23.870  32.271  1.00 32.63           C
ATOM    719  CZ  PHE    95       7.782 -22.676  32.066  1.00 32.63           C
ATOM    720  C   PHE    95       5.342 -24.064  35.867  1.00 32.63           C
ATOM    721  O   PHE    95       4.849 -23.185  35.162  1.00 32.63           O
ATOM    722  N   GLY    96       4.804 -25.294  35.960  1.00 11.94           N
ATOM    723  CA  GLY    96       3.686 -25.665  35.143  1.00 11.94           C
ATOM    724  C   GLY    96       2.505 -24.826  35.484  1.00 11.94           C
ATOM    725  O   GLY    96       1.791 -24.362  34.597  1.00 11.94           O
ATOM    726  N   THR    97       2.266 -24.612  36.788  1.00 91.33           N
ATOM    727  CA  THR    97       1.106 -23.879  37.184  1.00 91.33           C
ATOM    728  CB  THR    97       0.843 -23.923  38.661  1.00 91.33           C
ATOM    729  OG1 THR    97      -0.361 -23.232  38.949  1.00 91.33           O
ATOM    730  CG2 THR    97       2.022 -23.304  39.426  1.00 91.33           C
ATOM    731  C   THR    97       1.204 -22.458  36.722  1.00 91.33           C
ATOM    732  O   THR    97       0.210 -21.877  36.289  1.00 91.33           O
ATOM    733  N   LEU    98       2.405 -21.861  36.793  1.00 80.80           N
ATOM    734  CA  LEU    98       2.586 -20.498  36.388  1.00 80.80           C
ATOM    735  CB  LEU    98       4.026 -20.026  36.661  1.00 80.80           C
ATOM    736  CG  LEU    98       4.284 -18.513  36.494  1.00 80.80           C
ATOM    737  CD1 LEU    98       4.054 -18.036  35.057  1.00 80.80           C
ATOM    738  CD2 LEU    98       3.495 -17.694  37.525  1.00 80.80           C
ATOM    739  C   LEU    98       2.318 -20.405  34.915  1.00 80.80           C
ATOM    740  O   LEU    98       1.655 -19.475  34.457  1.00 80.80           O
ATOM    741  N   LEU    99       2.821 -21.378  34.130  1.00 75.90           N
ATOM    742  CA  LEU    99       2.662 -21.312  32.707  1.00 75.90           C
ATOM    743  CB  LEU    99       3.427 -22.437  31.978  1.00 75.90           C
ATOM    744  CG  LEU    99       3.490 -22.331  30.437  1.00 75.90           C
ATOM    745  CD1 LEU    99       4.403 -23.425  29.870  1.00 75.90           C
ATOM    746  CD2 LEU    99       2.113 -22.371  29.759  1.00 75.90           C
ATOM    747  C   LEU    99       1.205 -21.401  32.370  1.00 75.90           C
ATOM    748  O   LEU    99       0.717 -20.658  31.519  1.00 75.90           O
ATOM    749  N   GLY   100       0.467 -22.316  33.023  1.00  7.92           N
ATOM    750  CA  GLY   100      -0.922 -22.483  32.702  1.00  7.92           C
ATOM    751  C   GLY   100      -1.653 -21.225  33.030  1.00  7.92           C
ATOM    752  O   GLY   100      -2.535 -20.797  32.287  1.00  7.92           O
ATOM    753  N   THR   101      -1.305 -20.607  34.172  1.00 17.69           N
ATOM    754  CA  THR   101      -1.974 -19.421  34.622  1.00 17.69           C
ATOM    755  CB  THR   101      -1.492 -18.977  35.967  1.00 17.69           C
ATOM    756  OG1 THR   101      -1.676 -20.025  36.908  1.00 17.69           O
ATOM    757  CG2 THR   101      -2.302 -17.745  36.402  1.00 17.69           C
ATOM    758  C   THR   101      -1.748 -18.316  33.640  1.00 17.69           C
ATOM    759  O   THR   101      -2.675 -17.577  33.315  1.00 17.69           O
ATOM    760  N   GLN   102      -0.508 -18.176  33.133  1.00 17.14           N
ATOM    761  CA  GLN   102      -0.219 -17.136  32.186  1.00 17.14           C
ATOM    762  CB  GLN   102       1.254 -17.113  31.738  1.00 17.14           C
ATOM    763  CG  GLN   102       1.547 -16.009  30.718  1.00 17.14           C
ATOM    764  CD  GLN   102       3.017 -16.085  30.321  1.00 17.14           C
ATOM    765  OE1 GLN   102       3.815 -16.788  30.939  1.00 17.14           O
ATOM    766  NE2 GLN   102       3.383 -15.334  29.248  1.00 17.14           N
ATOM    767  C   GLN   102      -1.026 -17.365  30.951  1.00 17.14           C
ATOM    768  O   GLN   102      -1.561 -16.423  30.369  1.00 17.14           O
ATOM    769  N   LEU   103      -1.141 -18.634  30.523  1.00 83.30           N
ATOM    770  CA  LEU   103      -1.813 -18.941  29.297  1.00 83.30           C
ATOM    771  CB  LEU   103      -1.767 -20.450  28.989  1.00 83.30           C
ATOM    772  CG  LEU   103      -2.270 -20.847  27.589  1.00 83.30           C
ATOM    773  CD1 LEU   103      -3.786 -20.648  27.444  1.00 83.30           C
ATOM    774  CD2 LEU   103      -1.459 -20.130  26.496  1.00 83.30           C
ATOM    775  C   LEU   103      -3.246 -18.520  29.414  1.00 83.30           C
ATOM    776  O   LEU   103      -3.793 -17.891  28.511  1.00 83.30           O
ATOM    777  N   ILE   104      -3.879 -18.849  30.553  1.00 33.00           N
ATOM    778  CA  ILE   104      -5.274 -18.578  30.757  1.00 33.00           C
ATOM    779  CB  ILE   104      -5.736 -19.178  32.052  1.00 33.00           C
ATOM    780  CG2 ILE   104      -7.187 -18.751  32.323  1.00 33.00           C
ATOM    781  CG1 ILE   104      -5.533 -20.701  31.991  1.00 33.00           C
ATOM    782  CD1 ILE   104      -5.568 -21.390  33.351  1.00 33.00           C
ATOM    783  C   ILE   104      -5.532 -17.103  30.813  1.00 33.00           C
ATOM    784  O   ILE   104      -6.416 -16.593  30.125  1.00 33.00           O
ATOM    785  N   LEU   105      -4.754 -16.376  31.633  1.00 39.48           N
ATOM    786  CA  LEU   105      -4.980 -14.973  31.839  1.00 39.48           C
ATOM    787  CB  LEU   105      -4.019 -14.402  32.890  1.00 39.48           C
ATOM    788  CG  LEU   105      -4.055 -15.183  34.218  1.00 39.48           C
ATOM    789  CD1 LEU   105      -3.142 -14.540  35.275  1.00 39.48           C
ATOM    790  CD2 LEU   105      -5.495 -15.408  34.702  1.00 39.48           C
ATOM    791  C   LEU   105      -4.721 -14.235  30.568  1.00 39.48           C
ATOM    792  O   LEU   105      -5.546 -13.441  30.119  1.00 39.48           O
ATOM    793  N   MET   106      -3.557 -14.489  29.942  1.00 46.90           N
ATOM    794  CA  MET   106      -3.246 -13.780  28.742  1.00 46.90           C
ATOM    795  CB  MET   106      -1.803 -13.887  28.248  1.00 46.90           C
ATOM    796  CG  MET   106      -0.879 -13.026  29.102  1.00 46.90           C
ATOM    797  SD  MET   106       0.537 -12.365  28.186  1.00 46.90           S
ATOM    798  CE  MET   106      -0.494 -11.218  27.220  1.00 46.90           C
ATOM    799  C   MET   106      -4.175 -14.189  27.652  1.00 46.90           C
ATOM    800  O   MET   106      -4.519 -13.380  26.795  1.00 46.90           O
ATOM    801  N   GLY   107      -4.606 -15.460  27.641  1.00  8.28           N
ATOM    802  CA  GLY   107      -5.496 -15.882  26.600  1.00  8.28           C
ATOM    803  C   GLY   107      -6.742 -15.062  26.692  1.00  8.28           C
ATOM    804  O   GLY   107      -7.285 -14.629  25.676  1.00  8.28           O
ATOM    805  N   TRP   108      -7.231 -14.831  27.924  1.00 47.98           N
ATOM    806  CA  TRP   108      -8.436 -14.083  28.125  1.00 47.98           C
ATOM    807  CB  TRP   108      -8.801 -13.964  29.611  1.00 47.98           C
ATOM    808  CG  TRP   108      -9.933 -13.005  29.859  1.00 47.98           C
ATOM    809  CD2 TRP   108     -11.301 -13.301  29.554  1.00 47.98           C
ATOM    810  CD1 TRP   108      -9.907 -11.726  30.336  1.00 47.98           C
ATOM    811  NE1 TRP   108     -11.180 -11.209  30.349  1.00 47.98           N
ATOM    812  CE2 TRP   108     -12.048 -12.168  29.870  1.00 47.98           C
ATOM    813  CE3 TRP   108     -11.883 -14.422  29.040  1.00 47.98           C
ATOM    814  CZ2 TRP   108     -13.398 -12.139  29.674  1.00 47.98           C
ATOM    815  CZ3 TRP   108     -13.248 -14.399  28.857  1.00 47.98           C
ATOM    816  CH2 TRP   108     -13.989 -13.277  29.169  1.00 47.98           C
ATOM    817  C   TRP   108      -8.273 -12.684  27.616  1.00 47.98           C
ATOM    818  O   TRP   108      -9.060 -12.228  26.788  1.00 47.98           O
ATOM    819  N   VAL   109      -7.237 -11.967  28.089  1.00 85.42           N
ATOM    820  CA  VAL   109      -7.110 -10.588  27.720  1.00 85.42           C
ATOM    821  CB  VAL   109      -6.133  -9.816  28.565  1.00 85.42           C
ATOM    822  CG1 VAL   109      -4.704 -10.326  28.319  1.00 85.42           C
ATOM    823  CG2 VAL   109      -6.344  -8.320  28.272  1.00 85.42           C
ATOM    824  C   VAL   109      -6.773 -10.430  26.268  1.00 85.42           C
ATOM    825  O   VAL   109      -7.346  -9.588  25.580  1.00 85.42           O
ATOM    826  N   GLU   110      -5.843 -11.249  25.756  1.00 54.23           N
ATOM    827  CA  GLU   110      -5.418 -11.130  24.390  1.00 54.23           C
ATOM    828  CB  GLU   110      -4.268 -12.103  24.064  1.00 54.23           C
ATOM    829  CG  GLU   110      -3.612 -11.900  22.698  1.00 54.23           C
ATOM    830  CD  GLU   110      -2.478 -10.889  22.818  1.00 54.23           C
ATOM    831  OE1 GLU   110      -2.526 -10.021  23.728  1.00 54.23           O
ATOM    832  OE2 GLU   110      -1.535 -10.982  21.985  1.00 54.23           O
ATOM    833  C   GLU   110      -6.568 -11.437  23.483  1.00 54.23           C
ATOM    834  O   GLU   110      -6.747 -10.771  22.466  1.00 54.23           O
ATOM    835  N   SER   111      -7.379 -12.458  23.826  1.00 21.47           N
ATOM    836  CA  SER   111      -8.467 -12.868  22.980  1.00 21.47           C
ATOM    837  CB  SER   111      -9.117 -14.180  23.449  1.00 21.47           C
ATOM    838  OG  SER   111      -8.178 -15.240  23.326  1.00 21.47           O
ATOM    839  C   SER   111      -9.496 -11.776  22.912  1.00 21.47           C
ATOM    840  O   SER   111     -10.120 -11.567  21.873  1.00 21.47           O
ATOM    841  N   LYS   112      -9.702 -11.049  24.024  1.00 27.26           N
ATOM    842  CA  LYS   112     -10.643  -9.968  24.074  1.00 27.26           C
ATOM    843  CB  LYS   112     -10.684  -9.398  25.506  1.00 27.26           C
ATOM    844  CG  LYS   112     -11.844  -8.459  25.819  1.00 27.26           C
ATOM    845  CD  LYS   112     -12.025  -8.224  27.323  1.00 27.26           C
ATOM    846  CE  LYS   112     -13.199  -7.308  27.674  1.00 27.26           C
ATOM    847  NZ  LYS   112     -13.418  -7.311  29.137  1.00 27.26           N
ATOM    848  C   LYS   112     -10.151  -8.908  23.128  1.00 27.26           C
ATOM    849  O   LYS   112     -10.924  -8.273  22.414  1.00 27.26           O
ATOM    850  N   ARG   113      -8.824  -8.691  23.121  1.00 98.10           N
ATOM    851  CA  ARG   113      -8.199  -7.712  22.276  1.00 98.10           C
ATOM    852  CB  ARG   113      -6.693  -7.567  22.582  1.00 98.10           C
ATOM    853  CG  ARG   113      -5.982  -6.525  21.722  1.00 98.10           C
ATOM    854  CD  ARG   113      -4.530  -6.284  22.140  1.00 98.10           C
ATOM    855  NE  ARG   113      -3.757  -7.519  21.835  1.00 98.10           N
ATOM    856  CZ  ARG   113      -3.257  -7.711  20.580  1.00 98.10           C
ATOM    857  NH1 ARG   113      -3.538  -6.813  19.591  1.00 98.10           N
ATOM    858  NH2 ARG   113      -2.487  -8.805  20.311  1.00 98.10           N
ATOM    859  C   ARG   113      -8.369  -8.126  20.847  1.00 98.10           C
ATOM    860  O   ARG   113      -8.610  -7.293  19.974  1.00 98.10           O
ATOM    861  N   TRP   114      -8.243  -9.441  20.581  1.00 44.34           N
ATOM    862  CA  TRP   114      -8.342  -9.978  19.255  1.00 44.34           C
ATOM    863  CB  TRP   114      -8.047 -11.485  19.246  1.00 44.34           C
ATOM    864  CG  TRP   114      -8.186 -12.161  17.909  1.00 44.34           C
ATOM    865  CD2 TRP   114      -9.005 -13.318  17.675  1.00 44.34           C
ATOM    866  CD1 TRP   114      -7.558 -11.887  16.733  1.00 44.34           C
ATOM    867  NE1 TRP   114      -7.944 -12.793  15.775  1.00 44.34           N
ATOM    868  CE2 TRP   114      -8.831 -13.681  16.344  1.00 44.34           C
ATOM    869  CE3 TRP   114      -9.827 -14.025  18.508  1.00 44.34           C
ATOM    870  CZ2 TRP   114      -9.478 -14.760  15.814  1.00 44.34           C
ATOM    871  CZ3 TRP   114     -10.481 -15.112  17.968  1.00 44.34           C
ATOM    872  CH2 TRP   114     -10.313 -15.473  16.648  1.00 44.34           C
ATOM    873  C   TRP   114      -9.716  -9.742  18.723  1.00 44.34           C
ATOM    874  O   TRP   114      -9.872  -9.249  17.607  1.00 44.34           O
ATOM    875  N   VAL   115     -10.748 -10.066  19.528  1.00 21.01           N
ATOM    876  CA  VAL   115     -12.100  -9.933  19.071  1.00 21.01           C
ATOM    877  CB  VAL   115     -13.120 -10.429  20.062  1.00 21.01           C
ATOM    878  CG1 VAL   115     -12.854 -11.915  20.320  1.00 21.01           C
ATOM    879  CG2 VAL   115     -13.080  -9.573  21.331  1.00 21.01           C
ATOM    880  C   VAL   115     -12.376  -8.488  18.799  1.00 21.01           C
ATOM    881  O   VAL   115     -12.983  -8.146  17.791  1.00 21.01           O
ATOM    882  N   ASP   116     -11.908  -7.593  19.688  1.00 29.71           N
ATOM    883  CA  ASP   116     -12.192  -6.195  19.543  1.00 29.71           C
ATOM    884  CB  ASP   116     -11.671  -5.360  20.727  1.00 29.71           C
ATOM    885  CG  ASP   116     -12.246  -3.954  20.616  1.00 29.71           C
ATOM    886  OD1 ASP   116     -13.353  -3.807  20.034  1.00 29.71           O
ATOM    887  OD2 ASP   116     -11.579  -3.007  21.117  1.00 29.71           O
ATOM    888  C   ASP   116     -11.553  -5.656  18.295  1.00 29.71           C
ATOM    889  O   ASP   116     -12.107  -4.765  17.652  1.00 29.71           O
ATOM    890  N   PHE   117     -10.343  -6.138  17.939  1.00 39.16           N
ATOM    891  CA  PHE   117      -9.707  -5.617  16.759  1.00 39.16           C
ATOM    892  CB  PHE   117      -8.242  -6.047  16.567  1.00 39.16           C
ATOM    893  CG  PHE   117      -7.678  -5.240  15.438  1.00 39.16           C
ATOM    894  CD1 PHE   117      -7.274  -3.936  15.630  1.00 39.16           C
ATOM    895  CD2 PHE   117      -7.538  -5.786  14.183  1.00 39.16           C
ATOM    896  CE1 PHE   117      -6.751  -3.195  14.596  1.00 39.16           C
ATOM    897  CE2 PHE   117      -7.015  -5.050  13.144  1.00 39.16           C
ATOM    898  CZ  PHE   117      -6.617  -3.752  13.347  1.00 39.16           C
ATOM    899  C   PHE   117     -10.482  -6.036  15.549  1.00 39.16           C
ATOM    900  O   PHE   117     -10.647  -5.248  14.619  1.00 39.16           O
ATOM    901  N   PHE   118     -10.954  -7.302  15.502  1.00 60.54           N
ATOM    902  CA  PHE   118     -11.717  -7.687  14.347  1.00 60.54           C
ATOM    903  CB  PHE   118     -12.099  -9.178  14.252  1.00 60.54           C
ATOM    904  CG  PHE   118     -10.880  -9.938  13.863  1.00 60.54           C
ATOM    905  CD1 PHE   118      -9.877  -9.319  13.154  1.00 60.54           C
ATOM    906  CD2 PHE   118     -10.775 -11.285  14.128  1.00 60.54           C
ATOM    907  CE1 PHE   118      -8.754 -10.013  12.767  1.00 60.54           C
ATOM    908  CE2 PHE   118      -9.657 -11.984  13.742  1.00 60.54           C
ATOM    909  CZ  PHE   118      -8.640 -11.349  13.068  1.00 60.54           C
ATOM    910  C   PHE   118     -12.988  -6.893  14.299  1.00 60.54           C
ATOM    911  O   PHE   118     -13.340  -6.366  13.246  1.00 60.54           O
ATOM    912  N   ASN   119     -13.731  -6.781  15.426  1.00 59.61           N
ATOM    913  CA  ASN   119     -14.936  -5.996  15.352  1.00 59.61           C
ATOM    914  CB  ASN   119     -16.224  -6.821  15.224  1.00 59.61           C
ATOM    915  CG  ASN   119     -16.199  -7.862  16.313  1.00 59.61           C
ATOM    916  OD1 ASN   119     -15.423  -7.748  17.254  1.00 59.61           O
ATOM    917  ND2 ASN   119     -17.047  -8.917  16.165  1.00 59.61           N
ATOM    918  C   ASN   119     -14.988  -4.984  16.459  1.00 59.61           C
ATOM    919  O   ASN   119     -14.743  -5.271  17.633  1.00 59.61           O
ATOM    920  N   PRO   120     -15.269  -3.767  16.053  1.00 63.09           N
ATOM    921  CA  PRO   120     -15.263  -2.637  16.946  1.00 63.09           C
ATOM    922  CD  PRO   120     -15.029  -3.371  14.673  1.00 63.09           C
ATOM    923  CB  PRO   120     -15.373  -1.401  16.054  1.00 63.09           C
ATOM    924  CG  PRO   120     -14.765  -1.855  14.715  1.00 63.09           C
ATOM    925  C   PRO   120     -16.262  -2.634  18.061  1.00 63.09           C
ATOM    926  O   PRO   120     -15.919  -2.252  19.179  1.00 63.09           O
ATOM    927  N   ASP   121     -17.503  -3.040  17.766  1.00 45.69           N
ATOM    928  CA  ASP   121     -18.584  -3.035  18.702  1.00 45.69           C
ATOM    929  CB  ASP   121     -19.942  -3.278  18.015  1.00 45.69           C
ATOM    930  CG  ASP   121     -19.847  -4.558  17.196  1.00 45.69           C
ATOM    931  OD1 ASP   121     -19.019  -4.576  16.245  1.00 45.69           O
ATOM    932  OD2 ASP   121     -20.585  -5.529  17.504  1.00 45.69           O
ATOM    933  C   ASP   121     -18.371  -4.071  19.761  1.00 45.69           C
ATOM    934  O   ASP   121     -18.864  -3.926  20.879  1.00 45.69           O
ATOM    935  N   SER   122     -17.628  -5.146  19.442  1.00 34.16           N
ATOM    936  CA  SER   122     -17.477  -6.245  20.352  1.00 34.16           C
ATOM    937  CB  SER   122     -16.698  -7.435  19.781  1.00 34.16           C
ATOM    938  OG  SER   122     -17.473  -8.071  18.781  1.00 34.16           O
ATOM    939  C   SER   122     -16.743  -5.846  21.588  1.00 34.16           C
ATOM    940  O   SER   122     -16.073  -4.819  21.650  1.00 34.16           O
ATOM    941  N   GLN   123     -16.888  -6.713  22.609  1.00 53.85           N
ATOM    942  CA  GLN   123     -16.289  -6.592  23.898  1.00 53.85           C
ATOM    943  CB  GLN   123     -14.753  -6.679  23.884  1.00 53.85           C
ATOM    944  CG  GLN   123     -14.252  -8.097  23.598  1.00 53.85           C
ATOM    945  CD  GLN   123     -14.669  -8.980  24.769  1.00 53.85           C
ATOM    946  OE1 GLN   123     -15.194  -8.491  25.770  1.00 53.85           O
ATOM    947  NE2 GLN   123     -14.433 -10.313  24.651  1.00 53.85           N
ATOM    948  C   GLN   123     -16.702  -5.305  24.538  1.00 53.85           C
ATOM    949  O   GLN   123     -15.953  -4.748  25.337  1.00 53.85           O
ATOM    950  N   SER   124     -17.915  -4.799  24.215  1.00 81.72           N
ATOM    951  CA  SER   124     -18.355  -3.602  24.879  1.00 81.72           C
ATOM    952  CB  SER   124     -18.146  -2.327  24.044  1.00 81.72           C
ATOM    953  OG  SER   124     -18.996  -2.336  22.908  1.00 81.72           O
ATOM    954  C   SER   124     -19.828  -3.713  25.171  1.00 81.72           C
ATOM    955  O   SER   124     -20.462  -2.744  25.581  1.00 81.72           O
ATOM    956  N   VAL   125     -20.395  -4.924  25.000  1.00 42.68           N
ATOM    957  CA  VAL   125     -21.788  -5.202  25.246  1.00 42.68           C
ATOM    958  CB  VAL   125     -22.226  -6.486  24.605  1.00 42.68           C
ATOM    959  CG1 VAL   125     -22.049  -6.365  23.083  1.00 42.68           C
ATOM    960  CG2 VAL   125     -21.388  -7.627  25.203  1.00 42.68           C
ATOM    961  C   VAL   125     -21.949  -5.348  26.734  1.00 42.68           C
ATOM    962  O   VAL   125     -20.959  -5.479  27.453  1.00 42.68           O
ATOM    963  N   GLU   126     -23.205  -5.344  27.236  1.00 48.15           N
ATOM    964  CA  GLU   126     -23.477  -5.342  28.654  1.00 48.15           C
ATOM    965  CB  GLU   126     -24.973  -5.381  29.011  1.00 48.15           C
ATOM    966  CG  GLU   126     -25.697  -4.053  28.797  1.00 48.15           C
ATOM    967  CD  GLU   126     -27.069  -4.184  29.435  1.00 48.15           C
ATOM    968  OE1 GLU   126     -27.702  -5.260  29.262  1.00 48.15           O
ATOM    969  OE2 GLU   126     -27.499  -3.215  30.115  1.00 48.15           O
ATOM    970  C   GLU   126     -22.848  -6.523  29.328  1.00 48.15           C
ATOM    971  O   GLU   126     -22.405  -6.425  30.471  1.00 48.15           O
ATOM    972  N   TRP   127     -22.853  -7.680  28.657  1.00 96.43           N
ATOM    973  CA  TRP   127     -22.354  -8.943  29.133  1.00 96.43           C
ATOM    974  CB  TRP   127     -23.070 -10.157  28.513  1.00 96.43           C
ATOM    975  CG  TRP   127     -23.193 -10.159  27.014  1.00 96.43           C
ATOM    976  CD2 TRP   127     -22.313 -10.865  26.128  1.00 96.43           C
ATOM    977  CD1 TRP   127     -24.144  -9.572  26.232  1.00 96.43           C
ATOM    978  NE1 TRP   127     -23.913  -9.869  24.911  1.00 96.43           N
ATOM    979  CE2 TRP   127     -22.788 -10.663  24.831  1.00 96.43           C
ATOM    980  CE3 TRP   127     -21.206 -11.622  26.373  1.00 96.43           C
ATOM    981  CZ2 TRP   127     -22.156 -11.225  23.759  1.00 96.43           C
ATOM    982  CZ3 TRP   127     -20.565 -12.178  25.288  1.00 96.43           C
ATOM    983  CH2 TRP   127     -21.031 -11.982  24.005  1.00 96.43           C
ATOM    984  C   TRP   127     -20.855  -9.120  29.105  1.00 96.43           C
ATOM    985  O   TRP   127     -20.381 -10.167  29.544  1.00 96.43           O
ATOM    986  N   ALA   128     -20.063  -8.171  28.552  1.00 39.71           N
ATOM    987  CA  ALA   128     -18.642  -8.391  28.390  1.00 39.71           C
ATOM    988  CB  ALA   128     -17.906  -7.141  27.878  1.00 39.71           C
ATOM    989  C   ALA   128     -18.036  -8.766  29.709  1.00 39.71           C
ATOM    990  O   ALA   128     -17.242  -9.705  29.774  1.00 39.71           O
ATOM    991  N   THR   129     -18.374  -8.028  30.781  1.00 54.79           N
ATOM    992  CA  THR   129     -18.041  -8.460  32.110  1.00 54.79           C
ATOM    993  CB  THR   129     -17.170  -7.493  32.876  1.00 54.79           C
ATOM    994  OG1 THR   129     -17.755  -6.198  32.916  1.00 54.79           O
ATOM    995  CG2 THR   129     -15.784  -7.428  32.218  1.00 54.79           C
ATOM    996  C   THR   129     -19.376  -8.540  32.793  1.00 54.79           C
ATOM    997  O   THR   129     -19.907  -7.548  33.295  1.00 54.79           O
ATOM    998  N   PRO   130     -19.961  -9.703  32.797  1.00 57.35           N
ATOM    999  CA  PRO   130     -21.257  -9.901  33.377  1.00 57.35           C
ATOM   1000  CD  PRO   130     -19.307 -10.943  32.411  1.00 57.35           C
ATOM   1001  CB  PRO   130     -21.560 -11.389  33.195  1.00 57.35           C
ATOM   1002  CG  PRO   130     -20.170 -12.043  33.053  1.00 57.35           C
ATOM   1003  C   PRO   130     -21.268  -9.453  34.805  1.00 57.35           C
ATOM   1004  O   PRO   130     -22.290  -8.925  35.242  1.00 57.35           O
ATOM   1005  N   TRP   131     -20.164  -9.664  35.552  1.00 54.10           N
ATOM   1006  CA  TRP   131     -20.044  -9.172  36.892  1.00 54.10           C
ATOM   1007  CB  TRP   131     -19.366 -10.160  37.865  1.00 54.10           C
ATOM   1008  CG  TRP   131     -17.914 -10.484  37.553  1.00 54.10           C
ATOM   1009  CD2 TRP   131     -16.788  -9.796  38.123  1.00 54.10           C
ATOM   1010  CD1 TRP   131     -17.396 -11.452  36.739  1.00 54.10           C
ATOM   1011  NE1 TRP   131     -16.023 -11.400  36.760  1.00 54.10           N
ATOM   1012  CE2 TRP   131     -15.634 -10.389  37.611  1.00 54.10           C
ATOM   1013  CE3 TRP   131     -16.718  -8.758  39.007  1.00 54.10           C
ATOM   1014  CZ2 TRP   131     -14.391  -9.953  37.977  1.00 54.10           C
ATOM   1015  CZ3 TRP   131     -15.461  -8.319  39.366  1.00 54.10           C
ATOM   1016  CH2 TRP   131     -14.317  -8.902  38.863  1.00 54.10           C
ATOM   1017  C   TRP   131     -19.103  -8.020  36.721  1.00 54.10           C
ATOM   1018  O   TRP   131     -18.301  -8.011  35.789  1.00 54.10           O
ATOM   1019  N   SER   132     -19.163  -7.037  37.632  1.00 52.93           N
ATOM   1020  CA  SER   132     -18.409  -5.818  37.567  1.00 52.93           C
ATOM   1021  CB  SER   132     -16.964  -5.998  37.067  1.00 52.93           C
ATOM   1022  OG  SER   132     -16.290  -4.754  37.097  1.00 52.93           O
ATOM   1023  C   SER   132     -19.123  -4.876  36.649  1.00 52.93           C
ATOM   1024  O   SER   132     -18.883  -3.670  36.677  1.00 52.93           O
ATOM   1025  N   LYS   133     -20.051  -5.417  35.841  1.00 86.02           N
ATOM   1026  CA  LYS   133     -20.968  -4.678  35.020  1.00 86.02           C
ATOM   1027  CB  LYS   133     -22.187  -4.190  35.812  1.00 86.02           C
ATOM   1028  CG  LYS   133     -22.939  -5.353  36.461  1.00 86.02           C
ATOM   1029  CD  LYS   133     -23.939  -4.908  37.523  1.00 86.02           C
ATOM   1030  CE  LYS   133     -24.403  -6.044  38.431  1.00 86.02           C
ATOM   1031  NZ  LYS   133     -23.391  -6.285  39.483  1.00 86.02           N
ATOM   1032  C   LYS   133     -20.294  -3.520  34.340  1.00 86.02           C
ATOM   1033  O   LYS   133     -20.856  -2.425  34.320  1.00 86.02           O
ATOM   1034  N   THR   134     -19.082  -3.692  33.761  1.00135.18           N
ATOM   1035  CA  THR   134     -18.491  -2.524  33.165  1.00135.18           C
ATOM   1036  CB  THR   134     -17.469  -1.896  34.073  1.00135.18           C
ATOM   1037  OG1 THR   134     -17.047  -0.653  33.544  1.00135.18           O
ATOM   1038  CG2 THR   134     -16.280  -2.848  34.294  1.00135.18           C
ATOM   1039  C   THR   134     -17.898  -2.810  31.798  1.00135.18           C
ATOM   1040  O   THR   134     -16.794  -3.332  31.666  1.00135.18           O
ATOM   1041  N   ALA   135     -18.722  -2.623  30.748  1.00 72.92           N
ATOM   1042  CA  ALA   135     -18.423  -2.619  29.333  1.00 72.92           C
ATOM   1043  CB  ALA   135     -19.621  -3.056  28.469  1.00 72.92           C
ATOM   1044  C   ALA   135     -18.003  -1.282  28.829  1.00 72.92           C
ATOM   1045  O   ALA   135     -17.392  -1.191  27.769  1.00 72.92           O
ATOM   1046  N   GLU   136     -18.417  -0.225  29.549  1.00 63.64           N
ATOM   1047  CA  GLU   136     -18.416   1.165  29.183  1.00 63.64           C
ATOM   1048  CB  GLU   136     -18.855   2.024  30.389  1.00 63.64           C
ATOM   1049  CG  GLU   136     -19.012   3.514  30.090  1.00 63.64           C
ATOM   1050  CD  GLU   136     -19.369   4.213  31.400  1.00 63.64           C
ATOM   1051  OE1 GLU   136     -19.586   3.487  32.409  1.00 63.64           O
ATOM   1052  OE2 GLU   136     -19.425   5.472  31.412  1.00 63.64           O
ATOM   1053  C   GLU   136     -17.066   1.663  28.734  1.00 63.64           C
ATOM   1054  O   GLU   136     -16.997   2.611  27.953  1.00 63.64           O
ATOM   1055  N   ASN   137     -15.971   1.140  29.310  1.00 90.41           N
ATOM   1056  CA  ASN   137     -14.613   1.541  29.029  1.00 90.41           C
ATOM   1057  CB  ASN   137     -13.728   1.564  30.297  1.00 90.41           C
ATOM   1058  CG  ASN   137     -13.739   0.219  31.008  1.00 90.41           C
ATOM   1059  OD1 ASN   137     -14.492  -0.695  30.676  1.00 90.41           O
ATOM   1060  ND2 ASN   137     -12.878   0.114  32.055  1.00 90.41           N
ATOM   1061  C   ASN   137     -13.868   0.850  27.901  1.00 90.41           C
ATOM   1062  O   ASN   137     -12.775   1.285  27.560  1.00 90.41           O
ATOM   1063  N   PHE   138     -14.360  -0.281  27.373  1.00 90.81           N
ATOM   1064  CA  PHE   138     -13.710  -1.169  26.431  1.00 90.81           C
ATOM   1065  CB  PHE   138     -14.275  -2.595  26.482  1.00 90.81           C
ATOM   1066  CG  PHE   138     -13.927  -3.064  27.851  1.00 90.81           C
ATOM   1067  CD1 PHE   138     -12.604  -3.217  28.200  1.00 90.81           C
ATOM   1068  CD2 PHE   138     -14.905  -3.363  28.772  1.00 90.81           C
ATOM   1069  CE1 PHE   138     -12.256  -3.647  29.457  1.00 90.81           C
ATOM   1070  CE2 PHE   138     -14.563  -3.797  30.031  1.00 90.81           C
ATOM   1071  CZ  PHE   138     -13.238  -3.938  30.373  1.00 90.81           C
ATOM   1072  C   PHE   138     -13.619  -0.746  24.986  1.00 90.81           C
ATOM   1073  O   PHE   138     -12.960  -1.450  24.221  1.00 90.81           O
ATOM   1074  N   VAL   139     -14.370   0.277  24.526  1.00 43.30           N
ATOM   1075  CA  VAL   139     -14.335   0.630  23.126  1.00 43.30           C
ATOM   1076  CB  VAL   139     -15.438   1.555  22.683  1.00 43.30           C
ATOM   1077  CG1 VAL   139     -16.794   0.905  22.971  1.00 43.30           C
ATOM   1078  CG2 VAL   139     -15.237   2.937  23.331  1.00 43.30           C
ATOM   1079  C   VAL   139     -13.087   1.392  22.779  1.00 43.30           C
ATOM   1080  O   VAL   139     -12.598   2.226  23.538  1.00 43.30           O
ATOM   1081  N   ASN   140     -12.518   1.056  21.605  1.00 57.07           N
ATOM   1082  CA  ASN   140     -11.377   1.665  20.973  1.00 57.07           C
ATOM   1083  CB  ASN   140     -10.655   0.690  20.030  1.00 57.07           C
ATOM   1084  CG  ASN   140     -11.635   0.230  18.955  1.00 57.07           C
ATOM   1085  OD1 ASN   140     -12.762  -0.152  19.265  1.00 57.07           O
ATOM   1086  ND2 ASN   140     -11.202   0.260  17.666  1.00 57.07           N
ATOM   1087  C   ASN   140     -11.760   2.881  20.179  1.00 57.07           C
ATOM   1088  O   ASN   140     -10.888   3.637  19.750  1.00 57.07           O
ATOM   1089  N   SER   141     -13.066   3.060  19.899  1.00 36.10           N
ATOM   1090  CA  SER   141     -13.573   4.124  19.077  1.00 36.10           C
ATOM   1091  CB  SER   141     -15.100   4.220  19.212  1.00 36.10           C
ATOM   1092  OG  SER   141     -15.603   5.278  18.417  1.00 36.10           O
ATOM   1093  C   SER   141     -12.993   5.397  19.564  1.00 36.10           C
ATOM   1094  O   SER   141     -12.568   6.248  18.783  1.00 36.10           O
ATOM   1095  N   THR   142     -12.982   5.577  20.885  1.00 51.85           N
ATOM   1096  CA  THR   142     -12.301   6.695  21.418  1.00 51.85           C
ATOM   1097  CB  THR   142     -12.621   6.774  22.850  1.00 51.85           C
ATOM   1098  OG1 THR   142     -12.358   5.507  23.437  1.00 51.85           O
ATOM   1099  CG2 THR   142     -14.107   7.144  23.011  1.00 51.85           C
ATOM   1100  C   THR   142     -10.857   6.417  21.137  1.00 51.85           C
ATOM   1101  O   THR   142     -10.277   5.487  21.695  1.00 51.85           O
ATOM   1102  N   GLY   143     -10.231   7.242  20.263  1.00 26.46           N
ATOM   1103  CA  GLY   143      -8.892   6.966  19.820  1.00 26.46           C
ATOM   1104  C   GLY   143      -8.951   6.298  18.471  1.00 26.46           C
ATOM   1105  O   GLY   143      -9.783   6.645  17.633  1.00 26.46           O
ATOM   1106  N   GLU   144      -8.032   5.338  18.222  1.00 79.97           N
ATOM   1107  CA  GLU   144      -7.929   4.694  16.939  1.00 79.97           C
ATOM   1108  CB  GLU   144      -6.547   4.882  16.293  1.00 79.97           C
ATOM   1109  CG  GLU   144      -6.288   6.291  15.761  1.00 79.97           C
ATOM   1110  CD  GLU   144      -6.837   6.347  14.342  1.00 79.97           C
ATOM   1111  OE1 GLU   144      -7.322   5.293  13.851  1.00 79.97           O
ATOM   1112  OE2 GLU   144      -6.778   7.447  13.730  1.00 79.97           O
ATOM   1113  C   GLU   144      -8.112   3.209  17.087  1.00 79.97           C
ATOM   1114  O   GLU   144      -8.477   2.698  18.142  1.00 79.97           O
ATOM   1115  N   GLN   145      -7.851   2.488  15.973  1.00 56.90           N
ATOM   1116  CA  GLN   145      -8.016   1.067  15.820  1.00 56.90           C
ATOM   1117  CB  GLN   145      -7.751   0.637  14.370  1.00 56.90           C
ATOM   1118  CG  GLN   145      -8.667   1.370  13.383  1.00 56.90           C
ATOM   1119  CD  GLN   145     -10.091   0.854  13.543  1.00 56.90           C
ATOM   1120  OE1 GLN   145     -10.501  -0.092  12.869  1.00 56.90           O
ATOM   1121  NE2 GLN   145     -10.876   1.486  14.453  1.00 56.90           N
ATOM   1122  C   GLN   145      -7.079   0.323  16.734  1.00 56.90           C
ATOM   1123  O   GLN   145      -7.311  -0.832  17.087  1.00 56.90           O
ATOM   1124  N   GLY   146      -5.887   0.879  16.967  1.00 53.52           N
ATOM   1125  CA  GLY   146      -4.931   0.348  17.900  1.00 53.52           C
ATOM   1126  C   GLY   146      -5.129   0.817  19.312  1.00 53.52           C
ATOM   1127  O   GLY   146      -4.612   0.184  20.234  1.00 53.52           O
ATOM   1128  N   TYR   147      -5.770   1.997  19.507  1.00 62.09           N
ATOM   1129  CA  TYR   147      -5.781   2.619  20.808  1.00 62.09           C
ATOM   1130  CB  TYR   147      -5.419   4.110  20.796  1.00 62.09           C
ATOM   1131  CG  TYR   147      -4.013   4.266  20.344  1.00 62.09           C
ATOM   1132  CD1 TYR   147      -2.974   3.891  21.159  1.00 62.09           C
ATOM   1133  CD2 TYR   147      -3.731   4.811  19.112  1.00 62.09           C
ATOM   1134  CE1 TYR   147      -1.671   4.044  20.747  1.00 62.09           C
ATOM   1135  CE2 TYR   147      -2.430   4.967  18.696  1.00 62.09           C
ATOM   1136  CZ  TYR   147      -1.396   4.584  19.514  1.00 62.09           C
ATOM   1137  OH  TYR   147      -0.060   4.746  19.083  1.00 62.09           O
ATOM   1138  C   TYR   147      -7.129   2.587  21.471  1.00 62.09           C
ATOM   1139  O   TYR   147      -8.125   3.099  20.961  1.00 62.09           O
ATOM   1140  N   PRO   148      -7.148   1.995  22.641  1.00 58.79           N
ATOM   1141  CA  PRO   148      -8.332   2.001  23.467  1.00 58.79           C
ATOM   1142  CD  PRO   148      -6.372   0.778  22.831  1.00 58.79           C
ATOM   1143  CB  PRO   148      -8.214   0.805  24.403  1.00 58.79           C
ATOM   1144  CG  PRO   148      -7.260  -0.151  23.673  1.00 58.79           C
ATOM   1145  C   PRO   148      -8.294   3.287  24.234  1.00 58.79           C
ATOM   1146  O   PRO   148      -7.296   3.999  24.143  1.00 58.79           O
ATOM   1147  N   GLY   149      -9.344   3.610  25.015  1.00 16.03           N
ATOM   1148  CA  GLY   149      -9.272   4.852  25.722  1.00 16.03           C
ATOM   1149  C   GLY   149     -10.233   4.876  26.863  1.00 16.03           C
ATOM   1150  O   GLY   149     -10.925   3.900  27.144  1.00 16.03           O
ATOM   1151  N   GLY   150     -10.267   6.025  27.571  1.00 12.78           N
ATOM   1152  CA  GLY   150     -11.229   6.220  28.617  1.00 12.78           C
ATOM   1153  C   GLY   150     -10.728   5.539  29.837  1.00 12.78           C
ATOM   1154  O   GLY   150      -9.533   5.534  30.112  1.00 12.78           O
ATOM   1155  N   LYS   151     -11.659   4.956  30.611  1.00115.71           N
ATOM   1156  CA  LYS   151     -11.318   4.280  31.826  1.00115.71           C
ATOM   1157  CB  LYS   151     -12.543   3.866  32.653  1.00115.71           C
ATOM   1158  CG  LYS   151     -13.366   5.052  33.148  1.00115.71           C
ATOM   1159  CD  LYS   151     -14.047   5.827  32.020  1.00115.71           C
ATOM   1160  CE  LYS   151     -15.503   5.418  31.785  1.00115.71           C
ATOM   1161  NZ  LYS   151     -15.577   4.041  31.244  1.00115.71           N
ATOM   1162  C   LYS   151     -10.582   3.013  31.494  1.00115.71           C
ATOM   1163  O   LYS   151     -10.723   2.456  30.406  1.00115.71           O
ATOM   1164  N   PHE   152      -9.733   2.579  32.445  1.00 86.40           N
ATOM   1165  CA  PHE   152      -8.953   1.368  32.468  1.00 86.40           C
ATOM   1166  CB  PHE   152      -9.754   0.118  32.026  1.00 86.40           C
ATOM   1167  CG  PHE   152      -8.828  -1.022  31.725  1.00 86.40           C
ATOM   1168  CD1 PHE   152      -8.110  -1.650  32.718  1.00 86.40           C
ATOM   1169  CD2 PHE   152      -8.710  -1.481  30.432  1.00 86.40           C
ATOM   1170  CE1 PHE   152      -7.272  -2.700  32.418  1.00 86.40           C
ATOM   1171  CE2 PHE   152      -7.876  -2.532  30.126  1.00 86.40           C
ATOM   1172  CZ  PHE   152      -7.152  -3.141  31.120  1.00 86.40           C
ATOM   1173  C   PHE   152      -7.763   1.492  31.567  1.00 86.40           C
ATOM   1174  O   PHE   152      -6.743   0.842  31.798  1.00 86.40           O
ATOM   1175  N   PHE   153      -7.855   2.294  30.491  1.00 71.05           N
ATOM   1176  CA  PHE   153      -6.690   2.562  29.700  1.00 71.05           C
ATOM   1177  CB  PHE   153      -6.997   2.632  28.196  1.00 71.05           C
ATOM   1178  CG  PHE   153      -7.303   1.215  27.852  1.00 71.05           C
ATOM   1179  CD1 PHE   153      -6.279   0.328  27.609  1.00 71.05           C
ATOM   1180  CD2 PHE   153      -8.601   0.765  27.786  1.00 71.05           C
ATOM   1181  CE1 PHE   153      -6.541  -0.985  27.301  1.00 71.05           C
ATOM   1182  CE2 PHE   153      -8.871  -0.548  27.478  1.00 71.05           C
ATOM   1183  CZ  PHE   153      -7.841  -1.424  27.234  1.00 71.05           C
ATOM   1184  C   PHE   153      -6.026   3.813  30.159  1.00 71.05           C
ATOM   1185  O   PHE   153      -4.803   3.922  30.156  1.00 71.05           O
ATOM   1186  N   ASP   154      -6.844   4.825  30.512  1.00 53.36           N
ATOM   1187  CA  ASP   154      -6.300   6.046  31.023  1.00 53.36           C
ATOM   1188  CB  ASP   154      -6.439   7.249  30.080  1.00 53.36           C
ATOM   1189  CG  ASP   154      -5.319   7.120  29.057  1.00 53.36           C
ATOM   1190  OD1 ASP   154      -4.287   6.481  29.397  1.00 53.36           O
ATOM   1191  OD2 ASP   154      -5.472   7.654  27.928  1.00 53.36           O
ATOM   1192  C   ASP   154      -6.975   6.342  32.327  1.00 53.36           C
ATOM   1193  O   ASP   154      -7.993   7.027  32.383  1.00 53.36           O
ATOM   1194  N   PRO   155      -6.443   5.795  33.388  1.00 59.46           N
ATOM   1195  CA  PRO   155      -6.977   6.078  34.687  1.00 59.46           C
ATOM   1196  CD  PRO   155      -5.825   4.482  33.329  1.00 59.46           C
ATOM   1197  CB  PRO   155      -6.321   5.082  35.637  1.00 59.46           C
ATOM   1198  CG  PRO   155      -6.029   3.872  34.728  1.00 59.46           C
ATOM   1199  C   PRO   155      -6.749   7.520  35.043  1.00 59.46           C
ATOM   1200  O   PRO   155      -7.571   8.102  35.751  1.00 59.46           O
ATOM   1201  N   LEU   156      -5.603   8.082  34.606  1.00 44.11           N
ATOM   1202  CA  LEU   156      -5.225   9.454  34.814  1.00 44.11           C
ATOM   1203  CB  LEU   156      -3.764   9.735  34.430  1.00 44.11           C
ATOM   1204  CG  LEU   156      -2.746   8.905  35.226  1.00 44.11           C
ATOM   1205  CD1 LEU   156      -1.309   9.322  34.880  1.00 44.11           C
ATOM   1206  CD2 LEU   156      -3.050   8.940  36.728  1.00 44.11           C
ATOM   1207  C   LEU   156      -6.058  10.335  33.934  1.00 44.11           C
ATOM   1208  O   LEU   156      -6.411  11.451  34.312  1.00 44.11           O
ATOM   1209  N   SER   157      -6.376   9.830  32.727  1.00 52.13           N
ATOM   1210  CA  SER   157      -7.113  10.505  31.697  1.00 52.13           C
ATOM   1211  CB  SER   157      -8.613  10.712  32.001  1.00 52.13           C
ATOM   1212  OG  SER   157      -8.790  11.463  33.189  1.00 52.13           O
ATOM   1213  C   SER   157      -6.455  11.782  31.264  1.00 52.13           C
ATOM   1214  O   SER   157      -7.107  12.818  31.143  1.00 52.13           O
ATOM   1215  N   LEU   158      -5.126  11.745  31.018  1.00101.16           N
ATOM   1216  CA  LEU   158      -4.465  12.914  30.497  1.00101.16           C
ATOM   1217  CB  LEU   158      -2.935  12.755  30.351  1.00101.16           C
ATOM   1218  CG  LEU   158      -2.477  11.583  29.453  1.00101.16           C
ATOM   1219  CD1 LEU   158      -0.957  11.621  29.210  1.00101.16           C
ATOM   1220  CD2 LEU   158      -2.912  10.234  30.048  1.00101.16           C
ATOM   1221  C   LEU   158      -5.005  13.169  29.118  1.00101.16           C
ATOM   1222  O   LEU   158      -5.335  14.295  28.748  1.00101.16           O
ATOM   1223  N   ALA   159      -5.013  12.108  28.293  1.00 49.47           N
ATOM   1224  CA  ALA   159      -5.579  12.068  26.974  1.00 49.47           C
ATOM   1225  CB  ALA   159      -5.076  10.873  26.148  1.00 49.47           C
ATOM   1226  C   ALA   159      -7.078  11.964  27.040  1.00 49.47           C
ATOM   1227  O   ALA   159      -7.772  12.324  26.092  1.00 49.47           O
ATOM   1228  N   GLY   160      -7.609  11.369  28.128  1.00 46.38           N
ATOM   1229  CA  GLY   160      -9.004  11.006  28.201  1.00 46.38           C
ATOM   1230  C   GLY   160      -9.999  12.138  28.085  1.00 46.38           C
ATOM   1231  O   GLY   160     -10.837  12.110  27.189  1.00 46.38           O
ATOM   1232  N   THR   161      -9.917  13.203  28.909  1.00 83.13           N
ATOM   1233  CA  THR   161     -10.965  14.202  28.927  1.00 83.13           C
ATOM   1234  CB  THR   161     -10.852  15.345  27.956  1.00 83.13           C
ATOM   1235  OG1 THR   161     -10.666  14.890  26.631  1.00 83.13           O
ATOM   1236  CG2 THR   161      -9.678  16.231  28.387  1.00 83.13           C
ATOM   1237  C   THR   161     -12.340  13.575  28.938  1.00 83.13           C
ATOM   1238  O   THR   161     -13.059  13.516  27.943  1.00 83.13           O
ATOM   1239  N   ILE   162     -12.681  13.086  30.144  1.00 90.52           N
ATOM   1240  CA  ILE   162     -13.779  12.365  30.733  1.00 90.52           C
ATOM   1241  CB  ILE   162     -13.441  11.888  32.117  1.00 90.52           C
ATOM   1242  CG2 ILE   162     -12.289  10.879  31.990  1.00 90.52           C
ATOM   1243  CG1 ILE   162     -13.132  13.074  33.046  1.00 90.52           C
ATOM   1244  CD1 ILE   162     -12.954  12.678  34.512  1.00 90.52           C
ATOM   1245  C   ILE   162     -15.064  13.140  30.801  1.00 90.52           C
ATOM   1246  O   ILE   162     -16.088  12.584  31.196  1.00 90.52           O
ATOM   1247  N   GLU   163     -15.045  14.435  30.443  1.00119.41           N
ATOM   1248  CA  GLU   163     -16.033  15.424  30.777  1.00119.41           C
ATOM   1249  CB  GLU   163     -16.007  16.610  29.796  1.00119.41           C
ATOM   1250  CG  GLU   163     -14.629  17.260  29.679  1.00119.41           C
ATOM   1251  CD  GLU   163     -14.156  17.635  31.072  1.00119.41           C
ATOM   1252  OE1 GLU   163     -14.484  18.759  31.528  1.00119.41           O
ATOM   1253  OE2 GLU   163     -13.463  16.791  31.702  1.00119.41           O
ATOM   1254  C   GLU   163     -17.455  14.913  30.801  1.00119.41           C
ATOM   1255  O   GLU   163     -18.153  15.189  31.778  1.00119.41           O
ATOM   1256  N   ASN   164     -17.961  14.180  29.789  1.00 52.96           N
ATOM   1257  CA  ASN   164     -19.340  13.765  29.925  1.00 52.96           C
ATOM   1258  CB  ASN   164     -20.215  14.435  28.847  1.00 52.96           C
ATOM   1259  CG  ASN   164     -21.694  14.294  29.167  1.00 52.96           C
ATOM   1260  OD1 ASN   164     -22.150  13.285  29.703  1.00 52.96           O
ATOM   1261  ND2 ASN   164     -22.476  15.353  28.821  1.00 52.96           N
ATOM   1262  C   ASN   164     -19.429  12.272  29.715  1.00 52.96           C
ATOM   1263  O   ASN   164     -19.464  11.814  28.576  1.00 52.96           O
ATOM   1264  N   GLY   165     -19.493  11.472  30.807  1.00 17.96           N
ATOM   1265  CA  GLY   165     -19.617  10.035  30.709  1.00 17.96           C
ATOM   1266  C   GLY   165     -18.463   9.473  29.943  1.00 17.96           C
ATOM   1267  O   GLY   165     -17.338   9.415  30.438  1.00 17.96           O
ATOM   1268  N   VAL   166     -18.731   8.998  28.709  1.00 23.73           N
ATOM   1269  CA  VAL   166     -17.682   8.444  27.909  1.00 23.73           C
ATOM   1270  CB  VAL   166     -18.113   7.980  26.549  1.00 23.73           C
ATOM   1271  CG1 VAL   166     -19.123   6.838  26.711  1.00 23.73           C
ATOM   1272  CG2 VAL   166     -18.664   9.186  25.773  1.00 23.73           C
ATOM   1273  C   VAL   166     -16.691   9.535  27.679  1.00 23.73           C
ATOM   1274  O   VAL   166     -17.047  10.709  27.611  1.00 23.73           O
ATOM   1275  N   TYR   167     -15.401   9.166  27.566  1.00 71.88           N
ATOM   1276  CA  TYR   167     -14.399  10.173  27.406  1.00 71.88           C
ATOM   1277  CB  TYR   167     -13.024   9.826  27.994  1.00 71.88           C
ATOM   1278  CG  TYR   167     -12.296   9.027  26.982  1.00 71.88           C
ATOM   1279  CD1 TYR   167     -12.717   7.778  26.628  1.00 71.88           C
ATOM   1280  CD2 TYR   167     -11.212   9.568  26.344  1.00 71.88           C
ATOM   1281  CE1 TYR   167     -12.003   7.094  25.679  1.00 71.88           C
ATOM   1282  CE2 TYR   167     -10.492   8.897  25.399  1.00 71.88           C
ATOM   1283  CZ  TYR   167     -10.889   7.635  25.068  1.00 71.88           C
ATOM   1284  OH  TYR   167     -10.154   6.927  24.095  1.00 71.88           O
ATOM   1285  C   TYR   167     -14.251  10.468  25.944  1.00 71.88           C
ATOM   1286  O   TYR   167     -14.633   9.663  25.096  1.00 71.88           O
ATOM   1287  N   ILE   168     -13.790  11.694  25.620  1.00 74.08           N
ATOM   1288  CA  ILE   168     -13.569  12.105  24.261  1.00 74.08           C
ATOM   1289  CB  ILE   168     -14.376  13.312  23.873  1.00 74.08           C
ATOM   1290  CG2 ILE   168     -14.072  14.435  24.879  1.00 74.08           C
ATOM   1291  CG1 ILE   168     -14.126  13.690  22.403  1.00 74.08           C
ATOM   1292  CD1 ILE   168     -14.637  12.657  21.398  1.00 74.08           C
ATOM   1293  C   ILE   168     -12.110  12.453  24.132  1.00 74.08           C
ATOM   1294  O   ILE   168     -11.604  13.226  24.933  1.00 74.08           O
ATOM   1295  N   PRO   169     -11.402  11.925  23.161  1.00 56.11           N
ATOM   1296  CA  PRO   169      -9.975  12.172  23.098  1.00 56.11           C
ATOM   1297  CD  PRO   169     -11.725  10.587  22.697  1.00 56.11           C
ATOM   1298  CB  PRO   169      -9.393  11.059  22.232  1.00 56.11           C
ATOM   1299  CG  PRO   169     -10.378   9.896  22.418  1.00 56.11           C
ATOM   1300  C   PRO   169      -9.541  13.529  22.618  1.00 56.11           C
ATOM   1301  O   PRO   169     -10.324  14.231  21.983  1.00 56.11           O
ATOM   1302  N   ASP   170      -8.277  13.907  22.931  1.00 48.33           N
ATOM   1303  CA  ASP   170      -7.689  15.165  22.548  1.00 48.33           C
ATOM   1304  CB  ASP   170      -6.514  15.572  23.460  1.00 48.33           C
ATOM   1305  CG  ASP   170      -6.152  17.024  23.185  1.00 48.33           C
ATOM   1306  OD1 ASP   170      -6.762  17.916  23.834  1.00 48.33           O
ATOM   1307  OD2 ASP   170      -5.248  17.260  22.337  1.00 48.33           O
ATOM   1308  C   ASP   170      -7.197  15.082  21.133  1.00 48.33           C
ATOM   1309  O   ASP   170      -6.930  13.996  20.622  1.00 48.33           O
ATOM   1310  N   THR   171      -7.206  16.231  20.421  1.00 64.80           N
ATOM   1311  CA  THR   171      -6.705  16.308  19.075  1.00 64.80           C
ATOM   1312  CB  THR   171      -7.196  17.562  18.425  1.00 64.80           C
ATOM   1313  OG1 THR   171      -8.613  17.630  18.478  1.00 64.80           O
ATOM   1314  CG2 THR   171      -6.722  17.570  16.969  1.00 64.80           C
ATOM   1315  C   THR   171      -5.203  16.376  18.965  1.00 64.80           C
ATOM   1316  O   THR   171      -4.552  15.445  18.492  1.00 64.80           O
ATOM   1317  N   ASP   172      -4.629  17.527  19.402  1.00 52.95           N
ATOM   1318  CA  ASP   172      -3.231  17.842  19.212  1.00 52.95           C
ATOM   1319  CB  ASP   172      -2.935  19.350  19.363  1.00 52.95           C
ATOM   1320  CG  ASP   172      -1.540  19.648  18.817  1.00 52.95           C
ATOM   1321  OD1 ASP   172      -0.780  18.688  18.518  1.00 52.95           O
ATOM   1322  OD2 ASP   172      -1.215  20.860  18.693  1.00 52.95           O
ATOM   1323  C   ASP   172      -2.322  17.114  20.148  1.00 52.95           C
ATOM   1324  O   ASP   172      -1.358  16.471  19.734  1.00 52.95           O
ATOM   1325  N   LYS   173      -2.628  17.198  21.452  1.00 79.29           N
ATOM   1326  CA  LYS   173      -1.771  16.645  22.454  1.00 79.29           C
ATOM   1327  CB  LYS   173      -2.260  16.957  23.879  1.00 79.29           C
ATOM   1328  CG  LYS   173      -2.253  18.455  24.187  1.00 79.29           C
ATOM   1329  CD  LYS   173      -0.865  19.076  24.030  1.00 79.29           C
ATOM   1330  CE  LYS   173      -0.860  20.604  23.979  1.00 79.29           C
ATOM   1331  NZ  LYS   173       0.516  21.098  23.735  1.00 79.29           N
ATOM   1332  C   LYS   173      -1.765  15.169  22.275  1.00 79.29           C
ATOM   1333  O   LYS   173      -0.745  14.514  22.469  1.00 79.29           O
ATOM   1334  N   LEU   174      -2.918  14.608  21.887  1.00 81.96           N
ATOM   1335  CA  LEU   174      -3.062  13.192  21.741  1.00 81.96           C
ATOM   1336  CB  LEU   174      -4.493  12.847  21.285  1.00 81.96           C
ATOM   1337  CG  LEU   174      -4.910  11.368  21.375  1.00 81.96           C
ATOM   1338  CD1 LEU   174      -6.333  11.187  20.831  1.00 81.96           C
ATOM   1339  CD2 LEU   174      -3.905  10.413  20.717  1.00 81.96           C
ATOM   1340  C   LEU   174      -2.088  12.735  20.695  1.00 81.96           C
ATOM   1341  O   LEU   174      -1.391  11.739  20.886  1.00 81.96           O
ATOM   1342  N   GLU   175      -2.001  13.460  19.563  1.00 43.58           N
ATOM   1343  CA  GLU   175      -1.090  13.046  18.534  1.00 43.58           C
ATOM   1344  CB  GLU   175      -1.339  13.692  17.155  1.00 43.58           C
ATOM   1345  CG  GLU   175      -1.482  15.209  17.120  1.00 43.58           C
ATOM   1346  CD  GLU   175      -1.811  15.561  15.674  1.00 43.58           C
ATOM   1347  OE1 GLU   175      -2.722  14.913  15.093  1.00 43.58           O
ATOM   1348  OE2 GLU   175      -1.152  16.488  15.132  1.00 43.58           O
ATOM   1349  C   GLU   175       0.324  13.194  19.006  1.00 43.58           C
ATOM   1350  O   GLU   175       1.190  12.403  18.632  1.00 43.58           O
ATOM   1351  N   ARG   176       0.598  14.210  19.845  1.00 64.66           N
ATOM   1352  CA  ARG   176       1.917  14.427  20.369  1.00 64.66           C
ATOM   1353  CB  ARG   176       1.933  15.624  21.332  1.00 64.66           C
ATOM   1354  CG  ARG   176       1.440  16.915  20.680  1.00 64.66           C
ATOM   1355  CD  ARG   176       1.390  18.104  21.638  1.00 64.66           C
ATOM   1356  NE  ARG   176       2.747  18.254  22.238  1.00 64.66           N
ATOM   1357  CZ  ARG   176       3.014  17.744  23.475  1.00 64.66           C
ATOM   1358  NH1 ARG   176       2.011  17.166  24.201  1.00 64.66           N
ATOM   1359  NH2 ARG   176       4.275  17.814  23.989  1.00 64.66           N
ATOM   1360  C   ARG   176       2.297  13.216  21.172  1.00 64.66           C
ATOM   1361  O   ARG   176       3.394  12.683  21.024  1.00 64.66           O
ATOM   1362  N   LEU   177       1.380  12.741  22.043  1.00 77.13           N
ATOM   1363  CA  LEU   177       1.670  11.590  22.853  1.00 77.13           C
ATOM   1364  CB  LEU   177       0.538  11.133  23.805  1.00 77.13           C
ATOM   1365  CG  LEU   177       0.325  11.918  25.114  1.00 77.13           C
ATOM   1366  CD1 LEU   177       1.569  11.864  26.017  1.00 77.13           C
ATOM   1367  CD2 LEU   177      -0.219  13.329  24.876  1.00 77.13           C
ATOM   1368  C   LEU   177       1.879  10.412  21.958  1.00 77.13           C
ATOM   1369  O   LEU   177       2.762   9.597  22.209  1.00 77.13           O
ATOM   1370  N   LYS   178       1.065  10.285  20.890  1.00 55.38           N
ATOM   1371  CA  LYS   178       1.146   9.135  20.031  1.00 55.38           C
ATOM   1372  CB  LYS   178       0.093   9.152  18.904  1.00 55.38           C
ATOM   1373  CG  LYS   178      -1.348   8.975  19.398  1.00 55.38           C
ATOM   1374  CD  LYS   178      -2.405   9.345  18.352  1.00 55.38           C
ATOM   1375  CE  LYS   178      -3.010   8.149  17.614  1.00 55.38           C
ATOM   1376  NZ  LYS   178      -4.470   8.084  17.855  1.00 55.38           N
ATOM   1377  C   LYS   178       2.501   9.056  19.402  1.00 55.38           C
ATOM   1378  O   LYS   178       3.120   7.993  19.394  1.00 55.38           O
ATOM   1379  N   LEU   179       3.016  10.179  18.865  1.00 72.01           N
ATOM   1380  CA  LEU   179       4.314  10.133  18.257  1.00 72.01           C
ATOM   1381  CB  LEU   179       4.693  11.415  17.506  1.00 72.01           C
ATOM   1382  CG  LEU   179       4.062  11.451  16.106  1.00 72.01           C
ATOM   1383  CD1 LEU   179       4.762  10.445  15.176  1.00 72.01           C
ATOM   1384  CD2 LEU   179       2.541  11.228  16.172  1.00 72.01           C
ATOM   1385  C   LEU   179       5.345   9.821  19.287  1.00 72.01           C
ATOM   1386  O   LEU   179       6.257   9.038  19.029  1.00 72.01           O
ATOM   1387  N   ALA   180       5.226  10.397  20.495  1.00 15.88           N
ATOM   1388  CA  ALA   180       6.215  10.135  21.501  1.00 15.88           C
ATOM   1389  CB  ALA   180       5.929  10.869  22.825  1.00 15.88           C
ATOM   1390  C   ALA   180       6.209   8.667  21.795  1.00 15.88           C
ATOM   1391  O   ALA   180       7.267   8.048  21.892  1.00 15.88           O
ATOM   1392  N   GLU   181       5.017   8.050  21.907  1.00 34.07           N
ATOM   1393  CA  GLU   181       4.963   6.658  22.254  1.00 34.07           C
ATOM   1394  CB  GLU   181       3.548   6.147  22.582  1.00 34.07           C
ATOM   1395  CG  GLU   181       2.514   6.271  21.469  1.00 34.07           C
ATOM   1396  CD  GLU   181       1.159   6.028  22.122  1.00 34.07           C
ATOM   1397  OE1 GLU   181       1.019   5.005  22.841  1.00 34.07           O
ATOM   1398  OE2 GLU   181       0.248   6.875  21.920  1.00 34.07           O
ATOM   1399  C   GLU   181       5.589   5.828  21.171  1.00 34.07           C
ATOM   1400  O   GLU   181       6.279   4.852  21.462  1.00 34.07           O
ATOM   1401  N   ILE   182       5.376   6.190  19.891  1.00 69.81           N
ATOM   1402  CA  ILE   182       5.953   5.434  18.814  1.00 69.81           C
ATOM   1403  CB  ILE   182       5.526   5.916  17.457  1.00 69.81           C
ATOM   1404  CG2 ILE   182       6.309   5.109  16.405  1.00 69.81           C
ATOM   1405  CG1 ILE   182       4.000   5.797  17.303  1.00 69.81           C
ATOM   1406  CD1 ILE   182       3.488   4.361  17.418  1.00 69.81           C
ATOM   1407  C   ILE   182       7.452   5.535  18.873  1.00 69.81           C
ATOM   1408  O   ILE   182       8.146   4.531  18.710  1.00 69.81           O
ATOM   1409  N   LYS   183       7.997   6.747  19.110  1.00 64.25           N
ATOM   1410  CA  LYS   183       9.428   6.899  19.135  1.00 64.25           C
ATOM   1411  CB  LYS   183       9.909   8.326  19.452  1.00 64.25           C
ATOM   1412  CG  LYS   183       9.935   9.306  18.276  1.00 64.25           C
ATOM   1413  CD  LYS   183       8.581   9.870  17.848  1.00 64.25           C
ATOM   1414  CE  LYS   183       8.688  10.865  16.689  1.00 64.25           C
ATOM   1415  NZ  LYS   183       7.355  11.397  16.331  1.00 64.25           N
ATOM   1416  C   LYS   183      10.007   6.040  20.213  1.00 64.25           C
ATOM   1417  O   LYS   183      10.970   5.310  19.985  1.00 64.25           O
ATOM   1418  N   HIS   184       9.416   6.092  21.420  1.00 33.01           N
ATOM   1419  CA  HIS   184       9.939   5.345  22.524  1.00 33.01           C
ATOM   1420  ND1 HIS   184       9.157   8.257  23.746  1.00 33.01           N
ATOM   1421  CG  HIS   184       9.686   7.101  24.276  1.00 33.01           C
ATOM   1422  CB  HIS   184       9.273   5.717  23.860  1.00 33.01           C
ATOM   1423  NE2 HIS   184      10.697   8.888  25.215  1.00 33.01           N
ATOM   1424  CD2 HIS   184      10.627   7.506  25.174  1.00 33.01           C
ATOM   1425  CE1 HIS   184       9.795   9.292  24.341  1.00 33.01           C
ATOM   1426  C   HIS   184       9.810   3.878  22.247  1.00 33.01           C
ATOM   1427  O   HIS   184      10.700   3.102  22.593  1.00 33.01           O
ATOM   1428  N   ALA   185       8.703   3.452  21.612  1.00 21.56           N
ATOM   1429  CA  ALA   185       8.500   2.055  21.350  1.00 21.56           C
ATOM   1430  CB  ALA   185       7.138   1.768  20.698  1.00 21.56           C
ATOM   1431  C   ALA   185       9.554   1.525  20.421  1.00 21.56           C
ATOM   1432  O   ALA   185      10.115   0.456  20.659  1.00 21.56           O
ATOM   1433  N   ARG   186       9.857   2.256  19.330  1.00 44.91           N
ATOM   1434  CA  ARG   186      10.813   1.775  18.369  1.00 44.91           C
ATOM   1435  CB  ARG   186      10.868   2.618  17.087  1.00 44.91           C
ATOM   1436  CG  ARG   186       9.556   2.549  16.305  1.00 44.91           C
ATOM   1437  CD  ARG   186       9.595   3.270  14.963  1.00 44.91           C
ATOM   1438  NE  ARG   186       8.189   3.411  14.501  1.00 44.91           N
ATOM   1439  CZ  ARG   186       7.921   3.369  13.166  1.00 44.91           C
ATOM   1440  NH1 ARG   186       8.918   3.078  12.280  1.00 44.91           N
ATOM   1441  NH2 ARG   186       6.660   3.636  12.719  1.00 44.91           N
ATOM   1442  C   ARG   186      12.178   1.736  18.983  1.00 44.91           C
ATOM   1443  O   ARG   186      12.952   0.808  18.749  1.00 44.91           O
ATOM   1444  N   LEU   187      12.513   2.756  19.791  1.00 21.76           N
ATOM   1445  CA  LEU   187      13.813   2.818  20.388  1.00 21.76           C
ATOM   1446  CB  LEU   187      14.030   4.092  21.221  1.00 21.76           C
ATOM   1447  CG  LEU   187      15.436   4.172  21.849  1.00 21.76           C
ATOM   1448  CD1 LEU   187      16.525   4.281  20.769  1.00 21.76           C
ATOM   1449  CD2 LEU   187      15.518   5.288  22.903  1.00 21.76           C
ATOM   1450  C   LEU   187      13.965   1.649  21.314  1.00 21.76           C
ATOM   1451  O   LEU   187      15.016   1.015  21.362  1.00 21.76           O
ATOM   1452  N   ALA   188      12.906   1.337  22.080  1.00 20.05           N
ATOM   1453  CA  ALA   188      12.933   0.266  23.038  1.00 20.05           C
ATOM   1454  CB  ALA   188      11.641   0.180  23.870  1.00 20.05           C
ATOM   1455  C   ALA   188      13.101  -1.049  22.342  1.00 20.05           C
ATOM   1456  O   ALA   188      13.759  -1.948  22.862  1.00 20.05           O
ATOM   1457  N   MET   189      12.465  -1.212  21.167  1.00 24.56           N
ATOM   1458  CA  MET   189      12.562  -2.436  20.427  1.00 24.56           C
ATOM   1459  CB  MET   189      11.666  -2.411  19.179  1.00 24.56           C
ATOM   1460  CG  MET   189      11.704  -3.681  18.337  1.00 24.56           C
ATOM   1461  SD  MET   189      10.472  -3.689  16.999  1.00 24.56           S
ATOM   1462  CE  MET   189      11.061  -2.149  16.232  1.00 24.56           C
ATOM   1463  C   MET   189      13.990  -2.627  20.006  1.00 24.56           C
ATOM   1464  O   MET   189      14.531  -3.727  20.107  1.00 24.56           O
ATOM   1465  N   LEU   190      14.649  -1.550  19.535  1.00 29.43           N
ATOM   1466  CA  LEU   190      16.014  -1.672  19.109  1.00 29.43           C
ATOM   1467  CB  LEU   190      16.576  -0.399  18.458  1.00 29.43           C
ATOM   1468  CG  LEU   190      15.952  -0.112  17.082  1.00 29.43           C
ATOM   1469  CD1 LEU   190      16.691   1.023  16.362  1.00 29.43           C
ATOM   1470  CD2 LEU   190      15.872  -1.390  16.231  1.00 29.43           C
ATOM   1471  C   LEU   190      16.868  -2.012  20.294  1.00 29.43           C
ATOM   1472  O   LEU   190      17.770  -2.845  20.203  1.00 29.43           O
ATOM   1473  N   ALA   191      16.605  -1.369  21.445  1.00 16.51           N
ATOM   1474  CA  ALA   191      17.366  -1.609  22.637  1.00 16.51           C
ATOM   1475  CB  ALA   191      16.929  -0.724  23.819  1.00 16.51           C
ATOM   1476  C   ALA   191      17.174  -3.038  23.054  1.00 16.51           C
ATOM   1477  O   ALA   191      18.110  -3.670  23.540  1.00 16.51           O
ATOM   1478  N   MET   192      15.947  -3.581  22.910  1.00 28.17           N
ATOM   1479  CA  MET   192      15.701  -4.947  23.289  1.00 28.17           C
ATOM   1480  CB  MET   192      14.227  -5.377  23.179  1.00 28.17           C
ATOM   1481  CG  MET   192      13.377  -4.973  24.381  1.00 28.17           C
ATOM   1482  SD  MET   192      13.873  -5.806  25.920  1.00 28.17           S
ATOM   1483  CE  MET   192      13.669  -7.490  25.270  1.00 28.17           C
ATOM   1484  C   MET   192      16.512  -5.868  22.425  1.00 28.17           C
ATOM   1485  O   MET   192      17.072  -6.844  22.919  1.00 28.17           O
ATOM   1486  N   LEU   193      16.606  -5.578  21.110  1.00 74.74           N
ATOM   1487  CA  LEU   193      17.381  -6.414  20.229  1.00 74.74           C
ATOM   1488  CB  LEU   193      17.493  -5.876  18.785  1.00 74.74           C
ATOM   1489  CG  LEU   193      16.366  -6.265  17.816  1.00 74.74           C
ATOM   1490  CD1 LEU   193      16.503  -7.735  17.385  1.00 74.74           C
ATOM   1491  CD2 LEU   193      14.985  -5.927  18.388  1.00 74.74           C
ATOM   1492  C   LEU   193      18.782  -6.421  20.719  1.00 74.74           C
ATOM   1493  O   LEU   193      19.426  -7.467  20.775  1.00 74.74           O
ATOM   1494  N   ILE   194      19.276  -5.233  21.101  1.00 74.54           N
ATOM   1495  CA  ILE   194      20.626  -5.077  21.541  1.00 74.54           C
ATOM   1496  CB  ILE   194      20.925  -3.655  21.919  1.00 74.54           C
ATOM   1497  CG2 ILE   194      22.378  -3.591  22.408  1.00 74.54           C
ATOM   1498  CG1 ILE   194      20.644  -2.713  20.733  1.00 74.54           C
ATOM   1499  CD1 ILE   194      21.464  -3.028  19.481  1.00 74.54           C
ATOM   1500  C   ILE   194      20.791  -5.944  22.752  1.00 74.54           C
ATOM   1501  O   ILE   194      21.813  -6.607  22.916  1.00 74.54           O
ATOM   1502  N   PHE   195      19.768  -5.971  23.630  1.00 39.85           N
ATOM   1503  CA  PHE   195      19.851  -6.748  24.831  1.00 39.85           C
ATOM   1504  CB  PHE   195      18.640  -6.619  25.776  1.00 39.85           C
ATOM   1505  CG  PHE   195      18.625  -5.234  26.326  1.00 39.85           C
ATOM   1506  CD1 PHE   195      19.726  -4.716  26.971  1.00 39.85           C
ATOM   1507  CD2 PHE   195      17.483  -4.472  26.242  1.00 39.85           C
ATOM   1508  CE1 PHE   195      19.697  -3.440  27.489  1.00 39.85           C
ATOM   1509  CE2 PHE   195      17.448  -3.198  26.759  1.00 39.85           C
ATOM   1510  CZ  PHE   195      18.559  -2.677  27.378  1.00 39.85           C
ATOM   1511  C   PHE   195      19.991  -8.194  24.478  1.00 39.85           C
ATOM   1512  O   PHE   195      20.774  -8.908  25.099  1.00 39.85           O
ATOM   1513  N   TYR   196      19.235  -8.675  23.473  1.00 38.28           N
ATOM   1514  CA  TYR   196      19.310 -10.062  23.104  1.00 38.28           C
ATOM   1515  CB  TYR   196      18.247 -10.501  22.081  1.00 38.28           C
ATOM   1516  CG  TYR   196      16.949 -10.502  22.819  1.00 38.28           C
ATOM   1517  CD1 TYR   196      16.707 -11.465  23.775  1.00 38.28           C
ATOM   1518  CD2 TYR   196      15.979  -9.559  22.562  1.00 38.28           C
ATOM   1519  CE1 TYR   196      15.518 -11.484  24.466  1.00 38.28           C
ATOM   1520  CE2 TYR   196      14.790  -9.577  23.254  1.00 38.28           C
ATOM   1521  CZ  TYR   196      14.558 -10.536  24.207  1.00 38.28           C
ATOM   1522  OH  TYR   196      13.337 -10.551  24.915  1.00 38.28           O
ATOM   1523  C   TYR   196      20.673 -10.386  22.578  1.00 38.28           C
ATOM   1524  O   TYR   196      21.195 -11.465  22.848  1.00 38.28           O
ATOM   1525  N   PHE   197      21.290  -9.476  21.801  1.00 36.08           N
ATOM   1526  CA  PHE   197      22.588  -9.770  21.265  1.00 36.08           C
ATOM   1527  CB  PHE   197      23.154  -8.666  20.356  1.00 36.08           C
ATOM   1528  CG  PHE   197      22.152  -8.388  19.289  1.00 36.08           C
ATOM   1529  CD1 PHE   197      21.771  -9.359  18.392  1.00 36.08           C
ATOM   1530  CD2 PHE   197      21.621  -7.126  19.171  1.00 36.08           C
ATOM   1531  CE1 PHE   197      20.849  -9.075  17.410  1.00 36.08           C
ATOM   1532  CE2 PHE   197      20.700  -6.836  18.194  1.00 36.08           C
ATOM   1533  CZ  PHE   197      20.310  -7.815  17.313  1.00 36.08           C
ATOM   1534  C   PHE   197      23.542  -9.914  22.412  1.00 36.08           C
ATOM   1535  O   PHE   197      24.402 -10.793  22.412  1.00 36.08           O
ATOM   1536  N   GLU   198      23.406  -9.033  23.419  1.00 51.70           N
ATOM   1537  CA  GLU   198      24.253  -9.035  24.577  1.00 51.70           C
ATOM   1538  CB  GLU   198      23.923  -7.887  25.545  1.00 51.70           C
ATOM   1539  CG  GLU   198      24.209  -6.493  24.982  1.00 51.70           C
ATOM   1540  CD  GLU   198      25.682  -6.180  25.200  1.00 51.70           C
ATOM   1541  OE1 GLU   198      26.428  -7.103  25.618  1.00 51.70           O
ATOM   1542  OE2 GLU   198      26.085  -5.012  24.958  1.00 51.70           O
ATOM   1543  C   GLU   198      24.051 -10.323  25.319  1.00 51.70           C
ATOM   1544  O   GLU   198      24.987 -10.855  25.910  1.00 51.70           O
ATOM   1545  N   ALA   199      22.805 -10.832  25.341  1.00 20.23           N
ATOM   1546  CA  ALA   199      22.480 -12.069  25.999  1.00 20.23           C
ATOM   1547  CB  ALA   199      20.972 -12.374  25.971  1.00 20.23           C
ATOM   1548  C   ALA   199      23.193 -13.202  25.316  1.00 20.23           C
ATOM   1549  O   ALA   199      23.621 -14.158  25.963  1.00 20.23           O
ATOM   1550  N   GLY   200      23.320 -13.129  23.976  1.00 10.15           N
ATOM   1551  CA  GLY   200      23.958 -14.175  23.229  1.00 10.15           C
ATOM   1552  C   GLY   200      25.364 -14.306  23.724  1.00 10.15           C
ATOM   1553  O   GLY   200      25.883 -15.416  23.843  1.00 10.15           O
ATOM   1554  N   GLN   201      26.018 -13.164  24.009  1.00 45.29           N
ATOM   1555  CA  GLN   201      27.360 -13.171  24.519  1.00 45.29           C
ATOM   1556  CB  GLN   201      27.919 -11.790  24.896  1.00 45.29           C
ATOM   1557  CG  GLN   201      28.200 -10.801  23.771  1.00 45.29           C
ATOM   1558  CD  GLN   201      28.999  -9.676  24.426  1.00 45.29           C
ATOM   1559  OE1 GLN   201      28.755  -8.485  24.228  1.00 45.29           O
ATOM   1560  NE2 GLN   201      30.003 -10.076  25.252  1.00 45.29           N
ATOM   1561  C   GLN   201      27.311 -13.848  25.848  1.00 45.29           C
ATOM   1562  O   GLN   201      28.226 -14.579  26.221  1.00 45.29           O
ATOM   1563  N   GLY   202      26.219 -13.616  26.596  1.00 18.06           N
ATOM   1564  CA  GLY   202      26.158 -14.112  27.935  1.00 18.06           C
ATOM   1565  C   GLY   202      26.658 -13.021  28.832  1.00 18.06           C
ATOM   1566  O   GLY   202      27.242 -13.281  29.884  1.00 18.06           O
ATOM   1567  N   LYS   203      26.429 -11.755  28.425  1.00 31.56           N
ATOM   1568  CA  LYS   203      26.919 -10.621  29.149  1.00 31.56           C
ATOM   1569  CB  LYS   203      27.740  -9.697  28.237  1.00 31.56           C
ATOM   1570  CG  LYS   203      28.467  -8.579  28.971  1.00 31.56           C
ATOM   1571  CD  LYS   203      29.544  -7.919  28.115  1.00 31.56           C
ATOM   1572  CE  LYS   203      30.292  -6.797  28.829  1.00 31.56           C
ATOM   1573  NZ  LYS   203      31.395  -6.322  27.966  1.00 31.56           N
ATOM   1574  C   LYS   203      25.766  -9.837  29.702  1.00 31.56           C
ATOM   1575  O   LYS   203      24.657  -9.861  29.170  1.00 31.56           O
ATOM   1576  N   THR   204      26.011  -9.127  30.824  1.00 28.09           N
ATOM   1577  CA  THR   204      24.988  -8.319  31.414  1.00 28.09           C
ATOM   1578  CB  THR   204      25.255  -7.977  32.847  1.00 28.09           C
ATOM   1579  OG1 THR   204      25.360  -9.169  33.614  1.00 28.09           O
ATOM   1580  CG2 THR   204      24.091  -7.125  33.370  1.00 28.09           C
ATOM   1581  C   THR   204      24.858  -7.062  30.603  1.00 28.09           C
ATOM   1582  O   THR   204      25.852  -6.496  30.147  1.00 28.09           O
ATOM   1583  N   PRO   205      23.636  -6.620  30.393  1.00 60.40           N
ATOM   1584  CA  PRO   205      23.338  -5.460  29.596  1.00 60.40           C
ATOM   1585  CD  PRO   205      22.437  -7.310  30.844  1.00 60.40           C
ATOM   1586  CB  PRO   205      21.810  -5.410  29.479  1.00 60.40           C
ATOM   1587  CG  PRO   205      21.306  -6.285  30.644  1.00 60.40           C
ATOM   1588  C   PRO   205      23.950  -4.225  30.168  1.00 60.40           C
ATOM   1589  O   PRO   205      24.241  -3.304  29.408  1.00 60.40           O
ATOM   1590  N   LEU   206      24.092  -4.155  31.501  1.00 87.54           N
ATOM   1591  CA  LEU   206      24.742  -3.044  32.133  1.00 87.54           C
ATOM   1592  CB  LEU   206      24.496  -2.943  33.650  1.00 87.54           C
ATOM   1593  CG  LEU   206      23.100  -2.395  34.012  1.00 87.54           C
ATOM   1594  CD1 LEU   206      21.972  -3.323  33.545  1.00 87.54           C
ATOM   1595  CD2 LEU   206      23.004  -2.045  35.505  1.00 87.54           C
ATOM   1596  C   LEU   206      26.214  -3.115  31.882  1.00 87.54           C
ATOM   1597  O   LEU   206      26.894  -2.091  31.857  1.00 87.54           O
ATOM   1598  N   GLY   207      26.733  -4.337  31.676  1.00 30.50           N
ATOM   1599  CA  GLY   207      28.138  -4.611  31.544  1.00 30.50           C
ATOM   1600  C   GLY   207      28.750  -3.853  30.408  1.00 30.50           C
ATOM   1601  O   GLY   207      29.931  -3.522  30.459  1.00 30.50           O
ATOM   1602  N   ALA   208      27.990  -3.566  29.336  1.00 30.05           N
ATOM   1603  CA  ALA   208      28.600  -2.970  28.179  1.00 30.05           C
ATOM   1604  CB  ALA   208      27.590  -2.692  27.053  1.00 30.05           C
ATOM   1605  C   ALA   208      29.266  -1.666  28.506  1.00 30.05           C
ATOM   1606  O   ALA   208      30.390  -1.431  28.067  1.00 30.05           O
ATOM   1607  N   LEU   209      28.619  -0.780  29.286  1.00 46.63           N
ATOM   1608  CA  LEU   209      29.239   0.502  29.501  1.00 46.63           C
ATOM   1609  CB  LEU   209      28.342   1.530  30.206  1.00 46.63           C
ATOM   1610  CG  LEU   209      27.159   2.010  29.342  1.00 46.63           C
ATOM   1611  CD1 LEU   209      26.421   3.185  30.011  1.00 46.63           C
ATOM   1612  CD2 LEU   209      27.604   2.328  27.903  1.00 46.63           C
ATOM   1613  C   LEU   209      30.510   0.404  30.278  1.00 46.63           C
ATOM   1614  O   LEU   209      31.527   0.959  29.866  1.00 46.63           O
ATOM   1615  N   GLY   210      30.516  -0.330  31.406  1.00 24.60           N
ATOM   1616  CA  GLY   210      31.727  -0.331  32.177  1.00 24.60           C
ATOM   1617  C   GLY   210      31.399  -0.764  33.562  1.00 24.60           C
ATOM   1618  O   GLY   210      30.767  -1.798  33.776  1.00 24.60           O
ATOM   1619  N   LEU   211      31.839   0.044  34.546  1.00 70.43           N
ATOM   1620  CA  LEU   211      31.658  -0.281  35.927  1.00 70.43           C
ATOM   1621  CB  LEU   211      30.220  -0.673  36.331  1.00 70.43           C
ATOM   1622  CG  LEU   211      29.213   0.492  36.335  1.00 70.43           C
ATOM   1623  CD1 LEU   211      29.637   1.583  37.334  1.00 70.43           C
ATOM   1624  CD2 LEU   211      28.956   1.036  34.922  1.00 70.43           C
ATOM   1625  C   LEU   211      32.569  -1.461  36.220  1.00 70.43           C
ATOM   1626  O   LEU   211      32.360  -2.547  35.617  1.00 70.43           O
ATOM   1627  OXT LEU   211      33.499  -1.281  37.050  1.00 70.43           O
END 
