# Supplementary material for: How paired PSII–LHCII supercomplexes mediate the stacking of plant thylakoid membranes unveiled by structural mass-spectrometry
Source: Nat Commun. 2020 Mar 13;11:1361. doi: 10.1038/s41467-020-15184-1 (PMC7069969; doi:10.1038/s41467-020-15184-1)
Supplement: Supplementary file 6 — Supplementary Data 4 [file 41467_2020_15184_MOESM6_ESM.zip › model21.pdb]

HELIX    1   1 PRO S   15  ASN S   17  1                                   3
HELIX    2   2 LEU S   20  LYS S   22  1                                   3
HELIX    3   3 PRO S   65  PHE S   95  1                                  31
HELIX    4   4 ASN S   96  TYR S   98  1                                   3
HELIX    5   5 ALA S  113  GLY S  118  1                                   6
HELIX    6   6 LEU S  132  THR S  152  1                                  21
HELIX    7   7 PRO S  176  THR S  207  1                                  32
HELIX    8   8 PRO S  211  SER S  220  1                                  10
HELIX    9   9 LEU S  227  VAL S  230  1                                   4
HELIX   10  10 ILE S  231  GLY S  233  1                                   3
HELIX   11  11 PRO s   15  ASN s   17  1                                   3
HELIX   12  12 LEU s   20  LYS s   22  1                                   3
HELIX   13  13 PRO s   65  PHE s   95  1                                  31
HELIX   14  14 ASN s   96  TYR s   98  1                                   3
HELIX   15  15 ALA s  113  GLY s  118  1                                   6
HELIX   16  16 LEU s  132  THR s  152  1                                  21
HELIX   17  17 PRO s  176  THR s  207  1                                  32
HELIX   18  18 PRO s  211  SER s  220  1                                  10
HELIX   19  19 LEU s  227  VAL s  230  1                                   4
HELIX   20  20 ILE s  231  GLY s  233  1                                   3
HELIX   21  21 GLY 3   35  PHE 3   37  1                                   3
HELIX   22  22 PRO 3   64  LYS 3   96  1                                  33
HELIX   23  23 TRP 3  107  LYS 3  109  1                                   3
HELIX   24  24 GLY 3  111  PHE 3  115  1                                   5
HELIX   25  25 TYR 3  122  GLY 3  124  1                                   3
HELIX   26  26 ILE 3  134  ASN 3  154  1                                  21
HELIX   27  27 PRO 3  181  THR 3  212  1                                  32
HELIX   28  28 PRO 3  216  ASP 3  225  1                                  10
HELIX   29  29 ALA 3  232  TYR 3  235  1                                   4
HELIX   30  30 PRO 4   32  TRP 4   62  1                                  31
HELIX   31  31 GLU 4   69  GLY 4   71  1                                   3
HELIX   32  32 PHE 4   82  PHE 4  105  1                                  24
HELIX   33  33 ASP 4  159  GLN 4  188  1                                  30
HELIX   34  34 GLN C   28  THR C   31  1                                   4
HELIX   35  35 GLY C   38  LEU C   42  1                                   5
HELIX   36  36 SER C   46  ALA C   73  1                                  28
HELIX   37  37 MET C   81  GLU C   83  1                                   3
HELIX   38  38 LEU C   89  THR C   94  1                                   6
HELIX   39  39 PRO C  101  GLY C  103  1                                   3
HELIX   40  40 PHE C  109  LEU C  135  1                                  27
HELIX   41  41 ARG C  154  PHE C  180  1                                  27
HELIX   42  42 PRO C  206  LEU C  214  1                                   9
HELIX   43  43 TRP C  223  SER C  226  1                                   4
HELIX   44  44 LEU C  230  LEU C  253  1                                  24
HELIX   45  45 ALA C  258  ARG C  261  1                                   4
HELIX   46  46 GLY C  268  PHE C  292  1                                  25
HELIX   47  47 GLY C  306  ARG C  323  1                                  18
HELIX   48  48 GLU C  354  PHE C  358  1                                   5
HELIX   49  49 GLU C  367  LEU C  369  1                                   3
HELIX   50  50 LEU C  377  LYS C  382  1                                   6
HELIX   51  51 PRO C  386  THR C  397  1                                  12
HELIX   52  52 PRO C  422  ALA C  453  1                                  32
HELIX   53  53 VAL C  466  SER C  468  1                                   3
HELIX   54  54 LEU D   15  LEU D   23  1                                   9
HELIX   55  55 SER D   34  LEU D   36  1                                   3
HELIX   56  56 LEU D   37  PHE D   55  1                                  19
HELIX   57  57 TYR D   68  GLU D   70  1                                   3
HELIX   58  58 LEU D  102  GLN D  107  1                                   6
HELIX   59  59 GLY D  110  SER D  136  1                                  27
HELIX   60  60 TYR D  142  ILE D  145  1                                   4
HELIX   61  61 ALA D  146  SER D  148  1                                   3
HELIX   62  62 GLY D  149  LEU D  159  1                                  11
HELIX   63  63 ILE D  160  GLY D  164  1                                   5
HELIX   64  64 TRP D  168  PHE D  170  1                                   3
HELIX   65  65 VAL D  176  GLY D  188  1                                  13
HELIX   66  66 PRO D  196  ASN D  221  1                                  26
HELIX   67  67 PHE D  233  ALA D  235  1                                   3
HELIX   68  68 MET D  247  ILE D  257  1                                  11
HELIX   69  69 LYS D  265  ALA D  291  1                                  27
HELIX   70  70 VAL D  300  GLU D  308  1                                   9
HELIX   71  71 PHE D  315  TRP D  329  1                                  15
HELIX   72  72 ALA D  331  ASP D  334  1                                   4
HELIX   73  73 PHE E   10  ILE E   14  1                                   5
HELIX   74  74 ILE E   17  SER E   39  1                                  23
HELIX   75  75 LEU E   42  VAL E   46  1                                   5
HELIX   76  76 SER E   72  ARG E   81  1                                  10
HELIX   77  77 VAL F   12  ALA F   33  1                                  22
HELIX   78  78 MET F   34  PHE F   36  1                                   3
HELIX   79  79 LEU I    2  PHE I   23  1                                  22
HELIX   80  80 LEU J   10  TYR J   30  1                                  21
HELIX   81  81 ALA K   31  LEU K   33  1                                   3
HELIX   82  82 ASN K   34  PHE K   39  1                                   6
HELIX   83  83 MET K   40  VAL K   42  1                                   3
HELIX   84  84 PRO K   44  ALA K   57  1                                  14
HELIX   85  85 ARG L   15  PHE L   37  1                                  23
HELIX   86  86 LEU M    6  GLN M   32  1                                  27
HELIX   87  87 THR P   72  TYR P   74  1                                   3
HELIX   88  88 PRO P   77  LYS P   83  1                                   7
HELIX   89  89 ASP P   85  LEU P   88  1                                   4
HELIX   90  90 ASP P  139  GLY P  141  1                                   3
HELIX   91  91 ASP P  165  ARG P  167  1                                   3
HELIX   92  92 TRP P  168  LYS P  170  1                                   3
HELIX   93  93 GLY P  171  ALA P  180  1                                  10
HELIX   94  94 ASN Q   22  GLU Q   25  1                                   4
HELIX   95  95 PRO Q   44  VAL Q   59  1                                  16
HELIX   96  96 LYS Q   62  ASP Q   66  1                                   5
HELIX   97  97 TRP Q   70  ASP Q   76  1                                   7
HELIX   98  98 ALA Q   81  TYR Q   83  1                                   3
HELIX   99  99 LEU Q   84  SER Q   93  1                                  10
HELIX  100 100 LYS Q  100  ILE Q  123  1                                  24
HELIX  101 101 PRO Q  126  SER Q  145  1                                  20
HELIX  102 102 GLU T    2  PHE T   22  1                                  21
HELIX  103 103 PRO W   14  GLY W   16  1                                   3
HELIX  104 104 ASN W   20  TYR W   40  1                                  21
HELIX  105 105 ALA W   41  GLY W   43  1                                   3
HELIX  106 106 THR Z    2  PHE Z   27  1                                  26
HELIX  107 107 LYS Z   37  LEU Z   60  1                                  24
HELIX  108 108 GLN c   28  THR c   31  1                                   4
HELIX  109 109 GLY c   38  LEU c   42  1                                   5
HELIX  110 110 SER c   46  ALA c   73  1                                  28
HELIX  111 111 MET c   81  GLU c   83  1                                   3
HELIX  112 112 LEU c   89  THR c   94  1                                   6
HELIX  113 113 PRO c  101  GLY c  103  1                                   3
HELIX  114 114 PHE c  109  LEU c  135  1                                  27
HELIX  115 115 ARG c  154  PHE c  180  1                                  27
HELIX  116 116 PRO c  206  LEU c  214  1                                   9
HELIX  117 117 TRP c  223  SER c  226  1                                   4
HELIX  118 118 LEU c  230  LEU c  253  1                                  24
HELIX  119 119 ALA c  258  ARG c  261  1                                   4
HELIX  120 120 GLY c  268  PHE c  292  1                                  25
HELIX  121 121 GLY c  306  ARG c  323  1                                  18
HELIX  122 122 GLU c  354  PHE c  358  1                                   5
HELIX  123 123 GLU c  367  LEU c  369  1                                   3
HELIX  124 124 LEU c  377  LYS c  382  1                                   6
HELIX  125 125 PRO c  386  THR c  397  1                                  12
HELIX  126 126 PRO c  422  ALA c  453  1                                  32
HELIX  127 127 VAL c  466  SER c  468  1                                   3
HELIX  128 128 LEU d   15  LEU d   23  1                                   9
HELIX  129 129 SER d   34  LEU d   36  1                                   3
HELIX  130 130 LEU d   37  PHE d   55  1                                  19
HELIX  131 131 TYR d   68  GLU d   70  1                                   3
HELIX  132 132 LEU d  102  GLN d  107  1                                   6
HELIX  133 133 GLY d  110  SER d  136  1                                  27
HELIX  134 134 TYR d  142  ILE d  145  1                                   4
HELIX  135 135 ALA d  146  SER d  148  1                                   3
HELIX  136 136 GLY d  149  LEU d  159  1                                  11
HELIX  137 137 ILE d  160  GLY d  164  1                                   5
HELIX  138 138 TRP d  168  PHE d  170  1                                   3
HELIX  139 139 VAL d  176  GLY d  188  1                                  13
HELIX  140 140 PRO d  196  ASN d  221  1                                  26
HELIX  141 141 PHE d  233  ALA d  235  1                                   3
HELIX  142 142 MET d  247  ILE d  257  1                                  11
HELIX  143 143 LYS d  265  ALA d  291  1                                  27
HELIX  144 144 VAL d  300  GLU d  308  1                                   9
HELIX  145 145 PHE d  315  TRP d  329  1                                  15
HELIX  146 146 ALA d  331  ASP d  334  1                                   4
HELIX  147 147 PHE e   10  ILE e   14  1                                   5
HELIX  148 148 ILE e   17  SER e   39  1                                  23
HELIX  149 149 LEU e   42  VAL e   46  1                                   5
HELIX  150 150 SER e   72  ARG e   81  1                                  10
HELIX  151 151 VAL f   12  ALA f   33  1                                  22
HELIX  152 152 MET f   34  PHE f   36  1                                   3
HELIX  153 153 LEU i    2  PHE i   23  1                                  22
HELIX  154 154 LEU j   10  TYR j   30  1                                  21
HELIX  155 155 ALA k   31  LEU k   33  1                                   3
HELIX  156 156 ASN k   34  PHE k   39  1                                   6
HELIX  157 157 MET k   40  VAL k   42  1                                   3
HELIX  158 158 PRO k   44  ALA k   57  1                                  14
HELIX  159 159 ARG l   15  PHE l   37  1                                  23
HELIX  160 160 LEU m    6  GLN m   32  1                                  27
HELIX  161 161 THR p   72  TYR p   74  1                                   3
HELIX  162 162 PRO p   77  LYS p   83  1                                   7
HELIX  163 163 ASP p   85  LEU p   88  1                                   4
HELIX  164 164 ASP p  139  GLY p  141  1                                   3
HELIX  165 165 ASP p  165  ARG p  167  1                                   3
HELIX  166 166 TRP p  168  LYS p  170  1                                   3
HELIX  167 167 GLY p  171  ALA p  180  1                                  10
HELIX  168 168 ASN q   22  GLU q   25  1                                   4
HELIX  169 169 PRO q   44  VAL q   59  1                                  16
HELIX  170 170 LYS q   62  ASP q   66  1                                   5
HELIX  171 171 TRP q   70  ASP q   76  1                                   7
HELIX  172 172 ALA q   81  TYR q   83  1                                   3
HELIX  173 173 LEU q   84  SER q   93  1                                  10
HELIX  174 174 LYS q  100  ILE q  123  1                                  24
HELIX  175 175 PRO q  126  SER q  145  1                                  20
HELIX  176 176 GLU t    2  PHE t   22  1                                  21
HELIX  177 177 PRO w   14  GLY w   16  1                                   3
HELIX  178 178 ASN w   20  TYR w   40  1                                  21
HELIX  179 179 ALA w   41  GLY w   43  1                                   3
HELIX  180 180 THR z    2  PHE z   27  1                                  26
HELIX  181 181 LYS z   37  LEU z   60  1                                  24
HELIX  182 182 SER X   18  VAL X   41  1                                  24
HELIX  183 183 PRO X   49  VAL X   64  1                                  16
HELIX  184 184 VAL X   65  ALA X   67  1                                   3
HELIX  185 185 ILE X   68  VAL X   75  1                                   8
HELIX  186 186 PRO x   49  VAL x   64  1                                  16
HELIX  187 187 VAL x   65  ALA x   67  1                                   3
HELIX  188 188 ILE x   68  VAL x   75  1                                   8
HELIX  189 189 GLY N   26  SER N   29  1                                   4
HELIX  190 190 LEU N   51  ALA N   53  1                                   3
HELIX  191 191 PRO N   55  ASN N   88  1                                  34
HELIX  192 192 ALA N  100  PHE N  105  1                                   6
HELIX  193 193 TYR N  112  GLY N  114  1                                   3
HELIX  194 194 ILE N  124  ALA N  144  1                                  21
HELIX  195 195 GLY N  159  PHE N  161  1                                   3
HELIX  196 196 LEU N  166  ASP N  168  1                                   3
HELIX  197 197 PRO N  170  THR N  201  1                                  32
HELIX  198 198 PRO N  205  ALA N  214  1                                  10
HELIX  199 199 ALA N  221  TYR N  224  1                                   4
HELIX  200 200 GLY Y   26  SER Y   29  1                                   4
HELIX  201 201 LEU Y   51  ALA Y   53  1                                   3
HELIX  202 202 PRO Y   55  ASN Y   88  1                                  34
HELIX  203 203 ALA Y  100  PHE Y  105  1                                   6
HELIX  204 204 TYR Y  112  GLY Y  114  1                                   3
HELIX  205 205 ILE Y  124  ALA Y  144  1                                  21
HELIX  206 206 GLY Y  159  PHE Y  161  1                                   3
HELIX  207 207 LEU Y  166  ASP Y  168  1                                   3
HELIX  208 208 PRO Y  170  THR Y  201  1                                  32
HELIX  209 209 PRO Y  205  ALA Y  214  1                                  10
HELIX  210 210 ALA Y  221  TYR Y  224  1                                   4
HELIX  211 211 VAL B    8  LEU B   13  1                                   6
HELIX  212 212 PRO B   16  VAL B   44  1                                  29
HELIX  213 213 MET B   55  GLN B   58  1                                   4
HELIX  214 214 ILE B   63  ARG B   68  1                                   6
HELIX  215 215 TYR B   93  VAL B  116  1                                  24
HELIX  216 216 LEU B  135  VAL B  158  1                                  24
HELIX  217 217 VAL B  187  PHE B  190  1                                   4
HELIX  218 218 PRO B  195  GLY B  197  1                                   3
HELIX  219 219 ILE B  198  SER B  218  1                                  21
HELIX  220 220 GLN B  223  LEU B  229  1                                   7
HELIX  221 221 GLU B  235  TYR B  258  1                                  24
HELIX  222 222 ARG B  272  GLN B  277  1                                   6
HELIX  223 223 TYR B  279  VAL B  293  1                                  15
HELIX  224 224 LEU B  298  ALA B  301  1                                   4
HELIX  225 225 TRP B  302  LYS B  304  1                                   3
HELIX  226 226 GLU B  307  TYR B  312  1                                   6
HELIX  227 227 PRO B  319  LYS B  321  1                                   3
HELIX  228 228 MET B  330  ASN B  332  1                                   3
HELIX  229 229 VAL B  392  VAL B  395  1                                   4
HELIX  230 230 PRO B  414  GLN B  425  1                                  12
HELIX  231 231 PRO B  447  LEU B  460  1                                  14
HELIX  232 232 LEU B  461  PHE B  463  1                                   3
HELIX  233 233 PHE B  464  LEU B  474  1                                  11
HELIX  234 234 ARG B  476  VAL B  478  1                                   3
HELIX  235 235 ALA B  488  VAL B  490  1                                   3
HELIX  236 236 VAL b    8  LEU b   13  1                                   6
HELIX  237 237 PRO b   16  VAL b   44  1                                  29
HELIX  238 238 MET b   55  GLN b   58  1                                   4
HELIX  239 239 ILE b   63  ARG b   68  1                                   6
HELIX  240 240 TYR b   93  VAL b  116  1                                  24
HELIX  241 241 LEU b  135  VAL b  158  1                                  24
HELIX  242 242 VAL b  187  PHE b  190  1                                   4
HELIX  243 243 PRO b  195  GLY b  197  1                                   3
HELIX  244 244 ILE b  198  SER b  218  1                                  21
HELIX  245 245 GLN b  223  LEU b  229  1                                   7
HELIX  246 246 GLU b  235  TYR b  258  1                                  24
HELIX  247 247 ARG b  272  GLN b  277  1                                   6
HELIX  248 248 TYR b  279  VAL b  293  1                                  15
HELIX  249 249 LEU b  298  ALA b  301  1                                   4
HELIX  250 250 TRP b  302  LYS b  304  1                                   3
HELIX  251 251 GLU b  307  TYR b  312  1                                   6
HELIX  252 252 PRO b  319  LYS b  321  1                                   3
HELIX  253 253 MET b  330  ASN b  332  1                                   3
HELIX  254 254 VAL b  392  VAL b  395  1                                   4
HELIX  255 255 PRO b  414  GLN b  425  1                                  12
HELIX  256 256 PRO b  447  LEU b  460  1                                  14
HELIX  257 257 LEU b  461  PHE b  463  1                                   3
HELIX  258 258 PHE b  464  LEU b  474  1                                  11
HELIX  259 259 ARG b  476  VAL b  478  1                                   3
HELIX  260 260 ALA b  488  VAL b  490  1                                   3
HELIX  261 261 LEU a   13  THR a   22  1                                  10
HELIX  262 262 GLY a   31  ALA a   54  1                                  24
HELIX  263 263 VAL a  102  TYR a  107  1                                   6
HELIX  264 264 GLY a  110  LEU a  137  1                                  28
HELIX  265 265 ILE a  143  SER a  148  1                                   6
HELIX  266 266 ALA a  149  LEU a  159  1                                  11
HELIX  267 267 ILE a  160  GLN a  165  1                                   6
HELIX  268 268 PHE a  168  ASP a  170  1                                   3
HELIX  269 269 ILE a  176  HIS a  190  1                                  15
HELIX  270 270 PRO a  196  SER a  221  1                                  26
HELIX  271 271 ALA a  233  GLY a  236  1                                   4
HELIX  272 272 ILE a  248  LEU a  258  1                                  11
HELIX  273 273 SER a  268  ALA a  294  1                                  27
HELIX  274 274 TRP a  317  MET a  331  1                                  15
HELIX  275 275 LEU A   13  THR A   22  1                                  10
HELIX  276 276 GLY A   31  ALA A   54  1                                  24
HELIX  277 277 VAL A  102  TYR A  107  1                                   6
HELIX  278 278 GLY A  110  LEU A  137  1                                  28
HELIX  279 279 ILE A  143  SER A  148  1                                   6
HELIX  280 280 ALA A  149  LEU A  159  1                                  11
HELIX  281 281 ILE A  160  GLN A  165  1                                   6
HELIX  282 282 PHE A  168  ASP A  170  1                                   3
HELIX  283 283 ILE A  176  HIS A  190  1                                  15
HELIX  284 284 PRO A  196  SER A  221  1                                  26
HELIX  285 285 ALA A  233  GLY A  236  1                                   4
HELIX  286 286 ILE A  248  LEU A  258  1                                  11
HELIX  287 287 SER A  268  ALA A  294  1                                  27
HELIX  288 288 TRP A  317  MET A  331  1                                  15
HELIX  289 289 VAL h   19  SER h   28  1                                  10
HELIX  290 290 THR h   40  ASN h   62  1                                  23
HELIX  291 291 VAL H   19  SER H   28  1                                  10
HELIX  292 292 THR H   40  ASN H   62  1                                  23
HELIX  293 293 LEU r  103  LEU r  130  1                                  28
HELIX  294 294 TRP r  135  VAL r  144  1                                  10
HELIX  295 295 ILE r  158  ALA r  178  1                                  21
HELIX  296 296 SER r  182  LEU r  186  1                                   5
HELIX  297 297 GLY r  190  PHE r  193  1                                   4
HELIX  298 298 LEU r  198  ALA r  200  1                                   3
HELIX  299 299 PRO r  202  THR r  233  1                                  32
HELIX  300 300 PRO r  237  SER r  246  1                                  10
HELIX  301 301 ILE r  253  PHE r  257  1                                   5
HELIX  302 302 LEU R  103  LEU R  130  1                                  28
HELIX  303 303 TRP R  135  VAL R  144  1                                  10
HELIX  304 304 ILE R  158  ALA R  178  1                                  21
HELIX  305 305 SER R  182  LEU R  186  1                                   5
HELIX  306 306 GLY R  190  PHE R  193  1                                   4
HELIX  307 307 LEU R  198  ALA R  200  1                                   3
HELIX  308 308 PRO R  202  THR R  233  1                                  32
HELIX  309 309 PRO R  237  SER R  246  1                                  10
HELIX  310 310 ILE R  253  PHE R  257  1                                   5
HELIX  311 311 PHE O    9  SER O   14  1                                   6
HELIX  312 312 TYR O   17  VAL O   20  1                                   4
HELIX  313 313 THR O   25  ASN O   27  1                                   3
HELIX  314 314 ALA O  176  GLY O  178  1                                   3
HELIX  315 315 GLY O  186  ASN O  189  1                                   4
HELIX  316 316 PHE o    9  SER o   14  1                                   6
HELIX  317 317 TYR o   17  VAL o   20  1                                   4
HELIX  318 318 THR o   25  ASN o   27  1                                   3
HELIX  319 319 ALA o  176  GLY o  178  1                                   3
HELIX  320 320 GLY o  186  ASN o  189  1                                   4
SHEET    1   1 1 ILE C 185  ASP C 187  0
SHEET    2   2 1 ASP C 195  ARG C 197  0
SHEET    3   3 1 LEU C 341  ARG C 343  0
SHEET    4   4 1 VAL C 349  PHE C 351  0
SHEET    5   5 1 TYR P  18  GLY P  23  0
SHEET    6   6 1 PHE P  26  PRO P  31  0
SHEET    7   7 1 GLN P  45  GLU P  50  0
SHEET    8   8 1 ASN P  58  THR P  65  0
SHEET    9   9 1 ALA P 109  SER P 117  0
SHEET   10  10 1 TYR P 126  THR P 135  0
SHEET   11  11 1 LYS P 143  LYS P 152  0
SHEET   12  12 1 LYS P 155  GLY P 164  0
SHEET   13  13 1 ILE c 185  ASP c 187  0
SHEET   14  14 1 ASP c 195  ARG c 197  0
SHEET   15  15 1 LEU c 341  ARG c 343  0
SHEET   16  16 1 VAL c 349  PHE c 351  0
SHEET   17  17 1 TYR p  18  GLY p  23  0
SHEET   18  18 1 PHE p  26  PRO p  31  0
SHEET   19  19 1 GLN p  45  GLU p  50  0
SHEET   20  20 1 ASN p  58  THR p  65  0
SHEET   21  21 1 ALA p 109  SER p 117  0
SHEET   22  22 1 TYR p 127  THR p 135  0
SHEET   23  23 1 LYS p 143  LYS p 152  0
SHEET   24  24 1 LYS p 155  GLY p 164  0
SHEET   25  25 1 ILE B 166  VAL B 168  0
SHEET   26  26 1 ARG B 177  GLN B 179  0
SHEET   27  27 1 ILE B 336  TRP B 340  0
SHEET   28  28 1 HIS B 343  ARG B 347  0
SHEET   29  29 1 VAL B 369  VAL B 371  0
SHEET   30  30 1 VAL B 377  ASP B 380  0
SHEET   31  31 1 ILE B 398  TYR B 402  0
SHEET   32  32 1 VAL B 409  TYR B 411  0
SHEET   33  33 1 PHE B 430  ASP B 433  0
SHEET   34  34 1 ILE b 166  VAL b 168  0
SHEET   35  35 1 ARG b 177  GLN b 179  0
SHEET   36  36 1 ILE b 336  TRP b 340  0
SHEET   37  37 1 HIS b 343  ARG b 347  0
SHEET   38  38 1 VAL b 369  VAL b 371  0
SHEET   39  39 1 VAL b 377  ASP b 380  0
SHEET   40  40 1 ILE b 398  TYR b 402  0
SHEET   41  41 1 VAL b 409  TYR b 411  0
SHEET   42  42 1 PHE b 430  ASP b 433  0
SHEET   43  43 1 TYR r  59  PHE r  62  0
SHEET   44  44 1 VAL r  79  ARG r  83  0
SHEET   45  45 1 SER r 147  TYR r 149  0
SHEET   46  46 1 GLN r 152  LEU r 154  0
SHEET   47  47 1 TYR R  59  PHE R  62  0
SHEET   48  48 1 VAL R  79  ARG R  83  0
SHEET   49  49 1 SER R 147  TYR R 149  0
SHEET   50  50 1 GLN R 152  LEU R 154  0
SHEET   51  51 1 GLY O  44  ALA O  48  0
SHEET   52  52 1 CYS O  52  LYS O  61  0
SHEET   53  53 1 PHE O  73  ASN O  75  0
SHEET   54  54 1 GLY O  91  VAL O  95  0
SHEET   55  55 1 VAL O 101  GLU O 104  0
SHEET   56  56 1 TYR O 111  GLN O 117  0
SHEET   57  57 1 ARG O 123  THR O 129  0
SHEET   58  58 1 VAL O 134  LYS O 138  0
SHEET   59  59 1 SER O 141  VAL O 148  0
SHEET   60  60 1 SER O 196  LYS O 208  0
SHEET   61  61 1 GLU O 213  PRO O 223  0
SHEET   62  62 1 ASP O 235  GLN O 245  0
SHEET   63  63 1 GLY o  44  ALA o  48  0
SHEET   64  64 1 CYS o  52  LYS o  61  0
SHEET   65  65 1 PHE o  73  ASN o  75  0
SHEET   66  66 1 GLY o  91  VAL o  95  0
SHEET   67  67 1 VAL o 101  GLU o 104  0
SHEET   68  68 1 TYR o 111  GLN o 117  0
SHEET   69  69 1 ARG o 123  THR o 129  0
SHEET   70  70 1 VAL o 134  LYS o 138  0
SHEET   71  71 1 SER o 141  VAL o 148  0
SHEET   72  72 1 SER o 196  LYS o 208  0
SHEET   73  73 1 GLU o 213  PRO o 223  0
SHEET   74  74 1 ASP o 235  GLN o 245  0
LINK        OE2  GLU 3 191                MG   CLA 3 610     1555   1555  2.23
LINK        NE2  HIS 3 223                MG   CLA 3 614     1555   1555  2.26
LINK        OE2  GLU 4 168                MG   CLA 4 610     1555   1555  2.19
LINK        OE1  GLU 4  97                MG   CHL 4 609     1555   1555  2.20
LINK        NE2  HIS 3  77                MG   CLA 3 603     1555   1555  2.20
LINK        MG   CLA c 504                O    HOH c 694     1555   1555  2.30
LINK        OD1  ASN 3 194                MG   CLA 3 612     1555   1555  2.37
LINK        NE2  HIS 4  45                MG   CLA 4 603     1555   1555  2.13
LINK        NE2  HIS C 132                MG   CLA C 513     1555   1555  2.17
LINK        OE1  GLN 3 208                MG   CLA 3 613     1555   1555  2.24
LINK        O    TYR 3  33                MG   CHL 3 601     1555   1555  2.18
LINK        O    VAL 3 129                MG   CHL 3 605     1555   1555  2.28
LINK        OE1  GLU 3 149                MG   CHL 3 609     1555   1555  2.20
LINK        NE2  HIS C 251                MG   CLA C 506     1555   1555  2.20
LINK        NE2  HIS C  56                MG   CLA C 510     1555   1555  2.11
LINK        NE2  HIS C  53                MG   CLA C 509     1555   1555  2.13
LINK        OE2  GLU 3  74                MG   CLA 3 602     1555   1555  2.25
LINK        OD1  ASN C  39                MG   CLA C 511     1555   1555  2.19
LINK        NE2  HIS C 164                MG   CLA C 512     1555   1555  2.22
LINK        NE2  HIS C 237                MG   CLA C 501     1555   1555  2.28
LINK        MG   CLA c 507                O    HOH c 744     1555   1555  2.13
LINK        NE2  HIS C 118                MG   CLA C 503     1555   1555  2.20
LINK        NE2  HIS C 430                MG   CLA C 502     1555   1555  2.26
LINK        NE2  HIS 4 171                MG   CLA 4 612     1555   1555  2.19
LINK        NE2  HIS c 444                MG   CLA c 508     1555   1555  2.16
LINK        MG   CLA 3 611                O4   LHG 32630     1555   1555  2.21
LINK        NE2  HIS c 132                MG   CLA c 513     1555   1555  2.17
LINK        NE2  HIS c  53                MG   CLA c 509     1555   1555  2.13
LINK        NE2  HIS c 430                MG   CLA c 502     1555   1555  2.27
LINK        NE2  HIS D 198                MG   CLA D 402     1555   1555  2.26
LINK        NE2  HIS D 118                MG   CLA D 403     1555   1555  2.15
LINK        OD1  ASN c  39                MG   CLA c 511     1555   1555  2.19
LINK        NE2  HIS c 251                MG   CLA c 506     1555   1555  2.20
LINK        NE2  HIS c 441                MG   CLA c 505     1555   1555  2.25
LINK        NE2  HIS f  18                FE   HEM f 101     1555   1555  2.05
LINK        NE2  HIS C 444                MG   CLA C 508     1555   1555  2.16
LINK        NE2  HIS F  18                FE   HEM F 101     1555   1555  2.05
LINK        NE2  HIS c 164                MG   CLA c 512     1555   1555  2.22
LINK        NE2  HIS E  23                FE   HEM F 101     1555   1555  2.07
LINK        OE2  GLU 4  42                MG   CLA 4 602     1555   1555  2.21
LINK        NE2  HIS d 118                MG   CLA d 403     1555   1555  2.15
LINK        NE2  HIS c 118                MG   CLA c 503     1555   1555  2.21
LINK        O    TRP 4   5                MG   CHL 4 601     1555   1555  2.14
LINK        NE2  HIS C 441                MG   CLA C 505     1555   1555  2.26
LINK        NE2  HIS c 237                MG   CLA c 501     1555   1555  2.28
LINK        NE2  HIS e  23                FE   HEM f 101     1555   1555  2.07
LINK        NE2  HIS c  56                MG   CLA c 510     1555   1555  2.11
LINK        NE2  HIS d 198                MG   CLA d 402     1555   1555  2.25
LINK        MG   CLA 4 611                O4   LHG 42630     1555   1555  2.15
LINK        MG   CLA C 507                O    HOH C 744     1555   1555  2.13
LINK        MG   CLA C 504                O    HOH C 694     1555   1555  2.30
MODEL        1
ATOM      1  N   SER S   1       9.508  24.126-133.218  1.00 21.18           N
ATOM      2  CA  SER S   1      10.659  23.884-132.344  1.00 21.18           C
ATOM      3  HA  SER S   1      10.969  22.852-132.447  1.00 21.18           H
ATOM      4  CB  SER S   1      11.837  24.761-132.802  1.00 21.18           C
ATOM      5  HB1 SER S   1      11.510  25.794-132.907  1.00 21.18           H
ATOM      6  HB2 SER S   1      12.187  24.407-133.767  1.00 21.18           H
ATOM      7  OG  SER S   1      12.884  24.693-131.857  1.00 21.18           O
ATOM      8  HG  SER S   1      13.665  25.122-132.225  1.00 21.18           H
ATOM      9  C   SER S   1      10.261  24.160-130.908  1.00 21.18           C
ATOM     10  O   SER S   1      10.127  23.218-130.100  1.00 21.18           O
ATOM     11  N   LYS S   2       9.851  25.393-130.615  1.00 19.92           N
ATOM     12  H   LYS S   2       9.962  26.075-131.352  1.00 19.92           H
ATOM     13  CA  LYS S   2       9.256  25.829-129.341  1.00 19.92           C
ATOM     14  HA  LYS S   2       9.998  25.622-128.573  1.00 19.92           H
ATOM     15  CB  LYS S   2       9.038  27.362-129.401  1.00 19.92           C
ATOM     16  HB1 LYS S   2       8.373  27.571-130.239  1.00 19.92           H
ATOM     17  HB2 LYS S   2       9.996  27.826-129.635  1.00 19.92           H
ATOM     18  CG  LYS S   2       8.463  28.040-128.144  1.00 19.92           C
ATOM     19  HG1 LYS S   2       7.450  27.674-127.986  1.00 19.92           H
ATOM     20  HG2 LYS S   2       8.361  29.104-128.350  1.00 19.92           H
ATOM     21  CD  LYS S   2       9.305  27.877-126.866  1.00 19.92           C
ATOM     22  HD1 LYS S   2      10.011  28.703-126.808  1.00 19.92           H
ATOM     23  HD2 LYS S   2       9.881  26.956-126.874  1.00 19.92           H
ATOM     24  CE  LYS S   2       8.420  27.888-125.607  1.00 19.92           C
ATOM     25  HE1 LYS S   2       7.682  28.683-125.714  1.00 19.92           H
ATOM     26  HE2 LYS S   2       9.044  28.130-124.744  1.00 19.92           H
ATOM     27  NZ  LYS S   2       7.757  26.580-125.401  1.00 19.92           N
ATOM     28  HZ1 LYS S   2       7.360  26.228-126.268  1.00 19.92           H
ATOM     29  HZ2 LYS S   2       8.414  25.878-125.099  1.00 19.92           H
ATOM     30  HZ3 LYS S   2       7.018  26.640-124.719  1.00 19.92           H
ATOM     31  C   LYS S   2       7.995  25.033-128.926  1.00 19.92           C
ATOM     32  O   LYS S   2       7.514  25.210-127.808  1.00 19.92           O
ATOM     33  N   LYS S   3       7.488  24.126-129.783  1.00 18.53           N
ATOM     34  H   LYS S   3       7.939  24.069-130.683  1.00 18.53           H
ATOM     35  CA  LYS S   3       6.402  23.172-129.478  1.00 18.53           C
ATOM     36  HA  LYS S   3       6.373  23.027-128.400  1.00 18.53           H
ATOM     37  CB  LYS S   3       5.054  23.836-129.839  1.00 18.53           C
ATOM     38  HB1 LYS S   3       4.985  24.798-129.326  1.00 18.53           H
ATOM     39  HB2 LYS S   3       4.246  23.215-129.449  1.00 18.53           H
ATOM     40  CG  LYS S   3       4.825  24.050-131.346  1.00 18.53           C
ATOM     41  HG1 LYS S   3       4.933  23.106-131.880  1.00 18.53           H
ATOM     42  HG2 LYS S   3       5.564  24.757-131.732  1.00 18.53           H
ATOM     43  CD  LYS S   3       3.416  24.600-131.611  1.00 18.53           C
ATOM     44  HD1 LYS S   3       3.305  25.558-131.105  1.00 18.53           H
ATOM     45  HD2 LYS S   3       2.678  23.903-131.218  1.00 18.53           H
ATOM     46  CE  LYS S   3       3.181  24.783-133.118  1.00 18.53           C
ATOM     47  HE1 LYS S   3       3.321  23.815-133.603  1.00 18.53           H
ATOM     48  HE2 LYS S   3       3.938  25.467-133.504  1.00 18.53           H
ATOM     49  NZ  LYS S   3       1.822  25.308-133.409  1.00 18.53           N
ATOM     50  HZ1 LYS S   3       1.679  26.187-132.934  1.00 18.53           H
ATOM     51  HZ2 LYS S   3       1.701  25.445-134.405  1.00 18.53           H
ATOM     52  HZ3 LYS S   3       1.115  24.658-133.090  1.00 18.53           H
ATOM     53  C   LYS S   3       6.516  21.759-130.080  1.00 18.53           C
ATOM     54  O   LYS S   3       5.504  21.071-130.171  1.00 18.53           O
ATOM     55  N   LYS S   4       7.707  21.371-130.556  1.00 17.85           N
ATOM     56  H   LYS S   4       8.479  21.973-130.318  1.00 17.85           H
ATOM     57  CA  LYS S   4       7.947  20.248-131.494  1.00 17.85           C
ATOM     58  HA  LYS S   4       7.559  19.330-131.070  1.00 17.85           H
ATOM     59  CB  LYS S   4       7.139  20.535-132.794  1.00 17.85           C
ATOM     60  HB1 LYS S   4       7.610  21.345-133.355  1.00 17.85           H
ATOM     61  HB2 LYS S   4       6.134  20.874-132.555  1.00 17.85           H
ATOM     62  CG  LYS S   4       6.935  19.310-133.712  1.00 17.85           C
ATOM     63  HG1 LYS S   4       5.875  19.207-133.934  1.00 17.85           H
ATOM     64  HG2 LYS S   4       7.234  18.408-133.184  1.00 17.85           H
ATOM     65  CD  LYS S   4       7.691  19.428-135.053  1.00 17.85           C
ATOM     66  HD1 LYS S   4       8.593  20.032-134.929  1.00 17.85           H
ATOM     67  HD2 LYS S   4       7.044  19.944-135.766  1.00 17.85           H
ATOM     68  CE  LYS S   4       8.095  18.067-135.626  1.00 17.85           C
ATOM     69  HE1 LYS S   4       8.498  18.232-136.626  1.00 17.85           H
ATOM     70  HE2 LYS S   4       7.217  17.427-135.724  1.00 17.85           H
ATOM     71  NZ  LYS S   4       9.123  17.409-134.783  1.00 17.85           N
ATOM     72  HZ1 LYS S   4       9.765  18.089-134.400  1.00 17.85           H
ATOM     73  HZ2 LYS S   4       8.724  16.981-133.953  1.00 17.85           H
ATOM     74  HZ3 LYS S   4       9.644  16.705-135.274  1.00 17.85           H
ATOM     75  C   LYS S   4       9.434  20.022-131.851  1.00 17.85           C
ATOM     76  O   LYS S   4       9.726  19.237-132.749  1.00 17.85           O
ATOM     77  N   ALA S   5      10.396  20.657-131.171  1.00 17.53           N
ATOM     78  H   ALA S   5      10.137  21.382-130.518  1.00 17.53           H
ATOM     79  CA  ALA S   5      11.834  20.406-131.366  1.00 17.53           C
ATOM     80  HA  ALA S   5      12.084  20.720-132.377  1.00 17.53           H
ATOM     81  CB  ALA S   5      12.675  21.250-130.398  1.00 17.53           C
ATOM     82  HB1 ALA S   5      12.492  22.302-130.553  1.00 17.53           H
ATOM     83  HB2 ALA S   5      12.462  20.972-129.375  1.00 17.53           H
ATOM     84  HB3 ALA S   5      13.728  21.057-130.584  1.00 17.53           H
ATOM     85  C   ALA S   5      12.193  18.905-131.246  1.00 17.53           C
ATOM     86  O   ALA S   5      13.188  18.472-131.852  1.00 17.53           O
ATOM     87  N   ALA S   6      11.356  18.116-130.603  1.00 16.15           N
ATOM     88  H   ALA S   6      10.595  18.556-130.105  1.00 16.15           H
ATOM     89  CA  ALA S   6      11.131  16.736-131.046  1.00 16.15           C
ATOM     90  HA  ALA S   6      11.419  16.670-132.101  1.00 16.15           H
ATOM     91  CB  ALA S   6      11.970  15.757-130.253  1.00 16.15           C
ATOM     92  HB1 ALA S   6      11.682  15.698-129.211  1.00 16.15           H
ATOM     93  HB2 ALA S   6      11.884  14.755-130.669  1.00 16.15           H
ATOM     94  HB3 ALA S   6      13.016  16.050-130.299  1.00 16.15           H
ATOM     95  C   ALA S   6       9.587  16.377-131.089  1.00 16.15           C
ATOM     96  O   ALA S   6       8.997  16.444-132.143  1.00 16.15           O
ATOM     97  N   PRO S   7       8.989  16.095-129.935  1.00 15.29           N
ATOM     98  CD  PRO S   7       8.914  14.689-129.527  1.00 15.29           C
ATOM     99  HD1 PRO S   7       9.498  14.577-128.623  1.00 15.29           H
ATOM    100  HD2 PRO S   7       9.337  14.062-130.305  1.00 15.29           H
ATOM    101  CG  PRO S   7       7.447  14.378-129.308  1.00 15.29           C
ATOM    102  HG1 PRO S   7       7.306  13.590-128.576  1.00 15.29           H
ATOM    103  HG2 PRO S   7       6.977  14.101-130.245  1.00 15.29           H
ATOM    104  CB  PRO S   7       6.869  15.710-128.830  1.00 15.29           C
ATOM    105  HB1 PRO S   7       7.014  15.827-127.784  1.00 15.29           H
ATOM    106  HB2 PRO S   7       5.803  15.796-129.064  1.00 15.29           H
ATOM    107  CA  PRO S   7       7.688  16.738-129.573  1.00 15.29           C
ATOM    108  HA  PRO S   7       7.190  16.967-130.510  1.00 15.29           H
ATOM    109  C   PRO S   7       7.894  18.082-128.839  1.00 15.29           C
ATOM    110  O   PRO S   7       6.992  18.919-128.790  1.00 15.29           O
ATOM    111  N   VAL S   8       9.078  18.345-128.296  1.00 15.04           N
ATOM    112  H   VAL S   8       9.744  17.604-128.442  1.00 15.04           H
ATOM    113  CA  VAL S   8       9.393  19.323-127.221  1.00 15.04           C
ATOM    114  HA  VAL S   8      10.351  18.975-126.860  1.00 15.04           H
ATOM    115  CB  VAL S   8       9.646  20.762-127.661  1.00 15.04           C
ATOM    116  HB  VAL S   8       9.778  20.809-128.733  1.00 15.04           H
ATOM    117  CG1 VAL S   8       8.532  21.752-127.288  1.00 15.04           C
ATOM    118 1HG1 VAL S   8       8.743  22.705-127.755  1.00 15.04           H
ATOM    119 2HG1 VAL S   8       7.584  21.352-127.623  1.00 15.04           H
ATOM    120 3HG1 VAL S   8       8.501  21.898-126.213  1.00 15.04           H
ATOM    121  CG2 VAL S   8      10.928  21.319-127.018  1.00 15.04           C
ATOM    122 1HG2 VAL S   8      11.142  22.320-127.394  1.00 15.04           H
ATOM    123 2HG2 VAL S   8      10.811  21.362-125.932  1.00 15.04           H
ATOM    124 3HG2 VAL S   8      11.779  20.682-127.251  1.00 15.04           H
ATOM    125  C   VAL S   8       8.528  19.235-125.963  1.00 15.04           C
ATOM    126  O   VAL S   8       9.106  19.125-124.903  1.00 15.04           O
ATOM    127  N   LYS S   9       7.196  19.147-126.055  1.00 15.84           N
ATOM    128  H   LYS S   9       6.778  19.275-126.972  1.00 15.84           H
ATOM    129  CA  LYS S   9       6.346  18.754-124.923  1.00 15.84           C
ATOM    130  HA  LYS S   9       6.516  19.447-124.094  1.00 15.84           H
ATOM    131  CB  LYS S   9       4.863  18.827-125.343  1.00 15.84           C
ATOM    132  HB1 LYS S   9       4.683  18.136-126.167  1.00 15.84           H
ATOM    133  HB2 LYS S   9       4.644  19.835-125.698  1.00 15.84           H
ATOM    134  CG  LYS S   9       3.909  18.496-124.184  1.00 15.84           C
ATOM    135  HG1 LYS S   9       3.998  19.261-123.414  1.00 15.84           H
ATOM    136  HG2 LYS S   9       4.190  17.546-123.747  1.00 15.84           H
ATOM    137  CD  LYS S   9       2.446  18.417-124.651  1.00 15.84           C
ATOM    138  HD1 LYS S   9       2.366  17.768-125.528  1.00 15.84           H
ATOM    139  HD2 LYS S   9       2.123  19.423-124.938  1.00 15.84           H
ATOM    140  CE  LYS S   9       1.517  17.898-123.542  1.00 15.84           C
ATOM    141  HE1 LYS S   9       0.492  18.178-123.791  1.00 15.84           H
ATOM    142  HE2 LYS S   9       1.770  18.404-122.608  1.00 15.84           H
ATOM    143  NZ  LYS S   9       1.602  16.425-123.371  1.00 15.84           N
ATOM    144  HZ1 LYS S   9       1.101  16.104-122.558  1.00 15.84           H
ATOM    145  HZ2 LYS S   9       1.239  15.937-124.174  1.00 15.84           H
ATOM    146  HZ3 LYS S   9       2.564  16.103-123.282  1.00 15.84           H
ATOM    147  C   LYS S   9       6.752  17.378-124.424  1.00 15.84           C
ATOM    148  O   LYS S   9       7.291  17.255-123.345  1.00 15.84           O
ATOM    149  N   GLN S  10       6.674  16.380-125.296  1.00 15.77           N
ATOM    150  H   GLN S  10       6.168  16.546-126.146  1.00 15.77           H
ATOM    151  CA  GLN S  10       7.347  15.092-125.125  1.00 15.77           C
ATOM    152  HA  GLN S  10       7.667  15.006-124.087  1.00 15.77           H
ATOM    153  CB  GLN S  10       6.341  13.941-125.360  1.00 15.77           C
ATOM    154  HB1 GLN S  10       6.847  13.086-125.808  1.00 15.77           H
ATOM    155  HB2 GLN S  10       5.555  14.262-126.045  1.00 15.77           H
ATOM    156  CG  GLN S  10       5.724  13.462-124.033  1.00 15.77           C
ATOM    157  HG1 GLN S  10       6.509  13.041-123.405  1.00 15.77           H
ATOM    158  HG2 GLN S  10       5.011  12.664-124.242  1.00 15.77           H
ATOM    159  CD  GLN S  10       5.000  14.569-123.271  1.00 15.77           C
ATOM    160  OE1 GLN S  10       3.952  15.056-123.671  1.00 15.77           O
ATOM    161  NE2 GLN S  10       5.539  15.054-122.174  1.00 15.77           N
ATOM    162 1HE2 GLN S  10       6.468  14.776-121.863  1.00 15.77           H
ATOM    163 2HE2 GLN S  10       5.124  15.835-121.725  1.00 15.77           H
ATOM    164  C   GLN S  10       8.668  15.026-125.915  1.00 15.77           C
ATOM    165  O   GLN S  10       9.070  13.945-126.342  1.00 15.77           O
ATOM    166  N   LYS S  11       9.412  16.141-126.077  1.00 14.82           N
ATOM    167  H   LYS S  11       8.984  16.998-125.771  1.00 14.82           H
ATOM    168  CA  LYS S  11      10.864  16.013-125.824  1.00 14.82           C
ATOM    169  HA  LYS S  11      11.166  15.001-126.110  1.00 14.82           H
ATOM    170  CB  LYS S  11      11.846  16.959-126.565  1.00 14.82           C
ATOM    171  HB1 LYS S  11      11.942  17.898-126.021  1.00 14.82           H
ATOM    172  HB2 LYS S  11      11.420  17.186-127.536  1.00 14.82           H
ATOM    173  CG  LYS S  11      13.287  16.394-126.825  1.00 14.82           C
ATOM    174  HG1 LYS S  11      13.649  16.898-127.721  1.00 14.82           H
ATOM    175  HG2 LYS S  11      13.194  15.341-127.085  1.00 14.82           H
ATOM    176  CD  LYS S  11      14.392  16.557-125.745  1.00 14.82           C
ATOM    177  HD1 LYS S  11      14.126  16.003-124.851  1.00 14.82           H
ATOM    178  HD2 LYS S  11      14.492  17.607-125.485  1.00 14.82           H
ATOM    179  CE  LYS S  11      15.758  16.024-126.253  1.00 14.82           C
ATOM    180  HE1 LYS S  11      16.070  16.600-127.121  1.00 14.82           H
ATOM    181  HE2 LYS S  11      15.625  14.994-126.579  1.00 14.82           H
ATOM    182  NZ  LYS S  11      16.861  16.055-125.242  1.00 14.82           N
ATOM    183  HZ1 LYS S  11      17.724  15.624-125.604  1.00 14.82           H
ATOM    184  HZ2 LYS S  11      17.200  16.971-124.984  1.00 14.82           H
ATOM    185  HZ3 LYS S  11      16.677  15.530-124.401  1.00 14.82           H
ATOM    186  C   LYS S  11      11.122  16.095-124.312  1.00 14.82           C
ATOM    187  O   LYS S  11      12.014  15.409-123.824  1.00 14.82           O
ATOM    188  N   VAL S  12      10.278  16.802-123.543  1.00 13.37           N
ATOM    189  H   VAL S  12       9.613  17.430-123.974  1.00 13.37           H
ATOM    190  CA  VAL S  12      10.136  16.593-122.097  1.00 13.37           C
ATOM    191  HA  VAL S  12      11.151  16.443-121.727  1.00 13.37           H
ATOM    192  CB  VAL S  12       9.600  17.794-121.285  1.00 13.37           C
ATOM    193  HB  VAL S  12       8.540  17.961-121.440  1.00 13.37           H
ATOM    194  CG1 VAL S  12       9.817  17.564-119.781  1.00 13.37           C
ATOM    195 1HG1 VAL S  12       9.447  18.421-119.219  1.00 13.37           H
ATOM    196 2HG1 VAL S  12       9.257  16.689-119.454  1.00 13.37           H
ATOM    197 3HG1 VAL S  12      10.877  17.434-119.567  1.00 13.37           H
ATOM    198  CG2 VAL S  12      10.350  19.086-121.631  1.00 13.37           C
ATOM    199 1HG2 VAL S  12      10.005  19.899-120.992  1.00 13.37           H
ATOM    200 2HG2 VAL S  12      11.421  18.951-121.492  1.00 13.37           H
ATOM    201 3HG2 VAL S  12      10.157  19.370-122.659  1.00 13.37           H
ATOM    202  C   VAL S  12       9.427  15.257-121.832  1.00 13.37           C
ATOM    203  O   VAL S  12       8.293  15.176-121.357  1.00 13.37           O
ATOM    204  N   VAL S  13      10.100  14.173-122.220  1.00 12.01           N
ATOM    205  H   VAL S  13      10.966  14.332-122.716  1.00 12.01           H
ATOM    206  CA  VAL S  13       9.845  12.815-121.728  1.00 12.01           C
ATOM    207  HA  VAL S  13       8.768  12.649-121.722  1.00 12.01           H
ATOM    208  CB  VAL S  13      10.461  11.741-122.660  1.00 12.01           C
ATOM    209  HB  VAL S  13      11.548  11.784-122.581  1.00 12.01           H
ATOM    210  CG1 VAL S  13       9.972  10.331-122.306  1.00 12.01           C
ATOM    211 1HG1 VAL S  13      10.415   9.602-122.981  1.00 12.01           H
ATOM    212 2HG1 VAL S  13      10.247  10.061-121.289  1.00 12.01           H
ATOM    213 3HG1 VAL S  13       8.888  10.277-122.394  1.00 12.01           H
ATOM    214  CG2 VAL S  13      10.090  11.982-124.125  1.00 12.01           C
ATOM    215 1HG2 VAL S  13      10.458  11.164-124.745  1.00 12.01           H
ATOM    216 2HG2 VAL S  13       9.009  12.050-124.240  1.00 12.01           H
ATOM    217 3HG2 VAL S  13      10.555  12.897-124.486  1.00 12.01           H
ATOM    218  C   VAL S  13      10.328  12.670-120.292  1.00 12.01           C
ATOM    219  O   VAL S  13       9.766  11.901-119.519  1.00 12.01           O
ATOM    220  N   ALA S  14      11.359  13.443-119.931  1.00 10.57           N
ATOM    221  H   ALA S  14      11.742  14.041-120.638  1.00 10.57           H
ATOM    222  CA  ALA S  14      12.004  13.478-118.621  1.00 10.57           C
ATOM    223  HA  ALA S  14      12.983  13.934-118.770  1.00 10.57           H
ATOM    224  CB  ALA S  14      11.206  14.443-117.724  1.00 10.57           C
ATOM    225  HB1 ALA S  14      11.737  14.596-116.784  1.00 10.57           H
ATOM    226  HB2 ALA S  14      11.087  15.403-118.224  1.00 10.57           H
ATOM    227  HB3 ALA S  14      10.224  14.017-117.512  1.00 10.57           H
ATOM    228  C   ALA S  14      12.297  12.111-117.952  1.00 10.57           C
ATOM    229  O   ALA S  14      12.282  12.059-116.719  1.00 10.57           O
ATOM    230  N   PRO S  15      12.639  11.023-118.690  1.00 10.02           N
ATOM    231  CD  PRO S  15      13.055  10.971-120.090  1.00 10.02           C
ATOM    232  HD1 PRO S  15      13.693  11.816-120.352  1.00 10.02           H
ATOM    233  HD2 PRO S  15      12.174  10.954-120.716  1.00 10.02           H
ATOM    234  CG  PRO S  15      13.798   9.651-120.294  1.00 10.02           C
ATOM    235  HG1 PRO S  15      14.865   9.793-120.126  1.00 10.02           H
ATOM    236  HG2 PRO S  15      13.624   9.240-121.287  1.00 10.02           H
ATOM    237  CB  PRO S  15      13.208   8.759-119.205  1.00 10.02           C
ATOM    238  HB1 PRO S  15      13.891   7.961-118.916  1.00 10.02           H
ATOM    239  HB2 PRO S  15      12.260   8.343-119.547  1.00 10.02           H
ATOM    240  CA  PRO S  15      12.944   9.740-118.057  1.00 10.02           C
ATOM    241  HA  PRO S  15      12.093   9.396-117.469  1.00 10.02           H
ATOM    242  C   PRO S  15      14.157   9.877-117.129  1.00 10.02           C
ATOM    243  O   PRO S  15      14.210   9.263-116.066  1.00 10.02           O
ATOM    244  N   ALA S  16      15.057  10.790-117.515  1.00  7.86           N
ATOM    245  H   ALA S  16      14.976  11.122-118.462  1.00  7.86           H
ATOM    246  CA  ALA S  16      15.977  11.554-116.702  1.00  7.86           C
ATOM    247  HA  ALA S  16      16.988  11.223-116.947  1.00  7.86           H
ATOM    248  CB  ALA S  16      15.847  13.025-117.134  1.00  7.86           C
ATOM    249  HB1 ALA S  16      16.607  13.626-116.640  1.00  7.86           H
ATOM    250  HB2 ALA S  16      15.989  13.112-118.208  1.00  7.86           H
ATOM    251  HB3 ALA S  16      14.864  13.421-116.888  1.00  7.86           H
ATOM    252  C   ALA S  16      15.807  11.385-115.196  1.00  7.86           C
ATOM    253  O   ALA S  16      16.600  10.682-114.574  1.00  7.86           O
ATOM    254  N   ASN S  17      14.773  12.012-114.622  1.00  7.54           N
ATOM    255  H   ASN S  17      14.064  12.434-115.207  1.00  7.54           H
ATOM    256  CA  ASN S  17      14.698  12.165-113.178  1.00  7.54           C
ATOM    257  HA  ASN S  17      15.640  12.609-112.855  1.00  7.54           H
ATOM    258  CB  ASN S  17      13.576  13.137-112.787  1.00  7.54           C
ATOM    259  HB1 ASN S  17      12.610  12.636-112.850  1.00  7.54           H
ATOM    260  HB2 ASN S  17      13.576  13.993-113.461  1.00  7.54           H
ATOM    261  CG  ASN S  17      13.809  13.675-111.381  1.00  7.54           C
ATOM    262  OD1 ASN S  17      14.818  14.294-111.096  1.00  7.54           O
ATOM    263  ND2 ASN S  17      12.893  13.469-110.464  1.00  7.54           N
ATOM    264 1HD2 ASN S  17      12.094  12.898-110.658  1.00  7.54           H
ATOM    265 2HD2 ASN S  17      13.113  13.807-109.546  1.00  7.54           H
ATOM    266  C   ASN S  17      14.596  10.827-112.436  1.00  7.54           C
ATOM    267  O   ASN S  17      14.931  10.796-111.263  1.00  7.54           O
ATOM    268  N   GLU S  18      14.208   9.730-113.096  1.00  7.21           N
ATOM    269  H   GLU S  18      14.028   9.771-114.094  1.00  7.21           H
ATOM    270  CA  GLU S  18      14.351   8.422-112.467  1.00  7.21           C
ATOM    271  HA  GLU S  18      13.899   8.506-111.483  1.00  7.21           H
ATOM    272  CB  GLU S  18      13.579   7.338-113.247  1.00  7.21           C
ATOM    273  HB1 GLU S  18      13.953   7.293-114.269  1.00  7.21           H
ATOM    274  HB2 GLU S  18      12.529   7.628-113.290  1.00  7.21           H
ATOM    275  CG  GLU S  18      13.668   5.920-112.642  1.00  7.21           C
ATOM    276  HG1 GLU S  18      14.673   5.535-112.832  1.00  7.21           H
ATOM    277  HG2 GLU S  18      12.963   5.274-113.171  1.00  7.21           H
ATOM    278  CD  GLU S  18      13.383   5.854-111.132  1.00  7.21           C
ATOM    279  OE1 GLU S  18      12.700   6.748-110.588  1.00  7.21           O
ATOM    280  OE2 GLU S  18      13.986   5.021-110.426  1.00  7.21           O
ATOM    281  C   GLU S  18      15.836   8.074-112.232  1.00  7.21           C
ATOM    282  O   GLU S  18      16.293   8.030-111.079  1.00  7.21           O
ATOM    283  N   GLU S  19      16.614   7.879-113.311  1.00  7.05           N
ATOM    284  H   GLU S  19      16.246   8.070-114.233  1.00  7.05           H
ATOM    285  CA  GLU S  19      17.971   7.337-113.142  1.00  7.05           C
ATOM    286  HA  GLU S  19      17.884   6.536-112.406  1.00  7.05           H
ATOM    287  CB  GLU S  19      18.562   6.687-114.414  1.00  7.05           C
ATOM    288  HB1 GLU S  19      19.015   7.450-115.045  1.00  7.05           H
ATOM    289  HB2 GLU S  19      17.772   6.187-114.978  1.00  7.05           H
ATOM    290  CG  GLU S  19      19.600   5.632-113.972  1.00  7.05           C
ATOM    291  HG1 GLU S  19      19.062   4.769-113.573  1.00  7.05           H
ATOM    292  HG2 GLU S  19      20.180   6.043-113.149  1.00  7.05           H
ATOM    293  CD  GLU S  19      20.614   5.141-115.017  1.00  7.05           C
ATOM    294  OE1 GLU S  19      21.565   4.420-114.631  1.00  7.05           O
ATOM    295  OE2 GLU S  19      20.573   5.487-116.214  1.00  7.05           O
ATOM    296  C   GLU S  19      18.924   8.376-112.506  1.00  7.05           C
ATOM    297  O   GLU S  19      19.734   8.072-111.614  1.00  7.05           O
ATOM    298  N   LEU S  20      18.730   9.646-112.871  1.00  6.79           N
ATOM    299  H   LEU S  20      17.997   9.837-113.550  1.00  6.79           H
ATOM    300  CA  LEU S  20      19.359  10.781-112.212  1.00  6.79           C
ATOM    301  HA  LEU S  20      20.439  10.691-112.325  1.00  6.79           H
ATOM    302  CB  LEU S  20      18.898  12.131-112.789  1.00  6.79           C
ATOM    303  HB1 LEU S  20      19.297  12.916-112.146  1.00  6.79           H
ATOM    304  HB2 LEU S  20      17.813  12.177-112.716  1.00  6.79           H
ATOM    305  CG  LEU S  20      19.317  12.453-114.233  1.00  6.79           C
ATOM    306  HG  LEU S  20      18.921  11.704-114.915  1.00  6.79           H
ATOM    307  CD1 LEU S  20      18.729  13.823-114.595  1.00  6.79           C
ATOM    308 1HD1 LEU S  20      18.994  14.078-115.619  1.00  6.79           H
ATOM    309 2HD1 LEU S  20      17.644  13.796-114.501  1.00  6.79           H
ATOM    310 3HD1 LEU S  20      19.127  14.588-113.928  1.00  6.79           H
ATOM    311  CD2 LEU S  20      20.830  12.528-114.418  1.00  6.79           C
ATOM    312 1HD2 LEU S  20      21.037  12.753-115.462  1.00  6.79           H
ATOM    313 2HD2 LEU S  20      21.254  13.306-113.783  1.00  6.79           H
ATOM    314 3HD2 LEU S  20      21.289  11.575-114.174  1.00  6.79           H
ATOM    315  C   LEU S  20      19.054  10.750-110.720  1.00  6.79           C
ATOM    316  O   LEU S  20      19.987  10.817-109.934  1.00  6.79           O
ATOM    317  N   ALA S  21      17.792  10.566-110.306  1.00  6.90           N
ATOM    318  H   ALA S  21      17.041  10.417-110.969  1.00  6.90           H
ATOM    319  CA  ALA S  21      17.475  10.501-108.887  1.00  6.90           C
ATOM    320  HA  ALA S  21      18.102  11.239-108.381  1.00  6.90           H
ATOM    321  CB  ALA S  21      16.027  10.910-108.601  1.00  6.90           C
ATOM    322  HB1 ALA S  21      15.896  11.046-107.527  1.00  6.90           H
ATOM    323  HB2 ALA S  21      15.800  11.854-109.096  1.00  6.90           H
ATOM    324  HB3 ALA S  21      15.342  10.131-108.932  1.00  6.90           H
ATOM    325  C   ALA S  21      17.826   9.155-108.221  1.00  6.90           C
ATOM    326  O   ALA S  21      17.485   8.961-107.058  1.00  6.90           O
ATOM    327  N   LYS S  22      18.490   8.214-108.909  1.00  6.77           N
ATOM    328  H   LYS S  22      18.643   8.368-109.899  1.00  6.77           H
ATOM    329  CA  LYS S  22      19.275   7.154-108.240  1.00  6.77           C
ATOM    330  HA  LYS S  22      18.899   7.003-107.228  1.00  6.77           H
ATOM    331  CB  LYS S  22      19.178   5.817-109.004  1.00  6.77           C
ATOM    332  HB1 LYS S  22      20.109   5.264-108.858  1.00  6.77           H
ATOM    333  HB2 LYS S  22      19.093   5.997-110.078  1.00  6.77           H
ATOM    334  CG  LYS S  22      18.053   4.875-108.542  1.00  6.77           C
ATOM    335  HG1 LYS S  22      18.077   4.767-107.457  1.00  6.77           H
ATOM    336  HG2 LYS S  22      18.262   3.895-108.973  1.00  6.77           H
ATOM    337  CD  LYS S  22      16.647   5.280-109.003  1.00  6.77           C
ATOM    338  HD1 LYS S  22      16.035   4.380-109.056  1.00  6.77           H
ATOM    339  HD2 LYS S  22      16.713   5.687-110.012  1.00  6.77           H
ATOM    340  CE  LYS S  22      15.949   6.272-108.066  1.00  6.77           C
ATOM    341  HE1 LYS S  22      16.686   6.965-107.662  1.00  6.77           H
ATOM    342  HE2 LYS S  22      15.508   5.720-107.233  1.00  6.77           H
ATOM    343  NZ  LYS S  22      14.900   7.025-108.788  1.00  6.77           N
ATOM    344  HZ1 LYS S  22      15.314   7.546-109.558  1.00  6.77           H
ATOM    345  HZ2 LYS S  22      14.240   6.381-109.245  1.00  6.77           H
ATOM    346  HZ3 LYS S  22      14.371   7.647-108.197  1.00  6.77           H
ATOM    347  C   LYS S  22      20.752   7.501-108.059  1.00  6.77           C
ATOM    348  O   LYS S  22      21.356   7.008-107.101  1.00  6.77           O
ATOM    349  N   TRP S  23      21.340   8.316-108.941  1.00  6.60           N
ATOM    350  H   TRP S  23      20.809   8.654-109.740  1.00  6.60           H
ATOM    351  CA  TRP S  23      22.793   8.593-108.865  1.00  6.60           C
ATOM    352  HA  TRP S  23      23.252   7.888-108.176  1.00  6.60           H
ATOM    353  CB  TRP S  23      23.426   8.319-110.226  1.00  6.60           C
ATOM    354  HB1 TRP S  23      24.502   8.453-110.123  1.00  6.60           H
ATOM    355  HB2 TRP S  23      23.057   9.062-110.936  1.00  6.60           H
ATOM    356  CG  TRP S  23      23.189   6.945-110.783  1.00  6.60           C
ATOM    357  CD1 TRP S  23      22.748   6.691-112.034  1.00  6.60           C
ATOM    358  HD1 TRP S  23      22.487   7.451-112.765  1.00  6.60           H
ATOM    359  NE1 TRP S  23      22.649   5.329-112.227  1.00  6.60           N
ATOM    360  HE1 TRP S  23      22.293   4.915-113.095  1.00  6.60           H
ATOM    361  CE2 TRP S  23      22.964   4.629-111.089  1.00  6.60           C
ATOM    362  CZ2 TRP S  23      22.927   3.265-110.768  1.00  6.60           C
ATOM    363  HZ2 TRP S  23      22.574   2.559-111.506  1.00  6.60           H
ATOM    364  CH2 TRP S  23      23.261   2.858-109.466  1.00  6.60           C
ATOM    365  HH2 TRP S  23      23.144   1.821-109.181  1.00  6.60           H
ATOM    366  CZ3 TRP S  23      23.709   3.810-108.533  1.00  6.60           C
ATOM    367  HZ3 TRP S  23      23.963   3.503-107.526  1.00  6.60           H
ATOM    368  CE3 TRP S  23      23.770   5.174-108.877  1.00  6.60           C
ATOM    369  HE3 TRP S  23      24.074   5.895-108.129  1.00  6.60           H
ATOM    370  CD2 TRP S  23      23.357   5.633-110.149  1.00  6.60           C
ATOM    371  C   TRP S  23      23.207   9.962-108.307  1.00  6.60           C
ATOM    372  O   TRP S  23      24.382  10.185-108.030  1.00  6.60           O
ATOM    373  N   TYR S  24      22.235  10.834-108.069  1.00  6.57           N
ATOM    374  H   TYR S  24      21.297  10.575-108.353  1.00  6.57           H
ATOM    375  CA  TYR S  24      22.401  12.206-107.614  1.00  6.57           C
ATOM    376  HA  TYR S  24      23.359  12.317-107.108  1.00  6.57           H
ATOM    377  CB  TYR S  24      22.366  13.145-108.838  1.00  6.57           C
ATOM    378  HB1 TYR S  24      22.474  14.173-108.491  1.00  6.57           H
ATOM    379  HB2 TYR S  24      21.383  13.074-109.304  1.00  6.57           H
ATOM    380  CG  TYR S  24      23.427  12.903-109.899  1.00  6.57           C
ATOM    381  CD1 TYR S  24      24.705  13.472-109.746  1.00  6.57           C
ATOM    382  HD1 TYR S  24      24.932  14.053-108.863  1.00  6.57           H
ATOM    383  CE1 TYR S  24      25.678  13.303-110.749  1.00  6.57           C
ATOM    384  HE1 TYR S  24      26.650  13.759-110.643  1.00  6.57           H
ATOM    385  CZ  TYR S  24      25.383  12.550-111.902  1.00  6.57           C
ATOM    386  OH  TYR S  24      26.333  12.420-112.867  1.00  6.57           O
ATOM    387  HH  TYR S  24      26.081  11.807-113.572  1.00  6.57           H
ATOM    388  CE2 TYR S  24      24.104  11.967-112.057  1.00  6.57           C
ATOM    389  HE2 TYR S  24      23.860  11.405-112.946  1.00  6.57           H
ATOM    390  CD2 TYR S  24      23.127  12.157-111.059  1.00  6.57           C
ATOM    391  HD2 TYR S  24      22.136  11.739-111.182  1.00  6.57           H
ATOM    392  C   TYR S  24      21.274  12.582-106.645  1.00  6.57           C
ATOM    393  O   TYR S  24      20.261  11.888-106.520  1.00  6.57           O
ATOM    394  N   GLY S  25      21.449  13.707-105.955  1.00  6.73           N
ATOM    395  H   GLY S  25      22.299  14.245-106.108  1.00  6.73           H
ATOM    396  CA  GLY S  25      20.463  14.190-104.994  1.00  6.73           C
ATOM    397  HA1 GLY S  25      19.478  14.160-105.457  1.00  6.73           H
ATOM    398  HA2 GLY S  25      20.688  15.230-104.757  1.00  6.73           H
ATOM    399  C   GLY S  25      20.412  13.405-103.679  1.00  6.73           C
ATOM    400  O   GLY S  25      21.217  12.504-103.444  1.00  6.73           O
ATOM    401  N   PRO S  26      19.471  13.752-102.783  1.00  6.95           N
ATOM    402  CD  PRO S  26      18.479  14.806-102.958  1.00  6.95           C
ATOM    403  HD1 PRO S  26      17.841  14.613-103.821  1.00  6.95           H
ATOM    404  HD2 PRO S  26      18.984  15.766-103.070  1.00  6.95           H
ATOM    405  CG  PRO S  26      17.644  14.816-101.679  1.00  6.95           C
ATOM    406  HG1 PRO S  26      16.803  14.130-101.782  1.00  6.95           H
ATOM    407  HG2 PRO S  26      17.299  15.819-101.430  1.00  6.95           H
ATOM    408  CB  PRO S  26      18.626  14.280-100.639  1.00  6.95           C
ATOM    409  HB1 PRO S  26      18.113  13.877 -99.767  1.00  6.95           H
ATOM    410  HB2 PRO S  26      19.305  15.078-100.336  1.00  6.95           H
ATOM    411  CA  PRO S  26      19.408  13.217-101.423  1.00  6.95           C
ATOM    412  HA  PRO S  26      20.412  13.134-101.007  1.00  6.95           H
ATOM    413  C   PRO S  26      18.734  11.833-101.297  1.00  6.95           C
ATOM    414  O   PRO S  26      18.560  11.340-100.186  1.00  6.95           O
ATOM    415  N   ASP S  27      18.376  11.190-102.417  1.00  6.76           N
ATOM    416  H   ASP S  27      18.546  11.645-103.300  1.00  6.76           H
ATOM    417  CA  ASP S  27      17.991   9.767-102.465  1.00  6.76           C
ATOM    418  HA  ASP S  27      18.201   9.354-101.476  1.00  6.76           H
ATOM    419  CB  ASP S  27      16.489   9.540-102.696  1.00  6.76           C
ATOM    420  HB1 ASP S  27      16.271   9.467-103.763  1.00  6.76           H
ATOM    421  HB2 ASP S  27      15.935  10.391-102.296  1.00  6.76           H
ATOM    422  CG  ASP S  27      16.040   8.268-101.960  1.00  6.76           C
ATOM    423  OD1 ASP S  27      16.674   7.198-102.105  1.00  6.76           O
ATOM    424  OD2 ASP S  27      15.165   8.382-101.078  1.00  6.76           O
ATOM    425  C   ASP S  27      18.901   8.955-103.398  1.00  6.76           C
ATOM    426  O   ASP S  27      18.506   8.082-104.168  1.00  6.76           O
ATOM    427  N   ARG S  28      20.181   9.301-103.330  1.00  6.58           N
ATOM    428  H   ARG S  28      20.423  10.024-102.670  1.00  6.58           H
ATOM    429  CA  ARG S  28      21.267   8.662-104.058  1.00  6.58           C
ATOM    430  HA  ARG S  28      20.942   8.472-105.082  1.00  6.58           H
ATOM    431  CB  ARG S  28      22.399   9.655-104.061  1.00  6.58           C
ATOM    432  HB1 ARG S  28      22.617   9.864-103.017  1.00  6.58           H
ATOM    433  HB2 ARG S  28      22.042  10.547-104.571  1.00  6.58           H
ATOM    434  CG  ARG S  28      23.684   9.223-104.753  1.00  6.58           C
ATOM    435  HG1 ARG S  28      23.472   8.969-105.789  1.00  6.58           H
ATOM    436  HG2 ARG S  28      24.139   8.368-104.254  1.00  6.58           H
ATOM    437  CD  ARG S  28      24.624  10.420-104.686  1.00  6.58           C
ATOM    438  HD1 ARG S  28      24.103  11.328-104.989  1.00  6.58           H
ATOM    439  HD2 ARG S  28      25.415  10.253-105.416  1.00  6.58           H
ATOM    440  NE  ARG S  28      25.220  10.572-103.342  1.00  6.58           N
ATOM    441  HE  ARG S  28      26.128  10.145-103.219  1.00  6.58           H
ATOM    442  CZ  ARG S  28      24.853  11.355-102.343  1.00  6.58           C
ATOM    443  NH1 ARG S  28      23.697  11.949-102.263  1.00  6.58           N
ATOM    444 1HH1 ARG S  28      22.995  11.824-102.981  1.00  6.58           H
ATOM    445 2HH1 ARG S  28      23.617  12.779-101.694  1.00  6.58           H
ATOM    446  NH2 ARG S  28      25.702  11.574-101.390  1.00  6.58           N
ATOM    447 1HH2 ARG S  28      26.672  11.307-101.573  1.00  6.58           H
ATOM    448 2HH2 ARG S  28      25.597  12.348-100.752  1.00  6.58           H
ATOM    449  C   ARG S  28      21.707   7.351-103.429  1.00  6.58           C
ATOM    450  O   ARG S  28      21.696   7.189-102.209  1.00  6.58           O
ATOM    451  N   ARG S  29      22.164   6.422-104.267  1.00  5.96           N
ATOM    452  H   ARG S  29      22.118   6.629-105.263  1.00  5.96           H
ATOM    453  CA  ARG S  29      22.575   5.087-103.831  1.00  5.96           C
ATOM    454  HA  ARG S  29      21.925   4.833-102.996  1.00  5.96           H
ATOM    455  CB  ARG S  29      22.235   4.044-104.898  1.00  5.96           C
ATOM    456  HB1 ARG S  29      22.683   3.086-104.629  1.00  5.96           H
ATOM    457  HB2 ARG S  29      22.659   4.369-105.848  1.00  5.96           H
ATOM    458  CG  ARG S  29      20.710   3.857-105.059  1.00  5.96           C
ATOM    459  HG1 ARG S  29      20.564   3.285-105.974  1.00  5.96           H
ATOM    460  HG2 ARG S  29      20.228   4.821-105.219  1.00  5.96           H
ATOM    461  CD  ARG S  29      19.990   3.077-103.929  1.00  5.96           C
ATOM    462  HD1 ARG S  29      20.591   2.202-103.676  1.00  5.96           H
ATOM    463  HD2 ARG S  29      19.049   2.707-104.340  1.00  5.96           H
ATOM    464  NE  ARG S  29      19.671   3.819-102.679  1.00  5.96           N
ATOM    465  HE  ARG S  29      20.028   3.447-101.808  1.00  5.96           H
ATOM    466  CZ  ARG S  29      18.709   4.716-102.515  1.00  5.96           C
ATOM    467  NH1 ARG S  29      18.169   5.368-103.496  1.00  5.96           N
ATOM    468 1HH1 ARG S  29      18.618   5.416-104.382  1.00  5.96           H
ATOM    469 2HH1 ARG S  29      17.563   6.152-103.230  1.00  5.96           H
ATOM    470  NH2 ARG S  29      18.222   4.976-101.340  1.00  5.96           N
ATOM    471 1HH2 ARG S  29      18.471   4.447-100.497  1.00  5.96           H
ATOM    472 2HH2 ARG S  29      17.508   5.700-101.297  1.00  5.96           H
ATOM    473  C   ARG S  29      23.976   4.970-103.220  1.00  5.96           C
ATOM    474  O   ARG S  29      24.951   4.633-103.883  1.00  5.96           O
ATOM    475  N   ILE S  30      23.967   5.192-101.907  1.00  5.76           N
ATOM    476  H   ILE S  30      23.100   5.585-101.565  1.00  5.76           H
ATOM    477  CA  ILE S  30      24.955   4.912-100.852  1.00  5.76           C
ATOM    478  HA  ILE S  30      25.721   5.674-100.975  1.00  5.76           H
ATOM    479  CB  ILE S  30      24.286   5.157 -99.478  1.00  5.76           C
ATOM    480  HB  ILE S  30      24.835   4.589 -98.728  1.00  5.76           H
ATOM    481  CG2 ILE S  30      24.438   6.645 -99.116  1.00  5.76           C
ATOM    482 1HG2 ILE S  30      24.009   6.824 -98.131  1.00  5.76           H
ATOM    483 2HG2 ILE S  30      25.494   6.921 -99.081  1.00  5.76           H
ATOM    484 3HG2 ILE S  30      23.925   7.269 -99.850  1.00  5.76           H
ATOM    485  CG1 ILE S  30      22.784   4.774 -99.349  1.00  5.76           C
ATOM    486 1HG1 ILE S  30      22.167   5.543 -99.816  1.00  5.76           H
ATOM    487 2HG1 ILE S  30      22.533   4.767 -98.287  1.00  5.76           H
ATOM    488  CD1 ILE S  30      22.359   3.417 -99.936  1.00  5.76           C
ATOM    489  HD1 ILE S  30      22.241   3.483-101.016  1.00  5.76           H
ATOM    490  HD2 ILE S  30      23.100   2.653 -99.715  1.00  5.76           H
ATOM    491  HD3 ILE S  30      21.399   3.128 -99.508  1.00  5.76           H
ATOM    492  C   ILE S  30      25.743   3.589-100.867  1.00  5.76           C
ATOM    493  O   ILE S  30      25.326   2.587-101.437  1.00  5.76           O
ATOM    494  N   PHE S  31      26.896   3.609-100.177  1.00  6.33           N
ATOM    495  H   PHE S  31      27.199   4.512 -99.831  1.00  6.33           H
ATOM    496  CA  PHE S  31      27.824   2.486 -99.968  1.00  6.33           C
ATOM    497  HA  PHE S  31      27.902   1.938-100.905  1.00  6.33           H
ATOM    498  CB  PHE S  31      29.225   3.028 -99.618  1.00  6.33           C
ATOM    499  HB1 PHE S  31      29.436   3.892-100.243  1.00  6.33           H
ATOM    500  HB2 PHE S  31      29.952   2.262 -99.891  1.00  6.33           H
ATOM    501  CG  PHE S  31      29.464   3.394 -98.156  1.00  6.33           C
ATOM    502  CD1 PHE S  31      29.948   2.423 -97.257  1.00  6.33           C
ATOM    503  HD1 PHE S  31      30.128   1.411 -97.596  1.00  6.33           H
ATOM    504  CE1 PHE S  31      30.194   2.755 -95.912  1.00  6.33           C
ATOM    505  HE1 PHE S  31      30.552   2.003 -95.225  1.00  6.33           H
ATOM    506  CZ  PHE S  31      29.963   4.065 -95.456  1.00  6.33           C
ATOM    507  HZ  PHE S  31      30.135   4.320 -94.420  1.00  6.33           H
ATOM    508  CE2 PHE S  31      29.495   5.042 -96.350  1.00  6.33           C
ATOM    509  HE2 PHE S  31      29.318   6.054 -96.005  1.00  6.33           H
ATOM    510  CD2 PHE S  31      29.242   4.704 -97.690  1.00  6.33           C
ATOM    511  HD2 PHE S  31      28.881   5.466 -98.358  1.00  6.33           H
ATOM    512  C   PHE S  31      27.419   1.449 -98.916  1.00  6.33           C
ATOM    513  O   PHE S  31      27.980   0.355 -98.867  1.00  6.33           O
ATOM    514  N   LEU S  32      26.429   1.796 -98.100  1.00  6.09           N
ATOM    515  H   LEU S  32      26.021   2.711 -98.221  1.00  6.09           H
ATOM    516  CA  LEU S  32      25.733   0.918 -97.173  1.00  6.09           C
ATOM    517  HA  LEU S  32      25.884  -0.110 -97.492  1.00  6.09           H
ATOM    518  CB  LEU S  32      26.269   1.108 -95.740  1.00  6.09           C
ATOM    519  HB1 LEU S  32      25.479   0.849 -95.033  1.00  6.09           H
ATOM    520  HB2 LEU S  32      26.502   2.163 -95.600  1.00  6.09           H
ATOM    521  CG  LEU S  32      27.518   0.285 -95.380  1.00  6.09           C
ATOM    522  HG  LEU S  32      28.318   0.506 -96.082  1.00  6.09           H
ATOM    523  CD1 LEU S  32      27.974   0.680 -93.975  1.00  6.09           C
ATOM    524 1HD1 LEU S  32      28.877   0.135 -93.708  1.00  6.09           H
ATOM    525 2HD1 LEU S  32      28.189   1.748 -93.946  1.00  6.09           H
ATOM    526 3HD1 LEU S  32      27.189   0.467 -93.249  1.00  6.09           H
ATOM    527  CD2 LEU S  32      27.265  -1.225 -95.381  1.00  6.09           C
ATOM    528 1HD2 LEU S  32      28.155  -1.745 -95.025  1.00  6.09           H
ATOM    529 2HD2 LEU S  32      26.424  -1.461 -94.731  1.00  6.09           H
ATOM    530 3HD2 LEU S  32      27.058  -1.569 -96.393  1.00  6.09           H
ATOM    531  C   LEU S  32      24.242   1.247 -97.269  1.00  6.09           C
ATOM    532  O   LEU S  32      23.902   2.424 -97.376  1.00  6.09           O
ATOM    533  N   PRO S  33      23.358   0.237 -97.299  1.00  6.02           N
ATOM    534  CD  PRO S  33      23.621  -1.173 -97.060  1.00  6.02           C
ATOM    535  HD1 PRO S  33      24.236  -1.318 -96.173  1.00  6.02           H
ATOM    536  HD2 PRO S  33      24.111  -1.604 -97.935  1.00  6.02           H
ATOM    537  CG  PRO S  33      22.248  -1.815 -96.869  1.00  6.02           C
ATOM    538  HG1 PRO S  33      21.945  -1.726 -95.824  1.00  6.02           H
ATOM    539  HG2 PRO S  33      22.240  -2.857 -97.186  1.00  6.02           H
ATOM    540  CB  PRO S  33      21.346  -0.944 -97.743  1.00  6.02           C
ATOM    541  HB1 PRO S  33      20.305  -0.990 -97.417  1.00  6.02           H
ATOM    542  HB2 PRO S  33      21.431  -1.263 -98.783  1.00  6.02           H
ATOM    543  CA  PRO S  33      21.948   0.459 -97.592  1.00  6.02           C
ATOM    544  HA  PRO S  33      21.840   0.996 -98.532  1.00  6.02           H
ATOM    545  C   PRO S  33      21.244   1.255 -96.490  1.00  6.02           C
ATOM    546  O   PRO S  33      21.688   1.283 -95.343  1.00  6.02           O
ATOM    547  N   ASP S  34      20.095   1.839 -96.822  1.00  6.23           N
ATOM    548  H   ASP S  34      19.815   1.861 -97.794  1.00  6.23           H
ATOM    549  CA  ASP S  34      19.121   2.352 -95.859  1.00  6.23           C
ATOM    550  HA  ASP S  34      19.573   3.167 -95.290  1.00  6.23           H
ATOM    551  CB  ASP S  34      17.910   2.910 -96.647  1.00  6.23           C
ATOM    552  HB1 ASP S  34      17.250   3.424 -95.945  1.00  6.23           H
ATOM    553  HB2 ASP S  34      17.347   2.074 -97.065  1.00  6.23           H
ATOM    554  CG  ASP S  34      18.248   3.867 -97.815  1.00  6.23           C
ATOM    555  OD1 ASP S  34      18.657   3.396 -98.906  1.00  6.23           O
ATOM    556  OD2 ASP S  34      18.024   5.092 -97.691  1.00  6.23           O
ATOM    557  C   ASP S  34      18.716   1.214 -94.881  1.00  6.23           C
ATOM    558  O   ASP S  34      18.071   0.241 -95.276  1.00  6.23           O
ATOM    559  N   GLY S  35      19.193   1.274 -93.630  1.00  6.66           N
ATOM    560  H   GLY S  35      19.651   2.134 -93.341  1.00  6.66           H
ATOM    561  CA  GLY S  35      19.150   0.149 -92.667  1.00  6.66           C
ATOM    562  HA1 GLY S  35      18.845  -0.764 -93.177  1.00  6.66           H
ATOM    563  HA2 GLY S  35      18.411   0.377 -91.900  1.00  6.66           H
ATOM    564  C   GLY S  35      20.491  -0.134 -91.972  1.00  6.66           C
ATOM    565  O   GLY S  35      20.531  -0.684 -90.874  1.00  6.66           O
ATOM    566  N   LEU S  36      21.582   0.279 -92.619  1.00  6.54           N
ATOM    567  H   LEU S  36      21.424   0.636 -93.558  1.00  6.54           H
ATOM    568  CA  LEU S  36      22.971   0.334 -92.143  1.00  6.54           C
ATOM    569  HA  LEU S  36      22.984   0.145 -91.070  1.00  6.54           H
ATOM    570  CB  LEU S  36      23.803  -0.750 -92.861  1.00  6.54           C
ATOM    571  HB1 LEU S  36      24.853  -0.610 -92.602  1.00  6.54           H
ATOM    572  HB2 LEU S  36      23.703  -0.595 -93.936  1.00  6.54           H
ATOM    573  CG  LEU S  36      23.412  -2.201 -92.523  1.00  6.54           C
ATOM    574  HG  LEU S  36      22.361  -2.366 -92.758  1.00  6.54           H
ATOM    575  CD1 LEU S  36      24.241  -3.176 -93.363  1.00  6.54           C
ATOM    576 1HD1 LEU S  36      24.069  -2.986 -94.422  1.00  6.54           H
ATOM    577 2HD1 LEU S  36      25.300  -3.052 -93.141  1.00  6.54           H
ATOM    578 3HD1 LEU S  36      23.942  -4.200 -93.139  1.00  6.54           H
ATOM    579  CD2 LEU S  36      23.656  -2.537 -91.050  1.00  6.54           C
ATOM    580 1HD2 LEU S  36      23.463  -3.593 -90.872  1.00  6.54           H
ATOM    581 2HD2 LEU S  36      24.684  -2.303 -90.774  1.00  6.54           H
ATOM    582 3HD2 LEU S  36      22.976  -1.963 -90.422  1.00  6.54           H
ATOM    583  C   LEU S  36      23.595   1.735 -92.327  1.00  6.54           C
ATOM    584  O   LEU S  36      24.732   1.953 -91.914  1.00  6.54           O
ATOM    585  N   LEU S  37      22.827   2.674 -92.886  1.00  6.23           N
ATOM    586  H   LEU S  37      21.980   2.367 -93.341  1.00  6.23           H
ATOM    587  CA  LEU S  37      22.937   4.124 -92.698  1.00  6.23           C
ATOM    588  HA  LEU S  37      23.611   4.360 -91.875  1.00  6.23           H
ATOM    589  CB  LEU S  37      23.423   4.775 -94.010  1.00  6.23           C
ATOM    590  HB1 LEU S  37      23.408   5.857 -93.892  1.00  6.23           H
ATOM    591  HB2 LEU S  37      22.701   4.533 -94.791  1.00  6.23           H
ATOM    592  CG  LEU S  37      24.816   4.361 -94.510  1.00  6.23           C
ATOM    593  HG  LEU S  37      24.814   3.290 -94.692  1.00  6.23           H
ATOM    594  CD1 LEU S  37      25.108   5.085 -95.826  1.00  6.23           C
ATOM    595 1HD1 LEU S  37      26.059   4.745 -96.234  1.00  6.23           H
ATOM    596 2HD1 LEU S  37      24.308   4.858 -96.526  1.00  6.23           H
ATOM    597 3HD1 LEU S  37      25.138   6.162 -95.659  1.00  6.23           H
ATOM    598  CD2 LEU S  37      25.969   4.709 -93.572  1.00  6.23           C
ATOM    599 1HD2 LEU S  37      26.906   4.327 -93.973  1.00  6.23           H
ATOM    600 2HD2 LEU S  37      26.028   5.789 -93.466  1.00  6.23           H
ATOM    601 3HD2 LEU S  37      25.797   4.262 -92.594  1.00  6.23           H
ATOM    602  C   LEU S  37      21.520   4.652 -92.377  1.00  6.23           C
ATOM    603  O   LEU S  37      20.536   4.132 -92.915  1.00  6.23           O
ATOM    604  N   ASP S  38      21.430   5.689 -91.548  1.00  6.23           N
ATOM    605  H   ASP S  38      22.295   5.995 -91.100  1.00  6.23           H
ATOM    606  CA  ASP S  38      20.286   6.597 -91.420  1.00  6.23           C
ATOM    607  HA  ASP S  38      19.380   6.005 -91.291  1.00  6.23           H
ATOM    608  CB  ASP S  38      20.457   7.470 -90.167  1.00  6.23           C
ATOM    609  HB1 ASP S  38      21.410   8.000 -90.224  1.00  6.23           H
ATOM    610  HB2 ASP S  38      20.479   6.828 -89.285  1.00  6.23           H
ATOM    611  CG  ASP S  38      19.329   8.496 -90.024  1.00  6.23           C
ATOM    612  OD1 ASP S  38      18.338   8.208 -89.318  1.00  6.23           O
ATOM    613  OD2 ASP S  38      19.490   9.594 -90.606  1.00  6.23           O
ATOM    614  C   ASP S  38      20.088   7.458 -92.678  1.00  6.23           C
ATOM    615  O   ASP S  38      18.968   7.593 -93.172  1.00  6.23           O
ATOM    616  N   ARG S  39      21.211   8.006 -93.166  1.00  6.10           N
ATOM    617  H   ARG S  39      22.050   7.685 -92.676  1.00  6.10           H
ATOM    618  CA  ARG S  39      21.450   9.080 -94.154  1.00  6.10           C
ATOM    619  HA  ARG S  39      22.214   8.731 -94.846  1.00  6.10           H
ATOM    620  CB  ARG S  39      20.224   9.523 -94.965  1.00  6.10           C
ATOM    621  HB1 ARG S  39      20.473  10.440 -95.502  1.00  6.10           H
ATOM    622  HB2 ARG S  39      19.398   9.758 -94.292  1.00  6.10           H
ATOM    623  CG  ARG S  39      19.802   8.481 -96.008  1.00  6.10           C
ATOM    624  HG1 ARG S  39      19.689   7.499 -95.551  1.00  6.10           H
ATOM    625  HG2 ARG S  39      20.565   8.414 -96.786  1.00  6.10           H
ATOM    626  CD  ARG S  39      18.471   8.911 -96.623  1.00  6.10           C
ATOM    627  HD1 ARG S  39      18.612   9.856 -97.149  1.00  6.10           H
ATOM    628  HD2 ARG S  39      17.744   9.051 -95.821  1.00  6.10           H
ATOM    629  NE  ARG S  39      17.966   7.885 -97.538  1.00  6.10           N
ATOM    630  HE  ARG S  39      18.199   6.909 -97.342  1.00  6.10           H
ATOM    631  CZ  ARG S  39      17.094   8.036 -98.508  1.00  6.10           C
ATOM    632  NH1 ARG S  39      16.650   9.185 -98.924  1.00  6.10           N
ATOM    633 1HH1 ARG S  39      17.106  10.037 -98.653  1.00  6.10           H
ATOM    634 2HH1 ARG S  39      15.948   9.157 -99.662  1.00  6.10           H
ATOM    635  NH2 ARG S  39      16.650   6.982 -99.103  1.00  6.10           N
ATOM    636 1HH2 ARG S  39      16.996   6.089 -98.751  1.00  6.10           H
ATOM    637 2HH2 ARG S  39      16.025   7.091 -99.901  1.00  6.10           H
ATOM    638  C   ARG S  39      22.054  10.297 -93.465  1.00  6.10           C
ATOM    639  O   ARG S  39      22.913  10.955 -94.045  1.00  6.10           O
ATOM    640  N   SER S  40      21.667  10.571 -92.223  1.00  5.98           N
ATOM    641  H   SER S  40      20.918  10.018 -91.809  1.00  5.98           H
ATOM    642  CA  SER S  40      22.301  11.604 -91.403  1.00  5.98           C
ATOM    643  HA  SER S  40      22.307  12.539 -91.963  1.00  5.98           H
ATOM    644  CB  SER S  40      21.511  11.834 -90.109  1.00  5.98           C
ATOM    645  HB1 SER S  40      21.923  12.697 -89.584  1.00  5.98           H
ATOM    646  HB2 SER S  40      21.601  10.958 -89.463  1.00  5.98           H
ATOM    647  OG  SER S  40      20.143  12.068 -90.377  1.00  5.98           O
ATOM    648  HG  SER S  40      19.738  11.167 -90.485  1.00  5.98           H
ATOM    649  C   SER S  40      23.756  11.291 -91.028  1.00  5.98           C
ATOM    650  O   SER S  40      24.423  12.159 -90.467  1.00  5.98           O
ATOM    651  N   GLU S  41      24.262  10.087 -91.335  1.00  5.78           N
ATOM    652  H   GLU S  41      23.650   9.355 -91.685  1.00  5.78           H
ATOM    653  CA  GLU S  41      25.679   9.744 -91.223  1.00  5.78           C
ATOM    654  HA  GLU S  41      26.139  10.596 -90.722  1.00  5.78           H
ATOM    655  CB  GLU S  41      25.981   8.595 -90.251  1.00  5.78           C
ATOM    656  HB1 GLU S  41      25.369   8.700 -89.354  1.00  5.78           H
ATOM    657  HB2 GLU S  41      27.023   8.678 -89.942  1.00  5.78           H
ATOM    658  CG  GLU S  41      25.789   7.207 -90.845  1.00  5.78           C
ATOM    659  HG1 GLU S  41      26.218   6.469 -90.163  1.00  5.78           H
ATOM    660  HG2 GLU S  41      26.320   7.135 -91.792  1.00  5.78           H
ATOM    661  CD  GLU S  41      24.304   6.935 -91.031  1.00  5.78           C
ATOM    662  OE1 GLU S  41      23.737   6.254 -90.157  1.00  5.78           O
ATOM    663  OE2 GLU S  41      23.715   7.427 -92.025  1.00  5.78           O
ATOM    664  C   GLU S  41      26.478   9.714 -92.533  1.00  5.78           C
ATOM    665  O   GLU S  41      27.682   9.444 -92.523  1.00  5.78           O
ATOM    666  N   ILE S  42      25.858  10.102 -93.652  1.00  5.70           N
ATOM    667  H   ILE S  42      24.872  10.333 -93.595  1.00  5.70           H
ATOM    668  CA  ILE S  42      26.613  10.597 -94.810  1.00  5.70           C
ATOM    669  HA  ILE S  42      27.280   9.798 -95.127  1.00  5.70           H
ATOM    670  CB  ILE S  42      25.672  10.937 -95.992  1.00  5.70           C
ATOM    671  HB  ILE S  42      24.944  11.675 -95.647  1.00  5.70           H
ATOM    672  CG2 ILE S  42      26.458  11.561 -97.168  1.00  5.70           C
ATOM    673 1HG2 ILE S  42      25.777  11.842 -97.969  1.00  5.70           H
ATOM    674 2HG2 ILE S  42      26.964  12.476 -96.857  1.00  5.70           H
ATOM    675 3HG2 ILE S  42      27.195  10.857 -97.551  1.00  5.70           H
ATOM    676  CG1 ILE S  42      24.915   9.672 -96.467  1.00  5.70           C
ATOM    677 1HG1 ILE S  42      24.438   9.193 -95.612  1.00  5.70           H
ATOM    678 2HG1 ILE S  42      25.623   8.958 -96.892  1.00  5.70           H
ATOM    679  CD1 ILE S  42      23.810   9.953 -97.494  1.00  5.70           C
ATOM    680  HD1 ILE S  42      23.212   9.054 -97.638  1.00  5.70           H
ATOM    681  HD2 ILE S  42      23.159  10.749 -97.130  1.00  5.70           H
ATOM    682  HD3 ILE S  42      24.242  10.240 -98.453  1.00  5.70           H
ATOM    683  C   ILE S  42      27.427  11.819 -94.359  1.00  5.70           C
ATOM    684  O   ILE S  42      26.863  12.738 -93.760  1.00  5.70           O
ATOM    685  N   PRO S  43      28.737  11.881 -94.657  1.00  5.57           N
ATOM    686  CD  PRO S  43      29.543  10.860 -95.313  1.00  5.57           C
ATOM    687  HD1 PRO S  43      29.043  10.475 -96.198  1.00  5.57           H
ATOM    688  HD2 PRO S  43      29.743  10.051 -94.609  1.00  5.57           H
ATOM    689  CG  PRO S  43      30.851  11.536 -95.718  1.00  5.57           C
ATOM    690  HG1 PRO S  43      30.761  11.930 -96.732  1.00  5.57           H
ATOM    691  HG2 PRO S  43      31.698  10.851 -95.648  1.00  5.57           H
ATOM    692  CB  PRO S  43      30.969  12.691 -94.722  1.00  5.57           C
ATOM    693  HB1 PRO S  43      31.546  13.519 -95.136  1.00  5.57           H
ATOM    694  HB2 PRO S  43      31.431  12.322 -93.806  1.00  5.57           H
ATOM    695  CA  PRO S  43      29.515  13.085 -94.431  1.00  5.57           C
ATOM    696  HA  PRO S  43      29.427  13.399 -93.391  1.00  5.57           H
ATOM    697  C   PRO S  43      29.002  14.196 -95.350  1.00  5.57           C
ATOM    698  O   PRO S  43      29.210  14.178 -96.562  1.00  5.57           O
ATOM    699  N   GLU S  44      28.299  15.129 -94.716  1.00  5.74           N
ATOM    700  H   GLU S  44      28.098  14.915 -93.751  1.00  5.74           H
ATOM    701  CA  GLU S  44      27.714  16.386 -95.192  1.00  5.74           C
ATOM    702  HA  GLU S  44      26.644  16.225 -95.335  1.00  5.74           H
ATOM    703  CB  GLU S  44      27.901  17.400 -94.038  1.00  5.74           C
ATOM    704  HB1 GLU S  44      27.495  16.960 -93.126  1.00  5.74           H
ATOM    705  HB2 GLU S  44      27.290  18.274 -94.264  1.00  5.74           H
ATOM    706  CG  GLU S  44      29.339  17.902 -93.734  1.00  5.74           C
ATOM    707  HG1 GLU S  44      29.276  18.574 -92.876  1.00  5.74           H
ATOM    708  HG2 GLU S  44      29.680  18.514 -94.570  1.00  5.74           H
ATOM    709  CD  GLU S  44      30.397  16.818 -93.432  1.00  5.74           C
ATOM    710  OE1 GLU S  44      31.114  16.374 -94.364  1.00  5.74           O
ATOM    711  OE2 GLU S  44      30.584  16.426 -92.255  1.00  5.74           O
ATOM    712  C   GLU S  44      28.246  16.971 -96.512  1.00  5.74           C
ATOM    713  O   GLU S  44      27.440  17.440 -97.313  1.00  5.74           O
ATOM    714  N   TYR S  45      29.564  16.965 -96.755  1.00  5.72           N
ATOM    715  H   TYR S  45      30.184  16.568 -96.054  1.00  5.72           H
ATOM    716  CA  TYR S  45      30.133  17.489 -97.996  1.00  5.72           C
ATOM    717  HA  TYR S  45      29.737  18.495 -98.138  1.00  5.72           H
ATOM    718  CB  TYR S  45      31.665  17.598 -97.896  1.00  5.72           C
ATOM    719  HB1 TYR S  45      32.096  17.442 -98.888  1.00  5.72           H
ATOM    720  HB2 TYR S  45      32.049  16.800 -97.259  1.00  5.72           H
ATOM    721  CG  TYR S  45      32.159  18.948 -97.409  1.00  5.72           C
ATOM    722  CD1 TYR S  45      32.730  19.074 -96.132  1.00  5.72           C
ATOM    723  HD1 TYR S  45      32.762  18.213 -95.479  1.00  5.72           H
ATOM    724  CE1 TYR S  45      33.225  20.316 -95.692  1.00  5.72           C
ATOM    725  HE1 TYR S  45      33.680  20.412 -94.717  1.00  5.72           H
ATOM    726  CZ  TYR S  45      33.089  21.456 -96.509  1.00  5.72           C
ATOM    727  OH  TYR S  45      33.523  22.664 -96.064  1.00  5.72           O
ATOM    728  HH  TYR S  45      33.246  23.380 -96.634  1.00  5.72           H
ATOM    729  CE2 TYR S  45      32.491  21.340 -97.784  1.00  5.72           C
ATOM    730  HE2 TYR S  45      32.372  22.211 -98.410  1.00  5.72           H
ATOM    731  CD2 TYR S  45      32.048  20.081 -98.240  1.00  5.72           C
ATOM    732  HD2 TYR S  45      31.598  19.980 -99.218  1.00  5.72           H
ATOM    733  C   TYR S  45      29.744  16.721 -99.267  1.00  5.72           C
ATOM    734  O   TYR S  45      29.656  17.315-100.343  1.00  5.72           O
ATOM    735  N   LEU S  46      29.503  15.415 -99.159  1.00  5.44           N
ATOM    736  H   LEU S  46      29.524  15.003 -98.228  1.00  5.44           H
ATOM    737  CA  LEU S  46      29.083  14.558-100.267  1.00  5.44           C
ATOM    738  HA  LEU S  46      29.482  14.945-101.207  1.00  5.44           H
ATOM    739  CB  LEU S  46      29.651  13.137-100.066  1.00  5.44           C
ATOM    740  HB1 LEU S  46      28.967  12.421-100.522  1.00  5.44           H
ATOM    741  HB2 LEU S  46      29.703  12.902 -99.002  1.00  5.44           H
ATOM    742  CG  LEU S  46      31.026  12.916-100.727  1.00  5.44           C
ATOM    743  HG  LEU S  46      30.945  13.110-101.795  1.00  5.44           H
ATOM    744  CD1 LEU S  46      32.134  13.807-100.157  1.00  5.44           C
ATOM    745 1HD1 LEU S  46      33.092  13.546-100.609  1.00  5.44           H
ATOM    746 2HD1 LEU S  46      31.926  14.851-100.390  1.00  5.44           H
ATOM    747 3HD1 LEU S  46      32.198  13.681 -99.077  1.00  5.44           H
ATOM    748  CD2 LEU S  46      31.438  11.455-100.538  1.00  5.44           C
ATOM    749 1HD2 LEU S  46      32.401  11.278-101.018  1.00  5.44           H
ATOM    750 2HD2 LEU S  46      31.521  11.221 -99.477  1.00  5.44           H
ATOM    751 3HD2 LEU S  46      30.694  10.808-101.001  1.00  5.44           H
ATOM    752  C   LEU S  46      27.553  14.594-100.401  1.00  5.44           C
ATOM    753  O   LEU S  46      26.822  13.670-100.026  1.00  5.44           O
ATOM    754  N   THR S  47      27.047  15.715-100.908  1.00  5.56           N
ATOM    755  H   THR S  47      27.681  16.477-101.125  1.00  5.56           H
ATOM    756  CA  THR S  47      25.609  15.922-101.132  1.00  5.56           C
ATOM    757  HA  THR S  47      25.080  15.794-100.189  1.00  5.56           H
ATOM    758  CB  THR S  47      25.344  17.344-101.650  1.00  5.56           C
ATOM    759  HB  THR S  47      24.281  17.453-101.869  1.00  5.56           H
ATOM    760  CG2 THR S  47      25.744  18.419-100.642  1.00  5.56           C
ATOM    761 1HG2 THR S  47      25.463  19.398-101.032  1.00  5.56           H
ATOM    762 2HG2 THR S  47      25.231  18.253 -99.695  1.00  5.56           H
ATOM    763 3HG2 THR S  47      26.820  18.403-100.473  1.00  5.56           H
ATOM    764  OG1 THR S  47      26.081  17.559-102.828  1.00  5.56           O
ATOM    765  HG1 THR S  47      25.730  18.402-103.221  1.00  5.56           H
ATOM    766  C   THR S  47      24.992  14.982-102.149  1.00  5.56           C
ATOM    767  O   THR S  47      23.803  14.679-102.037  1.00  5.56           O
ATOM    768  N   GLY S  48      25.776  14.509-103.120  1.00  5.55           N
ATOM    769  H   GLY S  48      26.772  14.670-103.028  1.00  5.55           H
ATOM    770  CA  GLY S  48      25.302  13.828-104.326  1.00  5.55           C
ATOM    771  HA1 GLY S  48      24.306  13.429-104.169  1.00  5.55           H
ATOM    772  HA2 GLY S  48      25.984  13.015-104.559  1.00  5.55           H
ATOM    773  C   GLY S  48      25.214  14.716-105.555  1.00  5.55           C
ATOM    774  O   GLY S  48      24.300  14.540-106.357  1.00  5.55           O
ATOM    775  N   GLU S  49      26.133  15.666-105.693  1.00  5.64           N
ATOM    776  H   GLU S  49      26.749  15.848-104.912  1.00  5.64           H
ATOM    777  CA  GLU S  49      26.196  16.605-106.822  1.00  5.64           C
ATOM    778  HA  GLU S  49      25.330  16.433-107.462  1.00  5.64           H
ATOM    779  CB  GLU S  49      26.049  18.044-106.306  1.00  5.64           C
ATOM    780  HB1 GLU S  49      26.259  18.752-107.109  1.00  5.64           H
ATOM    781  HB2 GLU S  49      26.755  18.211-105.492  1.00  5.64           H
ATOM    782  CG  GLU S  49      24.598  18.251-105.834  1.00  5.64           C
ATOM    783  HG1 GLU S  49      24.290  17.434-105.179  1.00  5.64           H
ATOM    784  HG2 GLU S  49      23.936  18.238-106.703  1.00  5.64           H
ATOM    785  CD  GLU S  49      24.423  19.554-105.056  1.00  5.64           C
ATOM    786  OE1 GLU S  49      24.939  19.599-103.914  1.00  5.64           O
ATOM    787  OE2 GLU S  49      23.751  20.466-105.582  1.00  5.64           O
ATOM    788  C   GLU S  49      27.387  16.338-107.755  1.00  5.64           C
ATOM    789  O   GLU S  49      27.701  17.129-108.639  1.00  5.64           O
ATOM    790  N   VAL S  50      27.997  15.155-107.615  1.00  5.38           N
ATOM    791  H   VAL S  50      27.675  14.547-106.879  1.00  5.38           H
ATOM    792  CA  VAL S  50      29.074  14.649-108.472  1.00  5.38           C
ATOM    793  HA  VAL S  50      29.053  15.218-109.401  1.00  5.38           H
ATOM    794  CB  VAL S  50      30.459  14.867-107.816  1.00  5.38           C
ATOM    795  HB  VAL S  50      31.202  14.404-108.461  1.00  5.38           H
ATOM    796  CG1 VAL S  50      30.818  16.354-107.691  1.00  5.38           C
ATOM    797 1HG1 VAL S  50      31.843  16.456-107.335  1.00  5.38           H
ATOM    798 2HG1 VAL S  50      30.734  16.829-108.667  1.00  5.38           H
ATOM    799 3HG1 VAL S  50      30.144  16.850-106.993  1.00  5.38           H
ATOM    800  CG2 VAL S  50      30.611  14.222-106.432  1.00  5.38           C
ATOM    801 1HG2 VAL S  50      31.614  14.415-106.055  1.00  5.38           H
ATOM    802 2HG2 VAL S  50      29.884  14.628-105.731  1.00  5.38           H
ATOM    803 3HG2 VAL S  50      30.488  13.144-106.510  1.00  5.38           H
ATOM    804  C   VAL S  50      28.882  13.157-108.795  1.00  5.38           C
ATOM    805  O   VAL S  50      28.437  12.354-107.952  1.00  5.38           O
ATOM    806  N   PRO S  51      29.235  12.744-110.023  1.00  5.29           N
ATOM    807  CD  PRO S  51      29.915  13.517-111.055  1.00  5.29           C
ATOM    808  HD1 PRO S  51      30.709  14.140-110.643  1.00  5.29           H
ATOM    809  HD2 PRO S  51      29.185  14.131-111.584  1.00  5.29           H
ATOM    810  CG  PRO S  51      30.513  12.488-112.007  1.00  5.29           C
ATOM    811  HG1 PRO S  51      31.487  12.166-111.636  1.00  5.29           H
ATOM    812  HG2 PRO S  51      30.599  12.885-113.017  1.00  5.29           H
ATOM    813  CB  PRO S  51      29.519  11.331-111.921  1.00  5.29           C
ATOM    814  HB1 PRO S  51      29.994  10.382-112.167  1.00  5.29           H
ATOM    815  HB2 PRO S  51      28.694  11.521-112.603  1.00  5.29           H
ATOM    816  CA  PRO S  51      29.026  11.374-110.466  1.00  5.29           C
ATOM    817  HA  PRO S  51      27.964  11.129-110.425  1.00  5.29           H
ATOM    818  C   PRO S  51      29.822  10.392-109.608  1.00  5.29           C
ATOM    819  O   PRO S  51      30.984  10.619-109.292  1.00  5.29           O
ATOM    820  N   GLY S  52      29.202   9.264-109.256  1.00  5.23           N
ATOM    821  H   GLY S  52      28.226   9.148-109.485  1.00  5.23           H
ATOM    822  CA  GLY S  52      29.857   8.275-108.403  1.00  5.23           C
ATOM    823  HA1 GLY S  52      30.901   8.168-108.695  1.00  5.23           H
ATOM    824  HA2 GLY S  52      29.360   7.314-108.531  1.00  5.23           H
ATOM    825  C   GLY S  52      29.835   8.622-106.917  1.00  5.23           C
ATOM    826  O   GLY S  52      30.424   7.876-106.132  1.00  5.23           O
ATOM    827  N   ASP S  53      29.150   9.690-106.496  1.00  5.30           N
ATOM    828  H   ASP S  53      28.758  10.357-107.152  1.00  5.30           H
ATOM    829  CA  ASP S  53      28.882   9.867-105.071  1.00  5.30           C
ATOM    830  HA  ASP S  53      29.852   9.888-104.572  1.00  5.30           H
ATOM    831  CB  ASP S  53      28.277  11.252-104.834  1.00  5.30           C
ATOM    832  HB1 ASP S  53      27.285  11.302-105.274  1.00  5.30           H
ATOM    833  HB2 ASP S  53      28.900  11.990-105.335  1.00  5.30           H
ATOM    834  CG  ASP S  53      28.217  11.623-103.355  1.00  5.30           C
ATOM    835  OD1 ASP S  53      28.045  10.711-102.509  1.00  5.30           O
ATOM    836  OD2 ASP S  53      28.215  12.830-103.054  1.00  5.30           O
ATOM    837  C   ASP S  53      28.089   8.693-104.459  1.00  5.30           C
ATOM    838  O   ASP S  53      26.942   8.427-104.799  1.00  5.30           O
ATOM    839  N   TYR S  54      28.731   7.985-103.533  1.00  5.22           N
ATOM    840  H   TYR S  54      29.682   8.261-103.349  1.00  5.22           H
ATOM    841  CA  TYR S  54      28.187   6.867-102.750  1.00  5.22           C
ATOM    842  HA  TYR S  54      27.142   6.704-103.024  1.00  5.22           H
ATOM    843  CB  TYR S  54      28.981   5.590-103.123  1.00  5.22           C
ATOM    844  HB1 TYR S  54      29.160   5.004-102.226  1.00  5.22           H
ATOM    845  HB2 TYR S  54      29.968   5.865-103.502  1.00  5.22           H
ATOM    846  CG  TYR S  54      28.305   4.685-104.142  1.00  5.22           C
ATOM    847  CD1 TYR S  54      27.964   5.159-105.427  1.00  5.22           C
ATOM    848  HD1 TYR S  54      28.185   6.182-105.695  1.00  5.22           H
ATOM    849  CE1 TYR S  54      27.283   4.323-106.339  1.00  5.22           C
ATOM    850  HE1 TYR S  54      26.965   4.712-107.287  1.00  5.22           H
ATOM    851  CZ  TYR S  54      26.938   3.007-105.961  1.00  5.22           C
ATOM    852  OH  TYR S  54      26.251   2.192-106.812  1.00  5.22           O
ATOM    853  HH  TYR S  54      25.991   1.403-106.325  1.00  5.22           H
ATOM    854  CE2 TYR S  54      27.311   2.522-104.689  1.00  5.22           C
ATOM    855  HE2 TYR S  54      27.043   1.523-104.383  1.00  5.22           H
ATOM    856  CD2 TYR S  54      27.993   3.359-103.789  1.00  5.22           C
ATOM    857  HD2 TYR S  54      28.249   2.989-102.811  1.00  5.22           H
ATOM    858  C   TYR S  54      28.191   7.195-101.250  1.00  5.22           C
ATOM    859  O   TYR S  54      28.091   6.299-100.422  1.00  5.22           O
ATOM    860  N   GLY S  55      28.388   8.463-100.876  1.00  5.30           N
ATOM    861  H   GLY S  55      28.397   9.182-101.600  1.00  5.30           H
ATOM    862  CA  GLY S  55      28.592   8.941 -99.504  1.00  5.30           C
ATOM    863  HA1 GLY S  55      27.720   8.683 -98.905  1.00  5.30           H
ATOM    864  HA2 GLY S  55      28.676  10.029 -99.525  1.00  5.30           H
ATOM    865  C   GLY S  55      29.833   8.393 -98.780  1.00  5.30           C
ATOM    866  O   GLY S  55      30.034   8.653 -97.597  1.00  5.30           O
ATOM    867  N   TYR S  56      30.650   7.599 -99.469  1.00  5.26           N
ATOM    868  H   TYR S  56      30.442   7.437-100.438  1.00  5.26           H
ATOM    869  CA  TYR S  56      31.824   6.950 -98.906  1.00  5.26           C
ATOM    870  HA  TYR S  56      31.574   6.568 -97.914  1.00  5.26           H
ATOM    871  CB  TYR S  56      32.214   5.750 -99.781  1.00  5.26           C
ATOM    872  HB1 TYR S  56      32.453   6.100-100.787  1.00  5.26           H
ATOM    873  HB2 TYR S  56      31.353   5.088 -99.865  1.00  5.26           H
ATOM    874  CG  TYR S  56      33.382   4.946 -99.241  1.00  5.26           C
ATOM    875  CD1 TYR S  56      33.164   3.959 -98.262  1.00  5.26           C
ATOM    876  HD1 TYR S  56      32.169   3.792 -97.877  1.00  5.26           H
ATOM    877  CE1 TYR S  56      34.240   3.185 -97.784  1.00  5.26           C
ATOM    878  HE1 TYR S  56      34.079   2.412 -97.044  1.00  5.26           H
ATOM    879  CZ  TYR S  56      35.543   3.420 -98.262  1.00  5.26           C
ATOM    880  OH  TYR S  56      36.576   2.678 -97.786  1.00  5.26           O
ATOM    881  HH  TYR S  56      37.404   2.956 -98.175  1.00  5.26           H
ATOM    882  CE2 TYR S  56      35.769   4.428 -99.224  1.00  5.26           C
ATOM    883  HE2 TYR S  56      36.765   4.617 -99.590  1.00  5.26           H
ATOM    884  CD2 TYR S  56      34.687   5.183 -99.716  1.00  5.26           C
ATOM    885  HD2 TYR S  56      34.859   5.954-100.456  1.00  5.26           H
ATOM    886  C   TYR S  56      32.999   7.935 -98.761  1.00  5.26           C
ATOM    887  O   TYR S  56      33.694   8.218 -99.733  1.00  5.26           O
ATOM    888  N   ASP S  57      33.248   8.414 -97.540  1.00  5.19           N
ATOM    889  H   ASP S  57      32.558   8.257 -96.822  1.00  5.19           H
ATOM    890  CA  ASP S  57      34.555   8.948 -97.112  1.00  5.19           C
ATOM    891  HA  ASP S  57      35.333   8.391 -97.636  1.00  5.19           H
ATOM    892  CB  ASP S  57      34.768  10.432 -97.503  1.00  5.19           C
ATOM    893  HB1 ASP S  57      34.027  11.050 -96.993  1.00  5.19           H
ATOM    894  HB2 ASP S  57      34.608  10.542 -98.577  1.00  5.19           H
ATOM    895  CG  ASP S  57      36.187  10.951 -97.167  1.00  5.19           C
ATOM    896  OD1 ASP S  57      37.021  10.164 -96.652  1.00  5.19           O
ATOM    897  OD2 ASP S  57      36.454  12.152 -97.417  1.00  5.19           O
ATOM    898  C   ASP S  57      34.771   8.722 -95.598  1.00  5.19           C
ATOM    899  O   ASP S  57      34.753   9.668 -94.800  1.00  5.19           O
ATOM    900  N   PRO S  58      34.944   7.454 -95.166  1.00  5.39           N
ATOM    901  CD  PRO S  58      35.053   6.255 -95.991  1.00  5.39           C
ATOM    902  HD1 PRO S  58      35.768   6.390 -96.804  1.00  5.39           H
ATOM    903  HD2 PRO S  58      34.071   5.996 -96.388  1.00  5.39           H
ATOM    904  CG  PRO S  58      35.534   5.147 -95.054  1.00  5.39           C
ATOM    905  HG1 PRO S  58      36.625   5.142 -95.022  1.00  5.39           H
ATOM    906  HG2 PRO S  58      35.157   4.170 -95.349  1.00  5.39           H
ATOM    907  CB  PRO S  58      34.975   5.580 -93.702  1.00  5.39           C
ATOM    908  HB1 PRO S  58      35.532   5.142 -92.872  1.00  5.39           H
ATOM    909  HB2 PRO S  58      33.921   5.301 -93.636  1.00  5.39           H
ATOM    910  CA  PRO S  58      35.097   7.105 -93.752  1.00  5.39           C
ATOM    911  HA  PRO S  58      34.285   7.550 -93.175  1.00  5.39           H
ATOM    912  C   PRO S  58      36.424   7.579 -93.138  1.00  5.39           C
ATOM    913  O   PRO S  58      36.565   7.591 -91.917  1.00  5.39           O
ATOM    914  N   PHE S  59      37.396   7.970 -93.964  1.00  5.31           N
ATOM    915  H   PHE S  59      37.211   7.958 -94.957  1.00  5.31           H
ATOM    916  CA  PHE S  59      38.649   8.582 -93.521  1.00  5.31           C
ATOM    917  HA  PHE S  59      39.000   8.090 -92.614  1.00  5.31           H
ATOM    918  CB  PHE S  59      39.701   8.421 -94.633  1.00  5.31           C
ATOM    919  HB1 PHE S  59      40.693   8.550 -94.199  1.00  5.31           H
ATOM    920  HB2 PHE S  59      39.563   9.222 -95.360  1.00  5.31           H
ATOM    921  CG  PHE S  59      39.654   7.100 -95.381  1.00  5.31           C
ATOM    922  CD1 PHE S  59      40.094   5.913 -94.765  1.00  5.31           C
ATOM    923  HD1 PHE S  59      40.487   5.945 -93.758  1.00  5.31           H
ATOM    924  CE1 PHE S  59      40.013   4.690 -95.454  1.00  5.31           C
ATOM    925  HE1 PHE S  59      40.353   3.781 -94.977  1.00  5.31           H
ATOM    926  CZ  PHE S  59      39.495   4.649 -96.760  1.00  5.31           C
ATOM    927  HZ  PHE S  59      39.447   3.709 -97.288  1.00  5.31           H
ATOM    928  CE2 PHE S  59      39.049   5.832 -97.376  1.00  5.31           C
ATOM    929  HE2 PHE S  59      38.651   5.811 -98.380  1.00  5.31           H
ATOM    930  CD2 PHE S  59      39.123   7.053 -96.685  1.00  5.31           C
ATOM    931  HD2 PHE S  59      38.770   7.962 -97.156  1.00  5.31           H
ATOM    932  C   PHE S  59      38.457  10.082 -93.223  1.00  5.31           C
ATOM    933  O   PHE S  59      39.237  10.663 -92.474  1.00  5.31           O
ATOM    934  N   GLY S  60      37.452  10.724 -93.836  1.00  5.22           N
ATOM    935  H   GLY S  60      36.847  10.200 -94.461  1.00  5.22           H
ATOM    936  CA  GLY S  60      37.314  12.181 -93.851  1.00  5.22           C
ATOM    937  HA1 GLY S  60      37.395  12.562 -92.833  1.00  5.22           H
ATOM    938  HA2 GLY S  60      36.324  12.421 -94.237  1.00  5.22           H
ATOM    939  C   GLY S  60      38.333  12.922 -94.725  1.00  5.22           C
ATOM    940  O   GLY S  60      38.528  14.122 -94.527  1.00  5.22           O
ATOM    941  N   LEU S  61      38.977  12.221 -95.666  1.00  5.21           N
ATOM    942  H   LEU S  61      38.574  11.316 -95.891  1.00  5.21           H
ATOM    943  CA  LEU S  61      40.094  12.706 -96.495  1.00  5.21           C
ATOM    944  HA  LEU S  61      40.952  12.899 -95.850  1.00  5.21           H
ATOM    945  CB  LEU S  61      40.438  11.566 -97.480  1.00  5.21           C
ATOM    946  HB1 LEU S  61      39.520  11.274 -97.992  1.00  5.21           H
ATOM    947  HB2 LEU S  61      40.788  10.704 -96.910  1.00  5.21           H
ATOM    948  CG  LEU S  61      41.488  11.903 -98.557  1.00  5.21           C
ATOM    949  HG  LEU S  61      41.153  12.761 -99.137  1.00  5.21           H
ATOM    950  CD1 LEU S  61      42.861  12.208 -97.961  1.00  5.21           C
ATOM    951 1HD1 LEU S  61      43.214  11.358 -97.377  1.00  5.21           H
ATOM    952 2HD1 LEU S  61      43.571  12.419 -98.759  1.00  5.21           H
ATOM    953 3HD1 LEU S  61      42.799  13.084 -97.316  1.00  5.21           H
ATOM    954  CD2 LEU S  61      41.639  10.730 -99.526  1.00  5.21           C
ATOM    955 1HD2 LEU S  61      42.342  10.998-100.314  1.00  5.21           H
ATOM    956 2HD2 LEU S  61      41.995   9.848 -98.996  1.00  5.21           H
ATOM    957 3HD2 LEU S  61      40.672  10.512 -99.982  1.00  5.21           H
ATOM    958  C   LEU S  61      39.779  14.002 -97.251  1.00  5.21           C
ATOM    959  O   LEU S  61      40.662  14.828 -97.481  1.00  5.21           O
ATOM    960  N   SER S  62      38.525  14.165 -97.659  1.00  5.30           N
ATOM    961  H   SER S  62      37.860  13.428 -97.426  1.00  5.30           H
ATOM    962  CA  SER S  62      38.103  15.176 -98.626  1.00  5.30           C
ATOM    963  HA  SER S  62      38.982  15.656 -99.055  1.00  5.30           H
ATOM    964  CB  SER S  62      37.365  14.461 -99.767  1.00  5.30           C
ATOM    965  HB1 SER S  62      38.006  13.681-100.181  1.00  5.30           H
ATOM    966  HB2 SER S  62      37.147  15.180-100.559  1.00  5.30           H
ATOM    967  OG  SER S  62      36.147  13.879 -99.336  1.00  5.30           O
ATOM    968  HG  SER S  62      36.304  13.186 -98.648  1.00  5.30           H
ATOM    969  C   SER S  62      37.245  16.286 -98.019  1.00  5.30           C
ATOM    970  O   SER S  62      36.648  17.072 -98.754  1.00  5.30           O
ATOM    971  N   LYS S  63      37.196  16.392 -96.686  1.00  5.55           N
ATOM    972  H   LYS S  63      37.743  15.715 -96.164  1.00  5.55           H
ATOM    973  CA  LYS S  63      36.317  17.304 -95.928  1.00  5.55           C
ATOM    974  HA  LYS S  63      35.338  17.236 -96.408  1.00  5.55           H
ATOM    975  CB  LYS S  63      36.166  16.745 -94.492  1.00  5.55           C
ATOM    976  HB1 LYS S  63      36.999  17.092 -93.876  1.00  5.55           H
ATOM    977  HB2 LYS S  63      36.207  15.656 -94.532  1.00  5.55           H
ATOM    978  CG  LYS S  63      34.825  17.136 -93.843  1.00  5.55           C
ATOM    979  HG1 LYS S  63      34.013  16.787 -94.479  1.00  5.55           H
ATOM    980  HG2 LYS S  63      34.759  18.219 -93.764  1.00  5.55           H
ATOM    981  CD  LYS S  63      34.626  16.553 -92.436  1.00  5.55           C
ATOM    982  HD1 LYS S  63      33.869  17.142 -91.913  1.00  5.55           H
ATOM    983  HD2 LYS S  63      35.562  16.643 -91.880  1.00  5.55           H
ATOM    984  CE  LYS S  63      34.186  15.082 -92.454  1.00  5.55           C
ATOM    985  HE1 LYS S  63      34.338  14.664 -91.456  1.00  5.55           H
ATOM    986  HE2 LYS S  63      34.823  14.532 -93.153  1.00  5.55           H
ATOM    987  NZ  LYS S  63      32.759  14.937 -92.833  1.00  5.55           N
ATOM    988  HZ1 LYS S  63      32.455  13.981 -92.901  1.00  5.55           H
ATOM    989  HZ2 LYS S  63      32.113  15.433 -92.207  1.00  5.55           H
ATOM    990  HZ3 LYS S  63      32.524  15.405 -93.713  1.00  5.55           H
ATOM    991  C   LYS S  63      36.679  18.801 -95.993  1.00  5.55           C
ATOM    992  O   LYS S  63      36.482  19.537 -95.027  1.00  5.55           O
ATOM    993  N   LYS S  64      37.187  19.265 -97.136  1.00  5.55           N
ATOM    994  H   LYS S  64      37.300  18.574 -97.871  1.00  5.55           H
ATOM    995  CA  LYS S  64      37.140  20.666 -97.576  1.00  5.55           C
ATOM    996  HA  LYS S  64      36.207  21.069 -97.180  1.00  5.55           H
ATOM    997  CB  LYS S  64      38.277  21.503 -96.957  1.00  5.55           C
ATOM    998  HB1 LYS S  64      38.180  21.494 -95.870  1.00  5.55           H
ATOM    999  HB2 LYS S  64      38.174  22.536 -97.295  1.00  5.55           H
ATOM   1000  CG  LYS S  64      39.669  21.001 -97.331  1.00  5.55           C
ATOM   1001  HG1 LYS S  64      39.688  20.945 -98.408  1.00  5.55           H
ATOM   1002  HG2 LYS S  64      39.834  20.004 -96.919  1.00  5.55           H
ATOM   1003  CD  LYS S  64      40.795  21.937 -96.869  1.00  5.55           C
ATOM   1004  HD1 LYS S  64      40.894  21.867 -95.786  1.00  5.55           H
ATOM   1005  HD2 LYS S  64      40.561  22.970 -97.139  1.00  5.55           H
ATOM   1006  CE  LYS S  64      42.113  21.525 -97.539  1.00  5.55           C
ATOM   1007  HE1 LYS S  64      42.257  20.452 -97.385  1.00  5.55           H
ATOM   1008  HE2 LYS S  64      42.946  22.056 -97.075  1.00  5.55           H
ATOM   1009  NZ  LYS S  64      42.077  21.810 -98.989  1.00  5.55           N
ATOM   1010  HZ1 LYS S  64      42.626  21.148 -99.538  1.00  5.55           H
ATOM   1011  HZ2 LYS S  64      41.122  21.780 -99.341  1.00  5.55           H
ATOM   1012  HZ3 LYS S  64      42.318  22.770 -99.241  1.00  5.55           H
ATOM   1013  C   LYS S  64      37.024  20.734 -99.109  1.00  5.55           C
ATOM   1014  O   LYS S  64      37.587  19.884 -99.800  1.00  5.55           O
ATOM   1015  N   PRO S  65      36.216  21.664 -99.652  1.00  5.45           N
ATOM   1016  CD  PRO S  65      35.712  22.868 -99.011  1.00  5.45           C
ATOM   1017  HD1 PRO S  65      36.526  23.468 -98.602  1.00  5.45           H
ATOM   1018  HD2 PRO S  65      35.013  22.595 -98.223  1.00  5.45           H
ATOM   1019  CG  PRO S  65      34.981  23.641-100.104  1.00  5.45           C
ATOM   1020  HG1 PRO S  65      35.691  24.274-100.643  1.00  5.45           H
ATOM   1021  HG2 PRO S  65      34.164  24.239 -99.700  1.00  5.45           H
ATOM   1022  CB  PRO S  65      34.474  22.534-101.027  1.00  5.45           C
ATOM   1023  HB1 PRO S  65      34.314  22.897-102.044  1.00  5.45           H
ATOM   1024  HB2 PRO S  65      33.548  22.122-100.625  1.00  5.45           H
ATOM   1025  CA  PRO S  65      35.575  21.472-100.955  1.00  5.45           C
ATOM   1026  HA  PRO S  65      35.113  20.484-100.984  1.00  5.45           H
ATOM   1027  C   PRO S  65      36.531  21.575-102.146  1.00  5.45           C
ATOM   1028  O   PRO S  65      36.270  20.993-103.194  1.00  5.45           O
ATOM   1029  N   GLU S  66      37.662  22.265-102.000  1.00  5.66           N
ATOM   1030  H   GLU S  66      37.898  22.646-101.090  1.00  5.66           H
ATOM   1031  CA  GLU S  66      38.713  22.278-103.019  1.00  5.66           C
ATOM   1032  HA  GLU S  66      38.237  22.214-103.997  1.00  5.66           H
ATOM   1033  CB  GLU S  66      39.497  23.611-103.035  1.00  5.66           C
ATOM   1034  HB1 GLU S  66      39.030  24.245-103.789  1.00  5.66           H
ATOM   1035  HB2 GLU S  66      40.516  23.420-103.372  1.00  5.66           H
ATOM   1036  CG  GLU S  66      39.545  24.433-101.736  1.00  5.66           C
ATOM   1037  HG1 GLU S  66      38.529  24.694-101.424  1.00  5.66           H
ATOM   1038  HG2 GLU S  66      40.068  25.370-101.942  1.00  5.66           H
ATOM   1039  CD  GLU S  66      40.259  23.687-100.615  1.00  5.66           C
ATOM   1040  OE1 GLU S  66      41.450  23.959-100.362  1.00  5.66           O
ATOM   1041  OE2 GLU S  66      39.645  22.772-100.014  1.00  5.66           O
ATOM   1042  C   GLU S  66      39.619  21.033-102.943  1.00  5.66           C
ATOM   1043  O   GLU S  66      40.051  20.530-103.984  1.00  5.66           O
ATOM   1044  N   ASP S  67      39.810  20.437-101.758  1.00  5.30           N
ATOM   1045  H   ASP S  67      39.426  20.880-100.928  1.00  5.30           H
ATOM   1046  CA  ASP S  67      40.367  19.082-101.663  1.00  5.30           C
ATOM   1047  HA  ASP S  67      41.298  19.087-102.227  1.00  5.30           H
ATOM   1048  CB  ASP S  67      40.695  18.646-100.224  1.00  5.30           C
ATOM   1049  HB1 ASP S  67      40.255  17.668-100.024  1.00  5.30           H
ATOM   1050  HB2 ASP S  67      40.274  19.336 -99.513  1.00  5.30           H
ATOM   1051  CG  ASP S  67      42.205  18.564-100.030  1.00  5.30           C
ATOM   1052  OD1 ASP S  67      42.732  17.455 -99.815  1.00  5.30           O
ATOM   1053  OD2 ASP S  67      42.891  19.578-100.271  1.00  5.30           O
ATOM   1054  C   ASP S  67      39.480  18.042-102.353  1.00  5.30           C
ATOM   1055  O   ASP S  67      39.982  17.201-103.102  1.00  5.30           O
ATOM   1056  N   PHE S  68      38.165  18.144-102.159  1.00  5.12           N
ATOM   1057  H   PHE S  68      37.844  18.819-101.471  1.00  5.12           H
ATOM   1058  CA  PHE S  68      37.162  17.338-102.856  1.00  5.12           C
ATOM   1059  HA  PHE S  68      37.368  16.290-102.643  1.00  5.12           H
ATOM   1060  CB  PHE S  68      35.789  17.685-102.257  1.00  5.12           C
ATOM   1061  HB1 PHE S  68      35.582  18.731-102.460  1.00  5.12           H
ATOM   1062  HB2 PHE S  68      35.858  17.583-101.175  1.00  5.12           H
ATOM   1063  CG  PHE S  68      34.562  16.896-102.688  1.00  5.12           C
ATOM   1064  CD1 PHE S  68      34.646  15.610-103.260  1.00  5.12           C
ATOM   1065  HD1 PHE S  68      35.603  15.146-103.436  1.00  5.12           H
ATOM   1066  CE1 PHE S  68      33.475  14.907-103.593  1.00  5.12           C
ATOM   1067  HE1 PHE S  68      33.548  13.922-104.034  1.00  5.12           H
ATOM   1068  CZ  PHE S  68      32.214  15.475-103.339  1.00  5.12           C
ATOM   1069  HZ  PHE S  68      31.311  14.924-103.571  1.00  5.12           H
ATOM   1070  CE2 PHE S  68      32.125  16.750-102.760  1.00  5.12           C
ATOM   1071  HE2 PHE S  68      31.155  17.179-102.549  1.00  5.12           H
ATOM   1072  CD2 PHE S  68      33.296  17.456-102.436  1.00  5.12           C
ATOM   1073  HD2 PHE S  68      33.218  18.427-101.971  1.00  5.12           H
ATOM   1074  C   PHE S  68      37.227  17.517-104.378  1.00  5.12           C
ATOM   1075  O   PHE S  68      37.303  16.518-105.093  1.00  5.12           O
ATOM   1076  N   ALA S  69      37.321  18.753-104.883  1.00  5.16           N
ATOM   1077  H   ALA S  69      37.205  19.545-104.257  1.00  5.16           H
ATOM   1078  CA  ALA S  69      37.557  19.015-106.306  1.00  5.16           C
ATOM   1079  HA  ALA S  69      36.710  18.613-106.862  1.00  5.16           H
ATOM   1080  CB  ALA S  69      37.597  20.531-106.535  1.00  5.16           C
ATOM   1081  HB1 ALA S  69      38.457  20.969-106.032  1.00  5.16           H
ATOM   1082  HB2 ALA S  69      37.672  20.734-107.604  1.00  5.16           H
ATOM   1083  HB3 ALA S  69      36.683  20.986-106.150  1.00  5.16           H
ATOM   1084  C   ALA S  69      38.821  18.304-106.846  1.00  5.16           C
ATOM   1085  O   ALA S  69      38.799  17.652-107.898  1.00  5.16           O
ATOM   1086  N   LYS S  70      39.925  18.388-106.098  1.00  5.15           N
ATOM   1087  H   LYS S  70      39.877  18.978-105.269  1.00  5.15           H
ATOM   1088  CA  LYS S  70      41.208  17.762-106.437  1.00  5.15           C
ATOM   1089  HA  LYS S  70      41.511  18.111-107.425  1.00  5.15           H
ATOM   1090  CB  LYS S  70      42.244  18.276-105.417  1.00  5.15           C
ATOM   1091  HB1 LYS S  70      41.820  18.198-104.420  1.00  5.15           H
ATOM   1092  HB2 LYS S  70      42.418  19.337-105.611  1.00  5.15           H
ATOM   1093  CG  LYS S  70      43.597  17.546-105.416  1.00  5.15           C
ATOM   1094  HG1 LYS S  70      44.006  17.554-106.426  1.00  5.15           H
ATOM   1095  HG2 LYS S  70      43.454  16.509-105.107  1.00  5.15           H
ATOM   1096  CD  LYS S  70      44.616  18.206-104.465  1.00  5.15           C
ATOM   1097  HD1 LYS S  70      44.893  19.174-104.888  1.00  5.15           H
ATOM   1098  HD2 LYS S  70      45.517  17.592-104.443  1.00  5.15           H
ATOM   1099  CE  LYS S  70      44.121  18.439-103.029  1.00  5.15           C
ATOM   1100  HE1 LYS S  70      43.275  19.132-103.043  1.00  5.15           H
ATOM   1101  HE2 LYS S  70      44.912  18.929-102.456  1.00  5.15           H
ATOM   1102  NZ  LYS S  70      43.728  17.187-102.338  1.00  5.15           N
ATOM   1103  HZ1 LYS S  70      44.486  16.530-102.254  1.00  5.15           H
ATOM   1104  HZ2 LYS S  70      43.460  17.395-101.371  1.00  5.15           H
ATOM   1105  HZ3 LYS S  70      42.921  16.741-102.757  1.00  5.15           H
ATOM   1106  C   LYS S  70      41.166  16.239-106.534  1.00  5.15           C
ATOM   1107  O   LYS S  70      41.583  15.687-107.553  1.00  5.15           O
ATOM   1108  N   TYR S  71      40.661  15.549-105.512  1.00  4.94           N
ATOM   1109  H   TYR S  71      40.305  16.054-104.704  1.00  4.94           H
ATOM   1110  CA  TYR S  71      40.529  14.084-105.572  1.00  4.94           C
ATOM   1111  HA  TYR S  71      41.486  13.661-105.872  1.00  4.94           H
ATOM   1112  CB  TYR S  71      40.161  13.516-104.194  1.00  4.94           C
ATOM   1113  HB1 TYR S  71      40.082  12.430-104.274  1.00  4.94           H
ATOM   1114  HB2 TYR S  71      39.175  13.891-103.916  1.00  4.94           H
ATOM   1115  CG  TYR S  71      41.150  13.831-103.086  1.00  4.94           C
ATOM   1116  CD1 TYR S  71      42.499  13.435-103.192  1.00  4.94           C
ATOM   1117  HD1 TYR S  71      42.825  12.873-104.053  1.00  4.94           H
ATOM   1118  CE1 TYR S  71      43.415  13.775-102.176  1.00  4.94           C
ATOM   1119  HE1 TYR S  71      44.452  13.484-102.245  1.00  4.94           H
ATOM   1120  CZ  TYR S  71      42.980  14.509-101.054  1.00  4.94           C
ATOM   1121  OH  TYR S  71      43.889  14.998-100.176  1.00  4.94           O
ATOM   1122  HH  TYR S  71      43.465  15.649 -99.587  1.00  4.94           H
ATOM   1123  CE2 TYR S  71      41.623  14.869-100.933  1.00  4.94           C
ATOM   1124  HE2 TYR S  71      41.290  15.419-100.063  1.00  4.94           H
ATOM   1125  CD2 TYR S  71      40.711  14.526-101.944  1.00  4.94           C
ATOM   1126  HD2 TYR S  71      39.673  14.819-101.851  1.00  4.94           H
ATOM   1127  C   TYR S  71      39.493  13.650-106.601  1.00  4.94           C
ATOM   1128  O   TYR S  71      39.665  12.580-107.162  1.00  4.94           O
ATOM   1129  N   GLN S  72      38.488  14.476-106.921  1.00  4.93           N
ATOM   1130  H   GLN S  72      38.322  15.312-106.367  1.00  4.93           H
ATOM   1131  CA  GLN S  72      37.637  14.212-108.075  1.00  4.93           C
ATOM   1132  HA  GLN S  72      37.228  13.207-107.946  1.00  4.93           H
ATOM   1133  CB  GLN S  72      36.441  15.173-108.141  1.00  4.93           C
ATOM   1134  HB1 GLN S  72      36.798  16.186-108.313  1.00  4.93           H
ATOM   1135  HB2 GLN S  72      35.893  15.144-107.197  1.00  4.93           H
ATOM   1136  CG  GLN S  72      35.495  14.752-109.284  1.00  4.93           C
ATOM   1137  HG1 GLN S  72      35.095  13.761-109.071  1.00  4.93           H
ATOM   1138  HG2 GLN S  72      36.051  14.703-110.212  1.00  4.93           H
ATOM   1139  CD  GLN S  72      34.343  15.706-109.527  1.00  4.93           C
ATOM   1140  OE1 GLN S  72      33.209  15.308-109.728  1.00  4.93           O
ATOM   1141  NE2 GLN S  72      34.574  17.000-109.563  1.00  4.93           N
ATOM   1142 1HE2 GLN S  72      35.505  17.369-109.480  1.00  4.93           H
ATOM   1143 2HE2 GLN S  72      33.767  17.567-109.746  1.00  4.93           H
ATOM   1144  C   GLN S  72      38.432  14.191-109.388  1.00  4.93           C
ATOM   1145  O   GLN S  72      38.278  13.260-110.182  1.00  4.93           O
ATOM   1146  N   GLY S  73      39.305  15.177-109.617  1.00  4.93           N
ATOM   1147  H   GLY S  73      39.367  15.945-108.958  1.00  4.93           H
ATOM   1148  CA  GLY S  73      40.199  15.146-110.781  1.00  4.93           C
ATOM   1149  HA1 GLY S  73      40.840  16.025-110.756  1.00  4.93           H
ATOM   1150  HA2 GLY S  73      39.604  15.174-111.693  1.00  4.93           H
ATOM   1151  C   GLY S  73      41.092  13.902-110.827  1.00  4.93           C
ATOM   1152  O   GLY S  73      41.175  13.227-111.858  1.00  4.93           O
ATOM   1153  N   TYR S  74      41.714  13.577-109.686  1.00  4.86           N
ATOM   1154  H   TYR S  74      41.580  14.180-108.882  1.00  4.86           H
ATOM   1155  CA  TYR S  74      42.567  12.394-109.538  1.00  4.86           C
ATOM   1156  HA  TYR S  74      43.405  12.470-110.231  1.00  4.86           H
ATOM   1157  CB  TYR S  74      43.120  12.271-108.108  1.00  4.86           C
ATOM   1158  HB1 TYR S  74      43.588  11.288-108.032  1.00  4.86           H
ATOM   1159  HB2 TYR S  74      42.287  12.269-107.408  1.00  4.86           H
ATOM   1160  CG  TYR S  74      44.155  13.274-107.611  1.00  4.86           C
ATOM   1161  CD1 TYR S  74      44.464  14.462-108.308  1.00  4.86           C
ATOM   1162  HD1 TYR S  74      43.965  14.714-109.232  1.00  4.86           H
ATOM   1163  CE1 TYR S  74      45.434  15.349-107.803  1.00  4.86           C
ATOM   1164  HE1 TYR S  74      45.673  16.261-108.333  1.00  4.86           H
ATOM   1165  CZ  TYR S  74      46.116  15.047-106.610  1.00  4.86           C
ATOM   1166  OH  TYR S  74      47.069  15.895-106.143  1.00  4.86           O
ATOM   1167  HH  TYR S  74      47.547  15.520-105.404  1.00  4.86           H
ATOM   1168  CE2 TYR S  74      45.811  13.861-105.906  1.00  4.86           C
ATOM   1169  HE2 TYR S  74      46.327  13.628-104.985  1.00  4.86           H
ATOM   1170  CD2 TYR S  74      44.830  12.985-106.407  1.00  4.86           C
ATOM   1171  HD2 TYR S  74      44.591  12.078-105.869  1.00  4.86           H
ATOM   1172  C   TYR S  74      41.814  11.117-109.892  1.00  4.86           C
ATOM   1173  O   TYR S  74      42.339  10.301-110.638  1.00  4.86           O
ATOM   1174  N   GLU S  75      40.599  10.938-109.374  1.00  4.77           N
ATOM   1175  H   GLU S  75      40.215  11.642-108.752  1.00  4.77           H
ATOM   1176  CA  GLU S  75      39.807   9.743-109.583  1.00  4.77           C
ATOM   1177  HA  GLU S  75      40.465   8.887-109.433  1.00  4.77           H
ATOM   1178  CB  GLU S  75      38.675   9.626-108.554  1.00  4.77           C
ATOM   1179  HB1 GLU S  75      37.902  10.370-108.755  1.00  4.77           H
ATOM   1180  HB2 GLU S  75      39.087   9.795-107.557  1.00  4.77           H
ATOM   1181  CG  GLU S  75      38.089   8.208-108.614  1.00  4.77           C
ATOM   1182  HG1 GLU S  75      38.913   7.490-108.594  1.00  4.77           H
ATOM   1183  HG2 GLU S  75      37.550   8.070-109.551  1.00  4.77           H
ATOM   1184  CD  GLU S  75      37.146   7.890-107.459  1.00  4.77           C
ATOM   1185  OE1 GLU S  75      36.343   8.753-107.041  1.00  4.77           O
ATOM   1186  OE2 GLU S  75      37.147   6.727-106.998  1.00  4.77           O
ATOM   1187  C   GLU S  75      39.292   9.635-111.011  1.00  4.77           C
ATOM   1188  O   GLU S  75      39.372   8.537-111.534  1.00  4.77           O
ATOM   1189  N   LEU S  76      38.863  10.710-111.691  1.00  5.01           N
ATOM   1190  H   LEU S  76      38.768  11.603-111.213  1.00  5.01           H
ATOM   1191  CA  LEU S  76      38.554  10.585-113.122  1.00  5.01           C
ATOM   1192  HA  LEU S  76      37.823   9.784-113.223  1.00  5.01           H
ATOM   1193  CB  LEU S  76      37.936  11.873-113.692  1.00  5.01           C
ATOM   1194  HB1 LEU S  76      38.652  12.688-113.580  1.00  5.01           H
ATOM   1195  HB2 LEU S  76      37.039  12.118-113.123  1.00  5.01           H
ATOM   1196  CG  LEU S  76      37.561  11.721-115.189  1.00  5.01           C
ATOM   1197  HG  LEU S  76      38.406  11.319-115.744  1.00  5.01           H
ATOM   1198  CD1 LEU S  76      36.359  10.796-115.398  1.00  5.01           C
ATOM   1199 1HD1 LEU S  76      36.113  10.739-116.457  1.00  5.01           H
ATOM   1200 2HD1 LEU S  76      36.592   9.788-115.055  1.00  5.01           H
ATOM   1201 3HD1 LEU S  76      35.495  11.169-114.850  1.00  5.01           H
ATOM   1202  CD2 LEU S  76      37.263  13.067-115.838  1.00  5.01           C
ATOM   1203 1HD2 LEU S  76      37.139  12.926-116.911  1.00  5.01           H
ATOM   1204 2HD2 LEU S  76      36.354  13.491-115.419  1.00  5.01           H
ATOM   1205 3HD2 LEU S  76      38.091  13.756-115.675  1.00  5.01           H
ATOM   1206  C   LEU S  76      39.782  10.174-113.942  1.00  5.01           C
ATOM   1207  O   LEU S  76      39.689   9.305-114.813  1.00  5.01           O
ATOM   1208  N   ILE S  77      40.937  10.799-113.697  1.00  5.07           N
ATOM   1209  H   ILE S  77      40.970  11.500-112.962  1.00  5.07           H
ATOM   1210  CA  ILE S  77      42.147  10.499-114.471  1.00  5.07           C
ATOM   1211  HA  ILE S  77      41.910  10.582-115.531  1.00  5.07           H
ATOM   1212  CB  ILE S  77      43.255  11.533-114.147  1.00  5.07           C
ATOM   1213  HB  ILE S  77      43.348  11.617-113.062  1.00  5.07           H
ATOM   1214  CG2 ILE S  77      44.624  11.113-114.717  1.00  5.07           C
ATOM   1215 1HG2 ILE S  77      45.377  11.873-114.514  1.00  5.07           H
ATOM   1216 2HG2 ILE S  77      44.967  10.195-114.237  1.00  5.07           H
ATOM   1217 3HG2 ILE S  77      44.556  10.946-115.792  1.00  5.07           H
ATOM   1218  CG1 ILE S  77      42.846  12.913-114.724  1.00  5.07           C
ATOM   1219 1HG1 ILE S  77      41.823  13.141-114.427  1.00  5.07           H
ATOM   1220 2HG1 ILE S  77      42.870  12.869-115.812  1.00  5.07           H
ATOM   1221  CD1 ILE S  77      43.721  14.081-114.255  1.00  5.07           C
ATOM   1222  HD1 ILE S  77      43.280  15.019-114.592  1.00  5.07           H
ATOM   1223  HD2 ILE S  77      43.778  14.091-113.166  1.00  5.07           H
ATOM   1224  HD3 ILE S  77      44.724  14.005-114.674  1.00  5.07           H
ATOM   1225  C   ILE S  77      42.599   9.052-114.252  1.00  5.07           C
ATOM   1226  O   ILE S  77      42.804   8.321-115.219  1.00  5.07           O
ATOM   1227  N   HIS S  78      42.717   8.621-112.999  1.00  4.95           N
ATOM   1228  H   HIS S  78      42.538   9.282-112.248  1.00  4.95           H
ATOM   1229  CA  HIS S  78      43.177   7.287-112.626  1.00  4.95           C
ATOM   1230  HA  HIS S  78      44.048   7.042-113.236  1.00  4.95           H
ATOM   1231  CB  HIS S  78      43.633   7.283-111.162  1.00  4.95           C
ATOM   1232  HB1 HIS S  78      43.940   6.274-110.889  1.00  4.95           H
ATOM   1233  HB2 HIS S  78      42.801   7.576-110.522  1.00  4.95           H
ATOM   1234  CG  HIS S  78      44.804   8.211-110.935  1.00  4.95           C
ATOM   1235  ND1 HIS S  78      45.766   8.537-111.893  1.00  4.95           N
ATOM   1236  CE1 HIS S  78      46.579   9.429-111.313  1.00  4.95           C
ATOM   1237  HE1 HIS S  78      47.420   9.897-111.802  1.00  4.95           H
ATOM   1238  NE2 HIS S  78      46.189   9.667-110.049  1.00  4.95           N
ATOM   1239  HE2 HIS S  78      46.640  10.311-109.417  1.00  4.95           H
ATOM   1240  CD2 HIS S  78      45.067   8.907-109.791  1.00  4.95           C
ATOM   1241  HD2 HIS S  78      44.480   8.885-108.885  1.00  4.95           H
ATOM   1242  C   HIS S  78      42.154   6.189-112.919  1.00  4.95           C
ATOM   1243  O   HIS S  78      42.535   5.053-113.182  1.00  4.95           O
ATOM   1244  N   ALA S  79      40.876   6.544-113.013  1.00  4.94           N
ATOM   1245  H   ALA S  79      40.602   7.455-112.658  1.00  4.94           H
ATOM   1246  CA  ALA S  79      39.822   5.722-113.582  1.00  4.94           C
ATOM   1247  HA  ALA S  79      39.838   4.739-113.111  1.00  4.94           H
ATOM   1248  CB  ALA S  79      38.467   6.377-113.293  1.00  4.94           C
ATOM   1249  HB1 ALA S  79      37.690   5.915-113.891  1.00  4.94           H
ATOM   1250  HB2 ALA S  79      38.223   6.288-112.235  1.00  4.94           H
ATOM   1251  HB3 ALA S  79      38.483   7.427-113.579  1.00  4.94           H
ATOM   1252  C   ALA S  79      39.968   5.522-115.087  1.00  4.94           C
ATOM   1253  O   ALA S  79      39.788   4.402-115.554  1.00  4.94           O
ATOM   1254  N   ARG S  80      40.288   6.557-115.873  1.00  4.98           N
ATOM   1255  H   ARG S  80      40.355   7.477-115.442  1.00  4.98           H
ATOM   1256  CA  ARG S  80      40.449   6.419-117.335  1.00  4.98           C
ATOM   1257  HA  ARG S  80      39.635   5.803-117.721  1.00  4.98           H
ATOM   1258  CB  ARG S  80      40.374   7.799-118.021  1.00  4.98           C
ATOM   1259  HB1 ARG S  80      40.743   7.711-119.045  1.00  4.98           H
ATOM   1260  HB2 ARG S  80      41.001   8.512-117.484  1.00  4.98           H
ATOM   1261  CG  ARG S  80      38.920   8.306-118.067  1.00  4.98           C
ATOM   1262  HG1 ARG S  80      38.516   8.303-117.055  1.00  4.98           H
ATOM   1263  HG2 ARG S  80      38.322   7.619-118.666  1.00  4.98           H
ATOM   1264  CD  ARG S  80      38.760   9.735-118.625  1.00  4.98           C
ATOM   1265  HD1 ARG S  80      39.537  10.363-118.188  1.00  4.98           H
ATOM   1266  HD2 ARG S  80      37.807  10.126-118.266  1.00  4.98           H
ATOM   1267  NE  ARG S  80      38.819   9.816-120.107  1.00  4.98           N
ATOM   1268  HE  ARG S  80      39.719   9.670-120.520  1.00  4.98           H
ATOM   1269  CZ  ARG S  80      37.835  10.195-120.920  1.00  4.98           C
ATOM   1270  NH1 ARG S  80      36.610  10.378-120.540  1.00  4.98           N
ATOM   1271 1HH1 ARG S  80      36.330   9.897-119.675  1.00  4.98           H
ATOM   1272 2HH1 ARG S  80      35.892  10.696-121.152  1.00  4.98           H
ATOM   1273  NH2 ARG S  80      38.075  10.447-122.180  1.00  4.98           N
ATOM   1274 1HH2 ARG S  80      38.988  10.285-122.559  1.00  4.98           H
ATOM   1275 2HH2 ARG S  80      37.310  10.694-122.784  1.00  4.98           H
ATOM   1276  C   ARG S  80      41.728   5.664-117.698  1.00  4.98           C
ATOM   1277  O   ARG S  80      41.716   4.747-118.522  1.00  4.98           O
ATOM   1278  N   TRP S  81      42.834   6.012-117.052  1.00  4.74           N
ATOM   1279  H   TRP S  81      42.783   6.782-116.392  1.00  4.74           H
ATOM   1280  CA  TRP S  81      44.112   5.330-117.226  1.00  4.74           C
ATOM   1281  HA  TRP S  81      44.322   5.221-118.288  1.00  4.74           H
ATOM   1282  CB  TRP S  81      45.230   6.205-116.638  1.00  4.74           C
ATOM   1283  HB1 TRP S  81      46.150   5.618-116.654  1.00  4.74           H
ATOM   1284  HB2 TRP S  81      45.000   6.403-115.589  1.00  4.74           H
ATOM   1285  CG  TRP S  81      45.539   7.525-117.320  1.00  4.74           C
ATOM   1286  CD1 TRP S  81      46.402   8.441-116.817  1.00  4.74           C
ATOM   1287  HD1 TRP S  81      46.931   8.331-115.877  1.00  4.74           H
ATOM   1288  NE1 TRP S  81      46.575   9.488-117.705  1.00  4.74           N
ATOM   1289  HE1 TRP S  81      47.268  10.225-117.592  1.00  4.74           H
ATOM   1290  CE2 TRP S  81      45.822   9.305-118.840  1.00  4.74           C
ATOM   1291  CZ2 TRP S  81      45.710  10.054-120.022  1.00  4.74           C
ATOM   1292  HZ2 TRP S  81      46.321  10.940-120.162  1.00  4.74           H
ATOM   1293  CH2 TRP S  81      44.837   9.618-121.029  1.00  4.74           C
ATOM   1294  HH2 TRP S  81      44.755  10.174-121.954  1.00  4.74           H
ATOM   1295  CZ3 TRP S  81      44.098   8.438-120.844  1.00  4.74           C
ATOM   1296  HZ3 TRP S  81      43.450   8.082-121.633  1.00  4.74           H
ATOM   1297  CE3 TRP S  81      44.236   7.681-119.663  1.00  4.74           C
ATOM   1298  HE3 TRP S  81      43.681   6.764-119.574  1.00  4.74           H
ATOM   1299  CD2 TRP S  81      45.111   8.081-118.618  1.00  4.74           C
ATOM   1300  C   TRP S  81      44.091   3.896-116.685  1.00  4.74           C
ATOM   1301  O   TRP S  81      44.738   3.036-117.279  1.00  4.74           O
ATOM   1302  N   ALA S  82      43.282   3.578-115.666  1.00  4.69           N
ATOM   1303  H   ALA S  82      42.846   4.310-115.121  1.00  4.69           H
ATOM   1304  CA  ALA S  82      43.018   2.191-115.280  1.00  4.69           C
ATOM   1305  HA  ALA S  82      43.957   1.638-115.344  1.00  4.69           H
ATOM   1306  CB  ALA S  82      42.564   2.125-113.820  1.00  4.69           C
ATOM   1307  HB1 ALA S  82      42.442   1.083-113.525  1.00  4.69           H
ATOM   1308  HB2 ALA S  82      43.312   2.583-113.175  1.00  4.69           H
ATOM   1309  HB3 ALA S  82      41.610   2.640-113.707  1.00  4.69           H
ATOM   1310  C   ALA S  82      42.007   1.453-116.168  1.00  4.69           C
ATOM   1311  O   ALA S  82      42.173   0.250-116.307  1.00  4.69           O
ATOM   1312  N   MET S  83      41.031   2.088-116.830  1.00  4.83           N
ATOM   1313  H   MET S  83      40.821   3.054-116.602  1.00  4.83           H
ATOM   1314  CA  MET S  83      40.265   1.424-117.898  1.00  4.83           C
ATOM   1315  HA  MET S  83      39.759   0.546-117.495  1.00  4.83           H
ATOM   1316  CB  MET S  83      39.217   2.349-118.538  1.00  4.83           C
ATOM   1317  HB1 MET S  83      38.913   1.907-119.488  1.00  4.83           H
ATOM   1318  HB2 MET S  83      39.658   3.319-118.757  1.00  4.83           H
ATOM   1319  CG  MET S  83      37.942   2.565-117.731  1.00  4.83           C
ATOM   1320  HG1 MET S  83      38.174   3.097-116.812  1.00  4.83           H
ATOM   1321  HG2 MET S  83      37.505   1.600-117.476  1.00  4.83           H
ATOM   1322  SD  MET S  83      36.744   3.523-118.697  1.00  4.83           S
ATOM   1323  CE  MET S  83      35.494   3.779-117.428  1.00  4.83           C
ATOM   1324  HE1 MET S  83      34.615   4.244-117.870  1.00  4.83           H
ATOM   1325  HE2 MET S  83      35.221   2.818-117.002  1.00  4.83           H
ATOM   1326  HE3 MET S  83      35.895   4.426-116.646  1.00  4.83           H
ATOM   1327  C   MET S  83      41.195   0.956-119.013  1.00  4.83           C
ATOM   1328  O   MET S  83      41.203  -0.230-119.353  1.00  4.83           O
ATOM   1329  N   LEU S  84      42.015   1.875-119.536  1.00  4.85           N
ATOM   1330  H   LEU S  84      41.955   2.832-119.205  1.00  4.85           H
ATOM   1331  CA  LEU S  84      42.973   1.539-120.590  1.00  4.85           C
ATOM   1332  HA  LEU S  84      42.429   1.055-121.400  1.00  4.85           H
ATOM   1333  CB  LEU S  84      43.649   2.819-121.129  1.00  4.85           C
ATOM   1334  HB1 LEU S  84      44.641   2.552-121.497  1.00  4.85           H
ATOM   1335  HB2 LEU S  84      43.800   3.521-120.308  1.00  4.85           H
ATOM   1336  CG  LEU S  84      42.931   3.541-122.287  1.00  4.85           C
ATOM   1337  HG  LEU S  84      43.541   4.405-122.552  1.00  4.85           H
ATOM   1338  CD1 LEU S  84      42.803   2.670-123.539  1.00  4.85           C
ATOM   1339 1HD1 LEU S  84      42.454   3.280-124.373  1.00  4.85           H
ATOM   1340 2HD1 LEU S  84      43.777   2.256-123.797  1.00  4.85           H
ATOM   1341 3HD1 LEU S  84      42.096   1.857-123.383  1.00  4.85           H
ATOM   1342  CD2 LEU S  84      41.541   4.059-121.922  1.00  4.85           C
ATOM   1343 1HD2 LEU S  84      41.129   4.624-122.757  1.00  4.85           H
ATOM   1344 2HD2 LEU S  84      40.875   3.229-121.691  1.00  4.85           H
ATOM   1345 3HD2 LEU S  84      41.613   4.717-121.059  1.00  4.85           H
ATOM   1346  C   LEU S  84      44.018   0.516-120.135  1.00  4.85           C
ATOM   1347  O   LEU S  84      44.386  -0.346-120.926  1.00  4.85           O
ATOM   1348  N   GLY S  85      44.465   0.546-118.877  1.00  4.73           N
ATOM   1349  H   GLY S  85      44.234   1.348-118.300  1.00  4.73           H
ATOM   1350  CA  GLY S  85      45.394  -0.452-118.346  1.00  4.73           C
ATOM   1351  HA1 GLY S  85      45.779  -0.092-117.392  1.00  4.73           H
ATOM   1352  HA2 GLY S  85      46.235  -0.565-119.031  1.00  4.73           H
ATOM   1353  C   GLY S  85      44.777  -1.829-118.112  1.00  4.73           C
ATOM   1354  O   GLY S  85      45.423  -2.833-118.384  1.00  4.73           O
ATOM   1355  N   ALA S  86      43.533  -1.908-117.641  1.00  4.78           N
ATOM   1356  H   ALA S  86      43.052  -1.051-117.386  1.00  4.78           H
ATOM   1357  CA  ALA S  86      42.830  -3.162-117.423  1.00  4.78           C
ATOM   1358  HA  ALA S  86      43.482  -3.814-116.845  1.00  4.78           H
ATOM   1359  CB  ALA S  86      41.563  -2.900-116.599  1.00  4.78           C
ATOM   1360  HB1 ALA S  86      41.038  -3.841-116.426  1.00  4.78           H
ATOM   1361  HB2 ALA S  86      41.833  -2.465-115.637  1.00  4.78           H
ATOM   1362  HB3 ALA S  86      40.902  -2.212-117.129  1.00  4.78           H
ATOM   1363  C   ALA S  86      42.532  -3.860-118.757  1.00  4.78           C
ATOM   1364  O   ALA S  86      42.979  -4.990-118.982  1.00  4.78           O
ATOM   1365  N   ALA S  87      41.877  -3.143-119.677  1.00  5.02           N
ATOM   1366  H   ALA S  87      41.594  -2.194-119.446  1.00  5.02           H
ATOM   1367  CA  ALA S  87      41.641  -3.624-121.036  1.00  5.02           C
ATOM   1368  HA  ALA S  87      41.030  -4.525-120.984  1.00  5.02           H
ATOM   1369  CB  ALA S  87      40.856  -2.550-121.797  1.00  5.02           C
ATOM   1370  HB1 ALA S  87      40.638  -2.898-122.806  1.00  5.02           H
ATOM   1371  HB2 ALA S  87      39.917  -2.341-121.283  1.00  5.02           H
ATOM   1372  HB3 ALA S  87      41.441  -1.629-121.858  1.00  5.02           H
ATOM   1373  C   ALA S  87      42.949  -3.991-121.758  1.00  5.02           C
ATOM   1374  O   ALA S  87      43.022  -5.016-122.434  1.00  5.02           O
ATOM   1375  N   GLY S  88      43.992  -3.187-121.553  1.00  5.17           N
ATOM   1376  H   GLY S  88      43.839  -2.325-121.041  1.00  5.17           H
ATOM   1377  CA  GLY S  88      45.337  -3.395-122.074  1.00  5.17           C
ATOM   1378  HA1 GLY S  88      45.926  -2.500-121.874  1.00  5.17           H
ATOM   1379  HA2 GLY S  88      45.284  -3.534-123.154  1.00  5.17           H
ATOM   1380  C   GLY S  88      46.093  -4.577-121.488  1.00  5.17           C
ATOM   1381  O   GLY S  88      46.987  -5.080-122.162  1.00  5.17           O
ATOM   1382  N   PHE S  89      45.740  -5.058-120.292  1.00  4.78           N
ATOM   1383  H   PHE S  89      45.067  -4.563-119.722  1.00  4.78           H
ATOM   1384  CA  PHE S  89      46.229  -6.362-119.886  1.00  4.78           C
ATOM   1385  HA  PHE S  89      47.254  -6.459-120.245  1.00  4.78           H
ATOM   1386  CB  PHE S  89      46.284  -6.563-118.372  1.00  4.78           C
ATOM   1387  HB1 PHE S  89      45.342  -6.243-117.925  1.00  4.78           H
ATOM   1388  HB2 PHE S  89      47.093  -5.969-117.947  1.00  4.78           H
ATOM   1389  CG  PHE S  89      46.522  -8.033-118.094  1.00  4.78           C
ATOM   1390  CD1 PHE S  89      47.569  -8.716-118.756  1.00  4.78           C
ATOM   1391  HD1 PHE S  89      48.246  -8.192-119.406  1.00  4.78           H
ATOM   1392  CE1 PHE S  89      47.660 -10.108-118.709  1.00  4.78           C
ATOM   1393  HE1 PHE S  89      48.439 -10.629-119.248  1.00  4.78           H
ATOM   1394  CZ  PHE S  89      46.656 -10.832-118.065  1.00  4.78           C
ATOM   1395  HZ  PHE S  89      46.696 -11.904-118.070  1.00  4.78           H
ATOM   1396  CE2 PHE S  89      45.581 -10.169-117.461  1.00  4.78           C
ATOM   1397  HE2 PHE S  89      44.770 -10.745-117.054  1.00  4.78           H
ATOM   1398  CD2 PHE S  89      45.529  -8.773-117.435  1.00  4.78           C
ATOM   1399  HD2 PHE S  89      44.679  -8.275-116.999  1.00  4.78           H
ATOM   1400  C   PHE S  89      45.425  -7.490-120.601  1.00  4.78           C
ATOM   1401  O   PHE S  89      45.931  -8.337-121.373  1.00  4.78           O
ATOM   1402  N   ILE S  90      44.125  -7.473-120.296  1.00  4.88           N
ATOM   1403  H   ILE S  90      43.784  -6.698-119.736  1.00  4.88           H
ATOM   1404  CA  ILE S  90      43.224  -8.599-120.531  1.00  4.88           C
ATOM   1405  HA  ILE S  90      43.620  -9.480-120.027  1.00  4.88           H
ATOM   1406  CB  ILE S  90      41.824  -8.261-119.949  1.00  4.88           C
ATOM   1407  HB  ILE S  90      41.553  -7.270-120.320  1.00  4.88           H
ATOM   1408  CG2 ILE S  90      40.710  -9.219-120.417  1.00  4.88           C
ATOM   1409 1HG2 ILE S  90      39.785  -9.008-119.881  1.00  4.88           H
ATOM   1410 2HG2 ILE S  90      40.518  -9.084-121.482  1.00  4.88           H
ATOM   1411 3HG2 ILE S  90      41.002 -10.255-120.246  1.00  4.88           H
ATOM   1412  CG1 ILE S  90      41.819  -8.175-118.405  1.00  4.88           C
ATOM   1413 1HG1 ILE S  90      40.889  -7.701-118.089  1.00  4.88           H
ATOM   1414 2HG1 ILE S  90      42.631  -7.526-118.081  1.00  4.88           H
ATOM   1415  CD1 ILE S  90      41.943  -9.515-117.668  1.00  4.88           C
ATOM   1416  HD1 ILE S  90      42.029  -9.341-116.596  1.00  4.88           H
ATOM   1417  HD2 ILE S  90      41.064 -10.135-117.847  1.00  4.88           H
ATOM   1418  HD3 ILE S  90      42.831 -10.041-118.003  1.00  4.88           H
ATOM   1419  C   ILE S  90      43.112  -8.949-122.014  1.00  4.88           C
ATOM   1420  O   ILE S  90      43.079 -10.127-122.356  1.00  4.88           O
ATOM   1421  N   ILE S  91      43.019  -7.948-122.893  1.00  4.94           N
ATOM   1422  H   ILE S  91      43.102  -6.992-122.564  1.00  4.94           H
ATOM   1423  CA  ILE S  91      42.759  -8.185-124.314  1.00  4.94           C
ATOM   1424  HA  ILE S  91      41.972  -8.939-124.371  1.00  4.94           H
ATOM   1425  CB  ILE S  91      42.176  -6.923-125.001  1.00  4.94           C
ATOM   1426  HB  ILE S  91      42.836  -6.076-124.827  1.00  4.94           H
ATOM   1427  CG2 ILE S  91      42.044  -7.126-126.520  1.00  4.94           C
ATOM   1428 1HG2 ILE S  91      41.624  -6.242-126.995  1.00  4.94           H
ATOM   1429 2HG2 ILE S  91      43.027  -7.287-126.963  1.00  4.94           H
ATOM   1430 3HG2 ILE S  91      41.410  -7.989-126.727  1.00  4.94           H
ATOM   1431  CG1 ILE S  91      40.797  -6.588-124.378  1.00  4.94           C
ATOM   1432 1HG1 ILE S  91      40.893  -6.520-123.295  1.00  4.94           H
ATOM   1433 2HG1 ILE S  91      40.093  -7.391-124.599  1.00  4.94           H
ATOM   1434  CD1 ILE S  91      40.198  -5.257-124.854  1.00  4.94           C
ATOM   1435  HD1 ILE S  91      39.321  -5.024-124.251  1.00  4.94           H
ATOM   1436  HD2 ILE S  91      40.930  -4.459-124.737  1.00  4.94           H
ATOM   1437  HD3 ILE S  91      39.893  -5.324-125.897  1.00  4.94           H
ATOM   1438  C   ILE S  91      43.960  -8.825-125.025  1.00  4.94           C
ATOM   1439  O   ILE S  91      43.765  -9.880-125.643  1.00  4.94           O
ATOM   1440  N   PRO S  92      45.191  -8.277-124.917  1.00  4.97           N
ATOM   1441  CD  PRO S  92      45.550  -6.930-124.487  1.00  4.97           C
ATOM   1442  HD1 PRO S  92      45.512  -6.863-123.402  1.00  4.97           H
ATOM   1443  HD2 PRO S  92      44.913  -6.172-124.937  1.00  4.97           H
ATOM   1444  CG  PRO S  92      46.986  -6.715-124.974  1.00  4.97           C
ATOM   1445  HG1 PRO S  92      47.538  -6.000-124.369  1.00  4.97           H
ATOM   1446  HG2 PRO S  92      46.974  -6.396-126.018  1.00  4.97           H
ATOM   1447  CB  PRO S  92      47.578  -8.113-124.877  1.00  4.97           C
ATOM   1448  HB1 PRO S  92      47.828  -8.331-123.837  1.00  4.97           H
ATOM   1449  HB2 PRO S  92      48.451  -8.232-125.519  1.00  4.97           H
ATOM   1450  CA  PRO S  92      46.398  -8.963-125.351  1.00  4.97           C
ATOM   1451  HA  PRO S  92      46.401  -8.961-126.442  1.00  4.97           H
ATOM   1452  C   PRO S  92      46.511 -10.425-124.907  1.00  4.97           C
ATOM   1453  O   PRO S  92      46.601 -11.327-125.762  1.00  4.97           O
ATOM   1454  N   GLU S  93      46.459 -10.676-123.587  1.00  4.94           N
ATOM   1455  H   GLU S  93      46.383  -9.926-122.902  1.00  4.94           H
ATOM   1456  CA  GLU S  93      46.686 -12.069-123.159  1.00  4.94           C
ATOM   1457  HA  GLU S  93      47.610 -12.419-123.619  1.00  4.94           H
ATOM   1458  CB  GLU S  93      46.880 -12.157-121.643  1.00  4.94           C
ATOM   1459  HB1 GLU S  93      45.977 -11.822-121.133  1.00  4.94           H
ATOM   1460  HB2 GLU S  93      47.703 -11.495-121.372  1.00  4.94           H
ATOM   1461  CG  GLU S  93      47.219 -13.597-121.227  1.00  4.94           C
ATOM   1462  HG1 GLU S  93      48.044 -13.967-121.841  1.00  4.94           H
ATOM   1463  HG2 GLU S  93      46.358 -14.250-121.387  1.00  4.94           H
ATOM   1464  CD  GLU S  93      47.630 -13.641-119.761  1.00  4.94           C
ATOM   1465  OE1 GLU S  93      46.847 -14.130-118.914  1.00  4.94           O
ATOM   1466  OE2 GLU S  93      48.714 -13.105-119.468  1.00  4.94           O
ATOM   1467  C   GLU S  93      45.579 -13.018-123.619  1.00  4.94           C
ATOM   1468  O   GLU S  93      45.873 -14.102-124.139  1.00  4.94           O
ATOM   1469  N   ALA S  94      44.317 -12.584-123.519  1.00  5.00           N
ATOM   1470  H   ALA S  94      44.140 -11.662-123.133  1.00  5.00           H
ATOM   1471  CA  ALA S  94      43.182 -13.343-124.021  1.00  5.00           C
ATOM   1472  HA  ALA S  94      43.106 -14.263-123.442  1.00  5.00           H
ATOM   1473  CB  ALA S  94      41.887 -12.546-123.830  1.00  5.00           C
ATOM   1474  HB1 ALA S  94      41.044 -13.133-124.189  1.00  5.00           H
ATOM   1475  HB2 ALA S  94      41.735 -12.327-122.772  1.00  5.00           H
ATOM   1476  HB3 ALA S  94      41.937 -11.611-124.389  1.00  5.00           H
ATOM   1477  C   ALA S  94      43.379 -13.763-125.486  1.00  5.00           C
ATOM   1478  O   ALA S  94      43.275 -14.949-125.807  1.00  5.00           O
ATOM   1479  N   PHE S  95      43.769 -12.826-126.357  1.00  5.13           N
ATOM   1480  H   PHE S  95      43.915 -11.874-126.032  1.00  5.13           H
ATOM   1481  CA  PHE S  95      44.075 -13.160-127.746  1.00  5.13           C
ATOM   1482  HA  PHE S  95      43.190 -13.630-128.166  1.00  5.13           H
ATOM   1483  CB  PHE S  95      44.365 -11.888-128.555  1.00  5.13           C
ATOM   1484  HB1 PHE S  95      45.022 -12.145-129.380  1.00  5.13           H
ATOM   1485  HB2 PHE S  95      44.892 -11.162-127.935  1.00  5.13           H
ATOM   1486  CG  PHE S  95      43.128 -11.267-129.172  1.00  5.13           C
ATOM   1487  CD1 PHE S  95      42.386 -12.001-130.117  1.00  5.13           C
ATOM   1488  HD1 PHE S  95      42.705 -12.995-130.406  1.00  5.13           H
ATOM   1489  CE1 PHE S  95      41.229 -11.451-130.690  1.00  5.13           C
ATOM   1490  HE1 PHE S  95      40.655 -12.023-131.405  1.00  5.13           H
ATOM   1491  CZ  PHE S  95      40.823 -10.153-130.341  1.00  5.13           C
ATOM   1492  HZ  PHE S  95      39.935  -9.725-130.785  1.00  5.13           H
ATOM   1493  CE2 PHE S  95      41.577  -9.406-129.419  1.00  5.13           C
ATOM   1494  HE2 PHE S  95      41.271  -8.404-129.157  1.00  5.13           H
ATOM   1495  CD2 PHE S  95      42.726  -9.963-128.831  1.00  5.13           C
ATOM   1496  HD2 PHE S  95      43.301  -9.391-128.118  1.00  5.13           H
ATOM   1497  C   PHE S  95      45.184 -14.208-127.912  1.00  5.13           C
ATOM   1498  O   PHE S  95      45.009 -15.155-128.697  1.00  5.13           O
ATOM   1499  N   ASN S  96      46.275 -14.126-127.138  1.00  5.19           N
ATOM   1500  H   ASN S  96      46.376 -13.379-126.455  1.00  5.19           H
ATOM   1501  CA  ASN S  96      47.266 -15.216-127.202  1.00  5.19           C
ATOM   1502  HA  ASN S  96      47.581 -15.328-128.237  1.00  5.19           H
ATOM   1503  CB  ASN S  96      48.520 -14.877-126.372  1.00  5.19           C
ATOM   1504  HB1 ASN S  96      49.011 -15.807-126.090  1.00  5.19           H
ATOM   1505  HB2 ASN S  96      48.244 -14.349-125.460  1.00  5.19           H
ATOM   1506  CG  ASN S  96      49.522 -14.038-127.151  1.00  5.19           C
ATOM   1507  OD1 ASN S  96      49.180 -13.139-127.896  1.00  5.19           O
ATOM   1508  ND2 ASN S  96      50.805 -14.304-127.011  1.00  5.19           N
ATOM   1509 1HD2 ASN S  96      51.098 -15.051-126.409  1.00  5.19           H
ATOM   1510 2HD2 ASN S  96      51.480 -13.661-127.409  1.00  5.19           H
ATOM   1511  C   ASN S  96      46.671 -16.576-126.812  1.00  5.19           C
ATOM   1512  O   ASN S  96      46.933 -17.574-127.481  1.00  5.19           O
ATOM   1513  N   LYS S  97      45.786 -16.616-125.810  1.00  5.31           N
ATOM   1514  H   LYS S  97      45.555 -15.746-125.334  1.00  5.31           H
ATOM   1515  CA  LYS S  97      45.094 -17.850-125.398  1.00  5.31           C
ATOM   1516  HA  LYS S  97      45.824 -18.659-125.396  1.00  5.31           H
ATOM   1517  CB  LYS S  97      44.559 -17.682-123.958  1.00  5.31           C
ATOM   1518  HB1 LYS S  97      44.015 -18.583-123.677  1.00  5.31           H
ATOM   1519  HB2 LYS S  97      43.868 -16.838-123.923  1.00  5.31           H
ATOM   1520  CG  LYS S  97      45.701 -17.452-122.943  1.00  5.31           C
ATOM   1521  HG1 LYS S  97      46.245 -16.550-123.218  1.00  5.31           H
ATOM   1522  HG2 LYS S  97      46.404 -18.284-123.002  1.00  5.31           H
ATOM   1523  CD  LYS S  97      45.236 -17.275-121.486  1.00  5.31           C
ATOM   1524  HD1 LYS S  97      44.494 -16.477-121.454  1.00  5.31           H
ATOM   1525  HD2 LYS S  97      46.088 -16.940-120.890  1.00  5.31           H
ATOM   1526  CE  LYS S  97      44.648 -18.532-120.825  1.00  5.31           C
ATOM   1527  HE1 LYS S  97      43.750 -18.841-121.363  1.00  5.31           H
ATOM   1528  HE2 LYS S  97      44.352 -18.262-119.805  1.00  5.31           H
ATOM   1529  NZ  LYS S  97      45.632 -19.641-120.775  1.00  5.31           N
ATOM   1530  HZ1 LYS S  97      45.351 -20.397-120.159  1.00  5.31           H
ATOM   1531  HZ2 LYS S  97      45.868 -19.984-121.693  1.00  5.31           H
ATOM   1532  HZ3 LYS S  97      46.511 -19.329-120.353  1.00  5.31           H
ATOM   1533  C   LYS S  97      44.001 -18.310-126.376  1.00  5.31           C
ATOM   1534  O   LYS S  97      43.523 -19.431-126.223  1.00  5.31           O
ATOM   1535  N   TYR S  98      43.645 -17.514-127.390  1.00  5.61           N
ATOM   1536  H   TYR S  98      43.969 -16.555-127.372  1.00  5.61           H
ATOM   1537  CA  TYR S  98      42.852 -17.964-128.552  1.00  5.61           C
ATOM   1538  HA  TYR S  98      42.240 -18.819-128.266  1.00  5.61           H
ATOM   1539  CB  TYR S  98      41.911 -16.831-129.008  1.00  5.61           C
ATOM   1540  HB1 TYR S  98      41.241 -17.232-129.769  1.00  5.61           H
ATOM   1541  HB2 TYR S  98      42.523 -16.067-129.490  1.00  5.61           H
ATOM   1542  CG  TYR S  98      41.052 -16.146-127.950  1.00  5.61           C
ATOM   1543  CD1 TYR S  98      40.515 -16.858-126.856  1.00  5.61           C
ATOM   1544  HD1 TYR S  98      40.710 -17.917-126.747  1.00  5.61           H
ATOM   1545  CE1 TYR S  98      39.721 -16.193-125.901  1.00  5.61           C
ATOM   1546  HE1 TYR S  98      39.302 -16.732-125.063  1.00  5.61           H
ATOM   1547  CZ  TYR S  98      39.460 -14.812-126.031  1.00  5.61           C
ATOM   1548  OH  TYR S  98      38.697 -14.172-125.106  1.00  5.61           O
ATOM   1549  HH  TYR S  98      38.602 -13.240-125.308  1.00  5.61           H
ATOM   1550  CE2 TYR S  98      39.989 -14.099-127.126  1.00  5.61           C
ATOM   1551  HE2 TYR S  98      39.795 -13.042-127.233  1.00  5.61           H
ATOM   1552  CD2 TYR S  98      40.768 -14.772-128.085  1.00  5.61           C
ATOM   1553  HD2 TYR S  98      41.155 -14.229-128.934  1.00  5.61           H
ATOM   1554  C   TYR S  98      43.718 -18.412-129.744  1.00  5.61           C
ATOM   1555  O   TYR S  98      43.203 -19.079-130.639  1.00  5.61           O
ATOM   1556  N   GLY S  99      45.010 -18.054-129.762  1.00  5.54           N
ATOM   1557  H   GLY S  99      45.375 -17.531-128.979  1.00  5.54           H
ATOM   1558  CA  GLY S  99      45.972 -18.497-130.788  1.00  5.54           C
ATOM   1559  HA1 GLY S  99      45.480 -19.133-131.524  1.00  5.54           H
ATOM   1560  HA2 GLY S  99      46.749 -19.085-130.298  1.00  5.54           H
ATOM   1561  C   GLY S  99      46.664 -17.365-131.544  1.00  5.54           C
ATOM   1562  O   GLY S  99      47.477 -17.628-132.431  1.00  5.54           O
ATOM   1563  N   ALA S 100      46.350 -16.107-131.227  1.00  5.60           N
ATOM   1564  H   ALA S 100      45.709 -15.937-130.462  1.00  5.60           H
ATOM   1565  CA  ALA S 100      47.082 -14.981-131.778  1.00  5.60           C
ATOM   1566  HA  ALA S 100      47.102 -15.086-132.865  1.00  5.60           H
ATOM   1567  CB  ALA S 100      46.350 -13.686-131.431  1.00  5.60           C
ATOM   1568  HB1 ALA S 100      46.773 -12.857-131.999  1.00  5.60           H
ATOM   1569  HB2 ALA S 100      45.290 -13.771-131.675  1.00  5.60           H
ATOM   1570  HB3 ALA S 100      46.469 -13.486-130.368  1.00  5.60           H
ATOM   1571  C   ALA S 100      48.540 -14.957-131.273  1.00  5.60           C
ATOM   1572  O   ALA S 100      48.861 -15.513-130.221  1.00  5.60           O
ATOM   1573  N   ASN S 101      49.414 -14.221-131.963  1.00  5.63           N
ATOM   1574  H   ASN S 101      49.109 -13.788-132.820  1.00  5.63           H
ATOM   1575  CA  ASN S 101      50.722 -13.860-131.422  1.00  5.63           C
ATOM   1576  HA  ASN S 101      50.824 -14.297-130.426  1.00  5.63           H
ATOM   1577  CB  ASN S 101      51.885 -14.449-132.242  1.00  5.63           C
ATOM   1578  HB1 ASN S 101      51.993 -13.916-133.185  1.00  5.63           H
ATOM   1579  HB2 ASN S 101      51.660 -15.492-132.464  1.00  5.63           H
ATOM   1580  CG  ASN S 101      53.204 -14.375-131.473  1.00  5.63           C
ATOM   1581  OD1 ASN S 101      53.653 -13.334-131.023  1.00  5.63           O
ATOM   1582  ND2 ASN S 101      53.857 -15.494-131.251  1.00  5.63           N
ATOM   1583 1HD2 ASN S 101      53.497 -16.376-131.567  1.00  5.63           H
ATOM   1584 2HD2 ASN S 101      54.707 -15.411-130.721  1.00  5.63           H
ATOM   1585  C   ASN S 101      50.803 -12.342-131.168  1.00  5.63           C
ATOM   1586  O   ASN S 101      51.536 -11.623-131.841  1.00  5.63           O
ATOM   1587  N   CYS S 102      50.002 -11.818-130.237  1.00  5.69           N
ATOM   1588  H   CYS S 102      49.472 -12.452-129.643  1.00  5.69           H
ATOM   1589  CA  CYS S 102      49.929 -10.392-129.870  1.00  5.69           C
ATOM   1590  HA  CYS S 102      49.955  -9.799-130.779  1.00  5.69           H
ATOM   1591  CB  CYS S 102      48.588 -10.144-129.156  1.00  5.69           C
ATOM   1592  HB1 CYS S 102      48.531  -9.105-128.825  1.00  5.69           H
ATOM   1593  HB2 CYS S 102      48.519 -10.780-128.271  1.00  5.69           H
ATOM   1594  SG  CYS S 102      47.206 -10.478-130.276  1.00  5.69           S
ATOM   1595  HG  CYS S 102      46.240 -10.412-129.351  1.00  5.69           H
ATOM   1596  C   CYS S 102      51.098  -9.895-128.998  1.00  5.69           C
ATOM   1597  O   CYS S 102      50.937  -9.043-128.126  1.00  5.69           O
ATOM   1598  N   GLY S 103      52.265 -10.483-129.228  1.00  5.66           N
ATOM   1599  H   GLY S 103      52.302 -11.123-130.010  1.00  5.66           H
ATOM   1600  CA  GLY S 103      53.466 -10.370-128.438  1.00  5.66           C
ATOM   1601  HA1 GLY S 103      53.261  -9.838-127.508  1.00  5.66           H
ATOM   1602  HA2 GLY S 103      54.207  -9.808-129.001  1.00  5.66           H
ATOM   1603  C   GLY S 103      53.937 -11.778-128.096  1.00  5.66           C
ATOM   1604  O   GLY S 103      53.125 -12.577-127.613  1.00  5.66           O
ATOM   1605  N   PRO S 104      55.232 -12.095-128.283  1.00  5.72           N
ATOM   1606  CD  PRO S 104      56.217 -11.331-129.040  1.00  5.72           C
ATOM   1607  HD1 PRO S 104      56.609 -10.522-128.424  1.00  5.72           H
ATOM   1608  HD2 PRO S 104      55.794 -10.936-129.963  1.00  5.72           H
ATOM   1609  CG  PRO S 104      57.337 -12.311-129.378  1.00  5.72           C
ATOM   1610  HG1 PRO S 104      58.305 -11.812-129.444  1.00  5.72           H
ATOM   1611  HG2 PRO S 104      57.103 -12.820-130.315  1.00  5.72           H
ATOM   1612  CB  PRO S 104      57.287 -13.310-128.226  1.00  5.72           C
ATOM   1613  HB1 PRO S 104      57.853 -12.921-127.381  1.00  5.72           H
ATOM   1614  HB2 PRO S 104      57.673 -14.287-128.521  1.00  5.72           H
ATOM   1615  CA  PRO S 104      55.795 -13.378-127.879  1.00  5.72           C
ATOM   1616  HA  PRO S 104      55.332 -14.147-128.498  1.00  5.72           H
ATOM   1617  C   PRO S 104      55.576 -13.777-126.412  1.00  5.72           C
ATOM   1618  O   PRO S 104      55.733 -14.943-126.069  1.00  5.72           O
ATOM   1619  N   GLU S 105      55.219 -12.822-125.553  1.00  5.64           N
ATOM   1620  H   GLU S 105      55.117 -11.890-125.917  1.00  5.64           H
ATOM   1621  CA  GLU S 105      55.002 -13.004-124.121  1.00  5.64           C
ATOM   1622  HA  GLU S 105      54.606 -14.008-123.954  1.00  5.64           H
ATOM   1623  CB  GLU S 105      56.367 -12.902-123.416  1.00  5.64           C
ATOM   1624  HB1 GLU S 105      56.783 -11.907-123.578  1.00  5.64           H
ATOM   1625  HB2 GLU S 105      57.048 -13.629-123.861  1.00  5.64           H
ATOM   1626  CG  GLU S 105      56.317 -13.159-121.916  1.00  5.64           C
ATOM   1627  HG1 GLU S 105      55.795 -12.335-121.437  1.00  5.64           H
ATOM   1628  HG2 GLU S 105      57.340 -13.161-121.534  1.00  5.64           H
ATOM   1629  CD  GLU S 105      55.629 -14.472-121.542  1.00  5.64           C
ATOM   1630  OE1 GLU S 105      56.346 -15.455-121.256  1.00  5.64           O
ATOM   1631  OE2 GLU S 105      54.397 -14.463-121.324  1.00  5.64           O
ATOM   1632  C   GLU S 105      53.942 -12.001-123.614  1.00  5.64           C
ATOM   1633  O   GLU S 105      54.243 -11.022-122.932  1.00  5.64           O
ATOM   1634  N   ALA S 106      52.693 -12.206-124.050  1.00  5.66           N
ATOM   1635  H   ALA S 106      52.536 -12.998-124.655  1.00  5.66           H
ATOM   1636  CA  ALA S 106      51.542 -11.319-123.811  1.00  5.66           C
ATOM   1637  HA  ALA S 106      51.792 -10.353-124.250  1.00  5.66           H
ATOM   1638  CB  ALA S 106      50.334 -11.860-124.580  1.00  5.66           C
ATOM   1639  HB1 ALA S 106      50.064 -12.851-124.213  1.00  5.66           H
ATOM   1640  HB2 ALA S 106      49.490 -11.184-124.446  1.00  5.66           H
ATOM   1641  HB3 ALA S 106      50.572 -11.903-125.643  1.00  5.66           H
ATOM   1642  C   ALA S 106      51.186 -11.012-122.339  1.00  5.66           C
ATOM   1643  O   ALA S 106      50.423 -10.083-122.074  1.00  5.66           O
ATOM   1644  N   VAL S 107      51.734 -11.745-121.368  1.00  5.49           N
ATOM   1645  H   VAL S 107      52.397 -12.463-121.625  1.00  5.49           H
ATOM   1646  CA  VAL S 107      51.526 -11.486-119.935  1.00  5.49           C
ATOM   1647  HA  VAL S 107      50.461 -11.523-119.725  1.00  5.49           H
ATOM   1648  CB  VAL S 107      52.236 -12.569-119.086  1.00  5.49           C
ATOM   1649  HB  VAL S 107      53.301 -12.501-119.294  1.00  5.49           H
ATOM   1650  CG1 VAL S 107      52.041 -12.343-117.578  1.00  5.49           C
ATOM   1651 1HG1 VAL S 107      52.453 -13.179-117.012  1.00  5.49           H
ATOM   1652 2HG1 VAL S 107      52.543 -11.431-117.256  1.00  5.49           H
ATOM   1653 3HG1 VAL S 107      50.977 -12.261-117.368  1.00  5.49           H
ATOM   1654  CG2 VAL S 107      51.815 -14.009-119.404  1.00  5.49           C
ATOM   1655 1HG2 VAL S 107      51.892 -14.214-120.471  1.00  5.49           H
ATOM   1656 2HG2 VAL S 107      52.455 -14.711-118.877  1.00  5.49           H
ATOM   1657 3HG2 VAL S 107      50.793 -14.190-119.085  1.00  5.49           H
ATOM   1658  C   VAL S 107      52.053 -10.117-119.526  1.00  5.49           C
ATOM   1659  O   VAL S 107      53.260  -9.930-119.590  1.00  5.49           O
ATOM   1660  N   TRP S 108      51.221  -9.182-119.042  1.00  5.43           N
ATOM   1661  H   TRP S 108      50.235  -9.393-119.055  1.00  5.43           H
ATOM   1662  CA  TRP S 108      51.641  -7.783-118.781  1.00  5.43           C
ATOM   1663  HA  TRP S 108      51.781  -7.314-119.756  1.00  5.43           H
ATOM   1664  CB  TRP S 108      50.577  -6.957-118.041  1.00  5.43           C
ATOM   1665  HB1 TRP S 108      49.640  -6.980-118.576  1.00  5.43           H
ATOM   1666  HB2 TRP S 108      50.898  -5.915-118.091  1.00  5.43           H
ATOM   1667  CG  TRP S 108      50.346  -7.268-116.589  1.00  5.43           C
ATOM   1668  CD1 TRP S 108      49.651  -8.312-116.076  1.00  5.43           C
ATOM   1669  HD1 TRP S 108      49.142  -9.069-116.662  1.00  5.43           H
ATOM   1670  NE1 TRP S 108      49.700  -8.269-114.694  1.00  5.43           N
ATOM   1671  HE1 TRP S 108      49.269  -8.956-114.089  1.00  5.43           H
ATOM   1672  CE2 TRP S 108      50.422  -7.186-114.248  1.00  5.43           C
ATOM   1673  CZ2 TRP S 108      50.755  -6.717-112.972  1.00  5.43           C
ATOM   1674  HZ2 TRP S 108      50.412  -7.237-112.097  1.00  5.43           H
ATOM   1675  CH2 TRP S 108      51.551  -5.568-112.850  1.00  5.43           C
ATOM   1676  HH2 TRP S 108      51.817  -5.195-111.872  1.00  5.43           H
ATOM   1677  CZ3 TRP S 108      52.021  -4.916-114.002  1.00  5.43           C
ATOM   1678  HZ3 TRP S 108      52.648  -4.041-113.903  1.00  5.43           H
ATOM   1679  CE3 TRP S 108      51.684  -5.396-115.282  1.00  5.43           C
ATOM   1680  HE3 TRP S 108      52.057  -4.892-116.162  1.00  5.43           H
ATOM   1681  CD2 TRP S 108      50.862  -6.534-115.438  1.00  5.43           C
ATOM   1682  C   TRP S 108      52.983  -7.657-118.059  1.00  5.43           C
ATOM   1683  O   TRP S 108      53.904  -7.047-118.584  1.00  5.43           O
ATOM   1684  N   PHE S 109      53.125  -8.324-116.918  1.00  5.57           N
ATOM   1685  H   PHE S 109      52.298  -8.777-116.557  1.00  5.57           H
ATOM   1686  CA  PHE S 109      54.306  -8.293-116.059  1.00  5.57           C
ATOM   1687  HA  PHE S 109      54.519  -7.254-115.799  1.00  5.57           H
ATOM   1688  CB  PHE S 109      53.906  -9.056-114.783  1.00  5.57           C
ATOM   1689  HB1 PHE S 109      53.879 -10.125-115.002  1.00  5.57           H
ATOM   1690  HB2 PHE S 109      52.892  -8.767-114.502  1.00  5.57           H
ATOM   1691  CG  PHE S 109      54.776  -8.825-113.563  1.00  5.57           C
ATOM   1692  CD1 PHE S 109      54.554  -7.693-112.758  1.00  5.57           C
ATOM   1693  HD1 PHE S 109      53.799  -6.976-113.038  1.00  5.57           H
ATOM   1694  CE1 PHE S 109      55.302  -7.499-111.585  1.00  5.57           C
ATOM   1695  HE1 PHE S 109      55.120  -6.632-110.967  1.00  5.57           H
ATOM   1696  CZ  PHE S 109      56.284  -8.436-111.217  1.00  5.57           C
ATOM   1697  HZ  PHE S 109      56.861  -8.287-110.316  1.00  5.57           H
ATOM   1698  CE2 PHE S 109      56.516  -9.563-112.025  1.00  5.57           C
ATOM   1699  HE2 PHE S 109      57.271 -10.283-111.744  1.00  5.57           H
ATOM   1700  CD2 PHE S 109      55.762  -9.759-113.196  1.00  5.57           C
ATOM   1701  HD2 PHE S 109      55.945 -10.624-113.818  1.00  5.57           H
ATOM   1702  C   PHE S 109      55.591  -8.885-116.670  1.00  5.57           C
ATOM   1703  O   PHE S 109      56.673  -8.763-116.098  1.00  5.57           O
ATOM   1704  N   LYS S 110      55.475  -9.539-117.832  1.00  5.43           N
ATOM   1705  H   LYS S 110      54.549  -9.588-118.243  1.00  5.43           H
ATOM   1706  CA  LYS S 110      56.600 -10.022-118.638  1.00  5.43           C
ATOM   1707  HA  LYS S 110      57.529  -9.851-118.093  1.00  5.43           H
ATOM   1708  CB  LYS S 110      56.468 -11.532-118.877  1.00  5.43           C
ATOM   1709  HB1 LYS S 110      57.252 -11.828-119.574  1.00  5.43           H
ATOM   1710  HB2 LYS S 110      55.497 -11.730-119.329  1.00  5.43           H
ATOM   1711  CG  LYS S 110      56.625 -12.377-117.599  1.00  5.43           C
ATOM   1712  HG1 LYS S 110      55.826 -12.140-116.894  1.00  5.43           H
ATOM   1713  HG2 LYS S 110      57.579 -12.123-117.135  1.00  5.43           H
ATOM   1714  CD  LYS S 110      56.615 -13.890-117.890  1.00  5.43           C
ATOM   1715  HD1 LYS S 110      56.952 -14.421-116.999  1.00  5.43           H
ATOM   1716  HD2 LYS S 110      57.315 -14.098-118.702  1.00  5.43           H
ATOM   1717  CE  LYS S 110      55.215 -14.386-118.269  1.00  5.43           C
ATOM   1718  HE1 LYS S 110      54.816 -13.721-119.039  1.00  5.43           H
ATOM   1719  HE2 LYS S 110      54.557 -14.327-117.398  1.00  5.43           H
ATOM   1720  NZ  LYS S 110      55.228 -15.758-118.830  1.00  5.43           N
ATOM   1721  HZ1 LYS S 110      55.849 -15.780-119.648  1.00  5.43           H
ATOM   1722  HZ2 LYS S 110      55.504 -16.462-118.167  1.00  5.43           H
ATOM   1723  HZ3 LYS S 110      54.332 -15.971-119.254  1.00  5.43           H
ATOM   1724  C   LYS S 110      56.756  -9.233-119.944  1.00  5.43           C
ATOM   1725  O   LYS S 110      57.865  -9.072-120.450  1.00  5.43           O
ATOM   1726  N   THR S 111      55.683  -8.643-120.457  1.00  5.40           N
ATOM   1727  H   THR S 111      54.805  -8.794-119.978  1.00  5.40           H
ATOM   1728  CA  THR S 111      55.718  -7.570-121.442  1.00  5.40           C
ATOM   1729  HA  THR S 111      56.275  -7.925-122.307  1.00  5.40           H
ATOM   1730  CB  THR S 111      54.298  -7.231-121.923  1.00  5.40           C
ATOM   1731  HB  THR S 111      53.607  -7.205-121.082  1.00  5.40           H
ATOM   1732  CG2 THR S 111      54.189  -5.916-122.699  1.00  5.40           C
ATOM   1733 1HG2 THR S 111      53.170  -5.809-123.075  1.00  5.40           H
ATOM   1734 2HG2 THR S 111      54.399  -5.074-122.039  1.00  5.40           H
ATOM   1735 3HG2 THR S 111      54.879  -5.918-123.541  1.00  5.40           H
ATOM   1736  OG1 THR S 111      53.891  -8.217-122.845  1.00  5.40           O
ATOM   1737  HG1 THR S 111      53.958  -9.099-122.443  1.00  5.40           H
ATOM   1738  C   THR S 111      56.475  -6.373-120.860  1.00  5.40           C
ATOM   1739  O   THR S 111      56.435  -6.087-119.667  1.00  5.40           O
ATOM   1740  N   GLY S 112      57.294  -5.741-121.696  1.00  5.42           N
ATOM   1741  H   GLY S 112      57.250  -5.978-122.674  1.00  5.42           H
ATOM   1742  CA  GLY S 112      58.420  -4.931-121.229  1.00  5.42           C
ATOM   1743  HA1 GLY S 112      58.365  -4.750-120.155  1.00  5.42           H
ATOM   1744  HA2 GLY S 112      58.417  -3.968-121.739  1.00  5.42           H
ATOM   1745  C   GLY S 112      59.737  -5.646-121.532  1.00  5.42           C
ATOM   1746  O   GLY S 112      60.559  -5.107-122.272  1.00  5.42           O
ATOM   1747  N   ALA S 113      59.874  -6.913-121.105  1.00  5.29           N
ATOM   1748  H   ALA S 113      59.139  -7.350-120.557  1.00  5.29           H
ATOM   1749  CA  ALA S 113      61.025  -7.739-121.491  1.00  5.29           C
ATOM   1750  HA  ALA S 113      61.918  -7.246-121.118  1.00  5.29           H
ATOM   1751  CB  ALA S 113      60.955  -9.115-120.815  1.00  5.29           C
ATOM   1752  HB1 ALA S 113      61.903  -9.634-120.963  1.00  5.29           H
ATOM   1753  HB2 ALA S 113      60.777  -8.999-119.745  1.00  5.29           H
ATOM   1754  HB3 ALA S 113      60.161  -9.715-121.259  1.00  5.29           H
ATOM   1755  C   ALA S 113      61.153  -7.857-123.020  1.00  5.29           C
ATOM   1756  O   ALA S 113      62.246  -7.841-123.574  1.00  5.29           O
ATOM   1757  N   LEU S 114      60.014  -7.854-123.717  1.00  5.24           N
ATOM   1758  H   LEU S 114      59.160  -7.911-123.185  1.00  5.24           H
ATOM   1759  CA  LEU S 114      59.909  -7.839-125.179  1.00  5.24           C
ATOM   1760  HA  LEU S 114      60.438  -8.709-125.569  1.00  5.24           H
ATOM   1761  CB  LEU S 114      58.411  -7.944-125.562  1.00  5.24           C
ATOM   1762  HB1 LEU S 114      58.334  -7.852-126.646  1.00  5.24           H
ATOM   1763  HB2 LEU S 114      57.884  -7.093-125.127  1.00  5.24           H
ATOM   1764  CG  LEU S 114      57.666  -9.232-125.170  1.00  5.24           C
ATOM   1765  HG  LEU S 114      57.669  -9.344-124.086  1.00  5.24           H
ATOM   1766  CD1 LEU S 114      56.214  -9.134-125.652  1.00  5.24           C
ATOM   1767 1HD1 LEU S 114      55.663 -10.020-125.341  1.00  5.24           H
ATOM   1768 2HD1 LEU S 114      55.732  -8.271-125.192  1.00  5.24           H
ATOM   1769 3HD1 LEU S 114      56.176  -9.027-126.735  1.00  5.24           H
ATOM   1770  CD2 LEU S 114      58.308 -10.467-125.805  1.00  5.24           C
ATOM   1771 1HD2 LEU S 114      57.688 -11.341-125.621  1.00  5.24           H
ATOM   1772 2HD2 LEU S 114      58.423 -10.321-126.879  1.00  5.24           H
ATOM   1773 3HD2 LEU S 114      59.285 -10.646-125.360  1.00  5.24           H
ATOM   1774  C   LEU S 114      60.497  -6.630-125.922  1.00  5.24           C
ATOM   1775  O   LEU S 114      60.531  -6.669-127.150  1.00  5.24           O
ATOM   1776  N   LEU S 115      60.922  -5.567-125.233  1.00  5.40           N
ATOM   1777  H   LEU S 115      60.865  -5.580-124.220  1.00  5.40           H
ATOM   1778  CA  LEU S 115      61.668  -4.474-125.875  1.00  5.40           C
ATOM   1779  HA  LEU S 115      61.764  -4.678-126.940  1.00  5.40           H
ATOM   1780  CB  LEU S 115      60.927  -3.127-125.734  1.00  5.40           C
ATOM   1781  HB1 LEU S 115      61.569  -2.357-126.155  1.00  5.40           H
ATOM   1782  HB2 LEU S 115      60.792  -2.910-124.674  1.00  5.40           H
ATOM   1783  CG  LEU S 115      59.570  -2.990-126.451  1.00  5.40           C
ATOM   1784  HG  LEU S 115      58.849  -3.657-125.977  1.00  5.40           H
ATOM   1785  CD1 LEU S 115      59.068  -1.549-126.308  1.00  5.40           C
ATOM   1786 1HD1 LEU S 115      58.062  -1.465-126.715  1.00  5.40           H
ATOM   1787 2HD1 LEU S 115      59.044  -1.264-125.257  1.00  5.40           H
ATOM   1788 3HD1 LEU S 115      59.725  -0.867-126.851  1.00  5.40           H
ATOM   1789  CD2 LEU S 115      59.634  -3.312-127.948  1.00  5.40           C
ATOM   1790 1HD2 LEU S 115      58.703  -3.032-128.436  1.00  5.40           H
ATOM   1791 2HD2 LEU S 115      60.455  -2.764-128.413  1.00  5.40           H
ATOM   1792 3HD2 LEU S 115      59.797  -4.378-128.079  1.00  5.40           H
ATOM   1793  C   LEU S 115      63.125  -4.393-125.391  1.00  5.40           C
ATOM   1794  O   LEU S 115      63.860  -3.496-125.801  1.00  5.40           O
ATOM   1795  N   LEU S 116      63.556  -5.309-124.516  1.00  5.41           N
ATOM   1796  H   LEU S 116      62.963  -6.093-124.283  1.00  5.41           H
ATOM   1797  CA  LEU S 116      64.947  -5.364-124.084  1.00  5.41           C
ATOM   1798  HA  LEU S 116      65.244  -4.364-123.767  1.00  5.41           H
ATOM   1799  CB  LEU S 116      65.118  -6.326-122.893  1.00  5.41           C
ATOM   1800  HB1 LEU S 116      66.178  -6.399-122.646  1.00  5.41           H
ATOM   1801  HB2 LEU S 116      64.791  -7.321-123.198  1.00  5.41           H
ATOM   1802  CG  LEU S 116      64.364  -5.915-121.617  1.00  5.41           C
ATOM   1803  HG  LEU S 116      63.303  -5.834-121.842  1.00  5.41           H
ATOM   1804  CD1 LEU S 116      64.572  -6.978-120.540  1.00  5.41           C
ATOM   1805 1HD1 LEU S 116      64.003  -6.721-119.648  1.00  5.41           H
ATOM   1806 2HD1 LEU S 116      64.237  -7.946-120.911  1.00  5.41           H
ATOM   1807 3HD1 LEU S 116      65.631  -7.047-120.286  1.00  5.41           H
ATOM   1808  CD2 LEU S 116      64.828  -4.571-121.054  1.00  5.41           C
ATOM   1809 1HD2 LEU S 116      64.303  -4.364-120.121  1.00  5.41           H
ATOM   1810 2HD2 LEU S 116      65.901  -4.600-120.867  1.00  5.41           H
ATOM   1811 3HD2 LEU S 116      64.602  -3.770-121.755  1.00  5.41           H
ATOM   1812  C   LEU S 116      65.900  -5.750-125.221  1.00  5.41           C
ATOM   1813  O   LEU S 116      65.517  -6.332-126.231  1.00  5.41           O
ATOM   1814  N   ASP S 117      67.173  -5.433-125.004  1.00  6.08           N
ATOM   1815  H   ASP S 117      67.413  -5.123-124.072  1.00  6.08           H
ATOM   1816  CA  ASP S 117      68.338  -5.797-125.811  1.00  6.08           C
ATOM   1817  HA  ASP S 117      69.146  -5.147-125.474  1.00  6.08           H
ATOM   1818  CB  ASP S 117      68.784  -7.228-125.432  1.00  6.08           C
ATOM   1819  HB1 ASP S 117      69.623  -7.518-126.065  1.00  6.08           H
ATOM   1820  HB2 ASP S 117      67.963  -7.922-125.625  1.00  6.08           H
ATOM   1821  CG  ASP S 117      69.240  -7.378-123.968  1.00  6.08           C
ATOM   1822  OD1 ASP S 117      69.133  -6.393-123.196  1.00  6.08           O
ATOM   1823  OD2 ASP S 117      69.710  -8.488-123.631  1.00  6.08           O
ATOM   1824  C   ASP S 117      68.280  -5.544-127.332  1.00  6.08           C
ATOM   1825  O   ASP S 117      69.146  -5.995-128.080  1.00  6.08           O
ATOM   1826  N   GLY S 118      67.293  -4.783-127.804  1.00  6.32           N
ATOM   1827  H   GLY S 118      66.569  -4.515-127.149  1.00  6.32           H
ATOM   1828  CA  GLY S 118      67.091  -4.490-129.224  1.00  6.32           C
ATOM   1829  HA1 GLY S 118      68.037  -4.576-129.760  1.00  6.32           H
ATOM   1830  HA2 GLY S 118      66.731  -3.467-129.321  1.00  6.32           H
ATOM   1831  C   GLY S 118      66.075  -5.405-129.908  1.00  6.32           C
ATOM   1832  O   GLY S 118      65.725  -5.157-131.061  1.00  6.32           O
ATOM   1833  N   GLY S 119      65.571  -6.424-129.206  1.00  5.88           N
ATOM   1834  H   GLY S 119      65.858  -6.514-128.237  1.00  5.88           H
ATOM   1835  CA  GLY S 119      64.381  -7.157-129.617  1.00  5.88           C
ATOM   1836  HA1 GLY S 119      64.163  -7.937-128.887  1.00  5.88           H
ATOM   1837  HA2 GLY S 119      64.561  -7.621-130.587  1.00  5.88           H
ATOM   1838  C   GLY S 119      63.164  -6.236-129.722  1.00  5.88           C
ATOM   1839  O   GLY S 119      63.078  -5.203-129.052  1.00  5.88           O
ATOM   1840  N   THR S 120      62.204  -6.619-130.563  1.00  5.70           N
ATOM   1841  H   THR S 120      62.317  -7.453-131.118  1.00  5.70           H
ATOM   1842  CA  THR S 120      60.955  -5.875-130.734  1.00  5.70           C
ATOM   1843  HA  THR S 120      60.844  -5.211-129.881  1.00  5.70           H
ATOM   1844  CB  THR S 120      60.944  -4.963-131.980  1.00  5.70           C
ATOM   1845  HB  THR S 120      60.073  -4.311-131.898  1.00  5.70           H
ATOM   1846  CG2 THR S 120      62.183  -4.082-132.118  1.00  5.70           C
ATOM   1847 1HG2 THR S 120      62.024  -3.345-132.905  1.00  5.70           H
ATOM   1848 2HG2 THR S 120      62.368  -3.572-131.176  1.00  5.70           H
ATOM   1849 3HG2 THR S 120      63.052  -4.692-132.366  1.00  5.70           H
ATOM   1850  OG1 THR S 120      60.827  -5.685-133.182  1.00  5.70           O
ATOM   1851  HG1 THR S 120      60.334  -5.107-133.786  1.00  5.70           H
ATOM   1852  C   THR S 120      59.747  -6.791-130.714  1.00  5.70           C
ATOM   1853  O   THR S 120      59.821  -7.973-131.043  1.00  5.70           O
ATOM   1854  N   LEU S 121      58.615  -6.235-130.290  1.00  5.58           N
ATOM   1855  H   LEU S 121      58.626  -5.255-130.061  1.00  5.58           H
ATOM   1856  CA  LEU S 121      57.382  -6.989-130.115  1.00  5.58           C
ATOM   1857  HA  LEU S 121      57.662  -7.990-129.782  1.00  5.58           H
ATOM   1858  CB  LEU S 121      56.571  -6.351-128.963  1.00  5.58           C
ATOM   1859  HB1 LEU S 121      57.218  -6.366-128.086  1.00  5.58           H
ATOM   1860  HB2 LEU S 121      55.714  -6.984-128.731  1.00  5.58           H
ATOM   1861  CG  LEU S 121      56.090  -4.897-129.173  1.00  5.58           C
ATOM   1862  HG  LEU S 121      56.835  -4.330-129.729  1.00  5.58           H
ATOM   1863  CD1 LEU S 121      54.753  -4.835-129.915  1.00  5.58           C
ATOM   1864 1HD1 LEU S 121      54.417  -3.801-129.981  1.00  5.58           H
ATOM   1865 2HD1 LEU S 121      54.861  -5.217-130.925  1.00  5.58           H
ATOM   1866 3HD1 LEU S 121      53.998  -5.421-129.389  1.00  5.58           H
ATOM   1867  CD2 LEU S 121      55.884  -4.204-127.822  1.00  5.58           C
ATOM   1868 1HD2 LEU S 121      55.580  -3.169-127.981  1.00  5.58           H
ATOM   1869 2HD2 LEU S 121      55.114  -4.719-127.248  1.00  5.58           H
ATOM   1870 3HD2 LEU S 121      56.815  -4.207-127.259  1.00  5.58           H
ATOM   1871  C   LEU S 121      56.597  -7.170-131.429  1.00  5.58           C
ATOM   1872  O   LEU S 121      56.668  -6.394-132.397  1.00  5.58           O
ATOM   1873  N   ASN S 122      55.754  -8.199-131.400  1.00  5.34           N
ATOM   1874  H   ASN S 122      55.783  -8.808-130.599  1.00  5.34           H
ATOM   1875  CA  ASN S 122      54.694  -8.422-132.368  1.00  5.34           C
ATOM   1876  HA  ASN S 122      54.944  -7.901-133.295  1.00  5.34           H
ATOM   1877  CB  ASN S 122      54.589  -9.924-132.691  1.00  5.34           C
ATOM   1878  HB1 ASN S 122      53.768 -10.095-133.384  1.00  5.34           H
ATOM   1879  HB2 ASN S 122      54.371 -10.490-131.784  1.00  5.34           H
ATOM   1880  CG  ASN S 122      55.874 -10.463-133.300  1.00  5.34           C
ATOM   1881  OD1 ASN S 122      56.783 -10.867-132.603  1.00  5.34           O
ATOM   1882  ND2 ASN S 122      56.010 -10.464-134.609  1.00  5.34           N
ATOM   1883 1HD2 ASN S 122      55.198 -10.345-135.200  1.00  5.34           H
ATOM   1884 2HD2 ASN S 122      56.871 -10.859-134.945  1.00  5.34           H
ATOM   1885  C   ASN S 122      53.379  -7.843-131.846  1.00  5.34           C
ATOM   1886  O   ASN S 122      53.071  -7.909-130.660  1.00  5.34           O
ATOM   1887  N   TYR S 123      52.585  -7.299-132.758  1.00  5.46           N
ATOM   1888  H   TYR S 123      52.904  -7.291-133.721  1.00  5.46           H
ATOM   1889  CA  TYR S 123      51.315  -6.645-132.480  1.00  5.46           C
ATOM   1890  HA  TYR S 123      51.036  -6.790-131.434  1.00  5.46           H
ATOM   1891  CB  TYR S 123      51.460  -5.142-132.731  1.00  5.46           C
ATOM   1892  HB1 TYR S 123      51.704  -4.972-133.779  1.00  5.46           H
ATOM   1893  HB2 TYR S 123      52.292  -4.770-132.133  1.00  5.46           H
ATOM   1894  CG  TYR S 123      50.219  -4.359-132.373  1.00  5.46           C
ATOM   1895  CD1 TYR S 123      50.087  -3.820-131.080  1.00  5.46           C
ATOM   1896  HD1 TYR S 123      50.870  -3.964-130.346  1.00  5.46           H
ATOM   1897  CE1 TYR S 123      48.928  -3.099-130.736  1.00  5.46           C
ATOM   1898  HE1 TYR S 123      48.813  -2.678-129.746  1.00  5.46           H
ATOM   1899  CZ  TYR S 123      47.899  -2.918-131.684  1.00  5.46           C
ATOM   1900  OH  TYR S 123      46.787  -2.216-131.349  1.00  5.46           O
ATOM   1901  HH  TYR S 123      46.169  -2.149-132.077  1.00  5.46           H
ATOM   1902  CE2 TYR S 123      48.029  -3.474-132.977  1.00  5.46           C
ATOM   1903  HE2 TYR S 123      47.236  -3.354-133.696  1.00  5.46           H
ATOM   1904  CD2 TYR S 123      49.188  -4.196-133.319  1.00  5.46           C
ATOM   1905  HD2 TYR S 123      49.275  -4.638-134.301  1.00  5.46           H
ATOM   1906  C   TYR S 123      50.276  -7.314-133.375  1.00  5.46           C
ATOM   1907  O   TYR S 123      50.329  -7.169-134.598  1.00  5.46           O
ATOM   1908  N   PHE S 124      49.417  -8.133-132.761  1.00  5.50           N
ATOM   1909  H   PHE S 124      49.410  -8.134-131.751  1.00  5.50           H
ATOM   1910  CA  PHE S 124      48.574  -9.127-133.438  1.00  5.50           C
ATOM   1911  HA  PHE S 124      48.312  -9.886-132.704  1.00  5.50           H
ATOM   1912  CB  PHE S 124      47.255  -8.461-133.882  1.00  5.50           C
ATOM   1913  HB1 PHE S 124      47.400  -7.958-134.840  1.00  5.50           H
ATOM   1914  HB2 PHE S 124      46.997  -7.684-133.161  1.00  5.50           H
ATOM   1915  CG  PHE S 124      46.066  -9.405-133.978  1.00  5.50           C
ATOM   1916  CD1 PHE S 124      45.151  -9.482-132.910  1.00  5.50           C
ATOM   1917  HD1 PHE S 124      45.294  -8.880-132.025  1.00  5.50           H
ATOM   1918  CE1 PHE S 124      44.038 -10.338-132.986  1.00  5.50           C
ATOM   1919  HE1 PHE S 124      43.339 -10.379-132.164  1.00  5.50           H
ATOM   1920  CZ  PHE S 124      43.839 -11.131-134.128  1.00  5.50           C
ATOM   1921  HZ  PHE S 124      42.981 -11.790-134.186  1.00  5.50           H
ATOM   1922  CE2 PHE S 124      44.747 -11.059-135.199  1.00  5.50           C
ATOM   1923  HE2 PHE S 124      44.588 -11.660-136.082  1.00  5.50           H
ATOM   1924  CD2 PHE S 124      45.853 -10.191-135.128  1.00  5.50           C
ATOM   1925  HD2 PHE S 124      46.530 -10.128-135.966  1.00  5.50           H
ATOM   1926  C   PHE S 124      49.319  -9.873-134.572  1.00  5.50           C
ATOM   1927  O   PHE S 124      48.971  -9.832-135.749  1.00  5.50           O
ATOM   1928  N   GLY S 125      50.461 -10.462-134.225  1.00  5.56           N
ATOM   1929  H   GLY S 125      50.714 -10.459-133.244  1.00  5.56           H
ATOM   1930  CA  GLY S 125      51.381 -11.196-135.096  1.00  5.56           C
ATOM   1931  HA1 GLY S 125      50.804 -11.798-135.798  1.00  5.56           H
ATOM   1932  HA2 GLY S 125      51.995 -11.864-134.490  1.00  5.56           H
ATOM   1933  C   GLY S 125      52.303 -10.294-135.895  1.00  5.56           C
ATOM   1934  O   GLY S 125      53.496 -10.576-136.027  1.00  5.56           O
ATOM   1935  N   LYS S 126      51.787  -9.165-136.383  1.00  5.77           N
ATOM   1936  H   LYS S 126      50.808  -8.969-136.183  1.00  5.77           H
ATOM   1937  CA  LYS S 126      52.530  -8.251-137.243  1.00  5.77           C
ATOM   1938  HA  LYS S 126      52.870  -8.823-138.105  1.00  5.77           H
ATOM   1939  CB  LYS S 126      51.551  -7.184-137.764  1.00  5.77           C
ATOM   1940  HB1 LYS S 126      51.119  -6.675-136.909  1.00  5.77           H
ATOM   1941  HB2 LYS S 126      50.730  -7.676-138.290  1.00  5.77           H
ATOM   1942  CG  LYS S 126      52.209  -6.174-138.723  1.00  5.77           C
ATOM   1943  HG1 LYS S 126      52.152  -6.565-139.740  1.00  5.77           H
ATOM   1944  HG2 LYS S 126      53.266  -6.054-138.492  1.00  5.77           H
ATOM   1945  CD  LYS S 126      51.562  -4.779-138.683  1.00  5.77           C
ATOM   1946  HD1 LYS S 126      50.565  -4.841-139.123  1.00  5.77           H
ATOM   1947  HD2 LYS S 126      52.157  -4.116-139.314  1.00  5.77           H
ATOM   1948  CE  LYS S 126      51.436  -4.146-137.284  1.00  5.77           C
ATOM   1949  HE1 LYS S 126      50.541  -4.548-136.800  1.00  5.77           H
ATOM   1950  HE2 LYS S 126      51.288  -3.069-137.411  1.00  5.77           H
ATOM   1951  NZ  LYS S 126      52.614  -4.408-136.415  1.00  5.77           N
ATOM   1952  HZ1 LYS S 126      52.616  -3.813-135.601  1.00  5.77           H
ATOM   1953  HZ2 LYS S 126      52.625  -5.373-136.084  1.00  5.77           H
ATOM   1954  HZ3 LYS S 126      53.499  -4.290-136.910  1.00  5.77           H
ATOM   1955  C   LYS S 126      53.743  -7.655-136.528  1.00  5.77           C
ATOM   1956  O   LYS S 126      53.529  -6.933-135.548  1.00  5.77           O
ATOM   1957  N   PRO S 127      54.978  -7.854-137.029  1.00  5.77           N
ATOM   1958  CD  PRO S 127      55.348  -8.720-138.142  1.00  5.77           C
ATOM   1959  HD1 PRO S 127      55.027  -8.264-139.079  1.00  5.77           H
ATOM   1960  HD2 PRO S 127      54.916  -9.716-138.040  1.00  5.77           H
ATOM   1961  CG  PRO S 127      56.873  -8.814-138.113  1.00  5.77           C
ATOM   1962  HG1 PRO S 127      57.289  -8.967-139.109  1.00  5.77           H
ATOM   1963  HG2 PRO S 127      57.179  -9.617-137.440  1.00  5.77           H
ATOM   1964  CB  PRO S 127      57.281  -7.466-137.524  1.00  5.77           C
ATOM   1965  HB1 PRO S 127      57.277  -6.710-138.312  1.00  5.77           H
ATOM   1966  HB2 PRO S 127      58.259  -7.514-137.045  1.00  5.77           H
ATOM   1967  CA  PRO S 127      56.167  -7.183-136.513  1.00  5.77           C
ATOM   1968  HA  PRO S 127      56.432  -7.654-135.564  1.00  5.77           H
ATOM   1969  C   PRO S 127      55.980  -5.676-136.275  1.00  5.77           C
ATOM   1970  O   PRO S 127      55.256  -5.003-137.019  1.00  5.77           O
ATOM   1971  N   ILE S 128      56.643  -5.135-135.250  1.00  5.48           N
ATOM   1972  H   ILE S 128      57.149  -5.732-134.603  1.00  5.48           H
ATOM   1973  CA  ILE S 128      56.805  -3.684-135.086  1.00  5.48           C
ATOM   1974  HA  ILE S 128      56.256  -3.155-135.860  1.00  5.48           H
ATOM   1975  CB  ILE S 128      56.233  -3.275-133.702  1.00  5.48           C
ATOM   1976  HB  ILE S 128      56.624  -3.970-132.962  1.00  5.48           H
ATOM   1977  CG2 ILE S 128      56.684  -1.884-133.233  1.00  5.48           C
ATOM   1978 1HG2 ILE S 128      56.113  -1.584-132.352  1.00  5.48           H
ATOM   1979 2HG2 ILE S 128      57.727  -1.939-132.923  1.00  5.48           H
ATOM   1980 3HG2 ILE S 128      56.551  -1.140-134.018  1.00  5.48           H
ATOM   1981  CG1 ILE S 128      54.690  -3.372-133.640  1.00  5.48           C
ATOM   1982 1HG1 ILE S 128      54.388  -3.305-132.594  1.00  5.48           H
ATOM   1983 2HG1 ILE S 128      54.377  -4.354-133.997  1.00  5.48           H
ATOM   1984  CD1 ILE S 128      53.930  -2.285-134.414  1.00  5.48           C
ATOM   1985  HD1 ILE S 128      52.858  -2.462-134.326  1.00  5.48           H
ATOM   1986  HD2 ILE S 128      54.140  -1.301-133.995  1.00  5.48           H
ATOM   1987  HD3 ILE S 128      54.213  -2.294-135.466  1.00  5.48           H
ATOM   1988  C   ILE S 128      58.304  -3.353-135.211  1.00  5.48           C
ATOM   1989  O   ILE S 128      59.116  -4.024-134.579  1.00  5.48           O
ATOM   1990  N   PRO S 129      58.697  -2.341-136.012  1.00  5.74           N
ATOM   1991  CD  PRO S 129      57.859  -1.561-136.916  1.00  5.74           C
ATOM   1992  HD1 PRO S 129      57.053  -1.056-136.382  1.00  5.74           H
ATOM   1993  HD2 PRO S 129      57.449  -2.218-137.685  1.00  5.74           H
ATOM   1994  CG  PRO S 129      58.780  -0.530-137.570  1.00  5.74           C
ATOM   1995  HG1 PRO S 129      58.795   0.383-136.972  1.00  5.74           H
ATOM   1996  HG2 PRO S 129      58.481  -0.313-138.596  1.00  5.74           H
ATOM   1997  CB  PRO S 129      60.146  -1.210-137.508  1.00  5.74           C
ATOM   1998  HB1 PRO S 129      60.963  -0.489-137.570  1.00  5.74           H
ATOM   1999  HB2 PRO S 129      60.228  -1.938-138.317  1.00  5.74           H
ATOM   2000  CA  PRO S 129      60.101  -1.943-136.163  1.00  5.74           C
ATOM   2001  HA  PRO S 129      60.744  -2.824-136.209  1.00  5.74           H
ATOM   2002  C   PRO S 129      60.619  -1.039-135.028  1.00  5.74           C
ATOM   2003  O   PRO S 129      61.774  -0.624-135.043  1.00  5.74           O
ATOM   2004  N   ILE S 130      59.755  -0.674-134.078  1.00  5.62           N
ATOM   2005  H   ILE S 130      58.848  -1.104-134.077  1.00  5.62           H
ATOM   2006  CA  ILE S 130      60.069   0.239-132.979  1.00  5.62           C
ATOM   2007  HA  ILE S 130      60.782   0.979-133.345  1.00  5.62           H
ATOM   2008  CB  ILE S 130      58.806   1.004-132.510  1.00  5.62           C
ATOM   2009  HB  ILE S 130      58.121   0.296-132.040  1.00  5.62           H
ATOM   2010  CG2 ILE S 130      59.194   2.065-131.467  1.00  5.62           C
ATOM   2011 1HG2 ILE S 130      58.309   2.545-131.053  1.00  5.62           H
ATOM   2012 2HG2 ILE S 130      59.716   1.601-130.636  1.00  5.62           H
ATOM   2013 3HG2 ILE S 130      59.839   2.819-131.913  1.00  5.62           H
ATOM   2014  CG1 ILE S 130      58.080   1.683-133.699  1.00  5.62           C
ATOM   2015 1HG1 ILE S 130      57.822   0.933-134.446  1.00  5.62           H
ATOM   2016 2HG1 ILE S 130      58.749   2.404-134.169  1.00  5.62           H
ATOM   2017  CD1 ILE S 130      56.772   2.393-133.322  1.00  5.62           C
ATOM   2018  HD1 ILE S 130      56.258   2.707-134.231  1.00  5.62           H
ATOM   2019  HD2 ILE S 130      56.126   1.712-132.768  1.00  5.62           H
ATOM   2020  HD3 ILE S 130      56.975   3.278-132.721  1.00  5.62           H
ATOM   2021  C   ILE S 130      60.735  -0.537-131.835  1.00  5.62           C
ATOM   2022  O   ILE S 130      60.167  -1.510-131.343  1.00  5.62           O
ATOM   2023  N   ASN S 131      61.929  -0.102-131.419  1.00  5.56           N
ATOM   2024  H   ASN S 131      62.302   0.729-131.844  1.00  5.56           H
ATOM   2025  CA  ASN S 131      62.642  -0.658-130.264  1.00  5.56           C
ATOM   2026  HA  ASN S 131      62.275  -1.672-130.100  1.00  5.56           H
ATOM   2027  CB  ASN S 131      64.146  -0.794-130.574  1.00  5.56           C
ATOM   2028  HB1 ASN S 131      64.280  -1.223-131.567  1.00  5.56           H
ATOM   2029  HB2 ASN S 131      64.587  -1.492-129.863  1.00  5.56           H
ATOM   2030  CG  ASN S 131      64.911   0.509-130.469  1.00  5.56           C
ATOM   2031  OD1 ASN S 131      65.408   0.877-129.416  1.00  5.56           O
ATOM   2032  ND2 ASN S 131      65.045   1.242-131.551  1.00  5.56           N
ATOM   2033 1HD2 ASN S 131      64.700   0.918-132.435  1.00  5.56           H
ATOM   2034 2HD2 ASN S 131      65.555   2.098-131.440  1.00  5.56           H
ATOM   2035  C   ASN S 131      62.310   0.097-128.953  1.00  5.56           C
ATOM   2036  O   ASN S 131      61.418   0.948-128.937  1.00  5.56           O
ATOM   2037  N   LEU S 132      62.986  -0.224-127.839  1.00  5.35           N
ATOM   2038  H   LEU S 132      63.669  -0.967-127.883  1.00  5.35           H
ATOM   2039  CA  LEU S 132      62.765   0.451-126.553  1.00  5.35           C
ATOM   2040  HA  LEU S 132      61.706   0.354-126.311  1.00  5.35           H
ATOM   2041  CB  LEU S 132      63.586  -0.225-125.439  1.00  5.35           C
ATOM   2042  HB1 LEU S 132      64.643  -0.187-125.703  1.00  5.35           H
ATOM   2043  HB2 LEU S 132      63.291  -1.260-125.383  1.00  5.35           H
ATOM   2044  CG  LEU S 132      63.395   0.377-124.032  1.00  5.35           C
ATOM   2045  HG  LEU S 132      63.686   1.428-124.033  1.00  5.35           H
ATOM   2046  CD1 LEU S 132      61.952   0.259-123.536  1.00  5.35           C
ATOM   2047 1HD1 LEU S 132      61.881   0.651-122.522  1.00  5.35           H
ATOM   2048 2HD1 LEU S 132      61.285   0.845-124.168  1.00  5.35           H
ATOM   2049 3HD1 LEU S 132      61.642  -0.785-123.542  1.00  5.35           H
ATOM   2050  CD2 LEU S 132      64.291  -0.361-123.039  1.00  5.35           C
ATOM   2051 1HD2 LEU S 132      64.175   0.070-122.046  1.00  5.35           H
ATOM   2052 2HD2 LEU S 132      64.025  -1.420-123.009  1.00  5.35           H
ATOM   2053 3HD2 LEU S 132      65.335  -0.270-123.342  1.00  5.35           H
ATOM   2054  C   LEU S 132      63.087   1.954-126.572  1.00  5.35           C
ATOM   2055  O   LEU S 132      62.256   2.767-126.170  1.00  5.35           O
ATOM   2056  N   ILE S 133      64.274   2.339-127.051  1.00  5.31           N
ATOM   2057  H   ILE S 133      64.850   1.618-127.470  1.00  5.31           H
ATOM   2058  CA  ILE S 133      64.522   3.723-127.487  1.00  5.31           C
ATOM   2059  HA  ILE S 133      64.291   4.408-126.675  1.00  5.31           H
ATOM   2060  CB  ILE S 133      66.016   3.904-127.868  1.00  5.31           C
ATOM   2061  HB  ILE S 133      66.258   3.206-128.670  1.00  5.31           H
ATOM   2062  CG2 ILE S 133      66.302   5.330-128.382  1.00  5.31           C
ATOM   2063 1HG2 ILE S 133      67.364   5.455-128.589  1.00  5.31           H
ATOM   2064 2HG2 ILE S 133      65.787   5.509-129.323  1.00  5.31           H
ATOM   2065 3HG2 ILE S 133      65.999   6.069-127.639  1.00  5.31           H
ATOM   2066  CG1 ILE S 133      66.919   3.581-126.649  1.00  5.31           C
ATOM   2067 1HG1 ILE S 133      66.672   2.591-126.266  1.00  5.31           H
ATOM   2068 2HG1 ILE S 133      66.729   4.302-125.854  1.00  5.31           H
ATOM   2069  CD1 ILE S 133      68.424   3.559-126.950  1.00  5.31           C
ATOM   2070  HD1 ILE S 133      68.958   3.170-126.082  1.00  5.31           H
ATOM   2071  HD2 ILE S 133      68.624   2.914-127.805  1.00  5.31           H
ATOM   2072  HD3 ILE S 133      68.793   4.564-127.152  1.00  5.31           H
ATOM   2073  C   ILE S 133      63.559   3.991-128.653  1.00  5.31           C
ATOM   2074  O   ILE S 133      63.042   3.063-129.229  1.00  5.31           O
ATOM   2075  N   LEU S 134      63.232   5.208-129.054  1.00  5.27           N
ATOM   2076  H   LEU S 134      63.681   5.995-128.617  1.00  5.27           H
ATOM   2077  CA  LEU S 134      62.142   5.443-130.020  1.00  5.27           C
ATOM   2078  HA  LEU S 134      62.114   6.517-130.151  1.00  5.27           H
ATOM   2079  CB  LEU S 134      62.479   4.875-131.427  1.00  5.27           C
ATOM   2080  HB1 LEU S 134      62.451   3.787-131.391  1.00  5.27           H
ATOM   2081  HB2 LEU S 134      63.494   5.169-131.694  1.00  5.27           H
ATOM   2082  CG  LEU S 134      61.527   5.292-132.567  1.00  5.27           C
ATOM   2083  HG  LEU S 134      60.494   5.117-132.271  1.00  5.27           H
ATOM   2084  CD1 LEU S 134      61.696   6.758-132.959  1.00  5.27           C
ATOM   2085 1HD1 LEU S 134      61.049   6.988-133.805  1.00  5.27           H
ATOM   2086 2HD1 LEU S 134      61.406   7.400-132.132  1.00  5.27           H
ATOM   2087 3HD1 LEU S 134      62.731   6.963-133.234  1.00  5.27           H
ATOM   2088  CD2 LEU S 134      61.814   4.446-133.812  1.00  5.27           C
ATOM   2089 1HD2 LEU S 134      61.123   4.722-134.609  1.00  5.27           H
ATOM   2090 2HD2 LEU S 134      62.837   4.611-134.152  1.00  5.27           H
ATOM   2091 3HD2 LEU S 134      61.679   3.388-133.588  1.00  5.27           H
ATOM   2092  C   LEU S 134      60.731   5.035-129.529  1.00  5.27           C
ATOM   2093  O   LEU S 134      59.858   5.878-129.680  1.00  5.27           O
ATOM   2094  N   ALA S 135      60.471   3.887-128.873  1.00  5.13           N
ATOM   2095  H   ALA S 135      61.174   3.149-128.827  1.00  5.13           H
ATOM   2096  CA  ALA S 135      59.218   3.730-128.117  1.00  5.13           C
ATOM   2097  HA  ALA S 135      58.384   3.920-128.794  1.00  5.13           H
ATOM   2098  CB  ALA S 135      59.056   2.300-127.585  1.00  5.13           C
ATOM   2099  HB1 ALA S 135      58.138   2.230-127.002  1.00  5.13           H
ATOM   2100  HB2 ALA S 135      58.991   1.596-128.414  1.00  5.13           H
ATOM   2101  HB3 ALA S 135      59.897   2.033-126.947  1.00  5.13           H
ATOM   2102  C   ALA S 135      59.105   4.753-126.984  1.00  5.13           C
ATOM   2103  O   ALA S 135      58.147   5.518-126.954  1.00  5.13           O
ATOM   2104  N   VAL S 136      60.125   4.856-126.122  1.00  5.17           N
ATOM   2105  H   VAL S 136      60.867   4.161-126.151  1.00  5.17           H
ATOM   2106  CA  VAL S 136      60.142   5.895-125.078  1.00  5.17           C
ATOM   2107  HA  VAL S 136      59.182   5.843-124.555  1.00  5.17           H
ATOM   2108  CB  VAL S 136      61.223   5.684-124.001  1.00  5.17           C
ATOM   2109  HB  VAL S 136      61.108   6.470-123.253  1.00  5.17           H
ATOM   2110  CG1 VAL S 136      61.030   4.345-123.278  1.00  5.17           C
ATOM   2111 1HG1 VAL S 136      61.750   4.253-122.466  1.00  5.17           H
ATOM   2112 2HG1 VAL S 136      60.023   4.302-122.857  1.00  5.17           H
ATOM   2113 3HG1 VAL S 136      61.161   3.511-123.966  1.00  5.17           H
ATOM   2114  CG2 VAL S 136      62.653   5.781-124.545  1.00  5.17           C
ATOM   2115 1HG2 VAL S 136      63.363   5.570-123.746  1.00  5.17           H
ATOM   2116 2HG2 VAL S 136      62.788   5.061-125.342  1.00  5.17           H
ATOM   2117 3HG2 VAL S 136      62.842   6.785-124.922  1.00  5.17           H
ATOM   2118  C   VAL S 136      60.217   7.301-125.651  1.00  5.17           C
ATOM   2119  O   VAL S 136      59.658   8.205-125.031  1.00  5.17           O
ATOM   2120  N   VAL S 137      60.834   7.528-126.833  1.00  5.27           N
ATOM   2121  H   VAL S 137      61.201   6.765-127.382  1.00  5.27           H
ATOM   2122  CA  VAL S 137      60.764   8.929-127.346  1.00  5.27           C
ATOM   2123  HA  VAL S 137      60.924   9.585-126.489  1.00  5.27           H
ATOM   2124  CB  VAL S 137      61.860   9.358-128.346  1.00  5.27           C
ATOM   2125  HB  VAL S 137      61.980  10.435-128.232  1.00  5.27           H
ATOM   2126  CG1 VAL S 137      63.223   8.745-128.005  1.00  5.27           C
ATOM   2127 1HG1 VAL S 137      63.990   9.170-128.653  1.00  5.27           H
ATOM   2128 2HG1 VAL S 137      63.473   8.979-126.969  1.00  5.27           H
ATOM   2129 3HG1 VAL S 137      63.196   7.670-128.133  1.00  5.27           H
ATOM   2130  CG2 VAL S 137      61.507   9.137-129.822  1.00  5.27           C
ATOM   2131 1HG2 VAL S 137      62.402   9.171-130.442  1.00  5.27           H
ATOM   2132 2HG2 VAL S 137      60.989   8.194-129.954  1.00  5.27           H
ATOM   2133 3HG2 VAL S 137      60.835   9.929-130.152  1.00  5.27           H
ATOM   2134  C   VAL S 137      59.365   9.266-127.856  1.00  5.27           C
ATOM   2135  O   VAL S 137      58.910  10.385-127.652  1.00  5.27           O
ATOM   2136  N   ALA S 138      58.674   8.301-128.469  1.00  5.25           N
ATOM   2137  H   ALA S 138      59.098   7.389-128.586  1.00  5.25           H
ATOM   2138  CA  ALA S 138      57.318   8.450-128.964  1.00  5.25           C
ATOM   2139  HA  ALA S 138      57.276   9.329-129.607  1.00  5.25           H
ATOM   2140  CB  ALA S 138      56.942   7.228-129.810  1.00  5.25           C
ATOM   2141  HB1 ALA S 138      55.935   7.356-130.205  1.00  5.25           H
ATOM   2142  HB2 ALA S 138      57.638   7.125-130.644  1.00  5.25           H
ATOM   2143  HB3 ALA S 138      56.972   6.324-129.201  1.00  5.25           H
ATOM   2144  C   ALA S 138      56.320   8.667-127.822  1.00  5.25           C
ATOM   2145  O   ALA S 138      55.483   9.552-127.933  1.00  5.25           O
ATOM   2146  N   GLU S 139      56.434   7.925-126.718  1.00  5.11           N
ATOM   2147  H   GLU S 139      57.118   7.176-126.699  1.00  5.11           H
ATOM   2148  CA  GLU S 139      55.632   8.149-125.516  1.00  5.11           C
ATOM   2149  HA  GLU S 139      54.576   8.132-125.791  1.00  5.11           H
ATOM   2150  CB  GLU S 139      55.871   7.029-124.488  1.00  5.11           C
ATOM   2151  HB1 GLU S 139      56.911   7.061-124.163  1.00  5.11           H
ATOM   2152  HB2 GLU S 139      55.680   6.066-124.963  1.00  5.11           H
ATOM   2153  CG  GLU S 139      54.933   7.183-123.274  1.00  5.11           C
ATOM   2154  HG1 GLU S 139      53.901   7.186-123.637  1.00  5.11           H
ATOM   2155  HG2 GLU S 139      55.119   8.142-122.791  1.00  5.11           H
ATOM   2156  CD  GLU S 139      55.108   6.073-122.228  1.00  5.11           C
ATOM   2157  OE1 GLU S 139      56.258   5.602-122.072  1.00  5.11           O
ATOM   2158  OE2 GLU S 139      54.092   5.724-121.583  1.00  5.11           O
ATOM   2159  C   GLU S 139      55.921   9.522-124.906  1.00  5.11           C
ATOM   2160  O   GLU S 139      54.991  10.295-124.702  1.00  5.11           O
ATOM   2161  N   VAL S 140      57.187   9.878-124.670  1.00  5.18           N
ATOM   2162  H   VAL S 140      57.929   9.205-124.844  1.00  5.18           H
ATOM   2163  CA  VAL S 140      57.522  11.171-124.051  1.00  5.18           C
ATOM   2164  HA  VAL S 140      56.999  11.231-123.097  1.00  5.18           H
ATOM   2165  CB  VAL S 140      59.035  11.269-123.759  1.00  5.18           C
ATOM   2166  HB  VAL S 140      59.592  10.993-124.654  1.00  5.18           H
ATOM   2167  CG1 VAL S 140      59.477  12.677-123.337  1.00  5.18           C
ATOM   2168 1HG1 VAL S 140      60.527  12.665-123.046  1.00  5.18           H
ATOM   2169 2HG1 VAL S 140      59.367  13.373-124.168  1.00  5.18           H
ATOM   2170 3HG1 VAL S 140      58.875  13.022-122.495  1.00  5.18           H
ATOM   2171  CG2 VAL S 140      59.424  10.321-122.613  1.00  5.18           C
ATOM   2172 1HG2 VAL S 140      60.505  10.314-122.487  1.00  5.18           H
ATOM   2173 2HG2 VAL S 140      58.951  10.642-121.685  1.00  5.18           H
ATOM   2174 3HG2 VAL S 140      59.094   9.304-122.828  1.00  5.18           H
ATOM   2175  C   VAL S 140      57.019  12.358-124.879  1.00  5.18           C
ATOM   2176  O   VAL S 140      56.413  13.270-124.316  1.00  5.18           O
ATOM   2177  N   VAL S 141      57.222  12.358-126.204  1.00  5.43           N
ATOM   2178  H   VAL S 141      57.710  11.575-126.630  1.00  5.43           H
ATOM   2179  CA  VAL S 141      56.765  13.473-127.046  1.00  5.43           C
ATOM   2180  HA  VAL S 141      56.993  14.392-126.505  1.00  5.43           H
ATOM   2181  CB  VAL S 141      57.479  13.607-128.408  1.00  5.43           C
ATOM   2182  HB  VAL S 141      57.145  14.544-128.854  1.00  5.43           H
ATOM   2183  CG1 VAL S 141      58.997  13.741-128.225  1.00  5.43           C
ATOM   2184 1HG1 VAL S 141      59.471  13.924-129.188  1.00  5.43           H
ATOM   2185 2HG1 VAL S 141      59.210  14.582-127.565  1.00  5.43           H
ATOM   2186 3HG1 VAL S 141      59.414  12.837-127.789  1.00  5.43           H
ATOM   2187  CG2 VAL S 141      57.142  12.500-129.414  1.00  5.43           C
ATOM   2188 1HG2 VAL S 141      57.829  12.536-130.258  1.00  5.43           H
ATOM   2189 2HG2 VAL S 141      57.199  11.526-128.941  1.00  5.43           H
ATOM   2190 3HG2 VAL S 141      56.129  12.642-129.793  1.00  5.43           H
ATOM   2191  C   VAL S 141      55.247  13.486-127.241  1.00  5.43           C
ATOM   2192  O   VAL S 141      54.639  14.550-127.135  1.00  5.43           O
ATOM   2193  N   LEU S 142      54.608  12.343-127.509  1.00  5.26           N
ATOM   2194  H   LEU S 142      55.137  11.475-127.544  1.00  5.26           H
ATOM   2195  CA  LEU S 142      53.185  12.300-127.847  1.00  5.26           C
ATOM   2196  HA  LEU S 142      52.977  13.135-128.517  1.00  5.26           H
ATOM   2197  CB  LEU S 142      52.857  10.986-128.586  1.00  5.26           C
ATOM   2198  HB1 LEU S 142      53.038  10.153-127.907  1.00  5.26           H
ATOM   2199  HB2 LEU S 142      53.533  10.887-129.436  1.00  5.26           H
ATOM   2200  CG  LEU S 142      51.406  10.875-129.090  1.00  5.26           C
ATOM   2201  HG  LEU S 142      50.722  10.904-128.241  1.00  5.26           H
ATOM   2202  CD1 LEU S 142      51.030  11.994-130.063  1.00  5.26           C
ATOM   2203 1HD1 LEU S 142      50.032  11.816-130.460  1.00  5.26           H
ATOM   2204 2HD1 LEU S 142      51.019  12.952-129.544  1.00  5.26           H
ATOM   2205 3HD1 LEU S 142      51.745  12.033-130.884  1.00  5.26           H
ATOM   2206  CD2 LEU S 142      51.211   9.541-129.812  1.00  5.26           C
ATOM   2207 1HD2 LEU S 142      50.173   9.440-130.130  1.00  5.26           H
ATOM   2208 2HD2 LEU S 142      51.863   9.489-130.684  1.00  5.26           H
ATOM   2209 3HD2 LEU S 142      51.451   8.720-129.136  1.00  5.26           H
ATOM   2210  C   LEU S 142      52.293  12.478-126.612  1.00  5.26           C
ATOM   2211  O   LEU S 142      51.374  13.296-126.623  1.00  5.26           O
ATOM   2212  N   LEU S 143      52.589  11.740-125.542  1.00  5.20           N
ATOM   2213  H   LEU S 143      53.402  11.132-125.582  1.00  5.20           H
ATOM   2214  CA  LEU S 143      51.912  11.846-124.257  1.00  5.20           C
ATOM   2215  HA  LEU S 143      50.840  11.854-124.445  1.00  5.20           H
ATOM   2216  CB  LEU S 143      52.262  10.608-123.395  1.00  5.20           C
ATOM   2217  HB1 LEU S 143      53.190  10.804-122.856  1.00  5.20           H
ATOM   2218  HB2 LEU S 143      52.458   9.765-124.059  1.00  5.20           H
ATOM   2219  CG  LEU S 143      51.211  10.114-122.381  1.00  5.20           C
ATOM   2220  HG  LEU S 143      51.643   9.259-121.862  1.00  5.20           H
ATOM   2221  CD1 LEU S 143      50.837  11.151-121.322  1.00  5.20           C
ATOM   2222 1HD1 LEU S 143      50.239  10.675-120.543  1.00  5.20           H
ATOM   2223 2HD1 LEU S 143      51.739  11.562-120.871  1.00  5.20           H
ATOM   2224 3HD1 LEU S 143      50.250  11.953-121.766  1.00  5.20           H
ATOM   2225  CD2 LEU S 143      49.929   9.640-123.069  1.00  5.20           C
ATOM   2226 1HD2 LEU S 143      49.280   9.169-122.331  1.00  5.20           H
ATOM   2227 2HD2 LEU S 143      49.398  10.475-123.522  1.00  5.20           H
ATOM   2228 3HD2 LEU S 143      50.179   8.905-123.834  1.00  5.20           H
ATOM   2229  C   LEU S 143      52.268  13.166-123.569  1.00  5.20           C
ATOM   2230  O   LEU S 143      51.374  13.829-123.067  1.00  5.20           O
ATOM   2231  N   GLY S 144      53.521  13.628-123.625  1.00  5.25           N
ATOM   2232  H   GLY S 144      54.250  13.056-124.036  1.00  5.25           H
ATOM   2233  CA  GLY S 144      53.891  14.944-123.091  1.00  5.25           C
ATOM   2234  HA1 GLY S 144      54.968  15.073-123.190  1.00  5.25           H
ATOM   2235  HA2 GLY S 144      53.634  14.983-122.032  1.00  5.25           H
ATOM   2236  C   GLY S 144      53.208  16.111-123.799  1.00  5.25           C
ATOM   2237  O   GLY S 144      52.780  17.051-123.137  1.00  5.25           O
ATOM   2238  N   GLY S 145      53.035  16.040-125.122  1.00  5.39           N
ATOM   2239  H   GLY S 145      53.464  15.276-125.634  1.00  5.39           H
ATOM   2240  CA  GLY S 145      52.280  17.038-125.880  1.00  5.39           C
ATOM   2241  HA1 GLY S 145      52.413  16.841-126.944  1.00  5.39           H
ATOM   2242  HA2 GLY S 145      52.661  18.035-125.657  1.00  5.39           H
ATOM   2243  C   GLY S 145      50.788  17.005-125.573  1.00  5.39           C
ATOM   2244  O   GLY S 145      50.206  18.053-125.321  1.00  5.39           O
ATOM   2245  N   ALA S 146      50.170  15.821-125.535  1.00  5.22           N
ATOM   2246  H   ALA S 146      50.701  14.983-125.746  1.00  5.22           H
ATOM   2247  CA  ALA S 146      48.750  15.676-125.204  1.00  5.22           C
ATOM   2248  HA  ALA S 146      48.171  16.303-125.883  1.00  5.22           H
ATOM   2249  CB  ALA S 146      48.356  14.212-125.439  1.00  5.22           C
ATOM   2250  HB1 ALA S 146      47.291  14.084-125.243  1.00  5.22           H
ATOM   2251  HB2 ALA S 146      48.565  13.933-126.473  1.00  5.22           H
ATOM   2252  HB3 ALA S 146      48.922  13.561-124.771  1.00  5.22           H
ATOM   2253  C   ALA S 146      48.401  16.117-123.775  1.00  5.22           C
ATOM   2254  O   ALA S 146      47.375  16.757-123.558  1.00  5.22           O
ATOM   2255  N   GLU S 147      49.260  15.810-122.804  1.00  5.25           N
ATOM   2256  H   GLU S 147      50.065  15.235-123.036  1.00  5.25           H
ATOM   2257  CA  GLU S 147      49.047  16.137-121.398  1.00  5.25           C
ATOM   2258  HA  GLU S 147      47.987  16.010-121.199  1.00  5.25           H
ATOM   2259  CB  GLU S 147      49.837  15.158-120.498  1.00  5.25           C
ATOM   2260  HB1 GLU S 147      50.847  15.546-120.356  1.00  5.25           H
ATOM   2261  HB2 GLU S 147      49.921  14.198-121.004  1.00  5.25           H
ATOM   2262  CG  GLU S 147      49.203  14.874-119.125  1.00  5.25           C
ATOM   2263  HG1 GLU S 147      48.952  15.821-118.642  1.00  5.25           H
ATOM   2264  HG2 GLU S 147      49.946  14.369-118.504  1.00  5.25           H
ATOM   2265  CD  GLU S 147      47.945  13.990-119.223  1.00  5.25           C
ATOM   2266  OE1 GLU S 147      46.984  14.391-119.912  1.00  5.25           O
ATOM   2267  OE2 GLU S 147      47.836  12.921-118.576  1.00  5.25           O
ATOM   2268  C   GLU S 147      49.354  17.611-121.117  1.00  5.25           C
ATOM   2269  O   GLU S 147      48.558  18.284-120.462  1.00  5.25           O
ATOM   2270  N   TYR S 148      50.404  18.174-121.732  1.00  5.30           N
ATOM   2271  H   TYR S 148      51.040  17.584-122.261  1.00  5.30           H
ATOM   2272  CA  TYR S 148      50.620  19.624-121.760  1.00  5.30           C
ATOM   2273  HA  TYR S 148      50.734  19.961-120.729  1.00  5.30           H
ATOM   2274  CB  TYR S 148      51.912  19.974-122.509  1.00  5.30           C
ATOM   2275  HB1 TYR S 148      51.828  19.647-123.547  1.00  5.30           H
ATOM   2276  HB2 TYR S 148      52.738  19.426-122.055  1.00  5.30           H
ATOM   2277  CG  TYR S 148      52.261  21.454-122.481  1.00  5.30           C
ATOM   2278  CD1 TYR S 148      52.983  21.985-121.394  1.00  5.30           C
ATOM   2279  HD1 TYR S 148      53.295  21.335-120.586  1.00  5.30           H
ATOM   2280  CE1 TYR S 148      53.296  23.358-121.353  1.00  5.30           C
ATOM   2281  HE1 TYR S 148      53.841  23.778-120.521  1.00  5.30           H
ATOM   2282  CZ  TYR S 148      52.881  24.205-122.401  1.00  5.30           C
ATOM   2283  OH  TYR S 148      53.159  25.534-122.342  1.00  5.30           O
ATOM   2284  HH  TYR S 148      52.797  26.012-123.087  1.00  5.30           H
ATOM   2285  CE2 TYR S 148      52.164  23.674-123.497  1.00  5.30           C
ATOM   2286  HE2 TYR S 148      51.843  24.323-124.296  1.00  5.30           H
ATOM   2287  CD2 TYR S 148      51.858  22.300-123.534  1.00  5.30           C
ATOM   2288  HD2 TYR S 148      51.306  21.889-124.367  1.00  5.30           H
ATOM   2289  C   TYR S 148      49.417  20.369-122.344  1.00  5.30           C
ATOM   2290  O   TYR S 148      48.921  21.301-121.712  1.00  5.30           O
ATOM   2291  N   TYR S 149      48.865  19.935-123.484  1.00  5.37           N
ATOM   2292  H   TYR S 149      49.310  19.167-123.983  1.00  5.37           H
ATOM   2293  CA  TYR S 149      47.617  20.491-124.021  1.00  5.37           C
ATOM   2294  HA  TYR S 149      47.761  21.558-124.184  1.00  5.37           H
ATOM   2295  CB  TYR S 149      47.238  19.849-125.366  1.00  5.37           C
ATOM   2296  HB1 TYR S 149      46.271  20.257-125.665  1.00  5.37           H
ATOM   2297  HB2 TYR S 149      47.096  18.780-125.203  1.00  5.37           H
ATOM   2298  CG  TYR S 149      48.179  20.031-126.549  1.00  5.37           C
ATOM   2299  CD1 TYR S 149      49.129  21.074-126.605  1.00  5.37           C
ATOM   2300  HD1 TYR S 149      49.234  21.768-125.788  1.00  5.37           H
ATOM   2301  CE1 TYR S 149      49.958  21.213-127.736  1.00  5.37           C
ATOM   2302  HE1 TYR S 149      50.688  22.006-127.792  1.00  5.37           H
ATOM   2303  CZ  TYR S 149      49.838  20.319-128.819  1.00  5.37           C
ATOM   2304  OH  TYR S 149      50.634  20.466-129.910  1.00  5.37           O
ATOM   2305  HH  TYR S 149      50.466  19.794-130.571  1.00  5.37           H
ATOM   2306  CE2 TYR S 149      48.885  19.279-128.769  1.00  5.37           C
ATOM   2307  HE2 TYR S 149      48.781  18.596-129.596  1.00  5.37           H
ATOM   2308  CD2 TYR S 149      48.061  19.143-127.635  1.00  5.37           C
ATOM   2309  HD2 TYR S 149      47.329  18.349-127.600  1.00  5.37           H
ATOM   2310  C   TYR S 149      46.455  20.367-123.035  1.00  5.37           C
ATOM   2311  O   TYR S 149      45.685  21.314-122.902  1.00  5.37           O
ATOM   2312  N   ARG S 150      46.356  19.252-122.299  1.00  5.37           N
ATOM   2313  H   ARG S 150      47.019  18.503-122.470  1.00  5.37           H
ATOM   2314  CA  ARG S 150      45.329  19.047-121.269  1.00  5.37           C
ATOM   2315  HA  ARG S 150      44.383  19.371-121.706  1.00  5.37           H
ATOM   2316  CB  ARG S 150      45.197  17.545-120.936  1.00  5.37           C
ATOM   2317  HB1 ARG S 150      46.085  17.197-120.409  1.00  5.37           H
ATOM   2318  HB2 ARG S 150      45.118  16.993-121.875  1.00  5.37           H
ATOM   2319  CG  ARG S 150      43.947  17.248-120.083  1.00  5.37           C
ATOM   2320  HG1 ARG S 150      43.143  17.918-120.394  1.00  5.37           H
ATOM   2321  HG2 ARG S 150      44.167  17.451-119.035  1.00  5.37           H
ATOM   2322  CD  ARG S 150      43.409  15.816-120.221  1.00  5.37           C
ATOM   2323  HD1 ARG S 150      43.240  15.608-121.278  1.00  5.37           H
ATOM   2324  HD2 ARG S 150      42.449  15.777-119.707  1.00  5.37           H
ATOM   2325  NE  ARG S 150      44.324  14.799-119.667  1.00  5.37           N
ATOM   2326  HE  ARG S 150      45.323  14.914-119.863  1.00  5.37           H
ATOM   2327  CZ  ARG S 150      44.035  13.687-119.023  1.00  5.37           C
ATOM   2328  NH1 ARG S 150      42.809  13.361-118.720  1.00  5.37           N
ATOM   2329 1HH1 ARG S 150      42.085  14.026-118.910  1.00  5.37           H
ATOM   2330 2HH1 ARG S 150      42.642  12.528-118.192  1.00  5.37           H
ATOM   2331  NH2 ARG S 150      44.976  12.870-118.660  1.00  5.37           N
ATOM   2332 1HH2 ARG S 150      45.949  13.125-118.905  1.00  5.37           H
ATOM   2333 2HH2 ARG S 150      44.815  11.989-118.217  1.00  5.37           H
ATOM   2334  C   ARG S 150      45.500  19.932-120.030  1.00  5.37           C
ATOM   2335  O   ARG S 150      44.533  20.099-119.287  1.00  5.37           O
ATOM   2336  N   ILE S 151      46.675  20.529-119.820  1.00  5.46           N
ATOM   2337  H   ILE S 151      47.450  20.249-120.408  1.00  5.46           H
ATOM   2338  CA  ILE S 151      46.935  21.467-118.715  1.00  5.46           C
ATOM   2339  HA  ILE S 151      46.204  21.304-117.922  1.00  5.46           H
ATOM   2340  CB  ILE S 151      48.336  21.175-118.122  1.00  5.46           C
ATOM   2341  HB  ILE S 151      49.061  21.181-118.936  1.00  5.46           H
ATOM   2342  CG2 ILE S 151      48.759  22.246-117.096  1.00  5.46           C
ATOM   2343 1HG2 ILE S 151      49.725  21.999-116.660  1.00  5.46           H
ATOM   2344 2HG2 ILE S 151      48.865  23.217-117.578  1.00  5.46           H
ATOM   2345 3HG2 ILE S 151      48.016  22.321-116.301  1.00  5.46           H
ATOM   2346  CG1 ILE S 151      48.358  19.782-117.444  1.00  5.46           C
ATOM   2347 1HG1 ILE S 151      47.850  19.053-118.075  1.00  5.46           H
ATOM   2348 2HG1 ILE S 151      47.815  19.827-116.500  1.00  5.46           H
ATOM   2349  CD1 ILE S 151      49.771  19.240-117.187  1.00  5.46           C
ATOM   2350  HD1 ILE S 151      49.701  18.219-116.812  1.00  5.46           H
ATOM   2351  HD2 ILE S 151      50.340  19.232-118.118  1.00  5.46           H
ATOM   2352  HD3 ILE S 151      50.290  19.846-116.447  1.00  5.46           H
ATOM   2353  C   ILE S 151      46.776  22.933-119.154  1.00  5.46           C
ATOM   2354  O   ILE S 151      46.258  23.748-118.394  1.00  5.46           O
ATOM   2355  N   THR S 152      47.218  23.278-120.366  1.00  5.70           N
ATOM   2356  H   THR S 152      47.630  22.544-120.936  1.00  5.70           H
ATOM   2357  CA  THR S 152      47.438  24.671-120.783  1.00  5.70           C
ATOM   2358  HA  THR S 152      46.640  25.273-120.345  1.00  5.70           H
ATOM   2359  CB  THR S 152      48.759  25.188-120.176  1.00  5.70           C
ATOM   2360  HB  THR S 152      48.712  25.068-119.093  1.00  5.70           H
ATOM   2361  CG2 THR S 152      50.003  24.458-120.676  1.00  5.70           C
ATOM   2362 1HG2 THR S 152      50.889  24.927-120.249  1.00  5.70           H
ATOM   2363 2HG2 THR S 152      49.978  23.416-120.360  1.00  5.70           H
ATOM   2364 3HG2 THR S 152      50.060  24.502-121.762  1.00  5.70           H
ATOM   2365  OG1 THR S 152      48.927  26.559-120.438  1.00  5.70           O
ATOM   2366  HG1 THR S 152      48.814  26.660-121.394  1.00  5.70           H
ATOM   2367  C   THR S 152      47.343  24.909-122.301  1.00  5.70           C
ATOM   2368  O   THR S 152      47.970  25.819-122.855  1.00  5.70           O
ATOM   2369  N   ASN S 153      46.521  24.131-122.995  1.00  5.73           N
ATOM   2370  H   ASN S 153      46.058  23.362-122.514  1.00  5.73           H
ATOM   2371  CA  ASN S 153      45.886  24.553-124.246  1.00  5.73           C
ATOM   2372  HA  ASN S 153      45.881  25.644-124.277  1.00  5.73           H
ATOM   2373  CB  ASN S 153      46.701  24.022-125.442  1.00  5.73           C
ATOM   2374  HB1 ASN S 153      46.332  23.039-125.740  1.00  5.73           H
ATOM   2375  HB2 ASN S 153      47.748  23.921-125.156  1.00  5.73           H
ATOM   2376  CG  ASN S 153      46.649  24.968-126.626  1.00  5.73           C
ATOM   2377  OD1 ASN S 153      46.063  24.691-127.655  1.00  5.73           O
ATOM   2378  ND2 ASN S 153      47.253  26.128-126.505  1.00  5.73           N
ATOM   2379 1HD2 ASN S 153      47.704  26.367-125.638  1.00  5.73           H
ATOM   2380 2HD2 ASN S 153      47.219  26.731-127.306  1.00  5.73           H
ATOM   2381  C   ASN S 153      44.405  24.125-124.198  1.00  5.73           C
ATOM   2382  O   ASN S 153      43.918  23.784-123.122  1.00  5.73           O
ATOM   2383  N   GLY S 154      43.681  24.172-125.320  1.00  5.78           N
ATOM   2384  H   GLY S 154      44.098  24.482-126.189  1.00  5.78           H
ATOM   2385  CA  GLY S 154      42.281  23.739-125.344  1.00  5.78           C
ATOM   2386  HA1 GLY S 154      41.853  23.806-124.341  1.00  5.78           H
ATOM   2387  HA2 GLY S 154      42.235  22.694-125.646  1.00  5.78           H
ATOM   2388  C   GLY S 154      41.384  24.545-126.281  1.00  5.78           C
ATOM   2389  O   GLY S 154      41.831  25.068-127.302  1.00  5.78           O
ATOM   2390  N   LEU S 155      40.109  24.630-125.907  1.00  6.01           N
ATOM   2391  H   LEU S 155      39.845  24.156-125.041  1.00  6.01           H
ATOM   2392  CA  LEU S 155      39.018  25.332-126.584  1.00  6.01           C
ATOM   2393  HA  LEU S 155      39.450  26.018-127.311  1.00  6.01           H
ATOM   2394  CB  LEU S 155      38.177  24.256-127.315  1.00  6.01           C
ATOM   2395  HB1 LEU S 155      37.690  23.639-126.558  1.00  6.01           H
ATOM   2396  HB2 LEU S 155      38.864  23.614-127.869  1.00  6.01           H
ATOM   2397  CG  LEU S 155      37.103  24.751-128.308  1.00  6.01           C
ATOM   2398  HG  LEU S 155      36.321  25.303-127.792  1.00  6.01           H
ATOM   2399  CD1 LEU S 155      37.698  25.638-129.400  1.00  6.01           C
ATOM   2400 1HD1 LEU S 155      36.935  25.885-130.137  1.00  6.01           H
ATOM   2401 2HD1 LEU S 155      38.053  26.569-128.960  1.00  6.01           H
ATOM   2402 3HD1 LEU S 155      38.530  25.132-129.890  1.00  6.01           H
ATOM   2403  CD2 LEU S 155      36.435  23.556-128.999  1.00  6.01           C
ATOM   2404 1HD2 LEU S 155      35.663  23.912-129.680  1.00  6.01           H
ATOM   2405 2HD2 LEU S 155      37.177  22.983-129.556  1.00  6.01           H
ATOM   2406 3HD2 LEU S 155      35.972  22.917-128.247  1.00  6.01           H
ATOM   2407  C   LEU S 155      38.204  26.179-125.570  1.00  6.01           C
ATOM   2408  O   LEU S 155      36.999  26.375-125.706  1.00  6.01           O
ATOM   2409  N   ASP S 156      38.869  26.601-124.496  1.00  6.08           N
ATOM   2410  H   ASP S 156      39.873  26.492-124.508  1.00  6.08           H
ATOM   2411  CA  ASP S 156      38.324  26.776-123.145  1.00  6.08           C
ATOM   2412  HA  ASP S 156      37.501  27.491-123.141  1.00  6.08           H
ATOM   2413  CB  ASP S 156      37.823  25.388-122.664  1.00  6.08           C
ATOM   2414  HB1 ASP S 156      37.006  25.054-123.304  1.00  6.08           H
ATOM   2415  HB2 ASP S 156      37.415  25.478-121.656  1.00  6.08           H
ATOM   2416  CG  ASP S 156      38.939  24.328-122.667  1.00  6.08           C
ATOM   2417  OD1 ASP S 156      39.002  23.506-123.611  1.00  6.08           O
ATOM   2418  OD2 ASP S 156      39.783  24.356-121.744  1.00  6.08           O
ATOM   2419  C   ASP S 156      39.444  27.262-122.201  1.00  6.08           C
ATOM   2420  O   ASP S 156      40.564  27.515-122.665  1.00  6.08           O
ATOM   2421  N   LEU S 157      39.198  27.320-120.882  1.00  5.94           N
ATOM   2422  H   LEU S 157      38.238  27.223-120.553  1.00  5.94           H
ATOM   2423  CA  LEU S 157      40.271  27.428-119.883  1.00  5.94           C
ATOM   2424  HA  LEU S 157      41.213  27.134-120.347  1.00  5.94           H
ATOM   2425  CB  LEU S 157      40.415  28.888-119.395  1.00  5.94           C
ATOM   2426  HB1 LEU S 157      41.215  28.887-118.654  1.00  5.94           H
ATOM   2427  HB2 LEU S 157      39.504  29.183-118.873  1.00  5.94           H
ATOM   2428  CG  LEU S 157      40.752  29.954-120.460  1.00  5.94           C
ATOM   2429  HG  LEU S 157      41.346  29.512-121.256  1.00  5.94           H
ATOM   2430  CD1 LEU S 157      39.505  30.621-121.049  1.00  5.94           C
ATOM   2431 1HD1 LEU S 157      39.792  31.364-121.790  1.00  5.94           H
ATOM   2432 2HD1 LEU S 157      38.874  29.879-121.531  1.00  5.94           H
ATOM   2433 3HD1 LEU S 157      38.924  31.092-120.256  1.00  5.94           H
ATOM   2434  CD2 LEU S 157      41.592  31.072-119.837  1.00  5.94           C
ATOM   2435 1HD2 LEU S 157      41.819  31.826-120.588  1.00  5.94           H
ATOM   2436 2HD2 LEU S 157      41.043  31.531-119.014  1.00  5.94           H
ATOM   2437 3HD2 LEU S 157      42.528  30.660-119.463  1.00  5.94           H
ATOM   2438  C   LEU S 157      40.110  26.534-118.645  1.00  5.94           C
ATOM   2439  O   LEU S 157      41.102  26.111-118.053  1.00  5.94           O
ATOM   2440  N   GLU S 158      38.891  26.195-118.247  1.00  5.83           N
ATOM   2441  H   GLU S 158      38.123  26.546-118.819  1.00  5.83           H
ATOM   2442  CA  GLU S 158      38.553  25.870-116.853  1.00  5.83           C
ATOM   2443  HA  GLU S 158      39.471  25.760-116.274  1.00  5.83           H
ATOM   2444  CB  GLU S 158      37.768  27.044-116.229  1.00  5.83           C
ATOM   2445  HB1 GLU S 158      38.420  27.917-116.186  1.00  5.83           H
ATOM   2446  HB2 GLU S 158      37.529  26.775-115.198  1.00  5.83           H
ATOM   2447  CG  GLU S 158      36.452  27.449-116.928  1.00  5.83           C
ATOM   2448  HG1 GLU S 158      35.894  28.096-116.248  1.00  5.83           H
ATOM   2449  HG2 GLU S 158      35.841  26.561-117.099  1.00  5.83           H
ATOM   2450  CD  GLU S 158      36.681  28.200-118.252  1.00  5.83           C
ATOM   2451  OE1 GLU S 158      36.748  27.512-119.300  1.00  5.83           O
ATOM   2452  OE2 GLU S 158      36.864  29.434-118.198  1.00  5.83           O
ATOM   2453  C   GLU S 158      37.801  24.547-116.700  1.00  5.83           C
ATOM   2454  O   GLU S 158      37.966  23.887-115.673  1.00  5.83           O
ATOM   2455  N   ASP S 159      37.091  24.078-117.731  1.00  5.70           N
ATOM   2456  H   ASP S 159      36.961  24.659-118.550  1.00  5.70           H
ATOM   2457  CA  ASP S 159      36.835  22.643-117.844  1.00  5.70           C
ATOM   2458  HA  ASP S 159      36.417  22.290-116.900  1.00  5.70           H
ATOM   2459  CB  ASP S 159      35.826  22.274-118.946  1.00  5.70           C
ATOM   2460  HB1 ASP S 159      36.185  22.647-119.907  1.00  5.70           H
ATOM   2461  HB2 ASP S 159      34.869  22.749-118.724  1.00  5.70           H
ATOM   2462  CG  ASP S 159      35.625  20.748-119.028  1.00  5.70           C
ATOM   2463  OD1 ASP S 159      35.126  20.255-120.061  1.00  5.70           O
ATOM   2464  OD2 ASP S 159      35.977  20.029-118.055  1.00  5.70           O
ATOM   2465  C   ASP S 159      38.177  21.921-118.085  1.00  5.70           C
ATOM   2466  O   ASP S 159      38.795  21.997-119.151  1.00  5.70           O
ATOM   2467  N   LYS S 160      38.652  21.219-117.063  1.00  5.62           N
ATOM   2468  H   LYS S 160      38.128  21.288-116.203  1.00  5.62           H
ATOM   2469  CA  LYS S 160      39.834  20.350-117.103  1.00  5.62           C
ATOM   2470  HA  LYS S 160      40.163  20.253-118.135  1.00  5.62           H
ATOM   2471  CB  LYS S 160      40.978  20.982-116.272  1.00  5.62           C
ATOM   2472  HB1 LYS S 160      41.809  20.279-116.200  1.00  5.62           H
ATOM   2473  HB2 LYS S 160      40.613  21.173-115.263  1.00  5.62           H
ATOM   2474  CG  LYS S 160      41.512  22.303-116.865  1.00  5.62           C
ATOM   2475  HG1 LYS S 160      42.154  22.786-116.129  1.00  5.62           H
ATOM   2476  HG2 LYS S 160      40.675  22.976-117.048  1.00  5.62           H
ATOM   2477  CD  LYS S 160      42.335  22.079-118.150  1.00  5.62           C
ATOM   2478  HD1 LYS S 160      41.971  21.208-118.691  1.00  5.62           H
ATOM   2479  HD2 LYS S 160      43.365  21.870-117.856  1.00  5.62           H
ATOM   2480  CE  LYS S 160      42.345  23.253-119.136  1.00  5.62           C
ATOM   2481  HE1 LYS S 160      42.913  22.952-120.022  1.00  5.62           H
ATOM   2482  HE2 LYS S 160      42.845  24.116-118.685  1.00  5.62           H
ATOM   2483  NZ  LYS S 160      40.973  23.627-119.538  1.00  5.62           N
ATOM   2484  HZ1 LYS S 160      40.914  24.015-120.485  1.00  5.62           H
ATOM   2485  HZ2 LYS S 160      40.325  22.844-119.558  1.00  5.62           H
ATOM   2486  HZ3 LYS S 160      40.587  24.321-118.913  1.00  5.62           H
ATOM   2487  C   LYS S 160      39.469  18.921-116.690  1.00  5.62           C
ATOM   2488  O   LYS S 160      40.236  18.206-116.044  1.00  5.62           O
ATOM   2489  N   PHE S 161      38.247  18.528-117.044  1.00  5.58           N
ATOM   2490  H   PHE S 161      37.660  19.201-117.533  1.00  5.58           H
ATOM   2491  CA  PHE S 161      37.616  17.291-116.612  1.00  5.58           C
ATOM   2492  HA  PHE S 161      38.363  16.626-116.173  1.00  5.58           H
ATOM   2493  CB  PHE S 161      36.582  17.642-115.528  1.00  5.58           C
ATOM   2494  HB1 PHE S 161      35.737  18.157-115.990  1.00  5.58           H
ATOM   2495  HB2 PHE S 161      37.038  18.349-114.832  1.00  5.58           H
ATOM   2496  CG  PHE S 161      36.079  16.473-114.705  1.00  5.58           C
ATOM   2497  CD1 PHE S 161      36.922  15.896-113.738  1.00  5.58           C
ATOM   2498  HD1 PHE S 161      37.934  16.260-113.618  1.00  5.58           H
ATOM   2499  CE1 PHE S 161      36.451  14.857-112.920  1.00  5.58           C
ATOM   2500  HE1 PHE S 161      37.103  14.413-112.179  1.00  5.58           H
ATOM   2501  CZ  PHE S 161      35.133  14.386-113.064  1.00  5.58           C
ATOM   2502  HZ  PHE S 161      34.767  13.588-112.429  1.00  5.58           H
ATOM   2503  CE2 PHE S 161      34.292  14.947-114.042  1.00  5.58           C
ATOM   2504  HE2 PHE S 161      33.283  14.578-114.153  1.00  5.58           H
ATOM   2505  CD2 PHE S 161      34.762  15.993-114.858  1.00  5.58           C
ATOM   2506  HD2 PHE S 161      34.107  16.440-115.588  1.00  5.58           H
ATOM   2507  C   PHE S 161      36.994  16.557-117.794  1.00  5.58           C
ATOM   2508  O   PHE S 161      37.289  15.382-117.997  1.00  5.58           O
ATOM   2509  N   HIS S 162      36.193  17.230-118.621  1.00  5.59           N
ATOM   2510  H   HIS S 162      36.015  18.226-118.457  1.00  5.59           H
ATOM   2511  CA  HIS S 162      35.419  16.552-119.662  1.00  5.59           C
ATOM   2512  HA  HIS S 162      35.975  15.670-119.982  1.00  5.59           H
ATOM   2513  CB  HIS S 162      34.101  16.046-119.011  1.00  5.59           C
ATOM   2514  HB1 HIS S 162      33.233  16.561-119.419  1.00  5.59           H
ATOM   2515  HB2 HIS S 162      34.104  16.288-117.948  1.00  5.59           H
ATOM   2516  CG  HIS S 162      33.883  14.554-119.112  1.00  5.59           C
ATOM   2517  ND1 HIS S 162      32.967  13.912-119.955  1.00  5.59           N
ATOM   2518  CE1 HIS S 162      33.065  12.600-119.685  1.00  5.59           C
ATOM   2519  HE1 HIS S 162      32.509  11.811-120.177  1.00  5.59           H
ATOM   2520  NE2 HIS S 162      33.945  12.397-118.694  1.00  5.59           N
ATOM   2521  HE2 HIS S 162      34.173  11.466-118.318  1.00  5.59           H
ATOM   2522  CD2 HIS S 162      34.462  13.614-118.313  1.00  5.59           C
ATOM   2523  HD2 HIS S 162      35.183  13.801-117.529  1.00  5.59           H
ATOM   2524  C   HIS S 162      35.232  17.377-120.950  1.00  5.59           C
ATOM   2525  O   HIS S 162      34.091  17.522-121.395  1.00  5.59           O
ATOM   2526  N   PRO S 163      36.323  17.852-121.598  1.00  5.44           N
ATOM   2527  CD  PRO S 163      37.712  17.734-121.164  1.00  5.44           C
ATOM   2528  HD1 PRO S 163      37.974  16.703-120.923  1.00  5.44           H
ATOM   2529  HD2 PRO S 163      37.870  18.379-120.299  1.00  5.44           H
ATOM   2530  CG  PRO S 163      38.570  18.243-122.321  1.00  5.44           C
ATOM   2531  HG1 PRO S 163      38.754  17.435-123.029  1.00  5.44           H
ATOM   2532  HG2 PRO S 163      39.507  18.677-121.968  1.00  5.44           H
ATOM   2533  CB  PRO S 163      37.665  19.291-122.958  1.00  5.44           C
ATOM   2534  HB1 PRO S 163      37.942  19.502-123.991  1.00  5.44           H
ATOM   2535  HB2 PRO S 163      37.711  20.210-122.370  1.00  5.44           H
ATOM   2536  CA  PRO S 163      36.270  18.670-122.814  1.00  5.44           C
ATOM   2537  HA  PRO S 163      35.562  19.484-122.648  1.00  5.44           H
ATOM   2538  C   PRO S 163      35.791  17.890-124.056  1.00  5.44           C
ATOM   2539  O   PRO S 163      36.545  17.593-124.983  1.00  5.44           O
ATOM   2540  N   GLY S 164      34.511  17.524-124.067  1.00  5.50           N
ATOM   2541  H   GLY S 164      33.980  17.768-123.236  1.00  5.50           H
ATOM   2542  CA  GLY S 164      33.843  16.677-125.054  1.00  5.50           C
ATOM   2543  HA1 GLY S 164      32.894  16.338-124.640  1.00  5.50           H
ATOM   2544  HA2 GLY S 164      34.461  15.800-125.248  1.00  5.50           H
ATOM   2545  C   GLY S 164      33.558  17.361-126.393  1.00  5.50           C
ATOM   2546  O   GLY S 164      32.463  17.228-126.925  1.00  5.50           O
ATOM   2547  N   GLY S 165      34.531  18.105-126.924  1.00  5.71           N
ATOM   2548  H   GLY S 165      35.384  18.193-126.383  1.00  5.71           H
ATOM   2549  CA  GLY S 165      34.506  18.600-128.296  1.00  5.71           C
ATOM   2550  HA1 GLY S 165      35.119  19.496-128.382  1.00  5.71           H
ATOM   2551  HA2 GLY S 165      33.485  18.861-128.577  1.00  5.71           H
ATOM   2552  C   GLY S 165      34.996  17.506-129.249  1.00  5.71           C
ATOM   2553  O   GLY S 165      34.266  16.551-129.502  1.00  5.71           O
ATOM   2554  N   PRO S 166      36.266  17.517-129.691  1.00  5.74           N
ATOM   2555  CD  PRO S 166      37.298  18.495-129.375  1.00  5.74           C
ATOM   2556  HD1 PRO S 166      37.337  18.703-128.305  1.00  5.74           H
ATOM   2557  HD2 PRO S 166      37.109  19.414-129.934  1.00  5.74           H
ATOM   2558  CG  PRO S 166      38.615  17.871-129.838  1.00  5.74           C
ATOM   2559  HG1 PRO S 166      39.050  17.292-129.025  1.00  5.74           H
ATOM   2560  HG2 PRO S 166      39.320  18.626-130.188  1.00  5.74           H
ATOM   2561  CB  PRO S 166      38.185  16.929-130.962  1.00  5.74           C
ATOM   2562  HB1 PRO S 166      38.903  16.121-131.109  1.00  5.74           H
ATOM   2563  HB2 PRO S 166      38.069  17.497-131.887  1.00  5.74           H
ATOM   2564  CA  PRO S 166      36.815  16.422-130.500  1.00  5.74           C
ATOM   2565  HA  PRO S 166      36.180  16.255-131.372  1.00  5.74           H
ATOM   2566  C   PRO S 166      36.925  15.082-129.748  1.00  5.74           C
ATOM   2567  O   PRO S 166      37.265  14.063-130.342  1.00  5.74           O
ATOM   2568  N   PHE S 167      36.622  15.085-128.446  1.00  5.43           N
ATOM   2569  H   PHE S 167      36.375  15.967-128.029  1.00  5.43           H
ATOM   2570  CA  PHE S 167      36.605  13.913-127.576  1.00  5.43           C
ATOM   2571  HA  PHE S 167      37.061  13.078-128.110  1.00  5.43           H
ATOM   2572  CB  PHE S 167      37.478  14.204-126.345  1.00  5.43           C
ATOM   2573  HB1 PHE S 167      37.553  13.298-125.744  1.00  5.43           H
ATOM   2574  HB2 PHE S 167      36.982  14.963-125.737  1.00  5.43           H
ATOM   2575  CG  PHE S 167      38.887  14.668-126.691  1.00  5.43           C
ATOM   2576  CD1 PHE S 167      39.763  13.814-127.387  1.00  5.43           C
ATOM   2577  HD1 PHE S 167      39.445  12.820-127.666  1.00  5.43           H
ATOM   2578  CE1 PHE S 167      41.050  14.256-127.748  1.00  5.43           C
ATOM   2579  HE1 PHE S 167      41.720  13.599-128.285  1.00  5.43           H
ATOM   2580  CZ  PHE S 167      41.465  15.558-127.418  1.00  5.43           C
ATOM   2581  HZ  PHE S 167      42.453  15.903-127.701  1.00  5.43           H
ATOM   2582  CE2 PHE S 167      40.594  16.416-126.725  1.00  5.43           C
ATOM   2583  HE2 PHE S 167      40.913  17.419-126.473  1.00  5.43           H
ATOM   2584  CD2 PHE S 167      39.309  15.972-126.363  1.00  5.43           C
ATOM   2585  HD2 PHE S 167      38.643  16.644-125.843  1.00  5.43           H
ATOM   2586  C   PHE S 167      35.175  13.443-127.223  1.00  5.43           C
ATOM   2587  O   PHE S 167      35.026  12.529-126.415  1.00  5.43           O
ATOM   2588  N   ASP S 168      34.148  13.993-127.890  1.00  5.72           N
ATOM   2589  H   ASP S 168      34.329  14.789-128.493  1.00  5.72           H
ATOM   2590  CA  ASP S 168      32.873  13.302-128.155  1.00  5.72           C
ATOM   2591  HA  ASP S 168      33.035  12.231-128.040  1.00  5.72           H
ATOM   2592  CB  ASP S 168      31.749  13.650-127.148  1.00  5.72           C
ATOM   2593  HB1 ASP S 168      31.594  14.728-127.149  1.00  5.72           H
ATOM   2594  HB2 ASP S 168      32.072  13.358-126.148  1.00  5.72           H
ATOM   2595  CG  ASP S 168      30.396  12.955-127.458  1.00  5.72           C
ATOM   2596  OD1 ASP S 168      30.363  11.981-128.254  1.00  5.72           O
ATOM   2597  OD2 ASP S 168      29.357  13.391-126.900  1.00  5.72           O
ATOM   2598  C   ASP S 168      32.413  13.524-129.614  1.00  5.72           C
ATOM   2599  O   ASP S 168      31.508  14.316-129.883  1.00  5.72           O
ATOM   2600  N   PRO S 169      33.017  12.822-130.588  1.00  5.82           N
ATOM   2601  CD  PRO S 169      34.146  11.914-130.431  1.00  5.82           C
ATOM   2602  HD1 PRO S 169      33.940  11.141-129.691  1.00  5.82           H
ATOM   2603  HD2 PRO S 169      35.031  12.483-130.145  1.00  5.82           H
ATOM   2604  CG  PRO S 169      34.369  11.278-131.801  1.00  5.82           C
ATOM   2605  HG1 PRO S 169      33.775  10.366-131.886  1.00  5.82           H
ATOM   2606  HG2 PRO S 169      35.423  11.070-131.983  1.00  5.82           H
ATOM   2607  CB  PRO S 169      33.824  12.339-132.753  1.00  5.82           C
ATOM   2608  HB1 PRO S 169      33.570  11.919-133.726  1.00  5.82           H
ATOM   2609  HB2 PRO S 169      34.568  13.128-132.874  1.00  5.82           H
ATOM   2610  CA  PRO S 169      32.613  12.897-131.992  1.00  5.82           C
ATOM   2611  HA  PRO S 169      32.468  13.941-132.272  1.00  5.82           H
ATOM   2612  C   PRO S 169      31.298  12.145-132.311  1.00  5.82           C
ATOM   2613  O   PRO S 169      31.074  11.804-133.474  1.00  5.82           O
ATOM   2614  N   LEU S 170      30.447  11.828-131.320  1.00  5.93           N
ATOM   2615  H   LEU S 170      30.662  12.139-130.375  1.00  5.93           H
ATOM   2616  CA  LEU S 170      29.330  10.885-131.487  1.00  5.93           C
ATOM   2617  HA  LEU S 170      29.119  10.801-132.551  1.00  5.93           H
ATOM   2618  CB  LEU S 170      29.834   9.510-130.990  1.00  5.93           C
ATOM   2619  HB1 LEU S 170      29.969   9.567-129.909  1.00  5.93           H
ATOM   2620  HB2 LEU S 170      30.817   9.339-131.433  1.00  5.93           H
ATOM   2621  CG  LEU S 170      28.965   8.278-131.316  1.00  5.93           C
ATOM   2622  HG  LEU S 170      28.037   8.327-130.749  1.00  5.93           H
ATOM   2623  CD1 LEU S 170      28.632   8.138-132.804  1.00  5.93           C
ATOM   2624 1HD1 LEU S 170      28.106   7.200-132.977  1.00  5.93           H
ATOM   2625 2HD1 LEU S 170      27.977   8.955-133.108  1.00  5.93           H
ATOM   2626 3HD1 LEU S 170      29.544   8.163-133.399  1.00  5.93           H
ATOM   2627  CD2 LEU S 170      29.719   7.016-130.892  1.00  5.93           C
ATOM   2628 1HD2 LEU S 170      29.078   6.145-131.012  1.00  5.93           H
ATOM   2629 2HD2 LEU S 170      30.614   6.889-131.502  1.00  5.93           H
ATOM   2630 3HD2 LEU S 170      30.014   7.097-129.847  1.00  5.93           H
ATOM   2631  C   LEU S 170      27.998  11.332-130.850  1.00  5.93           C
ATOM   2632  O   LEU S 170      26.970  10.694-131.075  1.00  5.93           O
ATOM   2633  N   GLY S 171      27.982  12.441-130.104  1.00  6.04           N
ATOM   2634  H   GLY S 171      28.873  12.852-129.851  1.00  6.04           H
ATOM   2635  CA  GLY S 171      26.761  13.076-129.589  1.00  6.04           C
ATOM   2636  HA1 GLY S 171      25.940  12.912-130.287  1.00  6.04           H
ATOM   2637  HA2 GLY S 171      26.933  14.148-129.505  1.00  6.04           H
ATOM   2638  C   GLY S 171      26.322  12.565-128.213  1.00  6.04           C
ATOM   2639  O   GLY S 171      25.431  13.144-127.597  1.00  6.04           O
ATOM   2640  N   LEU S 172      26.932  11.484-127.719  1.00  5.91           N
ATOM   2641  H   LEU S 172      27.758  11.160-128.206  1.00  5.91           H
ATOM   2642  CA  LEU S 172      26.445  10.721-126.565  1.00  5.91           C
ATOM   2643  HA  LEU S 172      25.424  10.401-126.773  1.00  5.91           H
ATOM   2644  CB  LEU S 172      27.332   9.475-126.373  1.00  5.91           C
ATOM   2645  HB1 LEU S 172      26.924   8.895-125.544  1.00  5.91           H
ATOM   2646  HB2 LEU S 172      28.332   9.806-126.090  1.00  5.91           H
ATOM   2647  CG  LEU S 172      27.460   8.555-127.602  1.00  5.91           C
ATOM   2648  HG  LEU S 172      27.942   9.097-128.414  1.00  5.91           H
ATOM   2649  CD1 LEU S 172      28.332   7.352-127.250  1.00  5.91           C
ATOM   2650 1HD1 LEU S 172      28.417   6.690-128.111  1.00  5.91           H
ATOM   2651 2HD1 LEU S 172      29.327   7.693-126.972  1.00  5.91           H
ATOM   2652 3HD1 LEU S 172      27.895   6.801-126.420  1.00  5.91           H
ATOM   2653  CD2 LEU S 172      26.109   8.035-128.097  1.00  5.91           C
ATOM   2654 1HD2 LEU S 172      26.264   7.344-128.926  1.00  5.91           H
ATOM   2655 2HD2 LEU S 172      25.580   7.526-127.293  1.00  5.91           H
ATOM   2656 3HD2 LEU S 172      25.507   8.865-128.465  1.00  5.91           H
ATOM   2657  C   LEU S 172      26.397  11.537-125.268  1.00  5.91           C
ATOM   2658  O   LEU S 172      25.504  11.321-124.446  1.00  5.91           O
ATOM   2659  N   ALA S 173      27.325  12.483-125.107  1.00  5.84           N
ATOM   2660  H   ALA S 173      27.998  12.625-125.861  1.00  5.84           H
ATOM   2661  CA  ALA S 173      27.449  13.356-123.942  1.00  5.84           C
ATOM   2662  HA  ALA S 173      26.861  12.928-123.129  1.00  5.84           H
ATOM   2663  CB  ALA S 173      28.920  13.358-123.502  1.00  5.84           C
ATOM   2664  HB1 ALA S 173      29.031  13.940-122.588  1.00  5.84           H
ATOM   2665  HB2 ALA S 173      29.254  12.336-123.320  1.00  5.84           H
ATOM   2666  HB3 ALA S 173      29.539  13.805-124.280  1.00  5.84           H
ATOM   2667  C   ALA S 173      26.899  14.776-124.157  1.00  5.84           C
ATOM   2668  O   ALA S 173      27.003  15.616-123.263  1.00  5.84           O
ATOM   2669  N   ASN S 174      26.294  15.037-125.317  1.00  6.04           N
ATOM   2670  H   ASN S 174      26.213  14.286-125.994  1.00  6.04           H
ATOM   2671  CA  ASN S 174      25.801  16.356-125.719  1.00  6.04           C
ATOM   2672  HA  ASN S 174      26.284  17.112-125.096  1.00  6.04           H
ATOM   2673  CB  ASN S 174      26.277  16.614-127.168  1.00  6.04           C
ATOM   2674  HB1 ASN S 174      25.672  17.410-127.603  1.00  6.04           H
ATOM   2675  HB2 ASN S 174      26.145  15.724-127.780  1.00  6.04           H
ATOM   2676  CG  ASN S 174      27.733  17.080-127.233  1.00  6.04           C
ATOM   2677  OD1 ASN S 174      28.007  18.264-127.326  1.00  6.04           O
ATOM   2678  ND2 ASN S 174      28.724  16.214-127.155  1.00  6.04           N
ATOM   2679 1HD2 ASN S 174      28.600  15.207-127.097  1.00  6.04           H
ATOM   2680 2HD2 ASN S 174      29.656  16.594-127.215  1.00  6.04           H
ATOM   2681  C   ASN S 174      24.288  16.554-125.448  1.00  6.04           C
ATOM   2682  O   ASN S 174      23.700  17.536-125.892  1.00  6.04           O
ATOM   2683  N   ASP S 175      23.691  15.671-124.637  1.00  6.04           N
ATOM   2684  H   ASP S 175      24.233  14.877-124.344  1.00  6.04           H
ATOM   2685  CA  ASP S 175      22.381  15.834-123.990  1.00  6.04           C
ATOM   2686  HA  ASP S 175      22.034  16.848-124.185  1.00  6.04           H
ATOM   2687  CB  ASP S 175      21.355  14.861-124.620  1.00  6.04           C
ATOM   2688  HB1 ASP S 175      21.197  14.015-123.952  1.00  6.04           H
ATOM   2689  HB2 ASP S 175      21.763  14.462-125.549  1.00  6.04           H
ATOM   2690  CG  ASP S 175      19.986  15.487-124.958  1.00  6.04           C
ATOM   2691  OD1 ASP S 175      19.559  16.498-124.355  1.00  6.04           O
ATOM   2692  OD2 ASP S 175      19.268  14.940-125.829  1.00  6.04           O
ATOM   2693  C   ASP S 175      22.574  15.637-122.475  1.00  6.04           C
ATOM   2694  O   ASP S 175      23.082  14.591-122.074  1.00  6.04           O
ATOM   2695  N   PRO S 176      22.330  16.647-121.615  1.00  5.82           N
ATOM   2696  CD  PRO S 176      21.604  17.871-121.909  1.00  5.82           C
ATOM   2697  HD1 PRO S 176      20.617  17.657-122.317  1.00  5.82           H
ATOM   2698  HD2 PRO S 176      22.180  18.480-122.606  1.00  5.82           H
ATOM   2699  CG  PRO S 176      21.479  18.597-120.573  1.00  5.82           C
ATOM   2700  HG1 PRO S 176      20.605  18.226-120.034  1.00  5.82           H
ATOM   2701  HG2 PRO S 176      21.420  19.677-120.703  1.00  5.82           H
ATOM   2702  CB  PRO S 176      22.754  18.179-119.840  1.00  5.82           C
ATOM   2703  HB1 PRO S 176      22.640  18.256-118.758  1.00  5.82           H
ATOM   2704  HB2 PRO S 176      23.583  18.803-120.178  1.00  5.82           H
ATOM   2705  CA  PRO S 176      22.987  16.734-120.303  1.00  5.82           C
ATOM   2706  HA  PRO S 176      24.056  16.581-120.430  1.00  5.82           H
ATOM   2707  C   PRO S 176      22.486  15.738-119.257  1.00  5.82           C
ATOM   2708  O   PRO S 176      23.248  15.412-118.344  1.00  5.82           O
ATOM   2709  N   ASP S 177      21.260  15.221-119.376  1.00  5.90           N
ATOM   2710  H   ASP S 177      20.680  15.438-120.183  1.00  5.90           H
ATOM   2711  CA  ASP S 177      20.833  14.119-118.526  1.00  5.90           C
ATOM   2712  HA  ASP S 177      21.127  14.355-117.503  1.00  5.90           H
ATOM   2713  CB  ASP S 177      19.300  13.968-118.512  1.00  5.90           C
ATOM   2714  HB1 ASP S 177      18.857  14.913-118.192  1.00  5.90           H
ATOM   2715  HB2 ASP S 177      19.049  13.217-117.762  1.00  5.90           H
ATOM   2716  CG  ASP S 177      18.665  13.554-119.842  1.00  5.90           C
ATOM   2717  OD1 ASP S 177      19.012  14.184-120.864  1.00  5.90           O
ATOM   2718  OD2 ASP S 177      17.835  12.618-119.811  1.00  5.90           O
ATOM   2719  C   ASP S 177      21.556  12.821-118.892  1.00  5.90           C
ATOM   2720  O   ASP S 177      22.191  12.208-118.026  1.00  5.90           O
ATOM   2721  N   GLN S 178      21.580  12.461-120.181  1.00  5.92           N
ATOM   2722  H   GLN S 178      21.028  12.994-120.850  1.00  5.92           H
ATOM   2723  CA  GLN S 178      22.383  11.329-120.645  1.00  5.92           C
ATOM   2724  HA  GLN S 178      22.038  10.452-120.099  1.00  5.92           H
ATOM   2725  CB  GLN S 178      22.147  11.063-122.135  1.00  5.92           C
ATOM   2726  HB1 GLN S 178      22.550  11.883-122.733  1.00  5.92           H
ATOM   2727  HB2 GLN S 178      21.072  10.986-122.316  1.00  5.92           H
ATOM   2728  CG  GLN S 178      22.816   9.740-122.539  1.00  5.92           C
ATOM   2729  HG1 GLN S 178      22.524   8.953-121.843  1.00  5.92           H
ATOM   2730  HG2 GLN S 178      23.897   9.853-122.506  1.00  5.92           H
ATOM   2731  CD  GLN S 178      22.431   9.304-123.938  1.00  5.92           C
ATOM   2732  OE1 GLN S 178      21.633   8.400-124.132  1.00  5.92           O
ATOM   2733  NE2 GLN S 178      22.999   9.907-124.957  1.00  5.92           N
ATOM   2734 1HE2 GLN S 178      23.708  10.614-124.792  1.00  5.92           H
ATOM   2735 2HE2 GLN S 178      22.672   9.657-125.870  1.00  5.92           H
ATOM   2736  C   GLN S 178      23.876  11.491-120.315  1.00  5.92           C
ATOM   2737  O   GLN S 178      24.552  10.514-120.029  1.00  5.92           O
ATOM   2738  N   ALA S 179      24.396  12.714-120.277  1.00  5.92           N
ATOM   2739  H   ALA S 179      23.808  13.476-120.609  1.00  5.92           H
ATOM   2740  CA  ALA S 179      25.776  13.006-119.927  1.00  5.92           C
ATOM   2741  HA  ALA S 179      26.423  12.319-120.474  1.00  5.92           H
ATOM   2742  CB  ALA S 179      26.084  14.433-120.383  1.00  5.92           C
ATOM   2743  HB1 ALA S 179      27.159  14.604-120.375  1.00  5.92           H
ATOM   2744  HB2 ALA S 179      25.709  14.582-121.393  1.00  5.92           H
ATOM   2745  HB3 ALA S 179      25.600  15.150-119.722  1.00  5.92           H
ATOM   2746  C   ALA S 179      26.063  12.858-118.433  1.00  5.92           C
ATOM   2747  O   ALA S 179      27.146  12.410-118.060  1.00  5.92           O
ATOM   2748  N   ALA S 180      25.123  13.213-117.558  1.00  5.62           N
ATOM   2749  H   ALA S 180      24.266  13.640-117.906  1.00  5.62           H
ATOM   2750  CA  ALA S 180      25.232  12.934-116.131  1.00  5.62           C
ATOM   2751  HA  ALA S 180      26.178  13.335-115.763  1.00  5.62           H
ATOM   2752  CB  ALA S 180      24.096  13.687-115.431  1.00  5.62           C
ATOM   2753  HB1 ALA S 180      24.137  13.523-114.357  1.00  5.62           H
ATOM   2754  HB2 ALA S 180      24.188  14.756-115.628  1.00  5.62           H
ATOM   2755  HB3 ALA S 180      23.139  13.348-115.815  1.00  5.62           H
ATOM   2756  C   ALA S 180      25.227  11.418-115.857  1.00  5.62           C
ATOM   2757  O   ALA S 180      26.100  10.893-115.147  1.00  5.62           O
ATOM   2758  N   ILE S 181      24.285  10.694-116.465  1.00  5.48           N
ATOM   2759  H   ILE S 181      23.584  11.188-117.019  1.00  5.48           H
ATOM   2760  CA  ILE S 181      24.198   9.230-116.392  1.00  5.48           C
ATOM   2761  HA  ILE S 181      24.095   8.934-115.350  1.00  5.48           H
ATOM   2762  CB  ILE S 181      22.946   8.783-117.178  1.00  5.48           C
ATOM   2763  HB  ILE S 181      22.979   9.235-118.171  1.00  5.48           H
ATOM   2764  CG2 ILE S 181      22.918   7.266-117.385  1.00  5.48           C
ATOM   2765 1HG2 ILE S 181      21.962   6.984-117.830  1.00  5.48           H
ATOM   2766 2HG2 ILE S 181      23.710   6.969-118.070  1.00  5.48           H
ATOM   2767 3HG2 ILE S 181      23.034   6.771-116.422  1.00  5.48           H
ATOM   2768  CG1 ILE S 181      21.634   9.251-116.508  1.00  5.48           C
ATOM   2769 1HG1 ILE S 181      20.788   8.856-117.072  1.00  5.48           H
ATOM   2770 2HG1 ILE S 181      21.569  10.334-116.560  1.00  5.48           H
ATOM   2771  CD1 ILE S 181      21.465   8.860-115.038  1.00  5.48           C
ATOM   2772  HD1 ILE S 181      20.484   9.193-114.718  1.00  5.48           H
ATOM   2773  HD2 ILE S 181      21.539   7.782-114.918  1.00  5.48           H
ATOM   2774  HD3 ILE S 181      22.208   9.354-114.414  1.00  5.48           H
ATOM   2775  C   ILE S 181      25.471   8.538-116.896  1.00  5.48           C
ATOM   2776  O   ILE S 181      26.009   7.640-116.243  1.00  5.48           O
ATOM   2777  N   LEU S 182      25.994   8.975-118.036  1.00  5.39           N
ATOM   2778  H   LEU S 182      25.469   9.662-118.573  1.00  5.39           H
ATOM   2779  CA  LEU S 182      27.218   8.450-118.619  1.00  5.39           C
ATOM   2780  HA  LEU S 182      27.164   7.363-118.619  1.00  5.39           H
ATOM   2781  CB  LEU S 182      27.372   8.935-120.072  1.00  5.39           C
ATOM   2782  HB1 LEU S 182      28.404   8.768-120.389  1.00  5.39           H
ATOM   2783  HB2 LEU S 182      27.198  10.012-120.102  1.00  5.39           H
ATOM   2784  CG  LEU S 182      26.456   8.241-121.098  1.00  5.39           C
ATOM   2785  HG  LEU S 182      25.418   8.299-120.779  1.00  5.39           H
ATOM   2786  CD1 LEU S 182      26.613   8.954-122.440  1.00  5.39           C
ATOM   2787 1HD1 LEU S 182      25.942   8.509-123.174  1.00  5.39           H
ATOM   2788 2HD1 LEU S 182      26.344  10.005-122.329  1.00  5.39           H
ATOM   2789 3HD1 LEU S 182      27.640   8.881-122.798  1.00  5.39           H
ATOM   2790  CD2 LEU S 182      26.808   6.763-121.296  1.00  5.39           C
ATOM   2791 1HD2 LEU S 182      26.182   6.346-122.085  1.00  5.39           H
ATOM   2792 2HD2 LEU S 182      27.856   6.665-121.580  1.00  5.39           H
ATOM   2793 3HD2 LEU S 182      26.627   6.203-120.380  1.00  5.39           H
ATOM   2794  C   LEU S 182      28.472   8.814-117.833  1.00  5.39           C
ATOM   2795  O   LEU S 182      29.398   8.020-117.837  1.00  5.39           O
ATOM   2796  N   LYS S 183      28.525   9.948-117.128  1.00  5.21           N
ATOM   2797  H   LYS S 183      27.777  10.624-117.229  1.00  5.21           H
ATOM   2798  CA  LYS S 183      29.635  10.243-116.207  1.00  5.21           C
ATOM   2799  HA  LYS S 183      30.575  10.009-116.715  1.00  5.21           H
ATOM   2800  CB  LYS S 183      29.660  11.742-115.859  1.00  5.21           C
ATOM   2801  HB1 LYS S 183      30.375  11.906-115.054  1.00  5.21           H
ATOM   2802  HB2 LYS S 183      28.669  12.032-115.504  1.00  5.21           H
ATOM   2803  CG  LYS S 183      30.080  12.621-117.064  1.00  5.21           C
ATOM   2804  HG1 LYS S 183      29.630  12.230-117.974  1.00  5.21           H
ATOM   2805  HG2 LYS S 183      31.161  12.564-117.193  1.00  5.21           H
ATOM   2806  CD  LYS S 183      29.659  14.094-116.890  1.00  5.21           C
ATOM   2807  HD1 LYS S 183      30.389  14.620-116.274  1.00  5.21           H
ATOM   2808  HD2 LYS S 183      28.705  14.119-116.364  1.00  5.21           H
ATOM   2809  CE  LYS S 183      29.437  14.835-118.223  1.00  5.21           C
ATOM   2810  HE1 LYS S 183      28.844  15.729-118.011  1.00  5.21           H
ATOM   2811  HE2 LYS S 183      28.838  14.192-118.876  1.00  5.21           H
ATOM   2812  NZ  LYS S 183      30.690  15.236-118.909  1.00  5.21           N
ATOM   2813  HZ1 LYS S 183      30.507  15.713-119.784  1.00  5.21           H
ATOM   2814  HZ2 LYS S 183      31.261  15.841-118.339  1.00  5.21           H
ATOM   2815  HZ3 LYS S 183      31.266  14.432-119.157  1.00  5.21           H
ATOM   2816  C   LYS S 183      29.608   9.331-114.982  1.00  5.21           C
ATOM   2817  O   LYS S 183      30.657   8.893-114.511  1.00  5.21           O
ATOM   2818  N   VAL S 184      28.415   8.958-114.511  1.00  5.16           N
ATOM   2819  H   VAL S 184      27.586   9.383-114.911  1.00  5.16           H
ATOM   2820  CA  VAL S 184      28.281   7.904-113.482  1.00  5.16           C
ATOM   2821  HA  VAL S 184      28.913   8.169-112.636  1.00  5.16           H
ATOM   2822  CB  VAL S 184      26.830   7.818-112.962  1.00  5.16           C
ATOM   2823  HB  VAL S 184      26.146   7.722-113.800  1.00  5.16           H
ATOM   2824  CG1 VAL S 184      26.598   6.628-112.027  1.00  5.16           C
ATOM   2825 1HG1 VAL S 184      25.618   6.706-111.574  1.00  5.16           H
ATOM   2826 2HG1 VAL S 184      26.627   5.703-112.600  1.00  5.16           H
ATOM   2827 3HG1 VAL S 184      27.358   6.615-111.246  1.00  5.16           H
ATOM   2828  CG2 VAL S 184      26.464   9.086-112.195  1.00  5.16           C
ATOM   2829 1HG2 VAL S 184      25.382   9.149-112.094  1.00  5.16           H
ATOM   2830 2HG2 VAL S 184      26.929   9.095-111.210  1.00  5.16           H
ATOM   2831 3HG2 VAL S 184      26.794   9.959-112.743  1.00  5.16           H
ATOM   2832  C   VAL S 184      28.759   6.539-113.978  1.00  5.16           C
ATOM   2833  O   VAL S 184      29.439   5.814-113.251  1.00  5.16           O
ATOM   2834  N   LYS S 185      28.417   6.180-115.218  1.00  5.12           N
ATOM   2835  H   LYS S 185      27.815   6.803-115.745  1.00  5.12           H
ATOM   2836  CA  LYS S 185      28.792   4.884-115.802  1.00  5.12           C
ATOM   2837  HA  LYS S 185      28.655   4.116-115.040  1.00  5.12           H
ATOM   2838  CB  LYS S 185      27.828   4.541-116.954  1.00  5.12           C
ATOM   2839  HB1 LYS S 185      28.207   3.687-117.516  1.00  5.12           H
ATOM   2840  HB2 LYS S 185      27.732   5.396-117.624  1.00  5.12           H
ATOM   2841  CG  LYS S 185      26.462   4.175-116.331  1.00  5.12           C
ATOM   2842  HG1 LYS S 185      26.225   4.891-115.541  1.00  5.12           H
ATOM   2843  HG2 LYS S 185      26.548   3.193-115.865  1.00  5.12           H
ATOM   2844  CD  LYS S 185      25.262   4.165-117.286  1.00  5.12           C
ATOM   2845  HD1 LYS S 185      25.380   3.383-118.039  1.00  5.12           H
ATOM   2846  HD2 LYS S 185      25.190   5.138-117.774  1.00  5.12           H
ATOM   2847  CE  LYS S 185      24.013   3.908-116.426  1.00  5.12           C
ATOM   2848  HE1 LYS S 185      24.038   4.589-115.567  1.00  5.12           H
ATOM   2849  HE2 LYS S 185      24.037   2.889-116.032  1.00  5.12           H
ATOM   2850  NZ  LYS S 185      22.737   4.138-117.139  1.00  5.12           N
ATOM   2851  HZ1 LYS S 185      21.978   4.219-116.444  1.00  5.12           H
ATOM   2852  HZ2 LYS S 185      22.699   5.051-117.564  1.00  5.12           H
ATOM   2853  HZ3 LYS S 185      22.506   3.425-117.808  1.00  5.12           H
ATOM   2854  C   LYS S 185      30.282   4.804-116.120  1.00  5.12           C
ATOM   2855  O   LYS S 185      30.904   3.790-115.807  1.00  5.12           O
ATOM   2856  N   GLU S 186      30.884   5.905-116.562  1.00  5.12           N
ATOM   2857  H   GLU S 186      30.310   6.694-116.839  1.00  5.12           H
ATOM   2858  CA  GLU S 186      32.330   6.067-116.647  1.00  5.12           C
ATOM   2859  HA  GLU S 186      32.709   5.271-117.288  1.00  5.12           H
ATOM   2860  CB  GLU S 186      32.738   7.403-117.289  1.00  5.12           C
ATOM   2861  HB1 GLU S 186      32.382   8.237-116.683  1.00  5.12           H
ATOM   2862  HB2 GLU S 186      32.299   7.468-118.285  1.00  5.12           H
ATOM   2863  CG  GLU S 186      34.274   7.458-117.405  1.00  5.12           C
ATOM   2864  HG1 GLU S 186      34.613   6.547-117.902  1.00  5.12           H
ATOM   2865  HG2 GLU S 186      34.715   7.480-116.406  1.00  5.12           H
ATOM   2866  CD  GLU S 186      34.809   8.656-118.182  1.00  5.12           C
ATOM   2867  OE1 GLU S 186      34.128   9.701-118.286  1.00  5.12           O
ATOM   2868  OE2 GLU S 186      35.947   8.569-118.686  1.00  5.12           O
ATOM   2869  C   GLU S 186      32.995   5.881-115.288  1.00  5.12           C
ATOM   2870  O   GLU S 186      33.797   4.971-115.145  1.00  5.12           O
ATOM   2871  N   ILE S 187      32.656   6.673-114.270  1.00  4.93           N
ATOM   2872  H   ILE S 187      32.006   7.438-114.426  1.00  4.93           H
ATOM   2873  CA  ILE S 187      33.387   6.596-112.998  1.00  4.93           C
ATOM   2874  HA  ILE S 187      34.445   6.625-113.260  1.00  4.93           H
ATOM   2875  CB  ILE S 187      33.098   7.850-112.136  1.00  4.93           C
ATOM   2876  HB  ILE S 187      32.989   8.700-112.811  1.00  4.93           H
ATOM   2877  CG2 ILE S 187      31.781   7.721-111.362  1.00  4.93           C
ATOM   2878 1HG2 ILE S 187      31.561   8.679-110.898  1.00  4.93           H
ATOM   2879 2HG2 ILE S 187      30.975   7.473-112.046  1.00  4.93           H
ATOM   2880 3HG2 ILE S 187      31.860   6.956-110.591  1.00  4.93           H
ATOM   2881  CG1 ILE S 187      34.231   8.209-111.148  1.00  4.93           C
ATOM   2882 1HG1 ILE S 187      34.473   7.353-110.520  1.00  4.93           H
ATOM   2883 2HG1 ILE S 187      33.885   9.015-110.499  1.00  4.93           H
ATOM   2884  CD1 ILE S 187      35.504   8.703-111.848  1.00  4.93           C
ATOM   2885  HD1 ILE S 187      36.192   9.104-111.105  1.00  4.93           H
ATOM   2886  HD2 ILE S 187      35.995   7.886-112.375  1.00  4.93           H
ATOM   2887  HD3 ILE S 187      35.261   9.497-112.555  1.00  4.93           H
ATOM   2888  C   ILE S 187      33.183   5.274-112.254  1.00  4.93           C
ATOM   2889  O   ILE S 187      34.049   4.874-111.483  1.00  4.93           O
ATOM   2890  N   LYS S 188      32.082   4.549-112.498  1.00  4.98           N
ATOM   2891  H   LYS S 188      31.379   4.943-113.115  1.00  4.98           H
ATOM   2892  CA  LYS S 188      31.867   3.211-111.918  1.00  4.98           C
ATOM   2893  HA  LYS S 188      32.293   3.202-110.914  1.00  4.98           H
ATOM   2894  CB  LYS S 188      30.357   2.940-111.777  1.00  4.98           C
ATOM   2895  HB1 LYS S 188      30.205   1.886-111.536  1.00  4.98           H
ATOM   2896  HB2 LYS S 188      29.857   3.159-112.722  1.00  4.98           H
ATOM   2897  CG  LYS S 188      29.781   3.807-110.639  1.00  4.98           C
ATOM   2898  HG1 LYS S 188      30.074   4.847-110.793  1.00  4.98           H
ATOM   2899  HG2 LYS S 188      30.213   3.483-109.691  1.00  4.98           H
ATOM   2900  CD  LYS S 188      28.252   3.784-110.517  1.00  4.98           C
ATOM   2901  HD1 LYS S 188      27.822   4.098-111.467  1.00  4.98           H
ATOM   2902  HD2 LYS S 188      27.970   4.508-109.751  1.00  4.98           H
ATOM   2903  CE  LYS S 188      27.692   2.409-110.145  1.00  4.98           C
ATOM   2904  HE1 LYS S 188      28.289   1.984-109.331  1.00  4.98           H
ATOM   2905  HE2 LYS S 188      27.785   1.749-111.013  1.00  4.98           H
ATOM   2906  NZ  LYS S 188      26.275   2.502-109.716  1.00  4.98           N
ATOM   2907  HZ1 LYS S 188      25.830   1.595-109.760  1.00  4.98           H
ATOM   2908  HZ2 LYS S 188      26.210   2.813-108.749  1.00  4.98           H
ATOM   2909  HZ3 LYS S 188      25.738   3.145-110.290  1.00  4.98           H
ATOM   2910  C   LYS S 188      32.613   2.111-112.666  1.00  4.98           C
ATOM   2911  O   LYS S 188      33.220   1.268-112.009  1.00  4.98           O
ATOM   2912  N   ASN S 189      32.657   2.138-113.999  1.00  5.08           N
ATOM   2913  H   ASN S 189      32.123   2.839-114.503  1.00  5.08           H
ATOM   2914  CA  ASN S 189      33.483   1.203-114.775  1.00  5.08           C
ATOM   2915  HA  ASN S 189      33.297   0.193-114.405  1.00  5.08           H
ATOM   2916  CB  ASN S 189      33.020   1.243-116.247  1.00  5.08           C
ATOM   2917  HB1 ASN S 189      33.731   0.668-116.839  1.00  5.08           H
ATOM   2918  HB2 ASN S 189      33.029   2.270-116.609  1.00  5.08           H
ATOM   2919  CG  ASN S 189      31.624   0.660-116.483  1.00  5.08           C
ATOM   2920  OD1 ASN S 189      30.763   0.592-115.618  1.00  5.08           O
ATOM   2921  ND2 ASN S 189      31.355   0.170-117.673  1.00  5.08           N
ATOM   2922 1HD2 ASN S 189      32.027   0.248-118.413  1.00  5.08           H
ATOM   2923 2HD2 ASN S 189      30.446  -0.239-117.792  1.00  5.08           H
ATOM   2924  C   ASN S 189      34.994   1.450-114.582  1.00  5.08           C
ATOM   2925  O   ASN S 189      35.805   0.530-114.644  1.00  5.08           O
ATOM   2926  N   GLY S 190      35.331   2.698-114.249  1.00  4.88           N
ATOM   2927  H   GLY S 190      34.598   3.396-114.344  1.00  4.88           H
ATOM   2928  CA  GLY S 190      36.630   3.222-113.858  1.00  4.88           C
ATOM   2929  HA1 GLY S 190      36.527   4.300-113.827  1.00  4.88           H
ATOM   2930  HA2 GLY S 190      37.387   2.951-114.595  1.00  4.88           H
ATOM   2931  C   GLY S 190      37.069   2.751-112.483  1.00  4.88           C
ATOM   2932  O   GLY S 190      38.103   2.113-112.394  1.00  4.88           O
ATOM   2933  N   ARG S 191      36.259   2.957-111.433  1.00  4.70           N
ATOM   2934  H   ARG S 191      35.456   3.567-111.571  1.00  4.70           H
ATOM   2935  CA  ARG S 191      36.466   2.385-110.088  1.00  4.70           C
ATOM   2936  HA  ARG S 191      37.410   2.765-109.688  1.00  4.70           H
ATOM   2937  CB  ARG S 191      35.332   2.781-109.123  1.00  4.70           C
ATOM   2938  HB1 ARG S 191      35.309   2.062-108.302  1.00  4.70           H
ATOM   2939  HB2 ARG S 191      34.372   2.731-109.640  1.00  4.70           H
ATOM   2940  CG  ARG S 191      35.515   4.174-108.499  1.00  4.70           C
ATOM   2941  HG1 ARG S 191      35.497   4.937-109.278  1.00  4.70           H
ATOM   2942  HG2 ARG S 191      36.482   4.213-107.996  1.00  4.70           H
ATOM   2943  CD  ARG S 191      34.405   4.454-107.472  1.00  4.70           C
ATOM   2944  HD1 ARG S 191      34.406   3.665-106.720  1.00  4.70           H
ATOM   2945  HD2 ARG S 191      33.443   4.458-107.988  1.00  4.70           H
ATOM   2946  NE  ARG S 191      34.617   5.747-106.806  1.00  4.70           N
ATOM   2947  HE  ARG S 191      35.559   6.142-106.876  1.00  4.70           H
ATOM   2948  CZ  ARG S 191      33.749   6.522-106.187  1.00  4.70           C
ATOM   2949  NH1 ARG S 191      32.539   6.120-105.911  1.00  4.70           N
ATOM   2950 1HH1 ARG S 191      32.261   5.200-106.173  1.00  4.70           H
ATOM   2951 2HH1 ARG S 191      31.851   6.820-105.658  1.00  4.70           H
ATOM   2952  NH2 ARG S 191      34.073   7.736-105.870  1.00  4.70           N
ATOM   2953 1HH2 ARG S 191      34.979   8.094-106.215  1.00  4.70           H
ATOM   2954 2HH2 ARG S 191      33.404   8.383-105.512  1.00  4.70           H
ATOM   2955  C   ARG S 191      36.611   0.868-110.123  1.00  4.70           C
ATOM   2956  O   ARG S 191      37.500   0.333-109.465  1.00  4.70           O
ATOM   2957  N   LEU S 192      35.790   0.181-110.922  1.00  4.84           N
ATOM   2958  H   LEU S 192      35.049   0.681-111.398  1.00  4.84           H
ATOM   2959  CA  LEU S 192      35.927  -1.255-111.153  1.00  4.84           C
ATOM   2960  HA  LEU S 192      35.887  -1.753-110.185  1.00  4.84           H
ATOM   2961  CB  LEU S 192      34.744  -1.743-112.017  1.00  4.84           C
ATOM   2962  HB1 LEU S 192      34.806  -1.280-113.001  1.00  4.84           H
ATOM   2963  HB2 LEU S 192      33.829  -1.373-111.551  1.00  4.84           H
ATOM   2964  CG  LEU S 192      34.557  -3.265-112.208  1.00  4.84           C
ATOM   2965  HG  LEU S 192      33.575  -3.398-112.663  1.00  4.84           H
ATOM   2966  CD1 LEU S 192      35.568  -3.925-113.149  1.00  4.84           C
ATOM   2967 1HD1 LEU S 192      35.222  -4.927-113.403  1.00  4.84           H
ATOM   2968 2HD1 LEU S 192      35.657  -3.343-114.066  1.00  4.84           H
ATOM   2969 3HD1 LEU S 192      36.543  -4.013-112.678  1.00  4.84           H
ATOM   2970  CD2 LEU S 192      34.550  -4.022-110.879  1.00  4.84           C
ATOM   2971 1HD2 LEU S 192      34.264  -5.059-111.054  1.00  4.84           H
ATOM   2972 2HD2 LEU S 192      35.540  -4.005-110.424  1.00  4.84           H
ATOM   2973 3HD2 LEU S 192      33.828  -3.567-110.201  1.00  4.84           H
ATOM   2974  C   LEU S 192      37.285  -1.577-111.776  1.00  4.84           C
ATOM   2975  O   LEU S 192      37.957  -2.472-111.287  1.00  4.84           O
ATOM   2976  N   ALA S 193      37.731  -0.837-112.792  1.00  4.86           N
ATOM   2977  H   ALA S 193      37.126  -0.127-113.189  1.00  4.86           H
ATOM   2978  CA  ALA S 193      39.048  -1.030-113.395  1.00  4.86           C
ATOM   2979  HA  ALA S 193      39.143  -2.087-113.653  1.00  4.86           H
ATOM   2980  CB  ALA S 193      39.098  -0.237-114.706  1.00  4.86           C
ATOM   2981  HB1 ALA S 193      40.008  -0.501-115.239  1.00  4.86           H
ATOM   2982  HB2 ALA S 193      38.242  -0.489-115.332  1.00  4.86           H
ATOM   2983  HB3 ALA S 193      39.098   0.834-114.504  1.00  4.86           H
ATOM   2984  C   ALA S 193      40.244  -0.684-112.486  1.00  4.86           C
ATOM   2985  O   ALA S 193      41.303  -1.278-112.645  1.00  4.86           O
ATOM   2986  N   MET S 194      40.098   0.218-111.515  1.00  4.92           N
ATOM   2987  H   MET S 194      39.229   0.738-111.509  1.00  4.92           H
ATOM   2988  CA  MET S 194      41.113   0.558-110.510  1.00  4.92           C
ATOM   2989  HA  MET S 194      42.084   0.665-110.994  1.00  4.92           H
ATOM   2990  CB  MET S 194      40.748   1.891-109.831  1.00  4.92           C
ATOM   2991  HB1 MET S 194      41.429   2.065-108.997  1.00  4.92           H
ATOM   2992  HB2 MET S 194      39.736   1.824-109.433  1.00  4.92           H
ATOM   2993  CG  MET S 194      40.828   3.091-110.781  1.00  4.92           C
ATOM   2994  HG1 MET S 194      40.368   2.825-111.730  1.00  4.92           H
ATOM   2995  HG2 MET S 194      41.874   3.326-110.982  1.00  4.92           H
ATOM   2996  SD  MET S 194      39.987   4.580-110.178  1.00  4.92           S
ATOM   2997  CE  MET S 194      41.121   5.104-108.866  1.00  4.92           C
ATOM   2998  HE1 MET S 194      40.765   6.042-108.438  1.00  4.92           H
ATOM   2999  HE2 MET S 194      41.156   4.346-108.084  1.00  4.92           H
ATOM   3000  HE3 MET S 194      42.118   5.248-109.280  1.00  4.92           H
ATOM   3001  C   MET S 194      41.234  -0.547-109.454  1.00  4.92           C
ATOM   3002  O   MET S 194      42.334  -0.999-109.134  1.00  4.92           O
ATOM   3003  N   PHE S 195      40.089  -1.040-108.975  1.00  4.85           N
ATOM   3004  H   PHE S 195      39.217  -0.625-109.292  1.00  4.85           H
ATOM   3005  CA  PHE S 195      40.007  -2.174-108.060  1.00  4.85           C
ATOM   3006  HA  PHE S 195      40.602  -1.951-107.173  1.00  4.85           H
ATOM   3007  CB  PHE S 195      38.542  -2.350-107.634  1.00  4.85           C
ATOM   3008  HB1 PHE S 195      37.939  -2.607-108.505  1.00  4.85           H
ATOM   3009  HB2 PHE S 195      38.172  -1.395-107.257  1.00  4.85           H
ATOM   3010  CG  PHE S 195      38.324  -3.397-106.558  1.00  4.85           C
ATOM   3011  CD1 PHE S 195      38.387  -3.033-105.199  1.00  4.85           C
ATOM   3012  HD1 PHE S 195      38.602  -2.013-104.922  1.00  4.85           H
ATOM   3013  CE1 PHE S 195      38.167  -3.997-104.197  1.00  4.85           C
ATOM   3014  HE1 PHE S 195      38.214  -3.717-103.155  1.00  4.85           H
ATOM   3015  CZ  PHE S 195      37.889  -5.328-104.554  1.00  4.85           C
ATOM   3016  HZ  PHE S 195      37.723  -6.070-103.787  1.00  4.85           H
ATOM   3017  CE2 PHE S 195      37.829  -5.695-105.911  1.00  4.85           C
ATOM   3018  HE2 PHE S 195      37.617  -6.717-106.183  1.00  4.85           H
ATOM   3019  CD2 PHE S 195      38.045  -4.730-106.912  1.00  4.85           C
ATOM   3020  HD2 PHE S 195      37.994  -5.017-107.953  1.00  4.85           H
ATOM   3021  C   PHE S 195      40.584  -3.452-108.691  1.00  4.85           C
ATOM   3022  O   PHE S 195      41.453  -4.120-108.125  1.00  4.85           O
ATOM   3023  N   ALA S 196      40.153  -3.747-109.916  1.00  4.77           N
ATOM   3024  H   ALA S 196      39.418  -3.171-110.312  1.00  4.77           H
ATOM   3025  CA  ALA S 196      40.684  -4.809-110.750  1.00  4.77           C
ATOM   3026  HA  ALA S 196      40.567  -5.752-110.213  1.00  4.77           H
ATOM   3027  CB  ALA S 196      39.873  -4.901-112.046  1.00  4.77           C
ATOM   3028  HB1 ALA S 196      40.245  -5.732-112.648  1.00  4.77           H
ATOM   3029  HB2 ALA S 196      38.822  -5.074-111.816  1.00  4.77           H
ATOM   3030  HB3 ALA S 196      39.976  -3.979-112.618  1.00  4.77           H
ATOM   3031  C   ALA S 196      42.171  -4.631-111.032  1.00  4.77           C
ATOM   3032  O   ALA S 196      42.861  -5.631-111.023  1.00  4.77           O
ATOM   3033  N   MET S 197      42.700  -3.417-111.197  1.00  4.63           N
ATOM   3034  H   MET S 197      42.080  -2.619-111.269  1.00  4.63           H
ATOM   3035  CA  MET S 197      44.138  -3.189-111.360  1.00  4.63           C
ATOM   3036  HA  MET S 197      44.492  -3.865-112.137  1.00  4.63           H
ATOM   3037  CB  MET S 197      44.400  -1.750-111.837  1.00  4.63           C
ATOM   3038  HB1 MET S 197      44.095  -1.046-111.065  1.00  4.63           H
ATOM   3039  HB2 MET S 197      43.802  -1.557-112.725  1.00  4.63           H
ATOM   3040  CG  MET S 197      45.868  -1.478-112.193  1.00  4.63           C
ATOM   3041  HG1 MET S 197      46.464  -1.539-111.281  1.00  4.63           H
ATOM   3042  HG2 MET S 197      45.941  -0.455-112.562  1.00  4.63           H
ATOM   3043  SD  MET S 197      46.621  -2.578-113.429  1.00  4.63           S
ATOM   3044  CE  MET S 197      45.484  -2.389-114.827  1.00  4.63           C
ATOM   3045  HE1 MET S 197      45.887  -2.925-115.686  1.00  4.63           H
ATOM   3046  HE2 MET S 197      44.510  -2.806-114.575  1.00  4.63           H
ATOM   3047  HE3 MET S 197      45.376  -1.334-115.076  1.00  4.63           H
ATOM   3048  C   MET S 197      44.932  -3.514-110.091  1.00  4.63           C
ATOM   3049  O   MET S 197      45.993  -4.129-110.186  1.00  4.63           O
ATOM   3050  N   LEU S 198      44.401  -3.205-108.901  1.00  4.80           N
ATOM   3051  H   LEU S 198      43.540  -2.669-108.869  1.00  4.80           H
ATOM   3052  CA  LEU S 198      44.988  -3.686-107.643  1.00  4.80           C
ATOM   3053  HA  LEU S 198      46.027  -3.358-107.626  1.00  4.80           H
ATOM   3054  CB  LEU S 198      44.249  -3.036-106.455  1.00  4.80           C
ATOM   3055  HB1 LEU S 198      43.211  -3.366-106.464  1.00  4.80           H
ATOM   3056  HB2 LEU S 198      44.255  -1.954-106.589  1.00  4.80           H
ATOM   3057  CG  LEU S 198      44.846  -3.368-105.073  1.00  4.80           C
ATOM   3058  HG  LEU S 198      44.829  -4.447-104.921  1.00  4.80           H
ATOM   3059  CD1 LEU S 198      46.284  -2.867-104.925  1.00  4.80           C
ATOM   3060 1HD1 LEU S 198      46.628  -3.029-103.903  1.00  4.80           H
ATOM   3061 2HD1 LEU S 198      46.943  -3.417-105.595  1.00  4.80           H
ATOM   3062 3HD1 LEU S 198      46.336  -1.802-105.153  1.00  4.80           H
ATOM   3063  CD2 LEU S 198      44.008  -2.722-103.969  1.00  4.80           C
ATOM   3064 1HD2 LEU S 198      44.420  -2.984-102.994  1.00  4.80           H
ATOM   3065 2HD2 LEU S 198      44.008  -1.638-104.084  1.00  4.80           H
ATOM   3066 3HD2 LEU S 198      42.984  -3.091-104.022  1.00  4.80           H
ATOM   3067  C   LEU S 198      45.005  -5.221-107.563  1.00  4.80           C
ATOM   3068  O   LEU S 198      46.017  -5.813-107.178  1.00  4.80           O
ATOM   3069  N   GLY S 199      43.926  -5.868-108.014  1.00  4.85           N
ATOM   3070  H   GLY S 199      43.124  -5.313-108.294  1.00  4.85           H
ATOM   3071  CA  GLY S 199      43.874  -7.324-108.185  1.00  4.85           C
ATOM   3072  HA1 GLY S 199      42.869  -7.595-108.506  1.00  4.85           H
ATOM   3073  HA2 GLY S 199      44.074  -7.807-107.229  1.00  4.85           H
ATOM   3074  C   GLY S 199      44.857  -7.866-109.215  1.00  4.85           C
ATOM   3075  O   GLY S 199      45.372  -8.953-109.021  1.00  4.85           O
ATOM   3076  N   PHE S 200      45.178  -7.135-110.281  1.00  5.00           N
ATOM   3077  H   PHE S 200      44.652  -6.284-110.452  1.00  5.00           H
ATOM   3078  CA  PHE S 200      46.128  -7.568-111.299  1.00  5.00           C
ATOM   3079  HA  PHE S 200      45.952  -8.620-111.526  1.00  5.00           H
ATOM   3080  CB  PHE S 200      45.967  -6.763-112.600  1.00  5.00           C
ATOM   3081  HB1 PHE S 200      46.803  -7.021-113.252  1.00  5.00           H
ATOM   3082  HB2 PHE S 200      46.063  -5.702-112.371  1.00  5.00           H
ATOM   3083  CG  PHE S 200      44.691  -6.961-113.418  1.00  5.00           C
ATOM   3084  CD1 PHE S 200      43.618  -7.770-112.980  1.00  5.00           C
ATOM   3085  HD1 PHE S 200      43.672  -8.303-112.045  1.00  5.00           H
ATOM   3086  CE1 PHE S 200      42.435  -7.857-113.733  1.00  5.00           C
ATOM   3087  HE1 PHE S 200      41.611  -8.460-113.375  1.00  5.00           H
ATOM   3088  CZ  PHE S 200      42.317  -7.158-114.944  1.00  5.00           C
ATOM   3089  HZ  PHE S 200      41.402  -7.213-115.515  1.00  5.00           H
ATOM   3090  CE2 PHE S 200      43.402  -6.403-115.418  1.00  5.00           C
ATOM   3091  HE2 PHE S 200      43.328  -5.901-116.368  1.00  5.00           H
ATOM   3092  CD2 PHE S 200      44.580  -6.301-114.657  1.00  5.00           C
ATOM   3093  HD2 PHE S 200      45.405  -5.703-115.024  1.00  5.00           H
ATOM   3094  C   PHE S 200      47.558  -7.473-110.773  1.00  5.00           C
ATOM   3095  O   PHE S 200      48.338  -8.390-110.992  1.00  5.00           O
ATOM   3096  N   PHE S 201      47.884  -6.425-110.011  1.00  5.13           N
ATOM   3097  H   PHE S 201      47.197  -5.686-109.897  1.00  5.13           H
ATOM   3098  CA  PHE S 201      49.168  -6.297-109.321  1.00  5.13           C
ATOM   3099  HA  PHE S 201      49.966  -6.433-110.050  1.00  5.13           H
ATOM   3100  CB  PHE S 201      49.317  -4.884-108.733  1.00  5.13           C
ATOM   3101  HB1 PHE S 201      49.848  -4.946-107.782  1.00  5.13           H
ATOM   3102  HB2 PHE S 201      48.336  -4.455-108.520  1.00  5.13           H
ATOM   3103  CG  PHE S 201      50.094  -3.952-109.643  1.00  5.13           C
ATOM   3104  CD1 PHE S 201      49.478  -3.377-110.770  1.00  5.13           C
ATOM   3105  HD1 PHE S 201      48.438  -3.577-110.984  1.00  5.13           H
ATOM   3106  CE1 PHE S 201      50.221  -2.554-111.636  1.00  5.13           C
ATOM   3107  HE1 PHE S 201      49.744  -2.127-112.507  1.00  5.13           H
ATOM   3108  CZ  PHE S 201      51.579  -2.298-111.378  1.00  5.13           C
ATOM   3109  HZ  PHE S 201      52.148  -1.670-112.048  1.00  5.13           H
ATOM   3110  CE2 PHE S 201      52.198  -2.873-110.255  1.00  5.13           C
ATOM   3111  HE2 PHE S 201      53.245  -2.686-110.060  1.00  5.13           H
ATOM   3112  CD2 PHE S 201      51.458  -3.703-109.394  1.00  5.13           C
ATOM   3113  HD2 PHE S 201      51.943  -4.157-108.541  1.00  5.13           H
ATOM   3114  C   PHE S 201      49.395  -7.377-108.256  1.00  5.13           C
ATOM   3115  O   PHE S 201      50.402  -8.081-108.302  1.00  5.13           O
ATOM   3116  N   ILE S 202      48.459  -7.538-107.317  1.00  5.00           N
ATOM   3117  H   ILE S 202      47.643  -6.931-107.334  1.00  5.00           H
ATOM   3118  CA  ILE S 202      48.608  -8.503-106.216  1.00  5.00           C
ATOM   3119  HA  ILE S 202      49.604  -8.391-105.788  1.00  5.00           H
ATOM   3120  CB  ILE S 202      47.575  -8.201-105.099  1.00  5.00           C
ATOM   3121  HB  ILE S 202      46.578  -8.189-105.542  1.00  5.00           H
ATOM   3122  CG2 ILE S 202      47.601  -9.272-103.991  1.00  5.00           C
ATOM   3123 1HG2 ILE S 202      46.847  -9.063-103.234  1.00  5.00           H
ATOM   3124 2HG2 ILE S 202      47.366 -10.253-104.399  1.00  5.00           H
ATOM   3125 3HG2 ILE S 202      48.585  -9.308-103.522  1.00  5.00           H
ATOM   3126  CG1 ILE S 202      47.864  -6.806-104.485  1.00  5.00           C
ATOM   3127 1HG1 ILE S 202      47.877  -6.057-105.276  1.00  5.00           H
ATOM   3128 2HG1 ILE S 202      48.852  -6.814-104.023  1.00  5.00           H
ATOM   3129  CD1 ILE S 202      46.837  -6.342-103.446  1.00  5.00           C
ATOM   3130  HD1 ILE S 202      47.039  -5.306-103.179  1.00  5.00           H
ATOM   3131  HD2 ILE S 202      45.830  -6.415-103.859  1.00  5.00           H
ATOM   3132  HD3 ILE S 202      46.906  -6.942-102.540  1.00  5.00           H
ATOM   3133  C   ILE S 202      48.513  -9.942-106.718  1.00  5.00           C
ATOM   3134  O   ILE S 202      49.296 -10.789-106.293  1.00  5.00           O
ATOM   3135  N   GLN S 203      47.601 -10.239-107.647  1.00  5.04           N
ATOM   3136  H   GLN S 203      46.972  -9.520-107.986  1.00  5.04           H
ATOM   3137  CA  GLN S 203      47.469 -11.579-108.203  1.00  5.04           C
ATOM   3138  HA  GLN S 203      47.504 -12.257-107.354  1.00  5.04           H
ATOM   3139  CB  GLN S 203      46.093 -11.806-108.844  1.00  5.04           C
ATOM   3140  HB1 GLN S 203      46.079 -11.394-109.855  1.00  5.04           H
ATOM   3141  HB2 GLN S 203      45.343 -11.299-108.238  1.00  5.04           H
ATOM   3142  CG  GLN S 203      45.686 -13.286-108.876  1.00  5.04           C
ATOM   3143  HG1 GLN S 203      45.757 -13.706-107.872  1.00  5.04           H
ATOM   3144  HG2 GLN S 203      46.356 -13.840-109.532  1.00  5.04           H
ATOM   3145  CD  GLN S 203      44.246 -13.437-109.357  1.00  5.04           C
ATOM   3146  OE1 GLN S 203      43.314 -13.630-108.595  1.00  5.04           O
ATOM   3147  NE2 GLN S 203      44.014 -13.327-110.645  1.00  5.04           N
ATOM   3148 1HE2 GLN S 203      44.804 -13.278-111.283  1.00  5.04           H
ATOM   3149 2HE2 GLN S 203      43.057 -13.330-110.943  1.00  5.04           H
ATOM   3150  C   GLN S 203      48.647 -11.956-109.108  1.00  5.04           C
ATOM   3151  O   GLN S 203      49.126 -13.082-108.999  1.00  5.04           O
ATOM   3152  N   ALA S 204      49.205 -11.034-109.901  1.00  5.03           N
ATOM   3153  H   ALA S 204      48.781 -10.118-109.998  1.00  5.03           H
ATOM   3154  CA  ALA S 204      50.464 -11.286-110.604  1.00  5.03           C
ATOM   3155  HA  ALA S 204      50.350 -12.191-111.205  1.00  5.03           H
ATOM   3156  CB  ALA S 204      50.778 -10.133-111.560  1.00  5.03           C
ATOM   3157  HB1 ALA S 204      51.697 -10.353-112.105  1.00  5.03           H
ATOM   3158  HB2 ALA S 204      49.965 -10.018-112.276  1.00  5.03           H
ATOM   3159  HB3 ALA S 204      50.914  -9.211-110.995  1.00  5.03           H
ATOM   3160  C   ALA S 204      51.635 -11.518-109.644  1.00  5.03           C
ATOM   3161  O   ALA S 204      52.429 -12.424-109.871  1.00  5.03           O
ATOM   3162  N   TYR S 205      51.721 -10.759-108.550  1.00  5.20           N
ATOM   3163  H   TYR S 205      51.082  -9.980-108.435  1.00  5.20           H
ATOM   3164  CA  TYR S 205      52.758 -10.970-107.543  1.00  5.20           C
ATOM   3165  HA  TYR S 205      53.730 -10.927-108.037  1.00  5.20           H
ATOM   3166  CB  TYR S 205      52.699  -9.830-106.518  1.00  5.20           C
ATOM   3167  HB1 TYR S 205      51.739  -9.858-106.000  1.00  5.20           H
ATOM   3168  HB2 TYR S 205      52.756  -8.878-107.048  1.00  5.20           H
ATOM   3169  CG  TYR S 205      53.814  -9.873-105.493  1.00  5.20           C
ATOM   3170  CD1 TYR S 205      55.061  -9.294-105.799  1.00  5.20           C
ATOM   3171  HD1 TYR S 205      55.215  -8.825-106.760  1.00  5.20           H
ATOM   3172  CE1 TYR S 205      56.107  -9.340-104.858  1.00  5.20           C
ATOM   3173  HE1 TYR S 205      57.067  -8.904-105.080  1.00  5.20           H
ATOM   3174  CZ  TYR S 205      55.908  -9.972-103.613  1.00  5.20           C
ATOM   3175  OH  TYR S 205      56.918  -9.996-102.706  1.00  5.20           O
ATOM   3176  HH  TYR S 205      56.665 -10.458-101.907  1.00  5.20           H
ATOM   3177  CE2 TYR S 205      54.663 -10.567-103.311  1.00  5.20           C
ATOM   3178  HE2 TYR S 205      54.515 -11.062-102.363  1.00  5.20           H
ATOM   3179  CD2 TYR S 205      53.617 -10.514-104.253  1.00  5.20           C
ATOM   3180  HD2 TYR S 205      52.666 -10.976-104.029  1.00  5.20           H
ATOM   3181  C   TYR S 205      52.666 -12.340-106.853  1.00  5.20           C
ATOM   3182  O   TYR S 205      53.688 -12.976-106.613  1.00  5.20           O
ATOM   3183  N   VAL S 206      51.453 -12.809-106.533  1.00  5.24           N
ATOM   3184  H   VAL S 206      50.655 -12.207-106.706  1.00  5.24           H
ATOM   3185  CA  VAL S 206      51.262 -14.006-105.700  1.00  5.24           C
ATOM   3186  HA  VAL S 206      52.160 -14.124-105.092  1.00  5.24           H
ATOM   3187  CB  VAL S 206      50.092 -13.804-104.710  1.00  5.24           C
ATOM   3188  HB  VAL S 206      50.119 -12.768-104.367  1.00  5.24           H
ATOM   3189  CG1 VAL S 206      48.716 -14.060-105.334  1.00  5.24           C
ATOM   3190 1HG1 VAL S 206      47.939 -13.656-104.687  1.00  5.24           H
ATOM   3191 2HG1 VAL S 206      48.672 -13.572-106.301  1.00  5.24           H
ATOM   3192 3HG1 VAL S 206      48.546 -15.129-105.468  1.00  5.24           H
ATOM   3193  CG2 VAL S 206      50.219 -14.687-103.461  1.00  5.24           C
ATOM   3194 1HG2 VAL S 206      49.414 -14.450-102.766  1.00  5.24           H
ATOM   3195 2HG2 VAL S 206      50.154 -15.742-103.731  1.00  5.24           H
ATOM   3196 3HG2 VAL S 206      51.174 -14.501-102.970  1.00  5.24           H
ATOM   3197  C   VAL S 206      51.121 -15.319-106.481  1.00  5.24           C
ATOM   3198  O   VAL S 206      51.407 -16.386-105.937  1.00  5.24           O
ATOM   3199  N   THR S 207      50.707 -15.241-107.749  1.00  5.45           N
ATOM   3200  H   THR S 207      50.476 -14.321-108.104  1.00  5.45           H
ATOM   3201  CA  THR S 207      50.559 -16.392-108.659  1.00  5.45           C
ATOM   3202  HA  THR S 207      50.586 -17.309-108.071  1.00  5.45           H
ATOM   3203  CB  THR S 207      49.234 -16.395-109.436  1.00  5.45           C
ATOM   3204  HB  THR S 207      49.167 -17.338-109.980  1.00  5.45           H
ATOM   3205  CG2 THR S 207      48.006 -16.283-108.537  1.00  5.45           C
ATOM   3206 1HG2 THR S 207      47.105 -16.441-109.130  1.00  5.45           H
ATOM   3207 2HG2 THR S 207      48.065 -17.046-107.767  1.00  5.45           H
ATOM   3208 3HG2 THR S 207      47.963 -15.302-108.068  1.00  5.45           H
ATOM   3209  OG1 THR S 207      49.189 -15.345-110.374  1.00  5.45           O
ATOM   3210  HG1 THR S 207      49.138 -14.502-109.884  1.00  5.45           H
ATOM   3211  C   THR S 207      51.685 -16.508-109.680  1.00  5.45           C
ATOM   3212  O   THR S 207      51.932 -17.600-110.183  1.00  5.45           O
ATOM   3213  N   GLY S 208      52.354 -15.398-110.001  1.00  5.41           N
ATOM   3214  H   GLY S 208      52.138 -14.531-109.528  1.00  5.41           H
ATOM   3215  CA  GLY S 208      53.344 -15.314-111.070  1.00  5.41           C
ATOM   3216  HA1 GLY S 208      54.119 -16.056-110.881  1.00  5.41           H
ATOM   3217  HA2 GLY S 208      53.802 -14.327-111.038  1.00  5.41           H
ATOM   3218  C   GLY S 208      52.824 -15.539-112.495  1.00  5.41           C
ATOM   3219  O   GLY S 208      53.618 -15.609-113.434  1.00  5.41           O
ATOM   3220  N   GLU S 209      51.504 -15.605-112.666  1.00  5.23           N
ATOM   3221  H   GLU S 209      50.903 -15.468-111.865  1.00  5.23           H
ATOM   3222  CA  GLU S 209      50.850 -15.789-113.959  1.00  5.23           C
ATOM   3223  HA  GLU S 209      51.609 -15.933-114.729  1.00  5.23           H
ATOM   3224  CB  GLU S 209      49.974 -17.053-113.953  1.00  5.23           C
ATOM   3225  HB1 GLU S 209      49.365 -17.055-114.855  1.00  5.23           H
ATOM   3226  HB2 GLU S 209      49.313 -17.030-113.089  1.00  5.23           H
ATOM   3227  CG  GLU S 209      50.788 -18.359-113.936  1.00  5.23           C
ATOM   3228  HG1 GLU S 209      51.257 -18.480-112.957  1.00  5.23           H
ATOM   3229  HG2 GLU S 209      51.577 -18.287-114.689  1.00  5.23           H
ATOM   3230  CD  GLU S 209      49.909 -19.582-114.243  1.00  5.23           C
ATOM   3231  OE1 GLU S 209      48.695 -19.565-113.930  1.00  5.23           O
ATOM   3232  OE2 GLU S 209      50.386 -20.552-114.880  1.00  5.23           O
ATOM   3233  C   GLU S 209      50.069 -14.535-114.371  1.00  5.23           C
ATOM   3234  O   GLU S 209      49.879 -13.599-113.588  1.00  5.23           O
ATOM   3235  N   GLY S 210      49.648 -14.495-115.634  1.00  5.09           N
ATOM   3236  H   GLY S 210      49.784 -15.296-116.232  1.00  5.09           H
ATOM   3237  CA  GLY S 210      48.815 -13.410-116.133  1.00  5.09           C
ATOM   3238  HA1 GLY S 210      48.807 -13.449-117.213  1.00  5.09           H
ATOM   3239  HA2 GLY S 210      49.243 -12.457-115.833  1.00  5.09           H
ATOM   3240  C   GLY S 210      47.378 -13.523-115.657  1.00  5.09           C
ATOM   3241  O   GLY S 210      46.861 -14.632-115.612  1.00  5.09           O
ATOM   3242  N   PRO S 211      46.684 -12.433-115.294  1.00  4.97           N
ATOM   3243  CD  PRO S 211      47.258 -11.187-114.802  1.00  4.97           C
ATOM   3244  HD1 PRO S 211      47.503 -10.526-115.632  1.00  4.97           H
ATOM   3245  HD2 PRO S 211      48.154 -11.381-114.211  1.00  4.97           H
ATOM   3246  CG  PRO S 211      46.190 -10.544-113.912  1.00  4.97           C
ATOM   3247  HG1 PRO S 211      46.162  -9.464-114.049  1.00  4.97           H
ATOM   3248  HG2 PRO S 211      46.406 -10.786-112.870  1.00  4.97           H
ATOM   3249  CB  PRO S 211      44.862 -11.195-114.313  1.00  4.97           C
ATOM   3250  HB1 PRO S 211      44.345 -10.585-115.047  1.00  4.97           H
ATOM   3251  HB2 PRO S 211      44.217 -11.329-113.444  1.00  4.97           H
ATOM   3252  CA  PRO S 211      45.298 -12.550-114.882  1.00  4.97           C
ATOM   3253  HA  PRO S 211      45.331 -13.204-114.018  1.00  4.97           H
ATOM   3254  C   PRO S 211      44.293 -13.252-115.812  1.00  4.97           C
ATOM   3255  O   PRO S 211      43.314 -13.786-115.295  1.00  4.97           O
ATOM   3256  N   VAL S 212      44.521 -13.375-117.131  1.00  5.03           N
ATOM   3257  H   VAL S 212      45.421 -13.111-117.516  1.00  5.03           H
ATOM   3258  CA  VAL S 212      43.650 -14.211-117.985  1.00  5.03           C
ATOM   3259  HA  VAL S 212      42.627 -14.096-117.629  1.00  5.03           H
ATOM   3260  CB  VAL S 212      43.646 -13.816-119.477  1.00  5.03           C
ATOM   3261  HB  VAL S 212      44.572 -14.125-119.950  1.00  5.03           H
ATOM   3262  CG1 VAL S 212      42.485 -14.491-120.231  1.00  5.03           C
ATOM   3263 1HG1 VAL S 212      42.466 -14.150-121.262  1.00  5.03           H
ATOM   3264 2HG1 VAL S 212      42.610 -15.572-120.233  1.00  5.03           H
ATOM   3265 3HG1 VAL S 212      41.537 -14.240-119.756  1.00  5.03           H
ATOM   3266  CG2 VAL S 212      43.469 -12.312-119.691  1.00  5.03           C
ATOM   3267 1HG2 VAL S 212      43.437 -12.097-120.757  1.00  5.03           H
ATOM   3268 2HG2 VAL S 212      42.543 -11.978-119.225  1.00  5.03           H
ATOM   3269 3HG2 VAL S 212      44.312 -11.777-119.268  1.00  5.03           H
ATOM   3270  C   VAL S 212      44.002 -15.698-117.859  1.00  5.03           C
ATOM   3271  O   VAL S 212      43.126 -16.551-117.962  1.00  5.03           O
ATOM   3272  N   GLU S 213      45.255 -16.037-117.578  1.00  5.27           N
ATOM   3273  H   GLU S 213      45.965 -15.303-117.652  1.00  5.27           H
ATOM   3274  CA  GLU S 213      45.697 -17.364-117.138  1.00  5.27           C
ATOM   3275  HA  GLU S 213      45.315 -18.098-117.844  1.00  5.27           H
ATOM   3276  CB  GLU S 213      47.237 -17.375-117.223  1.00  5.27           C
ATOM   3277  HB1 GLU S 213      47.651 -16.772-116.421  1.00  5.27           H
ATOM   3278  HB2 GLU S 213      47.552 -16.934-118.169  1.00  5.27           H
ATOM   3279  CG  GLU S 213      47.866 -18.758-117.111  1.00  5.27           C
ATOM   3280  HG1 GLU S 213      47.508 -19.193-116.183  1.00  5.27           H
ATOM   3281  HG2 GLU S 213      48.952 -18.654-117.055  1.00  5.27           H
ATOM   3282  CD  GLU S 213      47.502 -19.661-118.290  1.00  5.27           C
ATOM   3283  OE1 GLU S 213      47.907 -19.375-119.435  1.00  5.27           O
ATOM   3284  OE2 GLU S 213      46.723 -20.623-118.092  1.00  5.27           O
ATOM   3285  C   GLU S 213      45.158 -17.755-115.761  1.00  5.27           C
ATOM   3286  O   GLU S 213      44.689 -18.879-115.592  1.00  5.27           O
ATOM   3287  N   ASN S 214      45.110 -16.813-114.816  1.00  5.20           N
ATOM   3288  H   ASN S 214      45.547 -15.919-115.032  1.00  5.20           H
ATOM   3289  CA  ASN S 214      44.472 -17.004-113.518  1.00  5.20           C
ATOM   3290  HA  ASN S 214      44.910 -17.881-113.038  1.00  5.20           H
ATOM   3291  CB  ASN S 214      44.655 -15.783-112.604  1.00  5.20           C
ATOM   3292  HB1 ASN S 214      44.177 -16.011-111.653  1.00  5.20           H
ATOM   3293  HB2 ASN S 214      44.136 -14.934-113.042  1.00  5.20           H
ATOM   3294  CG  ASN S 214      46.070 -15.335-112.277  1.00  5.20           C
ATOM   3295  OD1 ASN S 214      46.304 -14.151-112.098  1.00  5.20           O
ATOM   3296  ND2 ASN S 214      47.021 -16.210-112.081  1.00  5.20           N
ATOM   3297 1HD2 ASN S 214      46.908 -17.185-112.291  1.00  5.20           H
ATOM   3298 2HD2 ASN S 214      47.912 -15.835-111.767  1.00  5.20           H
ATOM   3299  C   ASN S 214      42.975 -17.278-113.686  1.00  5.20           C
ATOM   3300  O   ASN S 214      42.479 -18.250-113.129  1.00  5.20           O
ATOM   3301  N   PHE S 215      42.250 -16.466-114.464  1.00  5.23           N
ATOM   3302  H   PHE S 215      42.690 -15.638-114.856  1.00  5.23           H
ATOM   3303  CA  PHE S 215      40.819 -16.684-114.698  1.00  5.23           C
ATOM   3304  HA  PHE S 215      40.335 -16.818-113.732  1.00  5.23           H
ATOM   3305  CB  PHE S 215      40.191 -15.454-115.380  1.00  5.23           C
ATOM   3306  HB1 PHE S 215      39.149 -15.683-115.604  1.00  5.23           H
ATOM   3307  HB2 PHE S 215      40.700 -15.295-116.332  1.00  5.23           H
ATOM   3308  CG  PHE S 215      40.209 -14.154-114.581  1.00  5.23           C
ATOM   3309  CD1 PHE S 215      40.499 -12.936-115.229  1.00  5.23           C
ATOM   3310  HD1 PHE S 215      40.724 -12.930-116.287  1.00  5.23           H
ATOM   3311  CE1 PHE S 215      40.540 -11.731-114.505  1.00  5.23           C
ATOM   3312  HE1 PHE S 215      40.788 -10.809-115.006  1.00  5.23           H
ATOM   3313  CZ  PHE S 215      40.263 -11.732-113.127  1.00  5.23           C
ATOM   3314  HZ  PHE S 215      40.294 -10.809-112.568  1.00  5.23           H
ATOM   3315  CE2 PHE S 215      39.940 -12.936-112.478  1.00  5.23           C
ATOM   3316  HE2 PHE S 215      39.719 -12.936-111.419  1.00  5.23           H
ATOM   3317  CD2 PHE S 215      39.909 -14.141-113.203  1.00  5.23           C
ATOM   3318  HD2 PHE S 215      39.654 -15.056-112.688  1.00  5.23           H
ATOM   3319  C   PHE S 215      40.522 -17.962-115.481  1.00  5.23           C
ATOM   3320  O   PHE S 215      39.512 -18.605-115.217  1.00  5.23           O
ATOM   3321  N   ALA S 216      41.398 -18.360-116.405  1.00  5.46           N
ATOM   3322  H   ALA S 216      42.162 -17.741-116.656  1.00  5.46           H
ATOM   3323  CA  ALA S 216      41.297 -19.648-117.079  1.00  5.46           C
ATOM   3324  HA  ALA S 216      40.307 -19.719-117.533  1.00  5.46           H
ATOM   3325  CB  ALA S 216      42.342 -19.715-118.201  1.00  5.46           C
ATOM   3326  HB1 ALA S 216      42.253 -20.667-118.724  1.00  5.46           H
ATOM   3327  HB2 ALA S 216      42.172 -18.904-118.910  1.00  5.46           H
ATOM   3328  HB3 ALA S 216      43.348 -19.632-117.788  1.00  5.46           H
ATOM   3329  C   ALA S 216      41.423 -20.811-116.096  1.00  5.46           C
ATOM   3330  O   ALA S 216      40.508 -21.626-116.019  1.00  5.46           O
ATOM   3331  N   LYS S 217      42.494 -20.869-115.293  1.00  5.74           N
ATOM   3332  H   LYS S 217      43.208 -20.149-115.375  1.00  5.74           H
ATOM   3333  CA  LYS S 217      42.671 -21.947-114.311  1.00  5.74           C
ATOM   3334  HA  LYS S 217      42.612 -22.903-114.839  1.00  5.74           H
ATOM   3335  CB  LYS S 217      44.046 -21.857-113.638  1.00  5.74           C
ATOM   3336  HB1 LYS S 217      44.073 -22.576-112.822  1.00  5.74           H
ATOM   3337  HB2 LYS S 217      44.205 -20.855-113.234  1.00  5.74           H
ATOM   3338  CG  LYS S 217      45.177 -22.220-114.611  1.00  5.74           C
ATOM   3339  HG1 LYS S 217      45.269 -21.444-115.371  1.00  5.74           H
ATOM   3340  HG2 LYS S 217      44.944 -23.168-115.100  1.00  5.74           H
ATOM   3341  CD  LYS S 217      46.498 -22.373-113.847  1.00  5.74           C
ATOM   3342  HD1 LYS S 217      46.393 -23.172-113.114  1.00  5.74           H
ATOM   3343  HD2 LYS S 217      46.722 -21.445-113.315  1.00  5.74           H
ATOM   3344  CE  LYS S 217      47.672 -22.714-114.771  1.00  5.74           C
ATOM   3345  HE1 LYS S 217      47.439 -23.601-115.363  1.00  5.74           H
ATOM   3346  HE2 LYS S 217      48.539 -22.932-114.141  1.00  5.74           H
ATOM   3347  NZ  LYS S 217      48.009 -21.571-115.638  1.00  5.74           N
ATOM   3348  HZ1 LYS S 217      47.408 -21.444-116.452  1.00  5.74           H
ATOM   3349  HZ2 LYS S 217      47.990 -20.719-115.069  1.00  5.74           H
ATOM   3350  HZ3 LYS S 217      48.998 -21.557-115.881  1.00  5.74           H
ATOM   3351  C   LYS S 217      41.518 -22.004-113.293  1.00  5.74           C
ATOM   3352  O   LYS S 217      40.914 -23.062-113.083  1.00  5.74           O
ATOM   3353  N   HIS S 218      41.152 -20.857-112.723  1.00  5.64           N
ATOM   3354  H   HIS S 218      41.690 -20.026-112.946  1.00  5.64           H
ATOM   3355  CA  HIS S 218      40.016 -20.717-111.805  1.00  5.64           C
ATOM   3356  HA  HIS S 218      40.155 -21.420-110.982  1.00  5.64           H
ATOM   3357  CB  HIS S 218      40.004 -19.304-111.196  1.00  5.64           C
ATOM   3358  HB1 HIS S 218      39.842 -18.577-111.991  1.00  5.64           H
ATOM   3359  HB2 HIS S 218      40.980 -19.104-110.752  1.00  5.64           H
ATOM   3360  CG  HIS S 218      38.958 -19.096-110.119  1.00  5.64           C
ATOM   3361  ND1 HIS S 218      38.924 -19.730-108.873  1.00  5.64           N
ATOM   3362  CE1 HIS S 218      37.814 -19.293-108.263  1.00  5.64           C
ATOM   3363  HE1 HIS S 218      37.487 -19.626-107.287  1.00  5.64           H
ATOM   3364  NE2 HIS S 218      37.169 -18.401-109.037  1.00  5.64           N
ATOM   3365  HE2 HIS S 218      36.300 -17.939-108.804  1.00  5.64           H
ATOM   3366  CD2 HIS S 218      37.873 -18.270-110.214  1.00  5.64           C
ATOM   3367  HD2 HIS S 218      37.611 -17.662-111.069  1.00  5.64           H
ATOM   3368  C   HIS S 218      38.663 -21.058-112.437  1.00  5.64           C
ATOM   3369  O   HIS S 218      37.722 -21.383-111.718  1.00  5.64           O
ATOM   3370  N   LEU S 219      38.542 -21.022-113.765  1.00  5.87           N
ATOM   3371  H   LEU S 219      39.305 -20.664-114.325  1.00  5.87           H
ATOM   3372  CA  LEU S 219      37.346 -21.482-114.467  1.00  5.87           C
ATOM   3373  HA  LEU S 219      36.476 -21.288-113.839  1.00  5.87           H
ATOM   3374  CB  LEU S 219      37.193 -20.667-115.765  1.00  5.87           C
ATOM   3375  HB1 LEU S 219      38.093 -20.802-116.363  1.00  5.87           H
ATOM   3376  HB2 LEU S 219      37.123 -19.612-115.496  1.00  5.87           H
ATOM   3377  CG  LEU S 219      35.981 -21.020-116.643  1.00  5.87           C
ATOM   3378  HG  LEU S 219      36.039 -22.062-116.955  1.00  5.87           H
ATOM   3379  CD1 LEU S 219      34.646 -20.780-115.933  1.00  5.87           C
ATOM   3380 1HD1 LEU S 219      33.825 -20.987-116.617  1.00  5.87           H
ATOM   3381 2HD1 LEU S 219      34.559 -21.456-115.082  1.00  5.87           H
ATOM   3382 3HD1 LEU S 219      34.584 -19.749-115.587  1.00  5.87           H
ATOM   3383  CD2 LEU S 219      36.025 -20.147-117.898  1.00  5.87           C
ATOM   3384 1HD2 LEU S 219      35.197 -20.409-118.556  1.00  5.87           H
ATOM   3385 2HD2 LEU S 219      35.954 -19.094-117.627  1.00  5.87           H
ATOM   3386 3HD2 LEU S 219      36.962 -20.319-118.427  1.00  5.87           H
ATOM   3387  C   LEU S 219      37.373 -22.991-114.737  1.00  5.87           C
ATOM   3388  O   LEU S 219      36.309 -23.605-114.737  1.00  5.87           O
ATOM   3389  N   SER S 220      38.552 -23.596-114.945  1.00  6.19           N
ATOM   3390  H   SER S 220      39.405 -23.054-114.927  1.00  6.19           H
ATOM   3391  CA  SER S 220      38.646 -25.043-115.167  1.00  6.19           C
ATOM   3392  HA  SER S 220      37.865 -25.323-115.875  1.00  6.19           H
ATOM   3393  CB  SER S 220      39.985 -25.473-115.785  1.00  6.19           C
ATOM   3394  HB1 SER S 220      40.176 -24.858-116.665  1.00  6.19           H
ATOM   3395  HB2 SER S 220      39.901 -26.511-116.108  1.00  6.19           H
ATOM   3396  OG  SER S 220      41.093 -25.372-114.911  1.00  6.19           O
ATOM   3397  HG  SER S 220      41.094 -26.180-114.327  1.00  6.19           H
ATOM   3398  C   SER S 220      38.363 -25.819-113.887  1.00  6.19           C
ATOM   3399  O   SER S 220      37.608 -26.790-113.914  1.00  6.19           O
ATOM   3400  N   ASP S 221      38.902 -25.343-112.760  1.00  6.14           N
ATOM   3401  H   ASP S 221      39.526 -24.549-112.840  1.00  6.14           H
ATOM   3402  CA  ASP S 221      38.779 -26.032-111.477  1.00  6.14           C
ATOM   3403  HA  ASP S 221      37.893 -26.668-111.501  1.00  6.14           H
ATOM   3404  CB  ASP S 221      39.989 -26.962-111.232  1.00  6.14           C
ATOM   3405  HB1 ASP S 221      39.765 -27.590-110.366  1.00  6.14           H
ATOM   3406  HB2 ASP S 221      40.860 -26.369-110.971  1.00  6.14           H
ATOM   3407  CG  ASP S 221      40.364 -27.863-112.416  1.00  6.14           C
ATOM   3408  OD1 ASP S 221      39.911 -29.025-112.420  1.00  6.14           O
ATOM   3409  OD2 ASP S 221      41.143 -27.394-113.285  1.00  6.14           O
ATOM   3410  C   ASP S 221      38.599 -25.021-110.321  1.00  6.14           C
ATOM   3411  O   ASP S 221      39.521 -24.834-109.528  1.00  6.14           O
ATOM   3412  N   PRO S 222      37.436 -24.353-110.168  1.00  6.02           N
ATOM   3413  CD  PRO S 222      36.270 -24.500-111.029  1.00  6.02           C
ATOM   3414  HD1 PRO S 222      35.788 -25.458-110.829  1.00  6.02           H
ATOM   3415  HD2 PRO S 222      36.536 -24.434-112.085  1.00  6.02           H
ATOM   3416  CG  PRO S 222      35.318 -23.359-110.676  1.00  6.02           C
ATOM   3417  HG1 PRO S 222      34.277 -23.678-110.731  1.00  6.02           H
ATOM   3418  HG2 PRO S 222      35.485 -22.518-111.348  1.00  6.02           H
ATOM   3419  CB  PRO S 222      35.714 -22.974-109.252  1.00  6.02           C
ATOM   3420  HB1 PRO S 222      35.151 -23.594-108.550  1.00  6.02           H
ATOM   3421  HB2 PRO S 222      35.526 -21.918-109.057  1.00  6.02           H
ATOM   3422  CA  PRO S 222      37.207 -23.305-109.154  1.00  6.02           C
ATOM   3423  HA  PRO S 222      37.781 -22.426-109.448  1.00  6.02           H
ATOM   3424  C   PRO S 222      37.573 -23.630-107.691  1.00  6.02           C
ATOM   3425  O   PRO S 222      37.695 -22.736-106.848  1.00  6.02           O
ATOM   3426  N   PHE S 223      37.759 -24.910-107.365  1.00  6.12           N
ATOM   3427  H   PHE S 223      37.645 -25.583-108.107  1.00  6.12           H
ATOM   3428  CA  PHE S 223      38.134 -25.406-106.037  1.00  6.12           C
ATOM   3429  HA  PHE S 223      38.043 -24.601-105.310  1.00  6.12           H
ATOM   3430  CB  PHE S 223      37.141 -26.504-105.630  1.00  6.12           C
ATOM   3431  HB1 PHE S 223      37.303 -26.753-104.580  1.00  6.12           H
ATOM   3432  HB2 PHE S 223      37.350 -27.400-106.215  1.00  6.12           H
ATOM   3433  CG  PHE S 223      35.685 -26.112-105.821  1.00  6.12           C
ATOM   3434  CD1 PHE S 223      35.111 -25.115-105.011  1.00  6.12           C
ATOM   3435  HD1 PHE S 223      35.691 -24.653-104.224  1.00  6.12           H
ATOM   3436  CE1 PHE S 223      33.783 -24.707-105.230  1.00  6.12           C
ATOM   3437  HE1 PHE S 223      33.345 -23.940-104.609  1.00  6.12           H
ATOM   3438  CZ  PHE S 223      33.027 -25.293-106.260  1.00  6.12           C
ATOM   3439  HZ  PHE S 223      32.005 -24.979-106.429  1.00  6.12           H
ATOM   3440  CE2 PHE S 223      33.598 -26.290-107.072  1.00  6.12           C
ATOM   3441  HE2 PHE S 223      33.017 -26.740-107.865  1.00  6.12           H
ATOM   3442  CD2 PHE S 223      34.926 -26.698-106.853  1.00  6.12           C
ATOM   3443  HD2 PHE S 223      35.365 -27.453-107.490  1.00  6.12           H
ATOM   3444  C   PHE S 223      39.584 -25.916-105.963  1.00  6.12           C
ATOM   3445  O   PHE S 223      40.122 -26.053-104.868  1.00  6.12           O
ATOM   3446  N   GLY S 224      40.224 -26.149-107.114  1.00  6.13           N
ATOM   3447  H   GLY S 224      39.741 -25.928-107.978  1.00  6.13           H
ATOM   3448  CA  GLY S 224      41.609 -26.602-107.241  1.00  6.13           C
ATOM   3449  HA1 GLY S 224      41.660 -27.327-108.055  1.00  6.13           H
ATOM   3450  HA2 GLY S 224      41.934 -27.092-106.324  1.00  6.13           H
ATOM   3451  C   GLY S 224      42.595 -25.477-107.572  1.00  6.13           C
ATOM   3452  O   GLY S 224      43.782 -25.584-107.270  1.00  6.13           O
ATOM   3453  N   ASN S 225      42.090 -24.371-108.118  1.00  6.05           N
ATOM   3454  H   ASN S 225      41.103 -24.402-108.350  1.00  6.05           H
ATOM   3455  CA  ASN S 225      42.855 -23.345-108.813  1.00  6.05           C
ATOM   3456  HA  ASN S 225      43.918 -23.473-108.601  1.00  6.05           H
ATOM   3457  CB  ASN S 225      42.647 -23.528-110.336  1.00  6.05           C
ATOM   3458  HB1 ASN S 225      43.129 -22.703-110.851  1.00  6.05           H
ATOM   3459  HB2 ASN S 225      41.580 -23.475-110.553  1.00  6.05           H
ATOM   3460  CG  ASN S 225      43.195 -24.815-110.947  1.00  6.05           C
ATOM   3461  OD1 ASN S 225      43.993 -25.527-110.358  1.00  6.05           O
ATOM   3462  ND2 ASN S 225      42.784 -25.133-112.154  1.00  6.05           N
ATOM   3463 1HD2 ASN S 225      42.056 -24.589-112.605  1.00  6.05           H
ATOM   3464 2HD2 ASN S 225      42.924 -26.085-112.469  1.00  6.05           H
ATOM   3465  C   ASN S 225      42.476 -21.921-108.351  1.00  6.05           C
ATOM   3466  O   ASN S 225      42.207 -21.047-109.171  1.00  6.05           O
ATOM   3467  N   ASN S 226      42.447 -21.674-107.037  1.00  5.98           N
ATOM   3468  H   ASN S 226      42.824 -22.380-106.414  1.00  5.98           H
ATOM   3469  CA  ASN S 226      42.035 -20.393-106.450  1.00  5.98           C
ATOM   3470  HA  ASN S 226      42.004 -19.638-107.238  1.00  5.98           H
ATOM   3471  CB  ASN S 226      40.600 -20.546-105.915  1.00  5.98           C
ATOM   3472  HB1 ASN S 226      39.967 -20.937-106.713  1.00  5.98           H
ATOM   3473  HB2 ASN S 226      40.199 -19.578-105.626  1.00  5.98           H
ATOM   3474  CG  ASN S 226      40.504 -21.475-104.720  1.00  5.98           C
ATOM   3475  OD1 ASN S 226      41.151 -21.278-103.701  1.00  5.98           O
ATOM   3476  ND2 ASN S 226      39.691 -22.497-104.793  1.00  5.98           N
ATOM   3477 1HD2 ASN S 226      39.093 -22.604-105.610  1.00  5.98           H
ATOM   3478 2HD2 ASN S 226      39.663 -23.116-104.001  1.00  5.98           H
ATOM   3479  C   ASN S 226      43.051 -19.888-105.420  1.00  5.98           C
ATOM   3480  O   ASN S 226      44.058 -20.544-105.159  1.00  5.98           O
ATOM   3481  N   LEU S 227      42.789 -18.713-104.838  1.00  5.78           N
ATOM   3482  H   LEU S 227      41.948 -18.230-105.115  1.00  5.78           H
ATOM   3483  CA  LEU S 227      43.695 -18.025-103.912  1.00  5.78           C
ATOM   3484  HA  LEU S 227      44.576 -17.718-104.470  1.00  5.78           H
ATOM   3485  CB  LEU S 227      43.025 -16.744-103.376  1.00  5.78           C
ATOM   3486  HB1 LEU S 227      43.664 -16.349-102.585  1.00  5.78           H
ATOM   3487  HB2 LEU S 227      42.073 -17.005-102.914  1.00  5.78           H
ATOM   3488  CG  LEU S 227      42.796 -15.591-104.385  1.00  5.78           C
ATOM   3489  HG  LEU S 227      42.422 -14.745-103.807  1.00  5.78           H
ATOM   3490  CD1 LEU S 227      44.082 -15.140-105.082  1.00  5.78           C
ATOM   3491 1HD1 LEU S 227      43.882 -14.244-105.671  1.00  5.78           H
ATOM   3492 2HD1 LEU S 227      44.845 -14.905-104.341  1.00  5.78           H
ATOM   3493 3HD1 LEU S 227      44.452 -15.912-105.756  1.00  5.78           H
ATOM   3494  CD2 LEU S 227      41.749 -15.889-105.468  1.00  5.78           C
ATOM   3495 1HD2 LEU S 227      41.510 -14.960-105.989  1.00  5.78           H
ATOM   3496 2HD2 LEU S 227      42.137 -16.588-106.207  1.00  5.78           H
ATOM   3497 3HD2 LEU S 227      40.835 -16.272-105.013  1.00  5.78           H
ATOM   3498  C   LEU S 227      44.214 -18.931-102.788  1.00  5.78           C
ATOM   3499  O   LEU S 227      45.393 -18.870-102.467  1.00  5.78           O
ATOM   3500  N   LEU S 228      43.389 -19.823-102.242  1.00  6.04           N
ATOM   3501  H   LEU S 228      42.457 -19.932-102.620  1.00  6.04           H
ATOM   3502  CA  LEU S 228      43.833 -20.760-101.210  1.00  6.04           C
ATOM   3503  HA  LEU S 228      44.403 -20.215-100.455  1.00  6.04           H
ATOM   3504  CB  LEU S 228      42.613 -21.404-100.521  1.00  6.04           C
ATOM   3505  HB1 LEU S 228      42.961 -22.301-100.005  1.00  6.04           H
ATOM   3506  HB2 LEU S 228      41.896 -21.724-101.276  1.00  6.04           H
ATOM   3507  CG  LEU S 228      41.903 -20.528 -99.468  1.00  6.04           C
ATOM   3508  HG  LEU S 228      42.608 -20.299 -98.668  1.00  6.04           H
ATOM   3509  CD1 LEU S 228      41.337 -19.210-100.005  1.00  6.04           C
ATOM   3510 1HD1 LEU S 228      40.748 -18.717 -99.231  1.00  6.04           H
ATOM   3511 2HD1 LEU S 228      42.153 -18.544-100.284  1.00  6.04           H
ATOM   3512 3HD1 LEU S 228      40.705 -19.403-100.872  1.00  6.04           H
ATOM   3513  CD2 LEU S 228      40.738 -21.318 -98.870  1.00  6.04           C
ATOM   3514 1HD2 LEU S 228      40.267 -20.740 -98.075  1.00  6.04           H
ATOM   3515 2HD2 LEU S 228      39.998 -21.537 -99.641  1.00  6.04           H
ATOM   3516 3HD2 LEU S 228      41.105 -22.252 -98.447  1.00  6.04           H
ATOM   3517  C   LEU S 228      44.773 -21.845-101.759  1.00  6.04           C
ATOM   3518  O   LEU S 228      45.723 -22.222-101.075  1.00  6.04           O
ATOM   3519  N   THR S 229      44.533 -22.351-102.973  1.00  5.98           N
ATOM   3520  H   THR S 229      43.817 -21.934-103.557  1.00  5.98           H
ATOM   3521  CA  THR S 229      45.375 -23.418-103.538  1.00  5.98           C
ATOM   3522  HA  THR S 229      45.586 -24.117-102.730  1.00  5.98           H
ATOM   3523  CB  THR S 229      44.685 -24.258-104.607  1.00  5.98           C
ATOM   3524  HB  THR S 229      45.344 -25.087-104.868  1.00  5.98           H
ATOM   3525  CG2 THR S 229      43.363 -24.822-104.079  1.00  5.98           C
ATOM   3526 1HG2 THR S 229      42.988 -25.586-104.754  1.00  5.98           H
ATOM   3527 2HG2 THR S 229      43.518 -25.282-103.104  1.00  5.98           H
ATOM   3528 3HG2 THR S 229      42.618 -24.030-103.990  1.00  5.98           H
ATOM   3529  OG1 THR S 229      44.417 -23.517-105.762  1.00  5.98           O
ATOM   3530  HG1 THR S 229      44.272 -24.205-106.443  1.00  5.98           H
ATOM   3531  C   THR S 229      46.754 -22.894-103.960  1.00  5.98           C
ATOM   3532  O   THR S 229      47.801 -23.416-103.535  1.00  5.98           O
ATOM   3533  N   VAL S 230      46.771 -21.759-104.670  1.00  5.97           N
ATOM   3534  H   VAL S 230      45.889 -21.374-104.992  1.00  5.97           H
ATOM   3535  CA  VAL S 230      48.027 -21.058-104.973  1.00  5.97           C
ATOM   3536  HA  VAL S 230      48.688 -21.782-105.453  1.00  5.97           H
ATOM   3537  CB  VAL S 230      47.864 -19.899-105.980  1.00  5.97           C
ATOM   3538  HB  VAL S 230      48.855 -19.506-106.207  1.00  5.97           H
ATOM   3539  CG1 VAL S 230      47.250 -20.401-107.292  1.00  5.97           C
ATOM   3540 1HG1 VAL S 230      47.253 -19.600-108.031  1.00  5.97           H
ATOM   3541 2HG1 VAL S 230      47.837 -21.234-107.680  1.00  5.97           H
ATOM   3542 3HG1 VAL S 230      46.224 -20.734-107.132  1.00  5.97           H
ATOM   3543  CG2 VAL S 230      47.013 -18.747-105.443  1.00  5.97           C
ATOM   3544 1HG2 VAL S 230      46.812 -18.020-106.226  1.00  5.97           H
ATOM   3545 2HG2 VAL S 230      46.071 -19.139-105.084  1.00  5.97           H
ATOM   3546 3HG2 VAL S 230      47.528 -18.248-104.623  1.00  5.97           H
ATOM   3547  C   VAL S 230      48.767 -20.610-103.705  1.00  5.97           C
ATOM   3548  O   VAL S 230      49.992 -20.709-103.657  1.00  5.97           O
ATOM   3549  N   ILE S 231      48.056 -20.204-102.639  1.00  6.21           N
ATOM   3550  H   ILE S 231      47.052 -20.087-102.726  1.00  6.21           H
ATOM   3551  CA  ILE S 231      48.686 -19.919-101.338  1.00  6.21           C
ATOM   3552  HA  ILE S 231      49.518 -19.240-101.528  1.00  6.21           H
ATOM   3553  CB  ILE S 231      47.737 -19.188-100.356  1.00  6.21           C
ATOM   3554  HB  ILE S 231      46.750 -19.648-100.410  1.00  6.21           H
ATOM   3555  CG2 ILE S 231      48.209 -19.268 -98.890  1.00  6.21           C
ATOM   3556 1HG2 ILE S 231      47.522 -18.738 -98.232  1.00  6.21           H
ATOM   3557 2HG2 ILE S 231      48.241 -20.303 -98.550  1.00  6.21           H
ATOM   3558 3HG2 ILE S 231      49.206 -18.835 -98.790  1.00  6.21           H
ATOM   3559  CG1 ILE S 231      47.652 -17.698-100.774  1.00  6.21           C
ATOM   3560 1HG1 ILE S 231      47.491 -17.632-101.850  1.00  6.21           H
ATOM   3561 2HG1 ILE S 231      48.606 -17.211-100.568  1.00  6.21           H
ATOM   3562  CD1 ILE S 231      46.537 -16.902-100.082  1.00  6.21           C
ATOM   3563  HD1 ILE S 231      46.462 -15.916-100.541  1.00  6.21           H
ATOM   3564  HD2 ILE S 231      45.582 -17.415-100.195  1.00  6.21           H
ATOM   3565  HD3 ILE S 231      46.757 -16.774 -99.024  1.00  6.21           H
ATOM   3566  C   ILE S 231      49.347 -21.164-100.735  1.00  6.21           C
ATOM   3567  O   ILE S 231      50.457 -21.068-100.209  1.00  6.21           O
ATOM   3568  N   ALA S 232      48.721 -22.337-100.855  1.00  6.55           N
ATOM   3569  H   ALA S 232      47.810 -22.367-101.297  1.00  6.55           H
ATOM   3570  CA  ALA S 232      49.281 -23.580-100.333  1.00  6.55           C
ATOM   3571  HA  ALA S 232      49.447 -23.436 -99.265  1.00  6.55           H
ATOM   3572  CB  ALA S 232      48.259 -24.714-100.495  1.00  6.55           C
ATOM   3573  HB1 ALA S 232      48.149 -24.973-101.548  1.00  6.55           H
ATOM   3574  HB2 ALA S 232      48.606 -25.595 -99.956  1.00  6.55           H
ATOM   3575  HB3 ALA S 232      47.289 -24.415-100.099  1.00  6.55           H
ATOM   3576  C   ALA S 232      50.643 -23.978-100.928  1.00  6.55           C
ATOM   3577  O   ALA S 232      51.372 -24.719-100.269  1.00  6.55           O
ATOM   3578  N   GLY S 233      51.012 -23.475-102.114  1.00  6.64           N
ATOM   3579  H   GLY S 233      50.366 -22.894-102.631  1.00  6.64           H
ATOM   3580  CA  GLY S 233      52.379 -23.713-102.638  1.00  6.64           C
ATOM   3581  HA1 GLY S 233      52.341 -23.600-103.720  1.00  6.64           H
ATOM   3582  HA2 GLY S 233      52.675 -24.742-102.430  1.00  6.64           H
ATOM   3583  C   GLY S 233      53.506 -22.794-102.145  1.00  6.64           C
ATOM   3584  O   GLY S 233      54.631 -23.260-102.008  1.00  6.64           O
ATOM   3585  N   ASN S 234      53.246 -21.511-101.875  1.00  9.18           N
ATOM   3586  H   ASN S 234      52.283 -21.206-101.933  1.00  9.18           H
ATOM   3587  CA  ASN S 234      54.305 -20.475-101.856  1.00  9.18           C
ATOM   3588  HA  ASN S 234      55.218 -20.889-102.287  1.00  9.18           H
ATOM   3589  CB  ASN S 234      53.833 -19.315-102.769  1.00  9.18           C
ATOM   3590  HB1 ASN S 234      54.565 -18.510-102.731  1.00  9.18           H
ATOM   3591  HB2 ASN S 234      52.886 -18.927-102.395  1.00  9.18           H
ATOM   3592  CG  ASN S 234      53.654 -19.690-104.239  1.00  9.18           C
ATOM   3593  OD1 ASN S 234      54.155 -20.689-104.730  1.00  9.18           O
ATOM   3594  ND2 ASN S 234      52.952 -18.897-105.014  1.00  9.18           N
ATOM   3595 1HD2 ASN S 234      52.513 -18.058-104.675  1.00  9.18           H
ATOM   3596 2HD2 ASN S 234      52.873 -19.174-105.975  1.00  9.18           H
ATOM   3597  C   ASN S 234      54.685 -19.990-100.437  1.00  9.18           C
ATOM   3598  O   ASN S 234      55.493 -19.072-100.307  1.00  9.18           O
ATOM   3599  N   VAL S 235      54.115 -20.573 -99.376  1.00 10.47           N
ATOM   3600  H   VAL S 235      53.469 -21.328 -99.554  1.00 10.47           H
ATOM   3601  CA  VAL S 235      54.431 -20.251 -97.966  1.00 10.47           C
ATOM   3602  HA  VAL S 235      54.414 -19.164 -97.872  1.00 10.47           H
ATOM   3603  CB  VAL S 235      53.360 -20.800 -97.001  1.00 10.47           C
ATOM   3604  HB  VAL S 235      53.790 -20.858 -95.999  1.00 10.47           H
ATOM   3605  CG1 VAL S 235      52.158 -19.852 -96.935  1.00 10.47           C
ATOM   3606 1HG1 VAL S 235      51.416 -20.241 -96.238  1.00 10.47           H
ATOM   3607 2HG1 VAL S 235      52.481 -18.871 -96.587  1.00 10.47           H
ATOM   3608 3HG1 VAL S 235      51.706 -19.749 -97.922  1.00 10.47           H
ATOM   3609  CG2 VAL S 235      52.829 -22.183 -97.393  1.00 10.47           C
ATOM   3610 1HG2 VAL S 235      52.270 -22.602 -96.560  1.00 10.47           H
ATOM   3611 2HG2 VAL S 235      52.174 -22.116 -98.262  1.00 10.47           H
ATOM   3612 3HG2 VAL S 235      53.668 -22.825 -97.636  1.00 10.47           H
ATOM   3613  C   VAL S 235      55.834 -20.683 -97.539  1.00 10.47           C
ATOM   3614  O   VAL S 235      56.234 -21.840 -97.673  1.00 10.47           O
ATOM   3615  N   GLU S 236      56.603 -19.728 -97.020  1.00 12.89           N
ATOM   3616  H   GLU S 236      56.198 -18.811 -96.826  1.00 12.89           H
ATOM   3617  CA  GLU S 236      58.015 -19.902 -96.709  1.00 12.89           C
ATOM   3618  HA  GLU S 236      58.458 -20.426 -97.558  1.00 12.89           H
ATOM   3619  CB  GLU S 236      58.717 -18.527 -96.631  1.00 12.89           C
ATOM   3620  HB1 GLU S 236      58.385 -17.922 -97.476  1.00 12.89           H
ATOM   3621  HB2 GLU S 236      59.785 -18.703 -96.774  1.00 12.89           H
ATOM   3622  CG  GLU S 236      58.564 -17.703 -95.340  1.00 12.89           C
ATOM   3623  HG1 GLU S 236      59.012 -16.720 -95.507  1.00 12.89           H
ATOM   3624  HG2 GLU S 236      59.149 -18.189 -94.554  1.00 12.89           H
ATOM   3625  CD  GLU S 236      57.116 -17.517 -94.860  1.00 12.89           C
ATOM   3626  OE1 GLU S 236      56.915 -17.641 -93.628  1.00 12.89           O
ATOM   3627  OE2 GLU S 236      56.222 -17.292 -95.704  1.00 12.89           O
ATOM   3628  C   GLU S 236      58.223 -20.763 -95.458  1.00 12.89           C
ATOM   3629  O   GLU S 236      57.703 -20.488 -94.378  1.00 12.89           O
ATOM   3630  N   ARG S 237      59.044 -21.813 -95.580  1.00 12.75           N
ATOM   3631  H   ARG S 237      59.379 -22.023 -96.508  1.00 12.75           H
ATOM   3632  CA  ARG S 237      59.535 -22.648 -94.463  1.00 12.75           C
ATOM   3633  HA  ARG S 237      60.204 -23.393 -94.894  1.00 12.75           H
ATOM   3634  CB  ARG S 237      60.424 -21.758 -93.544  1.00 12.75           C
ATOM   3635  HB1 ARG S 237      60.172 -20.706 -93.676  1.00 12.75           H
ATOM   3636  HB2 ARG S 237      61.448 -21.853 -93.911  1.00 12.75           H
ATOM   3637  CG  ARG S 237      60.466 -22.005 -92.022  1.00 12.75           C
ATOM   3638  HG1 ARG S 237      61.198 -21.306 -91.614  1.00 12.75           H
ATOM   3639  HG2 ARG S 237      60.850 -23.007 -91.837  1.00 12.75           H
ATOM   3640  CD  ARG S 237      59.165 -21.822 -91.210  1.00 12.75           C
ATOM   3641  HD1 ARG S 237      59.452 -21.672 -90.168  1.00 12.75           H
ATOM   3642  HD2 ARG S 237      58.587 -22.745 -91.251  1.00 12.75           H
ATOM   3643  NE  ARG S 237      58.307 -20.701 -91.654  1.00 12.75           N
ATOM   3644  HE  ARG S 237      58.349 -20.418 -92.633  1.00 12.75           H
ATOM   3645  CZ  ARG S 237      57.316 -20.147 -90.977  1.00 12.75           C
ATOM   3646  NH1 ARG S 237      57.027 -20.509 -89.760  1.00 12.75           N
ATOM   3647 1HH1 ARG S 237      57.580 -21.221 -89.328  1.00 12.75           H
ATOM   3648 2HH1 ARG S 237      56.265 -20.064 -89.289  1.00 12.75           H
ATOM   3649  NH2 ARG S 237      56.579 -19.217 -91.498  1.00 12.75           N
ATOM   3650 1HH2 ARG S 237      56.794 -18.821 -92.429  1.00 12.75           H
ATOM   3651 2HH2 ARG S 237      55.847 -18.758 -91.001  1.00 12.75           H
ATOM   3652  C   ARG S 237      58.511 -23.512 -93.721  1.00 12.75           C
ATOM   3653  O   ARG S 237      58.893 -24.511 -93.122  1.00 12.75           O
ATOM   3654  N   ALA S 238      57.236 -23.166 -93.783  1.00 12.70           N
ATOM   3655  H   ALA S 238      57.018 -22.296 -94.258  1.00 12.70           H
ATOM   3656  CA  ALA S 238      56.119 -23.925 -93.253  1.00 12.70           C
ATOM   3657  HA  ALA S 238      56.451 -24.893 -92.878  1.00 12.70           H
ATOM   3658  CB  ALA S 238      55.509 -23.160 -92.071  1.00 12.70           C
ATOM   3659  HB1 ALA S 238      54.643 -23.703 -91.695  1.00 12.70           H
ATOM   3660  HB2 ALA S 238      56.240 -23.071 -91.270  1.00 12.70           H
ATOM   3661  HB3 ALA S 238      55.193 -22.165 -92.390  1.00 12.70           H
ATOM   3662  C   ALA S 238      55.161 -24.133 -94.440  1.00 12.70           C
ATOM   3663  O   ALA S 238      54.300 -23.283 -94.677  1.00 12.70           O
ATOM   3664  N   PRO S 239      55.357 -25.202 -95.243  1.00 13.41           N
ATOM   3665  CD  PRO S 239      56.408 -26.205 -95.099  1.00 13.41           C
ATOM   3666  HD1 PRO S 239      56.418 -26.638 -94.099  1.00 13.41           H
ATOM   3667  HD2 PRO S 239      57.374 -25.750 -95.320  1.00 13.41           H
ATOM   3668  CG  PRO S 239      56.112 -27.297 -96.126  1.00 13.41           C
ATOM   3669  HG1 PRO S 239      55.463 -28.053 -95.683  1.00 13.41           H
ATOM   3670  HG2 PRO S 239      57.027 -27.752 -96.507  1.00 13.41           H
ATOM   3671  CB  PRO S 239      55.360 -26.540 -97.215  1.00 13.41           C
ATOM   3672  HB1 PRO S 239      54.741 -27.199 -97.825  1.00 13.41           H
ATOM   3673  HB2 PRO S 239      56.074 -26.013 -97.848  1.00 13.41           H
ATOM   3674  CA  PRO S 239      54.541 -25.516 -96.418  1.00 13.41           C
ATOM   3675  HA  PRO S 239      54.424 -24.631 -97.035  1.00 13.41           H
ATOM   3676  C   PRO S 239      53.146 -26.010 -96.000  1.00 13.41           C
ATOM   3677  O   PRO S 239      52.787 -27.172 -96.181  1.00 13.41           O
ATOM   3678  N   THR S 240      52.405 -25.153 -95.298  1.00 14.74           N
ATOM   3679  H   THR S 240      52.800 -24.227 -95.160  1.00 14.74           H
ATOM   3680  CA  THR S 240      51.302 -25.536 -94.411  1.00 14.74           C
ATOM   3681  HA  THR S 240      50.919 -26.498 -94.749  1.00 14.74           H
ATOM   3682  CB  THR S 240      51.768 -25.735 -92.953  1.00 14.74           C
ATOM   3683  HB  THR S 240      50.914 -26.078 -92.364  1.00 14.74           H
ATOM   3684  CG2 THR S 240      52.877 -26.773 -92.792  1.00 14.74           C
ATOM   3685 1HG2 THR S 240      53.807 -26.405 -93.221  1.00 14.74           H
ATOM   3686 2HG2 THR S 240      53.031 -26.975 -91.732  1.00 14.74           H
ATOM   3687 3HG2 THR S 240      52.590 -27.698 -93.292  1.00 14.74           H
ATOM   3688  OG1 THR S 240      52.236 -24.531 -92.397  1.00 14.74           O
ATOM   3689  HG1 THR S 240      51.466 -23.959 -92.300  1.00 14.74           H
ATOM   3690  C   THR S 240      50.106 -24.580 -94.488  1.00 14.74           C
ATOM   3691  O   THR S 240      49.466 -24.314 -93.473  1.00 14.74           O
ATOM   3692  N   LEU S 241      49.789 -24.055 -95.678  1.00 15.54           N
ATOM   3693  H   LEU S 241      50.394 -24.288 -96.453  1.00 15.54           H
ATOM   3694  CA  LEU S 241      48.592 -23.241 -95.972  1.00 15.54           C
ATOM   3695  HA  LEU S 241      48.821 -22.629 -96.845  1.00 15.54           H
ATOM   3696  CB  LEU S 241      47.448 -24.205 -96.360  1.00 15.54           C
ATOM   3697  HB1 LEU S 241      47.240 -24.863 -95.515  1.00 15.54           H
ATOM   3698  HB2 LEU S 241      47.831 -24.839 -97.160  1.00 15.54           H
ATOM   3699  CG  LEU S 241      46.107 -23.635 -96.873  1.00 15.54           C
ATOM   3700  HG  LEU S 241      45.628 -24.437 -97.436  1.00 15.54           H
ATOM   3701  CD1 LEU S 241      45.134 -23.260 -95.753  1.00 15.54           C
ATOM   3702 1HD1 LEU S 241      44.167 -23.010 -96.188  1.00 15.54           H
ATOM   3703 2HD1 LEU S 241      45.005 -24.103 -95.077  1.00 15.54           H
ATOM   3704 3HD1 LEU S 241      45.495 -22.399 -95.196  1.00 15.54           H
ATOM   3705  CD2 LEU S 241      46.251 -22.447 -97.825  1.00 15.54           C
ATOM   3706 1HD2 LEU S 241      45.287 -22.235 -98.287  1.00 15.54           H
ATOM   3707 2HD2 LEU S 241      46.583 -21.560 -97.290  1.00 15.54           H
ATOM   3708 3HD2 LEU S 241      46.963 -22.681 -98.612  1.00 15.54           H
ATOM   3709  C   LEU S 241      48.245 -22.251 -94.841  1.00 15.54           C
ATOM   3710  O   LEU S 241      48.898 -22.149 -93.803  1.00 15.54           O
TER    3711      LEU S 241
ATOM   3712  N   SER s   1    -130.029 -89.807 -33.196  1.00 21.18           N
ATOM   3713  CA  SER s   1    -130.498 -90.620 -34.321  1.00 21.18           C
ATOM   3714  HA  SER s   1    -129.705 -91.292 -34.625  1.00 21.18           H
ATOM   3715  CB  SER s   1    -131.681 -91.489 -33.861  1.00 21.18           C
ATOM   3716  HB1 SER s   1    -132.423 -90.869 -33.361  1.00 21.18           H
ATOM   3717  HB2 SER s   1    -131.320 -92.234 -33.158  1.00 21.18           H
ATOM   3718  OG  SER s   1    -132.272 -92.126 -34.974  1.00 21.18           O
ATOM   3719  HG  SER s   1    -132.910 -92.777 -34.659  1.00 21.18           H
ATOM   3720  C   SER s   1    -130.869 -89.709 -35.474  1.00 21.18           C
ATOM   3721  O   SER s   1    -130.155 -89.664 -36.496  1.00 21.18           O
ATOM   3722  N   LYS s   2    -131.834 -88.816 -35.259  1.00 19.92           N
ATOM   3723  H   LYS s   2    -132.325 -88.909 -34.382  1.00 19.92           H
ATOM   3724  CA  LYS s   2    -132.226 -87.727 -36.169  1.00 19.92           C
ATOM   3725  HA  LYS s   2    -132.526 -88.202 -37.101  1.00 19.92           H
ATOM   3726  CB  LYS s   2    -133.463 -87.010 -35.572  1.00 19.92           C
ATOM   3727  HB1 LYS s   2    -133.183 -86.624 -34.592  1.00 19.92           H
ATOM   3728  HB2 LYS s   2    -134.236 -87.760 -35.406  1.00 19.92           H
ATOM   3729  CG  LYS s   2    -134.072 -85.858 -36.393  1.00 19.92           C
ATOM   3730  HG1 LYS s   2    -133.346 -85.049 -36.445  1.00 19.92           H
ATOM   3731  HG2 LYS s   2    -134.918 -85.457 -35.836  1.00 19.92           H
ATOM   3732  CD  LYS s   2    -134.561 -86.241 -37.800  1.00 19.92           C
ATOM   3733  HD1 LYS s   2    -135.604 -86.548 -37.734  1.00 19.92           H
ATOM   3734  HD2 LYS s   2    -134.002 -87.077 -38.211  1.00 19.92           H
ATOM   3735  CE  LYS s   2    -134.453 -85.054 -38.773  1.00 19.92           C
ATOM   3736  HE1 LYS s   2    -134.808 -84.159 -38.263  1.00 19.92           H
ATOM   3737  HE2 LYS s   2    -135.115 -85.236 -39.622  1.00 19.92           H
ATOM   3738  NZ  LYS s   2    -133.062 -84.871 -39.249  1.00 19.92           N
ATOM   3739  HZ1 LYS s   2    -132.400 -84.928 -38.480  1.00 19.92           H
ATOM   3740  HZ2 LYS s   2    -132.794 -85.599 -39.892  1.00 19.92           H
ATOM   3741  HZ3 LYS s   2    -132.937 -83.981 -39.704  1.00 19.92           H
ATOM   3742  C   LYS s   2    -131.069 -86.770 -36.547  1.00 19.92           C
ATOM   3743  O   LYS s   2    -131.250 -85.923 -37.420  1.00 19.92           O
ATOM   3744  N   LYS s   3    -129.875 -86.924 -35.944  1.00 18.53           N
ATOM   3745  H   LYS s   3    -129.831 -87.631 -35.226  1.00 18.53           H
ATOM   3746  CA  LYS s   3    -128.632 -86.213 -36.307  1.00 18.53           C
ATOM   3747  HA  LYS s   3    -128.719 -85.891 -37.342  1.00 18.53           H
ATOM   3748  CB  LYS s   3    -128.556 -84.911 -35.477  1.00 18.53           C
ATOM   3749  HB1 LYS s   3    -129.476 -84.343 -35.624  1.00 18.53           H
ATOM   3750  HB2 LYS s   3    -127.743 -84.297 -35.869  1.00 18.53           H
ATOM   3751  CG  LYS s   3    -128.329 -85.122 -33.969  1.00 18.53           C
ATOM   3752  HG1 LYS s   3    -127.435 -85.725 -33.805  1.00 18.53           H
ATOM   3753  HG2 LYS s   3    -129.187 -85.643 -33.539  1.00 18.53           H
ATOM   3754  CD  LYS s   3    -128.146 -83.776 -33.252  1.00 18.53           C
ATOM   3755  HD1 LYS s   3    -129.043 -83.175 -33.386  1.00 18.53           H
ATOM   3756  HD2 LYS s   3    -127.297 -83.250 -33.687  1.00 18.53           H
ATOM   3757  CE  LYS s   3    -127.888 -83.993 -31.753  1.00 18.53           C
ATOM   3758  HE1 LYS s   3    -126.998 -84.616 -31.648  1.00 18.53           H
ATOM   3759  HE2 LYS s   3    -128.734 -84.538 -31.333  1.00 18.53           H
ATOM   3760  NZ  LYS s   3    -127.699 -82.708 -31.031  1.00 18.53           N
ATOM   3761  HZ1 LYS s   3    -128.507 -82.117 -31.154  1.00 18.53           H
ATOM   3762  HZ2 LYS s   3    -127.559 -82.875 -30.042  1.00 18.53           H
ATOM   3763  HZ3 LYS s   3    -126.891 -82.216 -31.388  1.00 18.53           H
ATOM   3764  C   LYS s   3    -127.316 -87.010 -36.233  1.00 18.53           C
ATOM   3765  O   LYS s   3    -126.257 -86.396 -36.160  1.00 18.53           O
ATOM   3766  N   LYS s   4    -127.392 -88.346 -36.168  1.00 17.85           N
ATOM   3767  H   LYS s   4    -128.304 -88.732 -36.354  1.00 17.85           H
ATOM   3768  CA  LYS s   4    -126.314 -89.259 -35.716  1.00 17.85           C
ATOM   3769  HA  LYS s   4    -125.431 -89.108 -36.324  1.00 17.85           H
ATOM   3770  CB  LYS s   4    -125.944 -88.869 -34.255  1.00 17.85           C
ATOM   3771  HB1 LYS s   4    -126.741 -89.175 -33.574  1.00 17.85           H
ATOM   3772  HB2 LYS s   4    -125.857 -87.790 -34.155  1.00 17.85           H
ATOM   3773  CG  LYS s   4    -124.590 -89.422 -33.762  1.00 17.85           C
ATOM   3774  HG1 LYS s   4    -123.994 -88.601 -33.369  1.00 17.85           H
ATOM   3775  HG2 LYS s   4    -124.039 -89.835 -34.604  1.00 17.85           H
ATOM   3776  CD  LYS s   4    -124.739 -90.477 -32.644  1.00 17.85           C
ATOM   3777  HD1 LYS s   4    -125.684 -91.013 -32.752  1.00 17.85           H
ATOM   3778  HD2 LYS s   4    -124.761 -89.957 -31.684  1.00 17.85           H
ATOM   3779  CE  LYS s   4    -123.600 -91.500 -32.641  1.00 17.85           C
ATOM   3780  HE1 LYS s   4    -123.709 -92.119 -31.749  1.00 17.85           H
ATOM   3781  HE2 LYS s   4    -122.639 -90.990 -32.574  1.00 17.85           H
ATOM   3782  NZ  LYS s   4    -123.645 -92.363 -33.847  1.00 17.85           N
ATOM   3783  HZ1 LYS s   4    -124.599 -92.561 -34.114  1.00 17.85           H
ATOM   3784  HZ2 LYS s   4    -123.271 -91.897 -34.667  1.00 17.85           H
ATOM   3785  HZ3 LYS s   4    -123.150 -93.228 -33.730  1.00 17.85           H
ATOM   3786  C   LYS s   4    -126.685 -90.759 -35.771  1.00 17.85           C
ATOM   3787  O   LYS s   4    -125.935 -91.584 -35.257  1.00 17.85           O
ATOM   3788  N   ALA s   5    -127.801 -91.157 -36.394  1.00 17.53           N
ATOM   3789  H   ALA s   5    -128.461 -90.461 -36.707  1.00 17.53           H
ATOM   3790  CA  ALA s   5    -128.162 -92.570 -36.596  1.00 17.53           C
ATOM   3791  HA  ALA s   5    -128.334 -93.005 -35.614  1.00 17.53           H
ATOM   3792  CB  ALA s   5    -129.469 -92.695 -37.391  1.00 17.53           C
ATOM   3793  HB1 ALA s   5    -130.280 -92.211 -36.869  1.00 17.53           H
ATOM   3794  HB2 ALA s   5    -129.347 -92.276 -38.381  1.00 17.53           H
ATOM   3795  HB3 ALA s   5    -129.717 -93.747 -37.502  1.00 17.53           H
ATOM   3796  C   ALA s   5    -127.027 -93.380 -37.268  1.00 17.53           C
ATOM   3797  O   ALA s   5    -126.950 -94.602 -37.057  1.00 17.53           O
ATOM   3798  N   ALA s   6    -126.107 -92.718 -37.942  1.00 16.15           N
ATOM   3799  H   ALA s   6    -126.268 -91.733 -38.100  1.00 16.15           H
ATOM   3800  CA  ALA s   6    -124.707 -93.154 -37.933  1.00 16.15           C
ATOM   3801  HA  ALA s   6    -124.553 -93.772 -37.040  1.00 16.15           H
ATOM   3802  CB  ALA s   6    -124.378 -93.982 -39.157  1.00 16.15           C
ATOM   3803  HB1 ALA s   6    -124.420 -93.414 -40.077  1.00 16.15           H
ATOM   3804  HB2 ALA s   6    -123.375 -94.397 -39.080  1.00 16.15           H
ATOM   3805  HB3 ALA s   6    -125.078 -94.810 -39.238  1.00 16.15           H
ATOM   3806  C   ALA s   6    -123.715 -91.942 -37.686  1.00 16.15           C
ATOM   3807  O   ALA s   6    -123.298 -91.742 -36.569  1.00 16.15           O
ATOM   3808  N   PRO s   7    -123.451 -91.145 -38.718  1.00 15.29           N
ATOM   3809  CD  PRO s   7    -122.272 -91.447 -39.534  1.00 15.29           C
ATOM   3810  HD1 PRO s   7    -122.616 -91.706 -40.526  1.00 15.29           H
ATOM   3811  HD2 PRO s   7    -121.741 -92.292 -39.108  1.00 15.29           H
ATOM   3812  CG  PRO s   7    -121.410 -90.200 -39.530  1.00 15.29           C
ATOM   3813  HG1 PRO s   7    -120.812 -90.120 -40.431  1.00 15.29           H
ATOM   3814  HG2 PRO s   7    -120.767 -90.189 -38.656  1.00 15.29           H
ATOM   3815  CB  PRO s   7    -122.428 -89.066 -39.419  1.00 15.29           C
ATOM   3816  HB1 PRO s   7    -122.813 -88.812 -40.376  1.00 15.29           H
ATOM   3817  HB2 PRO s   7    -121.993 -88.176 -38.952  1.00 15.29           H
ATOM   3818  CA  PRO s   7    -123.528 -89.659 -38.571  1.00 15.29           C
ATOM   3819  HA  PRO s   7    -123.316 -89.443 -37.528  1.00 15.29           H
ATOM   3820  C   PRO s   7    -124.949 -89.124 -38.856  1.00 15.29           C
ATOM   3821  O   PRO s   7    -125.303 -88.020 -38.442  1.00 15.29           O
ATOM   3822  N   VAL s   8    -125.806 -89.893 -39.520  1.00 15.04           N
ATOM   3823  H   VAL s   8    -125.414 -90.788 -39.764  1.00 15.04           H
ATOM   3824  CA  VAL s   8    -127.025 -89.474 -40.261  1.00 15.04           C
ATOM   3825  HA  VAL s   8    -127.210 -90.321 -40.907  1.00 15.04           H
ATOM   3826  CB  VAL s   8    -128.305 -89.327 -39.442  1.00 15.04           C
ATOM   3827  HB  VAL s   8    -128.178 -89.772 -38.465  1.00 15.04           H
ATOM   3828  CG1 VAL s   8    -128.768 -87.877 -39.233  1.00 15.04           C
ATOM   3829 1HG1 VAL s   8    -129.598 -87.875 -38.537  1.00 15.04           H
ATOM   3830 2HG1 VAL s   8    -127.937 -87.296 -38.855  1.00 15.04           H
ATOM   3831 3HG1 VAL s   8    -129.109 -87.450 -40.170  1.00 15.04           H
ATOM   3832  CG2 VAL s   8    -129.482 -90.045 -40.123  1.00 15.04           C
ATOM   3833 1HG2 VAL s   8    -130.373 -89.998 -39.497  1.00 15.04           H
ATOM   3834 2HG2 VAL s   8    -129.697 -89.576 -41.087  1.00 15.04           H
ATOM   3835 3HG2 VAL s   8    -129.243 -91.092 -40.292  1.00 15.04           H
ATOM   3836  C   VAL s   8    -126.837 -88.340 -41.270  1.00 15.04           C
ATOM   3837  O   VAL s   8    -127.214 -88.543 -42.404  1.00 15.04           O
ATOM   3838  N   LYS s   9    -126.165 -87.232 -40.935  1.00 15.84           N
ATOM   3839  H   LYS s   9    -125.904 -87.117 -39.959  1.00 15.84           H
ATOM   3840  CA  LYS s   9    -125.689 -86.261 -41.929  1.00 15.84           C
ATOM   3841  HA  LYS s   9    -126.544 -85.896 -42.505  1.00 15.84           H
ATOM   3842  CB  LYS s   9    -125.024 -85.070 -41.208  1.00 15.84           C
ATOM   3843  HB1 LYS s   9    -124.167 -85.425 -40.634  1.00 15.84           H
ATOM   3844  HB2 LYS s   9    -125.738 -84.634 -40.508  1.00 15.84           H
ATOM   3845  CG  LYS s   9    -124.564 -83.977 -42.185  1.00 15.84           C
ATOM   3846  HG1 LYS s   9    -125.435 -83.534 -42.667  1.00 15.84           H
ATOM   3847  HG2 LYS s   9    -123.944 -84.420 -42.954  1.00 15.84           H
ATOM   3848  CD  LYS s   9    -123.763 -82.873 -41.474  1.00 15.84           C
ATOM   3849  HD1 LYS s   9    -122.976 -83.317 -40.858  1.00 15.84           H
ATOM   3850  HD2 LYS s   9    -124.446 -82.325 -40.816  1.00 15.84           H
ATOM   3851  CE  LYS s   9    -123.139 -81.884 -42.471  1.00 15.84           C
ATOM   3852  HE1 LYS s   9    -122.888 -80.966 -41.936  1.00 15.84           H
ATOM   3853  HE2 LYS s   9    -123.888 -81.623 -43.222  1.00 15.84           H
ATOM   3854  NZ  LYS s   9    -121.920 -82.427 -43.123  1.00 15.84           N
ATOM   3855  HZ1 LYS s   9    -121.593 -81.839 -43.873  1.00 15.84           H
ATOM   3856  HZ2 LYS s   9    -121.167 -82.541 -42.465  1.00 15.84           H
ATOM   3857  HZ3 LYS s   9    -122.072 -83.356 -43.511  1.00 15.84           H
ATOM   3858  C   LYS s   9    -124.764 -86.945 -42.920  1.00 15.84           C
ATOM   3859  O   LYS s   9    -125.115 -87.112 -44.067  1.00 15.84           O
ATOM   3860  N   GLN s  10    -123.671 -87.513 -42.422  1.00 15.77           N
ATOM   3861  H   GLN s  10    -123.420 -87.286 -41.479  1.00 15.77           H
ATOM   3862  CA  GLN s  10    -122.869 -88.506 -43.137  1.00 15.77           C
ATOM   3863  HA  GLN s  10    -123.151 -88.482 -44.190  1.00 15.77           H
ATOM   3864  CB  GLN s  10    -121.376 -88.109 -43.084  1.00 15.77           C
ATOM   3865  HB1 GLN s  10    -120.751 -89.001 -43.052  1.00 15.77           H
ATOM   3866  HB2 GLN s  10    -121.174 -87.527 -42.183  1.00 15.77           H
ATOM   3867  CG  GLN s  10    -120.967 -87.308 -44.333  1.00 15.77           C
ATOM   3868  HG1 GLN s  10    -121.069 -87.944 -45.214  1.00 15.77           H
ATOM   3869  HG2 GLN s  10    -119.915 -87.035 -44.250  1.00 15.77           H
ATOM   3870  CD  GLN s  10    -121.785 -86.034 -44.527  1.00 15.77           C
ATOM   3871  OE1 GLN s  10    -121.673 -85.071 -43.781  1.00 15.77           O
ATOM   3872  NE2 GLN s  10    -122.673 -85.980 -45.495  1.00 15.77           N
ATOM   3873 1HE2 GLN s  10    -122.896 -86.792 -46.066  1.00 15.77           H
ATOM   3874 2HE2 GLN s  10    -123.272 -85.193 -45.569  1.00 15.77           H
ATOM   3875  C   GLN s  10    -123.218 -89.943 -42.706  1.00 15.77           C
ATOM   3876  O   GLN s  10    -122.355 -90.818 -42.746  1.00 15.77           O
ATOM   3877  N   LYS s  11    -124.484 -90.252 -42.351  1.00 14.82           N
ATOM   3878  H   LYS s  11    -125.113 -89.473 -42.266  1.00 14.82           H
ATOM   3879  CA  LYS s  11    -125.053 -91.489 -42.929  1.00 14.82           C
ATOM   3880  HA  LYS s  11    -124.236 -92.206 -43.057  1.00 14.82           H
ATOM   3881  CB  LYS s  11    -126.151 -92.253 -42.144  1.00 14.82           C
ATOM   3882  HB1 LYS s  11    -127.131 -91.828 -42.362  1.00 14.82           H
ATOM   3883  HB2 LYS s  11    -125.963 -92.113 -41.086  1.00 14.82           H
ATOM   3884  CG  LYS s  11    -126.226 -93.802 -42.389  1.00 14.82           C
ATOM   3885  HG1 LYS s  11    -126.636 -94.230 -41.475  1.00 14.82           H
ATOM   3886  HG2 LYS s  11    -125.207 -94.179 -42.470  1.00 14.82           H
ATOM   3887  CD  LYS s  11    -127.073 -94.364 -43.563  1.00 14.82           C
ATOM   3888  HD1 LYS s  11    -126.660 -94.039 -44.512  1.00 14.82           H
ATOM   3889  HD2 LYS s  11    -128.091 -93.994 -43.485  1.00 14.82           H
ATOM   3890  CE  LYS s  11    -127.090 -95.915 -43.553  1.00 14.82           C
ATOM   3891  HE1 LYS s  11    -127.548 -96.265 -42.631  1.00 14.82           H
ATOM   3892  HE2 LYS s  11    -126.061 -96.271 -43.558  1.00 14.82           H
ATOM   3893  NZ  LYS s  11    -127.806 -96.545 -44.706  1.00 14.82           N
ATOM   3894  HZ1 LYS s  11    -127.725 -97.572 -44.692  1.00 14.82           H
ATOM   3895  HZ2 LYS s  11    -128.811 -96.433 -44.719  1.00 14.82           H
ATOM   3896  HZ3 LYS s  11    -127.442 -96.298 -45.614  1.00 14.82           H
ATOM   3897  C   LYS s  11    -125.553 -91.197 -44.352  1.00 14.82           C
ATOM   3898  O   LYS s  11    -125.440 -92.065 -45.211  1.00 14.82           O
ATOM   3899  N   VAL s  12    -125.969 -89.957 -44.656  1.00 13.37           N
ATOM   3900  H   VAL s  12    -126.142 -89.290 -43.916  1.00 13.37           H
ATOM   3901  CA  VAL s  12    -126.027 -89.439 -46.028  1.00 13.37           C
ATOM   3902  HA  VAL s  12    -126.413 -90.262 -46.630  1.00 13.37           H
ATOM   3903  CB  VAL s  12    -127.019 -88.280 -46.277  1.00 13.37           C
ATOM   3904  HB  VAL s  12    -126.674 -87.340 -45.859  1.00 13.37           H
ATOM   3905  CG1 VAL s  12    -127.226 -88.065 -47.784  1.00 13.37           C
ATOM   3906 1HG1 VAL s  12    -127.936 -87.254 -47.948  1.00 13.37           H
ATOM   3907 2HG1 VAL s  12    -126.285 -87.779 -48.253  1.00 13.37           H
ATOM   3908 3HG1 VAL s  12    -127.616 -88.972 -48.246  1.00 13.37           H
ATOM   3909  CG2 VAL s  12    -128.404 -88.589 -45.696  1.00 13.37           C
ATOM   3910 1HG2 VAL s  12    -129.101 -87.791 -45.950  1.00 13.37           H
ATOM   3911 2HG2 VAL s  12    -128.778 -89.532 -46.092  1.00 13.37           H
ATOM   3912 3HG2 VAL s  12    -128.354 -88.652 -44.616  1.00 13.37           H
ATOM   3913  C   VAL s  12    -124.605 -89.207 -46.557  1.00 13.37           C
ATOM   3914  O   VAL s  12    -124.142 -88.087 -46.785  1.00 13.37           O
ATOM   3915  N   VAL s  13    -123.864 -90.307 -46.691  1.00 12.01           N
ATOM   3916  H   VAL s  13    -124.274 -91.171 -46.363  1.00 12.01           H
ATOM   3917  CA  VAL s  13    -122.666 -90.408 -47.532  1.00 12.01           C
ATOM   3918  HA  VAL s  13    -122.056 -89.520 -47.366  1.00 12.01           H
ATOM   3919  CB  VAL s  13    -121.796 -91.631 -47.148  1.00 12.01           C
ATOM   3920  HB  VAL s  13    -122.321 -92.543 -47.434  1.00 12.01           H
ATOM   3921  CG1 VAL s  13    -120.422 -91.588 -47.829  1.00 12.01           C
ATOM   3922 1HG1 VAL s  13    -119.833 -92.454 -47.534  1.00 12.01           H
ATOM   3923 2HG1 VAL s  13    -120.518 -91.597 -48.912  1.00 12.01           H
ATOM   3924 3HG1 VAL s  13    -119.887 -90.685 -47.538  1.00 12.01           H
ATOM   3925  CG2 VAL s  13    -121.539 -91.693 -45.640  1.00 12.01           C
ATOM   3926 1HG2 VAL s  13    -120.852 -92.508 -45.410  1.00 12.01           H
ATOM   3927 2HG2 VAL s  13    -121.107 -90.758 -45.286  1.00 12.01           H
ATOM   3928 3HG2 VAL s  13    -122.467 -91.893 -45.109  1.00 12.01           H
ATOM   3929  C   VAL s  13    -123.049 -90.418 -49.005  1.00 12.01           C
ATOM   3930  O   VAL s  13    -122.294 -89.948 -49.849  1.00 12.01           O
ATOM   3931  N   ALA s  14    -124.249 -90.931 -49.303  1.00 10.57           N
ATOM   3932  H   ALA s  14    -124.791 -91.282 -48.537  1.00 10.57           H
ATOM   3933  CA  ALA s  14    -124.834 -91.060 -50.635  1.00 10.57           C
ATOM   3934  HA  ALA s  14    -125.625 -91.805 -50.555  1.00 10.57           H
ATOM   3935  CB  ALA s  14    -125.522 -89.727 -50.983  1.00 10.57           C
ATOM   3936  HB1 ALA s  14    -126.083 -89.834 -51.912  1.00 10.57           H
ATOM   3937  HB2 ALA s  14    -126.207 -89.444 -50.186  1.00 10.57           H
ATOM   3938  HB3 ALA s  14    -124.768 -88.949 -51.111  1.00 10.57           H
ATOM   3939  C   ALA s  14    -123.902 -91.587 -51.756  1.00 10.57           C
ATOM   3940  O   ALA s  14    -124.108 -91.193 -52.908  1.00 10.57           O
ATOM   3941  N   PRO s  15    -122.941 -92.512 -51.499  1.00 10.02           N
ATOM   3942  CD  PRO s  15    -122.782 -93.349 -50.311  1.00 10.02           C
ATOM   3943  HD1 PRO s  15    -123.744 -93.692 -49.929  1.00 10.02           H
ATOM   3944  HD2 PRO s  15    -122.254 -92.784 -49.555  1.00 10.02           H
ATOM   3945  CG  PRO s  15    -121.903 -94.534 -50.706  1.00 10.02           C
ATOM   3946  HG1 PRO s  15    -122.525 -95.366 -51.038  1.00 10.02           H
ATOM   3947  HG2 PRO s  15    -121.259 -94.849 -49.886  1.00 10.02           H
ATOM   3948  CB  PRO s  15    -121.095 -93.982 -51.876  1.00 10.02           C
ATOM   3949  HB1 PRO s  15    -120.751 -94.772 -52.544  1.00 10.02           H
ATOM   3950  HB2 PRO s  15    -120.247 -93.409 -51.497  1.00 10.02           H
ATOM   3951  CA  PRO s  15    -122.081 -93.031 -52.563  1.00 10.02           C
ATOM   3952  HA  PRO s  15    -121.534 -92.216 -53.039  1.00 10.02           H
ATOM   3953  C   PRO s  15    -122.920 -93.746 -53.628  1.00 10.02           C
ATOM   3954  O   PRO s  15    -122.628 -93.666 -54.818  1.00 10.02           O
ATOM   3955  N   ALA s  16    -124.029 -94.335 -53.164  1.00  7.86           N
ATOM   3956  H   ALA s  16    -124.087 -94.453 -52.166  1.00  7.86           H
ATOM   3957  CA  ALA s  16    -125.268 -94.608 -53.859  1.00  7.86           C
ATOM   3958  HA  ALA s  16    -125.364 -95.691 -53.952  1.00  7.86           H
ATOM   3959  CB  ALA s  16    -126.411 -94.110 -52.957  1.00  7.86           C
ATOM   3960  HB1 ALA s  16    -127.370 -94.404 -53.377  1.00  7.86           H
ATOM   3961  HB2 ALA s  16    -126.323 -94.551 -51.967  1.00  7.86           H
ATOM   3962  HB3 ALA s  16    -126.384 -93.028 -52.851  1.00  7.86           H
ATOM   3963  C   ALA s  16    -125.362 -94.032 -55.268  1.00  7.86           C
ATOM   3964  O   ALA s  16    -125.219 -94.776 -56.235  1.00  7.86           O
ATOM   3965  N   ASN s  17    -125.584 -92.717 -55.378  1.00  7.54           N
ATOM   3966  H   ASN s  17    -125.525 -92.134 -54.554  1.00  7.54           H
ATOM   3967  CA  ASN s  17    -125.989 -92.129 -56.646  1.00  7.54           C
ATOM   3968  HA  ASN s  17    -126.853 -92.693 -56.997  1.00  7.54           H
ATOM   3969  CB  ASN s  17    -126.438 -90.673 -56.458  1.00  7.54           C
ATOM   3970  HB1 ASN s  17    -125.568 -90.025 -56.359  1.00  7.54           H
ATOM   3971  HB2 ASN s  17    -127.047 -90.587 -55.558  1.00  7.54           H
ATOM   3972  CG  ASN s  17    -127.305 -90.232 -57.630  1.00  7.54           C
ATOM   3973  OD1 ASN s  17    -128.344 -90.804 -57.903  1.00  7.54           O
ATOM   3974  ND2 ASN s  17    -126.921 -89.205 -58.351  1.00  7.54           N
ATOM   3975 1HD2 ASN s  17    -126.033 -88.770 -58.190  1.00  7.54           H
ATOM   3976 2HD2 ASN s  17    -127.504 -88.981 -59.134  1.00  7.54           H
ATOM   3977  C   ASN s  17    -124.928 -92.275 -57.742  1.00  7.54           C
ATOM   3978  O   ASN s  17    -125.291 -92.201 -58.905  1.00  7.54           O
ATOM   3979  N   GLU s  18    -123.659 -92.539 -57.408  1.00  7.21           N
ATOM   3980  H   GLU s  18    -123.408 -92.689 -56.436  1.00  7.21           H
ATOM   3981  CA  GLU s  18    -122.706 -92.925 -58.441  1.00  7.21           C
ATOM   3982  HA  GLU s  18    -122.791 -92.181 -59.228  1.00  7.21           H
ATOM   3983  CB  GLU s  18    -121.258 -92.886 -57.912  1.00  7.21           C
ATOM   3984  HB1 GLU s  18    -121.166 -93.561 -57.061  1.00  7.21           H
ATOM   3985  HB2 GLU s  18    -121.049 -91.876 -57.558  1.00  7.21           H
ATOM   3986  CG  GLU s  18    -120.180 -93.272 -58.947  1.00  7.21           C
ATOM   3987  HG1 GLU s  18    -120.238 -94.352 -59.107  1.00  7.21           H
ATOM   3988  HG2 GLU s  18    -119.198 -93.055 -58.522  1.00  7.21           H
ATOM   3989  CD  GLU s  18    -120.316 -92.558 -60.302  1.00  7.21           C
ATOM   3990  OE1 GLU s  18    -120.918 -91.465 -60.373  1.00  7.21           O
ATOM   3991  OE2 GLU s  18    -119.994 -93.154 -61.350  1.00  7.21           O
ATOM   3992  C   GLU s  18    -123.092 -94.275 -59.081  1.00  7.21           C
ATOM   3993  O   GLU s  18    -123.494 -94.319 -60.255  1.00  7.21           O
ATOM   3994  N   GLU s  19    -123.033 -95.376 -58.312  1.00  7.05           N
ATOM   3995  H   GLU s  19    -122.847 -95.284 -57.322  1.00  7.05           H
ATOM   3996  CA  GLU s  19    -123.180 -96.704 -58.926  1.00  7.05           C
ATOM   3997  HA  GLU s  19    -122.594 -96.675 -59.847  1.00  7.05           H
ATOM   3998  CB  GLU s  19    -122.599 -97.864 -58.087  1.00  7.05           C
ATOM   3999  HB1 GLU s  19    -123.332 -98.195 -57.352  1.00  7.05           H
ATOM   4000  HB2 GLU s  19    -121.700 -97.533 -57.563  1.00  7.05           H
ATOM   4001  CG  GLU s  19    -122.216 -99.007 -59.054  1.00  7.05           C
ATOM   4002  HG1 GLU s  19    -121.310 -98.713 -59.589  1.00  7.05           H
ATOM   4003  HG2 GLU s  19    -122.999 -99.104 -59.801  1.00  7.05           H
ATOM   4004  CD  GLU s  19    -122.004-100.409 -58.460  1.00  7.05           C
ATOM   4005  OE1 GLU s  19    -121.865-101.374 -59.249  1.00  7.05           O
ATOM   4006  OE2 GLU s  19    -122.040-100.637 -57.235  1.00  7.05           O
ATOM   4007  C   GLU s  19    -124.636 -96.964 -59.376  1.00  7.05           C
ATOM   4008  O   GLU s  19    -124.907 -97.495 -60.467  1.00  7.05           O
ATOM   4009  N   LEU s  20    -125.590 -96.462 -58.587  1.00  6.79           N
ATOM   4010  H   LEU s  20    -125.298 -95.970 -57.746  1.00  6.79           H
ATOM   4011  CA  LEU s  20    -126.995 -96.397 -58.959  1.00  6.79           C
ATOM   4012  HA  LEU s  20    -127.360 -97.411 -59.110  1.00  6.79           H
ATOM   4013  CB  LEU s  20    -127.859 -95.699 -57.893  1.00  6.79           C
ATOM   4014  HB1 LEU s  20    -128.854 -95.561 -58.316  1.00  6.79           H
ATOM   4015  HB2 LEU s  20    -127.445 -94.707 -57.719  1.00  6.79           H
ATOM   4016  CG  LEU s  20    -128.019 -96.418 -56.545  1.00  6.79           C
ATOM   4017  HG  LEU s  20    -127.048 -96.558 -56.074  1.00  6.79           H
ATOM   4018  CD1 LEU s  20    -128.890 -95.533 -55.644  1.00  6.79           C
ATOM   4019 1HD1 LEU s  20    -129.014 -96.006 -54.672  1.00  6.79           H
ATOM   4020 2HD1 LEU s  20    -128.417 -94.561 -55.512  1.00  6.79           H
ATOM   4021 3HD1 LEU s  20    -129.873 -95.394 -56.095  1.00  6.79           H
ATOM   4022  CD2 LEU s  20    -128.701 -97.778 -56.666  1.00  6.79           C
ATOM   4023 1HD2 LEU s  20    -128.769 -98.218 -55.673  1.00  6.79           H
ATOM   4024 2HD2 LEU s  20    -129.699 -97.668 -57.088  1.00  6.79           H
ATOM   4025 3HD2 LEU s  20    -128.115 -98.441 -57.295  1.00  6.79           H
ATOM   4026  C   LEU s  20    -127.149 -95.658 -60.283  1.00  6.79           C
ATOM   4027  O   LEU s  20    -127.776 -96.198 -61.181  1.00  6.79           O
ATOM   4028  N   ALA s  21    -126.528 -94.482 -60.460  1.00  6.90           N
ATOM   4029  H   ALA s  21    -125.934 -94.091 -59.740  1.00  6.90           H
ATOM   4030  CA  ALA s  21    -126.632 -93.769 -61.725  1.00  6.90           C
ATOM   4031  HA  ALA s  21    -127.656 -93.892 -62.083  1.00  6.90           H
ATOM   4032  CB  ALA s  21    -126.423 -92.261 -61.554  1.00  6.90           C
ATOM   4033  HB1 ALA s  21    -126.711 -91.750 -62.473  1.00  6.90           H
ATOM   4034  HB2 ALA s  21    -127.049 -91.886 -60.744  1.00  6.90           H
ATOM   4035  HB3 ALA s  21    -125.375 -92.044 -61.357  1.00  6.90           H
ATOM   4036  C   ALA s  21    -125.743 -94.340 -62.848  1.00  6.90           C
ATOM   4037  O   ALA s  21    -125.669 -93.732 -63.913  1.00  6.90           O
ATOM   4038  N   LYS s  22    -125.060 -95.478 -62.657  1.00  6.77           N
ATOM   4039  H   LYS s  22    -125.054 -95.878 -61.725  1.00  6.77           H
ATOM   4040  CA  LYS s  22    -124.611 -96.328 -63.782  1.00  6.77           C
ATOM   4041  HA  LYS s  22    -124.528 -95.724 -64.686  1.00  6.77           H
ATOM   4042  CB  LYS s  22    -123.237 -96.965 -63.489  1.00  6.77           C
ATOM   4043  HB1 LYS s  22    -123.185 -97.931 -63.998  1.00  6.77           H
ATOM   4044  HB2 LYS s  22    -123.133 -97.173 -62.422  1.00  6.77           H
ATOM   4045  CG  LYS s  22    -122.021 -96.163 -63.986  1.00  6.77           C
ATOM   4046  HG1 LYS s  22    -122.164 -95.872 -65.027  1.00  6.77           H
ATOM   4047  HG2 LYS s  22    -121.162 -96.834 -63.949  1.00  6.77           H
ATOM   4048  CD  LYS s  22    -121.672 -94.936 -63.135  1.00  6.77           C
ATOM   4049  HD1 LYS s  22    -120.606 -94.736 -63.250  1.00  6.77           H
ATOM   4050  HD2 LYS s  22    -121.845 -95.175 -62.086  1.00  6.77           H
ATOM   4051  CE  LYS s  22    -122.435 -93.667 -63.532  1.00  6.77           C
ATOM   4052  HE1 LYS s  22    -123.447 -93.937 -63.834  1.00  6.77           H
ATOM   4053  HE2 LYS s  22    -121.935 -93.208 -64.388  1.00  6.77           H
ATOM   4054  NZ  LYS s  22    -122.491 -92.713 -62.403  1.00  6.77           N
ATOM   4055  HZ1 LYS s  22    -122.964 -93.140 -61.611  1.00  6.77           H
ATOM   4056  HZ2 LYS s  22    -121.544 -92.511 -62.052  1.00  6.77           H
ATOM   4057  HZ3 LYS s  22    -122.930 -91.838 -62.636  1.00  6.77           H
ATOM   4058  C   LYS s  22    -125.592 -97.441 -64.145  1.00  6.77           C
ATOM   4059  O   LYS s  22    -125.622 -97.836 -65.315  1.00  6.77           O
ATOM   4060  N   TRP s  23    -126.377 -97.952 -63.190  1.00  6.60           N
ATOM   4061  H   TRP s  23    -126.276 -97.624 -62.233  1.00  6.60           H
ATOM   4062  CA  TRP s  23    -127.264 -99.103 -63.475  1.00  6.60           C
ATOM   4063  HA  TRP s  23    -126.989 -99.533 -64.434  1.00  6.60           H
ATOM   4064  CB  TRP s  23    -127.013-100.195 -62.439  1.00  6.60           C
ATOM   4065  HB1 TRP s  23    -127.617-101.058 -62.716  1.00  6.60           H
ATOM   4066  HB2 TRP s  23    -127.356 -99.838 -61.467  1.00  6.60           H
ATOM   4067  CG  TRP s  23    -125.589-100.656 -62.321  1.00  6.60           C
ATOM   4068  CD1 TRP s  23    -124.913-100.765 -61.156  1.00  6.60           C
ATOM   4069  HD1 TRP s  23    -125.313-100.502 -60.182  1.00  6.60           H
ATOM   4070  NE1 TRP s  23    -123.635-101.224 -61.398  1.00  6.60           N
ATOM   4071  HE1 TRP s  23    -122.936-101.340 -60.657  1.00  6.60           H
ATOM   4072  CE2 TRP s  23    -123.396-101.381 -62.742  1.00  6.60           C
ATOM   4073  CZ2 TRP s  23    -122.252-101.731 -63.472  1.00  6.60           C
ATOM   4074  HZ2 TRP s  23    -121.326-101.910 -62.945  1.00  6.60           H
ATOM   4075  CH2 TRP s  23    -122.312-101.747 -64.875  1.00  6.60           C
ATOM   4076  HH2 TRP s  23    -121.412-101.920 -65.449  1.00  6.60           H
ATOM   4077  CZ3 TRP s  23    -123.537-101.499 -65.521  1.00  6.60           C
ATOM   4078  HZ3 TRP s  23    -123.589-101.506 -66.602  1.00  6.60           H
ATOM   4079  CE3 TRP s  23    -124.687-101.180 -64.774  1.00  6.60           C
ATOM   4080  HE3 TRP s  23    -125.607-100.947 -65.295  1.00  6.60           H
ATOM   4081  CD2 TRP s  23    -124.644-101.065 -63.366  1.00  6.60           C
ATOM   4082  C   TRP s  23    -128.761 -98.799 -63.632  1.00  6.60           C
ATOM   4083  O   TRP s  23    -129.523 -99.660 -64.061  1.00  6.60           O
ATOM   4084  N   TYR s  24    -129.155 -97.560 -63.366  1.00  6.57           N
ATOM   4085  H   TYR s  24    -128.462 -96.921 -62.992  1.00  6.57           H
ATOM   4086  CA  TYR s  24    -130.525 -97.070 -63.377  1.00  6.57           C
ATOM   4087  HA  TYR s  24    -131.143 -97.708 -64.008  1.00  6.57           H
ATOM   4088  CB  TYR s  24    -131.076 -97.101 -61.935  1.00  6.57           C
ATOM   4089  HB1 TYR s  24    -132.097 -96.718 -61.946  1.00  6.57           H
ATOM   4090  HB2 TYR s  24    -130.491 -96.415 -61.323  1.00  6.57           H
ATOM   4091  CG  TYR s  24    -131.101 -98.462 -61.257  1.00  6.57           C
ATOM   4092  CD1 TYR s  24    -132.184 -99.330 -61.481  1.00  6.57           C
ATOM   4093  HD1 TYR s  24    -132.978 -99.037 -62.155  1.00  6.57           H
ATOM   4094  CE1 TYR s  24    -132.247-100.568 -60.814  1.00  6.57           C
ATOM   4095  HE1 TYR s  24    -133.090-101.224 -60.967  1.00  6.57           H
ATOM   4096  CZ  TYR s  24    -131.218-100.950 -59.932  1.00  6.57           C
ATOM   4097  OH  TYR s  24    -131.313-102.141 -59.282  1.00  6.57           O
ATOM   4098  HH  TYR s  24    -130.519-102.366 -58.778  1.00  6.57           H
ATOM   4099  CE2 TYR s  24    -130.121-100.086 -59.710  1.00  6.57           C
ATOM   4100  HE2 TYR s  24    -129.336-100.359 -59.021  1.00  6.57           H
ATOM   4101  CD2 TYR s  24    -130.073 -98.838 -60.366  1.00  6.57           C
ATOM   4102  HD2 TYR s  24    -129.252 -98.158 -60.180  1.00  6.57           H
ATOM   4103  C   TYR s  24    -130.570 -95.635 -63.914  1.00  6.57           C
ATOM   4104  O   TYR s  24    -129.549 -94.953 -64.042  1.00  6.57           O
ATOM   4105  N   GLY s  25    -131.777 -95.165 -64.223  1.00  6.73           N
ATOM   4106  H   GLY s  25    -132.584 -95.769 -64.085  1.00  6.73           H
ATOM   4107  CA  GLY s  25    -131.976 -93.818 -64.747  1.00  6.73           C
ATOM   4108  HA1 GLY s  25    -131.425 -93.115 -64.123  1.00  6.73           H
ATOM   4109  HA2 GLY s  25    -133.034 -93.569 -64.675  1.00  6.73           H
ATOM   4110  C   GLY s  25    -131.541 -93.627 -66.203  1.00  6.73           C
ATOM   4111  O   GLY s  25    -131.149 -94.578 -66.880  1.00  6.73           O
ATOM   4112  N   PRO s  26    -131.625 -92.389 -66.722  1.00  6.95           N
ATOM   4113  CD  PRO s  26    -132.084 -91.201 -66.011  1.00  6.95           C
ATOM   4114  HD1 PRO s  26    -131.457 -90.990 -65.144  1.00  6.95           H
ATOM   4115  HD2 PRO s  26    -133.121 -91.339 -65.702  1.00  6.95           H
ATOM   4116  CG  PRO s  26    -131.999 -90.051 -67.014  1.00  6.95           C
ATOM   4117  HG1 PRO s  26    -131.012 -89.591 -66.965  1.00  6.95           H
ATOM   4118  HG2 PRO s  26    -132.782 -89.312 -66.847  1.00  6.95           H
ATOM   4119  CB  PRO s  26    -132.172 -90.767 -68.352  1.00  6.95           C
ATOM   4120  HB1 PRO s  26    -131.779 -90.178 -69.181  1.00  6.95           H
ATOM   4121  HB2 PRO s  26    -133.229 -90.981 -68.515  1.00  6.95           H
ATOM   4122  CA  PRO s  26    -131.414 -92.084 -68.137  1.00  6.95           C
ATOM   4123  HA  PRO s  26    -131.863 -92.859 -68.757  1.00  6.95           H
ATOM   4124  C   PRO s  26    -129.935 -91.944 -68.560  1.00  6.95           C
ATOM   4125  O   PRO s  26    -129.661 -91.608 -69.709  1.00  6.95           O
ATOM   4126  N   ASP s  27    -128.982 -92.221 -67.660  1.00  6.76           N
ATOM   4127  H   ASP s  27    -129.269 -92.494 -66.734  1.00  6.76           H
ATOM   4128  CA  ASP s  27    -127.558 -92.405 -67.996  1.00  6.76           C
ATOM   4129  HA  ASP s  27    -127.494 -92.416 -69.086  1.00  6.76           H
ATOM   4130  CB  ASP s  27    -126.660 -91.243 -67.542  1.00  6.76           C
ATOM   4131  HB1 ASP s  27    -126.278 -91.423 -66.536  1.00  6.76           H
ATOM   4132  HB2 ASP s  27    -127.251 -90.325 -67.520  1.00  6.76           H
ATOM   4133  CG  ASP s  27    -125.505 -91.063 -68.540  1.00  6.76           C
ATOM   4134  OD1 ASP s  27    -124.810 -92.047 -68.885  1.00  6.76           O
ATOM   4135  OD2 ASP s  27    -125.412 -89.970 -69.134  1.00  6.76           O
ATOM   4136  C   ASP s  27    -127.043 -93.793 -67.588  1.00  6.76           C
ATOM   4137  O   ASP s  27    -125.946 -94.006 -67.078  1.00  6.76           O
ATOM   4138  N   ARG s  28    -127.915 -94.770 -67.807  1.00  6.58           N
ATOM   4139  H   ARG s  28    -128.792 -94.513 -68.232  1.00  6.58           H
ATOM   4140  CA  ARG s  28    -127.672 -96.186 -67.569  1.00  6.58           C
ATOM   4141  HA  ARG s  28    -127.151 -96.299 -66.617  1.00  6.58           H
ATOM   4142  CB  ARG s  28    -129.032 -96.826 -67.480  1.00  6.58           C
ATOM   4143  HB1 ARG s  28    -129.529 -96.605 -68.422  1.00  6.58           H
ATOM   4144  HB2 ARG s  28    -129.553 -96.361 -66.647  1.00  6.58           H
ATOM   4145  CG  ARG s  28    -129.065 -98.331 -67.251  1.00  6.58           C
ATOM   4146  HG1 ARG s  28    -128.532 -98.570 -66.333  1.00  6.58           H
ATOM   4147  HG2 ARG s  28    -128.616 -98.872 -68.084  1.00  6.58           H
ATOM   4148  CD  ARG s  28    -130.535 -98.708 -67.122  1.00  6.58           C
ATOM   4149  HD1 ARG s  28    -131.042 -98.026 -66.439  1.00  6.58           H
ATOM   4150  HD2 ARG s  28    -130.578 -99.697 -66.667  1.00  6.58           H
ATOM   4151  NE  ARG s  28    -131.208 -98.742 -68.437  1.00  6.58           N
ATOM   4152  HE  ARG s  28    -131.252 -99.650 -68.879  1.00  6.58           H
ATOM   4153  CZ  ARG s  28    -131.945 -97.818 -69.029  1.00  6.58           C
ATOM   4154  NH1 ARG s  28    -131.982 -96.568 -68.668  1.00  6.58           N
ATOM   4155 1HH1 ARG s  28    -131.418 -96.229 -67.899  1.00  6.58           H
ATOM   4156 2HH1 ARG s  28    -132.795 -96.018 -68.908  1.00  6.58           H
ATOM   4157  NH2 ARG s  28    -132.704 -98.177 -70.015  1.00  6.58           N
ATOM   4158 1HH2 ARG s  28    -132.852 -99.182 -70.135  1.00  6.58           H
ATOM   4159 2HH2 ARG s  28    -133.471 -97.603 -70.331  1.00  6.58           H
ATOM   4160  C   ARG s  28    -126.845 -96.834 -68.665  1.00  6.58           C
ATOM   4161  O   ARG s  28    -126.954 -96.488 -69.841  1.00  6.58           O
ATOM   4162  N   ARG s  29    -126.053 -97.836 -68.288  1.00  5.96           N
ATOM   4163  H   ARG s  29    -126.005 -98.045 -67.293  1.00  5.96           H
ATOM   4164  CA  ARG s  29    -125.151 -98.530 -69.209  1.00  5.96           C
ATOM   4165  HA  ARG s  29    -124.823 -97.780 -69.926  1.00  5.96           H
ATOM   4166  CB  ARG s  29    -123.866 -98.948 -68.491  1.00  5.96           C
ATOM   4167  HB1 ARG s  29    -123.276 -99.594 -69.143  1.00  5.96           H
ATOM   4168  HB2 ARG s  29    -124.135 -99.511 -67.598  1.00  5.96           H
ATOM   4169  CG  ARG s  29    -123.009 -97.729 -68.085  1.00  5.96           C
ATOM   4170  HG1 ARG s  29    -122.252 -98.100 -67.394  1.00  5.96           H
ATOM   4171  HG2 ARG s  29    -123.612 -97.016 -67.524  1.00  5.96           H
ATOM   4172  CD  ARG s  29    -122.250 -97.009 -69.229  1.00  5.96           C
ATOM   4173  HD1 ARG s  29    -121.796 -97.766 -69.872  1.00  5.96           H
ATOM   4174  HD2 ARG s  29    -121.432 -96.448 -68.773  1.00  5.96           H
ATOM   4175  NE  ARG s  29    -123.024 -96.062 -70.075  1.00  5.96           N
ATOM   4176  HE  ARG s  29    -123.035 -96.225 -71.074  1.00  5.96           H
ATOM   4177  CZ  ARG s  29    -123.429 -94.846 -69.735  1.00  5.96           C
ATOM   4178  NH1 ARG s  29    -123.561 -94.458 -68.507  1.00  5.96           N
ATOM   4179 1HH1 ARG s  29    -123.612 -95.121 -67.767  1.00  5.96           H
ATOM   4180 2HH1 ARG s  29    -124.042 -93.562 -68.371  1.00  5.96           H
ATOM   4181  NH2 ARG s  29    -123.693 -93.946 -70.633  1.00  5.96           N
ATOM   4182 1HH2 ARG s  29    -123.514 -94.081 -71.635  1.00  5.96           H
ATOM   4183 2HH2 ARG s  29    -124.028 -93.049 -70.290  1.00  5.96           H
ATOM   4184  C   ARG s  29    -125.783 -99.603 -70.104  1.00  5.96           C
ATOM   4185  O   ARG s  29    -125.770-100.792 -69.805  1.00  5.96           O
ATOM   4186  N   ILE s  30    -126.249 -99.092 -71.242  1.00  5.76           N
ATOM   4187  H   ILE s  30    -126.290 -98.081 -71.249  1.00  5.76           H
ATOM   4188  CA  ILE s  30    -126.652 -99.716 -72.512  1.00  5.76           C
ATOM   4189  HA  ILE s  30    -127.626-100.157 -72.312  1.00  5.76           H
ATOM   4190  CB  ILE s  30    -126.866 -98.598 -73.561  1.00  5.76           C
ATOM   4191  HB  ILE s  30    -126.763 -99.039 -74.551  1.00  5.76           H
ATOM   4192  CG2 ILE s  30    -128.313 -98.086 -73.444  1.00  5.76           C
ATOM   4193 1HG2 ILE s  30    -128.490 -97.327 -74.206  1.00  5.76           H
ATOM   4194 2HG2 ILE s  30    -129.018 -98.902 -73.609  1.00  5.76           H
ATOM   4195 3HG2 ILE s  30    -128.484 -97.651 -72.458  1.00  5.76           H
ATOM   4196  CG1 ILE s  30    -125.907 -97.375 -73.490  1.00  5.76           C
ATOM   4197 1HG1 ILE s  30    -126.217 -96.712 -72.681  1.00  5.76           H
ATOM   4198 2HG1 ILE s  30    -126.016 -96.814 -74.419  1.00  5.76           H
ATOM   4199  CD1 ILE s  30    -124.410 -97.675 -73.299  1.00  5.76           C
ATOM   4200  HD1 ILE s  30    -124.191 -97.897 -72.256  1.00  5.76           H
ATOM   4201  HD2 ILE s  30    -124.107 -98.525 -73.905  1.00  5.76           H
ATOM   4202  HD3 ILE s  30    -123.831 -96.798 -73.586  1.00  5.76           H
ATOM   4203  C   ILE s  30    -125.831-100.882 -73.091  1.00  5.76           C
ATOM   4204  O   ILE s  30    -124.652-101.057 -72.803  1.00  5.76           O
ATOM   4205  N   PHE s  31    -126.492-101.663 -73.963  1.00  6.33           N
ATOM   4206  H   PHE s  31    -127.487-101.496 -74.053  1.00  6.33           H
ATOM   4207  CA  PHE s  31    -125.952-102.809 -74.714  1.00  6.33           C
ATOM   4208  HA  PHE s  31    -125.309-103.375 -74.042  1.00  6.33           H
ATOM   4209  CB  PHE s  31    -127.107-103.731 -75.153  1.00  6.33           C
ATOM   4210  HB1 PHE s  31    -127.825-103.812 -74.341  1.00  6.33           H
ATOM   4211  HB2 PHE s  31    -126.693-104.729 -75.302  1.00  6.33           H
ATOM   4212  CG  PHE s  31    -127.838-103.338 -76.434  1.00  6.33           C
ATOM   4213  CD1 PHE s  31    -127.384-103.818 -77.679  1.00  6.33           C
ATOM   4214  HD1 PHE s  31    -126.504-104.444 -77.731  1.00  6.33           H
ATOM   4215  CE1 PHE s  31    -128.064-103.480 -78.864  1.00  6.33           C
ATOM   4216  HE1 PHE s  31    -127.704-103.839 -79.816  1.00  6.33           H
ATOM   4217  CZ  PHE s  31    -129.208-102.664 -78.812  1.00  6.33           C
ATOM   4218  HZ  PHE s  31    -129.724-102.389 -79.721  1.00  6.33           H
ATOM   4219  CE2 PHE s  31    -129.675-102.195 -77.573  1.00  6.33           C
ATOM   4220  HE2 PHE s  31    -130.558-101.569 -77.527  1.00  6.33           H
ATOM   4221  CD2 PHE s  31    -128.988-102.527 -76.393  1.00  6.33           C
ATOM   4222  HD2 PHE s  31    -129.360-102.155 -75.455  1.00  6.33           H
ATOM   4223  C   PHE s  31    -125.088-102.482 -75.935  1.00  6.33           C
ATOM   4224  O   PHE s  31    -124.382-103.347 -76.452  1.00  6.33           O
ATOM   4225  N   LEU s  32    -125.135-101.226 -76.368  1.00  6.09           N
ATOM   4226  H   LEU s  32    -125.735-100.582 -75.875  1.00  6.09           H
ATOM   4227  CA  LEU s  32    -124.259-100.629 -77.363  1.00  6.09           C
ATOM   4228  HA  LEU s  32    -123.355-101.229 -77.433  1.00  6.09           H
ATOM   4229  CB  LEU s  32    -124.957-100.567 -78.736  1.00  6.09           C
ATOM   4230  HB1 LEU s  32    -124.537 -99.738 -79.306  1.00  6.09           H
ATOM   4231  HB2 LEU s  32    -126.013-100.352 -78.572  1.00  6.09           H
ATOM   4232  CG  LEU s  32    -124.852-101.839 -79.595  1.00  6.09           C
ATOM   4233  HG  LEU s  32    -125.244-102.688 -79.044  1.00  6.09           H
ATOM   4234  CD1 LEU s  32    -125.690-101.644 -80.860  1.00  6.09           C
ATOM   4235 1HD1 LEU s  32    -125.659-102.544 -81.471  1.00  6.09           H
ATOM   4236 2HD1 LEU s  32    -126.725-101.443 -80.585  1.00  6.09           H
ATOM   4237 3HD1 LEU s  32    -125.315-100.796 -81.434  1.00  6.09           H
ATOM   4238  CD2 LEU s  32    -123.418-102.155 -80.031  1.00  6.09           C
ATOM   4239 1HD2 LEU s  32    -123.423-103.004 -80.714  1.00  6.09           H
ATOM   4240 2HD2 LEU s  32    -122.983-101.291 -80.531  1.00  6.09           H
ATOM   4241 3HD2 LEU s  32    -122.815-102.422 -79.165  1.00  6.09           H
ATOM   4242  C   LEU s  32    -123.881 -99.235 -76.856  1.00  6.09           C
ATOM   4243  O   LEU s  32    -124.744 -98.553 -76.305  1.00  6.09           O
ATOM   4244  N   PRO s  33    -122.607 -98.828 -76.971  1.00  6.02           N
ATOM   4245  CD  PRO s  33    -121.535 -99.483 -77.702  1.00  6.02           C
ATOM   4246  HD1 PRO s  33    -121.860 -99.787 -78.697  1.00  6.02           H
ATOM   4247  HD2 PRO s  33    -121.185-100.349 -77.137  1.00  6.02           H
ATOM   4248  CG  PRO s  33    -120.418 -98.446 -77.800  1.00  6.02           C
ATOM   4249  HG1 PRO s  33    -120.584 -97.810 -78.672  1.00  6.02           H
ATOM   4250  HG2 PRO s  33    -119.434 -98.911 -77.843  1.00  6.02           H
ATOM   4251  CB  PRO s  33    -120.608 -97.628 -76.523  1.00  6.02           C
ATOM   4252  HB1 PRO s  33    -120.186 -96.626 -76.621  1.00  6.02           H
ATOM   4253  HB2 PRO s  33    -120.147 -98.151 -75.685  1.00  6.02           H
ATOM   4254  CA  PRO s  33    -122.131 -97.608 -76.334  1.00  6.02           C
ATOM   4255  HA  PRO s  33    -122.358 -97.626 -75.270  1.00  6.02           H
ATOM   4256  C   PRO s  33    -122.754 -96.351 -76.945  1.00  6.02           C
ATOM   4257  O   PRO s  33    -123.212 -96.360 -78.088  1.00  6.02           O
ATOM   4258  N   ASP s  34    -122.700 -95.243 -76.210  1.00  6.23           N
ATOM   4259  H   ASP s  34    -122.394 -95.304 -75.247  1.00  6.23           H
ATOM   4260  CA  ASP s  34    -122.930 -93.895 -76.729  1.00  6.23           C
ATOM   4261  HA  ASP s  34    -123.960 -93.818 -77.085  1.00  6.23           H
ATOM   4262  CB  ASP s  34    -122.730 -92.889 -75.568  1.00  6.23           C
ATOM   4263  HB1 ASP s  34    -123.042 -91.902 -75.911  1.00  6.23           H
ATOM   4264  HB2 ASP s  34    -121.666 -92.828 -75.335  1.00  6.23           H
ATOM   4265  CG  ASP s  34    -123.470 -93.224 -74.251  1.00  6.23           C
ATOM   4266  OD1 ASP s  34    -123.006 -94.102 -73.482  1.00  6.23           O
ATOM   4267  OD2 ASP s  34    -124.474 -92.551 -73.922  1.00  6.23           O
ATOM   4268  C   ASP s  34    -121.962 -93.628 -77.915  1.00  6.23           C
ATOM   4269  O   ASP s  34    -120.747 -93.536 -77.731  1.00  6.23           O
ATOM   4270  N   GLY s  35    -122.484 -93.621 -79.150  1.00  6.66           N
ATOM   4271  H   GLY s  35    -123.496 -93.623 -79.233  1.00  6.66           H
ATOM   4272  CA  GLY s  35    -121.681 -93.672 -80.393  1.00  6.66           C
ATOM   4273  HA1 GLY s  35    -120.641 -93.894 -80.155  1.00  6.66           H
ATOM   4274  HA2 GLY s  35    -121.722 -92.694 -80.873  1.00  6.66           H
ATOM   4275  C   GLY s  35    -122.159 -94.723 -81.407  1.00  6.66           C
ATOM   4276  O   GLY s  35    -121.924 -94.599 -82.607  1.00  6.66           O
ATOM   4277  N   LEU s  36    -122.857 -95.742 -80.904  1.00  6.54           N
ATOM   4278  H   LEU s  36    -122.904 -95.781 -79.889  1.00  6.54           H
ATOM   4279  CA  LEU s  36    -123.606 -96.787 -81.616  1.00  6.54           C
ATOM   4280  HA  LEU s  36    -123.671 -96.519 -82.670  1.00  6.54           H
ATOM   4281  CB  LEU s  36    -122.865 -98.135 -81.478  1.00  6.54           C
ATOM   4282  HB1 LEU s  36    -123.496 -98.922 -81.892  1.00  6.54           H
ATOM   4283  HB2 LEU s  36    -122.732 -98.339 -80.416  1.00  6.54           H
ATOM   4284  CG  LEU s  36    -121.495 -98.198 -82.179  1.00  6.54           C
ATOM   4285  HG  LEU s  36    -120.845 -97.410 -81.796  1.00  6.54           H
ATOM   4286  CD1 LEU s  36    -120.822 -99.543 -81.892  1.00  6.54           C
ATOM   4287 1HD1 LEU s  36    -120.692 -99.667 -80.818  1.00  6.54           H
ATOM   4288 2HD1 LEU s  36    -121.436-100.356 -82.279  1.00  6.54           H
ATOM   4289 3HD1 LEU s  36    -119.842 -99.573 -82.368  1.00  6.54           H
ATOM   4290  CD2 LEU s  36    -121.615 -98.055 -83.697  1.00  6.54           C
ATOM   4291 1HD2 LEU s  36    -120.643 -98.203 -84.164  1.00  6.54           H
ATOM   4292 2HD2 LEU s  36    -122.322 -98.783 -84.091  1.00  6.54           H
ATOM   4293 3HD2 LEU s  36    -121.955 -97.051 -83.949  1.00  6.54           H
ATOM   4294  C   LEU s  36    -125.066 -96.896 -81.123  1.00  6.54           C
ATOM   4295  O   LEU s  36    -125.835 -97.682 -81.672  1.00  6.54           O
ATOM   4296  N   LEU s  37    -125.439 -96.070 -80.142  1.00  6.23           N
ATOM   4297  H   LEU s  37    -124.708 -95.583 -79.645  1.00  6.23           H
ATOM   4298  CA  LEU s  37    -126.798 -95.590 -79.869  1.00  6.23           C
ATOM   4299  HA  LEU s  37    -127.469 -95.831 -80.693  1.00  6.23           H
ATOM   4300  CB  LEU s  37    -127.304 -96.209 -78.549  1.00  6.23           C
ATOM   4301  HB1 LEU s  37    -128.271 -95.773 -78.305  1.00  6.23           H
ATOM   4302  HB2 LEU s  37    -126.615 -95.914 -77.757  1.00  6.23           H
ATOM   4303  CG  LEU s  37    -127.439 -97.739 -78.513  1.00  6.23           C
ATOM   4304  HG  LEU s  37    -126.461 -98.177 -78.692  1.00  6.23           H
ATOM   4305  CD1 LEU s  37    -127.924 -98.163 -77.126  1.00  6.23           C
ATOM   4306 1HD1 LEU s  37    -127.952 -99.250 -77.058  1.00  6.23           H
ATOM   4307 2HD1 LEU s  37    -127.232 -97.769 -76.386  1.00  6.23           H
ATOM   4308 3HD1 LEU s  37    -128.917 -97.753 -76.938  1.00  6.23           H
ATOM   4309  CD2 LEU s  37    -128.440 -98.324 -79.507  1.00  6.23           C
ATOM   4310 1HD2 LEU s  37    -128.426 -99.410 -79.457  1.00  6.23           H
ATOM   4311 2HD2 LEU s  37    -129.434 -97.957 -79.268  1.00  6.23           H
ATOM   4312 3HD2 LEU s  37    -128.179 -98.015 -80.519  1.00  6.23           H
ATOM   4313  C   LEU s  37    -126.715 -94.056 -79.699  1.00  6.23           C
ATOM   4314  O   LEU s  37    -125.720 -93.551 -79.165  1.00  6.23           O
ATOM   4315  N   ASP s  38    -127.759 -93.339 -80.109  1.00  6.23           N
ATOM   4316  H   ASP s  38    -128.496 -93.845 -80.603  1.00  6.23           H
ATOM   4317  CA  ASP s  38    -128.087 -91.973 -79.694  1.00  6.23           C
ATOM   4318  HA  ASP s  38    -127.203 -91.346 -79.816  1.00  6.23           H
ATOM   4319  CB  ASP s  38    -129.189 -91.407 -80.603  1.00  6.23           C
ATOM   4320  HB1 ASP s  38    -130.054 -92.073 -80.578  1.00  6.23           H
ATOM   4321  HB2 ASP s  38    -128.821 -91.369 -81.630  1.00  6.23           H
ATOM   4322  CG  ASP s  38    -129.631 -90.006 -80.167  1.00  6.23           C
ATOM   4323  OD1 ASP s  38    -129.097 -89.011 -80.704  1.00  6.23           O
ATOM   4324  OD2 ASP s  38    -130.541 -89.946 -79.308  1.00  6.23           O
ATOM   4325  C   ASP s  38    -128.492 -91.899 -78.213  1.00  6.23           C
ATOM   4326  O   ASP s  38    -128.023 -91.029 -77.479  1.00  6.23           O
ATOM   4327  N   ARG s  39    -129.356 -92.847 -77.820  1.00  6.10           N
ATOM   4328  H   ARG s  39    -129.541 -93.539 -78.551  1.00  6.10           H
ATOM   4329  CA  ARG s  39    -130.194 -92.994 -76.610  1.00  6.10           C
ATOM   4330  HA  ARG s  39    -130.074 -94.013 -76.245  1.00  6.10           H
ATOM   4331  CB  ARG s  39    -129.883 -92.024 -75.463  1.00  6.10           C
ATOM   4332  HB1 ARG s  39    -130.682 -92.090 -74.722  1.00  6.10           H
ATOM   4333  HB2 ARG s  39    -129.873 -90.999 -75.834  1.00  6.10           H
ATOM   4334  CG  ARG s  39    -128.568 -92.362 -74.748  1.00  6.10           C
ATOM   4335  HG1 ARG s  39    -127.753 -92.463 -75.465  1.00  6.10           H
ATOM   4336  HG2 ARG s  39    -128.676 -93.306 -74.212  1.00  6.10           H
ATOM   4337  CD  ARG s  39    -128.240 -91.241 -73.764  1.00  6.10           C
ATOM   4338  HD1 ARG s  39    -129.019 -91.198 -73.002  1.00  6.10           H
ATOM   4339  HD2 ARG s  39    -128.216 -90.294 -74.307  1.00  6.10           H
ATOM   4340  NE  ARG s  39    -126.929 -91.458 -73.146  1.00  6.10           N
ATOM   4341  HE  ARG s  39    -126.215 -91.946 -73.692  1.00  6.10           H
ATOM   4342  CZ  ARG s  39    -126.481 -90.953 -72.021  1.00  6.10           C
ATOM   4343  NH1 ARG s  39    -127.210 -90.291 -71.172  1.00  6.10           N
ATOM   4344 1HH1 ARG s  39    -128.211 -90.300 -71.241  1.00  6.10           H
ATOM   4345 2HH1 ARG s  39    -126.726 -89.923 -70.352  1.00  6.10           H
ATOM   4346  NH2 ARG s  39    -125.241 -91.131 -71.720  1.00  6.10           N
ATOM   4347 1HH2 ARG s  39    -124.681 -91.639 -72.406  1.00  6.10           H
ATOM   4348 2HH2 ARG s  39    -124.898 -90.803 -70.817  1.00  6.10           H
ATOM   4349  C   ARG s  39    -131.667 -92.869 -76.978  1.00  6.10           C
ATOM   4350  O   ARG s  39    -132.495 -93.576 -76.410  1.00  6.10           O
ATOM   4351  N   SER s  40    -132.001 -92.030 -77.954  1.00  5.98           N
ATOM   4352  H   SER s  40    -131.278 -91.436 -78.359  1.00  5.98           H
ATOM   4353  CA  SER s  40    -133.353 -91.954 -78.510  1.00  5.98           C
ATOM   4354  HA  SER s  40    -134.058 -91.808 -77.691  1.00  5.98           H
ATOM   4355  CB  SER s  40    -133.484 -90.761 -79.464  1.00  5.98           C
ATOM   4356  HB1 SER s  40    -134.529 -90.645 -79.754  1.00  5.98           H
ATOM   4357  HB2 SER s  40    -132.890 -90.943 -80.362  1.00  5.98           H
ATOM   4358  OG  SER s  40    -133.041 -89.565 -78.855  1.00  5.98           O
ATOM   4359  HG  SER s  40    -132.053 -89.565 -78.962  1.00  5.98           H
ATOM   4360  C   SER s  40    -133.787 -93.219 -79.261  1.00  5.98           C
ATOM   4361  O   SER s  40    -134.953 -93.315 -79.637  1.00  5.98           O
ATOM   4362  N   GLU s  41    -132.886 -94.190 -79.473  1.00  5.78           N
ATOM   4363  H   GLU s  41    -131.905 -94.028 -79.260  1.00  5.78           H
ATOM   4364  CA  GLU s  41    -133.221 -95.519 -79.984  1.00  5.78           C
ATOM   4365  HA  GLU s  41    -134.272 -95.458 -80.266  1.00  5.78           H
ATOM   4366  CB  GLU s  41    -132.549 -95.878 -81.316  1.00  5.78           C
ATOM   4367  HB1 GLU s  41    -132.563 -95.014 -81.982  1.00  5.78           H
ATOM   4368  HB2 GLU s  41    -133.136 -96.662 -81.792  1.00  5.78           H
ATOM   4369  CG  GLU s  41    -131.124 -96.395 -81.177  1.00  5.78           C
ATOM   4370  HG1 GLU s  41    -130.805 -96.813 -82.135  1.00  5.78           H
ATOM   4371  HG2 GLU s  41    -131.091 -97.193 -80.438  1.00  5.78           H
ATOM   4372  CD  GLU s  41    -130.204 -95.250 -80.783  1.00  5.78           C
ATOM   4373  OE1 GLU s  41    -129.544 -94.712 -81.692  1.00  5.78           O
ATOM   4374  OE2 GLU s  41    -130.172 -94.880 -79.584  1.00  5.78           O
ATOM   4375  C   GLU s  41    -133.266 -96.655 -78.952  1.00  5.78           C
ATOM   4376  O   GLU s  41    -133.553 -97.803 -79.301  1.00  5.78           O
ATOM   4377  N   ILE s  42    -133.103 -96.335 -77.664  1.00  5.70           N
ATOM   4378  H   ILE s  42    -132.891 -95.370 -77.436  1.00  5.70           H
ATOM   4379  CA  ILE s  42    -133.621 -97.195 -76.593  1.00  5.70           C
ATOM   4380  HA  ILE s  42    -133.143 -98.167 -76.698  1.00  5.70           H
ATOM   4381  CB  ILE s  42    -133.265 -96.631 -75.196  1.00  5.70           C
ATOM   4382  HB  ILE s  42    -133.669 -95.619 -75.122  1.00  5.70           H
ATOM   4383  CG2 ILE s  42    -133.905 -97.479 -74.073  1.00  5.70           C
ATOM   4384 1HG2 ILE s  42    -133.689 -97.041 -73.100  1.00  5.70           H
ATOM   4385 2HG2 ILE s  42    -134.992 -97.497 -74.170  1.00  5.70           H
ATOM   4386 3HG2 ILE s  42    -133.526 -98.500 -74.101  1.00  5.70           H
ATOM   4387  CG1 ILE s  42    -131.728 -96.571 -75.009  1.00  5.70           C
ATOM   4388 1HG1 ILE s  42    -131.281 -96.046 -75.853  1.00  5.70           H
ATOM   4389 2HG1 ILE s  42    -131.320 -97.583 -74.996  1.00  5.70           H
ATOM   4390  CD1 ILE s  42    -131.281 -95.835 -73.739  1.00  5.70           C
ATOM   4391  HD1 ILE s  42    -130.204 -95.676 -73.772  1.00  5.70           H
ATOM   4392  HD2 ILE s  42    -131.774 -94.862 -73.681  1.00  5.70           H
ATOM   4393  HD3 ILE s  42    -131.519 -96.421 -72.851  1.00  5.70           H
ATOM   4394  C   ILE s  42    -135.140 -97.329 -76.784  1.00  5.70           C
ATOM   4395  O   ILE s  42    -135.827 -96.314 -76.921  1.00  5.70           O
ATOM   4396  N   PRO s  43    -135.698 -98.552 -76.762  1.00  5.57           N
ATOM   4397  CD  PRO s  43    -135.014 -99.833 -76.656  1.00  5.57           C
ATOM   4398  HD1 PRO s  43    -134.275 -99.819 -75.860  1.00  5.57           H
ATOM   4399  HD2 PRO s  43    -134.539-100.069 -77.610  1.00  5.57           H
ATOM   4400  CG  PRO s  43    -136.088-100.871 -76.337  1.00  5.57           C
ATOM   4401  HG1 PRO s  43    -136.182-100.981 -75.255  1.00  5.57           H
ATOM   4402  HG2 PRO s  43    -135.869-101.835 -76.800  1.00  5.57           H
ATOM   4403  CB  PRO s  43    -137.360-100.242 -76.906  1.00  5.57           C
ATOM   4404  HB1 PRO s  43    -138.249-100.588 -76.377  1.00  5.57           H
ATOM   4405  HB2 PRO s  43    -137.429-100.483 -77.968  1.00  5.57           H
ATOM   4406  CA  PRO s  43    -137.138 -98.733 -76.743  1.00  5.57           C
ATOM   4407  HA  PRO s  43    -137.593 -98.208 -77.583  1.00  5.57           H
ATOM   4408  C   PRO s  43    -137.697 -98.186 -75.429  1.00  5.57           C
ATOM   4409  O   PRO s  43    -137.518 -98.766 -74.359  1.00  5.57           O
ATOM   4410  N   GLU s  44    -138.344 -97.033 -75.565  1.00  5.74           N
ATOM   4411  H   GLU s  44    -138.271 -96.620 -76.482  1.00  5.74           H
ATOM   4412  CA  GLU s  44    -139.093 -96.227 -74.596  1.00  5.74           C
ATOM   4413  HA  GLU s  44    -138.459 -95.392 -74.293  1.00  5.74           H
ATOM   4414  CB  GLU s  44    -140.305 -95.657 -75.372  1.00  5.74           C
ATOM   4415  HB1 GLU s  44    -139.935 -95.162 -76.271  1.00  5.74           H
ATOM   4416  HB2 GLU s  44    -140.760 -94.883 -74.753  1.00  5.74           H
ATOM   4417  CG  GLU s  44    -141.431 -96.641 -75.790  1.00  5.74           C
ATOM   4418  HG1 GLU s  44    -142.174 -96.069 -76.351  1.00  5.74           H
ATOM   4419  HG2 GLU s  44    -141.941 -96.993 -74.892  1.00  5.74           H
ATOM   4420  CD  GLU s  44    -141.002 -97.856 -76.641  1.00  5.74           C
ATOM   4421  OE1 GLU s  44    -140.729 -98.945 -76.075  1.00  5.74           O
ATOM   4422  OE2 GLU s  44    -140.986 -97.779 -77.893  1.00  5.74           O
ATOM   4423  C   GLU s  44    -139.560 -96.912 -73.299  1.00  5.74           C
ATOM   4424  O   GLU s  44    -139.454 -96.297 -72.241  1.00  5.74           O
ATOM   4425  N   TYR s  45    -140.074 -98.148 -73.353  1.00  5.72           N
ATOM   4426  H   TYR s  45    -140.142 -98.607 -74.258  1.00  5.72           H
ATOM   4427  CA  TYR s  45    -140.520 -98.863 -72.158  1.00  5.72           C
ATOM   4428  HA  TYR s  45    -141.200 -98.203 -71.618  1.00  5.72           H
ATOM   4429  CB  TYR s  45    -141.299-100.135 -72.534  1.00  5.72           C
ATOM   4430  HB1 TYR s  45    -141.141-100.889 -71.760  1.00  5.72           H
ATOM   4431  HB2 TYR s  45    -140.899-100.550 -73.461  1.00  5.72           H
ATOM   4432  CG  TYR s  45    -142.799 -99.931 -72.650  1.00  5.72           C
ATOM   4433  CD1 TYR s  45    -143.424 -99.974 -73.907  1.00  5.72           C
ATOM   4434  HD1 TYR s  45    -142.820-100.096 -74.795  1.00  5.72           H
ATOM   4435  CE1 TYR s  45    -144.819 -99.824 -74.014  1.00  5.72           C
ATOM   4436  HE1 TYR s  45    -145.304 -99.873 -74.978  1.00  5.72           H
ATOM   4437  CZ  TYR s  45    -145.589 -99.563 -72.863  1.00  5.72           C
ATOM   4438  OH  TYR s  45    -146.929 -99.371 -72.973  1.00  5.72           O
ATOM   4439  HH  TYR s  45    -147.318 -99.058 -72.157  1.00  5.72           H
ATOM   4440  CE2 TYR s  45    -144.961 -99.493 -71.599  1.00  5.72           C
ATOM   4441  HE2 TYR s  45    -145.542 -99.281 -70.715  1.00  5.72           H
ATOM   4442  CD2 TYR s  45    -143.570 -99.699 -71.493  1.00  5.72           C
ATOM   4443  HD2 TYR s  45    -143.081 -99.657 -70.529  1.00  5.72           H
ATOM   4444  C   TYR s  45    -139.411 -99.205 -71.152  1.00  5.72           C
ATOM   4445  O   TYR s  45    -139.668 -99.265 -69.948  1.00  5.72           O
ATOM   4446  N   LEU s  46    -138.184 -99.424 -71.624  1.00  5.44           N
ATOM   4447  H   LEU s  46    -138.028 -99.287 -72.621  1.00  5.44           H
ATOM   4448  CA  LEU s  46    -137.019 -99.718 -70.791  1.00  5.44           C
ATOM   4449  HA  LEU s  46    -137.334-100.235 -69.882  1.00  5.44           H
ATOM   4450  CB  LEU s  46    -136.061-100.656 -71.556  1.00  5.44           C
ATOM   4451  HB1 LEU s  46    -135.042-100.458 -71.224  1.00  5.44           H
ATOM   4452  HB2 LEU s  46    -136.100-100.441 -72.625  1.00  5.44           H
ATOM   4453  CG  LEU s  46    -136.324-102.154 -71.305  1.00  5.44           C
ATOM   4454  HG  LEU s  46    -136.235-102.360 -70.240  1.00  5.44           H
ATOM   4455  CD1 LEU s  46    -137.704-102.625 -71.774  1.00  5.44           C
ATOM   4456 1HD1 LEU s  46    -137.795-103.704 -71.642  1.00  5.44           H
ATOM   4457 2HD1 LEU s  46    -138.480-102.147 -71.177  1.00  5.44           H
ATOM   4458 3HD1 LEU s  46    -137.848-102.377 -72.824  1.00  5.44           H
ATOM   4459  CD2 LEU s  46    -135.260-102.974 -72.039  1.00  5.44           C
ATOM   4460 1HD2 LEU s  46    -135.421-104.036 -71.854  1.00  5.44           H
ATOM   4461 2HD2 LEU s  46    -135.314-102.787 -73.111  1.00  5.44           H
ATOM   4462 3HD2 LEU s  46    -134.274-102.701 -71.665  1.00  5.44           H
ATOM   4463  C   LEU s  46    -136.360 -98.408 -70.336  1.00  5.44           C
ATOM   4464  O   LEU s  46    -135.312 -97.973 -70.828  1.00  5.44           O
ATOM   4465  N   THR s  47    -137.018 -97.729 -69.400  1.00  5.56           N
ATOM   4466  H   THR s  47    -137.915 -98.084 -69.085  1.00  5.56           H
ATOM   4467  CA  THR s  47    -136.531 -96.466 -68.825  1.00  5.56           C
ATOM   4468  HA  THR s  47    -136.387 -95.743 -69.626  1.00  5.56           H
ATOM   4469  CB  THR s  47    -137.554 -95.896 -67.832  1.00  5.56           C
ATOM   4470  HB  THR s  47    -137.143 -94.996 -67.372  1.00  5.56           H
ATOM   4471  CG2 THR s  47    -138.881 -95.539 -68.497  1.00  5.56           C
ATOM   4472 1HG2 THR s  47    -139.535 -95.070 -67.761  1.00  5.56           H
ATOM   4473 2HG2 THR s  47    -138.712 -94.842 -69.317  1.00  5.56           H
ATOM   4474 3HG2 THR s  47    -139.368 -96.434 -68.884  1.00  5.56           H
ATOM   4475  OG1 THR s  47    -137.815 -96.847 -66.829  1.00  5.56           O
ATOM   4476  HG1 THR s  47    -138.319 -96.367 -66.120  1.00  5.56           H
ATOM   4477  C   THR s  47    -135.226 -96.588 -68.062  1.00  5.56           C
ATOM   4478  O   THR s  47    -134.469 -95.617 -68.015  1.00  5.56           O
ATOM   4479  N   GLY s  48    -134.947 -97.758 -67.484  1.00  5.55           N
ATOM   4480  H   GLY s  48    -135.539 -98.545 -67.724  1.00  5.55           H
ATOM   4481  CA  GLY s  48    -133.891 -97.974 -66.492  1.00  5.55           C
ATOM   4482  HA1 GLY s  48    -133.143 -97.192 -66.558  1.00  5.55           H
ATOM   4483  HA2 GLY s  48    -133.425 -98.937 -66.683  1.00  5.55           H
ATOM   4484  C   GLY s  48    -134.375 -97.979 -65.052  1.00  5.55           C
ATOM   4485  O   GLY s  48    -133.656 -97.500 -64.178  1.00  5.55           O
ATOM   4486  N   GLU s  49    -135.576 -98.492 -64.809  1.00  5.64           N
ATOM   4487  H   GLU s  49    -136.166 -98.715 -65.599  1.00  5.64           H
ATOM   4488  CA  GLU s  49    -136.190 -98.578 -63.476  1.00  5.64           C
ATOM   4489  HA  GLU s  49    -135.531 -98.087 -62.761  1.00  5.64           H
ATOM   4490  CB  GLU s  49    -137.497 -97.771 -63.455  1.00  5.64           C
ATOM   4491  HB1 GLU s  49    -138.040 -97.964 -62.530  1.00  5.64           H
ATOM   4492  HB2 GLU s  49    -138.120 -98.068 -64.300  1.00  5.64           H
ATOM   4493  CG  GLU s  49    -137.149 -96.272 -63.521  1.00  5.64           C
ATOM   4494  HG1 GLU s  49    -136.437 -96.081 -64.325  1.00  5.64           H
ATOM   4495  HG2 GLU s  49    -136.669 -95.977 -62.585  1.00  5.64           H
ATOM   4496  CD  GLU s  49    -138.378 -95.404 -63.780  1.00  5.64           C
ATOM   4497  OE1 GLU s  49    -138.881 -95.471 -64.927  1.00  5.64           O
ATOM   4498  OE2 GLU s  49    -138.778 -94.661 -62.859  1.00  5.64           O
ATOM   4499  C   GLU s  49    -136.276-100.020 -62.951  1.00  5.64           C
ATOM   4500  O   GLU s  49    -136.920-100.300 -61.945  1.00  5.64           O
ATOM   4501  N   VAL s  50    -135.532-100.930 -63.591  1.00  5.38           N
ATOM   4502  H   VAL s  50    -135.014-100.626 -64.400  1.00  5.38           H
ATOM   4503  CA  VAL s  50    -135.375-102.332 -63.189  1.00  5.38           C
ATOM   4504  HA  VAL s  50    -135.669-102.411 -62.143  1.00  5.38           H
ATOM   4505  CB  VAL s  50    -136.303-103.257 -64.013  1.00  5.38           C
ATOM   4506  HB  VAL s  50    -136.084-104.281 -63.723  1.00  5.38           H
ATOM   4507  CG1 VAL s  50    -137.788-103.002 -63.722  1.00  5.38           C
ATOM   4508 1HG1 VAL s  50    -138.396-103.750 -64.232  1.00  5.38           H
ATOM   4509 2HG1 VAL s  50    -137.964-103.075 -62.650  1.00  5.38           H
ATOM   4510 3HG1 VAL s  50    -138.077-102.009 -64.065  1.00  5.38           H
ATOM   4511  CG2 VAL s  50    -136.093-103.171 -65.531  1.00  5.38           C
ATOM   4512 1HG2 VAL s  50    -136.776-103.860 -66.026  1.00  5.38           H
ATOM   4513 2HG2 VAL s  50    -136.281-102.163 -65.894  1.00  5.38           H
ATOM   4514 3HG2 VAL s  50    -135.078-103.472 -65.783  1.00  5.38           H
ATOM   4515  C   VAL s  50    -133.915-102.798 -63.334  1.00  5.38           C
ATOM   4516  O   VAL s  50    -133.196-102.420 -64.279  1.00  5.38           O
ATOM   4517  N   PRO s  51    -133.449-103.652 -62.408  1.00  5.29           N
ATOM   4518  CD  PRO s  51    -134.204-104.307 -61.348  1.00  5.29           C
ATOM   4519  HD1 PRO s  51    -135.180-104.648 -61.693  1.00  5.29           H
ATOM   4520  HD2 PRO s  51    -134.316-103.619 -60.508  1.00  5.29           H
ATOM   4521  CG  PRO s  51    -133.362-105.504 -60.927  1.00  5.29           C
ATOM   4522  HG1 PRO s  51    -133.579-106.354 -61.577  1.00  5.29           H
ATOM   4523  HG2 PRO s  51    -133.535-105.766 -59.885  1.00  5.29           H
ATOM   4524  CB  PRO s  51    -131.935-105.016 -61.174  1.00  5.29           C
ATOM   4525  HB1 PRO s  51    -131.256-105.850 -61.354  1.00  5.29           H
ATOM   4526  HB2 PRO s  51    -131.601-104.446 -60.311  1.00  5.29           H
ATOM   4527  CA  PRO s  51    -132.064-104.099 -62.400  1.00  5.29           C
ATOM   4528  HA  PRO s  51    -131.399-103.240 -62.295  1.00  5.29           H
ATOM   4529  C   PRO s  51    -131.727-104.868 -63.675  1.00  5.29           C
ATOM   4530  O   PRO s  51    -132.496-105.704 -64.136  1.00  5.29           O
ATOM   4531  N   GLY s  52    -130.544-104.611 -64.235  1.00  5.23           N
ATOM   4532  H   GLY s  52    -129.972-103.871 -63.858  1.00  5.23           H
ATOM   4533  CA  GLY s  52    -130.139-105.261 -65.480  1.00  5.23           C
ATOM   4534  HA1 GLY s  52    -130.436-106.309 -65.463  1.00  5.23           H
ATOM   4535  HA2 GLY s  52    -129.055-105.209 -65.570  1.00  5.23           H
ATOM   4536  C   GLY s  52    -130.746-104.638 -66.735  1.00  5.23           C
ATOM   4537  O   GLY s  52    -130.511-105.166 -67.823  1.00  5.23           O
ATOM   4538  N   ASP s  53    -131.474-103.522 -66.634  1.00  5.30           N
ATOM   4539  H   ASP s  53    -131.751-103.153 -65.730  1.00  5.30           H
ATOM   4540  CA  ASP s  53    -131.812-102.763 -67.836  1.00  5.30           C
ATOM   4541  HA  ASP s  53    -132.355-103.444 -68.492  1.00  5.30           H
ATOM   4542  CB  ASP s  53    -132.814-101.664 -67.480  1.00  5.30           C
ATOM   4543  HB1 ASP s  53    -132.336-100.918 -66.850  1.00  5.30           H
ATOM   4544  HB2 ASP s  53    -133.625-102.109 -66.908  1.00  5.30           H
ATOM   4545  CG  ASP s  53    -133.423-101.001 -68.711  1.00  5.30           C
ATOM   4546  OD1 ASP s  53    -132.726-100.900 -69.751  1.00  5.30           O
ATOM   4547  OD2 ASP s  53    -134.544-100.473 -68.598  1.00  5.30           O
ATOM   4548  C   ASP s  53    -130.567-102.287 -68.615  1.00  5.30           C
ATOM   4549  O   ASP s  53    -129.767-101.485 -68.147  1.00  5.30           O
ATOM   4550  N   TYR s  54    -130.419-102.802 -69.832  1.00  5.22           N
ATOM   4551  H   TYR s  54    -131.111-103.479 -70.112  1.00  5.22           H
ATOM   4552  CA  TYR s  54    -129.367-102.469 -70.803  1.00  5.22           C
ATOM   4553  HA  TYR s  54    -128.715-101.700 -70.385  1.00  5.22           H
ATOM   4554  CB  TYR s  54    -128.513-103.740 -71.039  1.00  5.22           C
ATOM   4555  HB1 TYR s  54    -128.265-103.815 -72.094  1.00  5.22           H
ATOM   4556  HB2 TYR s  54    -129.101-104.630 -70.806  1.00  5.22           H
ATOM   4557  CG  TYR s  54    -127.214-103.799 -70.250  1.00  5.22           C
ATOM   4558  CD1 TYR s  54    -127.212-103.747 -68.840  1.00  5.22           C
ATOM   4559  HD1 TYR s  54    -128.148-103.663 -68.307  1.00  5.22           H
ATOM   4560  CE1 TYR s  54    -125.993-103.742 -68.127  1.00  5.22           C
ATOM   4561  HE1 TYR s  54    -125.998-103.631 -67.059  1.00  5.22           H
ATOM   4562  CZ  TYR s  54    -124.769-103.785 -68.830  1.00  5.22           C
ATOM   4563  OH  TYR s  54    -123.579-103.747 -68.164  1.00  5.22           O
ATOM   4564  HH  TYR s  54    -122.876-103.642 -68.815  1.00  5.22           H
ATOM   4565  CE2 TYR s  54    -124.772-103.872 -70.238  1.00  5.22           C
ATOM   4566  HE2 TYR s  54    -123.844-103.894 -70.788  1.00  5.22           H
ATOM   4567  CD2 TYR s  54    -125.990-103.882 -70.940  1.00  5.22           C
ATOM   4568  HD2 TYR s  54    -125.981-103.922 -72.016  1.00  5.22           H
ATOM   4569  C   TYR s  54    -129.971-101.871 -72.082  1.00  5.22           C
ATOM   4570  O   TYR s  54    -129.316-101.834 -73.115  1.00  5.22           O
ATOM   4571  N   GLY s  55    -131.247-101.472 -72.058  1.00  5.30           N
ATOM   4572  H   GLY s  55    -131.729-101.459 -71.159  1.00  5.30           H
ATOM   4573  CA  GLY s  55    -132.042-101.038 -73.211  1.00  5.30           C
ATOM   4574  HA1 GLY s  55    -131.564-100.171 -73.666  1.00  5.30           H
ATOM   4575  HA2 GLY s  55    -133.028-100.731 -72.858  1.00  5.30           H
ATOM   4576  C   GLY s  55    -132.250-102.087 -74.317  1.00  5.30           C
ATOM   4577  O   GLY s  55    -132.813-101.788 -75.366  1.00  5.30           O
ATOM   4578  N   TYR s  56    -131.763-103.308 -74.109  1.00  5.26           N
ATOM   4579  H   TYR s  56    -131.328-103.496 -73.223  1.00  5.26           H
ATOM   4580  CA  TYR s  56    -131.819-104.386 -75.083  1.00  5.26           C
ATOM   4581  HA  TYR s  56    -131.585-103.982 -76.071  1.00  5.26           H
ATOM   4582  CB  TYR s  56    -130.753-105.437 -74.746  1.00  5.26           C
ATOM   4583  HB1 TYR s  56    -130.952-105.848 -73.755  1.00  5.26           H
ATOM   4584  HB2 TYR s  56    -129.783-104.945 -74.703  1.00  5.26           H
ATOM   4585  CG  TYR s  56    -130.667-106.573 -75.749  1.00  5.26           C
ATOM   4586  CD1 TYR s  56    -129.912-106.417 -76.927  1.00  5.26           C
ATOM   4587  HD1 TYR s  56    -129.416-105.479 -77.128  1.00  5.26           H
ATOM   4588  CE1 TYR s  56    -129.799-107.480 -77.843  1.00  5.26           C
ATOM   4589  HE1 TYR s  56    -129.207-107.374 -78.742  1.00  5.26           H
ATOM   4590  CZ  TYR s  56    -130.469-108.694 -77.598  1.00  5.26           C
ATOM   4591  OH  TYR s  56    -130.366-109.710 -78.494  1.00  5.26           O
ATOM   4592  HH  TYR s  56    -130.886-110.463 -78.218  1.00  5.26           H
ATOM   4593  CE2 TYR s  56    -131.249-108.845 -76.431  1.00  5.26           C
ATOM   4594  HE2 TYR s  56    -131.769-109.770 -76.240  1.00  5.26           H
ATOM   4595  CD2 TYR s  56    -131.340-107.787 -75.507  1.00  5.26           C
ATOM   4596  HD2 TYR s  56    -131.935-107.903 -74.610  1.00  5.26           H
ATOM   4597  C   TYR s  56    -133.223-105.019 -75.144  1.00  5.26           C
ATOM   4598  O   TYR s  56    -133.567-105.843 -74.301  1.00  5.26           O
ATOM   4599  N   ASP s  57    -134.007-104.673 -76.168  1.00  5.19           N
ATOM   4600  H   ASP s  57    -133.720-103.891 -76.737  1.00  5.19           H
ATOM   4601  CA  ASP s  57    -135.130-105.491 -76.663  1.00  5.19           C
ATOM   4602  HA  ASP s  57    -134.868-106.541 -76.523  1.00  5.19           H
ATOM   4603  CB  ASP s  57    -136.441-105.276 -75.866  1.00  5.19           C
ATOM   4604  HB1 ASP s  57    -136.769-104.242 -75.982  1.00  5.19           H
ATOM   4605  HB2 ASP s  57    -136.243-105.444 -74.806  1.00  5.19           H
ATOM   4606  CG  ASP s  57    -137.581-106.228 -76.305  1.00  5.19           C
ATOM   4607  OD1 ASP s  57    -137.360-107.072 -77.209  1.00  5.19           O
ATOM   4608  OD2 ASP s  57    -138.697-106.116 -75.741  1.00  5.19           O
ATOM   4609  C   ASP s  57    -135.342-105.271 -78.178  1.00  5.19           C
ATOM   4610  O   ASP s  57    -136.331-104.661 -78.604  1.00  5.19           O
ATOM   4611  N   PRO s  58    -134.396-105.734 -79.024  1.00  5.39           N
ATOM   4612  CD  PRO s  58    -133.219-106.522 -78.673  1.00  5.39           C
ATOM   4613  HD1 PRO s  58    -133.476-107.364 -78.029  1.00  5.39           H
ATOM   4614  HD2 PRO s  58    -132.484-105.881 -78.186  1.00  5.39           H
ATOM   4615  CG  PRO s  58    -132.652-107.035 -79.997  1.00  5.39           C
ATOM   4616  HG1 PRO s  58    -133.127-107.983 -80.257  1.00  5.39           H
ATOM   4617  HG2 PRO s  58    -131.570-107.147 -79.963  1.00  5.39           H
ATOM   4618  CB  PRO s  58    -133.073-105.953 -80.987  1.00  5.39           C
ATOM   4619  HB1 PRO s  58    -133.105-106.329 -82.012  1.00  5.39           H
ATOM   4620  HB2 PRO s  58    -132.387-105.107 -80.918  1.00  5.39           H
ATOM   4621  CA  PRO s  58    -134.453-105.535 -80.474  1.00  5.39           C
ATOM   4622  HA  PRO s  58    -134.612-104.478 -80.692  1.00  5.39           H
ATOM   4623  C   PRO s  58    -135.571-106.331 -81.164  1.00  5.39           C
ATOM   4624  O   PRO s  58    -135.899-106.056 -82.316  1.00  5.39           O
ATOM   4625  N   PHE s  59    -136.161-107.312 -80.478  1.00  5.31           N
ATOM   4626  H   PHE s  59    -135.863-107.475 -79.527  1.00  5.31           H
ATOM   4627  CA  PHE s  59    -137.333-108.050 -80.950  1.00  5.31           C
ATOM   4628  HA  PHE s  59    -137.244-108.239 -82.021  1.00  5.31           H
ATOM   4629  CB  PHE s  59    -137.415-109.389 -80.197  1.00  5.31           C
ATOM   4630  HB1 PHE s  59    -138.048-110.073 -80.763  1.00  5.31           H
ATOM   4631  HB2 PHE s  59    -137.904-109.218 -79.237  1.00  5.31           H
ATOM   4632  CG  PHE s  59    -136.078-110.059 -79.924  1.00  5.31           C
ATOM   4633  CD1 PHE s  59    -135.357-110.668 -80.969  1.00  5.31           C
ATOM   4634  HD1 PHE s  59    -135.767-110.676 -81.971  1.00  5.31           H
ATOM   4635  CE1 PHE s  59    -134.106-111.255 -80.712  1.00  5.31           C
ATOM   4636  HE1 PHE s  59    -133.556-111.722 -81.518  1.00  5.31           H
ATOM   4637  CZ  PHE s  59    -133.572-111.238 -79.412  1.00  5.31           C
ATOM   4638  HZ  PHE s  59    -132.616-111.700 -79.220  1.00  5.31           H
ATOM   4639  CE2 PHE s  59    -134.287-110.625 -78.368  1.00  5.31           C
ATOM   4640  HE2 PHE s  59    -133.886-110.607 -77.365  1.00  5.31           H
ATOM   4641  CD2 PHE s  59    -135.535-110.032 -78.625  1.00  5.31           C
ATOM   4642  HD2 PHE s  59    -136.080-109.552 -77.823  1.00  5.31           H
ATOM   4643  C   PHE s  59    -138.627-107.252 -80.700  1.00  5.31           C
ATOM   4644  O   PHE s  59    -139.631-107.487 -81.366  1.00  5.31           O
ATOM   4645  N   GLY s  60    -138.628-106.340 -79.716  1.00  5.22           N
ATOM   4646  H   GLY s  60    -137.775-106.198 -79.182  1.00  5.22           H
ATOM   4647  CA  GLY s  60    -139.842-105.706 -79.202  1.00  5.22           C
ATOM   4648  HA1 GLY s  60    -140.425-105.313 -80.035  1.00  5.22           H
ATOM   4649  HA2 GLY s  60    -139.543-104.877 -78.561  1.00  5.22           H
ATOM   4650  C   GLY s  60    -140.749-106.619 -78.369  1.00  5.22           C
ATOM   4651  O   GLY s  60    -141.927-106.300 -78.204  1.00  5.22           O
ATOM   4652  N   LEU s  61    -140.217-107.737 -77.862  1.00  5.21           N
ATOM   4653  H   LEU s  61    -139.201-107.779 -77.863  1.00  5.21           H
ATOM   4654  CA  LEU s  61    -140.951-108.813 -77.173  1.00  5.21           C
ATOM   4655  HA  LEU s  61    -141.627-109.288 -77.885  1.00  5.21           H
ATOM   4656  CB  LEU s  61    -139.894-109.838 -76.705  1.00  5.21           C
ATOM   4657  HB1 LEU s  61    -139.133-109.302 -76.135  1.00  5.21           H
ATOM   4658  HB2 LEU s  61    -139.409-110.267 -77.583  1.00  5.21           H
ATOM   4659  CG  LEU s  61    -140.418-110.988 -75.821  1.00  5.21           C
ATOM   4660  HG  LEU s  61    -140.903-110.576 -74.939  1.00  5.21           H
ATOM   4661  CD1 LEU s  61    -141.404-111.890 -76.561  1.00  5.21           C
ATOM   4662 1HD1 LEU s  61    -140.934-112.313 -77.448  1.00  5.21           H
[truncated: 11,224,356 more chars]
