# Supplementary material for: How paired PSII–LHCII supercomplexes mediate the stacking of plant thylakoid membranes unveiled by structural mass-spectrometry
Source: Nat Commun. 2020 Mar 13;11:1361. doi: 10.1038/s41467-020-15184-1 (PMC7069969; doi:10.1038/s41467-020-15184-1)
Supplement: Supplementary file 6 — Supplementary Data 4 [file 41467_2020_15184_MOESM6_ESM.zip › model22.pdb]

HELIX    1   1 LEU R  103  LEU R  130  1                                  28
HELIX    2   2 TRP R  135  VAL R  144  1                                  10
HELIX    3   3 ILE R  158  ALA R  178  1                                  21
HELIX    4   4 SER R  182  LEU R  186  1                                   5
HELIX    5   5 GLY R  190  PHE R  193  1                                   4
HELIX    6   6 LEU R  198  ALA R  200  1                                   3
HELIX    7   7 PRO R  202  THR R  233  1                                  32
HELIX    8   8 PRO R  237  SER R  246  1                                  10
HELIX    9   9 ILE R  253  PHE R  257  1                                   5
HELIX   10  10 LEU r  103  LEU r  130  1                                  28
HELIX   11  11 TRP r  135  VAL r  144  1                                  10
HELIX   12  12 ILE r  158  ALA r  178  1                                  21
HELIX   13  13 SER r  182  LEU r  186  1                                   5
HELIX   14  14 GLY r  190  PHE r  193  1                                   4
HELIX   15  15 LEU r  198  ALA r  200  1                                   3
HELIX   16  16 PRO r  202  THR r  233  1                                  32
HELIX   17  17 PRO r  237  SER r  246  1                                  10
HELIX   18  18 ILE r  253  PHE r  257  1                                   5
HELIX   19  19 PRO S   15  TRP S   23  1                                   9
HELIX   20  20 PRO S   65  TYR S   98  1                                  34
HELIX   21  21 ALA S  113  GLY S  118  1                                   6
HELIX   22  22 LEU S  132  THR S  152  1                                  21
HELIX   23  23 PRO S  176  THR S  207  1                                  32
HELIX   24  24 PRO S  211  SER S  220  1                                  10
HELIX   25  25 LEU S  227  ASN S  234  1                                   8
HELIX   26  26 PRO s   15  TRP s   23  1                                   9
HELIX   27  27 PRO s   65  TYR s   98  1                                  34
HELIX   28  28 ALA s  113  GLY s  118  1                                   6
HELIX   29  29 LEU s  132  THR s  152  1                                  21
HELIX   30  30 PRO s  176  THR s  207  1                                  32
HELIX   31  31 PRO s  211  SER s  220  1                                  10
HELIX   32  32 LEU s  227  ASN s  234  1                                   8
HELIX   33  33 GLY 3   35  PHE 3   37  1                                   3
HELIX   34  34 PRO 3   64  LYS 3   96  1                                  33
HELIX   35  35 TRP 3  107  LYS 3  109  1                                   3
HELIX   36  36 GLY 3  111  PHE 3  115  1                                   5
HELIX   37  37 TYR 3  122  GLY 3  124  1                                   3
HELIX   38  38 ILE 3  134  ASN 3  154  1                                  21
HELIX   39  39 PRO 3  181  THR 3  212  1                                  32
HELIX   40  40 PRO 3  216  ASP 3  225  1                                  10
HELIX   41  41 ALA 3  232  TYR 3  235  1                                   4
HELIX   42  42 PRO 4   32  TRP 4   62  1                                  31
HELIX   43  43 GLU 4   69  GLY 4   71  1                                   3
HELIX   44  44 PHE 4   82  PHE 4  105  1                                  24
HELIX   45  45 ASP 4  159  GLN 4  188  1                                  30
HELIX   46  46 GLN C   28  THR C   31  1                                   4
HELIX   47  47 GLY C   38  LEU C   42  1                                   5
HELIX   48  48 SER C   46  ALA C   73  1                                  28
HELIX   49  49 MET C   81  GLU C   83  1                                   3
HELIX   50  50 LEU C   89  THR C   94  1                                   6
HELIX   51  51 PRO C  101  GLY C  103  1                                   3
HELIX   52  52 PHE C  109  LEU C  135  1                                  27
HELIX   53  53 ARG C  154  PHE C  180  1                                  27
HELIX   54  54 PRO C  206  LEU C  214  1                                   9
HELIX   55  55 TRP C  223  SER C  226  1                                   4
HELIX   56  56 LEU C  230  LEU C  253  1                                  24
HELIX   57  57 ALA C  258  ARG C  261  1                                   4
HELIX   58  58 GLY C  268  PHE C  292  1                                  25
HELIX   59  59 GLY C  306  ARG C  323  1                                  18
HELIX   60  60 GLU C  354  PHE C  358  1                                   5
HELIX   61  61 GLU C  367  LEU C  369  1                                   3
HELIX   62  62 LEU C  377  LYS C  382  1                                   6
HELIX   63  63 PRO C  386  THR C  397  1                                  12
HELIX   64  64 PRO C  422  ALA C  453  1                                  32
HELIX   65  65 VAL C  466  SER C  468  1                                   3
HELIX   66  66 LEU D   15  LEU D   23  1                                   9
HELIX   67  67 SER D   34  PHE D   55  1                                  22
HELIX   68  68 TYR D   68  GLU D   70  1                                   3
HELIX   69  69 LEU D  102  GLN D  107  1                                   6
HELIX   70  70 GLY D  110  SER D  136  1                                  27
HELIX   71  71 TYR D  142  GLY D  164  1                                  23
HELIX   72  72 TRP D  168  PHE D  170  1                                   3
HELIX   73  73 VAL D  176  GLY D  188  1                                  13
HELIX   74  74 PRO D  196  ASN D  221  1                                  26
HELIX   75  75 PHE D  233  ALA D  235  1                                   3
HELIX   76  76 MET D  247  ILE D  257  1                                  11
HELIX   77  77 LYS D  265  ALA D  291  1                                  27
HELIX   78  78 VAL D  300  GLU D  308  1                                   9
HELIX   79  79 PHE D  315  TRP D  329  1                                  15
HELIX   80  80 ALA D  331  ASP D  334  1                                   4
HELIX   81  81 PHE E   10  ILE E   14  1                                   5
HELIX   82  82 ILE E   17  SER E   39  1                                  23
HELIX   83  83 LEU E   42  VAL E   46  1                                   5
HELIX   84  84 SER E   72  ARG E   81  1                                  10
HELIX   85  85 VAL F   12  PHE F   36  1                                  25
HELIX   86  86 LEU I    2  PHE I   23  1                                  22
HELIX   87  87 LEU J   10  TYR J   30  1                                  21
HELIX   88  88 ALA K   31  ALA K   57  1                                  27
HELIX   89  89 ARG L   15  PHE L   37  1                                  23
HELIX   90  90 LEU M    6  GLN M   32  1                                  27
HELIX   91  91 THR P   72  TYR P   74  1                                   3
HELIX   92  92 PRO P   77  LYS P   83  1                                   7
HELIX   93  93 ASP P   85  LEU P   88  1                                   4
HELIX   94  94 ASP P  139  GLY P  141  1                                   3
HELIX   95  95 ASP P  165  ALA P  180  1                                  16
HELIX   96  96 ASN Q   22  GLU Q   25  1                                   4
HELIX   97  97 PRO Q   44  VAL Q   59  1                                  16
HELIX   98  98 LYS Q   62  ASP Q   66  1                                   5
HELIX   99  99 TRP Q   70  ASP Q   76  1                                   7
HELIX  100 100 ALA Q   81  SER Q   93  1                                  13
HELIX  101 101 LYS Q  100  ILE Q  123  1                                  24
HELIX  102 102 PRO Q  126  SER Q  145  1                                  20
HELIX  103 103 GLU T    2  PHE T   22  1                                  21
HELIX  104 104 PRO W   14  GLY W   16  1                                   3
HELIX  105 105 ASN W   20  GLY W   43  1                                  24
HELIX  106 106 THR Z    2  PHE Z   27  1                                  26
HELIX  107 107 LYS Z   37  LEU Z   60  1                                  24
HELIX  108 108 GLN c   28  THR c   31  1                                   4
HELIX  109 109 GLY c   38  LEU c   42  1                                   5
HELIX  110 110 SER c   46  ALA c   73  1                                  28
HELIX  111 111 MET c   81  GLU c   83  1                                   3
HELIX  112 112 LEU c   89  THR c   94  1                                   6
HELIX  113 113 PRO c  101  GLY c  103  1                                   3
HELIX  114 114 PHE c  109  LEU c  135  1                                  27
HELIX  115 115 ARG c  154  PHE c  180  1                                  27
HELIX  116 116 PRO c  206  LEU c  214  1                                   9
HELIX  117 117 TRP c  223  SER c  226  1                                   4
HELIX  118 118 LEU c  230  LEU c  253  1                                  24
HELIX  119 119 ALA c  258  ARG c  261  1                                   4
HELIX  120 120 GLY c  268  PHE c  292  1                                  25
HELIX  121 121 GLY c  306  ARG c  323  1                                  18
HELIX  122 122 GLU c  354  PHE c  358  1                                   5
HELIX  123 123 GLU c  367  LEU c  369  1                                   3
HELIX  124 124 LEU c  377  LYS c  382  1                                   6
HELIX  125 125 PRO c  386  THR c  397  1                                  12
HELIX  126 126 PRO c  422  ALA c  453  1                                  32
HELIX  127 127 VAL c  466  SER c  468  1                                   3
HELIX  128 128 LEU d   15  LEU d   23  1                                   9
HELIX  129 129 SER d   34  PHE d   55  1                                  22
HELIX  130 130 TYR d   68  GLU d   70  1                                   3
HELIX  131 131 LEU d  102  GLN d  107  1                                   6
HELIX  132 132 GLY d  110  SER d  136  1                                  27
HELIX  133 133 TYR d  142  GLY d  164  1                                  23
HELIX  134 134 TRP d  168  PHE d  170  1                                   3
HELIX  135 135 VAL d  176  GLY d  188  1                                  13
HELIX  136 136 PRO d  196  ASN d  221  1                                  26
HELIX  137 137 PHE d  233  ALA d  235  1                                   3
HELIX  138 138 MET d  247  ILE d  257  1                                  11
HELIX  139 139 LYS d  265  ALA d  291  1                                  27
HELIX  140 140 VAL d  300  GLU d  308  1                                   9
HELIX  141 141 PHE d  315  TRP d  329  1                                  15
HELIX  142 142 ALA d  331  ASP d  334  1                                   4
HELIX  143 143 PHE e   10  ILE e   14  1                                   5
HELIX  144 144 ILE e   17  SER e   39  1                                  23
HELIX  145 145 LEU e   42  VAL e   46  1                                   5
HELIX  146 146 SER e   72  ARG e   81  1                                  10
HELIX  147 147 VAL f   12  PHE f   36  1                                  25
HELIX  148 148 LEU i    2  PHE i   23  1                                  22
HELIX  149 149 LEU j   10  TYR j   30  1                                  21
HELIX  150 150 ALA k   31  ALA k   57  1                                  27
HELIX  151 151 ARG l   15  PHE l   37  1                                  23
HELIX  152 152 LEU m    6  GLN m   32  1                                  27
HELIX  153 153 THR p   72  TYR p   74  1                                   3
HELIX  154 154 PRO p   77  LYS p   83  1                                   7
HELIX  155 155 ASP p   85  LEU p   88  1                                   4
HELIX  156 156 ASP p  139  GLY p  141  1                                   3
HELIX  157 157 ASP p  165  ALA p  180  1                                  16
HELIX  158 158 ASN q   22  GLU q   25  1                                   4
HELIX  159 159 PRO q   44  VAL q   59  1                                  16
HELIX  160 160 LYS q   62  ASP q   66  1                                   5
HELIX  161 161 TRP q   70  ASP q   76  1                                   7
HELIX  162 162 ALA q   81  SER q   93  1                                  13
HELIX  163 163 LYS q  100  ILE q  123  1                                  24
HELIX  164 164 PRO q  126  SER q  145  1                                  20
HELIX  165 165 GLU t    2  PHE t   22  1                                  21
HELIX  166 166 PRO w   14  GLY w   16  1                                   3
HELIX  167 167 ASN w   20  GLY w   43  1                                  24
HELIX  168 168 THR z    2  PHE z   27  1                                  26
HELIX  169 169 LYS z   37  LEU z   60  1                                  24
HELIX  170 170 PHE O   90  SER O   95  1                                   6
HELIX  171 171 TYR O   98  VAL O  101  1                                   4
HELIX  172 172 ALA O  257  GLY O  259  1                                   3
HELIX  173 173 GLU O  265  ASN O  270  1                                   6
HELIX  174 174 PHE o   90  SER o   95  1                                   6
HELIX  175 175 TYR o   98  VAL o  101  1                                   4
HELIX  176 176 ALA o  257  GLY o  259  1                                   3
HELIX  177 177 GLU o  265  ASN o  270  1                                   6
HELIX  178 178 SER X   18  VAL X   41  1                                  24
HELIX  179 179 PRO X   49  VAL X   75  1                                  27
HELIX  180 180 PRO x   49  VAL x   75  1                                  27
HELIX  181 181 GLY G   26  SER G   29  1                                   4
HELIX  182 182 LEU G   51  ALA G   53  1                                   3
HELIX  183 183 PRO G   55  ASN G   88  1                                  34
HELIX  184 184 ALA G  100  PHE G  105  1                                   6
HELIX  185 185 TYR G  112  GLY G  114  1                                   3
HELIX  186 186 ILE G  124  ALA G  144  1                                  21
HELIX  187 187 GLY G  159  PHE G  161  1                                   3
HELIX  188 188 LEU G  166  ASP G  168  1                                   3
HELIX  189 189 PRO G  170  THR G  201  1                                  32
HELIX  190 190 PRO G  205  ALA G  214  1                                  10
HELIX  191 191 ALA G  221  TYR G  224  1                                   4
HELIX  192 192 GLY g   26  SER g   29  1                                   4
HELIX  193 193 LEU g   51  ALA g   53  1                                   3
HELIX  194 194 PRO g   55  ASN g   88  1                                  34
HELIX  195 195 ALA g  100  PHE g  105  1                                   6
HELIX  196 196 TYR g  112  GLY g  114  1                                   3
HELIX  197 197 ILE g  124  ALA g  144  1                                  21
HELIX  198 198 GLY g  159  PHE g  161  1                                   3
HELIX  199 199 LEU g  166  ASP g  168  1                                   3
HELIX  200 200 PRO g  170  THR g  201  1                                  32
HELIX  201 201 PRO g  205  ALA g  214  1                                  10
HELIX  202 202 ALA g  221  TYR g  224  1                                   4
HELIX  203 203 GLY V   26  SER V   29  1                                   4
HELIX  204 204 LEU V   51  ALA V   53  1                                   3
HELIX  205 205 PRO V   55  ASN V   88  1                                  34
HELIX  206 206 ALA V  100  PHE V  105  1                                   6
HELIX  207 207 TYR V  112  GLY V  114  1                                   3
HELIX  208 208 ILE V  124  ALA V  144  1                                  21
HELIX  209 209 GLY V  159  PHE V  161  1                                   3
HELIX  210 210 LEU V  166  ASP V  168  1                                   3
HELIX  211 211 PRO V  170  THR V  201  1                                  32
HELIX  212 212 PRO V  205  ALA V  214  1                                  10
HELIX  213 213 ALA V  221  TYR V  224  1                                   4
HELIX  214 214 GLY v   26  SER v   29  1                                   4
HELIX  215 215 LEU v   51  ALA v   53  1                                   3
HELIX  216 216 PRO v   55  ASN v   88  1                                  34
HELIX  217 217 ALA v  100  PHE v  105  1                                   6
HELIX  218 218 TYR v  112  GLY v  114  1                                   3
HELIX  219 219 ILE v  124  ALA v  144  1                                  21
HELIX  220 220 GLY v  159  PHE v  161  1                                   3
HELIX  221 221 LEU v  166  ASP v  168  1                                   3
HELIX  222 222 PRO v  170  THR v  201  1                                  32
HELIX  223 223 PRO v  205  ALA v  214  1                                  10
HELIX  224 224 ALA v  221  TYR v  224  1                                   4
HELIX  225 225 GLY N   26  SER N   29  1                                   4
HELIX  226 226 LEU N   51  ALA N   53  1                                   3
HELIX  227 227 PRO N   55  ASN N   88  1                                  34
HELIX  228 228 ALA N  100  PHE N  105  1                                   6
HELIX  229 229 TYR N  112  GLY N  114  1                                   3
HELIX  230 230 ILE N  124  ALA N  144  1                                  21
HELIX  231 231 GLY N  159  PHE N  161  1                                   3
HELIX  232 232 LEU N  166  ASP N  168  1                                   3
HELIX  233 233 PRO N  170  THR N  201  1                                  32
HELIX  234 234 PRO N  205  ALA N  214  1                                  10
HELIX  235 235 ALA N  221  TYR N  224  1                                   4
HELIX  236 236 GLY Y   26  SER Y   29  1                                   4
HELIX  237 237 LEU Y   51  ALA Y   53  1                                   3
HELIX  238 238 PRO Y   55  ASN Y   88  1                                  34
HELIX  239 239 ALA Y  100  PHE Y  105  1                                   6
HELIX  240 240 TYR Y  112  GLY Y  114  1                                   3
HELIX  241 241 ILE Y  124  ALA Y  144  1                                  21
HELIX  242 242 GLY Y  159  PHE Y  161  1                                   3
HELIX  243 243 LEU Y  166  ASP Y  168  1                                   3
HELIX  244 244 PRO Y  170  THR Y  201  1                                  32
HELIX  245 245 PRO Y  205  ALA Y  214  1                                  10
HELIX  246 246 ALA Y  221  TYR Y  224  1                                   4
HELIX  247 247 GLY U   22  PHE U   24  1                                   3
HELIX  248 248 PRO U   51  ASN U   84  1                                  34
HELIX  249 249 ALA U   96  PHE U  101  1                                   6
HELIX  250 250 TYR U  108  GLY U  110  1                                   3
HELIX  251 251 ILE U  120  GLY U  140  1                                  21
HELIX  252 252 GLY U  155  PHE U  157  1                                   3
HELIX  253 253 LEU U  162  ASP U  164  1                                   3
HELIX  254 254 PRO U  166  THR U  197  1                                  32
HELIX  255 255 PRO U  201  ALA U  210  1                                  10
HELIX  256 256 ALA U  217  ASN U  223  1                                   7
HELIX  257 257 GLY u   22  PHE u   24  1                                   3
HELIX  258 258 PRO u   51  ASN u   84  1                                  34
HELIX  259 259 ALA u   96  PHE u  101  1                                   6
HELIX  260 260 TYR u  108  GLY u  110  1                                   3
HELIX  261 261 ILE u  120  GLY u  140  1                                  21
HELIX  262 262 GLY u  155  PHE u  157  1                                   3
HELIX  263 263 LEU u  162  ASP u  164  1                                   3
HELIX  264 264 PRO u  166  THR u  197  1                                  32
HELIX  265 265 PRO u  201  ALA u  210  1                                  10
HELIX  266 266 ALA u  217  ASN u  223  1                                   7
HELIX  267 267 VAL B    8  ASN B   14  1                                   7
HELIX  268 268 PRO B   16  VAL B   44  1                                  29
HELIX  269 269 MET B   55  GLN B   58  1                                   4
HELIX  270 270 ILE B   63  ARG B   68  1                                   6
HELIX  271 271 TYR B   93  VAL B  116  1                                  24
HELIX  272 272 LEU B  135  VAL B  158  1                                  24
HELIX  273 273 VAL B  187  PHE B  190  1                                   4
HELIX  274 274 PRO B  195  SER B  218  1                                  24
HELIX  275 275 GLN B  223  LEU B  229  1                                   7
HELIX  276 276 GLU B  235  TYR B  258  1                                  24
HELIX  277 277 ARG B  272  GLN B  277  1                                   6
HELIX  278 278 TYR B  279  VAL B  293  1                                  15
HELIX  279 279 LEU B  298  LYS B  304  1                                   7
HELIX  280 280 GLU B  307  TYR B  312  1                                   6
HELIX  281 281 PRO B  319  LYS B  321  1                                   3
HELIX  282 282 MET B  330  ASP B  334  1                                   5
HELIX  283 283 VAL B  392  VAL B  395  1                                   4
HELIX  284 284 PRO B  414  GLN B  425  1                                  12
HELIX  285 285 PRO B  447  LEU B  474  1                                  28
HELIX  286 286 ARG B  476  VAL B  478  1                                   3
HELIX  287 287 ALA B  488  VAL B  490  1                                   3
HELIX  288 288 VAL b    8  ASN b   14  1                                   7
HELIX  289 289 PRO b   16  VAL b   44  1                                  29
HELIX  290 290 MET b   55  GLN b   58  1                                   4
HELIX  291 291 ILE b   63  ARG b   68  1                                   6
HELIX  292 292 TYR b   93  VAL b  116  1                                  24
HELIX  293 293 LEU b  135  VAL b  158  1                                  24
HELIX  294 294 VAL b  187  PHE b  190  1                                   4
HELIX  295 295 PRO b  195  SER b  218  1                                  24
HELIX  296 296 GLN b  223  LEU b  229  1                                   7
HELIX  297 297 GLU b  235  TYR b  258  1                                  24
HELIX  298 298 ARG b  272  GLN b  277  1                                   6
HELIX  299 299 TYR b  279  VAL b  293  1                                  15
HELIX  300 300 LEU b  298  LYS b  304  1                                   7
HELIX  301 301 GLU b  307  TYR b  312  1                                   6
HELIX  302 302 PRO b  319  LYS b  321  1                                   3
HELIX  303 303 MET b  330  ASP b  334  1                                   5
HELIX  304 304 VAL b  392  VAL b  395  1                                   4
HELIX  305 305 PRO b  414  GLN b  425  1                                  12
HELIX  306 306 PRO b  447  LEU b  474  1                                  28
HELIX  307 307 ARG b  476  VAL b  478  1                                   3
HELIX  308 308 ALA b  488  VAL b  490  1                                   3
HELIX  309 309 LEU A   13  THR A   22  1                                  10
HELIX  310 310 GLY A   31  ALA A   54  1                                  24
HELIX  311 311 VAL A  102  TYR A  107  1                                   6
HELIX  312 312 GLY A  110  LEU A  137  1                                  28
HELIX  313 313 ILE A  143  GLN A  165  1                                  23
HELIX  314 314 PHE A  168  ASP A  170  1                                   3
HELIX  315 315 ILE A  176  HIS A  190  1                                  15
HELIX  316 316 PRO A  196  SER A  221  1                                  26
HELIX  317 317 ALA A  233  GLY A  236  1                                   4
HELIX  318 318 ILE A  248  LEU A  258  1                                  11
HELIX  319 319 SER A  268  ALA A  294  1                                  27
HELIX  320 320 TRP A  317  MET A  331  1                                  15
HELIX  321 321 LEU a   13  THR a   22  1                                  10
HELIX  322 322 GLY a   31  ALA a   54  1                                  24
HELIX  323 323 VAL a  102  TYR a  107  1                                   6
HELIX  324 324 GLY a  110  LEU a  137  1                                  28
HELIX  325 325 ILE a  143  GLN a  165  1                                  23
HELIX  326 326 PHE a  168  ASP a  170  1                                   3
HELIX  327 327 ILE a  176  HIS a  190  1                                  15
HELIX  328 328 PRO a  196  SER a  221  1                                  26
HELIX  329 329 ALA a  233  GLY a  236  1                                   4
HELIX  330 330 ILE a  248  LEU a  258  1                                  11
HELIX  331 331 SER a  268  ALA a  294  1                                  27
HELIX  332 332 TRP a  317  MET a  331  1                                  15
HELIX  333 333 VAL h   19  SER h   28  1                                  10
HELIX  334 334 THR h   40  ASN h   62  1                                  23
HELIX  335 335 VAL H   19  SER H   28  1                                  10
HELIX  336 336 THR H   40  ASN H   62  1                                  23
SHEET    1   1 1 TYR R  59  PHE R  62  0
SHEET    2   2 1 VAL R  79  ARG R  83  0
SHEET    3   3 1 SER R 147  TYR R 149  0
SHEET    4   4 1 GLN R 152  LEU R 154  0
SHEET    5   5 1 TYR r  59  PHE r  62  0
SHEET    6   6 1 VAL r  79  ARG r  83  0
SHEET    7   7 1 SER r 147  TYR r 149  0
SHEET    8   8 1 GLN r 152  LEU r 154  0
SHEET    9   9 1 ILE C 185  ASP C 187  0
SHEET   10  10 1 ASP C 195  ARG C 197  0
SHEET   11  11 1 LEU C 341  ARG C 343  0
SHEET   12  12 1 VAL C 349  PHE C 351  0
SHEET   13  13 1 TYR P  18  GLY P  23  0
SHEET   14  14 1 PHE P  26  PRO P  31  0
SHEET   15  15 1 GLN P  45  GLU P  50  0
SHEET   16  16 1 ASN P  58  THR P  65  0
SHEET   17  17 1 ALA P 109  SER P 117  0
SHEET   18  18 1 TYR P 126  THR P 135  0
SHEET   19  19 1 LYS P 143  LYS P 152  0
SHEET   20  20 1 LYS P 155  GLY P 164  0
SHEET   21  21 1 ILE c 185  ASP c 187  0
SHEET   22  22 1 ASP c 195  ARG c 197  0
SHEET   23  23 1 LEU c 341  ARG c 343  0
SHEET   24  24 1 VAL c 349  PHE c 351  0
SHEET   25  25 1 TYR p  18  GLY p  23  0
SHEET   26  26 1 PHE p  26  PRO p  31  0
SHEET   27  27 1 GLN p  45  GLU p  50  0
SHEET   28  28 1 ASN p  58  THR p  65  0
SHEET   29  29 1 ALA p 109  SER p 117  0
SHEET   30  30 1 TYR p 126  THR p 135  0
SHEET   31  31 1 LYS p 143  LYS p 152  0
SHEET   32  32 1 LYS p 155  GLY p 164  0
SHEET   33  33 1 GLY O 125  ALA O 129  0
SHEET   34  34 1 CYS O 133  LYS O 142  0
SHEET   35  35 1 PHE O 154  ASN O 156  0
SHEET   36  36 1 GLY O 172  VAL O 176  0
SHEET   37  37 1 VAL O 182  GLU O 185  0
SHEET   38  38 1 TYR O 192  GLN O 198  0
SHEET   39  39 1 ARG O 204  THR O 210  0
SHEET   40  40 1 VAL O 215  GLY O 218  0
SHEET   41  41 1 PHE O 223  VAL O 229  0
SHEET   42  42 1 SER O 277  LYS O 289  0
SHEET   43  43 1 GLU O 294  PRO O 304  0
SHEET   44  44 1 ASP O 316  GLN O 326  0
SHEET   45  45 1 GLY o 125  ALA o 129  0
SHEET   46  46 1 CYS o 133  LYS o 142  0
SHEET   47  47 1 PHE o 154  ASN o 156  0
SHEET   48  48 1 GLY o 172  VAL o 176  0
SHEET   49  49 1 VAL o 182  GLU o 185  0
SHEET   50  50 1 TYR o 192  GLN o 198  0
SHEET   51  51 1 ARG o 204  THR o 210  0
SHEET   52  52 1 VAL o 215  GLY o 218  0
SHEET   53  53 1 PHE o 223  VAL o 229  0
SHEET   54  54 1 SER o 277  LYS o 289  0
SHEET   55  55 1 GLU o 294  PRO o 304  0
SHEET   56  56 1 ASP o 316  GLN o 326  0
SHEET   57  57 1 ILE B 166  VAL B 168  0
SHEET   58  58 1 ARG B 177  GLN B 179  0
SHEET   59  59 1 ILE B 336  TRP B 340  0
SHEET   60  60 1 HIS B 343  ARG B 347  0
SHEET   61  61 1 VAL B 369  VAL B 371  0
SHEET   62  62 1 VAL B 377  ASP B 380  0
SHEET   63  63 1 ILE B 398  TYR B 402  0
SHEET   64  64 1 VAL B 409  TYR B 411  0
SHEET   65  65 1 PHE B 430  ASP B 433  0
SHEET   66  66 1 ILE b 166  VAL b 168  0
SHEET   67  67 1 ARG b 177  GLN b 179  0
SHEET   68  68 1 ILE b 336  TRP b 340  0
SHEET   69  69 1 HIS b 343  ARG b 347  0
SHEET   70  70 1 VAL b 369  VAL b 371  0
SHEET   71  71 1 VAL b 377  ASP b 380  0
SHEET   72  72 1 ILE b 398  TYR b 402  0
SHEET   73  73 1 VAL b 409  TYR b 411  0
SHEET   74  74 1 PHE b 430  ASP b 433  0
MODEL        1
ATOM      1  N   ARG R   1     -90.215 -61.684 -25.973  1.00 68.48           N
ATOM      2  CA  ARG R   1     -90.814 -60.957 -27.115  1.00 68.48           C
ATOM      3  CB  ARG R   1     -92.221 -60.455 -26.762  1.00 68.48           C
ATOM      4  CG  ARG R   1     -93.214 -61.559 -26.402  1.00 68.48           C
ATOM      5  CD  ARG R   1     -94.601 -61.014 -26.060  1.00 68.48           C
ATOM      6  NE  ARG R   1     -94.425 -60.006 -24.976  1.00 68.48           N
ATOM      7  CZ  ARG R   1     -95.484 -59.633 -24.200  1.00 68.48           C
ATOM      8  NH1 ARG R   1     -96.700 -60.230 -24.371  1.00 68.48           N
ATOM      9  NH2 ARG R   1     -95.327 -58.661 -23.253  1.00 68.48           N
ATOM     10  C   ARG R   1     -89.984 -59.759 -27.413  1.00 68.48           C
ATOM     11  O   ARG R   1     -88.822 -59.864 -27.801  1.00 68.48           O
ATOM     12  N   PHE R   2     -90.581 -58.570 -27.222  1.00 35.88           N
ATOM     13  CA  PHE R   2     -89.865 -57.363 -27.488  1.00 35.88           C
ATOM     14  CB  PHE R   2     -90.744 -56.101 -27.398  1.00 35.88           C
ATOM     15  CG  PHE R   2     -89.891 -54.915 -27.691  1.00 35.88           C
ATOM     16  CD1 PHE R   2     -89.529 -54.615 -28.983  1.00 35.88           C
ATOM     17  CD2 PHE R   2     -89.468 -54.095 -26.669  1.00 35.88           C
ATOM     18  CE1 PHE R   2     -88.745 -53.515 -29.248  1.00 35.88           C
ATOM     19  CE2 PHE R   2     -88.687 -52.997 -26.931  1.00 35.88           C
ATOM     20  CZ  PHE R   2     -88.323 -52.705 -28.223  1.00 35.88           C
ATOM     21  C   PHE R   2     -88.775 -57.272 -26.472  1.00 35.88           C
ATOM     22  O   PHE R   2     -88.970 -57.569 -25.296  1.00 35.88           O
ATOM     23  N   GLY R   3     -87.577 -56.869 -26.933  1.00 12.53           N
ATOM     24  CA  GLY R   3     -86.439 -56.775 -26.073  1.00 12.53           C
ATOM     25  C   GLY R   3     -85.255 -56.911 -26.966  1.00 12.53           C
ATOM     26  O   GLY R   3     -85.401 -57.025 -28.183  1.00 12.53           O
ATOM     27  N   PHE R   4     -84.038 -56.896 -26.395  1.00 40.03           N
ATOM     28  CA  PHE R   4     -82.901 -57.025 -27.254  1.00 40.03           C
ATOM     29  CB  PHE R   4     -81.980 -55.796 -27.281  1.00 40.03           C
ATOM     30  CG  PHE R   4     -82.754 -54.603 -27.697  1.00 40.03           C
ATOM     31  CD1 PHE R   4     -82.874 -54.279 -29.027  1.00 40.03           C
ATOM     32  CD2 PHE R   4     -83.356 -53.814 -26.747  1.00 40.03           C
ATOM     33  CE1 PHE R   4     -83.589 -53.169 -29.405  1.00 40.03           C
ATOM     34  CE2 PHE R   4     -84.072 -52.703 -27.119  1.00 40.03           C
ATOM     35  CZ  PHE R   4     -84.186 -52.385 -28.450  1.00 40.03           C
ATOM     36  C   PHE R   4     -82.023 -58.083 -26.686  1.00 40.03           C
ATOM     37  O   PHE R   4     -81.950 -58.258 -25.472  1.00 40.03           O
ATOM     38  N   ALA R   5     -81.349 -58.844 -27.565  1.00 26.89           N
ATOM     39  CA  ALA R   5     -80.351 -59.714 -27.036  1.00 26.89           C
ATOM     40  CB  ALA R   5     -79.834 -60.762 -28.035  1.00 26.89           C
ATOM     41  C   ALA R   5     -79.234 -58.774 -26.730  1.00 26.89           C
ATOM     42  O   ALA R   5     -79.056 -57.779 -27.431  1.00 26.89           O
ATOM     43  N   PHE R   6     -78.456 -59.037 -25.669  1.00 38.73           N
ATOM     44  CA  PHE R   6     -77.427 -58.086 -25.381  1.00 38.73           C
ATOM     45  CB  PHE R   6     -77.398 -57.585 -23.926  1.00 38.73           C
ATOM     46  CG  PHE R   6     -78.513 -56.610 -23.757  1.00 38.73           C
ATOM     47  CD1 PHE R   6     -79.797 -57.037 -23.512  1.00 38.73           C
ATOM     48  CD2 PHE R   6     -78.268 -55.257 -23.843  1.00 38.73           C
ATOM     49  CE1 PHE R   6     -80.815 -56.126 -23.358  1.00 38.73           C
ATOM     50  CE2 PHE R   6     -79.283 -54.342 -23.688  1.00 38.73           C
ATOM     51  CZ  PHE R   6     -80.562 -54.778 -23.446  1.00 38.73           C
ATOM     52  C   PHE R   6     -76.099 -58.681 -25.687  1.00 38.73           C
ATOM     53  O   PHE R   6     -75.916 -59.896 -25.672  1.00 38.73           O
ATOM     54  N   GLY R   7     -75.143 -57.792 -26.002  1.00 12.67           N
ATOM     55  CA  GLY R   7     -73.800 -58.179 -26.299  1.00 12.67           C
ATOM     56  C   GLY R   7     -72.942 -57.261 -25.501  1.00 12.67           C
ATOM     57  O   GLY R   7     -73.447 -56.382 -24.802  1.00 12.67           O
ATOM     58  N   LYS R   8     -71.612 -57.439 -25.580  1.00 53.95           N
ATOM     59  CA  LYS R   8     -70.755 -56.593 -24.806  1.00 53.95           C
ATOM     60  CB  LYS R   8     -69.268 -56.912 -25.016  1.00 53.95           C
ATOM     61  CG  LYS R   8     -68.336 -56.105 -24.110  1.00 53.95           C
ATOM     62  CD  LYS R   8     -66.926 -56.690 -24.031  1.00 53.95           C
ATOM     63  CE  LYS R   8     -66.890 -58.056 -23.341  1.00 53.95           C
ATOM     64  NZ  LYS R   8     -65.529 -58.634 -23.426  1.00 53.95           N
ATOM     65  C   LYS R   8     -71.000 -55.190 -25.250  1.00 53.95           C
ATOM     66  O   LYS R   8     -71.232 -54.305 -24.430  1.00 53.95           O
ATOM     67  N   LYS R   9     -70.996 -54.976 -26.581  1.00 73.70           N
ATOM     68  CA  LYS R   9     -71.246 -53.695 -27.175  1.00 73.70           C
ATOM     69  CB  LYS R   9     -72.736 -53.310 -27.257  1.00 73.70           C
ATOM     70  CG  LYS R   9     -73.486 -54.051 -28.367  1.00 73.70           C
ATOM     71  CD  LYS R   9     -75.008 -53.888 -28.328  1.00 73.70           C
ATOM     72  CE  LYS R   9     -75.713 -54.904 -27.431  1.00 73.70           C
ATOM     73  NZ  LYS R   9     -77.182 -54.743 -27.542  1.00 73.70           N
ATOM     74  C   LYS R   9     -70.507 -52.614 -26.457  1.00 73.70           C
ATOM     75  O   LYS R   9     -71.123 -51.765 -25.814  1.00 73.70           O
ATOM     76  N   LYS R  10     -69.161 -52.622 -26.523  1.00 88.88           N
ATOM     77  CA  LYS R  10     -68.449 -51.547 -25.900  1.00 88.88           C
ATOM     78  CB  LYS R  10     -66.924 -51.598 -26.097  1.00 88.88           C
ATOM     79  CG  LYS R  10     -66.182 -50.507 -25.315  1.00 88.88           C
ATOM     80  CD  LYS R  10     -64.658 -50.535 -25.474  1.00 88.88           C
ATOM     81  CE  LYS R  10     -64.059 -51.938 -25.580  1.00 88.88           C
ATOM     82  NZ  LYS R  10     -64.117 -52.405 -26.984  1.00 88.88           N
ATOM     83  C   LYS R  10     -68.924 -50.315 -26.586  1.00 88.88           C
ATOM     84  O   LYS R  10     -69.126 -50.321 -27.799  1.00 88.88           O
ATOM     85  N   ALA R  11     -69.135 -49.224 -25.830  1.00 25.34           N
ATOM     86  CA  ALA R  11     -69.642 -48.052 -26.472  1.00 25.34           C
ATOM     87  CB  ALA R  11     -69.963 -46.907 -25.495  1.00 25.34           C
ATOM     88  C   ALA R  11     -68.605 -47.559 -27.422  1.00 25.34           C
ATOM     89  O   ALA R  11     -67.432 -47.431 -27.073  1.00 25.34           O
ATOM     90  N   ALA R  12     -69.022 -47.294 -28.673  1.00 31.57           N
ATOM     91  CA  ALA R  12     -68.131 -46.740 -29.647  1.00 31.57           C
ATOM     92  CB  ALA R  12     -67.242 -47.791 -30.330  1.00 31.57           C
ATOM     93  C   ALA R  12     -68.998 -46.141 -30.701  1.00 31.57           C
ATOM     94  O   ALA R  12     -70.001 -46.727 -31.100  1.00 31.57           O
ATOM     95  N   PRO R  13     -68.653 -44.971 -31.148  1.00 57.99           N
ATOM     96  CA  PRO R  13     -69.462 -44.385 -32.179  1.00 57.99           C
ATOM     97  CD  PRO R  13     -68.177 -43.969 -30.209  1.00 57.99           C
ATOM     98  CB  PRO R  13     -69.252 -42.876 -32.089  1.00 57.99           C
ATOM     99  CG  PRO R  13     -68.863 -42.656 -30.617  1.00 57.99           C
ATOM    100  C   PRO R  13     -69.129 -44.954 -33.517  1.00 57.99           C
ATOM    101  O   PRO R  13     -67.962 -45.260 -33.753  1.00 57.99           O
ATOM    102  N   LYS R  14     -70.147 -45.097 -34.388  1.00131.91           N
ATOM    103  CA  LYS R  14     -70.021 -45.552 -35.743  1.00131.91           C
ATOM    104  CB  LYS R  14     -69.281 -46.892 -35.940  1.00131.91           C
ATOM    105  CG  LYS R  14     -67.757 -46.767 -36.021  1.00131.91           C
ATOM    106  CD  LYS R  14     -67.282 -45.878 -37.174  1.00131.91           C
ATOM    107  CE  LYS R  14     -67.484 -46.507 -38.553  1.00131.91           C
ATOM    108  NZ  LYS R  14     -67.185 -45.518 -39.610  1.00131.91           N
ATOM    109  C   LYS R  14     -71.412 -45.752 -36.239  1.00131.91           C
ATOM    110  O   LYS R  14     -72.347 -45.858 -35.446  1.00131.91           O
ATOM    111  N   LYS R  15     -71.598 -45.793 -37.572  1.00115.71           N
ATOM    112  CA  LYS R  15     -72.930 -46.019 -38.039  1.00115.71           C
ATOM    113  CB  LYS R  15     -73.180 -45.605 -39.503  1.00115.71           C
ATOM    114  CG  LYS R  15     -72.523 -46.506 -40.553  1.00115.71           C
ATOM    115  CD  LYS R  15     -70.994 -46.532 -40.506  1.00115.71           C
ATOM    116  CE  LYS R  15     -70.371 -47.420 -41.588  1.00115.71           C
ATOM    117  NZ  LYS R  15     -68.902 -47.255 -41.600  1.00115.71           N
ATOM    118  C   LYS R  15     -73.173 -47.484 -37.923  1.00115.71           C
ATOM    119  O   LYS R  15     -72.442 -48.308 -38.474  1.00115.71           O
ATOM    120  N   PRO R  16     -74.202 -47.809 -37.202  1.00 55.86           N
ATOM    121  CA  PRO R  16     -74.546 -49.178 -36.944  1.00 55.86           C
ATOM    122  CD  PRO R  16     -75.342 -46.921 -37.055  1.00 55.86           C
ATOM    123  CB  PRO R  16     -75.857 -49.119 -36.167  1.00 55.86           C
ATOM    124  CG  PRO R  16     -76.526 -47.845 -36.724  1.00 55.86           C
ATOM    125  C   PRO R  16     -74.743 -49.876 -38.247  1.00 55.86           C
ATOM    126  O   PRO R  16     -75.287 -49.267 -39.167  1.00 55.86           O
ATOM    127  N   SER R  17     -74.292 -51.141 -38.358  1.00 28.46           N
ATOM    128  CA  SER R  17     -74.521 -51.866 -39.571  1.00 28.46           C
ATOM    129  CB  SER R  17     -73.319 -51.870 -40.532  1.00 28.46           C
ATOM    130  OG  SER R  17     -73.036 -50.549 -40.971  1.00 28.46           O
ATOM    131  C   SER R  17     -74.780 -53.287 -39.192  1.00 28.46           C
ATOM    132  O   SER R  17     -74.102 -53.846 -38.333  1.00 28.46           O
ATOM    133  N   ARG R  18     -75.801 -53.902 -39.819  1.00120.89           N
ATOM    134  CA  ARG R  18     -76.082 -55.281 -39.556  1.00120.89           C
ATOM    135  CB  ARG R  18     -76.459 -55.592 -38.094  1.00120.89           C
ATOM    136  CG  ARG R  18     -77.663 -54.821 -37.556  1.00120.89           C
ATOM    137  CD  ARG R  18     -77.988 -55.175 -36.100  1.00120.89           C
ATOM    138  NE  ARG R  18     -76.707 -55.171 -35.338  1.00120.89           N
ATOM    139  CZ  ARG R  18     -76.237 -54.014 -34.791  1.00120.89           C
ATOM    140  NH1 ARG R  18     -76.948 -52.857 -34.928  1.00120.89           N
ATOM    141  NH2 ARG R  18     -75.057 -54.013 -34.106  1.00120.89           N
ATOM    142  C   ARG R  18     -77.195 -55.702 -40.461  1.00120.89           C
ATOM    143  O   ARG R  18     -77.710 -54.903 -41.243  1.00120.89           O
ATOM    144  N   SER R  19     -77.580 -56.989 -40.391  1.00 15.57           N
ATOM    145  CA  SER R  19     -78.611 -57.484 -41.254  1.00 15.57           C
ATOM    146  CB  SER R  19     -78.786 -59.011 -41.192  1.00 15.57           C
ATOM    147  OG  SER R  19     -79.822 -59.423 -42.072  1.00 15.57           O
ATOM    148  C   SER R  19     -79.903 -56.868 -40.844  1.00 15.57           C
ATOM    149  O   SER R  19     -80.108 -56.535 -39.677  1.00 15.57           O
ATOM    150  N   ALA R  20     -80.810 -56.686 -41.820  1.00 18.59           N
ATOM    151  CA  ALA R  20     -82.091 -56.124 -41.533  1.00 18.59           C
ATOM    152  CB  ALA R  20     -82.294 -54.721 -42.132  1.00 18.59           C
ATOM    153  C   ALA R  20     -83.105 -57.024 -42.156  1.00 18.59           C
ATOM    154  O   ALA R  20     -82.860 -57.648 -43.184  1.00 18.59           O
ATOM    155  N   PRO R  21     -84.237 -57.126 -41.525  1.00 58.19           N
ATOM    156  CA  PRO R  21     -85.279 -57.951 -42.064  1.00 58.19           C
ATOM    157  CD  PRO R  21     -84.291 -57.065 -40.076  1.00 58.19           C
ATOM    158  CB  PRO R  21     -86.196 -58.309 -40.890  1.00 58.19           C
ATOM    159  CG  PRO R  21     -85.758 -57.374 -39.749  1.00 58.19           C
ATOM    160  C   PRO R  21     -85.971 -57.236 -43.174  1.00 58.19           C
ATOM    161  O   PRO R  21     -85.915 -56.007 -43.223  1.00 58.19           O
ATOM    162  N   THR R  22     -86.622 -57.987 -44.082  1.00 90.35           N
ATOM    163  CA  THR R  22     -87.346 -57.368 -45.149  1.00 90.35           C
ATOM    164  CB  THR R  22     -87.218 -58.093 -46.459  1.00 90.35           C
ATOM    165  OG1 THR R  22     -87.767 -57.315 -47.511  1.00 90.35           O
ATOM    166  CG2 THR R  22     -87.950 -59.440 -46.349  1.00 90.35           C
ATOM    167  C   THR R  22     -88.778 -57.418 -44.732  1.00 90.35           C
ATOM    168  O   THR R  22     -89.219 -58.394 -44.129  1.00 90.35           O
ATOM    169  N   THR R  23     -89.548 -56.351 -45.020  1.00 88.15           N
ATOM    170  CA  THR R  23     -90.904 -56.362 -44.560  1.00 88.15           C
ATOM    171  CB  THR R  23     -91.174 -55.324 -43.511  1.00 88.15           C
ATOM    172  OG1 THR R  23     -92.478 -55.496 -42.973  1.00 88.15           O
ATOM    173  CG2 THR R  23     -91.040 -53.935 -44.155  1.00 88.15           C
ATOM    174  C   THR R  23     -91.814 -56.073 -45.703  1.00 88.15           C
ATOM    175  O   THR R  23     -91.423 -55.456 -46.694  1.00 88.15           O
ATOM    176  N   ASP R  24     -93.069 -56.553 -45.590  1.00 22.68           N
ATOM    177  CA  ASP R  24     -94.070 -56.306 -46.585  1.00 22.68           C
ATOM    178  CB  ASP R  24     -95.264 -57.277 -46.500  1.00 22.68           C
ATOM    179  CG  ASP R  24     -94.792 -58.658 -46.936  1.00 22.68           C
ATOM    180  OD1 ASP R  24     -94.187 -58.755 -48.037  1.00 22.68           O
ATOM    181  OD2 ASP R  24     -95.022 -59.633 -46.172  1.00 22.68           O
ATOM    182  C   ASP R  24     -94.589 -54.933 -46.321  1.00 22.68           C
ATOM    183  O   ASP R  24     -94.392 -54.385 -45.239  1.00 22.68           O
ATOM    184  N   ARG R  25     -95.254 -54.322 -47.321  1.00 81.00           N
ATOM    185  CA  ARG R  25     -95.767 -52.998 -47.098  1.00 81.00           C
ATOM    186  CB  ARG R  25     -95.008 -51.877 -47.835  1.00 81.00           C
ATOM    187  CG  ARG R  25     -93.556 -51.629 -47.432  1.00 81.00           C
ATOM    188  CD  ARG R  25     -92.965 -50.385 -48.114  1.00 81.00           C
ATOM    189  NE  ARG R  25     -92.966 -50.615 -49.588  1.00 81.00           N
ATOM    190  CZ  ARG R  25     -93.355 -49.626 -50.446  1.00 81.00           C
ATOM    191  NH1 ARG R  25     -93.797 -48.428 -49.965  1.00 81.00           N
ATOM    192  NH2 ARG R  25     -93.309 -49.838 -51.795  1.00 81.00           N
ATOM    193  C   ARG R  25     -97.121 -52.907 -47.727  1.00 81.00           C
ATOM    194  O   ARG R  25     -97.280 -53.219 -48.905  1.00 81.00           O
ATOM    195  N   PRO R  26     -98.096 -52.465 -46.983  1.00 63.92           N
ATOM    196  CA  PRO R  26     -99.395 -52.221 -47.548  1.00 63.92           C
ATOM    197  CD  PRO R  26     -98.169 -52.774 -45.569  1.00 63.92           C
ATOM    198  CB  PRO R  26    -100.379 -52.202 -46.373  1.00 63.92           C
ATOM    199  CG  PRO R  26     -99.489 -52.128 -45.119  1.00 63.92           C
ATOM    200  C   PRO R  26     -99.329 -50.929 -48.304  1.00 63.92           C
ATOM    201  O   PRO R  26     -98.422 -50.138 -48.046  1.00 63.92           O
ATOM    202  N   LEU R  27    -100.271 -50.698 -49.244  1.00 51.05           N
ATOM    203  CA  LEU R  27    -100.223 -49.499 -50.031  1.00 51.05           C
ATOM    204  CB  LEU R  27    -100.073 -49.783 -51.537  1.00 51.05           C
ATOM    205  CG  LEU R  27     -98.784 -50.549 -51.891  1.00 51.05           C
ATOM    206  CD1 LEU R  27     -98.679 -50.797 -53.404  1.00 51.05           C
ATOM    207  CD2 LEU R  27     -97.539 -49.858 -51.308  1.00 51.05           C
ATOM    208  C   LEU R  27    -101.506 -48.750 -49.848  1.00 51.05           C
ATOM    209  O   LEU R  27    -102.339 -49.114 -49.020  1.00 51.05           O
ATOM    210  N   TRP R  28    -101.661 -47.633 -50.590  1.00 72.31           N
ATOM    211  CA  TRP R  28    -102.849 -46.832 -50.512  1.00 72.31           C
ATOM    212  CB  TRP R  28    -102.670 -45.412 -51.100  1.00 72.31           C
ATOM    213  CG  TRP R  28    -102.072 -45.287 -52.482  1.00 72.31           C
ATOM    214  CD2 TRP R  28    -102.739 -44.705 -53.612  1.00 72.31           C
ATOM    215  CD1 TRP R  28    -100.797 -45.556 -52.886  1.00 72.31           C
ATOM    216  NE1 TRP R  28    -100.634 -45.190 -54.201  1.00 72.31           N
ATOM    217  CE2 TRP R  28    -101.818 -44.657 -54.658  1.00 72.31           C
ATOM    218  CE3 TRP R  28    -104.010 -44.224 -53.759  1.00 72.31           C
ATOM    219  CZ2 TRP R  28    -102.152 -44.125 -55.873  1.00 72.31           C
ATOM    220  CZ3 TRP R  28    -104.351 -43.715 -54.993  1.00 72.31           C
ATOM    221  CH2 TRP R  28    -103.443 -43.666 -56.028  1.00 72.31           C
ATOM    222  C   TRP R  28    -104.026 -47.569 -51.057  1.00 72.31           C
ATOM    223  O   TRP R  28    -105.106 -47.502 -50.481  1.00 72.31           O
ATOM    224  N   PHE R  29    -103.873 -48.278 -52.188  1.00 48.54           N
ATOM    225  CA  PHE R  29    -104.962 -49.104 -52.629  1.00 48.54           C
ATOM    226  CB  PHE R  29    -105.900 -48.441 -53.660  1.00 48.54           C
ATOM    227  CG  PHE R  29    -105.160 -48.067 -54.898  1.00 48.54           C
ATOM    228  CD1 PHE R  29    -104.343 -46.963 -54.921  1.00 48.54           C
ATOM    229  CD2 PHE R  29    -105.313 -48.802 -56.048  1.00 48.54           C
ATOM    230  CE1 PHE R  29    -103.677 -46.623 -56.070  1.00 48.54           C
ATOM    231  CE2 PHE R  29    -104.647 -48.462 -57.200  1.00 48.54           C
ATOM    232  CZ  PHE R  29    -103.821 -47.367 -57.211  1.00 48.54           C
ATOM    233  C   PHE R  29    -104.341 -50.328 -53.197  1.00 48.54           C
ATOM    234  O   PHE R  29    -103.197 -50.294 -53.646  1.00 48.54           O
ATOM    235  N   PRO R  30    -105.033 -51.427 -53.169  1.00 53.52           N
ATOM    236  CA  PRO R  30    -104.441 -52.592 -53.740  1.00 53.52           C
ATOM    237  CD  PRO R  30    -105.928 -51.752 -52.070  1.00 53.52           C
ATOM    238  CB  PRO R  30    -105.328 -53.757 -53.320  1.00 53.52           C
ATOM    239  CG  PRO R  30    -105.900 -53.288 -51.967  1.00 53.52           C
ATOM    240  C   PRO R  30    -104.414 -52.285 -55.190  1.00 53.52           C
ATOM    241  O   PRO R  30    -105.252 -51.510 -55.638  1.00 53.52           O
ATOM    242  N   GLY R  31    -103.442 -52.813 -55.943  1.00 12.85           N
ATOM    243  CA  GLY R  31    -103.432 -52.514 -57.337  1.00 12.85           C
ATOM    244  C   GLY R  31    -102.583 -51.302 -57.554  1.00 12.85           C
ATOM    245  O   GLY R  31    -102.182 -51.008 -58.678  1.00 12.85           O
ATOM    246  N   ALA R  32    -102.274 -50.557 -56.475  1.00 22.02           N
ATOM    247  CA  ALA R  32    -101.486 -49.375 -56.663  1.00 22.02           C
ATOM    248  CB  ALA R  32    -101.440 -48.456 -55.434  1.00 22.02           C
ATOM    249  C   ALA R  32    -100.083 -49.780 -56.941  1.00 22.02           C
ATOM    250  O   ALA R  32     -99.545 -50.685 -56.306  1.00 22.02           O
ATOM    251  N   LYS R  33     -99.453 -49.101 -57.916  1.00 81.94           N
ATOM    252  CA  LYS R  33     -98.070 -49.365 -58.166  1.00 81.94           C
ATOM    253  CB  LYS R  33     -97.645 -49.227 -59.641  1.00 81.94           C
ATOM    254  CG  LYS R  33     -97.690 -47.784 -60.149  1.00 81.94           C
ATOM    255  CD  LYS R  33     -96.909 -47.531 -61.438  1.00 81.94           C
ATOM    256  CE  LYS R  33     -96.894 -46.054 -61.833  1.00 81.94           C
ATOM    257  NZ  LYS R  33     -96.000 -45.294 -60.929  1.00 81.94           N
ATOM    258  C   LYS R  33     -97.346 -48.307 -57.399  1.00 81.94           C
ATOM    259  O   LYS R  33     -97.657 -47.122 -57.499  1.00 81.94           O
ATOM    260  N   SER R  34     -96.374 -48.714 -56.568  1.00 19.85           N
ATOM    261  CA  SER R  34     -95.652 -47.718 -55.834  1.00 19.85           C
ATOM    262  CB  SER R  34     -94.901 -48.275 -54.611  1.00 19.85           C
ATOM    263  OG  SER R  34     -95.826 -48.777 -53.657  1.00 19.85           O
ATOM    264  C   SER R  34     -94.641 -47.122 -56.758  1.00 19.85           C
ATOM    265  O   SER R  34     -94.258 -47.719 -57.762  1.00 19.85           O
ATOM    266  N   PRO R  35     -94.234 -45.922 -56.450  1.00 50.67           N
ATOM    267  CA  PRO R  35     -93.196 -45.303 -57.226  1.00 50.67           C
ATOM    268  CD  PRO R  35     -95.169 -44.944 -55.915  1.00 50.67           C
ATOM    269  CB  PRO R  35     -93.250 -43.816 -56.894  1.00 50.67           C
ATOM    270  CG  PRO R  35     -94.716 -43.587 -56.486  1.00 50.67           C
ATOM    271  C   PRO R  35     -91.928 -45.971 -56.807  1.00 50.67           C
ATOM    272  O   PRO R  35     -91.879 -46.519 -55.708  1.00 50.67           O
ATOM    273  N   GLU R  36     -90.898 -45.930 -57.664  1.00 29.08           N
ATOM    274  CA  GLU R  36     -89.663 -46.610 -57.411  1.00 29.08           C
ATOM    275  CB  GLU R  36     -88.660 -46.390 -58.555  1.00 29.08           C
ATOM    276  CG  GLU R  36     -89.146 -46.887 -59.916  1.00 29.08           C
ATOM    277  CD  GLU R  36     -88.240 -46.287 -60.984  1.00 29.08           C
ATOM    278  OE1 GLU R  36     -87.290 -45.550 -60.608  1.00 29.08           O
ATOM    279  OE2 GLU R  36     -88.490 -46.555 -62.188  1.00 29.08           O
ATOM    280  C   GLU R  36     -89.032 -46.035 -56.192  1.00 29.08           C
ATOM    281  O   GLU R  36     -88.530 -46.761 -55.334  1.00 29.08           O
ATOM    282  N   TYR R  37     -89.060 -44.697 -56.075  1.00 55.48           N
ATOM    283  CA  TYR R  37     -88.397 -44.049 -54.987  1.00 55.48           C
ATOM    284  CB  TYR R  37     -88.264 -42.518 -55.142  1.00 55.48           C
ATOM    285  CG  TYR R  37     -89.552 -41.895 -55.543  1.00 55.48           C
ATOM    286  CD1 TYR R  37     -89.993 -42.015 -56.841  1.00 55.48           C
ATOM    287  CD2 TYR R  37     -90.299 -41.161 -54.649  1.00 55.48           C
ATOM    288  CE1 TYR R  37     -91.174 -41.437 -57.236  1.00 55.48           C
ATOM    289  CE2 TYR R  37     -91.482 -40.578 -55.037  1.00 55.48           C
ATOM    290  CZ  TYR R  37     -91.917 -40.715 -56.335  1.00 55.48           C
ATOM    291  OH  TYR R  37     -93.127 -40.120 -56.741  1.00 55.48           O
ATOM    292  C   TYR R  37     -89.003 -44.433 -53.673  1.00 55.48           C
ATOM    293  O   TYR R  37     -88.273 -44.599 -52.698  1.00 55.48           O
ATOM    294  N   LEU R  38     -90.341 -44.585 -53.594  1.00 91.34           N
ATOM    295  CA  LEU R  38     -90.922 -44.973 -52.334  1.00 91.34           C
ATOM    296  CB  LEU R  38     -92.460 -44.894 -52.304  1.00 91.34           C
ATOM    297  CG  LEU R  38     -93.037 -43.502 -52.593  1.00 91.34           C
ATOM    298  CD1 LEU R  38     -92.601 -42.475 -51.543  1.00 91.34           C
ATOM    299  CD2 LEU R  38     -92.701 -43.055 -54.015  1.00 91.34           C
ATOM    300  C   LEU R  38     -90.600 -46.424 -52.123  1.00 91.34           C
ATOM    301  O   LEU R  38     -91.405 -47.297 -52.441  1.00 91.34           O
ATOM    302  N   ASP R  39     -89.386 -46.704 -51.605  1.00 48.52           N
ATOM    303  CA  ASP R  39     -88.879 -48.025 -51.334  1.00 48.52           C
ATOM    304  CB  ASP R  39     -87.339 -48.085 -51.294  1.00 48.52           C
ATOM    305  CG  ASP R  39     -86.832 -47.194 -50.174  1.00 48.52           C
ATOM    306  OD1 ASP R  39     -87.653 -46.412 -49.629  1.00 48.52           O
ATOM    307  OD2 ASP R  39     -85.614 -47.269 -49.857  1.00 48.52           O
ATOM    308  C   ASP R  39     -89.402 -48.631 -50.063  1.00 48.52           C
ATOM    309  O   ASP R  39     -89.468 -49.855 -49.956  1.00 48.52           O
ATOM    310  N   GLY R  40     -89.782 -47.817 -49.056  1.00 24.13           N
ATOM    311  CA  GLY R  40     -90.168 -48.390 -47.792  1.00 24.13           C
ATOM    312  C   GLY R  40     -89.173 -47.984 -46.741  1.00 24.13           C
ATOM    313  O   GLY R  40     -89.325 -48.336 -45.573  1.00 24.13           O
ATOM    314  N   SER R  41     -88.114 -47.247 -47.131  1.00 21.36           N
ATOM    315  CA  SER R  41     -87.125 -46.796 -46.189  1.00 21.36           C
ATOM    316  CB  SER R  41     -85.930 -46.099 -46.866  1.00 21.36           C
ATOM    317  OG  SER R  41     -84.995 -45.670 -45.887  1.00 21.36           O
ATOM    318  C   SER R  41     -87.753 -45.796 -45.260  1.00 21.36           C
ATOM    319  O   SER R  41     -87.514 -45.838 -44.053  1.00 21.36           O
ATOM    320  N   LEU R  42     -88.568 -44.868 -45.800  1.00 33.47           N
ATOM    321  CA  LEU R  42     -89.217 -43.871 -44.993  1.00 33.47           C
ATOM    322  CB  LEU R  42     -89.860 -42.737 -45.812  1.00 33.47           C
ATOM    323  CG  LEU R  42     -88.834 -41.886 -46.589  1.00 33.47           C
ATOM    324  CD1 LEU R  42     -89.524 -40.761 -47.379  1.00 33.47           C
ATOM    325  CD2 LEU R  42     -87.719 -41.363 -45.665  1.00 33.47           C
ATOM    326  C   LEU R  42     -90.304 -44.580 -44.245  1.00 33.47           C
ATOM    327  O   LEU R  42     -90.747 -45.656 -44.645  1.00 33.47           O
ATOM    328  N   VAL R  43     -90.731 -43.992 -43.111  1.00 52.38           N
ATOM    329  CA  VAL R  43     -91.623 -44.633 -42.183  1.00 52.38           C
ATOM    330  CB  VAL R  43     -91.828 -43.793 -40.959  1.00 52.38           C
ATOM    331  CG1 VAL R  43     -92.803 -44.518 -40.022  1.00 52.38           C
ATOM    332  CG2 VAL R  43     -90.454 -43.476 -40.345  1.00 52.38           C
ATOM    333  C   VAL R  43     -93.003 -44.966 -42.703  1.00 52.38           C
ATOM    334  O   VAL R  43     -93.382 -46.131 -42.807  1.00 52.38           O
ATOM    335  N   GLY R  44     -93.775 -43.928 -43.070  1.00 61.33           N
ATOM    336  CA  GLY R  44     -95.168 -43.938 -43.444  1.00 61.33           C
ATOM    337  C   GLY R  44     -95.462 -44.571 -44.774  1.00 61.33           C
ATOM    338  O   GLY R  44     -96.626 -44.670 -45.142  1.00 61.33           O
ATOM    339  N   ASP R  45     -94.438 -44.869 -45.582  1.00 74.30           N
ATOM    340  CA  ASP R  45     -94.515 -45.286 -46.965  1.00 74.30           C
ATOM    341  CB  ASP R  45     -93.180 -45.899 -47.447  1.00 74.30           C
ATOM    342  CG  ASP R  45     -93.108 -45.831 -48.969  1.00 74.30           C
ATOM    343  OD1 ASP R  45     -94.129 -45.449 -49.597  1.00 74.30           O
ATOM    344  OD2 ASP R  45     -92.023 -46.158 -49.525  1.00 74.30           O
ATOM    345  C   ASP R  45     -95.644 -46.216 -47.362  1.00 74.30           C
ATOM    346  O   ASP R  45     -95.554 -47.434 -47.219  1.00 74.30           O
ATOM    347  N   TYR R  46     -96.770 -45.619 -47.830  1.00 66.39           N
ATOM    348  CA  TYR R  46     -97.935 -46.210 -48.456  1.00 66.39           C
ATOM    349  CB  TYR R  46     -99.201 -45.351 -48.307  1.00 66.39           C
ATOM    350  CG  TYR R  46     -99.556 -45.316 -46.861  1.00 66.39           C
ATOM    351  CD1 TYR R  46    -100.230 -46.368 -46.282  1.00 66.39           C
ATOM    352  CD2 TYR R  46     -99.223 -44.230 -46.088  1.00 66.39           C
ATOM    353  CE1 TYR R  46    -100.557 -46.336 -44.947  1.00 66.39           C
ATOM    354  CE2 TYR R  46     -99.548 -44.193 -44.754  1.00 66.39           C
ATOM    355  CZ  TYR R  46    -100.217 -45.248 -44.182  1.00 66.39           C
ATOM    356  OH  TYR R  46    -100.550 -45.208 -42.811  1.00 66.39           O
ATOM    357  C   TYR R  46     -97.733 -46.430 -49.932  1.00 66.39           C
ATOM    358  O   TYR R  46     -98.401 -47.264 -50.538  1.00 66.39           O
ATOM    359  N   GLY R  47     -96.875 -45.616 -50.583  1.00 19.80           N
ATOM    360  CA  GLY R  47     -96.749 -45.696 -52.013  1.00 19.80           C
ATOM    361  C   GLY R  47     -97.648 -44.644 -52.584  1.00 19.80           C
ATOM    362  O   GLY R  47     -97.965 -44.656 -53.772  1.00 19.80           O
ATOM    363  N   PHE R  48     -98.083 -43.695 -51.729  1.00 47.95           N
ATOM    364  CA  PHE R  48     -98.992 -42.666 -52.155  1.00 47.95           C
ATOM    365  CB  PHE R  48     -99.940 -42.241 -51.020  1.00 47.95           C
ATOM    366  CG  PHE R  48    -100.846 -41.161 -51.502  1.00 47.95           C
ATOM    367  CD1 PHE R  48    -101.935 -41.448 -52.291  1.00 47.95           C
ATOM    368  CD2 PHE R  48    -100.607 -39.854 -51.143  1.00 47.95           C
ATOM    369  CE1 PHE R  48    -102.767 -40.442 -52.724  1.00 47.95           C
ATOM    370  CE2 PHE R  48    -101.435 -38.844 -51.572  1.00 47.95           C
ATOM    371  CZ  PHE R  48    -102.518 -39.139 -52.365  1.00 47.95           C
ATOM    372  C   PHE R  48     -98.241 -41.455 -52.620  1.00 47.95           C
ATOM    373  O   PHE R  48     -97.719 -40.683 -51.817  1.00 47.95           O
ATOM    374  N   ASP R  49     -98.170 -41.269 -53.956  1.00 59.64           N
ATOM    375  CA  ASP R  49     -97.582 -40.083 -54.525  1.00 59.64           C
ATOM    376  CB  ASP R  49     -96.044 -40.105 -54.512  1.00 59.64           C
ATOM    377  CG  ASP R  49     -95.537 -38.698 -54.798  1.00 59.64           C
ATOM    378  OD1 ASP R  49     -96.379 -37.811 -55.102  1.00 59.64           O
ATOM    379  OD2 ASP R  49     -94.296 -38.489 -54.713  1.00 59.64           O
ATOM    380  C   ASP R  49     -98.025 -40.017 -55.962  1.00 59.64           C
ATOM    381  O   ASP R  49     -97.224 -40.236 -56.871  1.00 59.64           O
ATOM    382  N   PRO R  50     -99.280 -39.745 -56.211  1.00 65.43           N
ATOM    383  CA  PRO R  50     -99.818 -39.653 -57.546  1.00 65.43           C
ATOM    384  CD  PRO R  50    -100.303 -39.691 -55.184  1.00 65.43           C
ATOM    385  CB  PRO R  50    -101.335 -39.553 -57.374  1.00 65.43           C
ATOM    386  CG  PRO R  50    -101.529 -39.109 -55.911  1.00 65.43           C
ATOM    387  C   PRO R  50     -99.231 -38.533 -58.353  1.00 65.43           C
ATOM    388  O   PRO R  50     -99.103 -38.684 -59.568  1.00 65.43           O
ATOM    389  N   PHE R  51     -98.924 -37.391 -57.712  1.00 47.28           N
ATOM    390  CA  PHE R  51     -98.354 -36.261 -58.392  1.00 47.28           C
ATOM    391  CB  PHE R  51     -98.500 -34.950 -57.607  1.00 47.28           C
ATOM    392  CG  PHE R  51     -99.961 -34.669 -57.632  1.00 47.28           C
ATOM    393  CD1 PHE R  51    -100.566 -34.303 -58.812  1.00 47.28           C
ATOM    394  CD2 PHE R  51    -100.725 -34.761 -56.492  1.00 47.28           C
ATOM    395  CE1 PHE R  51    -101.912 -34.040 -58.862  1.00 47.28           C
ATOM    396  CE2 PHE R  51    -102.075 -34.499 -56.536  1.00 47.28           C
ATOM    397  CZ  PHE R  51    -102.670 -34.138 -57.720  1.00 47.28           C
ATOM    398  C   PHE R  51     -96.909 -36.503 -58.710  1.00 47.28           C
ATOM    399  O   PHE R  51     -96.409 -36.038 -59.733  1.00 47.28           O
ATOM    400  N   GLY R  52     -96.179 -37.227 -57.837  1.00 18.24           N
ATOM    401  CA  GLY R  52     -94.786 -37.452 -58.116  1.00 18.24           C
ATOM    402  C   GLY R  52     -93.979 -36.307 -57.577  1.00 18.24           C
ATOM    403  O   GLY R  52     -92.947 -35.944 -58.137  1.00 18.24           O
ATOM    404  N   LEU R  53     -94.447 -35.694 -56.473  1.00 35.93           N
ATOM    405  CA  LEU R  53     -93.787 -34.562 -55.873  1.00 35.93           C
ATOM    406  CB  LEU R  53     -94.619 -33.962 -54.732  1.00 35.93           C
ATOM    407  CG  LEU R  53     -95.972 -33.404 -55.216  1.00 35.93           C
ATOM    408  CD1 LEU R  53     -96.785 -32.811 -54.055  1.00 35.93           C
ATOM    409  CD2 LEU R  53     -95.780 -32.413 -56.375  1.00 35.93           C
ATOM    410  C   LEU R  53     -92.432 -34.936 -55.329  1.00 35.93           C
ATOM    411  O   LEU R  53     -91.455 -34.211 -55.505  1.00 35.93           O
ATOM    412  N   GLY R  54     -92.355 -36.083 -54.635  1.00 41.26           N
ATOM    413  CA  GLY R  54     -91.174 -36.625 -54.011  1.00 41.26           C
ATOM    414  C   GLY R  54     -90.181 -37.124 -55.018  1.00 41.26           C
ATOM    415  O   GLY R  54     -89.054 -37.452 -54.655  1.00 41.26           O
ATOM    416  N   LYS R  55     -90.601 -37.341 -56.277  1.00 63.52           N
ATOM    417  CA  LYS R  55     -89.717 -37.886 -57.277  1.00 63.52           C
ATOM    418  CB  LYS R  55     -90.334 -37.847 -58.689  1.00 63.52           C
ATOM    419  CG  LYS R  55     -89.461 -38.465 -59.784  1.00 63.52           C
ATOM    420  CD  LYS R  55     -90.196 -38.688 -61.107  1.00 63.52           C
ATOM    421  CE  LYS R  55     -89.324 -39.310 -62.201  1.00 63.52           C
ATOM    422  NZ  LYS R  55     -88.257 -38.368 -62.603  1.00 63.52           N
ATOM    423  C   LYS R  55     -88.437 -37.100 -57.305  1.00 63.52           C
ATOM    424  O   LYS R  55     -88.439 -35.871 -57.249  1.00 63.52           O
ATOM    425  N   PRO R  56     -87.325 -37.803 -57.365  1.00 66.02           N
ATOM    426  CA  PRO R  56     -86.026 -37.181 -57.403  1.00 66.02           C
ATOM    427  CD  PRO R  56     -87.290 -39.188 -57.804  1.00 66.02           C
ATOM    428  CB  PRO R  56     -85.032 -38.318 -57.628  1.00 66.02           C
ATOM    429  CG  PRO R  56     -85.870 -39.390 -58.354  1.00 66.02           C
ATOM    430  C   PRO R  56     -86.020 -36.174 -58.509  1.00 66.02           C
ATOM    431  O   PRO R  56     -86.149 -36.553 -59.673  1.00 66.02           O
ATOM    432  N   ALA R  57     -85.781 -34.894 -58.178  1.00 33.61           N
ATOM    433  CA  ALA R  57     -85.943 -33.905 -59.194  1.00 33.61           C
ATOM    434  CB  ALA R  57     -86.270 -32.506 -58.643  1.00 33.61           C
ATOM    435  C   ALA R  57     -84.694 -33.792 -59.991  1.00 33.61           C
ATOM    436  O   ALA R  57     -83.628 -33.445 -59.483  1.00 33.61           O
ATOM    437  N   GLU R  58     -84.812 -34.102 -61.291  1.00 70.89           N
ATOM    438  CA  GLU R  58     -83.691 -33.953 -62.158  1.00 70.89           C
ATOM    439  CB  GLU R  58     -83.767 -34.875 -63.382  1.00 70.89           C
ATOM    440  CG  GLU R  58     -82.399 -35.159 -63.992  1.00 70.89           C
ATOM    441  CD  GLU R  58     -81.683 -36.117 -63.051  1.00 70.89           C
ATOM    442  OE1 GLU R  58     -82.016 -36.110 -61.836  1.00 70.89           O
ATOM    443  OE2 GLU R  58     -80.799 -36.872 -63.534  1.00 70.89           O
ATOM    444  C   GLU R  58     -83.742 -32.533 -62.614  1.00 70.89           C
ATOM    445  O   GLU R  58     -84.811 -32.019 -62.946  1.00 70.89           O
ATOM    446  N   TYR R  59     -82.582 -31.857 -62.633  1.00 40.50           N
ATOM    447  CA  TYR R  59     -82.549 -30.486 -63.047  1.00 40.50           C
ATOM    448  CB  TYR R  59     -82.112 -29.497 -61.948  1.00 40.50           C
ATOM    449  CG  TYR R  59     -83.188 -29.396 -60.921  1.00 40.50           C
ATOM    450  CD1 TYR R  59     -84.330 -28.680 -61.195  1.00 40.50           C
ATOM    451  CD2 TYR R  59     -83.048 -29.989 -59.688  1.00 40.50           C
ATOM    452  CE1 TYR R  59     -85.330 -28.570 -60.260  1.00 40.50           C
ATOM    453  CE2 TYR R  59     -84.047 -29.880 -58.747  1.00 40.50           C
ATOM    454  CZ  TYR R  59     -85.187 -29.172 -59.034  1.00 40.50           C
ATOM    455  OH  TYR R  59     -86.215 -29.058 -58.072  1.00 40.50           O
ATOM    456  C   TYR R  59     -81.523 -30.362 -64.122  1.00 40.50           C
ATOM    457  O   TYR R  59     -80.653 -31.219 -64.268  1.00 40.50           O
ATOM    458  N   LEU R  60     -81.643 -29.301 -64.943  1.00 37.89           N
ATOM    459  CA  LEU R  60     -80.672 -29.018 -65.961  1.00 37.89           C
ATOM    460  CB  LEU R  60     -81.250 -28.993 -67.389  1.00 37.89           C
ATOM    461  CG  LEU R  60     -81.706 -30.379 -67.886  1.00 37.89           C
ATOM    462  CD1 LEU R  60     -82.270 -30.311 -69.313  1.00 37.89           C
ATOM    463  CD2 LEU R  60     -80.573 -31.412 -67.754  1.00 37.89           C
ATOM    464  C   LEU R  60     -80.133 -27.660 -65.655  1.00 37.89           C
ATOM    465  O   LEU R  60     -80.766 -26.875 -64.950  1.00 37.89           O
ATOM    466  N   GLN R  61     -78.921 -27.343 -66.140  1.00 43.97           N
ATOM    467  CA  GLN R  61     -78.453 -26.027 -65.837  1.00 43.97           C
ATOM    468  CB  GLN R  61     -77.202 -25.972 -64.965  1.00 43.97           C
ATOM    469  CG  GLN R  61     -75.978 -26.540 -65.664  1.00 43.97           C
ATOM    470  CD  GLN R  61     -74.807 -26.024 -64.865  1.00 43.97           C
ATOM    471  OE1 GLN R  61     -74.467 -24.847 -64.975  1.00 43.97           O
ATOM    472  NE2 GLN R  61     -74.196 -26.905 -64.030  1.00 43.97           N
ATOM    473  C   GLN R  61     -78.110 -25.329 -67.105  1.00 43.97           C
ATOM    474  O   GLN R  61     -77.675 -25.938 -68.080  1.00 43.97           O
ATOM    475  N   PHE R  62     -78.314 -24.000 -67.101  1.00 34.45           N
ATOM    476  CA  PHE R  62     -78.015 -23.189 -68.242  1.00 34.45           C
ATOM    477  CB  PHE R  62     -79.110 -22.158 -68.580  1.00 34.45           C
ATOM    478  CG  PHE R  62     -80.319 -22.859 -69.101  1.00 34.45           C
ATOM    479  CD1 PHE R  62     -81.182 -23.506 -68.246  1.00 34.45           C
ATOM    480  CD2 PHE R  62     -80.602 -22.848 -70.448  1.00 34.45           C
ATOM    481  CE1 PHE R  62     -82.300 -24.146 -68.730  1.00 34.45           C
ATOM    482  CE2 PHE R  62     -81.718 -23.485 -70.938  1.00 34.45           C
ATOM    483  CZ  PHE R  62     -82.568 -24.139 -70.077  1.00 34.45           C
ATOM    484  C   PHE R  62     -76.794 -22.402 -67.907  1.00 34.45           C
ATOM    485  O   PHE R  62     -76.472 -22.201 -66.737  1.00 34.45           O
ATOM    486  N   ASP R  63     -76.059 -21.965 -68.945  1.00 25.55           N
ATOM    487  CA  ASP R  63     -74.911 -21.130 -68.740  1.00 25.55           C
ATOM    488  CB  ASP R  63     -73.976 -21.086 -69.965  1.00 25.55           C
ATOM    489  CG  ASP R  63     -72.620 -20.519 -69.557  1.00 25.55           C
ATOM    490  OD1 ASP R  63     -72.432 -20.224 -68.347  1.00 25.55           O
ATOM    491  OD2 ASP R  63     -71.750 -20.380 -70.456  1.00 25.55           O
ATOM    492  C   ASP R  63     -75.453 -19.754 -68.496  1.00 25.55           C
ATOM    493  O   ASP R  63     -76.614 -19.476 -68.798  1.00 25.55           O
ATOM    494  N   LEU R  64     -74.627 -18.848 -67.935  1.00 63.56           N
ATOM    495  CA  LEU R  64     -75.094 -17.527 -67.636  1.00 63.56           C
ATOM    496  CB  LEU R  64     -74.127 -16.720 -66.753  1.00 63.56           C
ATOM    497  CG  LEU R  64     -73.948 -17.287 -65.330  1.00 63.56           C
ATOM    498  CD1 LEU R  64     -73.295 -18.681 -65.346  1.00 63.56           C
ATOM    499  CD2 LEU R  64     -73.195 -16.294 -64.432  1.00 63.56           C
ATOM    500  C   LEU R  64     -75.283 -16.776 -68.918  1.00 63.56           C
ATOM    501  O   LEU R  64     -74.569 -16.992 -69.897  1.00 63.56           O
ATOM    502  N   ASP R  65     -76.293 -15.883 -68.937  1.00 27.55           N
ATOM    503  CA  ASP R  65     -76.572 -15.071 -70.087  1.00 27.55           C
ATOM    504  CB  ASP R  65     -77.918 -14.331 -69.963  1.00 27.55           C
ATOM    505  CG  ASP R  65     -78.354 -13.824 -71.331  1.00 27.55           C
ATOM    506  OD1 ASP R  65     -77.531 -13.880 -72.282  1.00 27.55           O
ATOM    507  OD2 ASP R  65     -79.526 -13.376 -71.442  1.00 27.55           O
ATOM    508  C   ASP R  65     -75.463 -14.061 -70.169  1.00 27.55           C
ATOM    509  O   ASP R  65     -74.991 -13.567 -69.147  1.00 27.55           O
ATOM    510  N   SER R  66     -75.007 -13.738 -71.399  1.00 34.58           N
ATOM    511  CA  SER R  66     -73.887 -12.853 -71.585  1.00 34.58           C
ATOM    512  CB  SER R  66     -73.440 -12.775 -73.051  1.00 34.58           C
ATOM    513  OG  SER R  66     -74.504 -12.286 -73.850  1.00 34.58           O
ATOM    514  C   SER R  66     -74.176 -11.458 -71.108  1.00 34.58           C
ATOM    515  O   SER R  66     -73.503 -10.959 -70.209  1.00 34.58           O
ATOM    516  N   LEU R  67     -75.196 -10.792 -71.685  1.00 45.93           N
ATOM    517  CA  LEU R  67     -75.527  -9.443 -71.307  1.00 45.93           C
ATOM    518  CB  LEU R  67     -76.078  -9.336 -69.874  1.00 45.93           C
ATOM    519  CG  LEU R  67     -77.398 -10.104 -69.681  1.00 45.93           C
ATOM    520  CD1 LEU R  67     -77.956  -9.918 -68.262  1.00 45.93           C
ATOM    521  CD2 LEU R  67     -78.412  -9.750 -70.778  1.00 45.93           C
ATOM    522  C   LEU R  67     -74.314  -8.564 -71.415  1.00 45.93           C
ATOM    523  O   LEU R  67     -74.049  -7.757 -70.524  1.00 45.93           O
ATOM    524  N   ASP R  68     -73.548  -8.686 -72.520  1.00 33.05           N
ATOM    525  CA  ASP R  68     -72.353  -7.901 -72.701  1.00 33.05           C
ATOM    526  CB  ASP R  68     -71.152  -8.737 -73.176  1.00 33.05           C
ATOM    527  CG  ASP R  68     -70.765  -9.713 -72.075  1.00 33.05           C
ATOM    528  OD1 ASP R  68     -70.462  -9.249 -70.945  1.00 33.05           O
ATOM    529  OD2 ASP R  68     -70.755 -10.940 -72.357  1.00 33.05           O
ATOM    530  C   ASP R  68     -72.593  -6.880 -73.775  1.00 33.05           C
ATOM    531  O   ASP R  68     -72.965  -7.219 -74.898  1.00 33.05           O
ATOM    532  N   GLN R  69     -72.393  -5.589 -73.442  1.00 35.07           N
ATOM    533  CA  GLN R  69     -72.555  -4.513 -74.382  1.00 35.07           C
ATOM    534  CB  GLN R  69     -72.457  -3.121 -73.741  1.00 35.07           C
ATOM    535  CG  GLN R  69     -73.574  -2.797 -72.749  1.00 35.07           C
ATOM    536  CD  GLN R  69     -73.309  -1.394 -72.225  1.00 35.07           C
ATOM    537  OE1 GLN R  69     -74.152  -0.780 -71.575  1.00 35.07           O
ATOM    538  NE2 GLN R  69     -72.095  -0.862 -72.530  1.00 35.07           N
ATOM    539  C   GLN R  69     -71.474  -4.578 -75.421  1.00 35.07           C
ATOM    540  O   GLN R  69     -71.717  -4.333 -76.602  1.00 35.07           O
ATOM    541  N   ASN R  70     -70.244  -4.928 -75.004  1.00 27.10           N
ATOM    542  CA  ASN R  70     -69.102  -4.890 -75.877  1.00 27.10           C
ATOM    543  CB  ASN R  70     -67.803  -5.328 -75.182  1.00 27.10           C
ATOM    544  CG  ASN R  70     -67.454  -4.284 -74.136  1.00 27.10           C
ATOM    545  OD1 ASN R  70     -67.338  -3.097 -74.434  1.00 27.10           O
ATOM    546  ND2 ASN R  70     -67.287  -4.740 -72.866  1.00 27.10           N
ATOM    547  C   ASN R  70     -69.290  -5.813 -77.042  1.00 27.10           C
ATOM    548  O   ASN R  70     -68.919  -5.471 -78.165  1.00 27.10           O
ATOM    549  N   LEU R  71     -69.870  -7.002 -76.807  1.00 32.19           N
ATOM    550  CA  LEU R  71     -69.989  -7.997 -77.835  1.00 32.19           C
ATOM    551  CB  LEU R  71     -70.353  -9.381 -77.277  1.00 32.19           C
ATOM    552  CG  LEU R  71     -69.289  -9.937 -76.315  1.00 32.19           C
ATOM    553  CD1 LEU R  71     -69.684 -11.323 -75.779  1.00 32.19           C
ATOM    554  CD2 LEU R  71     -67.897  -9.910 -76.963  1.00 32.19           C
ATOM    555  C   LEU R  71     -71.048  -7.617 -78.824  1.00 32.19           C
ATOM    556  O   LEU R  71     -72.026  -6.948 -78.494  1.00 32.19           O
ATOM    557  N   ALA R  72     -70.824  -8.006 -80.098  1.00 24.66           N
ATOM    558  CA  ALA R  72     -71.747  -7.772 -81.168  1.00 24.66           C
ATOM    559  CB  ALA R  72     -71.173  -8.150 -82.543  1.00 24.66           C
ATOM    560  C   ALA R  72     -72.984  -8.591 -80.968  1.00 24.66           C
ATOM    561  O   ALA R  72     -74.096  -8.105 -81.176  1.00 24.66           O
ATOM    562  N   LYS R  73     -72.824  -9.868 -80.560  1.00 27.14           N
ATOM    563  CA  LYS R  73     -73.965 -10.728 -80.421  1.00 27.14           C
ATOM    564  CB  LYS R  73     -73.970 -11.856 -81.466  1.00 27.14           C
ATOM    565  CG  LYS R  73     -75.204 -12.755 -81.427  1.00 27.14           C
ATOM    566  CD  LYS R  73     -75.312 -13.683 -82.640  1.00 27.14           C
ATOM    567  CE  LYS R  73     -76.515 -14.628 -82.582  1.00 27.14           C
ATOM    568  NZ  LYS R  73     -76.543 -15.487 -83.786  1.00 27.14           N
ATOM    569  C   LYS R  73     -73.922 -11.362 -79.067  1.00 27.14           C
ATOM    570  O   LYS R  73     -72.879 -11.850 -78.630  1.00 27.14           O
ATOM    571  N   ASN R  74     -75.072 -11.370 -78.361  1.00 28.63           N
ATOM    572  CA  ASN R  74     -75.121 -11.953 -77.054  1.00 28.63           C
ATOM    573  CB  ASN R  74     -75.703 -10.987 -76.008  1.00 28.63           C
ATOM    574  CG  ASN R  74     -74.726  -9.832 -75.831  1.00 28.63           C
ATOM    575  OD1 ASN R  74     -73.521 -10.028 -75.675  1.00 28.63           O
ATOM    576  ND2 ASN R  74     -75.263  -8.583 -75.861  1.00 28.63           N
ATOM    577  C   ASN R  74     -76.038 -13.134 -77.127  1.00 28.63           C
ATOM    578  O   ASN R  74     -77.251 -12.982 -77.271  1.00 28.63           O
ATOM    579  N   LEU R  75     -75.478 -14.354 -77.031  1.00 71.02           N
ATOM    580  CA  LEU R  75     -76.301 -15.526 -77.103  1.00 71.02           C
ATOM    581  CB  LEU R  75     -75.582 -16.738 -77.716  1.00 71.02           C
ATOM    582  CG  LEU R  75     -75.189 -16.513 -79.189  1.00 71.02           C
ATOM    583  CD1 LEU R  75     -74.172 -15.366 -79.329  1.00 71.02           C
ATOM    584  CD2 LEU R  75     -74.711 -17.814 -79.850  1.00 71.02           C
ATOM    585  C   LEU R  75     -76.755 -15.887 -75.725  1.00 71.02           C
ATOM    586  O   LEU R  75     -76.065 -15.631 -74.739  1.00 71.02           O
ATOM    587  N   ALA R  76     -77.955 -16.491 -75.626  1.00 19.45           N
ATOM    588  CA  ALA R  76     -78.481 -16.901 -74.357  1.00 19.45           C
ATOM    589  CB  ALA R  76     -79.999 -17.145 -74.362  1.00 19.45           C
ATOM    590  C   ALA R  76     -77.819 -18.192 -73.986  1.00 19.45           C
ATOM    591  O   ALA R  76     -77.268 -18.886 -74.838  1.00 19.45           O
ATOM    592  N   GLY R  77     -77.835 -18.538 -72.683  1.00 17.06           N
ATOM    593  CA  GLY R  77     -77.219 -19.763 -72.259  1.00 17.06           C
ATOM    594  C   GLY R  77     -78.064 -20.906 -72.713  1.00 17.06           C
ATOM    595  O   GLY R  77     -79.289 -20.806 -72.783  1.00 17.06           O
ATOM    596  N   ASP R  78     -77.392 -22.018 -73.084  1.00 39.97           N
ATOM    597  CA  ASP R  78     -78.045 -23.255 -73.408  1.00 39.97           C
ATOM    598  CB  ASP R  78     -77.405 -24.009 -74.590  1.00 39.97           C
ATOM    599  CG  ASP R  78     -78.373 -25.097 -75.043  1.00 39.97           C
ATOM    600  OD1 ASP R  78     -79.602 -24.822 -75.063  1.00 39.97           O
ATOM    601  OD2 ASP R  78     -77.897 -26.225 -75.343  1.00 39.97           O
ATOM    602  C   ASP R  78     -77.889 -24.110 -72.191  1.00 39.97           C
ATOM    603  O   ASP R  78     -77.350 -23.657 -71.183  1.00 39.97           O
ATOM    604  N   VAL R  79     -78.362 -25.371 -72.234  1.00 27.27           N
ATOM    605  CA  VAL R  79     -78.189 -26.211 -71.086  1.00 27.27           C
ATOM    606  CB  VAL R  79     -79.146 -27.364 -71.044  1.00 27.27           C
ATOM    607  CG1 VAL R  79     -78.792 -28.238 -69.830  1.00 27.27           C
ATOM    608  CG2 VAL R  79     -80.580 -26.813 -71.021  1.00 27.27           C
ATOM    609  C   VAL R  79     -76.805 -26.769 -71.139  1.00 27.27           C
ATOM    610  O   VAL R  79     -76.404 -27.367 -72.138  1.00 27.27           O
ATOM    611  N   ILE R  80     -76.023 -26.547 -70.065  1.00 25.17           N
ATOM    612  CA  ILE R  80     -74.692 -27.077 -70.012  1.00 25.17           C
ATOM    613  CB  ILE R  80     -73.891 -26.554 -68.856  1.00 25.17           C
ATOM    614  CG2 ILE R  80     -72.578 -27.354 -68.789  1.00 25.17           C
ATOM    615  CG1 ILE R  80     -73.681 -25.036 -68.994  1.00 25.17           C
ATOM    616  CD1 ILE R  80     -73.131 -24.379 -67.729  1.00 25.17           C
ATOM    617  C   ILE R  80     -74.771 -28.564 -69.875  1.00 25.17           C
ATOM    618  O   ILE R  80     -74.095 -29.296 -70.599  1.00 25.17           O
ATOM    619  N   GLY R  81     -75.623 -29.055 -68.951  1.00 12.72           N
ATOM    620  CA  GLY R  81     -75.713 -30.469 -68.727  1.00 12.72           C
ATOM    621  C   GLY R  81     -76.779 -30.709 -67.701  1.00 12.72           C
ATOM    622  O   GLY R  81     -77.584 -29.826 -67.408  1.00 12.72           O
ATOM    623  N   THR R  82     -76.798 -31.927 -67.117  1.00 24.97           N
ATOM    624  CA  THR R  82     -77.801 -32.274 -66.149  1.00 24.97           C
ATOM    625  CB  THR R  82     -78.160 -33.735 -66.153  1.00 24.97           C
ATOM    626  OG1 THR R  82     -78.639 -34.120 -67.431  1.00 24.97           O
ATOM    627  CG2 THR R  82     -79.236 -33.988 -65.083  1.00 24.97           C
ATOM    628  C   THR R  82     -77.247 -31.966 -64.797  1.00 24.97           C
ATOM    629  O   THR R  82     -76.110 -32.315 -64.481  1.00 24.97           O
ATOM    630  N   ARG R  83     -78.052 -31.288 -63.959  1.00 58.25           N
ATOM    631  CA  ARG R  83     -77.597 -30.907 -62.657  1.00 58.25           C
ATOM    632  CB  ARG R  83     -77.946 -29.450 -62.314  1.00 58.25           C
ATOM    633  CG  ARG R  83     -77.312 -28.935 -61.021  1.00 58.25           C
ATOM    634  CD  ARG R  83     -75.801 -28.732 -61.135  1.00 58.25           C
ATOM    635  NE  ARG R  83     -75.330 -28.169 -59.840  1.00 58.25           N
ATOM    636  CZ  ARG R  83     -75.293 -26.818 -59.655  1.00 58.25           C
ATOM    637  NH1 ARG R  83     -75.622 -25.970 -60.675  1.00 58.25           N
ATOM    638  NH2 ARG R  83     -74.944 -26.312 -58.437  1.00 58.25           N
ATOM    639  C   ARG R  83     -78.288 -31.779 -61.653  1.00 58.25           C
ATOM    640  O   ARG R  83     -79.502 -31.966 -61.711  1.00 58.25           O
ATOM    641  N   THR R  84     -77.517 -32.365 -60.712  1.00 24.48           N
ATOM    642  CA  THR R  84     -78.108 -33.177 -59.687  1.00 24.48           C
ATOM    643  CB  THR R  84     -77.790 -34.636 -59.824  1.00 24.48           C
ATOM    644  OG1 THR R  84     -78.242 -35.120 -61.080  1.00 24.48           O
ATOM    645  CG2 THR R  84     -78.482 -35.404 -58.684  1.00 24.48           C
ATOM    646  C   THR R  84     -77.549 -32.709 -58.380  1.00 24.48           C
ATOM    647  O   THR R  84     -76.339 -32.536 -58.240  1.00 24.48           O
ATOM    648  N   GLU R  85     -78.418 -32.499 -57.369  1.00 65.15           N
ATOM    649  CA  GLU R  85     -77.923 -31.991 -56.122  1.00 65.15           C
ATOM    650  CB  GLU R  85     -78.544 -30.644 -55.722  1.00 65.15           C
ATOM    651  CG  GLU R  85     -78.096 -29.500 -56.635  1.00 65.15           C
ATOM    652  CD  GLU R  85     -76.607 -29.288 -56.405  1.00 65.15           C
ATOM    653  OE1 GLU R  85     -76.109 -29.698 -55.322  1.00 65.15           O
ATOM    654  OE2 GLU R  85     -75.944 -28.712 -57.307  1.00 65.15           O
ATOM    655  C   GLU R  85     -78.216 -32.987 -55.043  1.00 65.15           C
ATOM    656  O   GLU R  85     -79.174 -33.755 -55.125  1.00 65.15           O
ATOM    657  N   PHE R  86     -77.376 -32.984 -53.985  1.00 55.54           N
ATOM    658  CA  PHE R  86     -77.452 -33.937 -52.913  1.00 55.54           C
ATOM    659  CB  PHE R  86     -76.173 -34.066 -52.066  1.00 55.54           C
ATOM    660  CG  PHE R  86     -75.099 -34.609 -52.939  1.00 55.54           C
ATOM    661  CD1 PHE R  86     -75.203 -35.880 -53.454  1.00 55.54           C
ATOM    662  CD2 PHE R  86     -73.977 -33.865 -53.217  1.00 55.54           C
ATOM    663  CE1 PHE R  86     -74.211 -36.392 -54.256  1.00 55.54           C
ATOM    664  CE2 PHE R  86     -72.982 -34.373 -54.016  1.00 55.54           C
ATOM    665  CZ  PHE R  86     -73.098 -35.637 -54.539  1.00 55.54           C
ATOM    666  C   PHE R  86     -78.557 -33.600 -51.958  1.00 55.54           C
ATOM    667  O   PHE R  86     -79.100 -32.499 -51.942  1.00 55.54           O
ATOM    668  N   GLU R  87     -78.939 -34.624 -51.168  1.00 54.16           N
ATOM    669  CA  GLU R  87     -79.974 -34.608 -50.173  1.00 54.16           C
ATOM    670  CB  GLU R  87     -80.379 -36.012 -49.688  1.00 54.16           C
ATOM    671  CG  GLU R  87     -79.281 -36.720 -48.890  1.00 54.16           C
ATOM    672  CD  GLU R  87     -79.908 -37.897 -48.156  1.00 54.16           C
ATOM    673  OE1 GLU R  87     -81.094 -38.212 -48.443  1.00 54.16           O
ATOM    674  OE2 GLU R  87     -79.210 -38.495 -47.292  1.00 54.16           O
ATOM    675  C   GLU R  87     -79.586 -33.845 -48.933  1.00 54.16           C
ATOM    676  O   GLU R  87     -80.455 -33.375 -48.201  1.00 54.16           O
ATOM    677  N   ASP R  88     -78.274 -33.720 -48.649  1.00 44.33           N
ATOM    678  CA  ASP R  88     -77.780 -33.253 -47.373  1.00 44.33           C
ATOM    679  CB  ASP R  88     -76.244 -33.274 -47.272  1.00 44.33           C
ATOM    680  CG  ASP R  88     -75.777 -34.708 -47.434  1.00 44.33           C
ATOM    681  OD1 ASP R  88     -76.628 -35.564 -47.791  1.00 44.33           O
ATOM    682  OD2 ASP R  88     -74.565 -34.969 -47.208  1.00 44.33           O
ATOM    683  C   ASP R  88     -78.175 -31.843 -47.065  1.00 44.33           C
ATOM    684  O   ASP R  88     -78.692 -31.107 -47.905  1.00 44.33           O
ATOM    685  N   VAL R  89     -77.934 -31.460 -45.790  1.00 31.46           N
ATOM    686  CA  VAL R  89     -78.288 -30.170 -45.269  1.00 31.46           C
ATOM    687  CB  VAL R  89     -78.980 -30.262 -43.944  1.00 31.46           C
ATOM    688  CG1 VAL R  89     -79.296 -28.839 -43.462  1.00 31.46           C
ATOM    689  CG2 VAL R  89     -80.213 -31.168 -44.101  1.00 31.46           C
ATOM    690  C   VAL R  89     -77.047 -29.356 -45.063  1.00 31.46           C
ATOM    691  O   VAL R  89     -76.151 -29.734 -44.308  1.00 31.46           O
ATOM    692  N   LYS R  90     -76.988 -28.183 -45.728  1.00105.78           N
ATOM    693  CA  LYS R  90     -75.877 -27.274 -45.645  1.00105.78           C
ATOM    694  CB  LYS R  90     -75.811 -26.293 -46.827  1.00105.78           C
ATOM    695  CG  LYS R  90     -75.773 -26.989 -48.187  1.00105.78           C
ATOM    696  CD  LYS R  90     -74.604 -27.960 -48.362  1.00105.78           C
ATOM    697  CE  LYS R  90     -74.709 -28.815 -49.625  1.00105.78           C
ATOM    698  NZ  LYS R  90     -74.392 -27.999 -50.819  1.00105.78           N
ATOM    699  C   LYS R  90     -76.025 -26.463 -44.392  1.00105.78           C
ATOM    700  O   LYS R  90     -77.112 -26.352 -43.829  1.00105.78           O
ATOM    701  N   SER R  91     -74.901 -25.886 -43.930  1.00 41.56           N
ATOM    702  CA  SER R  91     -74.792 -25.130 -42.711  1.00 41.56           C
ATOM    703  CB  SER R  91     -73.327 -24.899 -42.303  1.00 41.56           C
ATOM    704  OG  SER R  91     -73.271 -24.147 -41.102  1.00 41.56           O
ATOM    705  C   SER R  91     -75.437 -23.773 -42.819  1.00 41.56           C
ATOM    706  O   SER R  91     -75.495 -23.055 -41.823  1.00 41.56           O
ATOM    707  N   THR R  92     -75.919 -23.361 -44.014  1.00 38.44           N
ATOM    708  CA  THR R  92     -76.513 -22.050 -44.130  1.00 38.44           C
ATOM    709  CB  THR R  92     -76.473 -21.503 -45.526  1.00 38.44           C
ATOM    710  OG1 THR R  92     -77.201 -22.351 -46.402  1.00 38.44           O
ATOM    711  CG2 THR R  92     -75.005 -21.413 -45.977  1.00 38.44           C
ATOM    712  C   THR R  92     -77.960 -22.155 -43.731  1.00 38.44           C
ATOM    713  O   THR R  92     -78.703 -22.994 -44.239  1.00 38.44           O
ATOM    714  N   PRO R  93     -78.362 -21.332 -42.793  1.00 69.91           N
ATOM    715  CA  PRO R  93     -79.695 -21.339 -42.242  1.00 69.91           C
ATOM    716  CD  PRO R  93     -77.423 -20.604 -41.958  1.00 69.91           C
ATOM    717  CB  PRO R  93     -79.624 -20.513 -40.955  1.00 69.91           C
ATOM    718  CG  PRO R  93     -78.315 -19.711 -41.081  1.00 69.91           C
ATOM    719  C   PRO R  93     -80.838 -20.934 -43.127  1.00 69.91           C
ATOM    720  O   PRO R  93     -81.923 -21.492 -42.965  1.00 69.91           O
ATOM    721  N   PHE R  94     -80.649 -19.972 -44.047  1.00 38.14           N
ATOM    722  CA  PHE R  94     -81.760 -19.503 -44.831  1.00 38.14           C
ATOM    723  CB  PHE R  94     -81.383 -18.317 -45.736  1.00 38.14           C
ATOM    724  CG  PHE R  94     -81.146 -17.133 -44.863  1.00 38.14           C
ATOM    725  CD1 PHE R  94     -79.985 -17.012 -44.135  1.00 38.14           C
ATOM    726  CD2 PHE R  94     -82.085 -16.132 -44.787  1.00 38.14           C
ATOM    727  CE1 PHE R  94     -79.767 -15.917 -43.334  1.00 38.14           C
ATOM    728  CE2 PHE R  94     -81.875 -15.031 -43.990  1.00 38.14           C
ATOM    729  CZ  PHE R  94     -80.716 -14.924 -43.260  1.00 38.14           C
ATOM    730  C   PHE R  94     -82.274 -20.600 -45.710  1.00 38.14           C
ATOM    731  O   PHE R  94     -83.483 -20.830 -45.759  1.00 38.14           O
ATOM    732  N   GLN R  95     -81.375 -21.285 -46.452  1.00 53.09           N
ATOM    733  CA  GLN R  95     -81.817 -22.375 -47.279  1.00 53.09           C
ATOM    734  CB  GLN R  95     -81.917 -22.033 -48.776  1.00 53.09           C
ATOM    735  CG  GLN R  95     -82.468 -23.191 -49.613  1.00 53.09           C
ATOM    736  CD  GLN R  95     -82.672 -22.705 -51.043  1.00 53.09           C
ATOM    737  OE1 GLN R  95     -83.444 -21.782 -51.298  1.00 53.09           O
ATOM    738  NE2 GLN R  95     -81.957 -23.345 -52.005  1.00 53.09           N
ATOM    739  C   GLN R  95     -80.831 -23.499 -47.115  1.00 53.09           C
ATOM    740  O   GLN R  95     -79.801 -23.543 -47.787  1.00 53.09           O
ATOM    741  N   PRO R  96     -81.112 -24.384 -46.192  1.00 71.73           N
ATOM    742  CA  PRO R  96     -80.218 -25.488 -45.930  1.00 71.73           C
ATOM    743  CD  PRO R  96     -81.803 -23.962 -44.983  1.00 71.73           C
ATOM    744  CB  PRO R  96     -80.606 -26.027 -44.557  1.00 71.73           C
ATOM    745  CG  PRO R  96     -81.211 -24.807 -43.844  1.00 71.73           C
ATOM    746  C   PRO R  96     -80.063 -26.581 -46.957  1.00 71.73           C
ATOM    747  O   PRO R  96     -78.931 -26.964 -47.243  1.00 71.73           O
ATOM    748  N   TYR R  97     -81.179 -27.102 -47.513  1.00 57.04           N
ATOM    749  CA  TYR R  97     -81.163 -28.259 -48.379  1.00 57.04           C
ATOM    750  CB  TYR R  97     -82.556 -28.879 -48.596  1.00 57.04           C
ATOM    751  CG  TYR R  97     -82.932 -29.588 -47.344  1.00 57.04           C
ATOM    752  CD1 TYR R  97     -83.550 -28.927 -46.307  1.00 57.04           C
ATOM    753  CD2 TYR R  97     -82.655 -30.929 -47.212  1.00 57.04           C
ATOM    754  CE1 TYR R  97     -83.889 -29.600 -45.156  1.00 57.04           C
ATOM    755  CE2 TYR R  97     -82.990 -31.606 -46.065  1.00 57.04           C
ATOM    756  CZ  TYR R  97     -83.610 -30.941 -45.034  1.00 57.04           C
ATOM    757  OH  TYR R  97     -83.954 -31.635 -43.855  1.00 57.04           O
ATOM    758  C   TYR R  97     -80.567 -28.050 -49.741  1.00 57.04           C
ATOM    759  O   TYR R  97     -79.808 -28.903 -50.198  1.00 57.04           O
ATOM    760  N   THR R  98     -80.907 -26.925 -50.406  1.00 65.46           N
ATOM    761  CA  THR R  98     -80.569 -26.550 -51.761  1.00 65.46           C
ATOM    762  CB  THR R  98     -79.097 -26.603 -52.134  1.00 65.46           C
ATOM    763  OG1 THR R  98     -78.618 -27.933 -52.243  1.00 65.46           O
ATOM    764  CG2 THR R  98     -78.292 -25.834 -51.070  1.00 65.46           C
ATOM    765  C   THR R  98     -81.343 -27.390 -52.740  1.00 65.46           C
ATOM    766  O   THR R  98     -81.115 -27.305 -53.946  1.00 65.46           O
ATOM    767  N   GLU R  99     -82.305 -28.205 -52.252  1.00 47.82           N
ATOM    768  CA  GLU R  99     -83.174 -28.959 -53.115  1.00 47.82           C
ATOM    769  CB  GLU R  99     -82.669 -30.393 -53.356  1.00 47.82           C
ATOM    770  CG  GLU R  99     -83.339 -31.092 -54.534  1.00 47.82           C
ATOM    771  CD  GLU R  99     -82.718 -32.475 -54.680  1.00 47.82           C
ATOM    772  OE1 GLU R  99     -82.024 -32.919 -53.728  1.00 47.82           O
ATOM    773  OE2 GLU R  99     -82.930 -33.111 -55.748  1.00 47.82           O
ATOM    774  C   GLU R  99     -84.475 -29.039 -52.364  1.00 47.82           C
ATOM    775  O   GLU R  99     -84.531 -29.599 -51.271  1.00 47.82           O
ATOM    776  N   VAL R 100     -85.549 -28.432 -52.908  1.00 41.58           N
ATOM    777  CA  VAL R 100     -86.831 -28.407 -52.249  1.00 41.58           C
ATOM    778  CB  VAL R 100     -87.771 -27.404 -52.849  1.00 41.58           C
ATOM    779  CG1 VAL R 100     -89.107 -27.481 -52.092  1.00 41.58           C
ATOM    780  CG2 VAL R 100     -87.106 -26.018 -52.792  1.00 41.58           C
ATOM    781  C   VAL R 100     -87.512 -29.753 -52.272  1.00 41.58           C
ATOM    782  O   VAL R 100     -88.149 -30.168 -51.304  1.00 41.58           O
ATOM    783  N   PHE R 101     -87.375 -30.460 -53.403  1.00 96.23           N
ATOM    784  CA  PHE R 101     -88.017 -31.691 -53.791  1.00 96.23           C
ATOM    785  CB  PHE R 101     -88.092 -31.905 -55.307  1.00 96.23           C
ATOM    786  CG  PHE R 101     -89.238 -31.055 -55.726  1.00 96.23           C
ATOM    787  CD1 PHE R 101     -89.065 -29.719 -55.995  1.00 96.23           C
ATOM    788  CD2 PHE R 101     -90.494 -31.604 -55.824  1.00 96.23           C
ATOM    789  CE1 PHE R 101     -90.134 -28.941 -56.372  1.00 96.23           C
ATOM    790  CE2 PHE R 101     -91.567 -30.832 -56.201  1.00 96.23           C
ATOM    791  CZ  PHE R 101     -91.388 -29.498 -56.477  1.00 96.23           C
ATOM    792  C   PHE R 101     -87.532 -32.946 -53.144  1.00 96.23           C
ATOM    793  O   PHE R 101     -87.983 -34.016 -53.543  1.00 96.23           O
ATOM    794  N   GLY R 102     -86.497 -32.913 -52.290  1.00 25.02           N
ATOM    795  CA  GLY R 102     -86.050 -34.161 -51.722  1.00 25.02           C
ATOM    796  C   GLY R 102     -87.091 -34.771 -50.833  1.00 25.02           C
ATOM    797  O   GLY R 102     -87.958 -34.094 -50.282  1.00 25.02           O
ATOM    798  N   LEU R 103     -87.030 -36.114 -50.706  1.00 31.42           N
ATOM    799  CA  LEU R 103     -87.905 -36.879 -49.864  1.00 31.42           C
ATOM    800  CB  LEU R 103     -87.747 -38.396 -50.067  1.00 31.42           C
ATOM    801  CG  LEU R 103     -88.187 -38.869 -51.466  1.00 31.42           C
ATOM    802  CD1 LEU R 103     -88.021 -40.390 -51.616  1.00 31.42           C
ATOM    803  CD2 LEU R 103     -89.615 -38.393 -51.788  1.00 31.42           C
ATOM    804  C   LEU R 103     -87.588 -36.583 -48.428  1.00 31.42           C
ATOM    805  O   LEU R 103     -88.484 -36.523 -47.587  1.00 31.42           O
ATOM    806  N   GLN R 104     -86.288 -36.412 -48.108  1.00 28.39           N
ATOM    807  CA  GLN R 104     -85.886 -36.183 -46.749  1.00 28.39           C
ATOM    808  CB  GLN R 104     -84.362 -36.151 -46.556  1.00 28.39           C
ATOM    809  CG  GLN R 104     -83.955 -35.946 -45.093  1.00 28.39           C
ATOM    810  CD  GLN R 104     -84.430 -37.159 -44.300  1.00 28.39           C
ATOM    811  OE1 GLN R 104     -85.209 -37.034 -43.357  1.00 28.39           O
ATOM    812  NE2 GLN R 104     -83.946 -38.368 -44.694  1.00 28.39           N
ATOM    813  C   GLN R 104     -86.434 -34.875 -46.272  1.00 28.39           C
ATOM    814  O   GLN R 104     -86.848 -34.761 -45.122  1.00 28.39           O
ATOM    815  N   ARG R 105     -86.414 -33.838 -47.131  1.00 94.91           N
ATOM    816  CA  ARG R 105     -86.940 -32.552 -46.770  1.00 94.91           C
ATOM    817  CB  ARG R 105     -86.652 -31.470 -47.823  1.00 94.91           C
ATOM    818  CG  ARG R 105     -86.906 -30.054 -47.306  1.00 94.91           C
ATOM    819  CD  ARG R 105     -86.671 -28.968 -48.356  1.00 94.91           C
ATOM    820  NE  ARG R 105     -88.002 -28.601 -48.906  1.00 94.91           N
ATOM    821  CZ  ARG R 105     -88.741 -27.624 -48.303  1.00 94.91           C
ATOM    822  NH1 ARG R 105     -88.229 -26.941 -47.237  1.00 94.91           N
ATOM    823  NH2 ARG R 105     -89.989 -27.330 -48.768  1.00 94.91           N
ATOM    824  C   ARG R 105     -88.432 -32.653 -46.611  1.00 94.91           C
ATOM    825  O   ARG R 105     -89.007 -32.080 -45.687  1.00 94.91           O
ATOM    826  N   PHE R 106     -89.098 -33.403 -47.515  1.00 47.79           N
ATOM    827  CA  PHE R 106     -90.528 -33.546 -47.476  1.00 47.79           C
ATOM    828  CB  PHE R 106     -91.149 -34.317 -48.660  1.00 47.79           C
ATOM    829  CG  PHE R 106     -91.244 -33.397 -49.834  1.00 47.79           C
ATOM    830  CD1 PHE R 106     -92.070 -32.297 -49.788  1.00 47.79           C
ATOM    831  CD2 PHE R 106     -90.557 -33.644 -51.000  1.00 47.79           C
ATOM    832  CE1 PHE R 106     -92.179 -31.446 -50.863  1.00 47.79           C
ATOM    833  CE2 PHE R 106     -90.660 -32.800 -52.080  1.00 47.79           C
ATOM    834  CZ  PHE R 106     -91.470 -31.692 -52.014  1.00 47.79           C
ATOM    835  C   PHE R 106     -90.919 -34.239 -46.209  1.00 47.79           C
ATOM    836  O   PHE R 106     -91.952 -33.922 -45.625  1.00 47.79           O
ATOM    837  N   ARG R 107     -90.123 -35.228 -45.757  1.00 74.05           N
ATOM    838  CA  ARG R 107     -90.459 -35.898 -44.538  1.00 74.05           C
ATOM    839  CB  ARG R 107     -89.460 -36.989 -44.122  1.00 74.05           C
ATOM    840  CG  ARG R 107     -89.612 -38.294 -44.893  1.00 74.05           C
ATOM    841  CD  ARG R 107     -91.043 -38.840 -44.891  1.00 74.05           C
ATOM    842  NE  ARG R 107     -91.480 -39.033 -43.481  1.00 74.05           N
ATOM    843  CZ  ARG R 107     -92.402 -39.996 -43.188  1.00 74.05           C
ATOM    844  NH1 ARG R 107     -92.812 -40.874 -44.148  1.00 74.05           N
ATOM    845  NH2 ARG R 107     -92.917 -40.085 -41.929  1.00 74.05           N
ATOM    846  C   ARG R 107     -90.452 -34.906 -43.420  1.00 74.05           C
ATOM    847  O   ARG R 107     -91.348 -34.913 -42.576  1.00 74.05           O
ATOM    848  N   GLU R 108     -89.441 -34.017 -43.389  1.00 20.21           N
ATOM    849  CA  GLU R 108     -89.331 -33.071 -42.319  1.00 20.21           C
ATOM    850  CB  GLU R 108     -88.105 -32.147 -42.451  1.00 20.21           C
ATOM    851  CG  GLU R 108     -87.973 -31.150 -41.295  1.00 20.21           C
ATOM    852  CD  GLU R 108     -86.642 -30.416 -41.418  1.00 20.21           C
ATOM    853  OE1 GLU R 108     -85.860 -30.742 -42.350  1.00 20.21           O
ATOM    854  OE2 GLU R 108     -86.392 -29.518 -40.571  1.00 20.21           O
ATOM    855  C   GLU R 108     -90.547 -32.200 -42.318  1.00 20.21           C
ATOM    856  O   GLU R 108     -91.129 -31.931 -41.268  1.00 20.21           O
ATOM    857  N   CYS R 109     -90.974 -31.741 -43.507  1.00 19.18           N
ATOM    858  CA  CYS R 109     -92.112 -30.870 -43.591  1.00 19.18           C
ATOM    859  CB  CYS R 109     -92.405 -30.412 -45.029  1.00 19.18           C
ATOM    860  SG  CYS R 109     -91.087 -29.361 -45.712  1.00 19.18           S
ATOM    861  C   CYS R 109     -93.326 -31.591 -43.103  1.00 19.18           C
ATOM    862  O   CYS R 109     -94.092 -31.055 -42.306  1.00 19.18           O
ATOM    863  N   GLU R 110     -93.516 -32.848 -43.545  1.00 28.40           N
ATOM    864  CA  GLU R 110     -94.713 -33.573 -43.223  1.00 28.40           C
ATOM    865  CB  GLU R 110     -94.716 -34.991 -43.822  1.00 28.40           C
ATOM    866  CG  GLU R 110     -95.978 -35.795 -43.496  1.00 28.40           C
ATOM    867  CD  GLU R 110     -95.780 -37.226 -43.981  1.00 28.40           C
ATOM    868  OE1 GLU R 110     -94.607 -37.615 -44.224  1.00 28.40           O
ATOM    869  OE2 GLU R 110     -96.802 -37.950 -44.109  1.00 28.40           O
ATOM    870  C   GLU R 110     -94.825 -33.752 -41.741  1.00 28.40           C
ATOM    871  O   GLU R 110     -95.882 -33.537 -41.153  1.00 28.40           O
ATOM    872  N   LEU R 111     -93.720 -34.171 -41.105  1.00 41.93           N
ATOM    873  CA  LEU R 111     -93.697 -34.452 -39.700  1.00 41.93           C
ATOM    874  CB  LEU R 111     -92.393 -35.171 -39.315  1.00 41.93           C
ATOM    875  CG  LEU R 111     -92.352 -35.672 -37.867  1.00 41.93           C
ATOM    876  CD1 LEU R 111     -93.524 -36.628 -37.588  1.00 41.93           C
ATOM    877  CD2 LEU R 111     -90.992 -36.320 -37.556  1.00 41.93           C
ATOM    878  C   LEU R 111     -93.843 -33.192 -38.894  1.00 41.93           C
ATOM    879  O   LEU R 111     -94.524 -33.187 -37.870  1.00 41.93           O
ATOM    880  N   ILE R 112     -93.193 -32.089 -39.313  1.00 66.49           N
ATOM    881  CA  ILE R 112     -93.290 -30.873 -38.557  1.00 66.49           C
ATOM    882  CB  ILE R 112     -92.341 -29.804 -39.035  1.00 66.49           C
ATOM    883  CG2 ILE R 112     -92.872 -29.170 -40.329  1.00 66.49           C
ATOM    884  CG1 ILE R 112     -92.107 -28.794 -37.907  1.00 66.49           C
ATOM    885  CD1 ILE R 112     -91.359 -29.400 -36.721  1.00 66.49           C
ATOM    886  C   ILE R 112     -94.711 -30.391 -38.622  1.00 66.49           C
ATOM    887  O   ILE R 112     -95.280 -29.978 -37.611  1.00 66.49           O
ATOM    888  N   HIS R 113     -95.331 -30.454 -39.817  1.00 28.54           N
ATOM    889  CA  HIS R 113     -96.689 -30.016 -39.984  1.00 28.54           C
ATOM    890  ND1 HIS R 113     -95.895 -29.528 -43.509  1.00 28.54           N
ATOM    891  CG  HIS R 113     -96.613 -29.163 -42.393  1.00 28.54           C
ATOM    892  CB  HIS R 113     -97.225 -30.131 -41.424  1.00 28.54           C
ATOM    893  NE2 HIS R 113     -95.932 -27.307 -43.482  1.00 28.54           N
ATOM    894  CD2 HIS R 113     -96.626 -27.802 -42.393  1.00 28.54           C
ATOM    895  CE1 HIS R 113     -95.510 -28.381 -44.123  1.00 28.54           C
ATOM    896  C   HIS R 113     -97.562 -30.886 -39.139  1.00 28.54           C
ATOM    897  O   HIS R 113     -98.519 -30.416 -38.522  1.00 28.54           O
ATOM    898  N   GLY R 114     -97.265 -32.197 -39.109  1.00 11.23           N
ATOM    899  CA  GLY R 114     -98.067 -33.116 -38.356  1.00 11.23           C
ATOM    900  C   GLY R 114     -97.975 -32.807 -36.893  1.00 11.23           C
ATOM    901  O   GLY R 114     -98.975 -32.855 -36.181  1.00 11.23           O
ATOM    902  N   ARG R 115     -96.759 -32.499 -36.405  1.00 72.23           N
ATOM    903  CA  ARG R 115     -96.555 -32.231 -35.010  1.00 72.23           C
ATOM    904  CB  ARG R 115     -95.072 -32.013 -34.655  1.00 72.23           C
ATOM    905  CG  ARG R 115     -94.215 -33.284 -34.675  1.00 72.23           C
ATOM    906  CD  ARG R 115     -92.824 -33.065 -34.072  1.00 72.23           C
ATOM    907  NE  ARG R 115     -92.174 -34.391 -33.867  1.00 72.23           N
ATOM    908  CZ  ARG R 115     -91.168 -34.823 -34.683  1.00 72.23           C
ATOM    909  NH1 ARG R 115     -90.783 -34.089 -35.765  1.00 72.23           N
ATOM    910  NH2 ARG R 115     -90.517 -35.985 -34.396  1.00 72.23           N
ATOM    911  C   ARG R 115     -97.299 -30.992 -34.625  1.00 72.23           C
ATOM    912  O   ARG R 115     -97.882 -30.926 -33.546  1.00 72.23           O
ATOM    913  N   TRP R 116     -97.287 -29.954 -35.481  1.00 40.42           N
ATOM    914  CA  TRP R 116     -97.982 -28.741 -35.148  1.00 40.42           C
ATOM    915  CB  TRP R 116     -97.855 -27.636 -36.216  1.00 40.42           C
ATOM    916  CG  TRP R 116     -96.460 -27.128 -36.509  1.00 40.42           C
ATOM    917  CD2 TRP R 116     -95.646 -26.373 -35.596  1.00 40.42           C
ATOM    918  CD1 TRP R 116     -95.728 -27.271 -37.651  1.00 40.42           C
ATOM    919  NE1 TRP R 116     -94.512 -26.645 -37.513  1.00 40.42           N
ATOM    920  CE2 TRP R 116     -94.448 -26.089 -36.252  1.00 40.42           C
ATOM    921  CE3 TRP R 116     -95.877 -25.950 -34.317  1.00 40.42           C
ATOM    922  CZ2 TRP R 116     -93.460 -25.371 -35.639  1.00 40.42           C
ATOM    923  CZ3 TRP R 116     -94.878 -25.227 -33.703  1.00 40.42           C
ATOM    924  CH2 TRP R 116     -93.694 -24.941 -34.351  1.00 40.42           C
ATOM    925  C   TRP R 116     -99.447 -29.063 -35.086  1.00 40.42           C
ATOM    926  O   TRP R 116    -100.155 -28.630 -34.178  1.00 40.42           O
ATOM    927  N   ALA R 117     -99.929 -29.839 -36.076  1.00 22.29           N
ATOM    928  CA  ALA R 117    -101.313 -30.192 -36.243  1.00 22.29           C
ATOM    929  CB  ALA R 117    -101.556 -31.005 -37.524  1.00 22.29           C
ATOM    930  C   ALA R 117    -101.807 -31.010 -35.092  1.00 22.29           C
ATOM    931  O   ALA R 117    -102.959 -30.865 -34.683  1.00 22.29           O
ATOM    932  N   MET R 118    -100.971 -31.922 -34.561  1.00 21.75           N
ATOM    933  CA  MET R 118    -101.384 -32.731 -33.449  1.00 21.75           C
ATOM    934  CB  MET R 118    -100.323 -33.761 -33.039  1.00 21.75           C
ATOM    935  CG  MET R 118    -100.167 -34.880 -34.070  1.00 21.75           C
ATOM    936  SD  MET R 118     -98.839 -36.068 -33.714  1.00 21.75           S
ATOM    937  CE  MET R 118     -97.555 -35.119 -34.578  1.00 21.75           C
ATOM    938  C   MET R 118    -101.648 -31.822 -32.294  1.00 21.75           C
ATOM    939  O   MET R 118    -102.596 -32.019 -31.536  1.00 21.75           O
ATOM    940  N   LEU R 119    -100.794 -30.803 -32.113  1.00 67.52           N
ATOM    941  CA  LEU R 119    -101.029 -29.843 -31.079  1.00 67.52           C
ATOM    942  CB  LEU R 119     -99.887 -28.824 -30.924  1.00 67.52           C
ATOM    943  CG  LEU R 119     -98.640 -29.370 -30.204  1.00 67.52           C
ATOM    944  CD1 LEU R 119     -98.896 -29.523 -28.700  1.00 67.52           C
ATOM    945  CD2 LEU R 119     -98.143 -30.679 -30.831  1.00 67.52           C
ATOM    946  C   LEU R 119    -102.271 -29.071 -31.417  1.00 67.52           C
ATOM    947  O   LEU R 119    -103.094 -28.797 -30.545  1.00 67.52           O
ATOM    948  N   ALA R 120    -102.435 -28.705 -32.706  1.00 25.70           N
ATOM    949  CA  ALA R 120    -103.526 -27.873 -33.134  1.00 25.70           C
ATOM    950  CB  ALA R 120    -103.437 -27.502 -34.624  1.00 25.70           C
ATOM    951  C   ALA R 120    -104.855 -28.542 -32.928  1.00 25.70           C
ATOM    952  O   ALA R 120    -105.792 -27.923 -32.428  1.00 25.70           O
ATOM    953  N   THR R 121    -104.984 -29.824 -33.319  1.00 19.61           N
ATOM    954  CA  THR R 121    -106.241 -30.508 -33.198  1.00 19.61           C
ATOM    955  CB  THR R 121    -106.229 -31.862 -33.847  1.00 19.61           C
ATOM    956  OG1 THR R 121    -105.258 -32.698 -33.239  1.00 19.61           O
ATOM    957  CG2 THR R 121    -105.916 -31.677 -35.341  1.00 19.61           C
ATOM    958  C   THR R 121    -106.572 -30.689 -31.752  1.00 19.61           C
ATOM    959  O   THR R 121    -107.715 -30.506 -31.338  1.00 19.61           O
ATOM    960  N   LEU R 122    -105.571 -31.067 -30.941  1.00 21.98           N
ATOM    961  CA  LEU R 122    -105.799 -31.264 -29.541  1.00 21.98           C
ATOM    962  CB  LEU R 122    -104.545 -31.757 -28.792  1.00 21.98           C
ATOM    963  CG  LEU R 122    -104.776 -31.981 -27.284  1.00 21.98           C
ATOM    964  CD1 LEU R 122    -105.766 -33.133 -27.050  1.00 21.98           C
ATOM    965  CD2 LEU R 122    -103.449 -32.167 -26.521  1.00 21.98           C
ATOM    966  C   LEU R 122    -106.164 -29.932 -28.978  1.00 21.98           C
ATOM    967  O   LEU R 122    -107.029 -29.830 -28.111  1.00 21.98           O
ATOM    968  N   GLY R 123    -105.483 -28.872 -29.458  1.00 17.28           N
ATOM    969  CA  GLY R 123    -105.704 -27.539 -28.974  1.00 17.28           C
ATOM    970  C   GLY R 123    -107.085 -27.056 -29.317  1.00 17.28           C
ATOM    971  O   GLY R 123    -107.760 -26.465 -28.476  1.00 17.28           O
ATOM    972  N   ALA R 124    -107.539 -27.283 -30.565  1.00 21.43           N
ATOM    973  CA  ALA R 124    -108.809 -26.779 -31.012  1.00 21.43           C
ATOM    974  CB  ALA R 124    -109.063 -27.056 -32.505  1.00 21.43           C
ATOM    975  C   ALA R 124    -109.926 -27.408 -30.235  1.00 21.43           C
ATOM    976  O   ALA R 124    -110.878 -26.735 -29.847  1.00 21.43           O
ATOM    977  N   LEU R 125    -109.847 -28.731 -30.005  1.00 30.61           N
ATOM    978  CA  LEU R 125    -110.893 -29.433 -29.322  1.00 30.61           C
ATOM    979  CB  LEU R 125    -110.689 -30.957 -29.326  1.00 30.61           C
ATOM    980  CG  LEU R 125    -110.702 -31.570 -30.741  1.00 30.61           C
ATOM    981  CD1 LEU R 125    -110.514 -33.094 -30.687  1.00 30.61           C
ATOM    982  CD2 LEU R 125    -111.954 -31.145 -31.523  1.00 30.61           C
ATOM    983  C   LEU R 125    -110.985 -28.995 -27.888  1.00 30.61           C
ATOM    984  O   LEU R 125    -112.079 -28.802 -27.360  1.00 30.61           O
ATOM    985  N   THR R 126    -109.830 -28.821 -27.223  1.00 25.65           N
ATOM    986  CA  THR R 126    -109.795 -28.527 -25.817  1.00 25.65           C
ATOM    987  CB  THR R 126    -108.402 -28.542 -25.264  1.00 25.65           C
ATOM    988  OG1 THR R 126    -107.798 -29.803 -25.518  1.00 25.65           O
ATOM    989  CG2 THR R 126    -108.479 -28.301 -23.746  1.00 25.65           C
ATOM    990  C   THR R 126    -110.401 -27.187 -25.521  1.00 25.65           C
ATOM    991  O   THR R 126    -111.122 -27.036 -24.535  1.00 25.65           O
ATOM    992  N   VAL R 127    -110.115 -26.168 -26.357  1.00 26.08           N
ATOM    993  CA  VAL R 127    -110.605 -24.841 -26.098  1.00 26.08           C
ATOM    994  CB  VAL R 127    -110.069 -23.817 -27.067  1.00 26.08           C
ATOM    995  CG1 VAL R 127    -108.539 -23.822 -26.962  1.00 26.08           C
ATOM    996  CG2 VAL R 127    -110.587 -24.093 -28.488  1.00 26.08           C
ATOM    997  C   VAL R 127    -112.104 -24.827 -26.177  1.00 26.08           C
ATOM    998  O   VAL R 127    -112.773 -24.268 -25.313  1.00 26.08           O
ATOM    999  N   GLU R 128    -112.692 -25.462 -27.208  1.00 58.78           N
ATOM   1000  CA  GLU R 128    -114.119 -25.445 -27.353  1.00 58.78           C
ATOM   1001  CB  GLU R 128    -114.609 -26.187 -28.611  1.00 58.78           C
ATOM   1002  CG  GLU R 128    -114.408 -25.433 -29.926  1.00 58.78           C
ATOM   1003  CD  GLU R 128    -115.584 -24.480 -30.110  1.00 58.78           C
ATOM   1004  OE1 GLU R 128    -115.762 -23.581 -29.246  1.00 58.78           O
ATOM   1005  OE2 GLU R 128    -116.321 -24.642 -31.119  1.00 58.78           O
ATOM   1006  C   GLU R 128    -114.724 -26.156 -26.187  1.00 58.78           C
ATOM   1007  O   GLU R 128    -115.806 -25.798 -25.728  1.00 58.78           O
ATOM   1008  N   TRP R 129    -114.075 -27.244 -25.736  1.00 56.57           N
ATOM   1009  CA  TRP R 129    -114.599 -28.006 -24.640  1.00 56.57           C
ATOM   1010  CB  TRP R 129    -113.813 -29.319 -24.458  1.00 56.57           C
ATOM   1011  CG  TRP R 129    -114.438 -30.319 -23.519  1.00 56.57           C
ATOM   1012  CD2 TRP R 129    -114.153 -30.440 -22.116  1.00 56.57           C
ATOM   1013  CD1 TRP R 129    -115.355 -31.283 -23.810  1.00 56.57           C
ATOM   1014  NE1 TRP R 129    -115.661 -32.002 -22.681  1.00 56.57           N
ATOM   1015  CE2 TRP R 129    -114.930 -31.492 -21.629  1.00 56.57           C
ATOM   1016  CE3 TRP R 129    -113.313 -29.738 -21.302  1.00 56.57           C
ATOM   1017  CZ2 TRP R 129    -114.877 -31.858 -20.315  1.00 56.57           C
ATOM   1018  CZ3 TRP R 129    -113.271 -30.110 -19.975  1.00 56.57           C
ATOM   1019  CH2 TRP R 129    -114.035 -31.149 -19.489  1.00 56.57           C
ATOM   1020  C   TRP R 129    -114.532 -27.235 -23.344  1.00 56.57           C
ATOM   1021  O   TRP R 129    -115.557 -26.959 -22.721  1.00 56.57           O
ATOM   1022  N   LEU R 130    -113.310 -26.853 -22.908  1.00 59.13           N
ATOM   1023  CA  LEU R 130    -113.118 -26.208 -21.630  1.00 59.13           C
ATOM   1024  CB  LEU R 130    -111.629 -25.928 -21.343  1.00 59.13           C
ATOM   1025  CG  LEU R 130    -110.729 -27.161 -21.159  1.00 59.13           C
ATOM   1026  CD1 LEU R 130    -109.259 -26.744 -20.981  1.00 59.13           C
ATOM   1027  CD2 LEU R 130    -111.200 -28.026 -19.985  1.00 59.13           C
ATOM   1028  C   LEU R 130    -113.743 -24.842 -21.598  1.00 59.13           C
ATOM   1029  O   LEU R 130    -114.590 -24.553 -20.754  1.00 59.13           O
ATOM   1030  N   THR R 131    -113.287 -23.946 -22.499  1.00 44.16           N
ATOM   1031  CA  THR R 131    -113.767 -22.589 -22.496  1.00 44.16           C
ATOM   1032  CB  THR R 131    -112.828 -21.590 -23.120  1.00 44.16           C
ATOM   1033  OG1 THR R 131    -112.669 -21.836 -24.504  1.00 44.16           O
ATOM   1034  CG2 THR R 131    -111.468 -21.681 -22.416  1.00 44.16           C
ATOM   1035  C   THR R 131    -115.095 -22.439 -23.161  1.00 44.16           C
ATOM   1036  O   THR R 131    -115.964 -21.720 -22.670  1.00 44.16           O
ATOM   1037  N   GLY R 132    -115.298 -23.126 -24.302  1.00 17.69           N
ATOM   1038  CA  GLY R 132    -116.521 -22.962 -25.029  1.00 17.69           C
ATOM   1039  C   GLY R 132    -116.276 -22.030 -26.185  1.00 17.69           C
ATOM   1040  O   GLY R 132    -117.140 -21.881 -27.048  1.00 17.69           O
ATOM   1041  N   VAL R 133    -115.103 -21.361 -26.232  1.00 25.71           N
ATOM   1042  CA  VAL R 133    -114.799 -20.520 -27.359  1.00 25.71           C
ATOM   1043  CB  VAL R 133    -113.766 -19.455 -27.116  1.00 25.71           C
ATOM   1044  CG1 VAL R 133    -114.313 -18.443 -26.108  1.00 25.71           C
ATOM   1045  CG2 VAL R 133    -112.451 -20.127 -26.692  1.00 25.71           C
ATOM   1046  C   VAL R 133    -114.222 -21.394 -28.425  1.00 25.71           C
ATOM   1047  O   VAL R 133    -113.397 -22.262 -28.144  1.00 25.71           O
ATOM   1048  N   THR R 134    -114.636 -21.175 -29.687  1.00 83.09           N
ATOM   1049  CA  THR R 134    -114.126 -21.963 -30.770  1.00 83.09           C
ATOM   1050  CB  THR R 134    -115.002 -21.942 -31.994  1.00 83.09           C
ATOM   1051  OG1 THR R 134    -114.510 -22.852 -32.965  1.00 83.09           O
ATOM   1052  CG2 THR R 134    -115.046 -20.515 -32.564  1.00 83.09           C
ATOM   1053  C   THR R 134    -112.782 -21.421 -31.140  1.00 83.09           C
ATOM   1054  O   THR R 134    -112.453 -20.272 -30.848  1.00 83.09           O
ATOM   1055  N   TRP R 135    -111.965 -22.265 -31.796  1.00 42.75           N
ATOM   1056  CA  TRP R 135    -110.611 -21.936 -32.150  1.00 42.75           C
ATOM   1057  CB  TRP R 135    -109.822 -23.142 -32.691  1.00 42.75           C
ATOM   1058  CG  TRP R 135    -110.377 -23.757 -33.953  1.00 42.75           C
ATOM   1059  CD2 TRP R 135    -109.922 -23.430 -35.275  1.00 42.75           C
ATOM   1060  CD1 TRP R 135    -111.337 -24.714 -34.100  1.00 42.75           C
ATOM   1061  NE1 TRP R 135    -111.516 -25.000 -35.431  1.00 42.75           N
ATOM   1062  CE2 TRP R 135    -110.649 -24.219 -36.166  1.00 42.75           C
ATOM   1063  CE3 TRP R 135    -108.972 -22.551 -35.710  1.00 42.75           C
ATOM   1064  CZ2 TRP R 135    -110.436 -24.140 -37.512  1.00 42.75           C
ATOM   1065  CZ3 TRP R 135    -108.768 -22.467 -37.070  1.00 42.75           C
ATOM   1066  CH2 TRP R 135    -109.486 -23.245 -37.953  1.00 42.75           C
ATOM   1067  C   TRP R 135    -110.568 -20.833 -33.163  1.00 42.75           C
ATOM   1068  O   TRP R 135    -109.680 -19.986 -33.111  1.00 42.75           O
ATOM   1069  N   GLN R 136    -111.509 -20.814 -34.126  1.00 71.46           N
ATOM   1070  CA  GLN R 136    -111.464 -19.817 -35.165  1.00 71.46           C
ATOM   1071  CB  GLN R 136    -112.597 -19.956 -36.195  1.00 71.46           C
ATOM   1072  CG  GLN R 136    -112.713 -21.343 -36.819  1.00 71.46           C
ATOM   1073  CD  GLN R 136    -113.659 -22.135 -35.934  1.00 71.46           C
ATOM   1074  OE1 GLN R 136    -113.248 -23.041 -35.211  1.00 71.46           O
ATOM   1075  NE2 GLN R 136    -114.969 -21.775 -35.979  1.00 71.46           N
ATOM   1076  C   GLN R 136    -111.656 -18.459 -34.572  1.00 71.46           C
ATOM   1077  O   GLN R 136    -111.029 -17.506 -35.024  1.00 71.46           O
ATOM   1078  N   ASP R 137    -112.599 -18.339 -33.617  1.00 53.82           N
ATOM   1079  CA  ASP R 137    -112.962 -17.128 -32.922  1.00 53.82           C
ATOM   1080  CB  ASP R 137    -114.373 -17.191 -32.323  1.00 53.82           C
ATOM   1081  CG  ASP R 137    -115.343 -17.148 -33.495  1.00 53.82           C
ATOM   1082  OD1 ASP R 137    -115.015 -16.472 -34.505  1.00 53.82           O
ATOM   1083  OD2 ASP R 137    -116.418 -17.799 -33.403  1.00 53.82           O
ATOM   1084  C   ASP R 137    -112.011 -16.781 -31.814  1.00 53.82           C
ATOM   1085  O   ASP R 137    -112.019 -15.650 -31.335  1.00 53.82           O
ATOM   1086  N   ALA R 138    -111.190 -17.737 -31.346  1.00 31.48           N
ATOM   1087  CA  ALA R 138    -110.405 -17.542 -30.156  1.00 31.48           C
ATOM   1088  CB  ALA R 138    -109.527 -18.760 -29.820  1.00 31.48           C
ATOM   1089  C   ALA R 138    -109.505 -16.345 -30.251  1.00 31.48           C
ATOM   1090  O   ALA R 138    -109.383 -15.594 -29.285  1.00 31.48           O
ATOM   1091  N   GLY R 139    -108.849 -16.121 -31.403  1.00 11.19           N
ATOM   1092  CA  GLY R 139    -107.958 -15.000 -31.512  1.00 11.19           C
ATOM   1093  C   GLY R 139    -108.748 -13.743 -31.328  1.00 11.19           C
ATOM   1094  O   GLY R 139    -108.267 -12.778 -30.738  1.00 11.19           O
ATOM   1095  N   LYS R 140    -109.985 -13.716 -31.859  1.00 68.85           N
ATOM   1096  CA  LYS R 140    -110.797 -12.541 -31.787  1.00 68.85           C
ATOM   1097  CB  LYS R 140    -112.129 -12.680 -32.540  1.00 68.85           C
ATOM   1098  CG  LYS R 140    -112.979 -11.415 -32.434  1.00 68.85           C
ATOM   1099  CD  LYS R 140    -112.300 -10.178 -33.024  1.00 68.85           C
ATOM   1100  CE  LYS R 140    -113.037  -8.876 -32.710  1.00 68.85           C
ATOM   1101  NZ  LYS R 140    -112.169  -7.718 -33.014  1.00 68.85           N
ATOM   1102  C   LYS R 140    -111.112 -12.180 -30.365  1.00 68.85           C
ATOM   1103  O   LYS R 140    -111.008 -11.016 -29.986  1.00 68.85           O
ATOM   1104  N   VAL R 141    -111.504 -13.164 -29.534  1.00 26.26           N
ATOM   1105  CA  VAL R 141    -111.896 -12.900 -28.175  1.00 26.26           C
ATOM   1106  CB  VAL R 141    -112.476 -14.100 -27.484  1.00 26.26           C
ATOM   1107  CG1 VAL R 141    -113.772 -14.494 -28.209  1.00 26.26           C
ATOM   1108  CG2 VAL R 141    -111.421 -15.218 -27.432  1.00 26.26           C
ATOM   1109  C   VAL R 141    -110.734 -12.430 -27.353  1.00 26.26           C
ATOM   1110  O   VAL R 141    -110.875 -11.524 -26.539  1.00 26.26           O
ATOM   1111  N   GLU R 142    -109.545 -13.025 -27.545  1.00 64.39           N
ATOM   1112  CA  GLU R 142    -108.408 -12.701 -26.732  1.00 64.39           C
ATOM   1113  CB  GLU R 142    -107.154 -13.503 -27.130  1.00 64.39           C
ATOM   1114  CG  GLU R 142    -107.309 -15.015 -26.938  1.00 64.39           C
ATOM   1115  CD  GLU R 142    -107.430 -15.311 -25.447  1.00 64.39           C
ATOM   1116  OE1 GLU R 142    -106.630 -14.735 -24.663  1.00 64.39           O
ATOM   1117  OE2 GLU R 142    -108.324 -16.116 -25.070  1.00 64.39           O
ATOM   1118  C   GLU R 142    -108.106 -11.247 -26.907  1.00 64.39           C
ATOM   1119  O   GLU R 142    -107.630 -10.589 -25.983  1.00 64.39           O
ATOM   1120  N   LEU R 143    -108.307 -10.726 -28.131  1.00 95.73           N
ATOM   1121  CA  LEU R 143    -108.073  -9.337 -28.384  1.00 95.73           C
ATOM   1122  CB  LEU R 143    -108.129  -9.008 -29.886  1.00 95.73           C
ATOM   1123  CG  LEU R 143    -107.615  -7.604 -30.262  1.00 95.73           C
ATOM   1124  CD1 LEU R 143    -108.510  -6.475 -29.738  1.00 95.73           C
ATOM   1125  CD2 LEU R 143    -106.150  -7.434 -29.832  1.00 95.73           C
ATOM   1126  C   LEU R 143    -109.105  -8.493 -27.679  1.00 95.73           C
ATOM   1127  O   LEU R 143    -108.765  -7.576 -26.936  1.00 95.73           O
ATOM   1128  N   VAL R 144    -110.404  -8.809 -27.880  1.00 92.29           N
ATOM   1129  CA  VAL R 144    -111.488  -8.022 -27.342  1.00 92.29           C
ATOM   1130  CB  VAL R 144    -112.822  -8.509 -27.830  1.00 92.29           C
ATOM   1131  CG1 VAL R 144    -112.918 -10.027 -27.602  1.00 92.29           C
ATOM   1132  CG2 VAL R 144    -113.913  -7.723 -27.094  1.00 92.29           C
ATOM   1133  C   VAL R 144    -111.482  -8.067 -25.846  1.00 92.29           C
ATOM   1134  O   VAL R 144    -111.591  -7.038 -25.179  1.00 92.29           O
ATOM   1135  N   GLU R 145    -111.367  -9.285 -25.295  1.00 46.04           N
ATOM   1136  CA  GLU R 145    -111.271  -9.545 -23.890  1.00 46.04           C
ATOM   1137  CB  GLU R 145    -111.537 -11.007 -23.497  1.00 46.04           C
ATOM   1138  CG  GLU R 145    -112.947 -11.537 -23.714  1.00 46.04           C
ATOM   1139  CD  GLU R 145    -112.890 -13.027 -23.397  1.00 46.04           C
ATOM   1140  OE1 GLU R 145    -111.761 -13.545 -23.185  1.00 46.04           O
ATOM   1141  OE2 GLU R 145    -113.972 -13.669 -23.363  1.00 46.04           O
ATOM   1142  C   GLU R 145    -109.818  -9.415 -23.599  1.00 46.04           C
ATOM   1143  O   GLU R 145    -109.030  -9.056 -24.471  1.00 46.04           O
ATOM   1144  N   GLY R 146    -109.432  -9.687 -22.342  1.00 10.63           N
ATOM   1145  CA  GLY R 146    -108.039  -9.652 -22.022  1.00 10.63           C
ATOM   1146  C   GLY R 146    -107.445 -10.950 -22.471  1.00 10.63           C
ATOM   1147  O   GLY R 146    -108.134 -11.799 -23.035  1.00 10.63           O
ATOM   1148  N   SER R 147    -106.125 -11.117 -22.247  1.00 26.16           N
ATOM   1149  CA  SER R 147    -105.482 -12.350 -22.590  1.00 26.16           C
ATOM   1150  CB  SER R 147    -103.949 -12.282 -22.477  1.00 26.16           C
ATOM   1151  OG  SER R 147    -103.373 -13.530 -22.829  1.00 26.16           O
ATOM   1152  C   SER R 147    -105.974 -13.341 -21.586  1.00 26.16           C
ATOM   1153  O   SER R 147    -105.938 -13.076 -20.386  1.00 26.16           O
ATOM   1154  N   THR R 148    -106.461 -14.511 -22.038  1.00 32.81           N
ATOM   1155  CA  THR R 148    -106.993 -15.445 -21.087  1.00 32.81           C
ATOM   1156  CB  THR R 148    -108.500 -15.479 -21.080  1.00 32.81           C
ATOM   1157  OG1 THR R 148    -108.988 -15.866 -22.357  1.00 32.81           O
ATOM   1158  CG2 THR R 148    -109.036 -14.084 -20.710  1.00 32.81           C
ATOM   1159  C   THR R 148    -106.533 -16.832 -21.420  1.00 32.81           C
ATOM   1160  O   THR R 148    -106.250 -17.149 -22.575  1.00 32.81           O
ATOM   1161  N   TYR R 149    -106.393 -17.671 -20.372  1.00 52.67           N
ATOM   1162  CA  TYR R 149    -106.069 -19.065 -20.496  1.00 52.67           C
ATOM   1163  CB  TYR R 149    -104.613 -19.362 -20.095  1.00 52.67           C
ATOM   1164  CG  TYR R 149    -104.395 -20.838 -20.039  1.00 52.67           C
ATOM   1165  CD1 TYR R 149    -104.152 -21.564 -21.184  1.00 52.67           C
ATOM   1166  CD2 TYR R 149    -104.416 -21.487 -18.828  1.00 52.67           C
ATOM   1167  CE1 TYR R 149    -103.945 -22.924 -21.114  1.00 52.67           C
ATOM   1168  CE2 TYR R 149    -104.210 -22.844 -18.751  1.00 52.67           C
ATOM   1169  CZ  TYR R 149    -103.975 -23.563 -19.897  1.00 52.67           C
ATOM   1170  OH  TYR R 149    -103.764 -24.957 -19.822  1.00 52.67           O
ATOM   1171  C   TYR R 149    -106.958 -19.786 -19.529  1.00 52.67           C
ATOM   1172  O   TYR R 149    -106.859 -19.578 -18.320  1.00 52.67           O
ATOM   1173  N   LEU R 150    -107.851 -20.659 -20.033  1.00 47.29           N
ATOM   1174  CA  LEU R 150    -108.704 -21.437 -19.182  1.00 47.29           C
ATOM   1175  CB  LEU R 150    -107.937 -22.475 -18.339  1.00 47.29           C
ATOM   1176  CG  LEU R 150    -108.858 -23.430 -17.556  1.00 47.29           C
ATOM   1177  CD1 LEU R 150    -109.703 -24.295 -18.507  1.00 47.29           C
ATOM   1178  CD2 LEU R 150    -108.065 -24.263 -16.539  1.00 47.29           C
ATOM   1179  C   LEU R 150    -109.466 -20.527 -18.262  1.00 47.29           C
ATOM   1180  O   LEU R 150    -109.717 -20.861 -17.106  1.00 47.29           O
ATOM   1181  N   GLY R 151    -109.843 -19.331 -18.750  1.00 21.90           N
ATOM   1182  CA  GLY R 151    -110.663 -18.441 -17.974  1.00 21.90           C
ATOM   1183  C   GLY R 151    -109.827 -17.436 -17.238  1.00 21.90           C
ATOM   1184  O   GLY R 151    -110.264 -16.306 -17.028  1.00 21.90           O
ATOM   1185  N   GLN R 152    -108.591 -17.800 -16.845  1.00 38.43           N
ATOM   1186  CA  GLN R 152    -107.803 -16.885 -16.063  1.00 38.43           C
ATOM   1187  CB  GLN R 152    -106.667 -17.565 -15.282  1.00 38.43           C
ATOM   1188  CG  GLN R 152    -107.163 -18.609 -14.281  1.00 38.43           C
ATOM   1189  CD  GLN R 152    -108.060 -17.901 -13.274  1.00 38.43           C
ATOM   1190  OE1 GLN R 152    -108.833 -18.533 -12.555  1.00 38.43           O
ATOM   1191  NE2 GLN R 152    -107.959 -16.546 -13.221  1.00 38.43           N
ATOM   1192  C   GLN R 152    -107.183 -15.864 -16.964  1.00 38.43           C
ATOM   1193  O   GLN R 152    -106.775 -16.159 -18.086  1.00 38.43           O
ATOM   1194  N   PRO R 153    -107.127 -14.651 -16.483  1.00 60.78           N
ATOM   1195  CA  PRO R 153    -106.541 -13.575 -17.238  1.00 60.78           C
ATOM   1196  CD  PRO R 153    -108.120 -14.169 -15.539  1.00 60.78           C
ATOM   1197  CB  PRO R 153    -107.134 -12.281 -16.676  1.00 60.78           C
ATOM   1198  CG  PRO R 153    -107.761 -12.690 -15.331  1.00 60.78           C
ATOM   1199  C   PRO R 153    -105.046 -13.608 -17.201  1.00 60.78           C
ATOM   1200  O   PRO R 153    -104.473 -14.043 -16.202  1.00 60.78           O
ATOM   1201  N   LEU R 154    -104.405 -13.129 -18.284  1.00 35.23           N
ATOM   1202  CA  LEU R 154    -102.979 -13.091 -18.407  1.00 35.23           C
ATOM   1203  CB  LEU R 154    -102.461 -13.824 -19.655  1.00 35.23           C
ATOM   1204  CG  LEU R 154    -102.715 -15.341 -19.613  1.00 35.23           C
ATOM   1205  CD1 LEU R 154    -102.183 -16.031 -20.877  1.00 35.23           C
ATOM   1206  CD2 LEU R 154    -102.148 -15.965 -18.327  1.00 35.23           C
ATOM   1207  C   LEU R 154    -102.589 -11.650 -18.541  1.00 35.23           C
ATOM   1208  O   LEU R 154    -103.326 -10.822 -19.072  1.00 35.23           O
ATOM   1209  N   PRO R 155    -101.433 -11.349 -18.036  1.00 57.12           N
ATOM   1210  CA  PRO R 155    -100.946  -9.994 -18.041  1.00 57.12           C
ATOM   1211  CD  PRO R 155    -100.915 -12.109 -16.912  1.00 57.12           C
ATOM   1212  CB  PRO R 155     -99.794  -9.965 -17.037  1.00 57.12           C
ATOM   1213  CG  PRO R 155    -100.126 -11.105 -16.061  1.00 57.12           C
ATOM   1214  C   PRO R 155    -100.553  -9.469 -19.384  1.00 57.12           C
ATOM   1215  O   PRO R 155    -100.359  -8.259 -19.499  1.00 57.12           O
ATOM   1216  N   PHE R 156    -100.430 -10.324 -20.415  1.00 51.74           N
ATOM   1217  CA  PHE R 156     -99.847  -9.818 -21.624  1.00 51.74           C
ATOM   1218  CB  PHE R 156     -98.931 -10.827 -22.334  1.00 51.74           C
ATOM   1219  CG  PHE R 156     -97.679 -10.879 -21.531  1.00 51.74           C
ATOM   1220  CD1 PHE R 156     -96.672  -9.974 -21.772  1.00 51.74           C
ATOM   1221  CD2 PHE R 156     -97.512 -11.818 -20.541  1.00 51.74           C
ATOM   1222  CE1 PHE R 156     -95.511  -9.999 -21.042  1.00 51.74           C
ATOM   1223  CE2 PHE R 156     -96.352 -11.849 -19.805  1.00 51.74           C
ATOM   1224  CZ  PHE R 156     -95.352 -10.942 -20.057  1.00 51.74           C
ATOM   1225  C   PHE R 156    -100.836  -9.306 -22.611  1.00 51.74           C
ATOM   1226  O   PHE R 156    -101.940  -9.822 -22.778  1.00 51.74           O
ATOM   1227  N   SER R 157    -100.413  -8.213 -23.280  1.00 24.49           N
ATOM   1228  CA  SER R 157    -101.116  -7.577 -24.348  1.00 24.49           C
ATOM   1229  CB  SER R 157    -100.594  -6.157 -24.630  1.00 24.49           C
ATOM   1230  OG  SER R 157    -101.188  -5.631 -25.804  1.00 24.49           O
ATOM   1231  C   SER R 157    -100.846  -8.406 -25.566  1.00 24.49           C
ATOM   1232  O   SER R 157     -99.883  -9.172 -25.608  1.00 24.49           O
ATOM   1233  N   ILE R 158    -101.704  -8.277 -26.593  1.00 23.27           N
ATOM   1234  CA  ILE R 158    -101.556  -9.033 -27.803  1.00 23.27           C
ATOM   1235  CB  ILE R 158    -102.685  -8.824 -28.774  1.00 23.27           C
ATOM   1236  CG2 ILE R 158    -102.706  -7.345 -29.196  1.00 23.27           C
ATOM   1237  CG1 ILE R 158    -102.564  -9.814 -29.945  1.00 23.27           C
ATOM   1238  CD1 ILE R 158    -103.822  -9.889 -30.808  1.00 23.27           C
ATOM   1239  C   ILE R 158    -100.279  -8.642 -28.468  1.00 23.27           C
ATOM   1240  O   ILE R 158     -99.586  -9.484 -29.035  1.00 23.27           O
ATOM   1241  N   THR R 159     -99.940  -7.338 -28.431  1.00 83.95           N
ATOM   1242  CA  THR R 159     -98.737  -6.899 -29.073  1.00 83.95           C
ATOM   1243  CB  THR R 159     -98.546  -5.408 -29.007  1.00 83.95           C
ATOM   1244  OG1 THR R 159     -97.449  -5.031 -29.820  1.00 83.95           O
ATOM   1245  CG2 THR R 159     -98.316  -4.964 -27.553  1.00 83.95           C
ATOM   1246  C   THR R 159     -97.579  -7.579 -28.415  1.00 83.95           C
ATOM   1247  O   THR R 159     -96.690  -8.102 -29.083  1.00 83.95           O
ATOM   1248  N   THR R 160     -97.574  -7.645 -27.074  1.00 17.18           N
ATOM   1249  CA  THR R 160     -96.477  -8.259 -26.390  1.00 17.18           C
ATOM   1250  CB  THR R 160     -96.659  -8.230 -24.904  1.00 17.18           C
ATOM   1251  OG1 THR R 160     -96.813  -6.892 -24.456  1.00 17.18           O
ATOM   1252  CG2 THR R 160     -95.421  -8.861 -24.250  1.00 17.18           C
ATOM   1253  C   THR R 160     -96.426  -9.695 -26.810  1.00 17.18           C
ATOM   1254  O   THR R 160     -95.355 -10.233 -27.077  1.00 17.18           O
ATOM   1255  N   LEU R 161     -97.601 -10.343 -26.921  1.00 28.85           N
ATOM   1256  CA  LEU R 161     -97.643 -11.742 -27.234  1.00 28.85           C
ATOM   1257  CB  LEU R 161     -99.075 -12.294 -27.297  1.00 28.85           C
ATOM   1258  CG  LEU R 161     -99.790 -12.244 -25.933  1.00 28.85           C
ATOM   1259  CD1 LEU R 161    -101.210 -12.826 -26.014  1.00 28.85           C
ATOM   1260  CD2 LEU R 161     -98.933 -12.901 -24.837  1.00 28.85           C
ATOM   1261  C   LEU R 161     -96.986 -11.979 -28.555  1.00 28.85           C
ATOM   1262  O   LEU R 161     -96.245 -12.948 -28.716  1.00 28.85           O
ATOM   1263  N   ILE R 162     -97.231 -11.107 -29.550  1.00 31.51           N
ATOM   1264  CA  ILE R 162     -96.608 -11.339 -30.822  1.00 31.51           C
ATOM   1265  CB  ILE R 162     -97.097 -10.456 -31.941  1.00 31.51           C
ATOM   1266  CG2 ILE R 162     -98.571 -10.801 -32.195  1.00 31.51           C
ATOM   1267  CG1 ILE R 162     -96.834  -8.971 -31.665  1.00 31.51           C
ATOM   1268  CD1 ILE R 162     -97.089  -8.072 -32.873  1.00 31.51           C
ATOM   1269  C   ILE R 162     -95.119 -11.220 -30.695  1.00 31.51           C
ATOM   1270  O   ILE R 162     -94.383 -12.009 -31.287  1.00 31.51           O
ATOM   1271  N   TRP R 163     -94.626 -10.235 -29.920  1.00 31.97           N
ATOM   1272  CA  TRP R 163     -93.206 -10.042 -29.805  1.00 31.97           C
ATOM   1273  CB  TRP R 163     -92.828  -8.813 -28.952  1.00 31.97           C
ATOM   1274  CG  TRP R 163     -93.192  -7.483 -29.577  1.00 31.97           C
ATOM   1275  CD2 TRP R 163     -92.335  -6.735 -30.457  1.00 31.97           C
ATOM   1276  CD1 TRP R 163     -94.337  -6.755 -29.446  1.00 31.97           C
ATOM   1277  NE1 TRP R 163     -94.253  -5.604 -30.191  1.00 31.97           N
ATOM   1278  CE2 TRP R 163     -93.027  -5.578 -30.818  1.00 31.97           C
ATOM   1279  CE3 TRP R 163     -91.081  -6.993 -30.926  1.00 31.97           C
ATOM   1280  CZ2 TRP R 163     -92.469  -4.656 -31.659  1.00 31.97           C
ATOM   1281  CZ3 TRP R 163     -90.521  -6.061 -31.771  1.00 31.97           C
ATOM   1282  CH2 TRP R 163     -91.203  -4.916 -32.131  1.00 31.97           C
ATOM   1283  C   TRP R 163     -92.564 -11.251 -29.186  1.00 31.97           C
ATOM   1284  O   TRP R 163     -91.572 -11.759 -29.707  1.00 31.97           O
ATOM   1285  N   ILE R 164     -93.115 -11.760 -28.066  1.00 63.82           N
ATOM   1286  CA  ILE R 164     -92.511 -12.894 -27.421  1.00 63.82           C
ATOM   1287  CB  ILE R 164     -93.157 -13.290 -26.120  1.00 63.82           C
ATOM   1288  CG2 ILE R 164     -92.656 -14.704 -25.780  1.00 63.82           C
ATOM   1289  CG1 ILE R 164     -92.855 -12.271 -25.005  1.00 63.82           C
ATOM   1290  CD1 ILE R 164     -93.474 -10.892 -25.203  1.00 63.82           C
ATOM   1291  C   ILE R 164     -92.563 -14.070 -28.335  1.00 63.82           C
ATOM   1292  O   ILE R 164     -91.589 -14.811 -28.451  1.00 63.82           O
ATOM   1293  N   GLU R 165     -93.703 -14.266 -29.018  1.00 30.07           N
ATOM   1294  CA  GLU R 165     -93.851 -15.420 -29.854  1.00 30.07           C
ATOM   1295  CB  GLU R 165     -95.265 -15.522 -30.455  1.00 30.07           C
ATOM   1296  CG  GLU R 165     -95.574 -16.864 -31.119  1.00 30.07           C
ATOM   1297  CD  GLU R 165     -97.081 -16.920 -31.332  1.00 30.07           C
ATOM   1298  OE1 GLU R 165     -97.790 -16.062 -30.741  1.00 30.07           O
ATOM   1299  OE2 GLU R 165     -97.543 -17.819 -32.082  1.00 30.07           O
ATOM   1300  C   GLU R 165     -92.844 -15.376 -30.960  1.00 30.07           C
ATOM   1301  O   GLU R 165     -92.201 -16.383 -31.250  1.00 30.07           O
ATOM   1302  N   VAL R 166     -92.655 -14.206 -31.597  1.00 77.41           N
ATOM   1303  CA  VAL R 166     -91.731 -14.143 -32.696  1.00 77.41           C
ATOM   1304  CB  VAL R 166     -91.742 -12.805 -33.381  1.00 77.41           C
ATOM   1305  CG1 VAL R 166     -91.197 -11.730 -32.427  1.00 77.41           C
ATOM   1306  CG2 VAL R 166     -90.984 -12.930 -34.711  1.00 77.41           C
ATOM   1307  C   VAL R 166     -90.347 -14.459 -32.212  1.00 77.41           C
ATOM   1308  O   VAL R 166     -89.630 -15.234 -32.844  1.00 77.41           O
ATOM   1309  N   LEU R 167     -89.934 -13.862 -31.079  1.00 37.69           N
ATOM   1310  CA  LEU R 167     -88.611 -14.087 -30.568  1.00 37.69           C
ATOM   1311  CB  LEU R 167     -88.280 -13.170 -29.378  1.00 37.69           C
ATOM   1312  CG  LEU R 167     -88.207 -11.681 -29.757  1.00 37.69           C
ATOM   1313  CD1 LEU R 167     -87.872 -10.806 -28.543  1.00 37.69           C
ATOM   1314  CD2 LEU R 167     -87.242 -11.452 -30.931  1.00 37.69           C
ATOM   1315  C   LEU R 167     -88.443 -15.502 -30.098  1.00 37.69           C
ATOM   1316  O   LEU R 167     -87.489 -16.173 -30.489  1.00 37.69           O
ATOM   1317  N   VAL R 168     -89.368 -15.996 -29.247  1.00 33.21           N
ATOM   1318  CA  VAL R 168     -89.201 -17.304 -28.668  1.00 33.21           C
ATOM   1319  CB  VAL R 168     -90.177 -17.614 -27.562  1.00 33.21           C
ATOM   1320  CG1 VAL R 168     -89.898 -16.656 -26.394  1.00 33.21           C
ATOM   1321  CG2 VAL R 168     -91.617 -17.531 -28.097  1.00 33.21           C
ATOM   1322  C   VAL R 168     -89.311 -18.385 -29.695  1.00 33.21           C
ATOM   1323  O   VAL R 168     -88.438 -19.248 -29.789  1.00 33.21           O
ATOM   1324  N   ILE R 169     -90.389 -18.364 -30.502  1.00 69.11           N
ATOM   1325  CA  ILE R 169     -90.601 -19.403 -31.465  1.00 69.11           C
ATOM   1326  CB  ILE R 169     -91.954 -19.358 -32.130  1.00 69.11           C
ATOM   1327  CG2 ILE R 169     -91.954 -18.284 -33.225  1.00 69.11           C
ATOM   1328  CG1 ILE R 169     -92.299 -20.742 -32.690  1.00 69.11           C
ATOM   1329  CD1 ILE R 169     -92.540 -21.789 -31.606  1.00 69.11           C
ATOM   1330  C   ILE R 169     -89.532 -19.297 -32.506  1.00 69.11           C
ATOM   1331  O   ILE R 169     -89.016 -20.301 -32.991  1.00 69.11           O
ATOM   1332  N   GLY R 170     -89.167 -18.058 -32.883  1.00  9.43           N
ATOM   1333  CA  GLY R 170     -88.191 -17.872 -33.912  1.00  9.43           C
ATOM   1334  C   GLY R 170     -86.893 -18.476 -33.476  1.00  9.43           C
ATOM   1335  O   GLY R 170     -86.221 -19.159 -34.249  1.00  9.43           O
ATOM   1336  N   TYR R 171     -86.516 -18.252 -32.204  1.00 27.17           N
ATOM   1337  CA  TYR R 171     -85.256 -18.720 -31.705  1.00 27.17           C
ATOM   1338  CB  TYR R 171     -84.994 -18.262 -30.257  1.00 27.17           C
ATOM   1339  CG  TYR R 171     -83.642 -18.743 -29.859  1.00 27.17           C
ATOM   1340  CD1 TYR R 171     -82.516 -18.092 -30.307  1.00 27.17           C
ATOM   1341  CD2 TYR R 171     -83.496 -19.828 -29.025  1.00 27.17           C
ATOM   1342  CE1 TYR R 171     -81.264 -18.525 -29.943  1.00 27.17           C
ATOM   1343  CE2 TYR R 171     -82.246 -20.264 -28.657  1.00 27.17           C
ATOM   1344  CZ  TYR R 171     -81.126 -19.612 -29.116  1.00 27.17           C
ATOM   1345  OH  TYR R 171     -79.840 -20.056 -28.741  1.00 27.17           O
ATOM   1346  C   TYR R 171     -85.238 -20.217 -31.742  1.00 27.17           C
ATOM   1347  O   TYR R 171     -84.252 -20.821 -32.164  1.00 27.17           O
ATOM   1348  N   ILE R 172     -86.342 -20.858 -31.316  1.00 28.88           N
ATOM   1349  CA  ILE R 172     -86.385 -22.294 -31.276  1.00 28.88           C
ATOM   1350  CB  ILE R 172     -87.622 -22.862 -30.632  1.00 28.88           C
ATOM   1351  CG2 ILE R 172     -87.666 -22.343 -29.185  1.00 28.88           C
ATOM   1352  CG1 ILE R 172     -88.889 -22.550 -31.437  1.00 28.88           C
ATOM   1353  CD1 ILE R 172     -90.113 -23.340 -30.975  1.00 28.88           C
ATOM   1354  C   ILE R 172     -86.279 -22.827 -32.671  1.00 28.88           C
ATOM   1355  O   ILE R 172     -85.645 -23.856 -32.894  1.00 28.88           O
ATOM   1356  N   GLU R 173     -86.917 -22.156 -33.651  1.00 59.95           N
ATOM   1357  CA  GLU R 173     -86.890 -22.623 -35.010  1.00 59.95           C
ATOM   1358  CB  GLU R 173     -87.791 -21.800 -35.941  1.00 59.95           C
ATOM   1359  CG  GLU R 173     -89.276 -21.954 -35.612  1.00 59.95           C
ATOM   1360  CD  GLU R 173     -89.667 -23.408 -35.835  1.00 59.95           C
ATOM   1361  OE1 GLU R 173     -89.055 -24.299 -35.189  1.00 59.95           O
ATOM   1362  OE2 GLU R 173     -90.587 -23.649 -36.662  1.00 59.95           O
ATOM   1363  C   GLU R 173     -85.488 -22.560 -35.535  1.00 59.95           C
ATOM   1364  O   GLU R 173     -85.059 -23.454 -36.262  1.00 59.95           O
ATOM   1365  N   PHE R 174     -84.736 -21.494 -35.197  1.00 35.43           N
ATOM   1366  CA  PHE R 174     -83.371 -21.425 -35.632  1.00 35.43           C
ATOM   1367  CB  PHE R 174     -82.649 -20.108 -35.294  1.00 35.43           C
ATOM   1368  CG  PHE R 174     -82.906 -19.167 -36.423  1.00 35.43           C
ATOM   1369  CD1 PHE R 174     -82.109 -19.231 -37.542  1.00 35.43           C
ATOM   1370  CD2 PHE R 174     -83.916 -18.235 -36.382  1.00 35.43           C
ATOM   1371  CE1 PHE R 174     -82.308 -18.384 -38.608  1.00 35.43           C
ATOM   1372  CE2 PHE R 174     -84.123 -17.385 -37.444  1.00 35.43           C
ATOM   1373  CZ  PHE R 174     -83.320 -17.457 -38.558  1.00 35.43           C
ATOM   1374  C   PHE R 174     -82.621 -22.561 -35.013  1.00 35.43           C
ATOM   1375  O   PHE R 174     -81.800 -23.202 -35.668  1.00 35.43           O
ATOM   1376  N   GLN R 175     -82.902 -22.854 -33.733  1.00 23.40           N
ATOM   1377  CA  GLN R 175     -82.224 -23.916 -33.051  1.00 23.40           C
ATOM   1378  CB  GLN R 175     -82.703 -24.083 -31.600  1.00 23.40           C
ATOM   1379  CG  GLN R 175     -82.301 -22.922 -30.694  1.00 23.40           C
ATOM   1380  CD  GLN R 175     -80.833 -23.109 -30.350  1.00 23.40           C
ATOM   1381  OE1 GLN R 175     -80.444 -24.148 -29.821  1.00 23.40           O
ATOM   1382  NE2 GLN R 175     -79.992 -22.087 -30.662  1.00 23.40           N
ATOM   1383  C   GLN R 175     -82.513 -25.201 -33.755  1.00 23.40           C
ATOM   1384  O   GLN R 175     -81.626 -26.037 -33.932  1.00 23.40           O
ATOM   1385  N   ARG R 176     -83.771 -25.394 -34.180  1.00 90.92           N
ATOM   1386  CA  ARG R 176     -84.144 -26.612 -34.836  1.00 90.92           C
ATOM   1387  CB  ARG R 176     -85.647 -26.674 -35.161  1.00 90.92           C
ATOM   1388  CG  ARG R 176     -86.077 -27.964 -35.868  1.00 90.92           C
ATOM   1389  CD  ARG R 176     -87.574 -28.028 -36.184  1.00 90.92           C
ATOM   1390  NE  ARG R 176     -87.930 -26.808 -36.964  1.00 90.92           N
ATOM   1391  CZ  ARG R 176     -88.681 -26.913 -38.099  1.00 90.92           C
ATOM   1392  NH1 ARG R 176     -89.083 -28.140 -38.541  1.00 90.92           N
ATOM   1393  NH2 ARG R 176     -89.026 -25.790 -38.794  1.00 90.92           N
ATOM   1394  C   ARG R 176     -83.394 -26.746 -36.129  1.00 90.92           C
ATOM   1395  O   ARG R 176     -82.916 -27.825 -36.469  1.00 90.92           O
ATOM   1396  N   ASN R 177     -83.271 -25.636 -36.878  1.00 40.38           N
ATOM   1397  CA  ASN R 177     -82.644 -25.601 -38.175  1.00 40.38           C
ATOM   1398  CB  ASN R 177     -82.836 -24.239 -38.870  1.00 40.38           C
ATOM   1399  CG  ASN R 177     -82.620 -24.397 -40.373  1.00 40.38           C
ATOM   1400  OD1 ASN R 177     -81.863 -25.241 -40.844  1.00 40.38           O
ATOM   1401  ND2 ASN R 177     -83.329 -23.547 -41.164  1.00 40.38           N
ATOM   1402  C   ASN R 177     -81.165 -25.846 -38.050  1.00 40.38           C
ATOM   1403  O   ASN R 177     -80.520 -26.315 -38.986  1.00 40.38           O
ATOM   1404  N   ALA R 178     -80.581 -25.519 -36.886  1.00 32.20           N
ATOM   1405  CA  ALA R 178     -79.159 -25.595 -36.680  1.00 32.20           C
ATOM   1406  CB  ALA R 178     -78.739 -25.163 -35.264  1.00 32.20           C
ATOM   1407  C   ALA R 178     -78.657 -26.998 -36.887  1.00 32.20           C
ATOM   1408  O   ALA R 178     -77.534 -27.177 -37.351  1.00 32.20           O
ATOM   1409  N   GLU R 179     -79.439 -28.032 -36.518  1.00 71.01           N
ATOM   1410  CA  GLU R 179     -78.958 -29.387 -36.640  1.00 71.01           C
ATOM   1411  CB  GLU R 179     -79.899 -30.427 -36.011  1.00 71.01           C
ATOM   1412  CG  GLU R 179     -79.367 -31.857 -36.095  1.00 71.01           C
ATOM   1413  CD  GLU R 179     -78.166 -31.970 -35.167  1.00 71.01           C
ATOM   1414  OE1 GLU R 179     -78.087 -31.172 -34.195  1.00 71.01           O
ATOM   1415  OE2 GLU R 179     -77.307 -32.855 -35.423  1.00 71.01           O
ATOM   1416  C   GLU R 179     -78.760 -29.760 -38.084  1.00 71.01           C
ATOM   1417  O   GLU R 179     -79.599 -29.495 -38.942  1.00 71.01           O
ATOM   1418  N   LEU R 180     -77.553 -30.286 -38.392  1.00 62.02           N
ATOM   1419  CA  LEU R 180     -77.160 -30.764 -39.694  1.00 62.02           C
ATOM   1420  CB  LEU R 180     -75.645 -30.672 -39.898  1.00 62.02           C
ATOM   1421  CG  LEU R 180     -75.144 -29.221 -39.788  1.00 62.02           C
ATOM   1422  CD1 LEU R 180     -73.638 -29.123 -40.065  1.00 62.02           C
ATOM   1423  CD2 LEU R 180     -75.986 -28.278 -40.663  1.00 62.02           C
ATOM   1424  C   LEU R 180     -77.571 -32.177 -39.997  1.00 62.02           C
ATOM   1425  O   LEU R 180     -77.930 -32.488 -41.133  1.00 62.02           O
ATOM   1426  N   ASP R 181     -77.476 -33.080 -38.994  1.00 34.89           N
ATOM   1427  CA  ASP R 181     -77.728 -34.481 -39.200  1.00 34.89           C
ATOM   1428  CB  ASP R 181     -77.426 -35.337 -37.955  1.00 34.89           C
ATOM   1429  CG  ASP R 181     -77.531 -36.809 -38.331  1.00 34.89           C
ATOM   1430  OD1 ASP R 181     -77.107 -37.169 -39.461  1.00 34.89           O
ATOM   1431  OD2 ASP R 181     -78.053 -37.591 -37.492  1.00 34.89           O
ATOM   1432  C   ASP R 181     -79.180 -34.641 -39.529  1.00 34.89           C
ATOM   1433  O   ASP R 181     -80.046 -34.037 -38.898  1.00 34.89           O
ATOM   1434  N   SER R 182     -79.479 -35.504 -40.522  1.00 28.76           N
ATOM   1435  CA  SER R 182     -80.804 -35.655 -41.051  1.00 28.76           C
ATOM   1436  CB  SER R 182     -80.853 -36.620 -42.245  1.00 28.76           C
ATOM   1437  OG  SER R 182     -80.078 -36.106 -43.316  1.00 28.76           O
ATOM   1438  C   SER R 182     -81.773 -36.186 -40.040  1.00 28.76           C
ATOM   1439  O   SER R 182     -82.890 -35.683 -39.930  1.00 28.76           O
ATOM   1440  N   GLU R 183     -81.390 -37.241 -39.306  1.00 68.33           N
ATOM   1441  CA  GLU R 183     -82.297 -37.855 -38.379  1.00 68.33           C
ATOM   1442  CB  GLU R 183     -81.756 -39.186 -37.846  1.00 68.33           C
ATOM   1443  CG  GLU R 183     -82.840 -40.061 -37.226  1.00 68.33           C
ATOM   1444  CD  GLU R 183     -83.699 -40.586 -38.367  1.00 68.33           C
ATOM   1445  OE1 GLU R 183     -83.952 -39.818 -39.333  1.00 68.33           O
ATOM   1446  OE2 GLU R 183     -84.123 -41.769 -38.282  1.00 68.33           O
ATOM   1447  C   GLU R 183     -82.565 -36.955 -37.208  1.00 68.33           C
ATOM   1448  O   GLU R 183     -83.703 -36.836 -36.755  1.00 68.33           O
ATOM   1449  N   LYS R 184     -81.513 -36.293 -36.687  1.00 39.10           N
ATOM   1450  CA  LYS R 184     -81.636 -35.432 -35.541  1.00 39.10           C
ATOM   1451  CB  LYS R 184     -80.299 -34.885 -35.009  1.00 39.10           C
ATOM   1452  CG  LYS R 184     -79.490 -35.910 -34.209  1.00 39.10           C
ATOM   1453  CD  LYS R 184     -78.094 -35.417 -33.815  1.00 39.10           C
ATOM   1454  CE  LYS R 184     -77.369 -36.334 -32.828  1.00 39.10           C
ATOM   1455  NZ  LYS R 184     -76.054 -35.753 -32.470  1.00 39.10           N
ATOM   1456  C   LYS R 184     -82.499 -34.257 -35.890  1.00 39.10           C
ATOM   1457  O   LYS R 184     -83.120 -33.653 -35.018  1.00 39.10           O
ATOM   1458  N   ARG R 185     -82.521 -33.857 -37.170  1.00 45.72           N
ATOM   1459  CA  ARG R 185     -83.358 -32.748 -37.519  1.00 45.72           C
ATOM   1460  CB  ARG R 185     -83.346 -32.418 -39.017  1.00 45.72           C
ATOM   1461  CG  ARG R 185     -82.182 -31.548 -39.475  1.00 45.72           C
ATOM   1462  CD  ARG R 185     -82.238 -31.262 -40.974  1.00 45.72           C
ATOM   1463  NE  ARG R 185     -81.364 -30.090 -41.226  1.00 45.72           N
ATOM   1464  CZ  ARG R 185     -81.893 -28.831 -41.173  1.00 45.72           C
ATOM   1465  NH1 ARG R 185     -83.232 -28.663 -40.976  1.00 45.72           N
ATOM   1466  NH2 ARG R 185     -81.079 -27.746 -41.304  1.00 45.72           N
ATOM   1467  C   ARG R 185     -84.789 -33.106 -37.204  1.00 45.72           C
ATOM   1468  O   ARG R 185     -85.554 -32.264 -36.737  1.00 45.72           O
ATOM   1469  N   LEU R 186     -85.241 -34.319 -37.582  1.00113.95           N
ATOM   1470  CA  LEU R 186     -86.582 -34.728 -37.252  1.00113.95           C
ATOM   1471  CB  LEU R 186     -87.205 -35.788 -38.184  1.00113.95           C
ATOM   1472  CG  LEU R 186     -87.802 -35.248 -39.494  1.00113.95           C
ATOM   1473  CD1 LEU R 186     -88.914 -34.224 -39.210  1.00113.95           C
ATOM   1474  CD2 LEU R 186     -86.728 -34.742 -40.463  1.00113.95           C
ATOM   1475  C   LEU R 186     -86.787 -35.285 -35.877  1.00113.95           C
ATOM   1476  O   LEU R 186     -87.751 -34.916 -35.205  1.00113.95           O
ATOM   1477  N   TYR R 187     -85.927 -36.245 -35.456  1.00 67.83           N
ATOM   1478  CA  TYR R 187     -86.117 -36.881 -34.183  1.00 67.83           C
ATOM   1479  CB  TYR R 187     -86.268 -38.407 -34.297  1.00 67.83           C
ATOM   1480  CG  TYR R 187     -87.331 -38.710 -35.301  1.00 67.83           C
ATOM   1481  CD1 TYR R 187     -88.670 -38.592 -35.002  1.00 67.83           C
ATOM   1482  CD2 TYR R 187     -86.964 -39.132 -36.558  1.00 67.83           C
ATOM   1483  CE1 TYR R 187     -89.623 -38.884 -35.952  1.00 67.83           C
ATOM   1484  CE2 TYR R 187     -87.911 -39.426 -37.511  1.00 67.83           C
ATOM   1485  CZ  TYR R 187     -89.246 -39.301 -37.207  1.00 67.83           C
ATOM   1486  OH  TYR R 187     -90.219 -39.601 -38.186  1.00 67.83           O
ATOM   1487  C   TYR R 187     -84.871 -36.655 -33.381  1.00 67.83           C
ATOM   1488  O   TYR R 187     -84.021 -37.537 -33.287  1.00 67.83           O
ATOM   1489  N   PRO R 188     -84.737 -35.503 -32.790  1.00 62.96           N
ATOM   1490  CA  PRO R 188     -83.563 -35.139 -32.045  1.00 62.96           C
ATOM   1491  CD  PRO R 188     -85.855 -34.610 -32.553  1.00 62.96           C
ATOM   1492  CB  PRO R 188     -83.826 -33.715 -31.567  1.00 62.96           C
ATOM   1493  CG  PRO R 188     -85.361 -33.658 -31.449  1.00 62.96           C
ATOM   1494  C   PRO R 188     -83.267 -36.066 -30.900  1.00 62.96           C
ATOM   1495  O   PRO R 188     -82.113 -36.463 -30.746  1.00 62.96           O
ATOM   1496  N   GLY R 189     -84.281 -36.413 -30.079  1.00 13.52           N
ATOM   1497  CA  GLY R 189     -84.088 -37.321 -28.982  1.00 13.52           C
ATOM   1498  C   GLY R 189     -83.191 -36.733 -27.948  1.00 13.52           C
ATOM   1499  O   GLY R 189     -83.218 -35.535 -27.666  1.00 13.52           O
ATOM   1500  N   GLY R 190     -82.379 -37.611 -27.325  1.00  7.73           N
ATOM   1501  CA  GLY R 190     -81.468 -37.193 -26.304  1.00  7.73           C
ATOM   1502  C   GLY R 190     -82.246 -37.026 -25.047  1.00  7.73           C
ATOM   1503  O   GLY R 190     -83.397 -37.444 -24.939  1.00  7.73           O
ATOM   1504  N   LYS R 191     -81.597 -36.409 -24.048  1.00130.87           N
ATOM   1505  CA  LYS R 191     -82.172 -36.196 -22.757  1.00130.87           C
ATOM   1506  CB  LYS R 191     -81.144 -35.619 -21.771  1.00130.87           C
ATOM   1507  CG  LYS R 191     -79.840 -36.418 -21.749  1.00130.87           C
ATOM   1508  CD  LYS R 191     -80.028 -37.909 -21.463  1.00130.87           C
ATOM   1509  CE  LYS R 191     -80.059 -38.256 -19.974  1.00130.87           C
ATOM   1510  NZ  LYS R 191     -78.689 -38.206 -19.416  1.00130.87           N
ATOM   1511  C   LYS R 191     -83.305 -35.215 -22.868  1.00130.87           C
ATOM   1512  O   LYS R 191     -84.299 -35.336 -22.156  1.00130.87           O
ATOM   1513  N   PHE R 192     -83.153 -34.172 -23.710  1.00 48.91           N
ATOM   1514  CA  PHE R 192     -84.162 -33.149 -23.796  1.00 48.91           C
ATOM   1515  CB  PHE R 192     -83.651 -31.889 -24.510  1.00 48.91           C
ATOM   1516  CG  PHE R 192     -82.616 -31.306 -23.610  1.00 48.91           C
ATOM   1517  CD1 PHE R 192     -82.985 -30.505 -22.553  1.00 48.91           C
ATOM   1518  CD2 PHE R 192     -81.281 -31.564 -23.817  1.00 48.91           C
ATOM   1519  CE1 PHE R 192     -82.037 -29.967 -21.717  1.00 48.91           C
ATOM   1520  CE2 PHE R 192     -80.329 -31.028 -22.983  1.00 48.91           C
ATOM   1521  CZ  PHE R 192     -80.706 -30.229 -21.931  1.00 48.91           C
ATOM   1522  C   PHE R 192     -85.439 -33.574 -24.460  1.00 48.91           C
ATOM   1523  O   PHE R 192     -86.515 -33.479 -23.872  1.00 48.91           O
ATOM   1524  N   PHE R 193     -85.342 -34.049 -25.711  1.00 56.09           N
ATOM   1525  CA  PHE R 193     -86.470 -34.388 -26.535  1.00 56.09           C
ATOM   1526  CB  PHE R 193     -86.085 -34.450 -28.017  1.00 56.09           C
ATOM   1527  CG  PHE R 193     -85.601 -33.071 -28.318  1.00 56.09           C
ATOM   1528  CD1 PHE R 193     -86.494 -32.050 -28.548  1.00 56.09           C
ATOM   1529  CD2 PHE R 193     -84.252 -32.798 -28.357  1.00 56.09           C
ATOM   1530  CE1 PHE R 193     -86.048 -30.777 -28.817  1.00 56.09           C
ATOM   1531  CE2 PHE R 193     -83.801 -31.527 -28.626  1.00 56.09           C
ATOM   1532  CZ  PHE R 193     -84.699 -30.514 -28.856  1.00 56.09           C
ATOM   1533  C   PHE R 193     -87.094 -35.685 -26.129  1.00 56.09           C
ATOM   1534  O   PHE R 193     -88.296 -35.867 -26.305  1.00 56.09           O
ATOM   1535  N   ASP R 194     -86.287 -36.658 -25.661  1.00 46.89           N
ATOM   1536  CA  ASP R 194     -86.844 -37.920 -25.263  1.00 46.89           C
ATOM   1537  CB  ASP R 194     -86.267 -39.087 -26.084  1.00 46.89           C
ATOM   1538  CG  ASP R 194     -87.065 -40.350 -25.804  1.00 46.89           C
ATOM   1539  OD1 ASP R 194     -88.084 -40.261 -25.072  1.00 46.89           O
ATOM   1540  OD2 ASP R 194     -86.659 -41.423 -26.324  1.00 46.89           O
ATOM   1541  C   ASP R 194     -86.470 -38.162 -23.826  1.00 46.89           C
ATOM   1542  O   ASP R 194     -85.524 -38.897 -23.551  1.00 46.89           O
ATOM   1543  N   PRO R 195     -87.155 -37.555 -22.892  1.00 61.45           N
ATOM   1544  CA  PRO R 195     -86.830 -37.766 -21.504  1.00 61.45           C
ATOM   1545  CD  PRO R 195     -87.716 -36.234 -23.122  1.00 61.45           C
ATOM   1546  CB  PRO R 195     -87.578 -36.681 -20.734  1.00 61.45           C
ATOM   1547  CG  PRO R 195     -87.697 -35.533 -21.752  1.00 61.45           C
ATOM   1548  C   PRO R 195     -87.112 -39.154 -21.007  1.00 61.45           C
ATOM   1549  O   PRO R 195     -86.331 -39.671 -20.209  1.00 61.45           O
ATOM   1550  N   LEU R 196     -88.235 -39.757 -21.446  1.00 72.40           N
ATOM   1551  CA  LEU R 196     -88.648 -41.073 -21.041  1.00 72.40           C
ATOM   1552  CB  LEU R 196     -90.076 -41.425 -21.496  1.00 72.40           C
ATOM   1553  CG  LEU R 196     -91.175 -40.617 -20.783  1.00 72.40           C
ATOM   1554  CD1 LEU R 196     -91.253 -40.981 -19.292  1.00 72.40           C
ATOM   1555  CD2 LEU R 196     -91.012 -39.109 -21.023  1.00 72.40           C
ATOM   1556  C   LEU R 196     -87.728 -42.090 -21.641  1.00 72.40           C
ATOM   1557  O   LEU R 196     -87.433 -43.112 -21.022  1.00 72.40           O
ATOM   1558  N   GLY R 197     -87.256 -41.843 -22.879  1.00 16.64           N
ATOM   1559  CA  GLY R 197     -86.387 -42.794 -23.511  1.00 16.64           C
ATOM   1560  C   GLY R 197     -87.211 -43.878 -24.148  1.00 16.64           C
ATOM   1561  O   GLY R 197     -86.810 -45.040 -24.167  1.00 16.64           O
ATOM   1562  N   LEU R 198     -88.398 -43.523 -24.678  1.00 40.83           N
ATOM   1563  CA  LEU R 198     -89.296 -44.450 -25.316  1.00 40.83           C
ATOM   1564  CB  LEU R 198     -90.644 -43.794 -25.666  1.00 40.83           C
ATOM   1565  CG  LEU R 198     -91.416 -43.330 -24.415  1.00 40.83           C
ATOM   1566  CD1 LEU R 198     -92.757 -42.681 -24.786  1.00 40.83           C
ATOM   1567  CD2 LEU R 198     -91.573 -44.476 -23.405  1.00 40.83           C
ATOM   1568  C   LEU R 198     -88.688 -44.997 -26.584  1.00 40.83           C
ATOM   1569  O   LEU R 198     -88.909 -46.147 -26.958  1.00 40.83           O
ATOM   1570  N   ALA R 199     -87.953 -44.126 -27.294  1.00 71.72           N
ATOM   1571  CA  ALA R 199     -87.242 -44.259 -28.543  1.00 71.72           C
ATOM   1572  CB  ALA R 199     -86.822 -42.900 -29.131  1.00 71.72           C
ATOM   1573  C   ALA R 199     -85.995 -45.098 -28.467  1.00 71.72           C
ATOM   1574  O   ALA R 199     -85.334 -45.271 -29.485  1.00 71.72           O
ATOM   1575  N   ALA R 200     -85.524 -45.479 -27.268  1.00 39.68           N
ATOM   1576  CA  ALA R 200     -84.244 -46.135 -27.137  1.00 39.68           C
ATOM   1577  CB  ALA R 200     -83.910 -46.484 -25.676  1.00 39.68           C
ATOM   1578  C   ALA R 200     -84.128 -47.413 -27.929  1.00 39.68           C
ATOM   1579  O   ALA R 200     -83.088 -47.647 -28.547  1.00 39.68           O
ATOM   1580  N   ASP R 201     -85.165 -48.275 -27.930  1.00 50.05           N
ATOM   1581  CA  ASP R 201     -85.148 -49.559 -28.594  1.00 50.05           C
ATOM   1582  CB  ASP R 201     -86.334 -50.409 -28.122  1.00 50.05           C
ATOM   1583  CG  ASP R 201     -86.259 -50.466 -26.604  1.00 50.05           C
ATOM   1584  OD1 ASP R 201     -85.186 -50.105 -26.054  1.00 50.05           O
ATOM   1585  OD2 ASP R 201     -87.280 -50.847 -25.972  1.00 50.05           O
ATOM   1586  C   ASP R 201     -85.394 -49.296 -30.063  1.00 50.05           C
ATOM   1587  O   ASP R 201     -86.326 -48.569 -30.396  1.00 50.05           O
ATOM   1588  N   PRO R 202     -84.605 -49.828 -30.967  1.00 61.93           N
ATOM   1589  CA  PRO R 202     -84.830 -49.536 -32.365  1.00 61.93           C
ATOM   1590  CD  PRO R 202     -83.198 -50.061 -30.683  1.00 61.93           C
ATOM   1591  CB  PRO R 202     -83.570 -49.998 -33.091  1.00 61.93           C
ATOM   1592  CG  PRO R 202     -82.469 -49.856 -32.023  1.00 61.93           C
ATOM   1593  C   PRO R 202     -86.101 -50.057 -32.972  1.00 61.93           C
ATOM   1594  O   PRO R 202     -86.675 -49.361 -33.808  1.00 61.93           O
ATOM   1595  N   GLU R 203     -86.555 -51.271 -32.599  1.00 51.93           N
ATOM   1596  CA  GLU R 203     -87.752 -51.789 -33.197  1.00 51.93           C
ATOM   1597  CB  GLU R 203     -88.067 -53.231 -32.759  1.00 51.93           C
ATOM   1598  CG  GLU R 203     -87.059 -54.257 -33.279  1.00 51.93           C
ATOM   1599  CD  GLU R 203     -85.790 -54.144 -32.444  1.00 51.93           C
ATOM   1600  OE1 GLU R 203     -85.883 -53.656 -31.287  1.00 51.93           O
ATOM   1601  OE2 GLU R 203     -84.711 -54.545 -32.953  1.00 51.93           O
ATOM   1602  C   GLU R 203     -88.885 -50.935 -32.752  1.00 51.93           C
ATOM   1603  O   GLU R 203     -89.766 -50.586 -33.535  1.00 51.93           O
ATOM   1604  N   LYS R 204     -88.883 -50.591 -31.455  1.00 33.96           N
ATOM   1605  CA  LYS R 204     -89.883 -49.763 -30.852  1.00 33.96           C
ATOM   1606  CB  LYS R 204     -89.695 -49.603 -29.338  1.00 33.96           C
ATOM   1607  CG  LYS R 204     -90.742 -48.670 -28.736  1.00 33.96           C
ATOM   1608  CD  LYS R 204     -90.724 -48.596 -27.214  1.00 33.96           C
ATOM   1609  CE  LYS R 204     -91.619 -47.482 -26.668  1.00 33.96           C
ATOM   1610  NZ  LYS R 204     -91.402 -47.322 -25.214  1.00 33.96           N
ATOM   1611  C   LYS R 204     -89.790 -48.383 -31.426  1.00 33.96           C
ATOM   1612  O   LYS R 204     -90.797 -47.694 -31.578  1.00 33.96           O
ATOM   1613  N   LYS R 205     -88.565 -47.919 -31.726  1.00103.39           N
ATOM   1614  CA  LYS R 205     -88.385 -46.588 -32.229  1.00103.39           C
ATOM   1615  CB  LYS R 205     -86.903 -46.284 -32.517  1.00103.39           C
ATOM   1616  CG  LYS R 205     -86.617 -44.882 -33.062  1.00103.39           C
ATOM   1617  CD  LYS R 205     -86.839 -43.751 -32.056  1.00103.39           C
ATOM   1618  CE  LYS R 205     -88.168 -43.017 -32.243  1.00103.39           C
ATOM   1619  NZ  LYS R 205     -89.277 -43.826 -31.695  1.00103.39           N
ATOM   1620  C   LYS R 205     -89.125 -46.446 -33.525  1.00103.39           C
ATOM   1621  O   LYS R 205     -89.912 -45.520 -33.705  1.00103.39           O
ATOM   1622  N   ALA R 206     -88.906 -47.391 -34.454  1.00 20.63           N
ATOM   1623  CA  ALA R 206     -89.527 -47.353 -35.746  1.00 20.63           C
ATOM   1624  CB  ALA R 206     -89.044 -48.484 -36.668  1.00 20.63           C
ATOM   1625  C   ALA R 206     -91.004 -47.505 -35.580  1.00 20.63           C
ATOM   1626  O   ALA R 206     -91.769 -46.916 -36.340  1.00 20.63           O
ATOM   1627  N   THR R 207     -91.444 -48.335 -34.610  1.00 19.95           N
ATOM   1628  CA  THR R 207     -92.855 -48.537 -34.422  1.00 19.95           C
ATOM   1629  CB  THR R 207     -93.206 -49.586 -33.399  1.00 19.95           C
ATOM   1630  OG1 THR R 207     -92.830 -49.178 -32.095  1.00 19.95           O
ATOM   1631  CG2 THR R 207     -92.487 -50.889 -33.774  1.00 19.95           C
ATOM   1632  C   THR R 207     -93.475 -47.247 -33.986  1.00 19.95           C
ATOM   1633  O   THR R 207     -94.545 -46.868 -34.459  1.00 19.95           O
ATOM   1634  N   LEU R 208     -92.802 -46.528 -33.066  1.00 24.36           N
ATOM   1635  CA  LEU R 208     -93.294 -45.279 -32.553  1.00 24.36           C
ATOM   1636  CB  LEU R 208     -92.388 -44.687 -31.461  1.00 24.36           C
ATOM   1637  CG  LEU R 208     -92.292 -45.561 -30.199  1.00 24.36           C
ATOM   1638  CD1 LEU R 208     -91.379 -44.913 -29.145  1.00 24.36           C
ATOM   1639  CD2 LEU R 208     -93.686 -45.903 -29.653  1.00 24.36           C
ATOM   1640  C   LEU R 208     -93.336 -44.288 -33.667  1.00 24.36           C
ATOM   1641  O   LEU R 208     -94.243 -43.465 -33.733  1.00 24.36           O
ATOM   1642  N   GLN R 209     -92.328 -44.327 -34.560  1.00 21.53           N
ATOM   1643  CA  GLN R 209     -92.276 -43.423 -35.671  1.00 21.53           C
ATOM   1644  CB  GLN R 209     -90.983 -43.552 -36.492  1.00 21.53           C
ATOM   1645  CG  GLN R 209     -89.763 -43.021 -35.735  1.00 21.53           C
ATOM   1646  CD  GLN R 209     -88.533 -43.180 -36.613  1.00 21.53           C
ATOM   1647  OE1 GLN R 209     -88.553 -43.886 -37.618  1.00 21.53           O
ATOM   1648  NE2 GLN R 209     -87.420 -42.504 -36.216  1.00 21.53           N
ATOM   1649  C   GLN R 209     -93.449 -43.701 -36.555  1.00 21.53           C
ATOM   1650  O   GLN R 209     -94.037 -42.776 -37.116  1.00 21.53           O
ATOM   1651  N   LEU R 210     -93.822 -44.987 -36.711  1.00 21.50           N
ATOM   1652  CA  LEU R 210     -94.958 -45.301 -37.529  1.00 21.50           C
ATOM   1653  CB  LEU R 210     -95.253 -46.808 -37.638  1.00 21.50           C
ATOM   1654  CG  LEU R 210     -96.487 -47.107 -38.514  1.00 21.50           C
ATOM   1655  CD1 LEU R 210     -96.265 -46.666 -39.970  1.00 21.50           C
ATOM   1656  CD2 LEU R 210     -96.922 -48.573 -38.386  1.00 21.50           C
ATOM   1657  C   LEU R 210     -96.158 -44.686 -36.887  1.00 21.50           C
ATOM   1658  O   LEU R 210     -97.013 -44.120 -37.565  1.00 21.50           O
ATOM   1659  N   ALA R 211     -96.248 -44.795 -35.546  1.00 16.47           N
ATOM   1660  CA  ALA R 211     -97.364 -44.251 -34.833  1.00 16.47           C
ATOM   1661  CB  ALA R 211     -97.319 -44.569 -33.330  1.00 16.47           C
ATOM   1662  C   ALA R 211     -97.362 -42.761 -34.987  1.00 16.47           C
ATOM   1663  O   ALA R 211     -98.405 -42.149 -35.206  1.00 16.47           O
ATOM   1664  N   GLU R 212     -96.176 -42.128 -34.894  1.00 25.54           N
ATOM   1665  CA  GLU R 212     -96.095 -40.698 -34.930  1.00 25.54           C
ATOM   1666  CB  GLU R 212     -94.666 -40.160 -34.728  1.00 25.54           C
ATOM   1667  CG  GLU R 212     -94.610 -38.632 -34.648  1.00 25.54           C
ATOM   1668  CD  GLU R 212     -93.170 -38.197 -34.418  1.00 25.54           C
ATOM   1669  OE1 GLU R 212     -92.254 -39.054 -34.547  1.00 25.54           O
ATOM   1670  OE2 GLU R 212     -92.971 -36.994 -34.104  1.00 25.54           O
ATOM   1671  C   GLU R 212     -96.586 -40.181 -36.249  1.00 25.54           C
ATOM   1672  O   GLU R 212     -97.316 -39.192 -36.301  1.00 25.54           O
ATOM   1673  N   ILE R 213     -96.179 -40.824 -37.356  1.00 73.68           N
ATOM   1674  CA  ILE R 213     -96.553 -40.387 -38.671  1.00 73.68           C
ATOM   1675  CB  ILE R 213     -95.785 -41.061 -39.771  1.00 73.68           C
ATOM   1676  CG2 ILE R 213     -96.301 -42.502 -39.922  1.00 73.68           C
ATOM   1677  CG1 ILE R 213     -95.914 -40.226 -41.056  1.00 73.68           C
ATOM   1678  CD1 ILE R 213     -95.295 -38.834 -40.924  1.00 73.68           C
ATOM   1679  C   ILE R 213     -98.023 -40.602 -38.903  1.00 73.68           C
ATOM   1680  O   ILE R 213     -98.657 -39.821 -39.606  1.00 73.68           O
ATOM   1681  N   LYS R 214     -98.593 -41.702 -38.374  1.00111.35           N
ATOM   1682  CA  LYS R 214     -99.990 -41.993 -38.566  1.00111.35           C
ATOM   1683  CB  LYS R 214    -100.396 -43.321 -37.909  1.00111.35           C
ATOM   1684  CG  LYS R 214    -101.688 -43.912 -38.469  1.00111.35           C
ATOM   1685  CD  LYS R 214    -101.509 -44.528 -39.856  1.00111.35           C
ATOM   1686  CE  LYS R 214    -100.925 -45.944 -39.815  1.00111.35           C
ATOM   1687  NZ  LYS R 214     -99.586 -45.917 -39.188  1.00111.35           N
ATOM   1688  C   LYS R 214    -100.800 -40.915 -37.912  1.00111.35           C
ATOM   1689  O   LYS R 214    -101.769 -40.421 -38.486  1.00111.35           O
ATOM   1690  N   HIS R 215    -100.419 -40.532 -36.678  1.00 28.32           N
ATOM   1691  CA  HIS R 215    -101.099 -39.500 -35.942  1.00 28.32           C
ATOM   1692  ND1 HIS R 215    -100.408 -41.668 -33.529  1.00 28.32           N
ATOM   1693  CG  HIS R 215    -100.972 -40.413 -33.559  1.00 28.32           C
ATOM   1694  CB  HIS R 215    -100.570 -39.322 -34.507  1.00 28.32           C
ATOM   1695  NE2 HIS R 215    -101.944 -41.627 -31.923  1.00 28.32           N
ATOM   1696  CD2 HIS R 215    -101.908 -40.405 -32.572  1.00 28.32           C
ATOM   1697  CE1 HIS R 215    -101.025 -42.352 -32.534  1.00 28.32           C
ATOM   1698  C   HIS R 215    -100.885 -38.195 -36.643  1.00 28.32           C
ATOM   1699  O   HIS R 215    -101.781 -37.354 -36.695  1.00 28.32           O
ATOM   1700  N   ALA R 216     -99.667 -37.985 -37.175  1.00 20.82           N
ATOM   1701  CA  ALA R 216     -99.339 -36.736 -37.799  1.00 20.82           C
ATOM   1702  CB  ALA R 216     -97.876 -36.670 -38.269  1.00 20.82           C
ATOM   1703  C   ALA R 216    -100.204 -36.509 -39.001  1.00 20.82           C
ATOM   1704  O   ALA R 216    -100.749 -35.421 -39.183  1.00 20.82           O
ATOM   1705  N   ARG R 217    -100.355 -37.539 -39.854  1.00 45.30           N
ATOM   1706  CA  ARG R 217    -101.130 -37.413 -41.052  1.00 45.30           C
ATOM   1707  CB  ARG R 217    -101.020 -38.666 -41.937  1.00 45.30           C
ATOM   1708  CG  ARG R 217     -99.572 -38.925 -42.363  1.00 45.30           C
ATOM   1709  CD  ARG R 217     -99.363 -40.167 -43.228  1.00 45.30           C
ATOM   1710  NE  ARG R 217     -97.894 -40.287 -43.443  1.00 45.30           N
ATOM   1711  CZ  ARG R 217     -97.400 -40.996 -44.497  1.00 45.30           C
ATOM   1712  NH1 ARG R 217     -98.253 -41.585 -45.385  1.00 45.30           N
ATOM   1713  NH2 ARG R 217     -96.049 -41.110 -44.670  1.00 45.30           N
ATOM   1714  C   ARG R 217    -102.572 -37.205 -40.698  1.00 45.30           C
ATOM   1715  O   ARG R 217    -103.246 -36.344 -41.262  1.00 45.30           O
ATOM   1716  N   LEU R 218    -103.076 -37.982 -39.720  1.00 82.15           N
ATOM   1717  CA  LEU R 218    -104.461 -37.925 -39.349  1.00 82.15           C
ATOM   1718  CB  LEU R 218    -104.830 -38.973 -38.279  1.00 82.15           C
ATOM   1719  CG  LEU R 218    -106.341 -39.100 -37.966  1.00 82.15           C
ATOM   1720  CD1 LEU R 218    -106.910 -37.851 -37.273  1.00 82.15           C
ATOM   1721  CD2 LEU R 218    -107.130 -39.504 -39.221  1.00 82.15           C
ATOM   1722  C   LEU R 218    -104.756 -36.559 -38.801  1.00 82.15           C
ATOM   1723  O   LEU R 218    -105.820 -35.999 -39.048  1.00 82.15           O
ATOM   1724  N   ALA R 219    -103.831 -35.997 -38.009  1.00 20.90           N
ATOM   1725  CA  ALA R 219    -104.025 -34.701 -37.419  1.00 20.90           C
ATOM   1726  CB  ALA R 219    -102.898 -34.329 -36.442  1.00 20.90           C
ATOM   1727  C   ALA R 219    -104.066 -33.650 -38.485  1.00 20.90           C
ATOM   1728  O   ALA R 219    -104.829 -32.692 -38.375  1.00 20.90           O
ATOM   1729  N   MET R 220    -103.213 -33.769 -39.526  1.00 21.27           N
ATOM   1730  CA  MET R 220    -103.193 -32.784 -40.571  1.00 21.27           C
ATOM   1731  CB  MET R 220    -102.092 -33.014 -41.622  1.00 21.27           C
ATOM   1732  CG  MET R 220    -100.673 -32.845 -41.081  1.00 21.27           C
ATOM   1733  SD  MET R 220     -99.378 -32.889 -42.358  1.00 21.27           S
ATOM   1734  CE  MET R 220     -99.551 -34.659 -42.725  1.00 21.27           C
ATOM   1735  C   MET R 220    -104.502 -32.812 -41.297  1.00 21.27           C
ATOM   1736  O   MET R 220    -105.051 -31.763 -41.634  1.00 21.27           O
ATOM   1737  N   VAL R 221    -105.043 -34.018 -41.566  1.00 26.04           N
ATOM   1738  CA  VAL R 221    -106.284 -34.079 -42.277  1.00 26.04           C
ATOM   1739  CB  VAL R 221    -106.732 -35.465 -42.675  1.00 26.04           C
ATOM   1740  CG1 VAL R 221    -105.637 -36.093 -43.550  1.00 26.04           C
ATOM   1741  CG2 VAL R 221    -107.115 -36.284 -41.437  1.00 26.04           C
ATOM   1742  C   VAL R 221    -107.341 -33.468 -41.411  1.00 26.04           C
ATOM   1743  O   VAL R 221    -108.219 -32.758 -41.897  1.00 26.04           O
ATOM   1744  N   ALA R 222    -107.267 -33.724 -40.090  1.00 20.14           N
ATOM   1745  CA  ALA R 222    -108.238 -33.252 -39.143  1.00 20.14           C
ATOM   1746  CB  ALA R 222    -107.960 -33.747 -37.713  1.00 20.14           C
ATOM   1747  C   ALA R 222    -108.251 -31.752 -39.093  1.00 20.14           C
ATOM   1748  O   ALA R 222    -109.313 -31.145 -38.978  1.00 20.14           O
ATOM   1749  N   PHE R 223    -107.070 -31.105 -39.136  1.00 33.56           N
ATOM   1750  CA  PHE R 223    -107.028 -29.671 -39.066  1.00 33.56           C
ATOM   1751  CB  PHE R 223    -105.601 -29.114 -38.914  1.00 33.56           C
ATOM   1752  CG  PHE R 223    -105.765 -27.721 -38.410  1.00 33.56           C
ATOM   1753  CD1 PHE R 223    -105.981 -27.510 -37.068  1.00 33.56           C
ATOM   1754  CD2 PHE R 223    -105.708 -26.638 -39.257  1.00 33.56           C
ATOM   1755  CE1 PHE R 223    -106.137 -26.237 -36.572  1.00 33.56           C
ATOM   1756  CE2 PHE R 223    -105.865 -25.363 -38.765  1.00 33.56           C
ATOM   1757  CZ  PHE R 223    -106.080 -25.161 -37.422  1.00 33.56           C
ATOM   1758  C   PHE R 223    -107.615 -29.136 -40.330  1.00 33.56           C
ATOM   1759  O   PHE R 223    -108.347 -28.146 -40.320  1.00 33.56           O
ATOM   1760  N   LEU R 224    -107.313 -29.799 -41.463  1.00 27.68           N
ATOM   1761  CA  LEU R 224    -107.855 -29.370 -42.718  1.00 27.68           C
ATOM   1762  CB  LEU R 224    -107.509 -30.307 -43.888  1.00 27.68           C
ATOM   1763  CG  LEU R 224    -108.162 -29.884 -45.218  1.00 27.68           C
ATOM   1764  CD1 LEU R 224    -107.634 -28.526 -45.701  1.00 27.68           C
ATOM   1765  CD2 LEU R 224    -108.037 -30.989 -46.280  1.00 27.68           C
ATOM   1766  C   LEU R 224    -109.331 -29.428 -42.542  1.00 27.68           C
ATOM   1767  O   LEU R 224    -110.063 -28.566 -43.027  1.00 27.68           O
ATOM   1768  N   GLY R 225    -109.801 -30.466 -41.828  1.00  9.76           N
ATOM   1769  CA  GLY R 225    -111.200 -30.636 -41.588  1.00  9.76           C
ATOM   1770  C   GLY R 225    -111.716 -29.485 -40.781  1.00  9.76           C
ATOM   1771  O   GLY R 225    -112.795 -28.966 -41.059  1.00  9.76           O
ATOM   1772  N   PHE R 226    -110.957 -29.046 -39.757  1.00 37.69           N
ATOM   1773  CA  PHE R 226    -111.420 -27.998 -38.892  1.00 37.69           C
ATOM   1774  CB  PHE R 226    -110.457 -27.664 -37.739  1.00 37.69           C
ATOM   1775  CG  PHE R 226    -110.331 -28.865 -36.866  1.00 37.69           C
ATOM   1776  CD1 PHE R 226    -111.442 -29.431 -36.290  1.00 37.69           C
ATOM   1777  CD2 PHE R 226    -109.096 -29.403 -36.588  1.00 37.69           C
ATOM   1778  CE1 PHE R 226    -111.334 -30.531 -35.474  1.00 37.69           C
ATOM   1779  CE2 PHE R 226    -108.979 -30.502 -35.773  1.00 37.69           C
ATOM   1780  CZ  PHE R 226    -110.099 -31.072 -35.216  1.00 37.69           C
ATOM   1781  C   PHE R 226    -111.593 -26.738 -39.680  1.00 37.69           C
ATOM   1782  O   PHE R 226    -112.581 -26.027 -39.505  1.00 37.69           O
ATOM   1783  N   ALA R 227    -110.624 -26.422 -40.561  1.00 21.99           N
ATOM   1784  CA  ALA R 227    -110.669 -25.197 -41.308  1.00 21.99           C
ATOM   1785  CB  ALA R 227    -109.424 -24.990 -42.186  1.00 21.99           C
ATOM   1786  C   ALA R 227    -111.862 -25.168 -42.221  1.00 21.99           C
ATOM   1787  O   ALA R 227    -112.568 -24.163 -42.294  1.00 21.99           O
ATOM   1788  N   VAL R 228    -112.119 -26.273 -42.946  1.00 79.02           N
ATOM   1789  CA  VAL R 228    -113.201 -26.312 -43.890  1.00 79.02           C
ATOM   1790  CB  VAL R 228    -113.181 -27.565 -44.728  1.00 79.02           C
ATOM   1791  CG1 VAL R 228    -113.438 -28.798 -43.844  1.00 79.02           C
ATOM   1792  CG2 VAL R 228    -114.185 -27.396 -45.878  1.00 79.02           C
ATOM   1793  C   VAL R 228    -114.513 -26.224 -43.166  1.00 79.02           C
ATOM   1794  O   VAL R 228    -115.400 -25.471 -43.562  1.00 79.02           O
ATOM   1795  N   GLN R 229    -114.650 -26.984 -42.061  1.00 27.28           N
ATOM   1796  CA  GLN R 229    -115.861 -27.034 -41.298  1.00 27.28           C
ATOM   1797  CB  GLN R 229    -115.817 -28.070 -40.163  1.00 27.28           C
ATOM   1798  CG  GLN R 229    -115.782 -29.513 -40.673  1.00 27.28           C
ATOM   1799  CD  GLN R 229    -115.820 -30.444 -39.470  1.00 27.28           C
ATOM   1800  OE1 GLN R 229    -115.018 -30.324 -38.545  1.00 27.28           O
ATOM   1801  NE2 GLN R 229    -116.790 -31.396 -39.472  1.00 27.28           N
ATOM   1802  C   GLN R 229    -116.101 -25.681 -40.711  1.00 27.28           C
ATOM   1803  O   GLN R 229    -117.245 -25.257 -40.560  1.00 27.28           O
ATOM   1804  N   ALA R 230    -115.022 -24.972 -40.339  1.00 22.78           N
ATOM   1805  CA  ALA R 230    -115.158 -23.674 -39.744  1.00 22.78           C
ATOM   1806  CB  ALA R 230    -113.802 -23.063 -39.354  1.00 22.78           C
ATOM   1807  C   ALA R 230    -115.801 -22.728 -40.714  1.00 22.78           C
ATOM   1808  O   ALA R 230    -116.719 -21.991 -40.355  1.00 22.78           O
ATOM   1809  N   ALA R 231    -115.316 -22.701 -41.968  1.00 29.57           N
ATOM   1810  CA  ALA R 231    -115.874 -21.812 -42.948  1.00 29.57           C
ATOM   1811  CB  ALA R 231    -115.057 -21.792 -44.251  1.00 29.57           C
ATOM   1812  C   ALA R 231    -117.267 -22.230 -43.310  1.00 29.57           C
ATOM   1813  O   ALA R 231    -118.176 -21.403 -43.367  1.00 29.57           O
ATOM   1814  N   ALA R 232    -117.462 -23.538 -43.583  1.00 39.51           N
ATOM   1815  CA  ALA R 232    -118.731 -23.994 -44.068  1.00 39.51           C
ATOM   1816  CB  ALA R 232    -118.686 -25.459 -44.536  1.00 39.51           C
ATOM   1817  C   ALA R 232    -119.829 -23.884 -43.048  1.00 39.51           C
ATOM   1818  O   ALA R 232    -120.865 -23.276 -43.310  1.00 39.51           O
ATOM   1819  N   THR R 233    -119.636 -24.484 -41.855  1.00 39.50           N
ATOM   1820  CA  THR R 233    -120.660 -24.485 -40.844  1.00 39.50           C
ATOM   1821  CB  THR R 233    -120.489 -25.577 -39.829  1.00 39.50           C
ATOM   1822  OG1 THR R 233    -119.327 -25.363 -39.044  1.00 39.50           O
ATOM   1823  CG2 THR R 233    -120.377 -26.910 -40.590  1.00 39.50           C
ATOM   1824  C   THR R 233    -120.723 -23.183 -40.104  1.00 39.50           C
ATOM   1825  O   THR R 233    -121.804 -22.716 -39.748  1.00 39.50           O
ATOM   1826  N   GLY R 234    -119.557 -22.570 -39.827  1.00 16.61           N
ATOM   1827  CA  GLY R 234    -119.522 -21.343 -39.083  1.00 16.61           C
ATOM   1828  C   GLY R 234    -119.364 -21.664 -37.621  1.00 16.61           C
ATOM   1829  O   GLY R 234    -119.227 -20.760 -36.798  1.00 16.61           O
ATOM   1830  N   LYS R 235    -119.360 -22.965 -37.253  1.00 72.47           N
ATOM   1831  CA  LYS R 235    -119.274 -23.334 -35.863  1.00 72.47           C
ATOM   1832  CB  LYS R 235    -120.430 -24.223 -35.371  1.00 72.47           C
ATOM   1833  CG  LYS R 235    -121.743 -23.476 -35.123  1.00 72.47           C
ATOM   1834  CD  LYS R 235    -122.418 -22.932 -36.382  1.00 72.47           C
ATOM   1835  CE  LYS R 235    -123.751 -22.234 -36.097  1.00 72.47           C
ATOM   1836  NZ  LYS R 235    -124.336 -21.728 -37.358  1.00 72.47           N
ATOM   1837  C   LYS R 235    -118.002 -24.082 -35.594  1.00 72.47           C
ATOM   1838  O   LYS R 235    -117.215 -24.356 -36.498  1.00 72.47           O
ATOM   1839  N   GLY R 236    -117.769 -24.406 -34.302  1.00 16.41           N
ATOM   1840  CA  GLY R 236    -116.582 -25.096 -33.879  1.00 16.41           C
ATOM   1841  C   GLY R 236    -116.739 -26.561 -34.152  1.00 16.41           C
ATOM   1842  O   GLY R 236    -117.827 -27.068 -34.413  1.00 16.41           O
ATOM   1843  N   PRO R 237    -115.631 -27.248 -34.064  1.00 51.71           N
ATOM   1844  CA  PRO R 237    -115.581 -28.662 -34.328  1.00 51.71           C
ATOM   1845  CD  PRO R 237    -114.345 -26.604 -34.276  1.00 51.71           C
ATOM   1846  CB  PRO R 237    -114.097 -29.027 -34.310  1.00 51.71           C
ATOM   1847  CG  PRO R 237    -113.403 -27.723 -34.744  1.00 51.71           C
ATOM   1848  C   PRO R 237    -116.418 -29.462 -33.380  1.00 51.71           C
ATOM   1849  O   PRO R 237    -116.884 -30.535 -33.760  1.00 51.71           O
ATOM   1850  N   LEU R 238    -116.586 -28.995 -32.131  1.00 69.82           N
ATOM   1851  CA  LEU R 238    -117.395 -29.708 -31.184  1.00 69.82           C
ATOM   1852  CB  LEU R 238    -117.286 -29.168 -29.748  1.00 69.82           C
ATOM   1853  CG  LEU R 238    -115.947 -29.519 -29.074  1.00 69.82           C
ATOM   1854  CD1 LEU R 238    -114.754 -28.883 -29.802  1.00 69.82           C
ATOM   1855  CD2 LEU R 238    -115.985 -29.199 -27.571  1.00 69.82           C
ATOM   1856  C   LEU R 238    -118.822 -29.631 -31.601  1.00 69.82           C
ATOM   1857  O   LEU R 238    -119.578 -30.582 -31.415  1.00 69.82           O
ATOM   1858  N   ASN R 239    -119.238 -28.476 -32.150  1.00 26.47           N
ATOM   1859  CA  ASN R 239    -120.596 -28.326 -32.575  1.00 26.47           C
ATOM   1860  CB  ASN R 239    -120.912 -26.908 -33.079  1.00 26.47           C
ATOM   1861  CG  ASN R 239    -120.912 -25.969 -31.883  1.00 26.47           C
ATOM   1862  OD1 ASN R 239    -119.922 -25.845 -31.163  1.00 26.47           O
ATOM   1863  ND2 ASN R 239    -122.065 -25.286 -31.654  1.00 26.47           N
ATOM   1864  C   ASN R 239    -120.842 -29.274 -33.703  1.00 26.47           C
ATOM   1865  O   ASN R 239    -121.917 -29.852 -33.810  1.00 26.47           O
ATOM   1866  N   ASN R 240    -119.854 -29.440 -34.601  1.00 41.01           N
ATOM   1867  CA  ASN R 240    -120.016 -30.305 -35.735  1.00 41.01           C
ATOM   1868  CB  ASN R 240    -118.859 -30.177 -36.734  1.00 41.01           C
ATOM   1869  CG  ASN R 240    -118.933 -28.766 -37.293  1.00 41.01           C
ATOM   1870  OD1 ASN R 240    -117.949 -28.028 -37.287  1.00 41.01           O
ATOM   1871  ND2 ASN R 240    -120.137 -28.373 -37.786  1.00 41.01           N
ATOM   1872  C   ASN R 240    -120.095 -31.732 -35.292  1.00 41.01           C
ATOM   1873  O   ASN R 240    -120.881 -32.508 -35.830  1.00 41.01           O
ATOM   1874  N   TRP R 241    -119.254 -32.122 -34.315  1.00 31.92           N
ATOM   1875  CA  TRP R 241    -119.231 -33.473 -33.825  1.00 31.92           C
ATOM   1876  CB  TRP R 241    -118.094 -33.720 -32.814  1.00 31.92           C
ATOM   1877  CG  TRP R 241    -117.943 -35.159 -32.381  1.00 31.92           C
ATOM   1878  CD2 TRP R 241    -117.006 -35.616 -31.390  1.00 31.92           C
ATOM   1879  CD1 TRP R 241    -118.612 -36.265 -32.815  1.00 31.92           C
ATOM   1880  NE1 TRP R 241    -118.148 -37.382 -32.164  1.00 31.92           N
ATOM   1881  CE2 TRP R 241    -117.162 -36.998 -31.283  1.00 31.92           C
ATOM   1882  CE3 TRP R 241    -116.090 -34.941 -30.636  1.00 31.92           C
ATOM   1883  CZ2 TRP R 241    -116.400 -37.729 -30.418  1.00 31.92           C
ATOM   1884  CZ3 TRP R 241    -115.327 -35.685 -29.760  1.00 31.92           C
ATOM   1885  CH2 TRP R 241    -115.477 -37.051 -29.653  1.00 31.92           C
ATOM   1886  C   TRP R 241    -120.522 -33.748 -33.124  1.00 31.92           C
ATOM   1887  O   TRP R 241    -121.098 -34.824 -33.272  1.00 31.92           O
ATOM   1888  N   ALA R 242    -120.989 -32.783 -32.307  1.00 18.48           N
ATOM   1889  CA  ALA R 242    -122.208 -32.946 -31.569  1.00 18.48           C
ATOM   1890  CB  ALA R 242    -122.487 -31.772 -30.613  1.00 18.48           C
ATOM   1891  C   ALA R 242    -123.359 -33.032 -32.522  1.00 18.48           C
ATOM   1892  O   ALA R 242    -124.250 -33.861 -32.344  1.00 18.48           O
ATOM   1893  N   THR R 243    -123.372 -32.169 -33.562  1.00 23.95           N
ATOM   1894  CA  THR R 243    -124.455 -32.144 -34.505  1.00 23.95           C
ATOM   1895  CB  THR R 243    -124.336 -31.053 -35.531  1.00 23.95           C
ATOM   1896  OG1 THR R 243    -123.102 -31.165 -36.224  1.00 23.95           O
ATOM   1897  CG2 THR R 243    -124.453 -29.690 -34.837  1.00 23.95           C
ATOM   1898  C   THR R 243    -124.508 -33.440 -35.253  1.00 23.95           C
ATOM   1899  O   THR R 243    -125.578 -34.026 -35.410  1.00 23.95           O
ATOM   1900  N   HIS R 244    -123.347 -33.940 -35.713  1.00 25.21           N
ATOM   1901  CA  HIS R 244    -123.317 -35.156 -36.473  1.00 25.21           C
ATOM   1902  ND1 HIS R 244    -122.135 -36.959 -39.001  1.00 25.21           N
ATOM   1903  CG  HIS R 244    -121.859 -36.872 -37.655  1.00 25.21           C
ATOM   1904  CB  HIS R 244    -121.893 -35.594 -36.865  1.00 25.21           C
ATOM   1905  NE2 HIS R 244    -121.656 -39.020 -38.318  1.00 25.21           N
ATOM   1906  CD2 HIS R 244    -121.568 -38.140 -37.254  1.00 25.21           C
ATOM   1907  CE1 HIS R 244    -121.999 -38.263 -39.347  1.00 25.21           C
ATOM   1908  C   HIS R 244    -123.873 -36.233 -35.606  1.00 25.21           C
ATOM   1909  O   HIS R 244    -124.582 -37.113 -36.079  1.00 25.21           O
ATOM   1910  N   LEU R 245    -123.529 -36.213 -34.314  1.00 38.74           N
ATOM   1911  CA  LEU R 245    -124.025 -37.185 -33.388  1.00 38.74           C
ATOM   1912  CB  LEU R 245    -123.305 -37.119 -32.036  1.00 38.74           C
ATOM   1913  CG  LEU R 245    -121.830 -37.530 -32.172  1.00 38.74           C
ATOM   1914  CD1 LEU R 245    -121.106 -37.466 -30.823  1.00 38.74           C
ATOM   1915  CD2 LEU R 245    -121.697 -38.903 -32.855  1.00 38.74           C
ATOM   1916  C   LEU R 245    -125.494 -36.984 -33.164  1.00 38.74           C
ATOM   1917  O   LEU R 245    -126.222 -37.952 -32.946  1.00 38.74           O
ATOM   1918  N   SER R 246    -125.961 -35.718 -33.153  1.00 31.01           N
ATOM   1919  CA  SER R 246    -127.352 -35.448 -32.915  1.00 31.01           C
ATOM   1920  CB  SER R 246    -127.667 -33.945 -32.891  1.00 31.01           C
ATOM   1921  OG  SER R 246    -127.011 -33.335 -31.789  1.00 31.01           O
ATOM   1922  C   SER R 246    -128.182 -36.065 -34.000  1.00 31.01           C
ATOM   1923  O   SER R 246    -128.846 -37.078 -33.787  1.00 31.01           O
ATOM   1924  N   ASP R 247    -128.157 -35.467 -35.209  1.00 50.11           N
ATOM   1925  CA  ASP R 247    -128.913 -36.008 -36.301  1.00 50.11           C
ATOM   1926  CB  ASP R 247    -130.101 -35.123 -36.729  1.00 50.11           C
ATOM   1927  CG  ASP R 247    -129.619 -33.730 -37.107  1.00 50.11           C
ATOM   1928  OD1 ASP R 247    -128.507 -33.327 -36.672  1.00 50.11           O
ATOM   1929  OD2 ASP R 247    -130.374 -33.048 -37.846  1.00 50.11           O
ATOM   1930  C   ASP R 247    -127.976 -36.211 -37.446  1.00 50.11           C
ATOM   1931  O   ASP R 247    -127.740 -35.342 -38.282  1.00 50.11           O
ATOM   1932  N   PRO R 248    -127.447 -37.398 -37.473  1.00 56.90           N
ATOM   1933  CA  PRO R 248    -126.436 -37.775 -38.415  1.00 56.90           C
ATOM   1934  CD  PRO R 248    -127.524 -38.295 -36.332  1.00 56.90           C
ATOM   1935  CB  PRO R 248    -126.010 -39.187 -38.005  1.00 56.90           C
ATOM   1936  CG  PRO R 248    -126.349 -39.270 -36.506  1.00 56.90           C
ATOM   1937  C   PRO R 248    -126.907 -37.721 -39.834  1.00 56.90           C
ATOM   1938  O   PRO R 248    -126.107 -37.401 -40.712  1.00 56.90           O
ATOM   1939  N   LEU R 249    -128.185 -38.050 -40.077  1.00 82.50           N
ATOM   1940  CA  LEU R 249    -128.705 -38.173 -41.407  1.00 82.50           C
ATOM   1941  CB  LEU R 249    -130.098 -38.820 -41.450  1.00 82.50           C
ATOM   1942  CG  LEU R 249    -130.103 -40.298 -41.020  1.00 82.50           C
ATOM   1943  CD1 LEU R 249    -129.671 -40.449 -39.553  1.00 82.50           C
ATOM   1944  CD2 LEU R 249    -131.456 -40.966 -41.313  1.00 82.50           C
ATOM   1945  C   LEU R 249    -128.794 -36.872 -42.141  1.00 82.50           C
ATOM   1946  O   LEU R 249    -128.563 -36.842 -43.348  1.00 82.50           O
ATOM   1947  N   HIS R 250    -129.243 -35.795 -41.469  1.00 59.36           N
ATOM   1948  CA  HIS R 250    -129.403 -34.504 -42.083  1.00 59.36           C
ATOM   1949  ND1 HIS R 250    -132.511 -34.148 -42.675  1.00 59.36           N
ATOM   1950  CG  HIS R 250    -131.795 -34.207 -41.503  1.00 59.36           C
ATOM   1951  CB  HIS R 250    -130.426 -33.632 -41.351  1.00 59.36           C
ATOM   1952  NE2 HIS R 250    -133.772 -35.251 -41.214  1.00 59.36           N
ATOM   1953  CD2 HIS R 250    -132.578 -34.883 -40.619  1.00 59.36           C
ATOM   1954  CE1 HIS R 250    -133.684 -34.787 -42.448  1.00 59.36           C
ATOM   1955  C   HIS R 250    -128.129 -33.708 -42.210  1.00 59.36           C
ATOM   1956  O   HIS R 250    -127.960 -32.950 -43.162  1.00 59.36           O
ATOM   1957  N   THR R 251    -127.220 -33.859 -41.236  1.00 71.13           N
ATOM   1958  CA  THR R 251    -126.053 -33.057 -40.963  1.00 71.13           C
ATOM   1959  CB  THR R 251    -125.508 -33.277 -39.583  1.00 71.13           C
ATOM   1960  OG1 THR R 251    -125.140 -34.637 -39.404  1.00 71.13           O
ATOM   1961  CG2 THR R 251    -126.583 -32.867 -38.568  1.00 71.13           C
ATOM   1962  C   THR R 251    -124.882 -33.128 -41.907  1.00 71.13           C
ATOM   1963  O   THR R 251    -123.999 -32.281 -41.800  1.00 71.13           O
ATOM   1964  N   THR R 252    -124.781 -34.140 -42.787  1.00 54.37           N
ATOM   1965  CA  THR R 252    -123.621 -34.354 -43.616  1.00 54.37           C
ATOM   1966  CB  THR R 252    -123.852 -35.531 -44.531  1.00 54.37           C
ATOM   1967  OG1 THR R 252    -124.283 -36.634 -43.746  1.00 54.37           O
ATOM   1968  CG2 THR R 252    -122.551 -35.933 -45.246  1.00 54.37           C
ATOM   1969  C   THR R 252    -123.284 -33.106 -44.415  1.00 54.37           C
ATOM   1970  O   THR R 252    -123.990 -32.100 -44.356  1.00 54.37           O
ATOM   1971  N   ILE R 253    -122.160 -33.154 -45.174  1.00 34.73           N
ATOM   1972  CA  ILE R 253    -121.563 -32.068 -45.906  1.00 34.73           C
ATOM   1973  CB  ILE R 253    -120.279 -32.471 -46.582  1.00 34.73           C
ATOM   1974  CG2 ILE R 253    -120.606 -33.531 -47.646  1.00 34.73           C
ATOM   1975  CG1 ILE R 253    -119.542 -31.235 -47.130  1.00 34.73           C
ATOM   1976  CD1 ILE R 253    -118.102 -31.528 -47.551  1.00 34.73           C
ATOM   1977  C   ILE R 253    -122.472 -31.507 -46.960  1.00 34.73           C
ATOM   1978  O   ILE R 253    -122.559 -30.290 -47.113  1.00 34.73           O
ATOM   1979  N   ILE R 254    -123.184 -32.366 -47.707  1.00 63.62           N
ATOM   1980  CA  ILE R 254    -124.008 -31.910 -48.794  1.00 63.62           C
ATOM   1981  CB  ILE R 254    -124.730 -33.036 -49.483  1.00 63.62           C
ATOM   1982  CG2 ILE R 254    -125.681 -32.417 -50.520  1.00 63.62           C
ATOM   1983  CG1 ILE R 254    -123.725 -34.027 -50.097  1.00 63.62           C
ATOM   1984  CD1 ILE R 254    -122.931 -34.831 -49.068  1.00 63.62           C
ATOM   1985  C   ILE R 254    -125.045 -30.966 -48.269  1.00 63.62           C
ATOM   1986  O   ILE R 254    -125.335 -29.945 -48.890  1.00 63.62           O
ATOM   1987  N   ASP R 255    -125.621 -31.275 -47.095  1.00 34.63           N
ATOM   1988  CA  ASP R 255    -126.685 -30.495 -46.522  1.00 34.63           C
ATOM   1989  CB  ASP R 255    -127.185 -31.060 -45.180  1.00 34.63           C
ATOM   1990  CG  ASP R 255    -128.405 -30.261 -44.744  1.00 34.63           C
ATOM   1991  OD1 ASP R 255    -129.421 -30.268 -45.490  1.00 34.63           O
ATOM   1992  OD2 ASP R 255    -128.334 -29.622 -43.660  1.00 34.63           O
ATOM   1993  C   ASP R 255    -126.205 -29.104 -46.249  1.00 34.63           C
ATOM   1994  O   ASP R 255    -126.964 -28.150 -46.401  1.00 34.63           O
ATOM   1995  N   THR R 256    -124.928 -28.943 -45.846  1.00 21.34           N
ATOM   1996  CA  THR R 256    -124.442 -27.644 -45.476  1.00 21.34           C
ATOM   1997  CB  THR R 256    -122.979 -27.649 -45.145  1.00 21.34           C
ATOM   1998  OG1 THR R 256    -122.727 -28.537 -44.066  1.00 21.34           O
ATOM   1999  CG2 THR R 256    -122.552 -26.220 -44.773  1.00 21.34           C
ATOM   2000  C   THR R 256    -124.634 -26.722 -46.637  1.00 21.34           C
ATOM   2001  O   THR R 256    -125.151 -25.617 -46.473  1.00 21.34           O
ATOM   2002  N   PHE R 257    -124.204 -27.146 -47.840  1.00 37.10           N
ATOM   2003  CA  PHE R 257    -124.370 -26.351 -49.022  1.00 37.10           C
ATOM   2004  CB  PHE R 257    -123.543 -26.859 -50.216  1.00 37.10           C
ATOM   2005  CG  PHE R 257    -122.119 -26.506 -49.941  1.00 37.10           C
ATOM   2006  CD1 PHE R 257    -121.354 -27.274 -49.096  1.00 37.10           C
ATOM   2007  CD2 PHE R 257    -121.552 -25.401 -50.537  1.00 37.10           C
ATOM   2008  CE1 PHE R 257    -120.043 -26.945 -48.845  1.00 37.10           C
ATOM   2009  CE2 PHE R 257    -120.241 -25.069 -50.288  1.00 37.10           C
ATOM   2010  CZ  PHE R 257    -119.484 -25.840 -49.442  1.00 37.10           C
ATOM   2011  C   PHE R 257    -125.811 -26.305 -49.438  1.00 37.10           C
ATOM   2012  O   PHE R 257    -126.325 -25.250 -49.810  1.00 37.10           O
ATOM   2013  N   SER R 258    -126.509 -27.452 -49.371  1.00 24.40           N
ATOM   2014  CA  SER R 258    -127.857 -27.536 -49.858  1.00 24.40           C
ATOM   2015  CB  SER R 258    -128.419 -28.968 -49.870  1.00 24.40           C
ATOM   2016  OG  SER R 258    -128.508 -29.464 -48.544  1.00 24.40           O
ATOM   2017  C   SER R 258    -128.754 -26.716 -48.991  1.00 24.40           C
ATOM   2018  O   SER R 258    -128.360 -26.222 -47.937  1.00 24.40           O
ATOM   2019  N   SER R 259    -129.999 -26.521 -49.466  1.00 19.71           N
ATOM   2020  CA  SER R 259    -130.964 -25.771 -48.724  1.00 19.71           C
ATOM   2021  CB  SER R 259    -131.334 -24.429 -49.371  1.00 19.71           C
ATOM   2022  OG  SER R 259    -131.998 -24.660 -50.605  1.00 19.71           O
ATOM   2023  C   SER R 259    -132.214 -26.582 -48.710  1.00 19.71           C
ATOM   2024  O   SER R 259    -132.369 -27.522 -49.487  1.00 19.71           O
ATOM   2025  N   SER R 260    -133.137 -26.246 -47.791  1.00  4.96           N
ATOM   2026  CA  SER R 260    -134.379 -26.953 -47.737  1.00  4.96           C
ATOM   2027  CB  SER R 260    -135.090 -26.839 -46.377  1.00  4.96           C
ATOM   2028  OG  SER R 260    -134.316 -27.470 -45.370  1.00  4.96           O
ATOM   2029  C   SER R 260    -135.279 -26.313 -48.784  1.00  4.96           C
ATOM   2030  O   SER R 260    -136.441 -26.780 -48.939  1.00  4.96           O
ATOM   2031  OXT SER R 260    -134.819 -25.344 -49.446  1.00  4.96           O
TER    2032      SER R 260
ATOM   2033  N   ARG r   1      25.931  35.139 -99.690  1.00 68.48           N
ATOM   2034  CA  ARG r   1      25.393  35.165 -98.311  1.00 68.48           C
ATOM   2035  CB  ARG r   1      24.970  36.588 -97.921  1.00 68.48           C
ATOM   2036  CG  ARG r   1      26.102  37.614 -97.948  1.00 68.48           C
ATOM   2037  CD  ARG r   1      25.636  39.015 -97.551  1.00 68.48           C
ATOM   2038  NE  ARG r   1      24.497  39.373 -98.444  1.00 68.48           N
ATOM   2039  CZ  ARG r   1      24.124  40.676 -98.601  1.00 68.48           C
ATOM   2040  NH1 ARG r   1      24.834  41.668 -97.989  1.00 68.48           N
ATOM   2041  NH2 ARG r   1      23.039  40.987 -99.370  1.00 68.48           N
ATOM   2042  C   ARG r   1      24.174  34.314 -98.252  1.00 68.48           C
ATOM   2043  O   ARG r   1      24.229  33.102 -98.446  1.00 68.48           O
ATOM   2044  N   PHE r   2      23.024  34.956 -97.985  1.00 35.88           N
ATOM   2045  CA  PHE r   2      21.802  34.221 -97.901  1.00 35.88           C
ATOM   2046  CB  PHE r   2      20.614  35.070 -97.409  1.00 35.88           C
ATOM   2047  CG  PHE r   2      19.405  34.201 -97.366  1.00 35.88           C
ATOM   2048  CD1 PHE r   2      19.229  33.296 -96.345  1.00 35.88           C
ATOM   2049  CD2 PHE r   2      18.439  34.306 -98.341  1.00 35.88           C
ATOM   2050  CE1 PHE r   2      18.107  32.499 -96.309  1.00 35.88           C
ATOM   2051  CE2 PHE r   2      17.319  33.513 -98.306  1.00 35.88           C
ATOM   2052  CZ  PHE r   2      17.151  32.606 -97.288  1.00 35.88           C
ATOM   2053  C   PHE r   2      21.504  33.717 -99.274  1.00 35.88           C
ATOM   2054  O   PHE r   2      21.677  34.420-100.267  1.00 35.88           O
ATOM   2055  N   GLY r   3      21.061  32.449 -99.348  1.00 12.53           N
ATOM   2056  CA  GLY r   3      20.775  31.829-100.605  1.00 12.53           C
ATOM   2057  C   GLY r   3      20.917  30.366-100.367  1.00 12.53           C
ATOM   2058  O   GLY r   3      21.184  29.939 -99.244  1.00 12.53           O
ATOM   2059  N   PHE r   4      20.736  29.544-101.416  1.00 40.03           N
ATOM   2060  CA  PHE r   4      20.872  28.137-101.186  1.00 40.03           C
ATOM   2061  CB  PHE r   4      19.583  27.330-101.402  1.00 40.03           C
ATOM   2062  CG  PHE r   4      18.514  27.852-100.519  1.00 40.03           C
ATOM   2063  CD1 PHE r   4      18.358  27.360 -99.246  1.00 40.03           C
ATOM   2064  CD2 PHE r   4      17.671  28.837-100.976  1.00 40.03           C
ATOM   2065  CE1 PHE r   4      17.362  27.846 -98.435  1.00 40.03           C
ATOM   2066  CE2 PHE r   4      16.673  29.327-100.170  1.00 40.03           C
ATOM   2067  CZ  PHE r   4      16.523  28.828 -98.899  1.00 40.03           C
ATOM   2068  C   PHE r   4      21.781  27.595-102.230  1.00 40.03           C
ATOM   2069  O   PHE r   4      21.807  28.079-103.359  1.00 40.03           O
ATOM   2070  N   ALA r   5      22.581  26.579-101.864  1.00 26.89           N
ATOM   2071  CA  ALA r   5      23.299  25.915-102.902  1.00 26.89           C
ATOM   2072  CB  ALA r   5      24.412  24.979-102.400  1.00 26.89           C
ATOM   2073  C   ALA r   5      22.243  25.079-103.540  1.00 26.89           C
ATOM   2074  O   ALA r   5      21.325  24.621-102.861  1.00 26.89           O
ATOM   2075  N   PHE r   6      22.315  24.865-104.863  1.00 38.73           N
ATOM   2076  CA  PHE r   6      21.257  24.100-105.445  1.00 38.73           C
ATOM   2077  CB  PHE r   6      20.589  24.746-106.671  1.00 38.73           C
ATOM   2078  CG  PHE r   6      19.695  25.834-106.182  1.00 38.73           C
ATOM   2079  CD1 PHE r   6      20.193  27.080-105.883  1.00 38.73           C
ATOM   2080  CD2 PHE r   6      18.346  25.604-106.025  1.00 38.73           C
ATOM   2081  CE1 PHE r   6      19.357  28.075-105.434  1.00 38.73           C
ATOM   2082  CE2 PHE r   6      17.505  26.596-105.578  1.00 38.73           C
ATOM   2083  CZ  PHE r   6      18.012  27.836-105.279  1.00 38.73           C
ATOM   2084  C   PHE r   6      21.773  22.767-105.855  1.00 38.73           C
ATOM   2085  O   PHE r   6      22.959  22.586-106.121  1.00 38.73           O
ATOM   2086  N   GLY r   7      20.852  21.789-105.881  1.00 12.67           N
ATOM   2087  CA  GLY r   7      21.160  20.451-106.276  1.00 12.67           C
ATOM   2088  C   GLY r   7      20.087  20.070-107.235  1.00 12.67           C
ATOM   2089  O   GLY r   7      19.177  20.855-107.502  1.00 12.67           O
ATOM   2090  N   LYS r   8      20.165  18.847-107.788  1.00 53.95           N
ATOM   2091  CA  LYS r   8      19.167  18.454-108.737  1.00 53.95           C
ATOM   2092  CB  LYS r   8      19.385  17.028-109.264  1.00 53.95           C
ATOM   2093  CG  LYS r   8      18.405  16.628-110.367  1.00 53.95           C
ATOM   2094  CD  LYS r   8      18.860  15.398-111.152  1.00 53.95           C
ATOM   2095  CE  LYS r   8      20.129  15.653-111.970  1.00 53.95           C
ATOM   2096  NZ  LYS r   8      20.599  14.392-112.587  1.00 53.95           N
ATOM   2097  C   LYS r   8      17.850  18.497-108.036  1.00 53.95           C
ATOM   2098  O   LYS r   8      16.897  19.094-108.532  1.00 53.95           O
ATOM   2099  N   LYS r   9      17.793  17.890-106.834  1.00 73.70           N
ATOM   2100  CA  LYS r   9      16.615  17.867-106.017  1.00 73.70           C
ATOM   2101  CB  LYS r   9      16.365  19.164-105.221  1.00 73.70           C
ATOM   2102  CG  LYS r   9      17.289  19.311-104.010  1.00 73.70           C
ATOM   2103  CD  LYS r   9      17.247  20.686-103.338  1.00 73.70           C
ATOM   2104  CE  LYS r   9      18.207  21.703-103.956  1.00 73.70           C
ATOM   2105  NZ  LYS r   9      18.180  22.962-103.177  1.00 73.70           N
ATOM   2106  C   LYS r   9      15.401  17.559-106.830  1.00 73.70           C
ATOM   2107  O   LYS r   9      14.536  18.416-107.000  1.00 73.70           O
ATOM   2108  N   LYS r  10      15.307  16.331-107.376  1.00 88.88           N
ATOM   2109  CA  LYS r  10      14.112  16.003-108.094  1.00 88.88           C
ATOM   2110  CB  LYS r  10      14.060  14.554-108.612  1.00 88.88           C
ATOM   2111  CG  LYS r  10      12.829  14.272-109.481  1.00 88.88           C
ATOM   2112  CD  LYS r  10      12.751  12.843-110.029  1.00 88.88           C
ATOM   2113  CE  LYS r  10      14.103  12.233-110.402  1.00 88.88           C
ATOM   2114  NZ  LYS r  10      14.733  11.636-109.203  1.00 88.88           N
ATOM   2115  C   LYS r  10      13.011  16.137-107.102  1.00 88.88           C
ATOM   2116  O   LYS r  10      13.175  15.763-105.942  1.00 88.88           O
ATOM   2117  N   ALA r  11      11.860  16.690-107.521  1.00 25.34           N
ATOM   2118  CA  ALA r  11      10.817  16.872-106.561  1.00 25.34           C
ATOM   2119  CB  ALA r  11       9.595  17.625-107.118  1.00 25.34           C
ATOM   2120  C   ALA r  11      10.355  15.526-106.119  1.00 25.34           C
ATOM   2121  O   ALA r  11      10.092  14.644-106.935  1.00 25.34           O
ATOM   2122  N   ALA r  12      10.272  15.333-104.791  1.00 31.57           N
ATOM   2123  CA  ALA r  12       9.765  14.106-104.253  1.00 31.57           C
ATOM   2124  CB  ALA r  12      10.812  12.983-104.198  1.00 31.57           C
ATOM   2125  C   ALA r  12       9.366  14.409-102.849  1.00 31.57           C
ATOM   2126  O   ALA r  12      10.074  15.109-102.130  1.00 31.57           O
ATOM   2127  N   PRO r  13       8.231  13.921-102.444  1.00 57.99           N
ATOM   2128  CA  PRO r  13       7.838  14.183-101.089  1.00 57.99           C
ATOM   2129  CD  PRO r  13       7.091  13.945-103.346  1.00 57.99           C
ATOM   2130  CB  PRO r  13       6.316  14.067-101.050  1.00 57.99           C
ATOM   2131  CG  PRO r  13       5.895  14.396-102.492  1.00 57.99           C
ATOM   2132  C   PRO r  13       8.530  13.265-100.138  1.00 57.99           C
ATOM   2133  O   PRO r  13       8.765  12.113-100.497  1.00 57.99           O
ATOM   2134  N   LYS r  14       8.856  13.772 -98.933  1.00131.91           N
ATOM   2135  CA  LYS r  14       9.455  13.033 -97.857  1.00131.91           C
ATOM   2136  CB  LYS r  14      10.743  12.259 -98.205  1.00131.91           C
ATOM   2137  CG  LYS r  14      10.505  10.867 -98.800  1.00131.91           C
ATOM   2138  CD  LYS r  14       9.720   9.937 -97.870  1.00131.91           C
ATOM   2139  CE  LYS r  14      10.520   9.476 -96.651  1.00131.91           C
ATOM   2140  NZ  LYS r  14       9.640   8.748 -95.713  1.00131.91           N
ATOM   2141  C   LYS r  14       9.824  14.041 -96.824  1.00131.91           C
ATOM   2142  O   LYS r  14       9.912  15.233 -97.119  1.00131.91           O
ATOM   2143  N   LYS r  15      10.034  13.598 -95.570  1.00115.71           N
ATOM   2144  CA  LYS r  15      10.421  14.567 -94.592  1.00115.71           C
ATOM   2145  CB  LYS r  15      10.203  14.130 -93.129  1.00115.71           C
ATOM   2146  CG  LYS r  15      11.163  13.048 -92.625  1.00115.71           C
ATOM   2147  CD  LYS r  15      11.059  11.709 -93.356  1.00115.71           C
ATOM   2148  CE  LYS r  15      12.013  10.644 -92.806  1.00115.71           C
ATOM   2149  NZ  LYS r  15      11.732   9.335 -93.432  1.00115.71           N
ATOM   2150  C   LYS r  15      11.878  14.806 -94.792  1.00115.71           C
ATOM   2151  O   LYS r  15      12.698  13.889 -94.750  1.00115.71           O
ATOM   2152  N   PRO r  16      12.200  16.044 -95.012  1.00 55.86           N
ATOM   2153  CA  PRO r  16      13.552  16.441 -95.279  1.00 55.86           C
ATOM   2154  CD  PRO r  16      11.396  17.143 -94.505  1.00 55.86           C
ATOM   2155  CB  PRO r  16      13.510  17.963 -95.367  1.00 55.86           C
ATOM   2156  CG  PRO r  16      12.370  18.329 -94.395  1.00 55.86           C
ATOM   2157  C   PRO r  16      14.412  16.009 -94.139  1.00 55.86           C
ATOM   2158  O   PRO r  16      13.960  16.086 -92.996  1.00 55.86           O
ATOM   2159  N   SER r  17      15.640  15.532 -94.421  1.00 28.46           N
ATOM   2160  CA  SER r  17      16.518  15.169 -93.350  1.00 28.46           C
ATOM   2161  CB  SER r  17      16.535  13.661 -93.043  1.00 28.46           C
ATOM   2162  OG  SER r  17      15.256  13.235 -92.596  1.00 28.46           O
ATOM   2163  C   SER r  17      17.902  15.544 -93.769  1.00 28.46           C
ATOM   2164  O   SER r  17      18.299  15.321 -94.910  1.00 28.46           O
ATOM   2165  N   ARG r  18      18.667  16.154 -92.844  1.00120.89           N
ATOM   2166  CA  ARG r  18      20.024  16.497 -93.144  1.00120.89           C
ATOM   2167  CB  ARG r  18      20.191  17.492 -94.309  1.00120.89           C
ATOM   2168  CG  ARG r  18      19.465  18.825 -94.135  1.00120.89           C
ATOM   2169  CD  ARG r  18      19.671  19.770 -95.323  1.00120.89           C
ATOM   2170  NE  ARG r  18      19.474  18.978 -96.571  1.00120.89           N
ATOM   2171  CZ  ARG r  18      18.226  18.832 -97.101  1.00120.89           C
ATOM   2172  NH1 ARG r  18      17.155  19.425 -96.498  1.00120.89           N
ATOM   2173  NH2 ARG r  18      18.050  18.094 -98.235  1.00120.89           N
ATOM   2174  C   ARG r  18      20.637  17.067 -91.906  1.00120.89           C
ATOM   2175  O   ARG r  18      19.979  17.185 -90.872  1.00120.89           O
ATOM   2176  N   SER r  19      21.934  17.416 -91.976  1.00 15.57           N
ATOM   2177  CA  SER r  19      22.609  17.931 -90.822  1.00 15.57           C
ATOM   2178  CB  SER r  19      24.127  18.084 -91.013  1.00 15.57           C
ATOM   2179  OG  SER r  19      24.723  18.597 -89.830  1.00 15.57           O
ATOM   2180  C   SER r  19      22.057  19.279 -90.517  1.00 15.57           C
ATOM   2181  O   SER r  19      21.608  20.001 -91.408  1.00 15.57           O
ATOM   2182  N   ALA r  20      22.064  19.645 -89.223  1.00 18.59           N
ATOM   2183  CA  ALA r  20      21.579  20.927 -88.822  1.00 18.59           C
ATOM   2184  CB  ALA r  20      20.277  20.862 -88.004  1.00 18.59           C
ATOM   2185  C   ALA r  20      22.625  21.528 -87.944  1.00 18.59           C
ATOM   2186  O   ALA r  20      23.343  20.828 -87.235  1.00 18.59           O
ATOM   2187  N   PRO r  21      22.745  22.820 -88.007  1.00 58.19           N
ATOM   2188  CA  PRO r  21      23.710  23.486 -87.180  1.00 58.19           C
ATOM   2189  CD  PRO r  21      22.520  23.530 -89.253  1.00 58.19           C
ATOM   2190  CB  PRO r  21      24.003  24.830 -87.856  1.00 58.19           C
ATOM   2191  CG  PRO r  21      22.908  24.979 -88.927  1.00 58.19           C
ATOM   2192  C   PRO r  21      23.189  23.610 -85.790  1.00 58.19           C
ATOM   2193  O   PRO r  21      21.973  23.562 -85.598  1.00 58.19           O
ATOM   2194  N   THR r  22      24.090  23.761 -84.801  1.00 90.35           N
ATOM   2195  CA  THR r  22      23.662  23.931 -83.448  1.00 90.35           C
ATOM   2196  CB  THR r  22      24.522  23.206 -82.452  1.00 90.35           C
ATOM   2197  OG1 THR r  22      23.919  23.230 -81.167  1.00 90.35           O
ATOM   2198  CG2 THR r  22      25.901  23.880 -82.410  1.00 90.35           C
ATOM   2199  C   THR r  22      23.779  25.394 -83.180  1.00 90.35           C
ATOM   2200  O   THR r  22      24.711  26.042 -83.653  1.00 90.35           O
ATOM   2201  N   THR r  23      22.819  25.969 -82.430  1.00 88.15           N
ATOM   2202  CA  THR r  23      22.887  27.385 -82.229  1.00 88.15           C
ATOM   2203  CB  THR r  23      21.760  28.124 -82.887  1.00 88.15           C
ATOM   2204  OG1 THR r  23      21.974  29.526 -82.801  1.00 88.15           O
ATOM   2205  CG2 THR r  23      20.449  27.739 -82.183  1.00 88.15           C
ATOM   2206  C   THR r  23      22.809  27.680 -80.771  1.00 88.15           C
ATOM   2207  O   THR r  23      22.282  26.893 -79.986  1.00 88.15           O
ATOM   2208  N   ASP r  24      23.373  28.839 -80.375  1.00 22.68           N
ATOM   2209  CA  ASP r  24      23.327  29.282 -79.013  1.00 22.68           C
ATOM   2210  CB  ASP r  24      24.376  30.363 -78.689  1.00 22.68           C
ATOM   2211  CG  ASP r  24      25.755  29.717 -78.711  1.00 22.68           C
ATOM   2212  OD1 ASP r  24      25.930  28.676 -78.024  1.00 22.68           O
ATOM   2213  OD2 ASP r  24      26.650  30.251 -79.420  1.00 22.68           O
ATOM   2214  C   ASP r  24      21.979  29.891 -78.820  1.00 22.68           C
ATOM   2215  O   ASP r  24      21.294  30.219 -79.786  1.00 22.68           O
ATOM   2216  N   ARG r  25      21.546  30.038 -77.553  1.00 81.00           N
ATOM   2217  CA  ARG r  25      20.251  30.622 -77.333  1.00 81.00           C
ATOM   2218  CB  ARG r  25      19.165  29.633 -76.865  1.00 81.00           C
ATOM   2219  CG  ARG r  25      18.754  28.529 -77.837  1.00 81.00           C
ATOM   2220  CD  ARG r  25      17.554  27.717 -77.325  1.00 81.00           C
ATOM   2221  NE  ARG r  25      17.953  27.042 -76.057  1.00 81.00           N
ATOM   2222  CZ  ARG r  25      17.107  27.016 -74.985  1.00 81.00           C
ATOM   2223  NH1 ARG r  25      15.901  27.652 -75.042  1.00 81.00           N
ATOM   2224  NH2 ARG r  25      17.470  26.357 -73.846  1.00 81.00           N
ATOM   2225  C   ARG r  25      20.344  31.543 -76.157  1.00 81.00           C
ATOM   2226  O   ARG r  25      20.804  31.142 -75.090  1.00 81.00           O
ATOM   2227  N   PRO r  26      19.900  32.758 -76.313  1.00 63.92           N
ATOM   2228  CA  PRO r  26      19.830  33.662 -75.198  1.00 63.92           C
ATOM   2229  CD  PRO r  26      20.046  33.461 -77.573  1.00 63.92           C
ATOM   2230  CB  PRO r  26      19.755  35.073 -75.790  1.00 63.92           C
ATOM   2231  CG  PRO r  26      19.463  34.854 -77.285  1.00 63.92           C
ATOM   2232  C   PRO r  26      18.634  33.284 -74.377  1.00 63.92           C
ATOM   2233  O   PRO r  26      17.747  32.609 -74.901  1.00 63.92           O
ATOM   2234  N   LEU r  27      18.592  33.697 -73.093  1.00 51.05           N
ATOM   2235  CA  LEU r  27      17.493  33.320 -72.251  1.00 51.05           C
ATOM   2236  CB  LEU r  27      17.938  32.495 -71.029  1.00 51.05           C
ATOM   2237  CG  LEU r  27      18.632  31.171 -71.404  1.00 51.05           C
ATOM   2238  CD1 LEU r  27      19.045  30.384 -70.151  1.00 51.05           C
ATOM   2239  CD2 LEU r  27      17.778  30.342 -72.379  1.00 51.05           C
ATOM   2240  C   LEU r  27      16.836  34.560 -71.731  1.00 51.05           C
ATOM   2241  O   LEU r  27      17.167  35.671 -72.139  1.00 51.05           O
ATOM   2242  N   TRP r  28      15.829  34.381 -70.850  1.00 72.31           N
ATOM   2243  CA  TRP r  28      15.125  35.490 -70.272  1.00 72.31           C
ATOM   2244  CB  TRP r  28      13.772  35.091 -69.633  1.00 72.31           C
ATOM   2245  CG  TRP r  28      13.761  33.931 -68.664  1.00 72.31           C
ATOM   2246  CD2 TRP r  28      13.371  34.022 -67.285  1.00 72.31           C
ATOM   2247  CD1 TRP r  28      13.970  32.607 -68.918  1.00 72.31           C
ATOM   2248  NE1 TRP r  28      13.748  31.870 -67.780  1.00 72.31           N
ATOM   2249  CE2 TRP r  28      13.371  32.726 -66.769  1.00 72.31           C
ATOM   2250  CE3 TRP r  28      13.016  35.095 -66.518  1.00 72.31           C
ATOM   2251  CZ2 TRP r  28      13.013  32.480 -65.473  1.00 72.31           C
ATOM   2252  CZ3 TRP r  28      12.684  34.846 -65.204  1.00 72.31           C
ATOM   2253  CH2 TRP r  28      12.682  33.567 -64.691  1.00 72.31           C
ATOM   2254  C   TRP r  28      16.013  36.274 -69.367  1.00 72.31           C
ATOM   2255  O   TRP r  28      15.968  37.499 -69.381  1.00 72.31           O
ATOM   2256  N   PHE r  29      16.834  35.609 -68.537  1.00 48.54           N
ATOM   2257  CA  PHE r  29      17.792  36.361 -67.776  1.00 48.54           C
ATOM   2258  CB  PHE r  29      17.333  36.739 -66.352  1.00 48.54           C
ATOM   2259  CG  PHE r  29      17.046  35.524 -65.539  1.00 48.54           C
ATOM   2260  CD1 PHE r  29      15.890  34.807 -65.730  1.00 48.54           C
ATOM   2261  CD2 PHE r  29      17.921  35.121 -64.559  1.00 48.54           C
ATOM   2262  CE1 PHE r  29      15.633  33.699 -64.966  1.00 48.54           C
ATOM   2263  CE2 PHE r  29      17.665  34.010 -63.793  1.00 48.54           C
ATOM   2264  CZ  PHE r  29      16.514  33.292 -64.000  1.00 48.54           C
ATOM   2265  C   PHE r  29      19.019  35.525 -67.726  1.00 48.54           C
ATOM   2266  O   PHE r  29      18.945  34.303 -67.838  1.00 48.54           O
ATOM   2267  N   PRO r  30      20.160  36.132 -67.595  1.00 53.52           N
ATOM   2268  CA  PRO r  30      21.332  35.323 -67.520  1.00 53.52           C
ATOM   2269  CD  PRO r  30      20.427  37.423 -68.209  1.00 53.52           C
ATOM   2270  CB  PRO r  30      22.508  36.280 -67.658  1.00 53.52           C
ATOM   2271  CG  PRO r  30      21.933  37.415 -68.529  1.00 53.52           C
ATOM   2272  C   PRO r  30      21.195  34.644 -66.210  1.00 53.52           C
ATOM   2273  O   PRO r  30      20.549  35.201 -65.330  1.00 53.52           O
ATOM   2274  N   GLY r  31      21.726  33.425 -66.057  1.00 12.85           N
ATOM   2275  CA  GLY r  31      21.591  32.787 -64.789  1.00 12.85           C
ATOM   2276  C   GLY r  31      20.348  31.956 -64.808  1.00 12.85           C
ATOM   2277  O   GLY r  31      20.156  31.093 -63.954  1.00 12.85           O
ATOM   2278  N   ALA r  32      19.460  32.188 -65.793  1.00 22.02           N
ATOM   2279  CA  ALA r  32      18.247  31.424 -65.815  1.00 22.02           C
ATOM   2280  CB  ALA r  32      17.191  31.962 -66.790  1.00 22.02           C
ATOM   2281  C   ALA r  32      18.566  30.041 -66.256  1.00 22.02           C
ATOM   2282  O   ALA r  32      19.344  29.833 -67.186  1.00 22.02           O
ATOM   2283  N   LYS r  33      17.956  29.049 -65.583  1.00 81.94           N
ATOM   2284  CA  LYS r  33      18.134  27.700 -66.020  1.00 81.94           C
ATOM   2285  CB  LYS r  33      18.134  26.652 -64.890  1.00 81.94           C
ATOM   2286  CG  LYS r  33      16.769  26.488 -64.218  1.00 81.94           C
ATOM   2287  CD  LYS r  33      16.606  25.210 -63.395  1.00 81.94           C
ATOM   2288  CE  LYS r  33      15.188  25.046 -62.845  1.00 81.94           C
ATOM   2289  NZ  LYS r  33      14.258  24.678 -63.937  1.00 81.94           N
ATOM   2290  C   LYS r  33      16.938  27.425 -66.872  1.00 81.94           C
ATOM   2291  O   LYS r  33      15.802  27.680 -66.478  1.00 81.94           O
ATOM   2292  N   SER r  34      17.165  26.931 -68.100  1.00 19.85           N
ATOM   2293  CA  SER r  34      16.034  26.643 -68.930  1.00 19.85           C
ATOM   2294  CB  SER r  34      16.382  26.521 -70.425  1.00 19.85           C
ATOM   2295  OG  SER r  34      16.843  27.769 -70.923  1.00 19.85           O
ATOM   2296  C   SER r  34      15.469  25.334 -68.485  1.00 19.85           C
ATOM   2297  O   SER r  34      16.146  24.523 -67.855  1.00 19.85           O
ATOM   2298  N   PRO r  35      14.213  25.135 -68.770  1.00 50.67           N
ATOM   2299  CA  PRO r  35      13.606  23.870 -68.464  1.00 50.67           C
ATOM   2300  CD  PRO r  35      13.259  26.231 -68.685  1.00 50.67           C
ATOM   2301  CB  PRO r  35      12.100  24.099 -68.523  1.00 50.67           C
ATOM   2302  CG  PRO r  35      11.945  25.594 -68.193  1.00 50.67           C
ATOM   2303  C   PRO r  35      14.114  22.920 -69.497  1.00 50.67           C
ATOM   2304  O   PRO r  35      14.525  23.366 -70.566  1.00 50.67           O
ATOM   2305  N   GLU r  36      14.090  21.613 -69.197  1.00 29.08           N
ATOM   2306  CA  GLU r  36      14.633  20.616 -70.070  1.00 29.08           C
ATOM   2307  CB  GLU r  36      14.466  19.207 -69.481  1.00 29.08           C
ATOM   2308  CG  GLU r  36      15.156  19.009 -68.131  1.00 29.08           C
ATOM   2309  CD  GLU r  36      14.614  17.728 -67.511  1.00 29.08           C
ATOM   2310  OE1 GLU r  36      13.763  17.068 -68.165  1.00 29.08           O
ATOM   2311  OE2 GLU r  36      15.039  17.396 -66.374  1.00 29.08           O
ATOM   2312  C   GLU r  36      13.869  20.621 -71.349  1.00 29.08           C
ATOM   2313  O   GLU r  36      14.447  20.552 -72.434  1.00 29.08           O
ATOM   2314  N   TYR r  37      12.534  20.726 -71.250  1.00 55.48           N
ATOM   2315  CA  TYR r  37      11.712  20.645 -72.417  1.00 55.48           C
ATOM   2316  CB  TYR r  37      10.203  20.486 -72.124  1.00 55.48           C
ATOM   2317  CG  TYR r  37       9.738  21.462 -71.104  1.00 55.48           C
ATOM   2318  CD1 TYR r  37      10.045  21.260 -69.778  1.00 55.48           C
ATOM   2319  CD2 TYR r  37       8.969  22.548 -71.455  1.00 55.48           C
ATOM   2320  CE1 TYR r  37       9.616  22.143 -68.817  1.00 55.48           C
ATOM   2321  CE2 TYR r  37       8.533  23.436 -70.498  1.00 55.48           C
ATOM   2322  CZ  TYR r  37       8.856  23.228 -69.178  1.00 55.48           C
ATOM   2323  OH  TYR r  37       8.413  24.132 -68.192  1.00 55.48           O
ATOM   2324  C   TYR r  37      11.988  21.775 -73.358  1.00 55.48           C
ATOM   2325  O   TYR r  37      11.979  21.567 -74.570  1.00 55.48           O
ATOM   2326  N   LEU r  38      12.238  22.999 -72.849  1.00 91.34           N
ATOM   2327  CA  LEU r  38      12.523  24.082 -73.755  1.00 91.34           C
ATOM   2328  CB  LEU r  38      12.567  25.467 -73.080  1.00 91.34           C
ATOM   2329  CG  LEU r  38      11.270  25.876 -72.370  1.00 91.34           C
ATOM   2330  CD1 LEU r  38      10.095  25.987 -73.347  1.00 91.34           C
ATOM   2331  CD2 LEU r  38      10.966  24.938 -71.202  1.00 91.34           C
ATOM   2332  C   LEU r  38      13.908  23.864 -74.290  1.00 91.34           C
ATOM   2333  O   LEU r  38      14.875  24.418 -73.771  1.00 91.34           O
ATOM   2334  N   ASP r  39      14.025  23.014 -75.332  1.00 48.52           N
ATOM   2335  CA  ASP r  39      15.260  22.660 -75.984  1.00 48.52           C
ATOM   2336  CB  ASP r  39      15.189  21.307 -76.719  1.00 48.52           C
ATOM   2337  CG  ASP r  39      14.135  21.384 -77.810  1.00 48.52           C
ATOM   2338  OD1 ASP r  39      13.364  22.378 -77.812  1.00 48.52           O
ATOM   2339  OD2 ASP r  39      14.073  20.443 -78.647  1.00 48.52           O
ATOM   2340  C   ASP r  39      15.754  23.693 -76.957  1.00 48.52           C
ATOM   2341  O   ASP r  39      16.959  23.777 -77.195  1.00 48.52           O
ATOM   2342  N   GLY r  40      14.863  24.506 -77.560  1.00 24.13           N
ATOM   2343  CA  GLY r  40      15.314  25.414 -78.583  1.00 24.13           C
ATOM   2344  C   GLY r  40      14.708  25.016 -79.900  1.00 24.13           C
ATOM   2345  O   GLY r  40      14.933  25.677 -80.912  1.00 24.13           O
ATOM   2346  N   SER r  41      13.937  23.911 -79.927  1.00 21.36           N
ATOM   2347  CA  SER r  41      13.300  23.468 -81.139  1.00 21.36           C
ATOM   2348  CB  SER r  41      12.592  22.110 -80.979  1.00 21.36           C
ATOM   2349  OG  SER r  41      11.976  21.733 -82.203  1.00 21.36           O
ATOM   2350  C   SER r  41      12.254  24.471 -81.536  1.00 21.36           C
ATOM   2351  O   SER r  41      12.135  24.807 -82.714  1.00 21.36           O
ATOM   2352  N   LEU r  42      11.465  24.968 -80.562  1.00 33.47           N
ATOM   2353  CA  LEU r  42      10.437  25.932 -80.843  1.00 33.47           C
ATOM   2354  CB  LEU r  42       9.462  26.154 -79.671  1.00 33.47           C
ATOM   2355  CG  LEU r  42       8.627  24.904 -79.326  1.00 33.47           C
ATOM   2356  CD1 LEU r  42       7.662  25.180 -78.161  1.00 33.47           C
ATOM   2357  CD2 LEU r  42       7.911  24.343 -80.568  1.00 33.47           C
ATOM   2358  C   LEU r  42      11.140  27.227 -81.115  1.00 33.47           C
ATOM   2359  O   LEU r  42      12.288  27.418 -80.715  1.00 33.47           O
ATOM   2360  N   VAL r  43      10.460  28.135 -81.841  1.00 52.38           N
ATOM   2361  CA  VAL r  43      11.060  29.339 -82.350  1.00 52.38           C
ATOM   2362  CB  VAL r  43      10.102  30.097 -83.220  1.00 52.38           C
ATOM   2363  CG1 VAL r  43      10.790  31.377 -83.711  1.00 52.38           C
ATOM   2364  CG2 VAL r  43       9.604  29.159 -84.333  1.00 52.38           C
ATOM   2365  C   VAL r  43      11.562  30.324 -81.319  1.00 52.38           C
ATOM   2366  O   VAL r  43      12.759  30.591 -81.221  1.00 52.38           O
ATOM   2367  N   GLY r  44      10.640  30.864 -80.502  1.00 61.33           N
ATOM   2368  CA  GLY r  44      10.808  31.933 -79.548  1.00 61.33           C
ATOM   2369  C   GLY r  44      11.613  31.577 -78.331  1.00 61.33           C
ATOM   2370  O   GLY r  44      11.849  32.443 -77.499  1.00 61.33           O
ATOM   2371  N   ASP r  45      11.920  30.291 -78.120  1.00 74.30           N
ATOM   2372  CA  ASP r  45      12.500  29.721 -76.925  1.00 74.30           C
ATOM   2373  CB  ASP r  45      13.054  28.302 -77.185  1.00 74.30           C
ATOM   2374  CG  ASP r  45      13.158  27.544 -75.865  1.00 74.30           C
ATOM   2375  OD1 ASP r  45      12.937  28.174 -74.798  1.00 74.30           O
ATOM   2376  OD2 ASP r  45      13.458  26.319 -75.907  1.00 74.30           O
ATOM   2377  C   ASP r  45      13.559  30.527 -76.198  1.00 74.30           C
ATOM   2378  O   ASP r  45      14.740  30.488 -76.536  1.00 74.30           O
ATOM   2379  N   TYR r  46      13.114  31.326 -75.196  1.00 66.39           N
ATOM   2380  CA  TYR r  46      13.867  32.067 -74.204  1.00 66.39           C
ATOM   2381  CB  TYR r  46      13.103  33.278 -73.646  1.00 66.39           C
ATOM   2382  CG  TYR r  46      12.929  34.253 -74.758  1.00 66.39           C
ATOM   2383  CD1 TYR r  46      13.958  35.096 -75.115  1.00 66.39           C
ATOM   2384  CD2 TYR r  46      11.736  34.331 -75.437  1.00 66.39           C
ATOM   2385  CE1 TYR r  46      13.797  35.997 -76.141  1.00 66.39           C
ATOM   2386  CE2 TYR r  46      11.571  35.229 -76.463  1.00 66.39           C
ATOM   2387  CZ  TYR r  46      12.603  36.064 -76.816  1.00 66.39           C
ATOM   2388  OH  TYR r  46      12.430  36.986 -77.870  1.00 66.39           O
ATOM   2389  C   TYR r  46      14.241  31.210 -73.023  1.00 66.39           C
ATOM   2390  O   TYR r  46      15.192  31.511 -72.306  1.00 66.39           O
ATOM   2391  N   GLY r  47      13.441  30.166 -72.718  1.00 19.80           N
ATOM   2392  CA  GLY r  47      13.676  29.400 -71.525  1.00 19.80           C
ATOM   2393  C   GLY r  47      12.775  29.961 -70.470  1.00 19.80           C
ATOM   2394  O   GLY r  47      12.952  29.701 -69.280  1.00 19.80           O
ATOM   2395  N   PHE r  48      11.772  30.756 -70.895  1.00 47.95           N
ATOM   2396  CA  PHE r  48      10.878  31.391 -69.966  1.00 47.95           C
ATOM   2397  CB  PHE r  48      10.402  32.761 -70.482  1.00 47.95           C
ATOM   2398  CG  PHE r  48       9.463  33.368 -69.498  1.00 47.95           C
ATOM   2399  CD1 PHE r  48       9.928  33.972 -68.353  1.00 47.95           C
ATOM   2400  CD2 PHE r  48       8.108  33.345 -69.737  1.00 47.95           C
ATOM   2401  CE1 PHE r  48       9.051  34.535 -67.456  1.00 47.95           C
ATOM   2402  CE2 PHE r  48       7.225  33.906 -68.844  1.00 47.95           C
ATOM   2403  CZ  PHE r  48       7.698  34.503 -67.701  1.00 47.95           C
ATOM   2404  C   PHE r  48       9.672  30.534 -69.722  1.00 47.95           C
ATOM   2405  O   PHE r  48       8.771  30.451 -70.556  1.00 47.95           O
ATOM   2406  N   ASP r  49       9.638  29.866 -68.548  1.00 59.64           N
ATOM   2407  CA  ASP r  49       8.482  29.107 -68.143  1.00 59.64           C
ATOM   2408  CB  ASP r  49       8.377  27.744 -68.848  1.00 59.64           C
ATOM   2409  CG  ASP r  49       6.975  27.191 -68.624  1.00 59.64           C
ATOM   2410  OD1 ASP r  49       6.202  27.818 -67.853  1.00 59.64           O
ATOM   2411  OD2 ASP r  49       6.658  26.129 -69.227  1.00 59.64           O
ATOM   2412  C   ASP r  49       8.621  28.848 -66.667  1.00 59.64           C
ATOM   2413  O   ASP r  49       8.878  27.717 -66.255  1.00 59.64           O
ATOM   2414  N   PRO r  50       8.482  29.856 -65.846  1.00 65.43           N
ATOM   2415  CA  PRO r  50       8.591  29.728 -64.413  1.00 65.43           C
ATOM   2416  CD  PRO r  50       8.393  31.236 -66.285  1.00 65.43           C
ATOM   2417  CB  PRO r  50       8.595  31.159 -63.870  1.00 65.43           C
ATOM   2418  CG  PRO r  50       8.002  32.007 -65.011  1.00 65.43           C
ATOM   2419  C   PRO r  50       7.529  28.861 -63.806  1.00 65.43           C
ATOM   2420  O   PRO r  50       7.809  28.189 -62.813  1.00 65.43           O
ATOM   2421  N   PHE r  51       6.298  28.902 -64.348  1.00 47.28           N
ATOM   2422  CA  PHE r  51       5.212  28.107 -63.845  1.00 47.28           C
ATOM   2423  CB  PHE r  51       3.836  28.621 -64.288  1.00 47.28           C
ATOM   2424  CG  PHE r  51       3.679  29.915 -63.570  1.00 47.28           C
ATOM   2425  CD1 PHE r  51       3.504  29.922 -62.206  1.00 47.28           C
ATOM   2426  CD2 PHE r  51       3.701  31.112 -64.246  1.00 47.28           C
ATOM   2427  CE1 PHE r  51       3.360  31.103 -61.521  1.00 47.28           C
ATOM   2428  CE2 PHE r  51       3.556  32.299 -63.565  1.00 47.28           C
ATOM   2429  CZ  PHE r  51       3.386  32.296 -62.202  1.00 47.28           C
ATOM   2430  C   PHE r  51       5.372  26.671 -64.248  1.00 47.28           C
ATOM   2431  O   PHE r  51       4.990  25.769 -63.503  1.00 47.28           O
ATOM   2432  N   GLY r  52       5.927  26.406 -65.447  1.00 18.24           N
ATOM   2433  CA  GLY r  52       6.068  25.034 -65.858  1.00 18.24           C
ATOM   2434  C   GLY r  52       4.807  24.585 -66.535  1.00 18.24           C
ATOM   2435  O   GLY r  52       4.428  23.418 -66.452  1.00 18.24           O
ATOM   2436  N   LEU r  53       4.108  25.516 -67.212  1.00 35.93           N
ATOM   2437  CA  LEU r  53       2.864  25.225 -67.878  1.00 35.93           C
ATOM   2438  CB  LEU r  53       2.206  26.497 -68.427  1.00 35.93           C
ATOM   2439  CG  LEU r  53       1.820  27.491 -67.314  1.00 35.93           C
ATOM   2440  CD1 LEU r  53       1.164  28.755 -67.890  1.00 35.93           C
ATOM   2441  CD2 LEU r  53       0.959  26.811 -66.237  1.00 35.93           C
ATOM   2442  C   LEU r  53       3.061  24.260 -69.019  1.00 35.93           C
ATOM   2443  O   LEU r  53       2.284  23.324 -69.200  1.00 35.93           O
ATOM   2444  N   GLY r  54       4.109  24.484 -69.828  1.00 41.26           N
ATOM   2445  CA  GLY r  54       4.476  23.707 -70.985  1.00 41.26           C
ATOM   2446  C   GLY r  54       5.007  22.355 -70.613  1.00 41.26           C
ATOM   2447  O   GLY r  54       5.197  21.511 -71.484  1.00 41.26           O
ATOM   2448  N   LYS r  55       5.402  22.150 -69.344  1.00 63.52           N
ATOM   2449  CA  LYS r  55       5.986  20.897 -68.935  1.00 63.52           C
ATOM   2450  CB  LYS r  55       6.162  20.804 -67.406  1.00 63.52           C
ATOM   2451  CG  LYS r  55       6.831  19.515 -66.919  1.00 63.52           C
ATOM   2452  CD  LYS r  55       7.266  19.562 -65.453  1.00 63.52           C
ATOM   2453  CE  LYS r  55       7.938  18.276 -64.966  1.00 63.52           C
ATOM   2454  NZ  LYS r  55       6.965  17.161 -64.958  1.00 63.52           N
ATOM   2455  C   LYS r  55       5.107  19.761 -69.374  1.00 63.52           C
ATOM   2456  O   LYS r  55       3.884  19.813 -69.249  1.00 63.52           O
ATOM   2457  N   PRO r  56       5.719  18.730 -69.919  1.00 66.02           N
ATOM   2458  CA  PRO r  56       5.002  17.570 -70.380  1.00 66.02           C
ATOM   2459  CD  PRO r  56       7.139  18.472 -69.742  1.00 66.02           C
ATOM   2460  CB  PRO r  56       6.072  16.559 -70.789  1.00 66.02           C
ATOM   2461  CG  PRO r  56       7.287  16.953 -69.923  1.00 66.02           C
ATOM   2462  C   PRO r  56       4.134  17.080 -69.265  1.00 66.02           C
ATOM   2463  O   PRO r  56       4.655  16.656 -68.234  1.00 66.02           O
ATOM   2464  N   ALA r  57       2.808  17.043 -69.484  1.00 33.61           N
ATOM   2465  CA  ALA r  57       1.961  16.744 -68.375  1.00 33.61           C
ATOM   2466  CB  ALA r  57       0.539  17.313 -68.517  1.00 33.61           C
ATOM   2467  C   ALA r  57       1.840  15.271 -68.217  1.00 33.61           C
ATOM   2468  O   ALA r  57       1.351  14.561 -69.094  1.00 33.61           O
ATOM   2469  N   GLU r  58       2.308  14.777 -67.060  1.00 70.89           N
ATOM   2470  CA  GLU r  58       2.170  13.388 -66.778  1.00 70.89           C
ATOM   2471  CB  GLU r  58       3.232  12.879 -65.793  1.00 70.89           C
ATOM   2472  CG  GLU r  58       3.472  11.378 -65.909  1.00 70.89           C
ATOM   2473  CD  GLU r  58       4.253  11.152 -67.196  1.00 70.89           C
ATOM   2474  OE1 GLU r  58       4.131  12.001 -68.118  1.00 70.89           O
ATOM   2475  OE2 GLU r  58       4.985  10.130 -67.273  1.00 70.89           O
ATOM   2476  C   GLU r  58       0.822  13.254 -66.152  1.00 70.89           C
ATOM   2477  O   GLU r  58       0.440  14.063 -65.307  1.00 70.89           O
ATOM   2478  N   TYR r  59       0.061  12.225 -66.560  1.00 40.50           N
ATOM   2479  CA  TYR r  59      -1.251  12.034 -66.016  1.00 40.50           C
ATOM   2480  CB  TYR r  59      -2.393  12.166 -67.044  1.00 40.50           C
ATOM   2481  CG  TYR r  59      -2.525  13.594 -67.452  1.00 40.50           C
ATOM   2482  CD1 TYR r  59      -3.109  14.499 -66.597  1.00 40.50           C
ATOM   2483  CD2 TYR r  59      -2.094  14.019 -68.686  1.00 40.50           C
ATOM   2484  CE1 TYR r  59      -3.245  15.817 -66.958  1.00 40.50           C
ATOM   2485  CE2 TYR r  59      -2.230  15.339 -69.053  1.00 40.50           C
ATOM   2486  CZ  TYR r  59      -2.804  16.237 -68.189  1.00 40.50           C
ATOM   2487  OH  TYR r  59      -2.945  17.592 -68.560  1.00 40.50           O
ATOM   2488  C   TYR r  59      -1.332  10.634 -65.511  1.00 40.50           C
ATOM   2489  O   TYR r  59      -0.537   9.777 -65.894  1.00 40.50           O
ATOM   2490  N   LEU r  60      -2.276  10.387 -64.583  1.00 37.89           N
ATOM   2491  CA  LEU r  60      -2.517   9.065 -64.080  1.00 37.89           C
ATOM   2492  CB  LEU r  60      -2.328   8.929 -62.557  1.00 37.89           C
ATOM   2493  CG  LEU r  60      -0.861   9.081 -62.110  1.00 37.89           C
ATOM   2494  CD1 LEU r  60      -0.716   8.934 -60.587  1.00 37.89           C
ATOM   2495  CD2 LEU r  60       0.054   8.113 -62.880  1.00 37.89           C
ATOM   2496  C   LEU r  60      -3.941   8.752 -64.401  1.00 37.89           C
ATOM   2497  O   LEU r  60      -4.748   9.652 -64.628  1.00 37.89           O
ATOM   2498  N   GLN r  61      -4.297   7.459 -64.473  1.00 43.97           N
ATOM   2499  CA  GLN r  61      -5.673   7.205 -64.764  1.00 43.97           C
ATOM   2500  CB  GLN r  61      -5.932   6.491 -66.087  1.00 43.97           C
ATOM   2501  CG  GLN r  61      -5.388   5.072 -66.100  1.00 43.97           C
ATOM   2502  CD  GLN r  61      -6.087   4.404 -67.258  1.00 43.97           C
ATOM   2503  OE1 GLN r  61      -7.267   4.075 -67.148  1.00 43.97           O
ATOM   2504  NE2 GLN r  61      -5.362   4.224 -68.393  1.00 43.97           N
ATOM   2505  C   GLN r  61      -6.245   6.337 -63.701  1.00 43.97           C
ATOM   2506  O   GLN r  61      -5.563   5.493 -63.121  1.00 43.97           O
ATOM   2507  N   PHE r  62      -7.543   6.546 -63.425  1.00 34.45           N
ATOM   2508  CA  PHE r  62      -8.237   5.776 -62.438  1.00 34.45           C
ATOM   2509  CB  PHE r  62      -9.130   6.616 -61.503  1.00 34.45           C
ATOM   2510  CG  PHE r  62      -8.275   7.441 -60.600  1.00 34.45           C
ATOM   2511  CD1 PHE r  62      -7.665   8.586 -61.058  1.00 34.45           C
ATOM   2512  CD2 PHE r  62      -8.107   7.079 -59.283  1.00 34.45           C
ATOM   2513  CE1 PHE r  62      -6.884   9.348 -60.220  1.00 34.45           C
ATOM   2514  CE2 PHE r  62      -7.327   7.836 -58.439  1.00 34.45           C
ATOM   2515  CZ  PHE r  62      -6.712   8.972 -58.909  1.00 34.45           C
ATOM   2516  C   PHE r  62      -9.156   4.858 -63.171  1.00 34.45           C
ATOM   2517  O   PHE r  62      -9.517   5.109 -64.320  1.00 34.45           O
ATOM   2518  N   ASP r  63      -9.526   3.739 -62.523  1.00 25.55           N
ATOM   2519  CA  ASP r  63     -10.471   2.828 -63.102  1.00 25.55           C
ATOM   2520  CB  ASP r  63     -10.447   1.438 -62.434  1.00 25.55           C
ATOM   2521  CG  ASP r  63     -11.168   0.428 -63.322  1.00 25.55           C
ATOM   2522  OD1 ASP r  63     -11.615   0.818 -64.433  1.00 25.55           O
ATOM   2523  OD2 ASP r  63     -11.271  -0.753 -62.900  1.00 25.55           O
ATOM   2524  C   ASP r  63     -11.817   3.448 -62.880  1.00 25.55           C
ATOM   2525  O   ASP r  63     -11.963   4.349 -62.053  1.00 25.55           O
ATOM   2526  N   LEU r  64     -12.847   2.986 -63.618  1.00 63.56           N
ATOM   2527  CA  LEU r  64     -14.151   3.564 -63.485  1.00 63.56           C
ATOM   2528  CB  LEU r  64     -15.132   3.122 -64.585  1.00 63.56           C
ATOM   2529  CG  LEU r  64     -14.751   3.600 -66.001  1.00 63.56           C
ATOM   2530  CD1 LEU r  64     -13.423   2.984 -66.476  1.00 63.56           C
ATOM   2531  CD2 LEU r  64     -15.900   3.358 -66.992  1.00 63.56           C
ATOM   2532  C   LEU r  64     -14.729   3.163 -62.164  1.00 63.56           C
ATOM   2533  O   LEU r  64     -14.460   2.077 -61.651  1.00 63.56           O
ATOM   2534  N   ASP r  65     -15.528   4.071 -61.568  1.00 27.55           N
ATOM   2535  CA  ASP r  65     -16.175   3.811 -60.313  1.00 27.55           C
ATOM   2536  CB  ASP r  65     -16.813   5.079 -59.714  1.00 27.55           C
ATOM   2537  CG  ASP r  65     -17.119   4.855 -58.240  1.00 27.55           C
ATOM   2538  OD1 ASP r  65     -17.020   3.687 -57.778  1.00 27.55           O
ATOM   2539  OD2 ASP r  65     -17.453   5.856 -57.552  1.00 27.55           O
ATOM   2540  C   ASP r  65     -17.256   2.806 -60.596  1.00 27.55           C
ATOM   2541  O   ASP r  65     -17.903   2.862 -61.640  1.00 27.55           O
ATOM   2542  N   SER r  66     -17.470   1.847 -59.670  1.00 34.58           N
ATOM   2543  CA  SER r  66     -18.415   0.783 -59.884  1.00 34.58           C
ATOM   2544  CB  SER r  66     -18.358  -0.282 -58.780  1.00 34.58           C
ATOM   2545  OG  SER r  66     -18.662   0.311 -57.528  1.00 34.58           O
ATOM   2546  C   SER r  66     -19.828   1.284 -59.977  1.00 34.58           C
ATOM   2547  O   SER r  66     -20.482   1.105 -61.003  1.00 34.58           O
ATOM   2548  N   LEU r  67     -20.337   1.942 -58.917  1.00 45.93           N
ATOM   2549  CA  LEU r  67     -21.689   2.436 -58.912  1.00 45.93           C
ATOM   2550  CB  LEU r  67     -21.917   3.582 -59.914  1.00 45.93           C
ATOM   2551  CG  LEU r  67     -21.072   4.828 -59.600  1.00 45.93           C
ATOM   2552  CD1 LEU r  67     -21.376   5.975 -60.576  1.00 45.93           C
ATOM   2553  CD2 LEU r  67     -21.211   5.238 -58.127  1.00 45.93           C
ATOM   2554  C   LEU r  67     -22.646   1.324 -59.237  1.00 45.93           C
ATOM   2555  O   LEU r  67     -23.570   1.511 -60.028  1.00 45.93           O
ATOM   2556  N   ASP r  68     -22.458   0.136 -58.623  1.00 33.05           N
ATOM   2557  CA  ASP r  68     -23.312  -0.994 -58.889  1.00 33.05           C
ATOM   2558  CB  ASP r  68     -22.527  -2.295 -59.127  1.00 33.05           C
ATOM   2559  CG  ASP r  68     -21.721  -2.157 -60.409  1.00 33.05           C
ATOM   2560  OD1 ASP r  68     -22.337  -1.903 -61.478  1.00 33.05           O
ATOM   2561  OD2 ASP r  68     -20.475  -2.319 -60.338  1.00 33.05           O
ATOM   2562  C   ASP r  68     -24.178  -1.250 -57.689  1.00 33.05           C
ATOM   2563  O   ASP r  68     -23.681  -1.437 -56.580  1.00 33.05           O
ATOM   2564  N   GLN r  69     -25.511  -1.250 -57.891  1.00 35.07           N
ATOM   2565  CA  GLN r  69     -26.453  -1.514 -56.837  1.00 35.07           C
ATOM   2566  CB  GLN r  69     -27.913  -1.281 -57.250  1.00 35.07           C
ATOM   2567  CG  GLN r  69     -28.258   0.172 -57.579  1.00 35.07           C
ATOM   2568  CD  GLN r  69     -29.730   0.202 -57.962  1.00 35.07           C
ATOM   2569  OE1 GLN r  69     -30.344   1.260 -58.071  1.00 35.07           O
ATOM   2570  NE2 GLN r  69     -30.320  -1.006 -58.163  1.00 35.07           N
ATOM   2571  C   GLN r  69     -26.356  -2.950 -56.414  1.00 35.07           C
ATOM   2572  O   GLN r  69     -26.440  -3.267 -55.229  1.00 35.07           O
ATOM   2573  N   ASN r  70     -26.158  -3.862 -57.384  1.00 27.10           N
ATOM   2574  CA  ASN r  70     -26.188  -5.275 -57.120  1.00 27.10           C
ATOM   2575  CB  ASN r  70     -25.941  -6.123 -58.379  1.00 27.10           C
ATOM   2576  CG  ASN r  70     -27.125  -5.936 -59.312  1.00 27.10           C
ATOM   2577  OD1 ASN r  70     -28.275  -6.152 -58.933  1.00 27.10           O
ATOM   2578  ND2 ASN r  70     -26.835  -5.515 -60.571  1.00 27.10           N
ATOM   2579  C   ASN r  70     -25.122  -5.657 -56.138  1.00 27.10           C
ATOM   2580  O   ASN r  70     -25.360  -6.492 -55.266  1.00 27.10           O
ATOM   2581  N   LEU r  71     -23.925  -5.057 -56.253  1.00 32.19           N
ATOM   2582  CA  LEU r  71     -22.811  -5.440 -55.433  1.00 32.19           C
ATOM   2583  CB  LEU r  71     -21.477  -4.889 -55.957  1.00 32.19           C
ATOM   2584  CG  LEU r  71     -21.125  -5.408 -57.362  1.00 32.19           C
ATOM   2585  CD1 LEU r  71     -19.784  -4.839 -57.853  1.00 32.19           C
ATOM   2586  CD2 LEU r  71     -21.190  -6.941 -57.411  1.00 32.19           C
ATOM   2587  C   LEU r  71     -22.986  -4.940 -54.032  1.00 32.19           C
ATOM   2588  O   LEU r  71     -23.606  -3.907 -53.789  1.00 32.19           O
ATOM   2589  N   ALA r  72     -22.470  -5.727 -53.063  1.00 24.66           N
ATOM   2590  CA  ALA r  72     -22.501  -5.389 -51.671  1.00 24.66           C
ATOM   2591  CB  ALA r  72     -22.014  -6.534 -50.769  1.00 24.66           C
ATOM   2592  C   ALA r  72     -21.613  -4.213 -51.408  1.00 24.66           C
ATOM   2593  O   ALA r  72     -21.979  -3.309 -50.657  1.00 24.66           O
ATOM   2594  N   LYS r  73     -20.410  -4.195 -52.020  1.00 27.14           N
ATOM   2595  CA  LYS r  73     -19.482  -3.133 -51.752  1.00 27.14           C
ATOM   2596  CB  LYS r  73     -18.242  -3.627 -50.987  1.00 27.14           C
ATOM   2597  CG  LYS r  73     -17.257  -2.530 -50.594  1.00 27.14           C
ATOM   2598  CD  LYS r  73     -16.188  -3.004 -49.606  1.00 27.14           C
ATOM   2599  CE  LYS r  73     -15.161  -1.926 -49.250  1.00 27.14           C
ATOM   2600  NZ  LYS r  73     -14.168  -2.466 -48.296  1.00 27.14           N
ATOM   2601  C   LYS r  73     -19.016  -2.567 -53.055  1.00 27.14           C
ATOM   2602  O   LYS r  73     -18.668  -3.306 -53.977  1.00 27.14           O
ATOM   2603  N   ASN r  74     -18.996  -1.222 -53.163  1.00 28.63           N
ATOM   2604  CA  ASN r  74     -18.568  -0.595 -54.377  1.00 28.63           C
ATOM   2605  CB  ASN r  74     -19.598   0.419 -54.903  1.00 28.63           C
ATOM   2606  CG  ASN r  74     -20.842  -0.346 -55.334  1.00 28.63           C
ATOM   2607  OD1 ASN r  74     -20.764  -1.352 -56.040  1.00 28.63           O
ATOM   2608  ND2 ASN r  74     -22.031   0.142 -54.891  1.00 28.63           N
ATOM   2609  C   ASN r  74     -17.315   0.166 -54.068  1.00 28.63           C
ATOM   2610  O   ASN r  74     -17.349   1.182 -53.374  1.00 28.63           O
ATOM   2611  N   LEU r  75     -16.164  -0.313 -54.576  1.00 71.02           N
ATOM   2612  CA  LEU r  75     -14.929   0.363 -54.308  1.00 71.02           C
ATOM   2613  CB  LEU r  75     -13.716  -0.580 -54.261  1.00 71.02           C
ATOM   2614  CG  LEU r  75     -13.799  -1.596 -53.105  1.00 71.02           C
ATOM   2615  CD1 LEU r  75     -15.002  -2.543 -53.276  1.00 71.02           C
ATOM   2616  CD2 LEU r  75     -12.474  -2.349 -52.920  1.00 71.02           C
ATOM   2617  C   LEU r  75     -14.695   1.388 -55.371  1.00 71.02           C
ATOM   2618  O   LEU r  75     -15.120   1.228 -56.514  1.00 71.02           O
ATOM   2619  N   ALA r  76     -14.011   2.489 -55.005  1.00 19.45           N
ATOM   2620  CA  ALA r  76     -13.710   3.527 -55.946  1.00 19.45           C
ATOM   2621  CB  ALA r  76     -13.344   4.871 -55.295  1.00 19.45           C
ATOM   2622  C   ALA r  76     -12.530   3.082 -56.753  1.00 19.45           C
ATOM   2623  O   ALA r  76     -11.788   2.190 -56.347  1.00 19.45           O
ATOM   2624  N   GLY r  77     -12.338   3.683 -57.944  1.00 17.06           N
ATOM   2625  CA  GLY r  77     -11.225   3.304 -58.767  1.00 17.06           C
ATOM   2626  C   GLY r  77      -9.972   3.826 -58.149  1.00 17.06           C
ATOM   2627  O   GLY r  77      -9.963   4.887 -57.523  1.00 17.06           O
ATOM   2628  N   ASP r  78      -8.883   3.038 -58.280  1.00 39.97           N
ATOM   2629  CA  ASP r  78      -7.567   3.447 -57.876  1.00 39.97           C
ATOM   2630  CB  ASP r  78      -6.735   2.323 -57.226  1.00 39.97           C
ATOM   2631  CG  ASP r  78      -5.526   2.957 -56.545  1.00 39.97           C
ATOM   2632  OD1 ASP r  78      -5.696   4.047 -55.937  1.00 39.97           O
ATOM   2633  OD2 ASP r  78      -4.414   2.375 -56.653  1.00 39.97           O
ATOM   2634  C   ASP r  78      -6.876   3.846 -59.140  1.00 39.97           C
ATOM   2635  O   ASP r  78      -7.485   3.834 -60.207  1.00 39.97           O
ATOM   2636  N   VAL r  79      -5.584   4.223 -59.067  1.00 27.27           N
ATOM   2637  CA  VAL r  79      -4.901   4.576 -60.277  1.00 27.27           C
ATOM   2638  CB  VAL r  79      -3.686   5.423 -60.047  1.00 27.27           C
ATOM   2639  CG1 VAL r  79      -2.991   5.644 -61.400  1.00 27.27           C
ATOM   2640  CG2 VAL r  79      -4.117   6.721 -59.346  1.00 27.27           C
ATOM   2641  C   VAL r  79      -4.455   3.308 -60.929  1.00 27.27           C
ATOM   2642  O   VAL r  79      -3.780   2.485 -60.312  1.00 27.27           O
ATOM   2643  N   ILE r  80      -4.864   3.106 -62.197  1.00 25.17           N
ATOM   2644  CA  ILE r  80      -4.454   1.936 -62.916  1.00 25.17           C
ATOM   2645  CB  ILE r  80      -5.172   1.760 -64.222  1.00 25.17           C
ATOM   2646  CG2 ILE r  80      -4.495   0.606 -64.983  1.00 25.17           C
ATOM   2647  CG1 ILE r  80      -6.675   1.540 -63.980  1.00 25.17           C
ATOM   2648  CD1 ILE r  80      -7.518   1.640 -65.250  1.00 25.17           C
ATOM   2649  C   ILE r  80      -2.991   2.039 -63.212  1.00 25.17           C
ATOM   2650  O   ILE r  80      -2.238   1.093 -62.979  1.00 25.17           O
ATOM   2651  N   GLY r  81      -2.544   3.209 -63.713  1.00 12.72           N
ATOM   2652  CA  GLY r  81      -1.163   3.363 -64.070  1.00 12.72           C
ATOM   2653  C   GLY r  81      -0.958   4.774 -64.531  1.00 12.72           C
ATOM   2654  O   GLY r  81      -1.800   5.642 -64.304  1.00 12.72           O
ATOM   2655  N   THR r  82       0.181   5.034 -65.210  1.00 24.97           N
ATOM   2656  CA  THR r  82       0.493   6.361 -65.662  1.00 24.97           C
ATOM   2657  CB  THR r  82       1.969   6.650 -65.704  1.00 24.97           C
ATOM   2658  OG1 THR r  82       2.538   6.485 -64.415  1.00 24.97           O
ATOM   2659  CG2 THR r  82       2.183   8.090 -66.201  1.00 24.97           C
ATOM   2660  C   THR r  82      -0.014   6.490 -67.061  1.00 24.97           C
ATOM   2661  O   THR r  82       0.201   5.614 -67.899  1.00 24.97           O
ATOM   2662  N   ARG r  83      -0.718   7.601 -67.343  1.00 58.25           N
ATOM   2663  CA  ARG r  83      -1.283   7.797 -68.643  1.00 58.25           C
ATOM   2664  CB  ARG r  83      -2.738   8.292 -68.583  1.00 58.25           C
ATOM   2665  CG  ARG r  83      -3.450   8.328 -69.936  1.00 58.25           C
ATOM   2666  CD  ARG r  83      -3.761   6.935 -70.485  1.00 58.25           C
ATOM   2667  NE  ARG r  83      -4.508   7.118 -71.760  1.00 58.25           N
ATOM   2668  CZ  ARG r  83      -5.870   7.196 -71.749  1.00 58.25           C
ATOM   2669  NH1 ARG r  83      -6.563   7.040 -70.582  1.00 58.25           N
ATOM   2670  NH2 ARG r  83      -6.541   7.450 -72.909  1.00 58.25           N
ATOM   2671  C   ARG r  83      -0.481   8.852 -69.341  1.00 58.25           C
ATOM   2672  O   ARG r  83      -0.191   9.903 -68.772  1.00 58.25           O
ATOM   2673  N   THR r  84      -0.074   8.584 -70.600  1.00 24.48           N
ATOM   2674  CA  THR r  84       0.658   9.561 -71.354  1.00 24.48           C
ATOM   2675  CB  THR r  84       2.093   9.186 -71.582  1.00 24.48           C
ATOM   2676  OG1 THR r  84       2.755   9.007 -70.338  1.00 24.48           O
ATOM   2677  CG2 THR r  84       2.776  10.307 -72.385  1.00 24.48           C
ATOM   2678  C   THR r  84      -0.003   9.668 -72.693  1.00 24.48           C
ATOM   2679  O   THR r  84      -0.289   8.659 -73.335  1.00 24.48           O
ATOM   2680  N   GLU r  85      -0.258  10.907 -73.165  1.00 65.15           N
ATOM   2681  CA  GLU r  85      -0.947  11.044 -74.416  1.00 65.15           C
ATOM   2682  CB  GLU r  85      -2.276  11.806 -74.300  1.00 65.15           C
ATOM   2683  CG  GLU r  85      -3.338  11.013 -73.535  1.00 65.15           C
ATOM   2684  CD  GLU r  85      -3.696   9.797 -74.376  1.00 65.15           C
ATOM   2685  OE1 GLU r  85      -3.458   9.840 -75.613  1.00 65.15           O
ATOM   2686  OE2 GLU r  85      -4.216   8.808 -73.796  1.00 65.15           O
ATOM   2687  C   GLU r  85      -0.062  11.778 -75.377  1.00 65.15           C
ATOM   2688  O   GLU r  85       0.785  12.577 -74.983  1.00 65.15           O
ATOM   2689  N   PHE r  86      -0.257  11.512 -76.687  1.00 55.54           N
ATOM   2690  CA  PHE r  86       0.567  12.049 -77.733  1.00 55.54           C
ATOM   2691  CB  PHE r  86       0.492  11.295 -79.072  1.00 55.54           C
ATOM   2692  CG  PHE r  86       1.043   9.930 -78.862  1.00 55.54           C
ATOM   2693  CD1 PHE r  86       2.369   9.763 -78.539  1.00 55.54           C
ATOM   2694  CD2 PHE r  86       0.247   8.820 -79.015  1.00 55.54           C
ATOM   2695  CE1 PHE r  86       2.889   8.505 -78.349  1.00 55.54           C
ATOM   2696  CE2 PHE r  86       0.763   7.560 -78.828  1.00 55.54           C
ATOM   2697  CZ  PHE r  86       2.084   7.401 -78.492  1.00 55.54           C
ATOM   2698  C   PHE r  86       0.212  13.475 -78.032  1.00 55.54           C
ATOM   2699  O   PHE r  86      -0.835  13.987 -77.647  1.00 55.54           O
ATOM   2700  N   GLU r  87       1.165  14.154 -78.703  1.00 54.16           N
ATOM   2701  CA  GLU r  87       1.118  15.529 -79.114  1.00 54.16           C
ATOM   2702  CB  GLU r  87       2.483  16.083 -79.558  1.00 54.16           C
ATOM   2703  CG  GLU r  87       3.002  15.455 -80.855  1.00 54.16           C
ATOM   2704  CD  GLU r  87       4.132  16.325 -81.387  1.00 54.16           C
ATOM   2705  OE1 GLU r  87       4.575  17.243 -80.646  1.00 54.16           O
ATOM   2706  OE2 GLU r  87       4.566  16.085 -82.547  1.00 54.16           O
ATOM   2707  C   GLU r  87       0.186  15.764 -80.275  1.00 54.16           C
ATOM   2708  O   GLU r  87      -0.294  16.880 -80.464  1.00 54.16           O
ATOM   2709  N   ASP r  88      -0.078  14.729 -81.097  1.00 44.33           N
ATOM   2710  CA  ASP r  88      -0.730  14.879 -82.379  1.00 44.33           C
ATOM   2711  CB  ASP r  88      -0.846  13.559 -83.160  1.00 44.33           C
ATOM   2712  CG  ASP r  88       0.555  13.041 -83.429  1.00 44.33           C
ATOM   2713  OD1 ASP r  88       1.513  13.618 -82.852  1.00 44.33           O
ATOM   2714  OD2 ASP r  88       0.687  12.060 -84.209  1.00 44.33           O
ATOM   2715  C   ASP r  88      -2.129  15.400 -82.274  1.00 44.33           C
ATOM   2716  O   ASP r  88      -2.717  15.491 -81.197  1.00 44.33           O
ATOM   2717  N   VAL r  89      -2.677  15.774 -83.453  1.00 31.46           N
ATOM   2718  CA  VAL r  89      -3.985  16.352 -83.572  1.00 31.46           C
ATOM   2719  CB  VAL r  89      -3.991  17.569 -84.443  1.00 31.46           C
ATOM   2720  CG1 VAL r  89      -5.431  18.098 -84.527  1.00 31.46           C
ATOM   2721  CG2 VAL r  89      -2.977  18.576 -83.880  1.00 31.46           C
ATOM   2722  C   VAL r  89      -4.916  15.356 -84.196  1.00 31.46           C
ATOM   2723  O   VAL r  89      -4.704  14.896 -85.318  1.00 31.46           O
ATOM   2724  N   LYS r  90      -6.004  15.025 -83.470  1.00105.78           N
ATOM   2725  CA  LYS r  90      -7.004  14.091 -83.914  1.00105.78           C
ATOM   2726  CB  LYS r  90      -7.843  13.513 -82.763  1.00105.78           C
ATOM   2727  CG  LYS r  90      -6.998  12.845 -81.677  1.00105.78           C
ATOM   2728  CD  LYS r  90      -6.113  11.706 -82.185  1.00105.78           C
ATOM   2729  CE  LYS r  90      -5.110  11.208 -81.143  1.00105.78           C
ATOM   2730  NZ  LYS r  90      -5.804  10.398 -80.117  1.00105.78           N
ATOM   2731  C   LYS r  90      -7.941  14.810 -84.839  1.00105.78           C
ATOM   2732  O   LYS r  90      -8.029  16.037 -84.832  1.00105.78           O
ATOM   2733  N   SER r  91      -8.659  14.032 -85.670  1.00 41.56           N
ATOM   2734  CA  SER r  91      -9.558  14.505 -86.688  1.00 41.56           C
ATOM   2735  CB  SER r  91      -9.953  13.392 -87.673  1.00 41.56           C
ATOM   2736  OG  SER r  91     -10.843  13.905 -88.652  1.00 41.56           O
ATOM   2737  C   SER r  91     -10.835  15.057 -86.112  1.00 41.56           C
ATOM   2738  O   SER r  91     -11.657  15.576 -86.863  1.00 41.56           O
ATOM   2739  N   THR r  92     -11.065  14.949 -84.783  1.00 38.44           N
ATOM   2740  CA  THR r  92     -12.300  15.451 -84.229  1.00 38.44           C
ATOM   2741  CB  THR r  92     -12.682  14.790 -82.938  1.00 38.44           C
ATOM   2742  OG1 THR r  92     -11.681  15.022 -81.958  1.00 38.44           O
ATOM   2743  CG2 THR r  92     -12.838  13.280 -83.186  1.00 38.44           C
ATOM   2744  C   THR r  92     -12.125  16.918 -83.947  1.00 38.44           C
ATOM   2745  O   THR r  92     -11.174  17.332 -83.283  1.00 38.44           O
ATOM   2746  N   PRO r  93     -13.016  17.720 -84.478  1.00 69.91           N
ATOM   2747  CA  PRO r  93     -12.964  19.157 -84.367  1.00 69.91           C
ATOM   2748  CD  PRO r  93     -13.910  17.279 -85.533  1.00 69.91           C
ATOM   2749  CB  PRO r  93     -13.938  19.697 -85.418  1.00 69.91           C
ATOM   2750  CG  PRO r  93     -14.823  18.490 -85.781  1.00 69.91           C
ATOM   2751  C   PRO r  93     -13.168  19.778 -83.016  1.00 69.91           C
ATOM   2752  O   PRO r  93     -12.547  20.807 -82.750  1.00 69.91           O
ATOM   2753  N   PHE r  94     -14.029  19.210 -82.153  1.00 38.14           N
ATOM   2754  CA  PHE r  94     -14.311  19.851 -80.897  1.00 38.14           C
ATOM   2755  CB  PHE r  94     -15.410  19.126 -80.100  1.00 38.14           C
ATOM   2756  CG  PHE r  94     -16.703  19.336 -80.810  1.00 38.14           C
ATOM   2757  CD1 PHE r  94     -17.002  18.637 -81.957  1.00 38.14           C
ATOM   2758  CD2 PHE r  94     -17.627  20.227 -80.314  1.00 38.14           C
ATOM   2759  CE1 PHE r  94     -18.198  18.830 -82.606  1.00 38.14           C
ATOM   2760  CE2 PHE r  94     -18.826  20.424 -80.956  1.00 38.14           C
ATOM   2761  CZ  PHE r  94     -19.112  19.728 -82.105  1.00 38.14           C
ATOM   2762  C   PHE r  94     -13.081  19.886 -80.045  1.00 38.14           C
ATOM   2763  O   PHE r  94     -12.749  20.935 -79.491  1.00 38.14           O
ATOM   2764  N   GLN r  95     -12.389  18.735 -79.890  1.00 53.09           N
ATOM   2765  CA  GLN r  95     -11.178  18.729 -79.116  1.00 53.09           C
ATOM   2766  CB  GLN r  95     -11.334  18.142 -77.701  1.00 53.09           C
ATOM   2767  CG  GLN r  95     -10.045  18.229 -76.879  1.00 53.09           C
ATOM   2768  CD  GLN r  95     -10.343  17.768 -75.457  1.00 53.09           C
ATOM   2769  OE1 GLN r  95     -11.163  18.357 -74.755  1.00 53.09           O
ATOM   2770  NE2 GLN r  95      -9.655  16.681 -75.019  1.00 53.09           N
ATOM   2771  C   GLN r  95     -10.165  17.904 -79.861  1.00 53.09           C
ATOM   2772  O   GLN r  95     -10.127  16.681 -79.736  1.00 53.09           O
ATOM   2773  N   PRO r  96      -9.374  18.558 -80.675  1.00 71.73           N
ATOM   2774  CA  PRO r  96      -8.385  17.860 -81.462  1.00 71.73           C
ATOM   2775  CD  PRO r  96      -9.876  19.731 -81.371  1.00 71.73           C
ATOM   2776  CB  PRO r  96      -7.979  18.820 -82.576  1.00 71.73           C
ATOM   2777  CG  PRO r  96      -9.221  19.708 -82.761  1.00 71.73           C
ATOM   2778  C   PRO r  96      -7.196  17.233 -80.780  1.00 71.73           C
ATOM   2779  O   PRO r  96      -6.876  16.087 -81.090  1.00 71.73           O
ATOM   2780  N   TYR r  97      -6.524  17.961 -79.862  1.00 57.04           N
ATOM   2781  CA  TYR r  97      -5.279  17.530 -79.268  1.00 57.04           C
ATOM   2782  CB  TYR r  97      -4.526  18.658 -78.539  1.00 57.04           C
ATOM   2783  CG  TYR r  97      -3.940  19.549 -79.575  1.00 57.04           C
ATOM   2784  CD1 TYR r  97      -4.665  20.585 -80.120  1.00 57.04           C
ATOM   2785  CD2 TYR r  97      -2.651  19.337 -80.005  1.00 57.04           C
ATOM   2786  CE1 TYR r  97      -4.105  21.398 -81.078  1.00 57.04           C
ATOM   2787  CE2 TYR r  97      -2.087  20.145 -80.962  1.00 57.04           C
ATOM   2788  CZ  TYR r  97      -2.815  21.179 -81.500  1.00 57.04           C
ATOM   2789  OH  TYR r  97      -2.237  22.009 -82.484  1.00 57.04           O
ATOM   2790  C   TYR r  97      -5.375  16.383 -78.304  1.00 57.04           C
ATOM   2791  O   TYR r  97      -4.540  15.482 -78.361  1.00 57.04           O
ATOM   2792  N   THR r  98      -6.384  16.404 -77.407  1.00 65.46           N
ATOM   2793  CA  THR r  98      -6.625  15.494 -76.310  1.00 65.46           C
ATOM   2794  CB  THR r  98      -6.649  14.013 -76.648  1.00 65.46           C
ATOM   2795  OG1 THR r  98      -5.359  13.511 -76.955  1.00 65.46           O
ATOM   2796  CG2 THR r  98      -7.600  13.796 -77.840  1.00 65.46           C
ATOM   2797  C   THR r  98      -5.616  15.720 -75.216  1.00 65.46           C
ATOM   2798  O   THR r  98      -5.578  14.969 -74.243  1.00 65.46           O
ATOM   2799  N   GLU r  99      -4.788  16.782 -75.331  1.00 47.82           N
ATOM   2800  CA  GLU r  99      -3.869  17.147 -74.285  1.00 47.82           C
ATOM   2801  CB  GLU r  99      -2.464  16.560 -74.501  1.00 47.82           C
ATOM   2802  CG  GLU r  99      -1.579  16.605 -73.260  1.00 47.82           C
ATOM   2803  CD  GLU r  99      -0.244  15.959 -73.604  1.00 47.82           C
ATOM   2804  OE1 GLU r  99       0.028  15.767 -74.819  1.00 47.82           O
ATOM   2805  OE2 GLU r  99       0.527  15.649 -72.656  1.00 47.82           O
ATOM   2806  C   GLU r  99      -3.772  18.646 -74.376  1.00 47.82           C
ATOM   2807  O   GLU r  99      -3.341  19.183 -75.393  1.00 47.82           O
ATOM   2808  N   VAL r 100      -4.221  19.365 -73.327  1.00 41.58           N
ATOM   2809  CA  VAL r 100      -4.219  20.807 -73.330  1.00 41.58           C
ATOM   2810  CB  VAL r 100      -5.064  21.390 -72.237  1.00 41.58           C
ATOM   2811  CG1 VAL r 100      -4.967  22.923 -72.317  1.00 41.58           C
ATOM   2812  CG2 VAL r 100      -6.497  20.852 -72.391  1.00 41.58           C
ATOM   2813  C   VAL r 100      -2.827  21.376 -73.194  1.00 41.58           C
ATOM   2814  O   VAL r 100      -2.478  22.376 -73.821  1.00 41.58           O
ATOM   2815  N   PHE r 101      -2.008  20.725 -72.357  1.00 96.23           N
ATOM   2816  CA  PHE r 101      -0.692  21.095 -71.900  1.00 96.23           C
ATOM   2817  CB  PHE r 101      -0.296  20.467 -70.559  1.00 96.23           C
ATOM   2818  CG  PHE r 101      -0.995  21.313 -69.555  1.00 96.23           C
ATOM   2819  CD1 PHE r 101      -2.301  21.062 -69.206  1.00 96.23           C
ATOM   2820  CD2 PHE r 101      -0.338  22.375 -68.982  1.00 96.23           C
ATOM   2821  CE1 PHE r 101      -2.939  21.856 -68.284  1.00 96.23           C
ATOM   2822  CE2 PHE r 101      -0.971  23.173 -68.059  1.00 96.23           C
ATOM   2823  CZ  PHE r 101      -2.273  22.914 -67.708  1.00 96.23           C
ATOM   2824  C   PHE r 101       0.436  20.933 -72.866  1.00 96.23           C
ATOM   2825  O   PHE r 101       1.579  21.132 -72.462  1.00 96.23           O
ATOM   2826  N   GLY r 102       0.219  20.403 -74.079  1.00 25.02           N
ATOM   2827  CA  GLY r 102       1.352  20.239 -74.957  1.00 25.02           C
ATOM   2828  C   GLY r 102       1.937  21.559 -75.360  1.00 25.02           C
ATOM   2829  O   GLY r 102       1.273  22.594 -75.362  1.00 25.02           O
ATOM   2830  N   LEU r 103       3.247  21.536 -75.689  1.00 31.42           N
ATOM   2831  CA  LEU r 103       3.977  22.683 -76.147  1.00 31.42           C
ATOM   2832  CB  LEU r 103       5.489  22.420 -76.252  1.00 31.42           C
ATOM   2833  CG  LEU r 103       6.156  22.165 -74.888  1.00 31.42           C
ATOM   2834  CD1 LEU r 103       7.666  21.919 -75.044  1.00 31.42           C
ATOM   2835  CD2 LEU r 103       5.840  23.298 -73.895  1.00 31.42           C
ATOM   2836  C   LEU r 103       3.490  23.062 -77.515  1.00 31.42           C
ATOM   2837  O   LEU r 103       3.406  24.243 -77.847  1.00 31.42           O
ATOM   2838  N   GLN r 104       3.178  22.054 -78.356  1.00 28.39           N
ATOM   2839  CA  GLN r 104       2.760  22.320 -79.704  1.00 28.39           C
ATOM   2840  CB  GLN r 104       2.581  21.052 -80.554  1.00 28.39           C
ATOM   2841  CG  GLN r 104       2.174  21.361 -81.998  1.00 28.39           C
ATOM   2842  CD  GLN r 104       3.321  22.121 -82.656  1.00 28.39           C
ATOM   2843  OE1 GLN r 104       3.151  23.247 -83.121  1.00 28.39           O
ATOM   2844  NE2 GLN r 104       4.524  21.487 -82.696  1.00 28.39           N
ATOM   2845  C   GLN r 104       1.454  23.051 -79.694  1.00 28.39           C
ATOM   2846  O   GLN r 104       1.241  23.946 -80.508  1.00 28.39           O
ATOM   2847  N   ARG r 105       0.526  22.662 -78.799  1.00 94.91           N
ATOM   2848  CA  ARG r 105      -0.746  23.320 -78.701  1.00 94.91           C
ATOM   2849  CB  ARG r 105      -1.718  22.605 -77.748  1.00 94.91           C
ATOM   2850  CG  ARG r 105      -3.159  23.094 -77.890  1.00 94.91           C
ATOM   2851  CD  ARG r 105      -4.130  22.428 -76.916  1.00 94.91           C
ATOM   2852  NE  ARG r 105      -4.320  23.369 -75.782  1.00 94.91           N
ATOM   2853  CZ  ARG r 105      -5.298  24.320 -75.844  1.00 94.91           C
ATOM   2854  NH1 ARG r 105      -6.140  24.364 -76.919  1.00 94.91           N
ATOM   2855  NH2 ARG r 105      -5.432  25.225 -74.833  1.00 94.91           N
ATOM   2856  C   ARG r 105      -0.543  24.718 -78.185  1.00 94.91           C
ATOM   2857  O   ARG r 105      -1.171  25.662 -78.662  1.00 94.91           O
ATOM   2858  N   PHE r 106       0.360  24.884 -77.195  1.00 47.79           N
ATOM   2859  CA  PHE r 106       0.614  26.171 -76.608  1.00 47.79           C
ATOM   2860  CB  PHE r 106       1.565  26.170 -75.393  1.00 47.79           C
ATOM   2861  CG  PHE r 106       0.799  25.737 -74.184  1.00 47.79           C
ATOM   2862  CD1 PHE r 106      -0.228  26.515 -73.699  1.00 47.79           C
ATOM   2863  CD2 PHE r 106       1.123  24.589 -73.498  1.00 47.79           C
ATOM   2864  CE1 PHE r 106      -0.935  26.138 -72.581  1.00 47.79           C
ATOM   2865  CE2 PHE r 106       0.422  24.205 -72.380  1.00 47.79           C
ATOM   2866  CZ  PHE r 106      -0.615  24.978 -71.918  1.00 47.79           C
ATOM   2867  C   PHE r 106       1.183  27.083 -77.648  1.00 47.79           C
ATOM   2868  O   PHE r 106       0.886  28.275 -77.654  1.00 47.79           O
ATOM   2869  N   ARG r 107       2.044  26.561 -78.543  1.00 74.05           N
ATOM   2870  CA  ARG r 107       2.593  27.403 -79.562  1.00 74.05           C
ATOM   2871  CB  ARG r 107       3.543  26.682 -80.532  1.00 74.05           C
ATOM   2872  CG  ARG r 107       4.937  26.440 -79.967  1.00 74.05           C
ATOM   2873  CD  ARG r 107       5.594  27.703 -79.404  1.00 74.05           C
ATOM   2874  NE  ARG r 107       5.656  28.732 -80.479  1.00 74.05           N
ATOM   2875  CZ  ARG r 107       6.650  29.666 -80.460  1.00 74.05           C
ATOM   2876  NH1 ARG r 107       7.665  29.576 -79.553  1.00 74.05           N
ATOM   2877  NH2 ARG r 107       6.634  30.697 -81.352  1.00 74.05           N
ATOM   2878  C   ARG r 107       1.480  27.925 -80.412  1.00 74.05           C
ATOM   2879  O   ARG r 107       1.462  29.107 -80.756  1.00 74.05           O
ATOM   2880  N   GLU r 108       0.514  27.057 -80.768  1.00 20.21           N
ATOM   2881  CA  GLU r 108      -0.557  27.465 -81.628  1.00 20.21           C
ATOM   2882  CB  GLU r 108      -1.556  26.332 -81.931  1.00 20.21           C
ATOM   2883  CG  GLU r 108      -2.687  26.762 -82.870  1.00 20.21           C
ATOM   2884  CD  GLU r 108      -3.509  25.535 -83.256  1.00 20.21           C
ATOM   2885  OE1 GLU r 108      -3.141  24.408 -82.830  1.00 20.21           O
ATOM   2886  OE2 GLU r 108      -4.517  25.717 -83.988  1.00 20.21           O
ATOM   2887  C   GLU r 108      -1.319  28.565 -80.960  1.00 20.21           C
ATOM   2888  O   GLU r 108      -1.660  29.567 -81.588  1.00 20.21           O
ATOM   2889  N   CYS r 109      -1.600  28.412 -79.655  1.00 19.18           N
ATOM   2890  CA  CYS r 109      -2.360  29.404 -78.947  1.00 19.18           C
ATOM   2891  CB  CYS r 109      -2.621  29.019 -77.482  1.00 19.18           C
ATOM   2892  SG  CYS r 109      -3.689  27.555 -77.323  1.00 19.18           S
ATOM   2893  C   CYS r 109      -1.603  30.692 -78.935  1.00 19.18           C
ATOM   2894  O   CYS r 109      -2.164  31.748 -79.219  1.00 19.18           O
ATOM   2895  N   GLU r 110      -0.292  30.636 -78.637  1.00 28.40           N
ATOM   2896  CA  GLU r 110       0.486  31.833 -78.486  1.00 28.40           C
ATOM   2897  CB  GLU r 110       1.959  31.535 -78.156  1.00 28.40           C
ATOM   2898  CG  GLU r 110       2.820  32.790 -77.991  1.00 28.40           C
ATOM   2899  CD  GLU r 110       4.277  32.365 -77.853  1.00 28.40           C
ATOM   2900  OE1 GLU r 110       4.594  31.203 -78.220  1.00 28.40           O
ATOM   2901  OE2 GLU r 110       5.092  33.203 -77.384  1.00 28.40           O
ATOM   2902  C   GLU r 110       0.499  32.604 -79.769  1.00 28.40           C
ATOM   2903  O   GLU r 110       0.304  33.818 -79.783  1.00 28.40           O
ATOM   2904  N   LEU r 111       0.749  31.903 -80.885  1.00 41.93           N
ATOM   2905  CA  LEU r 111       0.862  32.518 -82.174  1.00 41.93           C
ATOM   2906  CB  LEU r 111       1.422  31.518 -83.202  1.00 41.93           C
ATOM   2907  CG  LEU r 111       1.746  32.132 -84.568  1.00 41.93           C
ATOM   2908  CD1 LEU r 111       2.755  33.284 -84.423  1.00 41.93           C
ATOM   2909  CD2 LEU r 111       2.240  31.050 -85.544  1.00 41.93           C
ATOM   2910  C   LEU r 111      -0.467  33.040 -82.643  1.00 41.93           C
ATOM   2911  O   LEU r 111      -0.536  34.112 -83.240  1.00 41.93           O
ATOM   2912  N   ILE r 112      -1.564  32.291 -82.409  1.00 66.49           N
ATOM   2913  CA  ILE r 112      -2.848  32.746 -82.861  1.00 66.49           C
ATOM   2914  CB  ILE r 112      -3.927  31.705 -82.715  1.00 66.49           C
ATOM   2915  CG2 ILE r 112      -4.360  31.600 -81.245  1.00 66.49           C
ATOM   2916  CG1 ILE r 112      -5.077  32.031 -83.673  1.00 66.49           C
ATOM   2917  CD1 ILE r 112      -4.677  31.894 -85.141  1.00 66.49           C
ATOM   2918  C   ILE r 112      -3.201  33.991 -82.098  1.00 66.49           C
ATOM   2919  O   ILE r 112      -3.681  34.966 -82.676  1.00 66.49           O
ATOM   2920  N   HIS r 113      -2.948  33.997 -80.774  1.00 28.54           N
ATOM   2921  CA  HIS r 113      -3.251  35.138 -79.955  1.00 28.54           C
ATOM   2922  ND1 HIS r 113      -3.388  32.834 -77.133  1.00 28.54           N
ATOM   2923  CG  HIS r 113      -3.821  33.988 -77.743  1.00 28.54           C
ATOM   2924  CB  HIS r 113      -2.926  34.956 -78.460  1.00 28.54           C
ATOM   2925  NE2 HIS r 113      -5.587  32.923 -76.827  1.00 28.54           N
ATOM   2926  CD2 HIS r 113      -5.167  34.027 -77.546  1.00 28.54           C
ATOM   2927  CE1 HIS r 113      -4.483  32.235 -76.602  1.00 28.54           C
ATOM   2928  C   HIS r 113      -2.417  36.283 -80.432  1.00 28.54           C
ATOM   2929  O   HIS r 113      -2.877  37.424 -80.481  1.00 28.54           O
ATOM   2930  N   GLY r 114      -1.148  36.006 -80.777  1.00 11.23           N
ATOM   2931  CA  GLY r 114      -0.261  37.045 -81.211  1.00 11.23           C
ATOM   2932  C   GLY r 114      -0.745  37.636 -82.500  1.00 11.23           C
ATOM   2933  O   GLY r 114      -0.698  38.849 -82.686  1.00 11.23           O
ATOM   2934  N   ARG r 115      -1.205  36.783 -83.433  1.00 72.23           N
ATOM   2935  CA  ARG r 115      -1.651  37.241 -84.717  1.00 72.23           C
ATOM   2936  CB  ARG r 115      -2.029  36.088 -85.665  1.00 72.23           C
ATOM   2937  CG  ARG r 115      -0.838  35.292 -86.212  1.00 72.23           C
ATOM   2938  CD  ARG r 115      -1.239  34.333 -87.337  1.00 72.23           C
ATOM   2939  NE  ARG r 115      -0.003  33.822 -87.997  1.00 72.23           N
ATOM   2940  CZ  ARG r 115       0.437  32.546 -87.789  1.00 72.23           C
ATOM   2941  NH1 ARG r 115      -0.195  31.725 -86.903  1.00 72.23           N
ATOM   2942  NH2 ARG r 115       1.501  32.075 -88.498  1.00 72.23           N
ATOM   2943  C   ARG r 115      -2.861  38.104 -84.548  1.00 72.23           C
ATOM   2944  O   ARG r 115      -3.004  39.115 -85.230  1.00 72.23           O
ATOM   2945  N   TRP r 116      -3.789  37.724 -83.652  1.00 40.42           N
ATOM   2946  CA  TRP r 116      -4.972  38.518 -83.463  1.00 40.42           C
ATOM   2947  CB  TRP r 116      -5.952  37.939 -82.421  1.00 40.42           C
ATOM   2948  CG  TRP r 116      -6.535  36.575 -82.717  1.00 40.42           C
ATOM   2949  CD2 TRP r 116      -7.454  36.281 -83.782  1.00 40.42           C
ATOM   2950  CD1 TRP r 116      -6.320  35.400 -82.059  1.00 40.42           C
ATOM   2951  NE1 TRP r 116      -7.054  34.393 -82.638  1.00 40.42           N
ATOM   2952  CE2 TRP r 116      -7.757  34.921 -83.701  1.00 40.42           C
ATOM   2953  CE3 TRP r 116      -8.004  37.078 -84.748  1.00 40.42           C
ATOM   2954  CZ2 TRP r 116      -8.619  34.336 -84.585  1.00 40.42           C
ATOM   2955  CZ3 TRP r 116      -8.872  36.483 -85.635  1.00 40.42           C
ATOM   2956  CH2 TRP r 116      -9.177  35.140 -85.555  1.00 40.42           C
ATOM   2957  C   TRP r 116      -4.541  39.843 -82.906  1.00 40.42           C
ATOM   2958  O   TRP r 116      -5.018  40.896 -83.328  1.00 40.42           O
ATOM   2959  N   ALA r 117      -3.618  39.805 -81.925  1.00 22.29           N
ATOM   2960  CA  ALA r 117      -3.136  40.954 -81.207  1.00 22.29           C
ATOM   2961  CB  ALA r 117      -2.162  40.570 -80.081  1.00 22.29           C
ATOM   2962  C   ALA r 117      -2.421  41.903 -82.116  1.00 22.29           C
ATOM   2963  O   ALA r 117      -2.518  43.117 -81.939  1.00 22.29           O
ATOM   2964  N   MET r 118      -1.648  41.383 -83.088  1.00 21.75           N
ATOM   2965  CA  MET r 118      -0.944  42.241 -83.998  1.00 21.75           C
ATOM   2966  CB  MET r 118      -0.058  41.463 -84.982  1.00 21.75           C
ATOM   2967  CG  MET r 118       1.157  40.833 -84.299  1.00 21.75           C
ATOM   2968  SD  MET r 118       2.183  39.789 -85.377  1.00 21.75           S
ATOM   2969  CE  MET r 118       1.240  38.272 -85.057  1.00 21.75           C
ATOM   2970  C   MET r 118      -1.956  43.020 -84.770  1.00 21.75           C
ATOM   2971  O   MET r 118      -1.772  44.205 -85.042  1.00 21.75           O
ATOM   2972  N   LEU r 119      -3.056  42.362 -85.170  1.00 67.52           N
ATOM   2973  CA  LEU r 119      -4.107  43.062 -85.841  1.00 67.52           C
ATOM   2974  CB  LEU r 119      -5.227  42.136 -86.347  1.00 67.52           C
ATOM   2975  CG  LEU r 119      -4.872  41.344 -87.619  1.00 67.52           C
ATOM   2976  CD1 LEU r 119      -4.875  42.254 -88.853  1.00 67.52           C
ATOM   2977  CD2 LEU r 119      -3.544  40.590 -87.474  1.00 67.52           C
ATOM   2978  C   LEU r 119      -4.730  44.028 -84.877  1.00 67.52           C
ATOM   2979  O   LEU r 119      -5.036  45.164 -85.239  1.00 67.52           O
ATOM   2980  N   ALA r 120      -4.929  43.594 -83.615  1.00 25.70           N
ATOM   2981  CA  ALA r 120      -5.614  44.386 -82.630  1.00 25.70           C
ATOM   2982  CB  ALA r 120      -5.814  43.635 -81.303  1.00 25.70           C
ATOM   2983  C   ALA r 120      -4.867  45.650 -82.309  1.00 25.70           C
ATOM   2984  O   ALA r 120      -5.462  46.723 -82.243  1.00 25.70           O
ATOM   2985  N   THR r 121      -3.542  45.560 -82.087  1.00 19.61           N
ATOM   2986  CA  THR r 121      -2.777  46.721 -81.726  1.00 19.61           C
ATOM   2987  CB  THR r 121      -1.361  46.388 -81.349  1.00 19.61           C
ATOM   2988  OG1 THR r 121      -0.684  45.784 -82.440  1.00 19.61           O
ATOM   2989  CG2 THR r 121      -1.396  45.432 -80.146  1.00 19.61           C
ATOM   2990  C   THR r 121      -2.739  47.671 -82.879  1.00 19.61           C
ATOM   2991  O   THR r 121      -2.875  48.881 -82.705  1.00 19.61           O
ATOM   2992  N   LEU r 122      -2.541  47.143 -84.098  1.00 21.98           N
ATOM   2993  CA  LEU r 122      -2.490  47.980 -85.258  1.00 21.98           C
ATOM   2994  CB  LEU r 122      -2.193  47.196 -86.551  1.00 21.98           C
ATOM   2995  CG  LEU r 122      -2.128  48.084 -87.810  1.00 21.98           C
ATOM   2996  CD1 LEU r 122      -0.934  49.049 -87.735  1.00 21.98           C
ATOM   2997  CD2 LEU r 122      -2.141  47.247 -89.105  1.00 21.98           C
ATOM   2998  C   LEU r 122      -3.845  48.588 -85.403  1.00 21.98           C
ATOM   2999  O   LEU r 122      -3.976  49.754 -85.766  1.00 21.98           O
ATOM   3000  N   GLY r 123      -4.894  47.783 -85.136  1.00 17.28           N
ATOM   3001  CA  GLY r 123      -6.251  48.226 -85.276  1.00 17.28           C
ATOM   3002  C   GLY r 123      -6.577  49.309 -84.286  1.00 17.28           C
ATOM   3003  O   GLY r 123      -7.205  50.305 -84.641  1.00 17.28           O
ATOM   3004  N   ALA r 124      -6.170  49.140 -83.012  1.00 21.43           N
ATOM   3005  CA  ALA r 124      -6.513  50.076 -81.977  1.00 21.43           C
ATOM   3006  CB  ALA r 124      -6.044  49.616 -80.584  1.00 21.43           C
ATOM   3007  C   ALA r 124      -5.889  51.411 -82.250  1.00 21.43           C
ATOM   3008  O   ALA r 124      -6.523  52.449 -82.070  1.00 21.43           O
ATOM   3009  N   LEU r 125      -4.613  51.420 -82.675  1.00 30.61           N
ATOM   3010  CA  LEU r 125      -3.912  52.649 -82.907  1.00 30.61           C
ATOM   3011  CB  LEU r 125      -2.420  52.435 -83.210  1.00 30.61           C
ATOM   3012  CG  LEU r 125      -1.648  51.790 -82.042  1.00 30.61           C
ATOM   3013  CD1 LEU r 125      -0.161  51.617 -82.389  1.00 30.61           C
ATOM   3014  CD2 LEU r 125      -1.875  52.556 -80.730  1.00 30.61           C
ATOM   3015  C   LEU r 125      -4.506  53.392 -84.069  1.00 30.61           C
ATOM   3016  O   LEU r 125      -4.669  54.610 -84.018  1.00 30.61           O
ATOM   3017  N   THR r 126      -4.850  52.671 -85.150  1.00 25.65           N
ATOM   3018  CA  THR r 126      -5.308  53.287 -86.365  1.00 25.65           C
ATOM   3019  CB  THR r 126      -5.471  52.299 -87.480  1.00 25.65           C
ATOM   3020  OG1 THR r 126      -4.243  51.621 -87.705  1.00 25.65           O
ATOM   3021  CG2 THR r 126      -5.880  53.064 -88.752  1.00 25.65           C
ATOM   3022  C   THR r 126      -6.620  53.987 -86.165  1.00 25.65           C
ATOM   3023  O   THR r 126      -6.825  55.081 -86.691  1.00 25.65           O
ATOM   3024  N   VAL r 127      -7.554  53.371 -85.413  1.00 26.08           N
ATOM   3025  CA  VAL r 127      -8.857  53.952 -85.233  1.00 26.08           C
ATOM   3026  CB  VAL r 127      -9.802  53.054 -84.474  1.00 26.08           C
ATOM   3027  CG1 VAL r 127      -9.934  51.740 -85.255  1.00 26.08           C
ATOM   3028  CG2 VAL r 127      -9.320  52.861 -83.028  1.00 26.08           C
ATOM   3029  C   VAL r 127      -8.739  55.251 -84.489  1.00 26.08           C
ATOM   3030  O   VAL r 127      -9.340  56.250 -84.873  1.00 26.08           O
ATOM   3031  N   GLU r 128      -7.942  55.291 -83.405  1.00 58.78           N
ATOM   3032  CA  GLU r 128      -7.826  56.495 -82.634  1.00 58.78           C
ATOM   3033  CB  GLU r 128      -6.905  56.343 -81.409  1.00 58.78           C
ATOM   3034  CG  GLU r 128      -7.514  55.579 -80.232  1.00 58.78           C
ATOM   3035  CD  GLU r 128      -8.341  56.561 -79.408  1.00 58.78           C
ATOM   3036  OE1 GLU r 128      -9.316  57.132 -79.964  1.00 58.78           O
ATOM   3037  OE2 GLU r 128      -8.002  56.754 -78.209  1.00 58.78           O
ATOM   3038  C   GLU r 128      -7.209  57.551 -83.491  1.00 58.78           C
ATOM   3039  O   GLU r 128      -7.528  58.731 -83.361  1.00 58.78           O
ATOM   3040  N   TRP r 129      -6.238  57.158 -84.335  1.00 56.57           N
ATOM   3041  CA  TRP r 129      -5.569  58.108 -85.174  1.00 56.57           C
ATOM   3042  CB  TRP r 129      -4.354  57.466 -85.872  1.00 56.57           C
ATOM   3043  CG  TRP r 129      -3.423  58.430 -86.561  1.00 56.57           C
ATOM   3044  CD2 TRP r 129      -3.491  58.813 -87.944  1.00 56.57           C
ATOM   3045  CD1 TRP r 129      -2.360  59.095 -86.029  1.00 56.57           C
ATOM   3046  NE1 TRP r 129      -1.755  59.868 -86.990  1.00 56.57           N
ATOM   3047  CE2 TRP r 129      -2.442  59.706 -88.174  1.00 56.57           C
ATOM   3048  CE3 TRP r 129      -4.349  58.452 -88.941  1.00 56.57           C
ATOM   3049  CZ2 TRP r 129      -2.238  60.252 -89.409  1.00 56.57           C
ATOM   3050  CZ3 TRP r 129      -4.138  59.011 -90.183  1.00 56.57           C
ATOM   3051  CH2 TRP r 129      -3.104  59.892 -90.416  1.00 56.57           C
ATOM   3052  C   TRP r 129      -6.489  58.655 -86.239  1.00 56.57           C
ATOM   3053  O   TRP r 129      -6.750  59.856 -86.289  1.00 56.57           O
ATOM   3054  N   LEU r 130      -7.018  57.773 -87.118  1.00 59.13           N
ATOM   3055  CA  LEU r 130      -7.821  58.198 -88.241  1.00 59.13           C
ATOM   3056  CB  LEU r 130      -8.253  57.009 -89.124  1.00 59.13           C
ATOM   3057  CG  LEU r 130      -7.127  56.267 -89.863  1.00 59.13           C
ATOM   3058  CD1 LEU r 130      -7.680  55.049 -90.622  1.00 59.13           C
ATOM   3059  CD2 LEU r 130      -6.370  57.205 -90.810  1.00 59.13           C
ATOM   3060  C   LEU r 130      -9.125  58.795 -87.796  1.00 59.13           C
ATOM   3061  O   LEU r 130      -9.440  59.939 -88.120  1.00 59.13           O
ATOM   3062  N   THR r 131      -9.945  57.996 -87.080  1.00 44.16           N
ATOM   3063  CA  THR r 131     -11.249  58.452 -86.675  1.00 44.16           C
ATOM   3064  CB  THR r 131     -12.241  57.351 -86.405  1.00 44.16           C
ATOM   3065  OG1 THR r 131     -11.849  56.574 -85.290  1.00 44.16           O
ATOM   3066  CG2 THR r 131     -12.344  56.460 -87.650  1.00 44.16           C
ATOM   3067  C   THR r 131     -11.211  59.333 -85.471  1.00 44.16           C
ATOM   3068  O   THR r 131     -11.909  60.344 -85.414  1.00 44.16           O
ATOM   3069  N   GLY r 132     -10.381  58.980 -84.470  1.00 17.69           N
ATOM   3070  CA  GLY r 132     -10.359  59.741 -83.257  1.00 17.69           C
ATOM   3071  C   GLY r 132     -11.166  59.014 -82.216  1.00 17.69           C
ATOM   3072  O   GLY r 132     -11.143  59.392 -81.045  1.00 17.69           O
ATOM   3073  N   VAL r 133     -11.920  57.962 -82.606  1.00 25.71           N
ATOM   3074  CA  VAL r 133     -12.645  57.195 -81.629  1.00 25.71           C
ATOM   3075  CB  VAL r 133     -13.812  56.407 -82.157  1.00 25.71           C
ATOM   3076  CG1 VAL r 133     -14.886  57.373 -82.659  1.00 25.71           C
ATOM   3077  CG2 VAL r 133     -13.304  55.416 -83.216  1.00 25.71           C
ATOM   3078  C   VAL r 133     -11.702  56.178 -81.072  1.00 25.71           C
ATOM   3079  O   VAL r 133     -10.943  55.555 -81.811  1.00 25.71           O
ATOM   3080  N   THR r 134     -11.739  55.976 -79.740  1.00 83.09           N
ATOM   3081  CA  THR r 134     -10.873  55.012 -79.125  1.00 83.09           C
ATOM   3082  CB  THR r 134     -10.680  55.235 -77.649  1.00 83.09           C
ATOM   3083  OG1 THR r 134      -9.706  54.336 -77.141  1.00 83.09           O
ATOM   3084  CG2 THR r 134     -12.023  55.043 -76.925  1.00 83.09           C
ATOM   3085  C   THR r 134     -11.477  53.659 -79.325  1.00 83.09           C
ATOM   3086  O   THR r 134     -12.675  53.522 -79.568  1.00 83.09           O
ATOM   3087  N   TRP r 135     -10.631  52.616 -79.232  1.00 42.75           N
ATOM   3088  CA  TRP r 135     -11.026  51.257 -79.481  1.00 42.75           C
ATOM   3089  CB  TRP r 135      -9.834  50.284 -79.528  1.00 42.75           C
ATOM   3090  CG  TRP r 135      -9.033  50.190 -78.252  1.00 42.75           C
ATOM   3091  CD2 TRP r 135      -9.239  49.190 -77.243  1.00 42.75           C
ATOM   3092  CD1 TRP r 135      -7.991  50.959 -77.826  1.00 42.75           C
ATOM   3093  NE1 TRP r 135      -7.537  50.506 -76.611  1.00 42.75           N
ATOM   3094  CE2 TRP r 135      -8.295  49.415 -76.242  1.00 42.75           C
ATOM   3095  CE3 TRP r 135     -10.136  48.163 -77.161  1.00 42.75           C
ATOM   3096  CZ2 TRP r 135      -8.234  48.614 -75.138  1.00 42.75           C
ATOM   3097  CZ3 TRP r 135     -10.077  47.363 -76.041  1.00 42.75           C
ATOM   3098  CH2 TRP r 135      -9.146  47.585 -75.049  1.00 42.75           C
ATOM   3099  C   TRP r 135     -12.003  50.778 -78.451  1.00 42.75           C
ATOM   3100  O   TRP r 135     -12.921  50.028 -78.776  1.00 42.75           O
ATOM   3101  N   GLN r 136     -11.833  51.177 -77.176  1.00 71.46           N
ATOM   3102  CA  GLN r 136     -12.703  50.684 -76.139  1.00 71.46           C
ATOM   3103  CB  GLN r 136     -12.352  51.219 -74.741  1.00 71.46           C
ATOM   3104  CG  GLN r 136     -10.897  51.010 -74.334  1.00 71.46           C
ATOM   3105  CD  GLN r 136     -10.139  52.240 -74.802  1.00 71.46           C
ATOM   3106  OE1 GLN r 136      -9.361  52.186 -75.752  1.00 71.46           O
ATOM   3107  NE2 GLN r 136     -10.383  53.393 -74.123  1.00 71.46           N
ATOM   3108  C   GLN r 136     -14.100  51.151 -76.384  1.00 71.46           C
ATOM   3109  O   GLN r 136     -15.042  50.405 -76.133  1.00 71.46           O
ATOM   3110  N   ASP r 137     -14.253  52.428 -76.787  1.00 53.82           N
ATOM   3111  CA  ASP r 137     -15.504  53.091 -77.067  1.00 53.82           C
ATOM   3112  CB  ASP r 137     -15.396  54.619 -76.971  1.00 53.82           C
ATOM   3113  CG  ASP r 137     -15.222  54.948 -75.495  1.00 53.82           C
ATOM   3114  OD1 ASP r 137     -15.801  54.209 -74.655  1.00 53.82           O
ATOM   3115  OD2 ASP r 137     -14.501  55.934 -75.186  1.00 53.82           O
ATOM   3116  C   ASP r 137     -16.054  52.757 -78.423  1.00 53.82           C
ATOM   3117  O   ASP r 137     -17.229  53.005 -78.682  1.00 53.82           O
ATOM   3118  N   ALA r 138     -15.229  52.221 -79.339  1.00 31.48           N
ATOM   3119  CA  ALA r 138     -15.625  52.068 -80.713  1.00 31.48           C
ATOM   3120  CB  ALA r 138     -14.530  51.416 -81.575  1.00 31.48           C
ATOM   3121  C   ALA r 138     -16.872  51.248 -80.864  1.00 31.48           C
ATOM   3122  O   ALA r 138     -17.738  51.594 -81.666  1.00 31.48           O
ATOM   3123  N   GLY r 139     -17.014  50.144 -80.111  1.00 11.19           N
ATOM   3124  CA  GLY r 139     -18.183  49.323 -80.257  1.00 11.19           C
ATOM   3125  C   GLY r 139     -19.384  50.135 -79.887  1.00 11.19           C
ATOM   3126  O   GLY r 139     -20.447  49.995 -80.488  1.00 11.19           O
ATOM   3127  N   LYS r 140     -19.248  50.994 -78.859  1.00 68.85           N
ATOM   3128  CA  LYS r 140     -20.353  51.772 -78.393  1.00 68.85           C
ATOM   3129  CB  LYS r 140     -20.018  52.612 -77.150  1.00 68.85           C
ATOM   3130  CG  LYS r 140     -21.214  53.441 -76.684  1.00 68.85           C
ATOM   3131  CD  LYS r 140     -22.425  52.592 -76.294  1.00 68.85           C
ATOM   3132  CE  LYS r 140     -23.690  53.417 -76.056  1.00 68.85           C
ATOM   3133  NZ  LYS r 140     -24.872  52.529 -76.014  1.00 68.85           N
ATOM   3134  C   LYS r 140     -20.850  52.708 -79.455  1.00 68.85           C
ATOM   3135  O   LYS r 140     -22.055  52.811 -79.672  1.00 68.85           O
ATOM   3136  N   VAL r 141     -19.941  53.416 -80.152  1.00 26.26           N
ATOM   3137  CA  VAL r 141     -20.329  54.390 -81.138  1.00 26.26           C
ATOM   3138  CB  VAL r 141     -19.175  55.196 -81.656  1.00 26.26           C
ATOM   3139  CG1 VAL r 141     -18.594  56.012 -80.491  1.00 26.26           C
ATOM   3140  CG2 VAL r 141     -18.160  54.260 -82.333  1.00 26.26           C
ATOM   3141  C   VAL r 141     -20.985  53.739 -82.318  1.00 26.26           C
ATOM   3142  O   VAL r 141     -21.965  54.254 -82.845  1.00 26.26           O
ATOM   3143  N   GLU r 142     -20.471  52.582 -82.766  1.00 64.39           N
ATOM   3144  CA  GLU r 142     -20.979  51.947 -83.948  1.00 64.39           C
ATOM   3145  CB  GLU r 142     -20.242  50.634 -84.273  1.00 64.39           C
ATOM   3146  CG  GLU r 142     -18.754  50.830 -84.587  1.00 64.39           C
ATOM   3147  CD  GLU r 142     -18.625  51.611 -85.889  1.00 64.39           C
ATOM   3148  OE1 GLU r 142     -19.352  51.267 -86.859  1.00 64.39           O
ATOM   3149  OE2 GLU r 142     -17.800  52.562 -85.934  1.00 64.39           O
ATOM   3150  C   GLU r 142     -22.422  51.627 -83.725  1.00 64.39           C
ATOM   3151  O   GLU r 142     -23.221  51.637 -84.661  1.00 64.39           O
ATOM   3152  N   LEU r 143     -22.779  51.258 -82.481  1.00 95.73           N
ATOM   3153  CA  LEU r 143     -24.143  50.963 -82.167  1.00 95.73           C
ATOM   3154  CB  LEU r 143     -24.289  50.334 -80.769  1.00 95.73           C
ATOM   3155  CG  LEU r 143     -25.678  49.733 -80.471  1.00 95.73           C
ATOM   3156  CD1 LEU r 143     -26.782  50.791 -80.372  1.00 95.73           C
ATOM   3157  CD2 LEU r 143     -26.015  48.628 -81.484  1.00 95.73           C
ATOM   3158  C   LEU r 143     -24.976  52.218 -82.206  1.00 95.73           C
ATOM   3159  O   LEU r 143     -25.999  52.272 -82.886  1.00 95.73           O
ATOM   3160  N   VAL r 144     -24.535  53.277 -81.491  1.00 92.29           N
ATOM   3161  CA  VAL r 144     -25.288  54.502 -81.368  1.00 92.29           C
ATOM   3162  CB  VAL r 144     -24.640  55.457 -80.408  1.00 92.29           C
ATOM   3163  CG1 VAL r 144     -23.156  55.616 -80.779  1.00 92.29           C
ATOM   3164  CG2 VAL r 144     -25.414  56.779 -80.456  1.00 92.29           C
ATOM   3165  C   VAL r 144     -25.418  55.178 -82.698  1.00 92.29           C
ATOM   3166  O   VAL r 144     -26.506  55.599 -83.091  1.00 92.29           O
ATOM   3167  N   GLU r 145     -24.286  55.303 -83.407  1.00 46.04           N
ATOM   3168  CA  GLU r 145     -24.201  55.852 -84.727  1.00 46.04           C
ATOM   3169  CB  GLU r 145     -22.778  56.239 -85.159  1.00 46.04           C
ATOM   3170  CG  GLU r 145     -22.113  57.384 -84.410  1.00 46.04           C
ATOM   3171  CD  GLU r 145     -20.680  57.449 -84.926  1.00 46.04           C
ATOM   3172  OE1 GLU r 145     -20.284  56.531 -85.693  1.00 46.04           O
ATOM   3173  OE2 GLU r 145     -19.960  58.415 -84.561  1.00 46.04           O
ATOM   3174  C   GLU r 145     -24.482  54.695 -85.617  1.00 46.04           C
ATOM   3175  O   GLU r 145     -24.800  53.603 -85.151  1.00 46.04           O
ATOM   3176  N   GLY r 146     -24.391  54.919 -86.938  1.00 10.63           N
ATOM   3177  CA  GLY r 146     -24.577  53.826 -87.841  1.00 10.63           C
ATOM   3178  C   GLY r 146     -23.288  53.066 -87.894  1.00 10.63           C
ATOM   3179  O   GLY r 146     -22.326  53.406 -87.207  1.00 10.63           O
ATOM   3180  N   SER r 147     -23.256  51.991 -88.707  1.00 26.16           N
ATOM   3181  CA  SER r 147     -22.049  51.238 -88.867  1.00 26.16           C
ATOM   3182  CB  SER r 147     -22.255  49.926 -89.645  1.00 26.16           C
ATOM   3183  OG  SER r 147     -21.025  49.229 -89.769  1.00 26.16           O
ATOM   3184  C   SER r 147     -21.145  52.114 -89.672  1.00 26.16           C
ATOM   3185  O   SER r 147     -21.550  52.634 -90.710  1.00 26.16           O
ATOM   3186  N   THR r 148     -19.894  52.318 -89.219  1.00 32.81           N
ATOM   3187  CA  THR r 148     -19.037  53.207 -89.952  1.00 32.81           C
ATOM   3188  CB  THR r 148     -18.882  54.550 -89.286  1.00 32.81           C
ATOM   3189  OG1 THR r 148     -18.309  54.395 -87.995  1.00 32.81           O
ATOM   3190  CG2 THR r 148     -20.261  55.223 -89.175  1.00 32.81           C
ATOM   3191  C   THR r 148     -17.663  52.618 -90.060  1.00 32.81           C
ATOM   3192  O   THR r 148     -17.237  51.834 -89.212  1.00 32.81           O
ATOM   3193  N   TYR r 149     -16.966  52.955 -91.166  1.00 52.67           N
ATOM   3194  CA  TYR r 149     -15.598  52.583 -91.398  1.00 52.67           C
ATOM   3195  CB  TYR r 149     -15.470  51.463 -92.447  1.00 52.67           C
ATOM   3196  CG  TYR r 149     -14.034  51.265 -92.803  1.00 52.67           C
ATOM   3197  CD1 TYR r 149     -13.201  50.514 -92.004  1.00 52.67           C
ATOM   3198  CD2 TYR r 149     -13.530  51.824 -93.954  1.00 52.67           C
ATOM   3199  CE1 TYR r 149     -11.880  50.334 -92.351  1.00 52.67           C
ATOM   3200  CE2 TYR r 149     -12.213  51.649 -94.305  1.00 52.67           C
ATOM   3201  CZ  TYR r 149     -11.387  50.904 -93.501  1.00 52.67           C
ATOM   3202  OH  TYR r 149     -10.033  50.723 -93.859  1.00 52.67           O
ATOM   3203  C   TYR r 149     -14.925  53.800 -91.954  1.00 52.67           C
ATOM   3204  O   TYR r 149     -15.280  54.267 -93.036  1.00 52.67           O
ATOM   3205  N   LEU r 150     -13.929  54.348 -91.232  1.00 47.29           N
ATOM   3206  CA  LEU r 150     -13.188  55.479 -91.710  1.00 47.29           C
ATOM   3207  CB  LEU r 150     -12.322  55.161 -92.944  1.00 47.29           C
ATOM   3208  CG  LEU r 150     -11.393  56.318 -93.356  1.00 47.29           C
ATOM   3209  CD1 LEU r 150     -10.356  56.619 -92.260  1.00 47.29           C
ATOM   3210  CD2 LEU r 150     -10.752  56.060 -94.728  1.00 47.29           C
ATOM   3211  C   LEU r 150     -14.135  56.594 -92.051  1.00 47.29           C
ATOM   3212  O   LEU r 150     -13.918  57.338 -93.006  1.00 47.29           O
ATOM   3213  N   GLY r 151     -15.230  56.732 -91.283  1.00 21.90           N
ATOM   3214  CA  GLY r 151     -16.135  57.832 -91.475  1.00 21.90           C
ATOM   3215  C   GLY r 151     -17.284  57.443 -92.357  1.00 21.90           C
ATOM   3216  O   GLY r 151     -18.391  57.951 -92.187  1.00 21.90           O
ATOM   3217  N   GLN r 152     -17.070  56.515 -93.310  1.00 38.43           N
ATOM   3218  CA  GLN r 152     -18.132  56.189 -94.225  1.00 38.43           C
ATOM   3219  CB  GLN r 152     -17.642  55.520 -95.520  1.00 38.43           C
ATOM   3220  CG  GLN r 152     -16.686  56.398 -96.328  1.00 38.43           C
ATOM   3221  CD  GLN r 152     -17.430  57.668 -96.714  1.00 38.43           C
ATOM   3222  OE1 GLN r 152     -16.825  58.672 -97.090  1.00 38.43           O
ATOM   3223  NE2 GLN r 152     -18.786  57.629 -96.614  1.00 38.43           N
ATOM   3224  C   GLN r 152     -19.088  55.247 -93.564  1.00 38.43           C
ATOM   3225  O   GLN r 152     -18.698  54.366 -92.798  1.00 38.43           O
ATOM   3226  N   PRO r 153     -20.349  55.440 -93.842  1.00 60.78           N
ATOM   3227  CA  PRO r 153     -21.374  54.595 -93.287  1.00 60.78           C
ATOM   3228  CD  PRO r 153     -20.855  56.763 -94.162  1.00 60.78           C
ATOM   3229  CB  PRO r 153     -22.672  55.405 -93.334  1.00 60.78           C
ATOM   3230  CG  PRO r 153     -22.373  56.567 -94.297  1.00 60.78           C
ATOM   3231  C   PRO r 153     -21.468  53.281 -93.996  1.00 60.78           C
ATOM   3232  O   PRO r 153     -21.200  53.217 -95.196  1.00 60.78           O
ATOM   3233  N   LEU r 154     -21.868  52.227 -93.260  1.00 35.23           N
ATOM   3234  CA  LEU r 154     -22.008  50.902 -93.787  1.00 35.23           C
ATOM   3235  CB  LEU r 154     -21.178  49.858 -93.021  1.00 35.23           C
ATOM   3236  CG  LEU r 154     -19.662  50.074 -93.157  1.00 35.23           C
ATOM   3237  CD1 LEU r 154     -18.875  49.010 -92.378  1.00 35.23           C
ATOM   3238  CD2 LEU r 154     -19.240  50.142 -94.635  1.00 35.23           C
ATOM   3239  C   LEU r 154     -23.450  50.523 -93.639  1.00 35.23           C
ATOM   3240  O   LEU r 154     -24.147  50.952 -92.723  1.00 35.23           O
ATOM   3241  N   PRO r 155     -23.902  49.730 -94.562  1.00 57.12           N
ATOM   3242  CA  PRO r 155     -25.281  49.321 -94.585  1.00 57.12           C
ATOM   3243  CD  PRO r 155     -23.322  49.767 -95.893  1.00 57.12           C
ATOM   3244  CB  PRO r 155     -25.522  48.754 -95.984  1.00 57.12           C
ATOM   3245  CG  PRO r 155     -24.480  49.472 -96.857  1.00 57.12           C
ATOM   3246  C   PRO r 155     -25.676  48.369 -93.502  1.00 57.12           C
ATOM   3247  O   PRO r 155     -26.876  48.168 -93.317  1.00 57.12           O
ATOM   3248  N   PHE r 156     -24.720  47.773 -92.768  1.00 51.74           N
ATOM   3249  CA  PHE r 156     -25.128  46.714 -91.892  1.00 51.74           C
ATOM   3250  CB  PHE r 156     -24.120  45.555 -91.818  1.00 51.74           C
ATOM   3251  CG  PHE r 156     -24.265  44.806 -93.097  1.00 51.74           C
ATOM   3252  CD1 PHE r 156     -25.215  43.818 -93.208  1.00 51.74           C
ATOM   3253  CD2 PHE r 156     -23.465  45.090 -94.178  1.00 51.74           C
ATOM   3254  CE1 PHE r 156     -25.370  43.116 -94.377  1.00 51.74           C
ATOM   3255  CE2 PHE r 156     -23.615  44.392 -95.352  1.00 51.74           C
ATOM   3256  CZ  PHE r 156     -24.564  43.406 -95.451  1.00 51.74           C
ATOM   3257  C   PHE r 156     -25.438  47.153 -90.504  1.00 51.74           C
ATOM   3258  O   PHE r 156     -24.818  48.050 -89.934  1.00 51.74           O
ATOM   3259  N   SER r 157     -26.477  46.494 -89.950  1.00 24.49           N
ATOM   3260  CA  SER r 157     -26.924  46.645 -88.602  1.00 24.49           C
ATOM   3261  CB  SER r 157     -28.340  46.081 -88.387  1.00 24.49           C
ATOM   3262  OG  SER r 157     -28.675  46.084 -87.011  1.00 24.49           O
ATOM   3263  C   SER r 157     -25.984  45.834 -87.766  1.00 24.49           C
ATOM   3264  O   SER r 157     -25.299  44.943 -88.269  1.00 24.49           O
ATOM   3265  N   ILE r 158     -25.922  46.132 -86.456  1.00 23.27           N
ATOM   3266  CA  ILE r 158     -25.044  45.434 -85.561  1.00 23.27           C
ATOM   3267  CB  ILE r 158     -25.046  46.000 -84.168  1.00 23.27           C
ATOM   3268  CG2 ILE r 158     -26.459  45.856 -83.577  1.00 23.27           C
ATOM   3269  CG1 ILE r 158     -23.939  45.339 -83.329  1.00 23.27           C
ATOM   3270  CD1 ILE r 158     -23.662  46.064 -82.014  1.00 23.27           C
ATOM   3271  C   ILE r 158     -25.458  44.002 -85.493  1.00 23.27           C
ATOM   3272  O   ILE r 158     -24.615  43.110 -85.422  1.00 23.27           O
ATOM   3273  N   THR r 159     -26.780  43.743 -85.493  1.00 83.95           N
ATOM   3274  CA  THR r 159     -27.238  42.388 -85.405  1.00 83.95           C
ATOM   3275  CB  THR r 159     -28.737  42.278 -85.339  1.00 83.95           C
ATOM   3276  OG1 THR r 159     -29.105  40.938 -85.061  1.00 83.95           O
ATOM   3277  CG2 THR r 159     -29.366  42.744 -86.662  1.00 83.95           C
ATOM   3278  C   THR r 159     -26.737  41.644 -86.601  1.00 83.95           C
ATOM   3279  O   THR r 159     -26.214  40.539 -86.485  1.00 83.95           O
ATOM   3280  N   THR r 160     -26.829  42.250 -87.796  1.00 17.18           N
ATOM   3281  CA  THR r 160     -26.390  41.573 -88.978  1.00 17.18           C
ATOM   3282  CB  THR r 160     -26.577  42.413 -90.204  1.00 17.18           C
ATOM   3283  OG1 THR r 160     -27.941  42.780 -90.342  1.00 17.18           O
ATOM   3284  CG2 THR r 160     -26.129  41.597 -91.426  1.00 17.18           C
ATOM   3285  C   THR r 160     -24.924  41.308 -88.834  1.00 17.18           C
ATOM   3286  O   THR r 160     -24.448  40.223 -89.154  1.00 17.18           O
ATOM   3287  N   LEU r 161     -24.173  42.290 -88.299  1.00 28.85           N
ATOM   3288  CA  LEU r 161     -22.749  42.158 -88.202  1.00 28.85           C
ATOM   3289  CB  LEU r 161     -22.078  43.392 -87.581  1.00 28.85           C
ATOM   3290  CG  LEU r 161     -22.229  44.651 -88.457  1.00 28.85           C
ATOM   3291  CD1 LEU r 161     -21.526  45.867 -87.830  1.00 28.85           C
ATOM   3292  CD2 LEU r 161     -21.776  44.375 -89.901  1.00 28.85           C
ATOM   3293  C   LEU r 161     -22.414  40.966 -87.365  1.00 28.85           C
ATOM   3294  O   LEU r 161     -21.497  40.214 -87.691  1.00 28.85           O
ATOM   3295  N   ILE r 162     -23.141  40.747 -86.253  1.00 31.51           N
ATOM   3296  CA  ILE r 162     -22.813  39.609 -85.443  1.00 31.51           C
ATOM   3297  CB  ILE r 162     -23.517  39.552 -84.112  1.00 31.51           C
ATOM   3298  CG2 ILE r 162     -23.026  40.741 -83.274  1.00 31.51           C
ATOM   3299  CG1 ILE r 162     -25.041  39.472 -84.264  1.00 31.51           C
ATOM   3300  CD1 ILE r 162     -25.768  39.167 -82.957  1.00 31.51           C
ATOM   3301  C   ILE r 162     -23.068  38.344 -86.207  1.00 31.51           C
ATOM   3302  O   ILE r 162     -22.277  37.404 -86.126  1.00 31.51           O
ATOM   3303  N   TRP r 163     -24.173  38.278 -86.973  1.00 31.97           N
ATOM   3304  CA  TRP r 163     -24.494  37.071 -87.684  1.00 31.97           C
ATOM   3305  CB  TRP r 163     -25.841  37.148 -88.434  1.00 31.97           C
ATOM   3306  CG  TRP r 163     -27.055  37.212 -87.531  1.00 31.97           C
ATOM   3307  CD2 TRP r 163     -27.762  36.064 -87.034  1.00 31.97           C
ATOM   3308  CD1 TRP r 163     -27.696  38.305 -87.030  1.00 31.97           C
ATOM   3309  NE1 TRP r 163     -28.756  37.914 -86.249  1.00 31.97           N
ATOM   3310  CE2 TRP r 163     -28.809  36.537 -86.241  1.00 31.97           C
ATOM   3311  CE3 TRP r 163     -27.555  34.729 -87.219  1.00 31.97           C
ATOM   3312  CZ2 TRP r 163     -29.669  35.676 -85.620  1.00 31.97           C
ATOM   3313  CZ3 TRP r 163     -28.425  33.864 -86.594  1.00 31.97           C
ATOM   3314  CH2 TRP r 163     -29.460  34.329 -85.809  1.00 31.97           C
ATOM   3315  C   TRP r 163     -23.421  36.758 -88.689  1.00 31.97           C
ATOM   3316  O   TRP r 163     -22.940  35.628 -88.747  1.00 31.97           O
ATOM   3317  N   ILE r 164     -23.004  37.749 -89.502  1.00 63.82           N
ATOM   3318  CA  ILE r 164     -22.006  37.482 -90.502  1.00 63.82           C
ATOM   3319  CB  ILE r 164     -21.712  38.642 -91.416  1.00 63.82           C
ATOM   3320  CG2 ILE r 164     -20.393  38.324 -92.141  1.00 63.82           C
ATOM   3321  CG1 ILE r 164     -22.876  38.902 -92.392  1.00 63.82           C
ATOM   3322  CD1 ILE r 164     -24.167  39.390 -91.745  1.00 63.82           C
ATOM   3323  C   ILE r 164     -20.731  37.090 -89.838  1.00 63.82           C
ATOM   3324  O   ILE r 164     -20.063  36.155 -90.278  1.00 63.82           O
ATOM   3325  N   GLU r 165     -20.364  37.789 -88.752  1.00 30.07           N
ATOM   3326  CA  GLU r 165     -19.112  37.517 -88.111  1.00 30.07           C
ATOM   3327  CB  GLU r 165     -18.826  38.499 -86.959  1.00 30.07           C
ATOM   3328  CG  GLU r 165     -17.395  38.445 -86.424  1.00 30.07           C
ATOM   3329  CD  GLU r 165     -17.191  39.687 -85.568  1.00 30.07           C
ATOM   3330  OE1 GLU r 165     -18.051  40.605 -85.651  1.00 30.07           O
ATOM   3331  OE2 GLU r 165     -16.176  39.739 -84.825  1.00 30.07           O
ATOM   3332  C   GLU r 165     -19.109  36.117 -87.580  1.00 30.07           C
ATOM   3333  O   GLU r 165     -18.131  35.393 -87.754  1.00 30.07           O
ATOM   3334  N   VAL r 166     -20.209  35.682 -86.938  1.00 77.41           N
ATOM   3335  CA  VAL r 166     -20.218  34.360 -86.374  1.00 77.41           C
ATOM   3336  CB  VAL r 166     -21.461  34.084 -85.575  1.00 77.41           C
ATOM   3337  CG1 VAL r 166     -22.681  34.055 -86.510  1.00 77.41           C
ATOM   3338  CG2 VAL r 166     -21.245  32.800 -84.760  1.00 77.41           C
ATOM   3339  C   VAL r 166     -20.075  33.343 -87.467  1.00 77.41           C
ATOM   3340  O   VAL r 166     -19.292  32.401 -87.340  1.00 77.41           O
ATOM   3341  N   LEU r 167     -20.831  33.503 -88.568  1.00 37.69           N
ATOM   3342  CA  LEU r 167     -20.776  32.554 -89.644  1.00 37.69           C
ATOM   3343  CB  LEU r 167     -21.850  32.820 -90.713  1.00 37.69           C
ATOM   3344  CG  LEU r 167     -23.285  32.612 -90.201  1.00 37.69           C
ATOM   3345  CD1 LEU r 167     -24.321  32.884 -91.300  1.00 37.69           C
ATOM   3346  CD2 LEU r 167     -23.454  31.222 -89.567  1.00 37.69           C
ATOM   3347  C   LEU r 167     -19.444  32.592 -90.334  1.00 37.69           C
ATOM   3348  O   LEU r 167     -18.812  31.551 -90.512  1.00 37.69           O
ATOM   3349  N   VAL r 168     -18.979  33.793 -90.739  1.00 33.21           N
ATOM   3350  CA  VAL r 168     -17.766  33.882 -91.510  1.00 33.21           C
ATOM   3351  CB  VAL r 168     -17.508  35.249 -92.091  1.00 33.21           C
ATOM   3352  CG1 VAL r 168     -18.615  35.551 -93.112  1.00 33.21           C
ATOM   3353  CG2 VAL r 168     -17.410  36.288 -90.961  1.00 33.21           C
ATOM   3354  C   VAL r 168     -16.567  33.491 -90.706  1.00 33.21           C
ATOM   3355  O   VAL r 168     -15.773  32.654 -91.137  1.00 33.21           O
ATOM   3356  N   ILE r 169     -16.405  34.082 -89.508  1.00 69.11           N
ATOM   3357  CA  ILE r 169     -15.247  33.812 -88.709  1.00 69.11           C
ATOM   3358  CB  ILE r 169     -15.104  34.714 -87.509  1.00 69.11           C
ATOM   3359  CG2 ILE r 169     -16.039  34.235 -86.390  1.00 69.11           C
ATOM   3360  CG1 ILE r 169     -13.640  34.738 -87.055  1.00 69.11           C
ATOM   3361  CD1 ILE r 169     -12.711  35.426 -88.051  1.00 69.11           C
ATOM   3362  C   ILE r 169     -15.318  32.388 -88.255  1.00 69.11           C
ATOM   3363  O   ILE r 169     -14.310  31.688 -88.200  1.00 69.11           O
ATOM   3364  N   GLY r 170     -16.530  31.916 -87.912  1.00  9.43           N
ATOM   3365  CA  GLY r 170     -16.674  30.582 -87.415  1.00  9.43           C
ATOM   3366  C   GLY r 170     -16.233  29.614 -88.468  1.00  9.43           C
ATOM   3367  O   GLY r 170     -15.522  28.650 -88.184  1.00  9.43           O
ATOM   3368  N   TYR r 171     -16.634  29.862 -89.728  1.00 27.17           N
ATOM   3369  CA  TYR r 171     -16.332  28.959 -90.800  1.00 27.17           C
ATOM   3370  CB  TYR r 171     -16.975  29.395 -92.130  1.00 27.17           C
ATOM   3371  CG  TYR r 171     -16.656  28.364 -93.157  1.00 27.17           C
ATOM   3372  CD1 TYR r 171     -17.340  27.171 -93.175  1.00 27.17           C
ATOM   3373  CD2 TYR r 171     -15.691  28.593 -94.110  1.00 27.17           C
ATOM   3374  CE1 TYR r 171     -17.057  26.214 -94.119  1.00 27.17           C
ATOM   3375  CE2 TYR r 171     -15.404  27.640 -95.058  1.00 27.17           C
ATOM   3376  CZ  TYR r 171     -16.088  26.446 -95.064  1.00 27.17           C
ATOM   3377  OH  TYR r 171     -15.797  25.464 -96.035  1.00 27.17           O
ATOM   3378  C   TYR r 171     -14.847  28.897 -90.986  1.00 27.17           C
ATOM   3379  O   TYR r 171     -14.280  27.815 -91.141  1.00 27.17           O
ATOM   3380  N   ILE r 172     -14.172  30.061 -90.956  1.00 28.88           N
ATOM   3381  CA  ILE r 172     -12.752  30.089 -91.175  1.00 28.88           C
ATOM   3382  CB  ILE r 172     -12.164  31.472 -91.269  1.00 28.88           C
ATOM   3383  CG2 ILE r 172     -12.843  32.181 -92.452  1.00 28.88           C
ATOM   3384  CG1 ILE r 172     -12.276  32.239 -89.946  1.00 28.88           C
ATOM   3385  CD1 ILE r 172     -11.448  33.523 -89.915  1.00 28.88           C
ATOM   3386  C   ILE r 172     -12.070  29.348 -90.067  1.00 28.88           C
ATOM   3387  O   ILE r 172     -11.077  28.663 -90.300  1.00 28.88           O
ATOM   3388  N   GLU r 173     -12.568  29.483 -88.822  1.00 59.95           N
ATOM   3389  CA  GLU r 173     -11.950  28.830 -87.701  1.00 59.95           C
ATOM   3390  CB  GLU r 173     -12.582  29.224 -86.359  1.00 59.95           C
ATOM   3391  CG  GLU r 173     -12.347  30.692 -86.004  1.00 59.95           C
ATOM   3392  CD  GLU r 173     -10.850  30.910 -85.836  1.00 59.95           C
ATOM   3393  OE1 GLU r 173     -10.093  30.642 -86.807  1.00 59.95           O
ATOM   3394  OE2 GLU r 173     -10.440  31.347 -84.728  1.00 59.95           O
ATOM   3395  C   GLU r 173     -12.065  27.345 -87.857  1.00 59.95           C
ATOM   3396  O   GLU r 173     -11.131  26.614 -87.534  1.00 59.95           O
ATOM   3397  N   PHE r 174     -13.221  26.851 -88.343  1.00 35.43           N
ATOM   3398  CA  PHE r 174     -13.350  25.439 -88.562  1.00 35.43           C
ATOM   3399  CB  PHE r 174     -14.753  24.976 -88.999  1.00 35.43           C
ATOM   3400  CG  PHE r 174     -15.531  24.710 -87.754  1.00 35.43           C
ATOM   3401  CD1 PHE r 174     -15.402  23.488 -87.133  1.00 35.43           C
ATOM   3402  CD2 PHE r 174     -16.375  25.645 -87.206  1.00 35.43           C
ATOM   3403  CE1 PHE r 174     -16.100  23.196 -85.985  1.00 35.43           C
ATOM   3404  CE2 PHE r 174     -17.076  25.361 -86.056  1.00 35.43           C
ATOM   3405  CZ  PHE r 174     -16.940  24.138 -85.444  1.00 35.43           C
ATOM   3406  C   PHE r 174     -12.359  25.032 -89.605  1.00 35.43           C
ATOM   3407  O   PHE r 174     -11.716  23.990 -89.486  1.00 35.43           O
ATOM   3408  N   GLN r 175     -12.195  25.859 -90.650  1.00 23.40           N
ATOM   3409  CA  GLN r 175     -11.279  25.546 -91.706  1.00 23.40           C
ATOM   3410  CB  GLN r 175     -11.244  26.630 -92.794  1.00 23.40           C
ATOM   3411  CG  GLN r 175     -12.532  26.708 -93.610  1.00 23.40           C
ATOM   3412  CD  GLN r 175     -12.507  25.554 -94.599  1.00 23.40           C
ATOM   3413  OE1 GLN r 175     -11.571  25.429 -95.387  1.00 23.40           O
ATOM   3414  NE2 GLN r 175     -13.550  24.684 -94.557  1.00 23.40           N
ATOM   3415  C   GLN r 175      -9.901  25.456 -91.136  1.00 23.40           C
ATOM   3416  O   GLN r 175      -9.125  24.570 -91.495  1.00 23.40           O
ATOM   3417  N   ARG r 176      -9.558  26.379 -90.223  1.00 90.92           N
ATOM   3418  CA  ARG r 176      -8.245  26.387 -89.648  1.00 90.92           C
ATOM   3419  CB  ARG r 176      -8.024  27.576 -88.696  1.00 90.92           C
ATOM   3420  CG  ARG r 176      -6.629  27.611 -88.061  1.00 90.92           C
ATOM   3421  CD  ARG r 176      -6.407  28.798 -87.120  1.00 90.92           C
ATOM   3422  NE  ARG r 176      -7.494  28.783 -86.100  1.00 90.92           N
ATOM   3423  CZ  ARG r 176      -7.197  28.932 -84.776  1.00 90.92           C
ATOM   3424  NH1 ARG r 176      -5.898  29.064 -84.378  1.00 90.92           N
ATOM   3425  NH2 ARG r 176      -8.199  28.944 -83.849  1.00 90.92           N
ATOM   3426  C   ARG r 176      -8.023  25.128 -88.863  1.00 90.92           C
ATOM   3427  O   ARG r 176      -6.955  24.526 -88.930  1.00 90.92           O
ATOM   3428  N   ASN r 177      -9.045  24.699 -88.101  1.00 40.38           N
ATOM   3429  CA  ASN r 177      -8.980  23.550 -87.233  1.00 40.38           C
ATOM   3430  CB  ASN r 177     -10.231  23.431 -86.341  1.00 40.38           C
ATOM   3431  CG  ASN r 177      -9.916  22.551 -85.134  1.00 40.38           C
ATOM   3432  OD1 ASN r 177      -9.088  21.646 -85.177  1.00 40.38           O
ATOM   3433  ND2 ASN r 177     -10.608  22.838 -83.998  1.00 40.38           N
ATOM   3434  C   ASN r 177      -8.872  22.287 -88.042  1.00 40.38           C
ATOM   3435  O   ASN r 177      -8.352  21.277 -87.571  1.00 40.38           O
ATOM   3436  N   ALA r 178      -9.379  22.304 -89.285  1.00 32.20           N
ATOM   3437  CA  ALA r 178      -9.444  21.131 -90.115  1.00 32.20           C
ATOM   3438  CB  ALA r 178     -10.071  21.411 -91.492  1.00 32.20           C
ATOM   3439  C   ALA r 178      -8.072  20.562 -90.356  1.00 32.20           C
ATOM   3440  O   ALA r 178      -7.933  19.348 -90.475  1.00 32.20           O
ATOM   3441  N   GLU r 179      -7.028  21.406 -90.477  1.00 71.01           N
ATOM   3442  CA  GLU r 179      -5.712  20.896 -90.776  1.00 71.01           C
ATOM   3443  CB  GLU r 179      -4.679  22.000 -91.055  1.00 71.01           C
ATOM   3444  CG  GLU r 179      -3.297  21.459 -91.421  1.00 71.01           C
ATOM   3445  CD  GLU r 179      -3.392  20.811 -92.795  1.00 71.01           C
ATOM   3446  OE1 GLU r 179      -4.302  21.200 -93.576  1.00 71.01           O
ATOM   3447  OE2 GLU r 179      -2.556  19.912 -93.080  1.00 71.01           O
ATOM   3448  C   GLU r 179      -5.191  20.054 -89.643  1.00 71.01           C
ATOM   3449  O   GLU r 179      -5.284  20.415 -88.472  1.00 71.01           O
ATOM   3450  N   LEU r 180      -4.732  18.829 -89.987  1.00 62.02           N
ATOM   3451  CA  LEU r 180      -4.140  17.877 -89.081  1.00 62.02           C
ATOM   3452  CB  LEU r 180      -4.330  16.437 -89.569  1.00 62.02           C
ATOM   3453  CG  LEU r 180      -5.820  16.070 -89.686  1.00 62.02           C
ATOM   3454  CD1 LEU r 180      -6.008  14.605 -90.104  1.00 62.02           C
ATOM   3455  CD2 LEU r 180      -6.583  16.439 -88.403  1.00 62.02           C
ATOM   3456  C   LEU r 180      -2.672  18.077 -88.829  1.00 62.02           C
ATOM   3457  O   LEU r 180      -2.202  17.872 -87.710  1.00 62.02           O
ATOM   3458  N   ASP r 181      -1.903  18.431 -89.884  1.00 34.89           N
ATOM   3459  CA  ASP r 181      -0.471  18.534 -89.788  1.00 34.89           C
ATOM   3460  CB  ASP r 181       0.206  18.816 -91.142  1.00 34.89           C
ATOM   3461  CG  ASP r 181       1.715  18.709 -90.970  1.00 34.89           C
ATOM   3462  OD1 ASP r 181       2.169  17.809 -90.214  1.00 34.89           O
ATOM   3463  OD2 ASP r 181       2.434  19.540 -91.587  1.00 34.89           O
ATOM   3464  C   ASP r 181      -0.156  19.673 -88.867  1.00 34.89           C
ATOM   3465  O   ASP r 181      -0.757  20.743 -88.951  1.00 34.89           O
ATOM   3466  N   SER r 182       0.838  19.469 -87.979  1.00 28.76           N
ATOM   3467  CA  SER r 182       1.157  20.404 -86.939  1.00 28.76           C
ATOM   3468  CB  SER r 182       2.256  19.885 -85.999  1.00 28.76           C
ATOM   3469  OG  SER r 182       1.809  18.717 -85.329  1.00 28.76           O
ATOM   3470  C   SER r 182       1.644  21.717 -87.470  1.00 28.76           C
ATOM   3471  O   SER r 182       1.225  22.771 -86.995  1.00 28.76           O
ATOM   3472  N   GLU r 183       2.571  21.690 -88.439  1.00 68.33           N
ATOM   3473  CA  GLU r 183       3.145  22.908 -88.936  1.00 68.33           C
ATOM   3474  CB  GLU r 183       4.356  22.643 -89.838  1.00 68.33           C
ATOM   3475  CG  GLU r 183       5.239  23.873 -90.022  1.00 68.33           C
ATOM   3476  CD  GLU r 183       5.962  24.107 -88.703  1.00 68.33           C
ATOM   3477  OE1 GLU r 183       5.335  23.907 -87.628  1.00 68.33           O
ATOM   3478  OE2 GLU r 183       7.157  24.500 -88.755  1.00 68.33           O
ATOM   3479  C   GLU r 183       2.140  23.697 -89.722  1.00 68.33           C
ATOM   3480  O   GLU r 183       2.062  24.919 -89.595  1.00 68.33           O
ATOM   3481  N   LYS r 184       1.338  23.012 -90.562  1.00 39.10           N
ATOM   3482  CA  LYS r 184       0.361  23.660 -91.396  1.00 39.10           C
ATOM   3483  CB  LYS r 184      -0.351  22.724 -92.388  1.00 39.10           C
ATOM   3484  CG  LYS r 184       0.504  22.348 -93.602  1.00 39.10           C
ATOM   3485  CD  LYS r 184      -0.143  21.295 -94.506  1.00 39.10           C
ATOM   3486  CE  LYS r 184       0.590  21.082 -95.832  1.00 39.10           C
ATOM   3487  NZ  LYS r 184      -0.134  20.087 -96.657  1.00 39.10           N
ATOM   3488  C   LYS r 184      -0.690  24.292 -90.536  1.00 39.10           C
ATOM   3489  O   LYS r 184      -1.339  25.255 -90.941  1.00 39.10           O
ATOM   3490  N   ARG r 185      -0.934  23.736 -89.339  1.00 45.72           N
ATOM   3491  CA  ARG r 185      -1.923  24.344 -88.499  1.00 45.72           C
ATOM   3492  CB  ARG r 185      -2.077  23.657 -87.136  1.00 45.72           C
ATOM   3493  CG  ARG r 185      -2.979  22.430 -87.132  1.00 45.72           C
ATOM   3494  CD  ARG r 185      -3.083  21.802 -85.743  1.00 45.72           C
ATOM   3495  NE  ARG r 185      -4.285  20.932 -85.748  1.00 45.72           N
ATOM   3496  CZ  ARG r 185      -5.494  21.453 -85.379  1.00 45.72           C
ATOM   3497  NH1 ARG r 185      -5.574  22.737 -84.930  1.00 45.72           N
ATOM   3498  NH2 ARG r 185      -6.619  20.690 -85.477  1.00 45.72           N
ATOM   3499  C   ARG r 185      -1.489  25.754 -88.186  1.00 45.72           C
ATOM   3500  O   ARG r 185      -2.314  26.665 -88.136  1.00 45.72           O
ATOM   3501  N   LEU r 186      -0.207  25.961 -87.820  1.00113.95           N
ATOM   3502  CA  LEU r 186       0.269  27.296 -87.567  1.00113.95           C
ATOM   3503  CB  LEU r 186       1.477  27.405 -86.614  1.00113.95           C
ATOM   3504  CG  LEU r 186       1.144  27.349 -85.114  1.00113.95           C
ATOM   3505  CD1 LEU r 186       0.188  28.489 -84.721  1.00113.95           C
ATOM   3506  CD2 LEU r 186       0.669  25.962 -84.670  1.00113.95           C
ATOM   3507  C   LEU r 186       0.676  28.094 -88.767  1.00113.95           C
ATOM   3508  O   LEU r 186       0.311  29.266 -88.875  1.00113.95           O
ATOM   3509  N   TYR r 187       1.507  27.502 -89.659  1.00 67.83           N
ATOM   3510  CA  TYR r 187       2.003  28.239 -90.787  1.00 67.83           C
ATOM   3511  CB  TYR r 187       3.540  28.291 -90.834  1.00 67.83           C
ATOM   3512  CG  TYR r 187       4.044  28.773 -89.514  1.00 67.83           C
ATOM   3513  CD1 TYR r 187       4.002  30.103 -89.160  1.00 67.83           C
ATOM   3514  CD2 TYR r 187       4.578  27.865 -88.629  1.00 67.83           C
ATOM   3515  CE1 TYR r 187       4.479  30.513 -87.935  1.00 67.83           C
ATOM   3516  CE2 TYR r 187       5.057  28.268 -87.404  1.00 67.83           C
ATOM   3517  CZ  TYR r 187       5.007  29.597 -87.055  1.00 67.83           C
ATOM   3518  OH  TYR r 187       5.498  30.011 -85.798  1.00 67.83           O
ATOM   3519  C   TYR r 187       1.584  27.500 -92.022  1.00 67.83           C
ATOM   3520  O   TYR r 187       2.377  26.769 -92.612  1.00 67.83           O
ATOM   3521  N   PRO r 188       0.365  27.672 -92.442  1.00 62.96           N
ATOM   3522  CA  PRO r 188      -0.178  26.974 -93.575  1.00 62.96           C
ATOM   3523  CD  PRO r 188      -0.456  28.793 -92.023  1.00 62.96           C
ATOM   3524  CB  PRO r 188      -1.623  27.454 -93.678  1.00 62.96           C
ATOM   3525  CG  PRO r 188      -1.567  28.875 -93.085  1.00 62.96           C
ATOM   3526  C   PRO r 188       0.581  27.215 -94.848  1.00 62.96           C
ATOM   3527  O   PRO r 188       0.863  26.250 -95.558  1.00 62.96           O
ATOM   3528  N   GLY r 189       0.912  28.484 -95.167  1.00 13.52           N
ATOM   3529  CA  GLY r 189       1.667  28.795 -96.349  1.00 13.52           C
ATOM   3530  C   GLY r 189       0.891  28.479 -97.582  1.00 13.52           C
ATOM   3531  O   GLY r 189      -0.325  28.655 -97.649  1.00 13.52           O
ATOM   3532  N   GLY r 190       1.621  28.023 -98.619  1.00  7.73           N
ATOM   3533  CA  GLY r 190       1.014  27.686 -99.871  1.00  7.73           C
ATOM   3534  C   GLY r 190       0.766  28.954-100.608  1.00  7.73           C
ATOM   3535  O   GLY r 190       1.260  30.020-100.245  1.00  7.73           O
ATOM   3536  N   LYS r 191      -0.014  28.845-101.693  1.00130.87           N
ATOM   3537  CA  LYS r 191      -0.329  29.949-102.544  1.00130.87           C
ATOM   3538  CB  LYS r 191      -1.099  29.495-103.794  1.00130.87           C
ATOM   3539  CG  LYS r 191      -0.418  28.328-104.512  1.00130.87           C
ATOM   3540  CD  LYS r 191       1.040  28.597-104.890  1.00130.87           C
ATOM   3541  CE  LYS r 191       1.212  29.296-106.238  1.00130.87           C
ATOM   3542  NZ  LYS r 191       0.986  28.333-107.339  1.00130.87           N
ATOM   3543  C   LYS r 191      -1.194  30.926-101.800  1.00130.87           C
ATOM   3544  O   LYS r 191      -1.077  32.133-101.999  1.00130.87           O
ATOM   3545  N   PHE r 192      -2.141  30.427-100.977  1.00 48.91           N
ATOM   3546  CA  PHE r 192      -3.062  31.306-100.304  1.00 48.91           C
ATOM   3547  CB  PHE r 192      -4.267  30.550 -99.726  1.00 48.91           C
ATOM   3548  CG  PHE r 192      -5.034  30.051-100.903  1.00 48.91           C
ATOM   3549  CD1 PHE r 192      -5.919  30.877-101.556  1.00 48.91           C
ATOM   3550  CD2 PHE r 192      -4.863  28.764-101.355  1.00 48.91           C
ATOM   3551  CE1 PHE r 192      -6.627  30.425-102.644  1.00 48.91           C
ATOM   3552  CE2 PHE r 192      -5.569  28.307-102.443  1.00 48.91           C
ATOM   3553  CZ  PHE r 192      -6.451  29.138-103.089  1.00 48.91           C
ATOM   3554  C   PHE r 192      -2.459  32.132 -99.206  1.00 48.91           C
ATOM   3555  O   PHE r 192      -2.534  33.359 -99.228  1.00 48.91           O
ATOM   3556  N   PHE r 193      -1.851  31.465 -98.212  1.00 56.09           N
ATOM   3557  CA  PHE r 193      -1.328  32.087 -97.026  1.00 56.09           C
ATOM   3558  CB  PHE r 193      -1.124  31.068 -95.900  1.00 56.09           C
ATOM   3559  CG  PHE r 193      -2.494  30.527 -95.657  1.00 56.09           C
ATOM   3560  CD1 PHE r 193      -3.405  31.237 -94.909  1.00 56.09           C
ATOM   3561  CD2 PHE r 193      -2.870  29.315 -96.189  1.00 56.09           C
ATOM   3562  CE1 PHE r 193      -4.670  30.743 -94.693  1.00 56.09           C
ATOM   3563  CE2 PHE r 193      -4.133  28.815 -95.976  1.00 56.09           C
ATOM   3564  CZ  PHE r 193      -5.036  29.530 -95.226  1.00 56.09           C
ATOM   3565  C   PHE r 193      -0.040  32.802 -97.287  1.00 56.09           C
ATOM   3566  O   PHE r 193       0.259  33.789 -96.619  1.00 56.09           O
ATOM   3567  N   ASP r 194       0.803  32.278 -98.200  1.00 46.89           N
ATOM   3568  CA  ASP r 194       2.051  32.930 -98.479  1.00 46.89           C
ATOM   3569  CB  ASP r 194       3.255  32.019 -98.178  1.00 46.89           C
ATOM   3570  CG  ASP r 194       4.537  32.832 -98.245  1.00 46.89           C
ATOM   3571  OD1 ASP r 194       4.447  34.075 -98.421  1.00 46.89           O
ATOM   3572  OD2 ASP r 194       5.627  32.213 -98.119  1.00 46.89           O
ATOM   3573  C   ASP r 194       2.092  33.248 -99.949  1.00 46.89           C
ATOM   3574  O   ASP r 194       2.711  32.517-100.720  1.00 46.89           O
ATOM   3575  N   PRO r 195       1.439  34.294-100.380  1.00 61.45           N
ATOM   3576  CA  PRO r 195       1.459  34.634-101.781  1.00 61.45           C
ATOM   3577  CD  PRO r 195       0.203  34.716 -99.739  1.00 61.45           C
ATOM   3578  CB  PRO r 195       0.356  35.672-101.972  1.00 61.45           C
ATOM   3579  CG  PRO r 195      -0.651  35.337-100.858  1.00 61.45           C
ATOM   3580  C   PRO r 195       2.798  35.084-102.288  1.00 61.45           C
ATOM   3581  O   PRO r 195       3.153  34.743-103.416  1.00 61.45           O
ATOM   3582  N   LEU r 196       3.538  35.872-101.482  1.00 72.40           N
ATOM   3583  CA  LEU r 196       4.826  36.398-101.839  1.00 72.40           C
ATOM   3584  CB  LEU r 196       5.345  37.454-100.847  1.00 72.40           C
ATOM   3585  CG  LEU r 196       4.551  38.773-100.868  1.00 72.40           C
ATOM   3586  CD1 LEU r 196       4.744  39.515-102.200  1.00 72.40           C
ATOM   3587  CD2 LEU r 196       3.073  38.548-100.517  1.00 72.40           C
ATOM   3588  C   LEU r 196       5.828  35.286-101.866  1.00 72.40           C
ATOM   3589  O   LEU r 196       6.743  35.286-102.689  1.00 72.40           O
ATOM   3590  N   GLY r 197       5.690  34.306-100.951  1.00 16.64           N
ATOM   3591  CA  GLY r 197       6.634  33.226-100.917  1.00 16.64           C
ATOM   3592  C   GLY r 197       7.849  33.648-100.138  1.00 16.64           C
ATOM   3593  O   GLY r 197       8.968  33.260-100.465  1.00 16.64           O
ATOM   3594  N   LEU r 198       7.655  34.470 -99.087  1.00 40.83           N
ATOM   3595  CA  LEU r 198       8.721  34.960 -98.252  1.00 40.83           C
ATOM   3596  CB  LEU r 198       8.223  36.013 -97.246  1.00 40.83           C
ATOM   3597  CG  LEU r 198       7.681  37.279 -97.938  1.00 40.83           C
ATOM   3598  CD1 LEU r 198       7.191  38.315 -96.917  1.00 40.83           C
ATOM   3599  CD2 LEU r 198       8.710  37.856 -98.921  1.00 40.83           C
ATOM   3600  C   LEU r 198       9.360  33.830 -97.484  1.00 40.83           C
ATOM   3601  O   LEU r 198      10.560  33.833 -97.216  1.00 40.83           O
ATOM   3602  N   ALA r 199       8.521  32.869 -97.064  1.00 71.72           N
ATOM   3603  CA  ALA r 199       8.740  31.665 -96.299  1.00 71.72           C
ATOM   3604  CB  ALA r 199       7.430  31.049 -95.778  1.00 71.72           C
ATOM   3605  C   ALA r 199       9.460  30.574 -97.045  1.00 71.72           C
ATOM   3606  O   ALA r 199       9.696  29.518 -96.468  1.00 71.72           O
ATOM   3607  N   ALA r 200       9.659  30.693 -98.368  1.00 39.68           N
ATOM   3608  CA  ALA r 200      10.189  29.601 -99.151  1.00 39.68           C
ATOM   3609  CB  ALA r 200      10.336  29.963-100.639  1.00 39.68           C
ATOM   3610  C   ALA r 200      11.537  29.111 -98.684  1.00 39.68           C
ATOM   3611  O   ALA r 200      11.755  27.900 -98.638  1.00 39.68           O
ATOM   3612  N   ASP r 201      12.475  30.017 -98.339  1.00 50.05           N
ATOM   3613  CA  ASP r 201      13.821  29.673 -97.942  1.00 50.05           C
ATOM   3614  CB  ASP r 201      14.705  30.928 -97.946  1.00 50.05           C
ATOM   3615  CG  ASP r 201      14.578  31.552 -99.327  1.00 50.05           C
ATOM   3616  OD1 ASP r 201      14.068  30.854-100.244  1.00 50.05           O
ATOM   3617  OD2 ASP r 201      14.964  32.741 -99.480  1.00 50.05           O
ATOM   3618  C   ASP r 201      13.752  29.228 -96.498  1.00 50.05           C
ATOM   3619  O   ASP r 201      13.148  29.920 -95.684  1.00 50.05           O
ATOM   3620  N   PRO r 202      14.320  28.104 -96.130  1.00 61.93           N
ATOM   3621  CA  PRO r 202      14.213  27.673 -94.754  1.00 61.93           C
ATOM   3622  CD  PRO r 202      14.403  26.976 -97.045  1.00 61.93           C
ATOM   3623  CB  PRO r 202      14.652  26.211 -94.744  1.00 61.93           C
ATOM   3624  CG  PRO r 202      14.297  25.721 -96.160  1.00 61.93           C
ATOM   3625  C   PRO r 202      14.903  28.517 -93.721  1.00 61.93           C
ATOM   3626  O   PRO r 202      14.358  28.660 -92.628  1.00 61.93           O
ATOM   3627  N   GLU r 203      16.098  29.067 -94.018  1.00 51.93           N
ATOM   3628  CA  GLU r 203      16.779  29.850 -93.026  1.00 51.93           C
ATOM   3629  CB  GLU r 203      18.180  30.300 -93.474  1.00 51.93           C
ATOM   3630  CG  GLU r 203      19.175  29.147 -93.612  1.00 51.93           C
ATOM   3631  CD  GLU r 203      18.861  28.400 -94.903  1.00 51.93           C
ATOM   3632  OE1 GLU r 203      18.250  29.020 -95.813  1.00 51.93           O
ATOM   3633  OE2 GLU r 203      19.229  27.200 -94.995  1.00 51.93           O
ATOM   3634  C   GLU r 203      15.974  31.077 -92.789  1.00 51.93           C
ATOM   3635  O   GLU r 203      15.792  31.511 -91.654  1.00 51.93           O
ATOM   3636  N   LYS r 204      15.482  31.673 -93.887  1.00 33.96           N
ATOM   3637  CA  LYS r 204      14.674  32.854 -93.853  1.00 33.96           C
ATOM   3638  CB  LYS r 204      14.323  33.380 -95.251  1.00 33.96           C
ATOM   3639  CG  LYS r 204      13.415  34.605 -95.181  1.00 33.96           C
ATOM   3640  CD  LYS r 204      13.162  35.284 -96.521  1.00 33.96           C
ATOM   3641  CE  LYS r 204      12.070  36.351 -96.444  1.00 33.96           C
ATOM   3642  NZ  LYS r 204      11.723  36.824 -97.803  1.00 33.96           N
ATOM   3643  C   LYS r 204      13.367  32.537 -93.193  1.00 33.96           C
ATOM   3644  O   LYS r 204      12.784  33.378 -92.510  1.00 33.96           O
ATOM   3645  N   LYS r 205      12.843  31.320 -93.413  1.00103.39           N
ATOM   3646  CA  LYS r 205      11.569  30.956 -92.863  1.00103.39           C
ATOM   3647  CB  LYS r 205      11.181  29.512 -93.230  1.00103.39           C
ATOM   3648  CG  LYS r 205       9.833  29.037 -92.680  1.00103.39           C
ATOM   3649  CD  LYS r 205       8.615  29.715 -93.309  1.00103.39           C
ATOM   3650  CE  LYS r 205       8.018  30.827 -92.444  1.00103.39           C
ATOM   3651  NZ  LYS r 205       8.846  32.048 -92.544  1.00103.39           N
ATOM   3652  C   LYS r 205      11.640  31.027 -91.366  1.00103.39           C
ATOM   3653  O   LYS r 205      10.809  31.664 -90.724  1.00103.39           O
ATOM   3654  N   ALA r 206      12.666  30.390 -90.778  1.00 20.63           N
ATOM   3655  CA  ALA r 206      12.830  30.354 -89.355  1.00 20.63           C
ATOM   3656  CB  ALA r 206      14.017  29.482 -88.917  1.00 20.63           C
ATOM   3657  C   ALA r 206      13.081  31.741 -88.859  1.00 20.63           C
ATOM   3658  O   ALA r 206      12.649  32.088 -87.763  1.00 20.63           O
ATOM   3659  N   THR r 207      13.826  32.559 -89.635  1.00 19.95           N
ATOM   3660  CA  THR r 207      14.119  33.896 -89.197  1.00 19.95           C
ATOM   3661  CB  THR r 207      15.067  34.654 -90.089  1.00 19.95           C
ATOM   3662  OG1 THR r 207      14.480  34.921 -91.352  1.00 19.95           O
ATOM   3663  CG2 THR r 207      16.342  33.817 -90.265  1.00 19.95           C
ATOM   3664  C   THR r 207      12.842  34.672 -89.120  1.00 19.95           C
ATOM   3665  O   THR r 207      12.610  35.416 -88.170  1.00 19.95           O
ATOM   3666  N   LEU r 208      11.968  34.506 -90.133  1.00 24.36           N
ATOM   3667  CA  LEU r 208      10.712  35.202 -90.188  1.00 24.36           C
ATOM   3668  CB  LEU r 208       9.925  34.906 -91.476  1.00 24.36           C
ATOM   3669  CG  LEU r 208      10.634  35.378 -92.756  1.00 24.36           C
ATOM   3670  CD1 LEU r 208       9.796  35.059 -94.004  1.00 24.36           C
ATOM   3671  CD2 LEU r 208      11.023  36.861 -92.659  1.00 24.36           C
ATOM   3672  C   LEU r 208       9.865  34.752 -89.047  1.00 24.36           C
ATOM   3673  O   LEU r 208       9.131  35.545 -88.466  1.00 24.36           O
ATOM   3674  N   GLN r 209       9.925  33.447 -88.717  1.00 21.53           N
ATOM   3675  CA  GLN r 209       9.155  32.912 -87.632  1.00 21.53           C
ATOM   3676  CB  GLN r 209       9.273  31.384 -87.507  1.00 21.53           C
ATOM   3677  CG  GLN r 209       8.560  30.655 -88.647  1.00 21.53           C
ATOM   3678  CD  GLN r 209       8.719  29.157 -88.447  1.00 21.53           C
ATOM   3679  OE1 GLN r 209       9.537  28.703 -87.651  1.00 21.53           O
ATOM   3680  NE2 GLN r 209       7.913  28.361 -89.201  1.00 21.53           N
ATOM   3681  C   GLN r 209       9.629  33.548 -86.365  1.00 21.53           C
ATOM   3682  O   GLN r 209       8.828  33.834 -85.475  1.00 21.53           O
ATOM   3683  N   LEU r 210      10.951  33.783 -86.241  1.00 21.50           N
ATOM   3684  CA  LEU r 210      11.450  34.415 -85.054  1.00 21.50           C
ATOM   3685  CB  LEU r 210      12.978  34.598 -85.038  1.00 21.50           C
ATOM   3686  CG  LEU r 210      13.477  35.291 -83.753  1.00 21.50           C
ATOM   3687  CD1 LEU r 210      13.193  34.439 -82.506  1.00 21.50           C
ATOM   3688  CD2 LEU r 210      14.949  35.708 -83.877  1.00 21.50           C
ATOM   3689  C   LEU r 210      10.865  35.788 -84.995  1.00 21.50           C
ATOM   3690  O   LEU r 210      10.454  36.251 -83.933  1.00 21.50           O
ATOM   3691  N   ALA r 211      10.823  36.477 -86.154  1.00 16.47           N
ATOM   3692  CA  ALA r 211      10.293  37.806 -86.205  1.00 16.47           C
ATOM   3693  CB  ALA r 211      10.428  38.444 -87.597  1.00 16.47           C
ATOM   3694  C   ALA r 211       8.835  37.763 -85.860  1.00 16.47           C
ATOM   3695  O   ALA r 211       8.341  38.603 -85.113  1.00 16.47           O
ATOM   3696  N   GLU r 212       8.102  36.762 -86.386  1.00 25.54           N
ATOM   3697  CA  GLU r 212       6.683  36.703 -86.188  1.00 25.54           C
ATOM   3698  CB  GLU r 212       6.011  35.533 -86.932  1.00 25.54           C
ATOM   3699  CG  GLU r 212       4.484  35.550 -86.812  1.00 25.54           C
ATOM   3700  CD  GLU r 212       3.909  34.382 -87.600  1.00 25.54           C
ATOM   3701  OE1 GLU r 212       4.698  33.491 -88.018  1.00 25.54           O
ATOM   3702  OE2 GLU r 212       2.666  34.372 -87.796  1.00 25.54           O
ATOM   3703  C   GLU r 212       6.365  36.548 -84.731  1.00 25.54           C
ATOM   3704  O   GLU r 212       5.452  37.193 -84.218  1.00 25.54           O
ATOM   3705  N   ILE r 213       7.098  35.669 -84.028  1.00 73.68           N
ATOM   3706  CA  ILE r 213       6.850  35.411 -82.638  1.00 73.68           C
ATOM   3707  CB  ILE r 213       7.582  34.213 -82.106  1.00 73.68           C
ATOM   3708  CG2 ILE r 213       9.068  34.575 -81.945  1.00 73.68           C
ATOM   3709  CG1 ILE r 213       6.917  33.759 -80.797  1.00 73.68           C
ATOM   3710  CD1 ILE r 213       5.473  33.296 -80.995  1.00 73.68           C
ATOM   3711  C   ILE r 213       7.209  36.609 -81.804  1.00 73.68           C
ATOM   3712  O   ILE r 213       6.570  36.868 -80.789  1.00 73.68           O
ATOM   3713  N   LYS r 214       8.283  37.335 -82.170  1.00111.35           N
ATOM   3714  CA  LYS r 214       8.708  38.486 -81.414  1.00111.35           C
ATOM   3715  CB  LYS r 214       9.978  39.120 -82.000  1.00111.35           C
ATOM   3716  CG  LYS r 214      10.735  40.004 -81.009  1.00111.35           C
ATOM   3717  CD  LYS r 214      11.491  39.200 -79.952  1.00111.35           C
ATOM   3718  CE  LYS r 214      12.840  38.671 -80.449  1.00111.35           C
ATOM   3719  NZ  LYS r 214      12.631  37.766 -81.600  1.00111.35           N
ATOM   3720  C   LYS r 214       7.630  39.526 -81.475  1.00111.35           C
ATOM   3721  O   LYS r 214       7.288  40.137 -80.464  1.00111.35           O
ATOM   3722  N   HIS r 215       7.076  39.757 -82.682  1.00 28.32           N
ATOM   3723  CA  HIS r 215       6.024  40.717 -82.880  1.00 28.32           C
ATOM   3724  ND1 HIS r 215       7.833  41.160 -85.625  1.00 28.32           N
ATOM   3725  CG  HIS r 215       6.640  41.673 -85.169  1.00 28.32           C
ATOM   3726  CB  HIS r 215       5.637  40.904 -84.359  1.00 28.32           C
ATOM   3727  NE2 HIS r 215       7.730  43.260 -86.348  1.00 28.32           N
ATOM   3728  CD2 HIS r 215       6.593  42.956 -85.619  1.00 28.32           C
ATOM   3729  CE1 HIS r 215       8.444  42.149 -86.323  1.00 28.32           C
ATOM   3730  C   HIS r 215       4.797  40.234 -82.174  1.00 28.32           C
ATOM   3731  O   HIS r 215       4.044  41.023 -81.607  1.00 28.32           O
ATOM   3732  N   ALA r 216       4.552  38.911 -82.221  1.00 20.82           N
ATOM   3733  CA  ALA r 216       3.362  38.359 -81.642  1.00 20.82           C
ATOM   3734  CB  ALA r 216       3.231  36.844 -81.874  1.00 20.82           C
ATOM   3735  C   ALA r 216       3.348  38.586 -80.161  1.00 20.82           C
ATOM   3736  O   ALA r 216       2.336  39.010 -79.603  1.00 20.82           O
ATOM   3737  N   ARG r 217       4.479  38.311 -79.486  1.00 45.30           N
ATOM   3738  CA  ARG r 217       4.557  38.457 -78.063  1.00 45.30           C
ATOM   3739  CB  ARG r 217       5.891  37.931 -77.508  1.00 45.30           C
ATOM   3740  CG  ARG r 217       6.079  36.444 -77.819  1.00 45.30           C
ATOM   3741  CD  ARG r 217       7.393  35.839 -77.325  1.00 45.30           C
ATOM   3742  NE  ARG r 217       7.417  34.432 -77.811  1.00 45.30           N
ATOM   3743  CZ  ARG r 217       8.201  33.497 -77.202  1.00 45.30           C
ATOM   3744  NH1 ARG r 217       8.957  33.840 -76.119  1.00 45.30           N
ATOM   3745  NH2 ARG r 217       8.224  32.214 -77.672  1.00 45.30           N
ATOM   3746  C   ARG r 217       4.428  39.906 -77.699  1.00 45.30           C
ATOM   3747  O   ARG r 217       3.696  40.265 -76.778  1.00 45.30           O
ATOM   3748  N   LEU r 218       5.124  40.785 -78.445  1.00 82.15           N
ATOM   3749  CA  LEU r 218       5.137  42.188 -78.143  1.00 82.15           C
ATOM   3750  CB  LEU r 218       6.080  42.983 -79.069  1.00 82.15           C
ATOM   3751  CG  LEU r 218       6.292  44.468 -78.685  1.00 82.15           C
ATOM   3752  CD1 LEU r 218       5.022  45.314 -78.865  1.00 82.15           C
ATOM   3753  CD2 LEU r 218       6.903  44.590 -77.281  1.00 82.15           C
ATOM   3754  C   LEU r 218       3.746  42.727 -78.301  1.00 82.15           C
ATOM   3755  O   LEU r 218       3.307  43.572 -77.527  1.00 82.15           O
ATOM   3756  N   ALA r 219       3.021  42.275 -79.337  1.00 20.90           N
ATOM   3757  CA  ALA r 219       1.685  42.743 -79.588  1.00 20.90           C
ATOM   3758  CB  ALA r 219       1.111  42.192 -80.903  1.00 20.90           C
ATOM   3759  C   ALA r 219       0.772  42.314 -78.480  1.00 20.90           C
ATOM   3760  O   ALA r 219      -0.126  43.062 -78.099  1.00 20.90           O
ATOM   3761  N   MET r 220       0.942  41.079 -77.961  1.00 21.27           N
ATOM   3762  CA  MET r 220       0.087  40.604 -76.909  1.00 21.27           C
ATOM   3763  CB  MET r 220       0.348  39.141 -76.508  1.00 21.27           C
ATOM   3764  CG  MET r 220       0.001  38.127 -77.599  1.00 21.27           C
ATOM   3765  SD  MET r 220       0.089  36.393 -77.059  1.00 21.27           S
ATOM   3766  CE  MET r 220       1.897  36.344 -76.907  1.00 21.27           C
ATOM   3767  C   MET r 220       0.307  41.437 -75.685  1.00 21.27           C
ATOM   3768  O   MET r 220      -0.647  41.793 -74.993  1.00 21.27           O
ATOM   3769  N   VAL r 221       1.576  41.772 -75.375  1.00 26.04           N
ATOM   3770  CA  VAL r 221       1.821  42.551 -74.199  1.00 26.04           C
ATOM   3771  CB  VAL r 221       3.276  42.741 -73.842  1.00 26.04           C
ATOM   3772  CG1 VAL r 221       3.910  41.355 -73.650  1.00 26.04           C
ATOM   3773  CG2 VAL r 221       3.974  43.630 -74.877  1.00 26.04           C
ATOM   3774  C   VAL r 221       1.201  43.899 -74.402  1.00 26.04           C
ATOM   3775  O   VAL r 221       0.627  44.472 -73.479  1.00 26.04           O
ATOM   3776  N   ALA r 222       1.294  44.430 -75.638  1.00 20.14           N
ATOM   3777  CA  ALA r 222       0.797  45.735 -75.971  1.00 20.14           C
ATOM   3778  CB  ALA r 222       1.097  46.129 -77.427  1.00 20.14           C
ATOM   3779  C   ALA r 222      -0.693  45.799 -75.797  1.00 20.14           C
ATOM   3780  O   ALA r 222      -1.221  46.808 -75.337  1.00 20.14           O
ATOM   3781  N   PHE r 223      -1.425  44.741 -76.198  1.00 33.56           N
ATOM   3782  CA  PHE r 223      -2.856  44.764 -76.076  1.00 33.56           C
ATOM   3783  CB  PHE r 223      -3.542  43.574 -76.773  1.00 33.56           C
ATOM   3784  CG  PHE r 223      -4.966  43.977 -76.948  1.00 33.56           C
ATOM   3785  CD1 PHE r 223      -5.314  44.785 -78.005  1.00 33.56           C
ATOM   3786  CD2 PHE r 223      -5.943  43.562 -76.073  1.00 33.56           C
ATOM   3787  CE1 PHE r 223      -6.618  45.175 -78.193  1.00 33.56           C
ATOM   3788  CE2 PHE r 223      -7.250  43.951 -76.256  1.00 33.56           C
ATOM   3789  CZ  PHE r 223      -7.589  44.758 -77.317  1.00 33.56           C
ATOM   3790  C   PHE r 223      -3.191  44.720 -74.622  1.00 33.56           C
ATOM   3791  O   PHE r 223      -4.111  45.396 -74.163  1.00 33.56           O
ATOM   3792  N   LEU r 224      -2.426  43.922 -73.851  1.00 27.68           N
ATOM   3793  CA  LEU r 224      -2.661  43.841 -72.441  1.00 27.68           C
ATOM   3794  CB  LEU r 224      -1.625  42.981 -71.696  1.00 27.68           C
ATOM   3795  CG  LEU r 224      -1.835  42.965 -70.169  1.00 27.68           C
ATOM   3796  CD1 LEU r 224      -3.166  42.302 -69.788  1.00 27.68           C
ATOM   3797  CD2 LEU r 224      -0.628  42.348 -69.444  1.00 27.68           C
ATOM   3798  C   LEU r 224      -2.503  45.234 -71.941  1.00 27.68           C
ATOM   3799  O   LEU r 224      -3.240  45.681 -71.063  1.00 27.68           O
ATOM   3800  N   GLY r 225      -1.521  45.957 -72.507  1.00  9.76           N
ATOM   3801  CA  GLY r 225      -1.267  47.308 -72.115  1.00  9.76           C
ATOM   3802  C   GLY r 225      -2.457  48.158 -72.433  1.00  9.76           C
ATOM   3803  O   GLY r 225      -2.851  49.001 -71.630  1.00  9.76           O
ATOM   3804  N   PHE r 226      -3.073  47.957 -73.616  1.00 37.69           N
ATOM   3805  CA  PHE r 226      -4.174  48.784 -74.023  1.00 37.69           C
ATOM   3806  CB  PHE r 226      -4.717  48.459 -75.426  1.00 37.69           C
ATOM   3807  CG  PHE r 226      -3.640  48.721 -76.422  1.00 37.69           C
ATOM   3808  CD1 PHE r 226      -3.057  49.961 -76.512  1.00 37.69           C
ATOM   3809  CD2 PHE r 226      -3.242  47.738 -77.297  1.00 37.69           C
ATOM   3810  CE1 PHE r 226      -2.072  50.215 -77.435  1.00 37.69           C
ATOM   3811  CE2 PHE r 226      -2.258  47.984 -78.224  1.00 37.69           C
ATOM   3812  CZ  PHE r 226      -1.668  49.223 -78.294  1.00 37.69           C
ATOM   3813  C   PHE r 226      -5.315  48.604 -73.072  1.00 37.69           C
ATOM   3814  O   PHE r 226      -5.958  49.577 -72.684  1.00 37.69           O
ATOM   3815  N   ALA r 227      -5.604  47.346 -72.685  1.00 21.99           N
ATOM   3816  CA  ALA r 227      -6.726  47.070 -71.833  1.00 21.99           C
ATOM   3817  CB  ALA r 227      -6.930  45.566 -71.588  1.00 21.99           C
ATOM   3818  C   ALA r 227      -6.550  47.716 -70.488  1.00 21.99           C
ATOM   3819  O   ALA r 227      -7.479  48.331 -69.965  1.00 21.99           O
ATOM   3820  N   VAL r 228      -5.351  47.593 -69.888  1.00 79.02           N
ATOM   3821  CA  VAL r 228      -5.114  48.124 -68.576  1.00 79.02           C
ATOM   3822  CB  VAL r 228      -3.777  47.700 -68.022  1.00 79.02           C
ATOM   3823  CG1 VAL r 228      -2.640  48.307 -68.860  1.00 79.02           C
ATOM   3824  CG2 VAL r 228      -3.729  48.073 -66.533  1.00 79.02           C
ATOM   3825  C   VAL r 228      -5.179  49.623 -68.613  1.00 79.02           C
ATOM   3826  O   VAL r 228      -5.805  50.248 -67.760  1.00 79.02           O
ATOM   3827  N   GLN r 229      -4.544  50.234 -69.634  1.00 27.28           N
ATOM   3828  CA  GLN r 229      -4.485  51.659 -69.771  1.00 27.28           C
ATOM   3829  CB  GLN r 229      -3.595  52.117 -70.938  1.00 27.28           C
ATOM   3830  CG  GLN r 229      -2.110  51.825 -70.708  1.00 27.28           C
ATOM   3831  CD  GLN r 229      -1.326  52.388 -71.883  1.00 27.28           C
ATOM   3832  OE1 GLN r 229      -1.618  52.099 -73.043  1.00 27.28           O
ATOM   3833  NE2 GLN r 229      -0.304  53.232 -71.581  1.00 27.28           N
ATOM   3834  C   GLN r 229      -5.872  52.167 -69.990  1.00 27.28           C
ATOM   3835  O   GLN r 229      -6.216  53.262 -69.551  1.00 27.28           O
ATOM   3836  N   ALA r 230      -6.706  51.390 -70.703  1.00 22.78           N
ATOM   3837  CA  ALA r 230      -8.049  51.808 -70.984  1.00 22.78           C
ATOM   3838  CB  ALA r 230      -8.810  50.791 -71.850  1.00 22.78           C
ATOM   3839  C   ALA r 230      -8.820  51.956 -69.707  1.00 22.78           C
ATOM   3840  O   ALA r 230      -9.516  52.951 -69.507  1.00 22.78           O
ATOM   3841  N   ALA r 231      -8.740  50.954 -68.814  1.00 29.57           N
ATOM   3842  CA  ALA r 231      -9.460  51.021 -67.573  1.00 29.57           C
ATOM   3843  CB  ALA r 231      -9.395  49.700 -66.787  1.00 29.57           C
ATOM   3844  C   ALA r 231      -8.890  52.087 -66.687  1.00 29.57           C
ATOM   3845  O   ALA r 231      -9.628  52.887 -66.112  1.00 29.57           O
ATOM   3846  N   ALA r 232      -7.548  52.110 -66.543  1.00 39.51           N
ATOM   3847  CA  ALA r 232      -6.937  53.010 -65.610  1.00 39.51           C
ATOM   3848  CB  ALA r 232      -5.435  52.728 -65.423  1.00 39.51           C
ATOM   3849  C   ALA r 232      -7.074  54.454 -66.002  1.00 39.51           C
ATOM   3850  O   ALA r 232      -7.561  55.269 -65.220  1.00 39.51           O
ATOM   3851  N   THR r 233      -6.636  54.814 -67.226  1.00 39.50           N
ATOM   3852  CA  THR r 233      -6.669  56.186 -67.659  1.00 39.50           C
ATOM   3853  CB  THR r 233      -5.720  56.475 -68.785  1.00 39.50           C
ATOM   3854  OG1 THR r 233      -6.119  55.803 -69.969  1.00 39.50           O
ATOM   3855  CG2 THR r 233      -4.322  56.003 -68.352  1.00 39.50           C
ATOM   3856  C   THR r 233      -8.038  56.605 -68.099  1.00 39.50           C
ATOM   3857  O   THR r 233      -8.454  57.739 -67.862  1.00 39.50           O
ATOM   3858  N   GLY r 234      -8.773  55.706 -68.781  1.00 16.61           N
ATOM   3859  CA  GLY r 234     -10.077  56.038 -69.280  1.00 16.61           C
ATOM   3860  C   GLY r 234      -9.943  56.558 -70.687  1.00 16.61           C
ATOM   3861  O   GLY r 234     -10.945  56.828 -71.346  1.00 16.61           O
ATOM   3862  N   LYS r 235      -8.699  56.696 -71.196  1.00 72.47           N
ATOM   3863  CA  LYS r 235      -8.502  57.246 -72.513  1.00 72.47           C
ATOM   3864  CB  LYS r 235      -7.586  58.481 -72.554  1.00 72.47           C
ATOM   3865  CG  LYS r 235      -8.246  59.778 -72.079  1.00 72.47           C
ATOM   3866  CD  LYS r 235      -8.583  59.815 -70.587  1.00 72.47           C
ATOM   3867  CE  LYS r 235      -9.198  61.145 -70.143  1.00 72.47           C
ATOM   3868  NZ  LYS r 235      -9.504  61.101 -68.696  1.00 72.47           N
ATOM   3869  C   LYS r 235      -7.897  56.222 -73.427  1.00 72.47           C
ATOM   3870  O   LYS r 235      -7.584  55.103 -73.022  1.00 72.47           O
ATOM   3871  N   GLY r 236      -7.747  56.597 -74.718  1.00 16.41           N
ATOM   3872  CA  GLY r 236      -7.209  55.720 -75.720  1.00 16.41           C
ATOM   3873  C   GLY r 236      -5.714  55.706 -75.616  1.00 16.41           C
ATOM   3874  O   GLY r 236      -5.094  56.546 -74.969  1.00 16.41           O
ATOM   3875  N   PRO r 237      -5.136  54.747 -76.288  1.00 51.71           N
ATOM   3876  CA  PRO r 237      -3.709  54.554 -76.277  1.00 51.71           C
ATOM   3877  CD  PRO r 237      -5.853  53.518 -76.587  1.00 51.71           C
ATOM   3878  CB  PRO r 237      -3.471  53.235 -77.010  1.00 51.71           C
ATOM   3879  CG  PRO r 237      -4.768  52.445 -76.755  1.00 51.71           C
ATOM   3880  C   PRO r 237      -2.960  55.715 -76.851  1.00 51.71           C
ATOM   3881  O   PRO r 237      -1.815  55.936 -76.457  1.00 51.71           O
ATOM   3882  N   LEU r 238      -3.554  56.443 -77.812  1.00 69.82           N
ATOM   3883  CA  LEU r 238      -2.893  57.581 -78.384  1.00 69.82           C
ATOM   3884  CB  LEU r 238      -3.604  58.148 -79.624  1.00 69.82           C
ATOM   3885  CG  LEU r 238      -3.444  57.258 -80.870  1.00 69.82           C
ATOM   3886  CD1 LEU r 238      -4.086  55.876 -80.673  1.00 69.82           C
ATOM   3887  CD2 LEU r 238      -3.933  57.982 -82.134  1.00 69.82           C
ATOM   3888  C   LEU r 238      -2.803  58.662 -77.365  1.00 69.82           C
ATOM   3889  O   LEU r 238      -1.822  59.401 -77.324  1.00 69.82           O
ATOM   3890  N   ASN r 239      -3.848  58.805 -76.532  1.00 26.47           N
ATOM   3891  CA  ASN r 239      -3.836  59.822 -75.526  1.00 26.47           C
ATOM   3892  CB  ASN r 239      -5.156  59.901 -74.739  1.00 26.47           C
ATOM   3893  CG  ASN r 239      -6.225  60.465 -75.662  1.00 26.47           C
ATOM   3894  OD1 ASN r 239      -6.513  59.915 -76.724  1.00 26.47           O
ATOM   3895  ND2 ASN r 239      -6.833  61.609 -75.251  1.00 26.47           N
ATOM   3896  C   ASN r 239      -2.747  59.508 -74.553  1.00 26.47           C
ATOM   3897  O   ASN r 239      -2.075  60.405 -74.058  1.00 26.47           O
ATOM   3898  N   ASN r 240      -2.558  58.217 -74.228  1.00 41.01           N
ATOM   3899  CA  ASN r 240      -1.556  57.827 -73.277  1.00 41.01           C
ATOM   3900  CB  ASN r 240      -1.661  56.345 -72.896  1.00 41.01           C
ATOM   3901  CG  ASN r 240      -2.987  56.184 -72.170  1.00 41.01           C
ATOM   3902  OD1 ASN r 240      -3.798  55.325 -72.514  1.00 41.01           O
ATOM   3903  ND2 ASN r 240      -3.220  57.038 -71.140  1.00 41.01           N
ATOM   3904  C   ASN r 240      -0.189  58.071 -73.833  1.00 41.01           C
ATOM   3905  O   ASN r 240       0.706  58.510 -73.114  1.00 41.01           O
ATOM   3906  N   TRP r 241       0.014  57.760 -75.128  1.00 31.92           N
ATOM   3907  CA  TRP r 241       1.292  57.937 -75.760  1.00 31.92           C
ATOM   3908  CB  TRP r 241       1.326  57.381 -77.198  1.00 31.92           C
ATOM   3909  CG  TRP r 241       2.688  57.415 -77.851  1.00 31.92           C
ATOM   3910  CD2 TRP r 241       2.947  57.024 -79.210  1.00 31.92           C
ATOM   3911  CD1 TRP r 241       3.887  57.791 -77.323  1.00 31.92           C
ATOM   3912  NE1 TRP r 241       4.879  57.653 -78.263  1.00 31.92           N
ATOM   3913  CE2 TRP r 241       4.316  57.184 -79.429  1.00 31.92           C
ATOM   3914  CE3 TRP r 241       2.116  56.566 -80.192  1.00 31.92           C
ATOM   3915  CZ2 TRP r 241       4.877  56.886 -80.638  1.00 31.92           C
ATOM   3916  CZ3 TRP r 241       2.688  56.271 -81.412  1.00 31.92           C
ATOM   3917  CH2 TRP r 241       4.041  56.427 -81.631  1.00 31.92           C
ATOM   3918  C   TRP r 241       1.588  59.399 -75.839  1.00 31.92           C
ATOM   3919  O   TRP r 241       2.718  59.824 -75.601  1.00 31.92           O
ATOM   3920  N   ALA r 242       0.576  60.206 -76.215  1.00 18.48           N
ATOM   3921  CA  ALA r 242       0.750  61.624 -76.341  1.00 18.48           C
ATOM   3922  CB  ALA r 242      -0.500  62.332 -76.894  1.00 18.48           C
ATOM   3923  C   ALA r 242       1.041  62.213 -74.996  1.00 18.48           C
ATOM   3924  O   ALA r 242       1.913  63.070 -74.870  1.00 18.48           O
ATOM   3925  N   THR r 243       0.309  61.767 -73.950  1.00 23.95           N
ATOM   3926  CA  THR r 243       0.482  62.301 -72.629  1.00 23.95           C
ATOM   3927  CB  THR r 243      -0.487  61.750 -71.623  1.00 23.95           C
ATOM   3928  OG1 THR r 243      -0.397  60.334 -71.581  1.00 23.95           O
ATOM   3929  CG2 THR r 243      -1.908  62.197 -71.991  1.00 23.95           C
ATOM   3930  C   THR r 243       1.857  61.982 -72.128  1.00 23.95           C
ATOM   3931  O   THR r 243       2.543  62.852 -71.592  1.00 23.95           O
ATOM   3932  N   HIS r 244       2.311  60.729 -72.313  1.00 25.21           N
ATOM   3933  CA  HIS r 244       3.600  60.332 -71.828  1.00 25.21           C
ATOM   3934  ND1 HIS r 244       5.583  58.093 -70.382  1.00 25.21           N
ATOM   3935  CG  HIS r 244       5.317  58.463 -71.681  1.00 25.21           C
ATOM   3936  CB  HIS r 244       3.963  58.878 -72.183  1.00 25.21           C
ATOM   3937  NE2 HIS r 244       7.505  57.938 -71.490  1.00 25.21           N
ATOM   3938  CD2 HIS r 244       6.503  58.361 -72.344  1.00 25.21           C
ATOM   3939  CE1 HIS r 244       6.903  57.789 -70.321  1.00 25.21           C
ATOM   3940  C   HIS r 244       4.611  61.202 -72.495  1.00 25.21           C
ATOM   3941  O   HIS r 244       5.595  61.600 -71.883  1.00 25.21           O
ATOM   3942  N   LEU r 245       4.413  61.485 -73.787  1.00 38.74           N
ATOM   3943  CA  LEU r 245       5.307  62.328 -74.518  1.00 38.74           C
ATOM   3944  CB  LEU r 245       5.025  62.306 -76.025  1.00 38.74           C
ATOM   3945  CG  LEU r 245       5.327  60.923 -76.625  1.00 38.74           C
ATOM   3946  CD1 LEU r 245       5.047  60.895 -78.132  1.00 38.74           C
ATOM   3947  CD2 LEU r 245       6.755  60.466 -76.276  1.00 38.74           C
ATOM   3948  C   LEU r 245       5.202  63.742 -74.028  1.00 38.74           C
ATOM   3949  O   LEU r 245       6.193  64.470 -74.031  1.00 38.74           O
ATOM   3950  N   SER r 246       3.986  64.187 -73.650  1.00 31.01           N
ATOM   3951  CA  SER r 246       3.804  65.539 -73.197  1.00 31.01           C
ATOM   3952  CB  SER r 246       2.339  65.860 -72.866  1.00 31.01           C
ATOM   3953  OG  SER r 246       1.553  65.790 -74.046  1.00 31.01           O
ATOM   3954  C   SER r 246       4.609  65.771 -71.954  1.00 31.01           C
ATOM   3955  O   SER r 246       5.641  66.439 -71.988  1.00 31.01           O
ATOM   3956  N   ASP r 247       4.156  65.209 -70.815  1.00 50.11           N
ATOM   3957  CA  ASP r 247       4.881  65.374 -69.588  1.00 50.11           C
ATOM   3958  CB  ASP r 247       4.151  66.253 -68.552  1.00 50.11           C
ATOM   3959  CG  ASP r 247       2.778  65.680 -68.239  1.00 50.11           C
ATOM   3960  OD1 ASP r 247       2.237  64.897 -69.065  1.00 50.11           O
ATOM   3961  OD2 ASP r 247       2.251  66.029 -67.152  1.00 50.11           O
ATOM   3962  C   ASP r 247       5.138  64.014 -69.027  1.00 50.11           C
ATOM   3963  O   ASP r 247       4.357  63.441 -68.272  1.00 50.11           O
ATOM   3964  N   PRO r 248       6.273  63.508 -69.408  1.00 56.90           N
ATOM   3965  CA  PRO r 248       6.675  62.172 -69.083  1.00 56.90           C
ATOM   3966  CD  PRO r 248       7.034  64.079 -70.507  1.00 56.90           C
ATOM   3967  CB  PRO r 248       7.989  61.952 -69.836  1.00 56.90           C
ATOM   3968  CG  PRO r 248       7.924  62.935 -71.018  1.00 56.90           C
ATOM   3969  C   PRO r 248       6.824  61.945 -67.612  1.00 56.90           C
ATOM   3970  O   PRO r 248       6.545  60.839 -67.152  1.00 56.90           O
ATOM   3971  N   LEU r 249       7.283  62.966 -66.871  1.00 82.50           N
ATOM   3972  CA  LEU r 249       7.602  62.819 -65.481  1.00 82.50           C
ATOM   3973  CB  LEU r 249       8.361  64.027 -64.909  1.00 82.50           C
ATOM   3974  CG  LEU r 249       9.775  64.198 -65.495  1.00 82.50           C
ATOM   3975  CD1 LEU r 249       9.717  64.479 -67.004  1.00 82.50           C
ATOM   3976  CD2 LEU r 249      10.580  65.255 -64.723  1.00 82.50           C
ATOM   3977  C   LEU r 249       6.408  62.589 -64.610  1.00 82.50           C
ATOM   3978  O   LEU r 249       6.499  61.834 -63.644  1.00 82.50           O
ATOM   3979  N   HIS r 250       5.300  63.316 -64.849  1.00 59.36           N
ATOM   3980  CA  HIS r 250       4.106  63.205 -64.054  1.00 59.36           C
ATOM   3981  ND1 HIS r 250       4.077  65.708 -62.086  1.00 59.36           N
ATOM   3982  CG  HIS r 250       3.940  65.604 -63.451  1.00 59.36           C
ATOM   3983  CB  HIS r 250       3.241  64.466 -64.118  1.00 59.36           C
ATOM   3984  NE2 HIS r 250       5.101  67.474 -62.965  1.00 59.36           N
ATOM   3985  CD2 HIS r 250       4.570  66.689 -63.974  1.00 59.36           C
ATOM   3986  CE1 HIS r 250       4.779  66.843 -61.850  1.00 59.36           C
ATOM   3987  C   HIS r 250       3.229  62.029 -64.401  1.00 59.36           C
ATOM   3988  O   HIS r 250       2.577  61.459 -63.530  1.00 59.36           O
ATOM   3989  N   THR r 251       3.191  61.661 -65.690  1.00 71.13           N
ATOM   3990  CA  THR r 251       2.270  60.762 -66.342  1.00 71.13           C
ATOM   3991  CB  THR r 251       2.282  60.902 -67.835  1.00 71.13           C
ATOM   3992  OG1 THR r 251       3.577  60.630 -68.350  1.00 71.13           O
ATOM   3993  CG2 THR r 251       1.846  62.330 -68.190  1.00 71.13           C
ATOM   3994  C   THR r 251       2.355  59.289 -66.044  1.00 71.13           C
ATOM   3995  O   THR r 251       1.432  58.569 -66.415  1.00 71.13           O
ATOM   3996  N   THR r 252       3.450  58.778 -65.456  1.00 54.37           N
ATOM   3997  CA  THR r 252       3.665  57.364 -65.275  1.00 54.37           C
ATOM   3998  CB  THR r 252       4.955  57.128 -64.530  1.00 54.37           C
ATOM   3999  OG1 THR r 252       5.991  57.848 -65.185  1.00 54.37           O
ATOM   4000  CG2 THR r 252       5.331  55.637 -64.539  1.00 54.37           C
ATOM   4001  C   THR r 252       2.495  56.724 -64.545  1.00 54.37           C
ATOM   4002  O   THR r 252       1.550  57.399 -64.139  1.00 54.37           O
ATOM   4003  N   ILE r 253       2.539  55.377 -64.387  1.00 34.73           N
ATOM   4004  CA  ILE r 253       1.501  54.533 -63.856  1.00 34.73           C
ATOM   4005  CB  ILE r 253       1.874  53.075 -63.892  1.00 34.73           C
ATOM   4006  CG2 ILE r 253       3.074  52.860 -62.956  1.00 34.73           C
ATOM   4007  CG1 ILE r 253       0.655  52.194 -63.565  1.00 34.73           C
ATOM   4008  CD1 ILE r 253       0.876  50.715 -63.881  1.00 34.73           C
ATOM   4009  C   ILE r 253       1.143  54.873 -62.438  1.00 34.73           C
ATOM   4010  O   ILE r 253      -0.037  54.904 -62.093  1.00 34.73           O
ATOM   4011  N   ILE r 254       2.139  55.150 -61.580  1.00 63.62           N
ATOM   4012  CA  ILE r 254       1.881  55.396 -60.188  1.00 63.62           C
ATOM   4013  CB  ILE r 254       3.135  55.702 -59.414  1.00 63.62           C
ATOM   4014  CG2 ILE r 254       2.721  56.088 -57.985  1.00 63.62           C
ATOM   4015  CG1 ILE r 254       4.105  54.509 -59.463  1.00 63.62           C
ATOM   4016  CD1 ILE r 254       4.716  54.256 -60.841  1.00 63.62           C
ATOM   4017  C   ILE r 254       0.970  56.577 -60.052  1.00 63.62           C
ATOM   4018  O   ILE r 254       0.056  56.572 -59.230  1.00 63.62           O
ATOM   4019  N   ASP r 255       1.186  57.619 -60.873  1.00 34.63           N
ATOM   4020  CA  ASP r 255       0.434  58.842 -60.791  1.00 34.63           C
ATOM   4021  CB  ASP r 255       0.878  59.887 -61.831  1.00 34.63           C
ATOM   4022  CG  ASP r 255       0.135  61.188 -61.555  1.00 34.63           C
ATOM   4023  OD1 ASP r 255       0.312  61.752 -60.442  1.00 34.63           O
ATOM   4024  OD2 ASP r 255      -0.629  61.631 -62.454  1.00 34.63           O
ATOM   4025  C   ASP r 255      -1.013  58.566 -61.051  1.00 34.63           C
ATOM   4026  O   ASP r 255      -1.879  59.191 -60.442  1.00 34.63           O
ATOM   4027  N   THR r 256      -1.324  57.617 -61.958  1.00 21.34           N
ATOM   4028  CA  THR r 256      -2.693  57.379 -62.319  1.00 21.34           C
ATOM   4029  CB  THR r 256      -2.846  56.227 -63.268  1.00 21.34           C
ATOM   4030  OG1 THR r 256      -2.114  56.478 -64.459  1.00 21.34           O
ATOM   4031  CG2 THR r 256      -4.339  56.045 -63.587  1.00 21.34           C
ATOM   4032  C   THR r 256      -3.455  57.039 -61.078  1.00 21.34           C
ATOM   4033  O   THR r 256      -4.525  57.595 -60.835  1.00 21.34           O
ATOM   4034  N   PHE r 257      -2.930  56.099 -60.269  1.00 37.10           N
ATOM   4035  CA  PHE r 257      -3.565  55.724 -59.040  1.00 37.10           C
ATOM   4036  CB  PHE r 257      -2.990  54.434 -58.429  1.00 37.10           C
ATOM   4037  CG  PHE r 257      -3.489  53.299 -59.261  1.00 37.10           C
ATOM   4038  CD1 PHE r 257      -2.889  52.988 -60.458  1.00 37.10           C
ATOM   4039  CD2 PHE r 257      -4.559  52.545 -58.834  1.00 37.10           C
ATOM   4040  CE1 PHE r 257      -3.351  51.942 -61.222  1.00 37.10           C
ATOM   4041  CE2 PHE r 257      -5.023  51.498 -59.595  1.00 37.10           C
ATOM   4042  CZ  PHE r 257      -4.421  51.194 -60.791  1.00 37.10           C
ATOM   4043  C   PHE r 257      -3.445  56.817 -58.019  1.00 37.10           C
ATOM   4044  O   PHE r 257      -4.403  57.126 -57.312  1.00 37.10           O
ATOM   4045  N   SER r 258      -2.260  57.447 -57.928  1.00 24.40           N
ATOM   4046  CA  SER r 258      -2.010  58.423 -56.904  1.00 24.40           C
ATOM   4047  CB  SER r 258      -0.546  58.889 -56.843  1.00 24.40           C
ATOM   4048  OG  SER r 258      -0.201  59.563 -58.044  1.00 24.40           O
ATOM   4049  C   SER r 258      -2.849  59.632 -57.151  1.00 24.40           C
ATOM   4050  O   SER r 258      -3.494  59.772 -58.189  1.00 24.40           O
ATOM   4051  N   SER r 259      -2.885  60.527 -56.146  1.00 19.71           N
ATOM   4052  CA  SER r 259      -3.635  61.739 -56.261  1.00 19.71           C
ATOM   4053  CB  SER r 259      -4.859  61.800 -55.336  1.00 19.71           C
ATOM   4054  OG  SER r 259      -4.432  61.824 -53.981  1.00 19.71           O
ATOM   4055  C   SER r 259      -2.732  62.842 -55.827  1.00 19.71           C
ATOM   4056  O   SER r 259      -1.698  62.607 -55.204  1.00 19.71           O
ATOM   4057  N   SER r 260      -3.097  64.089 -56.176  1.00  4.96           N
ATOM   4058  CA  SER r 260      -2.302  65.205 -55.766  1.00  4.96           C
ATOM   4059  CB  SER r 260      -2.515  66.459 -56.632  1.00  4.96           C
ATOM   4060  OG  SER r 260      -2.071  66.217 -57.957  1.00  4.96           O
ATOM   4061  C   SER r 260      -2.740  65.541 -54.348  1.00  4.96           C
ATOM   4062  O   SER r 260      -2.165  66.495 -53.757  1.00  4.96           O
ATOM   4063  OXT SER r 260      -3.660  64.849 -53.834  1.00  4.96           O
TER    4064      SER r 260
ATOM   4065  N   SER S   1     -24.078   8.692-161.431  1.00 21.18           N
ATOM   4066  CA  SER S   1     -25.478   8.664-161.860  1.00 21.18           C
ATOM   4067  HA  SER S   1     -26.020   9.445-161.343  1.00 21.18           H
ATOM   4068  CB  SER S   1     -25.554   8.976-163.365  1.00 21.18           C
ATOM   4069  HB1 SER S   1     -24.861   8.336-163.910  1.00 21.18           H
ATOM   4070  HB2 SER S   1     -25.271  10.011-163.526  1.00 21.18           H
ATOM   4071  OG  SER S   1     -26.866   8.757-163.837  1.00 21.18           O
ATOM   4072  HG  SER S   1     -26.935   9.096-164.737  1.00 21.18           H
ATOM   4073  C   SER S   1     -26.077   7.313-161.522  1.00 21.18           C
ATOM   4074  O   SER S   1     -26.913   7.208-160.602  1.00 21.18           O
ATOM   4075  N   LYS S   2     -25.517   6.242-162.081  1.00 19.92           N
ATOM   4076  H   LYS S   2     -24.819   6.433-162.785  1.00 19.92           H
ATOM   4077  CA  LYS S   2     -25.820   4.838-161.758  1.00 19.92           C
ATOM   4078  HA  LYS S   2     -26.880   4.701-161.959  1.00 19.92           H
ATOM   4079  CB  LYS S   2     -25.023   3.928-162.727  1.00 19.92           C
ATOM   4080  HB1 LYS S   2     -23.964   4.145-162.591  1.00 19.92           H
ATOM   4081  HB2 LYS S   2     -25.278   4.222-163.745  1.00 19.92           H
ATOM   4082  CG  LYS S   2     -25.229   2.408-162.594  1.00 19.92           C
ATOM   4083  HG1 LYS S   2     -24.850   2.091-161.625  1.00 19.92           H
ATOM   4084  HG2 LYS S   2     -24.597   1.915-163.332  1.00 19.92           H
ATOM   4085  CD  LYS S   2     -26.674   1.920-162.798  1.00 19.92           C
ATOM   4086  HD1 LYS S   2     -26.820   1.698-163.854  1.00 19.92           H
ATOM   4087  HD2 LYS S   2     -27.402   2.679-162.521  1.00 19.92           H
ATOM   4088  CE  LYS S   2     -26.957   0.650-161.978  1.00 19.92           C
ATOM   4089  HE1 LYS S   2     -26.103  -0.021-162.077  1.00 19.92           H
ATOM   4090  HE2 LYS S   2     -27.826   0.144-162.406  1.00 19.92           H
ATOM   4091  NZ  LYS S   2     -27.210   0.970-160.554  1.00 19.92           N
ATOM   4092  HZ1 LYS S   2     -26.525   1.632-160.199  1.00 19.92           H
ATOM   4093  HZ2 LYS S   2     -28.106   1.414-160.431  1.00 19.92           H
ATOM   4094  HZ3 LYS S   2     -27.179   0.146-159.975  1.00 19.92           H
ATOM   4095  C   LYS S   2     -25.631   4.477-160.264  1.00 19.92           C
ATOM   4096  O   LYS S   2     -26.005   3.378-159.859  1.00 19.92           O
ATOM   4097  N   LYS S   3     -25.109   5.400-159.434  1.00 18.53           N
ATOM   4098  H   LYS S   3     -24.813   6.263-159.864  1.00 18.53           H
ATOM   4099  CA  LYS S   3     -25.020   5.280-157.965  1.00 18.53           C
ATOM   4100  HA  LYS S   3     -25.780   4.573-157.637  1.00 18.53           H
ATOM   4101  CB  LYS S   3     -23.667   4.620-157.611  1.00 18.53           C
ATOM   4102  HB1 LYS S   3     -23.578   3.681-158.160  1.00 18.53           H
ATOM   4103  HB2 LYS S   3     -23.674   4.362-156.550  1.00 18.53           H
ATOM   4104  CG  LYS S   3     -22.431   5.492-157.897  1.00 18.53           C
ATOM   4105  HG1 LYS S   3     -22.525   6.452-157.389  1.00 18.53           H
ATOM   4106  HG2 LYS S   3     -22.350   5.670-158.971  1.00 18.53           H
ATOM   4107  CD  LYS S   3     -21.152   4.802-157.401  1.00 18.53           C
ATOM   4108  HD1 LYS S   3     -21.033   3.853-157.921  1.00 18.53           H
ATOM   4109  HD2 LYS S   3     -21.235   4.614-156.332  1.00 18.53           H
ATOM   4110  CE  LYS S   3     -19.925   5.690-157.660  1.00 18.53           C
ATOM   4111  HE1 LYS S   3     -20.080   6.641-157.148  1.00 18.53           H
ATOM   4112  HE2 LYS S   3     -19.863   5.888-158.731  1.00 18.53           H
ATOM   4113  NZ  LYS S   3     -18.669   5.053-157.186  1.00 18.53           N
ATOM   4114  HZ1 LYS S   3     -18.541   4.158-157.634  1.00 18.53           H
ATOM   4115  HZ2 LYS S   3     -17.873   5.644-157.392  1.00 18.53           H
ATOM   4116  HZ3 LYS S   3     -18.703   4.904-156.186  1.00 18.53           H
ATOM   4117  C   LYS S   3     -25.260   6.556-157.137  1.00 18.53           C
ATOM   4118  O   LYS S   3     -24.845   6.599-155.983  1.00 18.53           O
ATOM   4119  N   LYS S   4     -25.844   7.598-157.742  1.00 17.85           N
ATOM   4120  H   LYS S   4     -26.242   7.400-158.647  1.00 17.85           H
ATOM   4121  CA  LYS S   4     -25.822   9.005-157.270  1.00 17.85           C
ATOM   4122  HA  LYS S   4     -26.234   9.059-156.271  1.00 17.85           H
ATOM   4123  CB  LYS S   4     -24.333   9.452-157.183  1.00 17.85           C
ATOM   4124  HB1 LYS S   4     -23.925   9.589-158.187  1.00 17.85           H
ATOM   4125  HB2 LYS S   4     -23.727   8.682-156.711  1.00 17.85           H
ATOM   4126  CG  LYS S   4     -24.088  10.720-156.338  1.00 17.85           C
ATOM   4127  HG1 LYS S   4     -23.319  10.510-155.598  1.00 17.85           H
ATOM   4128  HG2 LYS S   4     -24.992  10.970-155.789  1.00 17.85           H
ATOM   4129  CD  LYS S   4     -23.617  11.926-157.180  1.00 17.85           C
ATOM   4130  HD1 LYS S   4     -24.019  11.861-158.194  1.00 17.85           H
ATOM   4131  HD2 LYS S   4     -22.528  11.887-157.254  1.00 17.85           H
ATOM   4132  CE  LYS S   4     -24.037  13.269-156.578  1.00 17.85           C
ATOM   4133  HE1 LYS S   4     -23.556  14.059-157.155  1.00 17.85           H
ATOM   4134  HE2 LYS S   4     -23.682  13.345-155.550  1.00 17.85           H
ATOM   4135  NZ  LYS S   4     -25.509  13.449-156.632  1.00 17.85           N
ATOM   4136  HZ1 LYS S   4     -25.891  13.049-157.478  1.00 17.85           H
ATOM   4137  HZ2 LYS S   4     -25.987  12.931-155.901  1.00 17.85           H
ATOM   4138  HZ3 LYS S   4     -25.791  14.410-156.566  1.00 17.85           H
ATOM   4139  C   LYS S   4     -26.604   9.990-158.168  1.00 17.85           C
ATOM   4140  O   LYS S   4     -26.504  11.198-157.967  1.00 17.85           O
ATOM   4141  N   ALA S   5     -27.403   9.532-159.139  1.00 17.53           N
ATOM   4142  H   ALA S   5     -27.383   8.548-159.366  1.00 17.53           H
ATOM   4143  CA  ALA S   5     -28.273  10.395-159.956  1.00 17.53           C
ATOM   4144  HA  ALA S   5     -27.627  11.048-160.540  1.00 17.53           H
ATOM   4145  CB  ALA S   5     -29.103   9.563-160.942  1.00 17.53           C
ATOM   4146  HB1 ALA S   5     -28.460   9.008-161.607  1.00 17.53           H
ATOM   4147  HB2 ALA S   5     -29.766   8.897-160.407  1.00 17.53           H
ATOM   4148  HB3 ALA S   5     -29.715  10.232-161.542  1.00 17.53           H
ATOM   4149  C   ALA S   5     -29.184  11.300-159.092  1.00 17.53           C
ATOM   4150  O   ALA S   5     -29.576  12.383-159.559  1.00 17.53           O
ATOM   4151  N   ALA S   6     -29.410  10.943-157.844  1.00 16.15           N
ATOM   4152  H   ALA S   6     -29.089  10.029-157.558  1.00 16.15           H
ATOM   4153  CA  ALA S   6     -29.531  11.949-156.783  1.00 16.15           C
ATOM   4154  HA  ALA S   6     -29.033  12.863-157.127  1.00 16.15           H
ATOM   4155  CB  ALA S   6     -30.981  12.270-156.489  1.00 16.15           C
ATOM   4156  HB1 ALA S   6     -31.521  11.436-156.058  1.00 16.15           H
ATOM   4157  HB2 ALA S   6     -31.055  13.099-155.788  1.00 16.15           H
ATOM   4158  HB3 ALA S   6     -31.486  12.561-157.407  1.00 16.15           H
ATOM   4159  C   ALA S   6     -28.682  11.558-155.502  1.00 16.15           C
ATOM   4160  O   ALA S   6     -27.584  12.041-155.355  1.00 16.15           O
ATOM   4161  N   PRO S   7     -29.194  10.644-154.682  1.00 15.29           N
ATOM   4162  CD  PRO S   7     -29.989  11.112-153.542  1.00 15.29           C
ATOM   4163  HD1 PRO S   7     -31.002  10.761-153.681  1.00 15.29           H
ATOM   4164  HD2 PRO S   7     -29.987  12.197-153.520  1.00 15.29           H
ATOM   4165  CG  PRO S   7     -29.343  10.537-152.297  1.00 15.29           C
ATOM   4166  HG1 PRO S   7     -30.063  10.397-151.498  1.00 15.29           H
ATOM   4167  HG2 PRO S   7     -28.536  11.178-151.961  1.00 15.29           H
ATOM   4168  CB  PRO S   7     -28.763   9.208-152.780  1.00 15.29           C
ATOM   4169  HB1 PRO S   7     -29.504   8.447-152.765  1.00 15.29           H
ATOM   4170  HB2 PRO S   7     -27.906   8.897-152.175  1.00 15.29           H
ATOM   4171  CA  PRO S   7     -28.362   9.495-154.208  1.00 15.29           C
ATOM   4172  HA  PRO S   7     -27.333   9.839-154.217  1.00 15.29           H
ATOM   4173  C   PRO S   7     -28.437   8.292-155.175  1.00 15.29           C
ATOM   4174  O   PRO S   7     -27.568   7.420-155.166  1.00 15.29           O
ATOM   4175  N   VAL S   8     -29.434   8.232-156.052  1.00 15.04           N
ATOM   4176  H   VAL S   8     -30.052   9.024-155.991  1.00 15.04           H
ATOM   4177  CA  VAL S   8     -29.953   7.034-156.763  1.00 15.04           C
ATOM   4178  HA  VAL S   8     -30.933   7.357-157.085  1.00 15.04           H
ATOM   4179  CB  VAL S   8     -29.235   6.641-158.053  1.00 15.04           C
ATOM   4180  HB  VAL S   8     -28.583   7.440-158.376  1.00 15.04           H
ATOM   4181  CG1 VAL S   8     -28.387   5.365-157.951  1.00 15.04           C
ATOM   4182 1HG1 VAL S   8     -27.822   5.248-158.867  1.00 15.04           H
ATOM   4183 2HG1 VAL S   8     -27.733   5.447-157.093  1.00 15.04           H
ATOM   4184 3HG1 VAL S   8     -29.026   4.495-157.833  1.00 15.04           H
ATOM   4185  CG2 VAL S   8     -30.240   6.383-159.188  1.00 15.04           C
ATOM   4186 1HG2 VAL S   8     -29.718   6.176-160.122  1.00 15.04           H
ATOM   4187 2HG2 VAL S   8     -30.875   5.530-158.936  1.00 15.04           H
ATOM   4188 3HG2 VAL S   8     -30.874   7.254-159.342  1.00 15.04           H
ATOM   4189  C   VAL S   8     -30.288   5.828-155.886  1.00 15.04           C
ATOM   4190  O   VAL S   8     -31.401   5.360-155.993  1.00 15.04           O
ATOM   4191  N   LYS S   9     -29.429   5.404-154.950  1.00 15.84           N
ATOM   4192  H   LYS S   9     -28.504   5.824-154.936  1.00 15.84           H
ATOM   4193  CA  LYS S   9     -29.813   4.467-153.886  1.00 15.84           C
ATOM   4194  HA  LYS S   9     -30.192   3.548-154.342  1.00 15.84           H
ATOM   4195  CB  LYS S   9     -28.576   4.128-153.028  1.00 15.84           C
ATOM   4196  HB1 LYS S   9     -28.193   5.039-152.565  1.00 15.84           H
ATOM   4197  HB2 LYS S   9     -27.795   3.727-153.674  1.00 15.84           H
ATOM   4198  CG  LYS S   9     -28.888   3.094-151.934  1.00 15.84           C
ATOM   4199  HG1 LYS S   9     -29.149   2.145-152.399  1.00 15.84           H
ATOM   4200  HG2 LYS S   9     -29.740   3.429-151.355  1.00 15.84           H
ATOM   4201  CD  LYS S   9     -27.694   2.884-150.988  1.00 15.84           C
ATOM   4202  HD1 LYS S   9     -27.321   3.848-150.633  1.00 15.84           H
ATOM   4203  HD2 LYS S   9     -26.894   2.392-151.551  1.00 15.84           H
ATOM   4204  CE  LYS S   9     -28.064   2.002-149.785  1.00 15.84           C
ATOM   4205  HE1 LYS S   9     -27.144   1.609-149.349  1.00 15.84           H
ATOM   4206  HE2 LYS S   9     -28.641   1.146-150.142  1.00 15.84           H
ATOM   4207  NZ  LYS S   9     -28.827   2.743-148.749  1.00 15.84           N
ATOM   4208  HZ1 LYS S   9     -29.186   2.136-148.030  1.00 15.84           H
ATOM   4209  HZ2 LYS S   9     -28.261   3.449-148.306  1.00 15.84           H
ATOM   4210  HZ3 LYS S   9     -29.618   3.250-149.142  1.00 15.84           H
ATOM   4211  C   LYS S   9     -30.957   5.047-153.073  1.00 15.84           C
ATOM   4212  O   LYS S   9     -32.063   4.558-153.140  1.00 15.84           O
ATOM   4213  N   GLN S  10     -30.730   6.207-152.466  1.00 15.77           N
ATOM   4214  H   GLN S  10     -29.779   6.520-152.408  1.00 15.77           H
ATOM   4215  CA  GLN S  10     -31.785   7.082-151.955  1.00 15.77           C
ATOM   4216  HA  GLN S  10     -32.713   6.512-151.912  1.00 15.77           H
ATOM   4217  CB  GLN S  10     -31.466   7.493-150.499  1.00 15.77           C
ATOM   4218  HB1 GLN S  10     -31.828   8.502-150.306  1.00 15.77           H
ATOM   4219  HB2 GLN S  10     -30.387   7.487-150.335  1.00 15.77           H
ATOM   4220  CG  GLN S  10     -32.159   6.558-149.492  1.00 15.77           C
ATOM   4221  HG1 GLN S  10     -33.240   6.661-149.595  1.00 15.77           H
ATOM   4222  HG2 GLN S  10     -31.897   6.869-148.481  1.00 15.77           H
ATOM   4223  CD  GLN S  10     -31.768   5.092-149.663  1.00 15.77           C
ATOM   4224  OE1 GLN S  10     -30.649   4.682-149.388  1.00 15.77           O
ATOM   4225  NE2 GLN S  10     -32.641   4.247-150.165  1.00 15.77           N
ATOM   4226 1HE2 GLN S  10     -33.542   4.555-150.526  1.00 15.77           H
ATOM   4227 2HE2 GLN S  10     -32.366   3.315-150.365  1.00 15.77           H
ATOM   4228  C   GLN S  10     -32.110   8.222-152.939  1.00 15.77           C
ATOM   4229  O   GLN S  10     -32.513   9.301-152.510  1.00 15.77           O
ATOM   4230  N   LYS S  11     -32.016   8.011-154.270  1.00 14.82           N
ATOM   4231  H   LYS S  11     -31.606   7.135-154.543  1.00 14.82           H
ATOM   4232  CA  LYS S  11     -33.144   8.489-155.100  1.00 14.82           C
ATOM   4233  HA  LYS S  11     -33.551   9.387-154.626  1.00 14.82           H
ATOM   4234  CB  LYS S  11     -32.880   8.886-156.576  1.00 14.82           C
ATOM   4235  HB1 LYS S  11     -32.923   8.004-157.214  1.00 14.82           H
ATOM   4236  HB2 LYS S  11     -31.873   9.285-156.638  1.00 14.82           H
ATOM   4237  CG  LYS S  11     -33.835   9.974-157.180  1.00 14.82           C
ATOM   4238  HG1 LYS S  11     -33.260  10.482-157.954  1.00 14.82           H
ATOM   4239  HG2 LYS S  11     -34.030  10.718-156.408  1.00 14.82           H
ATOM   4240  CD  LYS S  11     -35.181   9.552-157.832  1.00 14.82           C
ATOM   4241  HD1 LYS S  11     -35.836   9.113-157.087  1.00 14.82           H
ATOM   4242  HD2 LYS S  11     -34.993   8.813-158.605  1.00 14.82           H
ATOM   4243  CE  LYS S  11     -35.911  10.771-158.455  1.00 14.82           C
ATOM   4244  HE1 LYS S  11     -35.294  11.197-159.243  1.00 14.82           H
ATOM   4245  HE2 LYS S  11     -36.027  11.533-157.687  1.00 14.82           H
ATOM   4246  NZ  LYS S  11     -37.263  10.472-159.023  1.00 14.82           N
ATOM   4247  HZ1 LYS S  11     -37.735  11.325-159.357  1.00 14.82           H
ATOM   4248  HZ2 LYS S  11     -37.277   9.906-159.861  1.00 14.82           H
ATOM   4249  HZ3 LYS S  11     -37.922  10.088-158.364  1.00 14.82           H
ATOM   4250  C   LYS S  11     -34.281   7.458-155.045  1.00 14.82           C
ATOM   4251  O   LYS S  11     -35.442   7.854-155.055  1.00 14.82           O
ATOM   4252  N   VAL S  12     -33.982   6.164-154.846  1.00 13.37           N
ATOM   4253  H   VAL S  12     -33.024   5.851-154.935  1.00 13.37           H
ATOM   4254  CA  VAL S  12     -34.942   5.183-154.327  1.00 13.37           C
ATOM   4255  HA  VAL S  12     -35.884   5.412-154.828  1.00 13.37           H
ATOM   4256  CB  VAL S  12     -34.664   3.705-154.681  1.00 13.37           C
ATOM   4257  HB  VAL S  12     -33.831   3.293-154.122  1.00 13.37           H
ATOM   4258  CG1 VAL S  12     -35.897   2.839-154.376  1.00 13.37           C
ATOM   4259 1HG1 VAL S  12     -35.694   1.802-154.641  1.00 13.37           H
ATOM   4260 2HG1 VAL S  12     -36.120   2.870-153.311  1.00 13.37           H
ATOM   4261 3HG1 VAL S  12     -36.755   3.187-154.950  1.00 13.37           H
ATOM   4262  CG2 VAL S  12     -34.379   3.528-156.178  1.00 13.37           C
ATOM   4263 1HG2 VAL S  12     -34.261   2.470-156.412  1.00 13.37           H
ATOM   4264 2HG2 VAL S  12     -35.196   3.938-156.769  1.00 13.37           H
ATOM   4265 3HG2 VAL S  12     -33.458   4.031-156.448  1.00 13.37           H
ATOM   4266  C   VAL S  12     -35.217   5.459-152.842  1.00 13.37           C
ATOM   4267  O   VAL S  12     -34.858   4.703-151.936  1.00 13.37           O
ATOM   4268  N   VAL S  13     -35.817   6.622-152.584  1.00 12.01           N
ATOM   4269  H   VAL S  13     -35.963   7.239-153.370  1.00 12.01           H
ATOM   4270  CA  VAL S  13     -36.536   6.930-151.343  1.00 12.01           C
ATOM   4271  HA  VAL S  13     -35.934   6.583-150.503  1.00 12.01           H
ATOM   4272  CB  VAL S  13     -36.733   8.455-151.157  1.00 12.01           C
ATOM   4273  HB  VAL S  13     -37.447   8.814-151.899  1.00 12.01           H
ATOM   4274  CG1 VAL S  13     -37.233   8.797-149.748  1.00 12.01           C
ATOM   4275 1HG1 VAL S  13     -37.354   9.874-149.646  1.00 12.01           H
ATOM   4276 2HG1 VAL S  13     -38.194   8.328-149.546  1.00 12.01           H
ATOM   4277 3HG1 VAL S  13     -36.519   8.453-149.002  1.00 12.01           H
ATOM   4278  CG2 VAL S  13     -35.425   9.225-151.359  1.00 12.01           C
ATOM   4279 1HG2 VAL S  13     -35.572  10.281-151.133  1.00 12.01           H
ATOM   4280 2HG2 VAL S  13     -34.645   8.832-150.708  1.00 12.01           H
ATOM   4281 3HG2 VAL S  13     -35.105   9.157-152.397  1.00 12.01           H
ATOM   4282  C   VAL S  13     -37.855   6.172-151.290  1.00 12.01           C
ATOM   4283  O   VAL S  13     -38.331   5.822-150.216  1.00 12.01           O
ATOM   4284  N   ALA S  14     -38.428   5.894-152.467  1.00 10.57           N
ATOM   4285  H   ALA S  14     -37.952   6.220-153.287  1.00 10.57           H
ATOM   4286  CA  ALA S  14     -39.691   5.192-152.676  1.00 10.57           C
ATOM   4287  HA  ALA S  14     -40.019   5.438-153.686  1.00 10.57           H
ATOM   4288  CB  ALA S  14     -39.401   3.679-152.668  1.00 10.57           C
ATOM   4289  HB1 ALA S  14     -40.298   3.131-152.956  1.00 10.57           H
ATOM   4290  HB2 ALA S  14     -38.604   3.450-153.375  1.00 10.57           H
ATOM   4291  HB3 ALA S  14     -39.101   3.369-151.666  1.00 10.57           H
ATOM   4292  C   ALA S  14     -40.873   5.599-151.761  1.00 10.57           C
ATOM   4293  O   ALA S  14     -41.709   4.735-151.480  1.00 10.57           O
ATOM   4294  N   PRO S  15     -41.035   6.882-151.345  1.00 10.02           N
ATOM   4295  CD  PRO S  15     -40.381   8.089-151.850  1.00 10.02           C
ATOM   4296  HD1 PRO S  15     -40.263   8.059-152.933  1.00 10.02           H
ATOM   4297  HD2 PRO S  15     -39.420   8.192-151.367  1.00 10.02           H
ATOM   4298  CG  PRO S  15     -41.243   9.279-151.433  1.00 10.02           C
ATOM   4299  HG1 PRO S  15     -41.965   9.510-152.216  1.00 10.02           H
ATOM   4300  HG2 PRO S  15     -40.638  10.156-151.208  1.00 10.02           H
ATOM   4301  CB  PRO S  15     -41.963   8.759-150.192  1.00 10.02           C
ATOM   4302  HB1 PRO S  15     -42.906   9.277-150.019  1.00 10.02           H
ATOM   4303  HB2 PRO S  15     -41.310   8.857-149.323  1.00 10.02           H
ATOM   4304  CA  PRO S  15     -42.167   7.273-150.505  1.00 10.02           C
ATOM   4305  HA  PRO S  15     -42.167   6.699-149.578  1.00 10.02           H
ATOM   4306  C   PRO S  15     -43.489   7.018-151.239  1.00 10.02           C
ATOM   4307  O   PRO S  15     -44.480   6.620-150.632  1.00 10.02           O
ATOM   4308  N   ALA S  16     -43.425   7.146-152.570  1.00  7.86           N
ATOM   4309  H   ALA S  16     -42.608   7.608-152.934  1.00  7.86           H
ATOM   4310  CA  ALA S  16     -44.233   6.501-153.581  1.00  7.86           C
ATOM   4311  HA  ALA S  16     -44.836   7.273-154.064  1.00  7.86           H
ATOM   4312  CB  ALA S  16     -43.269   5.931-154.635  1.00  7.86           C
ATOM   4313  HB1 ALA S  16     -43.830   5.544-155.482  1.00  7.86           H
ATOM   4314  HB2 ALA S  16     -42.605   6.713-154.995  1.00  7.86           H
ATOM   4315  HB3 ALA S  16     -42.658   5.132-154.217  1.00  7.86           H
ATOM   4316  C   ALA S  16     -45.202   5.444-153.062  1.00  7.86           C
ATOM   4317  O   ALA S  16     -46.397   5.713-152.968  1.00  7.86           O
ATOM   4318  N   ASN S  17     -44.685   4.259-152.715  1.00  7.54           N
ATOM   4319  H   ASN S  17     -43.680   4.155-152.655  1.00  7.54           H
ATOM   4320  CA  ASN S  17     -45.540   3.102-152.502  1.00  7.54           C
ATOM   4321  HA  ASN S  17     -46.165   3.000-153.390  1.00  7.54           H
ATOM   4322  CB  ASN S  17     -44.707   1.818-152.379  1.00  7.54           C
ATOM   4323  HB1 ASN S  17     -44.264   1.756-151.386  1.00  7.54           H
ATOM   4324  HB2 ASN S  17     -43.911   1.821-153.122  1.00  7.54           H
ATOM   4325  CG  ASN S  17     -45.574   0.597-152.657  1.00  7.54           C
ATOM   4326  OD1 ASN S  17     -46.144   0.451-153.723  1.00  7.54           O
ATOM   4327  ND2 ASN S  17     -45.697  -0.318-151.724  1.00  7.54           N
ATOM   4328 1HD2 ASN S  17     -45.299  -0.179-150.816  1.00  7.54           H
ATOM   4329 2HD2 ASN S  17     -46.311  -1.080-151.941  1.00  7.54           H
ATOM   4330  C   ASN S  17     -46.513   3.280-151.331  1.00  7.54           C
ATOM   4331  O   ASN S  17     -47.518   2.589-151.311  1.00  7.54           O
ATOM   4332  N   GLU S  18     -46.274   4.218-150.406  1.00  7.21           N
ATOM   4333  H   GLU S  18     -45.478   4.840-150.503  1.00  7.21           H
ATOM   4334  CA  GLU S  18     -47.312   4.560-149.441  1.00  7.21           C
ATOM   4335  HA  GLU S  18     -47.653   3.621-149.014  1.00  7.21           H
ATOM   4336  CB  GLU S  18     -46.748   5.420-148.292  1.00  7.21           C
ATOM   4337  HB1 GLU S  18     -46.317   6.333-148.702  1.00  7.21           H
ATOM   4338  HB2 GLU S  18     -45.945   4.863-147.808  1.00  7.21           H
ATOM   4339  CG  GLU S  18     -47.780   5.820-147.216  1.00  7.21           C
ATOM   4340  HG1 GLU S  18     -48.438   6.580-147.646  1.00  7.21           H
ATOM   4341  HG2 GLU S  18     -47.249   6.280-146.380  1.00  7.21           H
ATOM   4342  CD  GLU S  18     -48.637   4.654-146.694  1.00  7.21           C
ATOM   4343  OE1 GLU S  18     -48.213   3.483-146.779  1.00  7.21           O
ATOM   4344  OE2 GLU S  18     -49.823   4.859-146.363  1.00  7.21           O
ATOM   4345  C   GLU S  18     -48.538   5.188-150.137  1.00  7.21           C
ATOM   4346  O   GLU S  18     -49.611   4.567-150.194  1.00  7.21           O
ATOM   4347  N   GLU S  19     -48.382   6.389-150.720  1.00  7.05           N
ATOM   4348  H   GLU S  19     -47.460   6.797-150.786  1.00  7.05           H
ATOM   4349  CA  GLU S  19     -49.563   7.122-151.205  1.00  7.05           C
ATOM   4350  HA  GLU S  19     -50.324   7.009-150.431  1.00  7.05           H
ATOM   4351  CB  GLU S  19     -49.345   8.643-151.371  1.00  7.05           C
ATOM   4352  HB1 GLU S  19     -48.898   8.851-152.342  1.00  7.05           H
ATOM   4353  HB2 GLU S  19     -48.678   9.012-150.589  1.00  7.05           H
ATOM   4354  CG  GLU S  19     -50.716   9.339-151.221  1.00  7.05           C
ATOM   4355  HG1 GLU S  19     -50.995   9.321-150.165  1.00  7.05           H
ATOM   4356  HG2 GLU S  19     -51.462   8.750-151.749  1.00  7.05           H
ATOM   4357  CD  GLU S  19     -50.851  10.779-151.741  1.00  7.05           C
ATOM   4358  OE1 GLU S  19     -51.995  11.292-151.784  1.00  7.05           O
ATOM   4359  OE2 GLU S  19     -49.886  11.429-152.189  1.00  7.05           O
ATOM   4360  C   GLU S  19     -50.162   6.463-152.468  1.00  7.05           C
ATOM   4361  O   GLU S  19     -51.388   6.320-152.622  1.00  7.05           O
ATOM   4362  N   LEU S  20     -49.284   5.932-153.323  1.00  6.79           N
ATOM   4363  H   LEU S  20     -48.295   6.017-153.099  1.00  6.79           H
ATOM   4364  CA  LEU S  20     -49.658   5.073-154.435  1.00  6.79           C
ATOM   4365  HA  LEU S  20     -50.293   5.641-155.113  1.00  6.79           H
ATOM   4366  CB  LEU S  20     -48.438   4.540-155.209  1.00  6.79           C
ATOM   4367  HB1 LEU S  20     -48.799   3.796-155.919  1.00  6.79           H
ATOM   4368  HB2 LEU S  20     -47.790   4.023-154.504  1.00  6.79           H
ATOM   4369  CG  LEU S  20     -47.606   5.568-155.993  1.00  6.79           C
ATOM   4370  HG  LEU S  20     -47.205   6.321-155.318  1.00  6.79           H
ATOM   4371  CD1 LEU S  20     -46.443   4.818-156.655  1.00  6.79           C
ATOM   4372 1HD1 LEU S  20     -45.821   5.519-157.209  1.00  6.79           H
ATOM   4373 2HD1 LEU S  20     -45.838   4.327-155.894  1.00  6.79           H
ATOM   4374 3HD1 LEU S  20     -46.827   4.068-157.346  1.00  6.79           H
ATOM   4375  CD2 LEU S  20     -48.397   6.270-157.092  1.00  6.79           C
ATOM   4376 1HD2 LEU S  20     -47.739   6.979-157.590  1.00  6.79           H
ATOM   4377 2HD2 LEU S  20     -48.771   5.546-157.815  1.00  6.79           H
ATOM   4378 3HD2 LEU S  20     -49.232   6.818-156.666  1.00  6.79           H
ATOM   4379  C   LEU S  20     -50.476   3.892-153.928  1.00  6.79           C
ATOM   4380  O   LEU S  20     -51.557   3.665-154.451  1.00  6.79           O
ATOM   4381  N   ALA S  21     -50.038   3.187-152.875  1.00  6.90           N
ATOM   4382  H   ALA S  21     -49.186   3.444-152.391  1.00  6.90           H
ATOM   4383  CA  ALA S  21     -50.814   2.073-152.349  1.00  6.90           C
ATOM   4384  HA  ALA S  21     -51.245   1.547-153.204  1.00  6.90           H
ATOM   4385  CB  ALA S  21     -49.935   1.051-151.623  1.00  6.90           C
ATOM   4386  HB1 ALA S  21     -50.514   0.148-151.430  1.00  6.90           H
ATOM   4387  HB2 ALA S  21     -49.080   0.783-152.243  1.00  6.90           H
ATOM   4388  HB3 ALA S  21     -49.601   1.451-150.667  1.00  6.90           H
ATOM   4389  C   ALA S  21     -52.022   2.495-151.488  1.00  6.90           C
ATOM   4390  O   ALA S  21     -52.664   1.628-150.901  1.00  6.90           O
ATOM   4391  N   LYS S  22     -52.358   3.789-151.383  1.00  6.77           N
ATOM   4392  H   LYS S  22     -51.730   4.477-151.783  1.00  6.77           H
ATOM   4393  CA  LYS S  22     -53.725   4.223-151.018  1.00  6.77           C
ATOM   4394  HA  LYS S  22     -54.227   3.427-150.468  1.00  6.77           H
ATOM   4395  CB  LYS S  22     -53.694   5.487-150.135  1.00  6.77           C
ATOM   4396  HB1 LYS S  22     -54.598   6.070-150.331  1.00  6.77           H
ATOM   4397  HB2 LYS S  22     -52.852   6.124-150.410  1.00  6.77           H
ATOM   4398  CG  LYS S  22     -53.681   5.230-148.618  1.00  6.77           C
ATOM   4399  HG1 LYS S  22     -54.464   4.519-148.352  1.00  6.77           H
ATOM   4400  HG2 LYS S  22     -53.920   6.178-148.133  1.00  6.77           H
ATOM   4401  CD  LYS S  22     -52.331   4.765-148.059  1.00  6.77           C
ATOM   4402  HD1 LYS S  22     -52.277   5.063-147.011  1.00  6.77           H
ATOM   4403  HD2 LYS S  22     -51.534   5.289-148.586  1.00  6.77           H
ATOM   4404  CE  LYS S  22     -52.118   3.249-148.130  1.00  6.77           C
ATOM   4405  HE1 LYS S  22     -52.569   2.866-149.045  1.00  6.77           H
ATOM   4406  HE2 LYS S  22     -52.624   2.782-147.280  1.00  6.77           H
ATOM   4407  NZ  LYS S  22     -50.677   2.920-148.108  1.00  6.77           N
ATOM   4408  HZ1 LYS S  22     -50.211   3.348-148.904  1.00  6.77           H
ATOM   4409  HZ2 LYS S  22     -50.219   3.345-147.289  1.00  6.77           H
ATOM   4410  HZ3 LYS S  22     -50.489   1.930-148.091  1.00  6.77           H
ATOM   4411  C   LYS S  22     -54.628   4.494-152.220  1.00  6.77           C
ATOM   4412  O   LYS S  22     -55.844   4.326-152.088  1.00  6.77           O
ATOM   4413  N   TRP S  23     -54.077   4.907-153.366  1.00  6.60           N
ATOM   4414  H   TRP S  23     -53.075   5.077-153.406  1.00  6.60           H
ATOM   4415  CA  TRP S  23     -54.924   5.284-154.522  1.00  6.60           C
ATOM   4416  HA  TRP S  23     -55.956   5.371-154.190  1.00  6.60           H
ATOM   4417  CB  TRP S  23     -54.521   6.675-155.004  1.00  6.60           C
ATOM   4418  HB1 TRP S  23     -55.208   6.960-155.799  1.00  6.60           H
ATOM   4419  HB2 TRP S  23     -53.517   6.618-155.426  1.00  6.60           H
ATOM   4420  CG  TRP S  23     -54.557   7.755-153.961  1.00  6.60           C
ATOM   4421  CD1 TRP S  23     -53.549   8.621-153.720  1.00  6.60           C
ATOM   4422  HD1 TRP S  23     -52.590   8.612-154.231  1.00  6.60           H
ATOM   4423  NE1 TRP S  23     -53.909   9.487-152.709  1.00  6.60           N
ATOM   4424  HE1 TRP S  23     -53.274  10.202-152.337  1.00  6.60           H
ATOM   4425  CE2 TRP S  23     -55.149   9.189-152.201  1.00  6.60           C
ATOM   4426  CZ2 TRP S  23     -55.892   9.713-151.133  1.00  6.60           C
ATOM   4427  HZ2 TRP S  23     -55.464  10.499-150.529  1.00  6.60           H
ATOM   4428  CH2 TRP S  23     -57.135   9.140-150.818  1.00  6.60           C
ATOM   4429  HH2 TRP S  23     -57.671   9.471-149.938  1.00  6.60           H
ATOM   4430  CZ3 TRP S  23     -57.652   8.112-151.626  1.00  6.60           C
ATOM   4431  HZ3 TRP S  23     -58.608   7.663-151.385  1.00  6.60           H
ATOM   4432  CE3 TRP S  23     -56.909   7.616-152.714  1.00  6.60           C
ATOM   4433  HE3 TRP S  23     -57.307   6.794-153.295  1.00  6.60           H
ATOM   4434  CD2 TRP S  23     -55.616   8.105-153.009  1.00  6.60           C
ATOM   4435  C   TRP S  23     -55.001   4.278-155.678  1.00  6.60           C
ATOM   4436  O   TRP S  23     -55.830   4.428-156.572  1.00  6.60           O
ATOM   4437  N   TYR S  24     -54.200   3.222-155.613  1.00  6.57           N
ATOM   4438  H   TYR S  24     -53.528   3.193-154.853  1.00  6.57           H
ATOM   4439  CA  TYR S  24     -54.052   2.188-156.625  1.00  6.57           C
ATOM   4440  HA  TYR S  24     -54.944   2.149-157.250  1.00  6.57           H
ATOM   4441  CB  TYR S  24     -52.833   2.526-157.509  1.00  6.57           C
ATOM   4442  HB1 TYR S  24     -52.716   1.740-158.256  1.00  6.57           H
ATOM   4443  HB2 TYR S  24     -51.936   2.504-156.890  1.00  6.57           H
ATOM   4444  CG  TYR S  24     -52.886   3.856-158.244  1.00  6.57           C
ATOM   4445  CD1 TYR S  24     -53.556   3.942-159.477  1.00  6.57           C
ATOM   4446  HD1 TYR S  24     -54.053   3.070-159.882  1.00  6.57           H
ATOM   4447  CE1 TYR S  24     -53.563   5.153-160.195  1.00  6.57           C
ATOM   4448  HE1 TYR S  24     -54.057   5.212-161.152  1.00  6.57           H
ATOM   4449  CZ  TYR S  24     -52.914   6.289-159.673  1.00  6.57           C
ATOM   4450  OH  TYR S  24     -52.915   7.441-160.396  1.00  6.57           O
ATOM   4451  HH  TYR S  24     -52.536   8.192-159.919  1.00  6.57           H
ATOM   4452  CE2 TYR S  24     -52.247   6.212-158.429  1.00  6.57           C
ATOM   4453  HE2 TYR S  24     -51.728   7.070-158.029  1.00  6.57           H
ATOM   4454  CD2 TYR S  24     -52.226   4.990-157.724  1.00  6.57           C
ATOM   4455  HD2 TYR S  24     -51.693   4.914-156.785  1.00  6.57           H
ATOM   4456  C   TYR S  24     -53.843   0.823-155.961  1.00  6.57           C
ATOM   4457  O   TYR S  24     -53.575   0.714-154.761  1.00  6.57           O
ATOM   4458  N   GLY S  25     -53.958  -0.238-156.758  1.00  6.73           N
ATOM   4459  H   GLY S  25     -54.169  -0.087-157.742  1.00  6.73           H
ATOM   4460  CA  GLY S  25     -53.788  -1.601-156.266  1.00  6.73           C
ATOM   4461  HA1 GLY S  25     -52.876  -1.649-155.674  1.00  6.73           H
ATOM   4462  HA2 GLY S  25     -53.666  -2.267-157.121  1.00  6.73           H
ATOM   4463  C   GLY S  25     -54.951  -2.126-155.419  1.00  6.73           C
ATOM   4464  O   GLY S  25     -55.976  -1.462-155.263  1.00  6.73           O
ATOM   4465  N   PRO S  26     -54.822  -3.348-154.871  1.00  6.95           N
ATOM   4466  CD  PRO S  26     -53.658  -4.217-155.001  1.00  6.95           C
ATOM   4467  HD1 PRO S  26     -52.762  -3.744-154.598  1.00  6.95           H
ATOM   4468  HD2 PRO S  26     -53.511  -4.473-156.051  1.00  6.95           H
ATOM   4469  CG  PRO S  26     -53.986  -5.481-154.209  1.00  6.95           C
ATOM   4470  HG1 PRO S  26     -53.670  -5.361-153.172  1.00  6.95           H
ATOM   4471  HG2 PRO S  26     -53.532  -6.366-154.654  1.00  6.95           H
ATOM   4472  CB  PRO S  26     -55.511  -5.531-154.282  1.00  6.95           C
ATOM   4473  HB1 PRO S  26     -55.937  -6.139-153.485  1.00  6.95           H
ATOM   4474  HB2 PRO S  26     -55.815  -5.924-155.253  1.00  6.95           H
ATOM   4475  CA  PRO S  26     -55.907  -4.051-154.187  1.00  6.95           C
ATOM   4476  HA  PRO S  26     -56.846  -3.898-154.719  1.00  6.95           H
ATOM   4477  C   PRO S  26     -56.129  -3.634-152.717  1.00  6.95           C
ATOM   4478  O   PRO S  26     -56.962  -4.226-152.036  1.00  6.95           O
ATOM   4479  N   ASP S  27     -55.418  -2.610-152.226  1.00  6.76           N
ATOM   4480  H   ASP S  27     -54.751  -2.162-152.833  1.00  6.76           H
ATOM   4481  CA  ASP S  27     -55.722  -1.929-150.954  1.00  6.76           C
ATOM   4482  HA  ASP S  27     -56.680  -2.323-150.610  1.00  6.76           H
ATOM   4483  CB  ASP S  27     -54.720  -2.242-149.830  1.00  6.76           C
ATOM   4484  HB1 ASP S  27     -53.901  -1.521-149.833  1.00  6.76           H
ATOM   4485  HB2 ASP S  27     -54.297  -3.235-149.998  1.00  6.76           H
ATOM   4486  CG  ASP S  27     -55.446  -2.237-148.476  1.00  6.76           C
ATOM   4487  OD1 ASP S  27     -56.178  -1.272-148.155  1.00  6.76           O
ATOM   4488  OD2 ASP S  27     -55.442  -3.290-147.807  1.00  6.76           O
ATOM   4489  C   ASP S  27     -55.995  -0.431-151.152  1.00  6.76           C
ATOM   4490  O   ASP S  27     -55.588   0.456-150.405  1.00  6.76           O
ATOM   4491  N   ARG S  28     -56.701  -0.158-152.242  1.00  6.58           N
ATOM   4492  H   ARG S  28     -57.001  -0.942-152.800  1.00  6.58           H
ATOM   4493  CA  ARG S  28     -57.152   1.167-152.645  1.00  6.58           C
ATOM   4494  HA  ARG S  28     -56.342   1.879-152.485  1.00  6.58           H
ATOM   4495  CB  ARG S  28     -57.455   1.067-154.117  1.00  6.58           C
ATOM   4496  HB1 ARG S  28     -58.204   0.285-154.216  1.00  6.58           H
ATOM   4497  HB2 ARG S  28     -56.531   0.786-154.617  1.00  6.58           H
ATOM   4498  CG  ARG S  28     -57.971   2.328-154.794  1.00  6.58           C
ATOM   4499  HG1 ARG S  28     -57.250   3.132-154.665  1.00  6.58           H
ATOM   4500  HG2 ARG S  28     -58.935   2.635-154.388  1.00  6.58           H
ATOM   4501  CD  ARG S  28     -58.119   1.986-156.271  1.00  6.58           C
ATOM   4502  HD1 ARG S  28     -57.224   1.481-156.635  1.00  6.58           H
ATOM   4503  HD2 ARG S  28     -58.193   2.926-156.818  1.00  6.58           H
ATOM   4504  NE  ARG S  28     -59.328   1.173-156.525  1.00  6.58           N
ATOM   4505  HE  ARG S  28     -60.150   1.693-156.800  1.00  6.58           H
ATOM   4506  CZ  ARG S  28     -59.449  -0.136-156.655  1.00  6.58           C
ATOM   4507  NH1 ARG S  28     -58.539  -0.996-156.296  1.00  6.58           N
ATOM   4508 1HH1 ARG S  28     -57.671  -0.693-155.873  1.00  6.58           H
ATOM   4509 2HH1 ARG S  28     -58.533  -1.906-156.733  1.00  6.58           H
ATOM   4510  NH2 ARG S  28     -60.527  -0.602-157.200  1.00  6.58           N
ATOM   4511 1HH2 ARG S  28     -61.119   0.072-157.691  1.00  6.58           H
ATOM   4512 2HH2 ARG S  28     -60.574  -1.540-157.567  1.00  6.58           H
ATOM   4513  C   ARG S  28     -58.377   1.630-151.876  1.00  6.58           C
ATOM   4514  O   ARG S  28     -59.250   0.839-151.523  1.00  6.58           O
ATOM   4515  N   ARG S  29     -58.478   2.943-151.671  1.00  5.96           N
ATOM   4516  H   ARG S  29     -57.701   3.525-151.977  1.00  5.96           H
ATOM   4517  CA  ARG S  29     -59.567   3.548-150.901  1.00  5.96           C
ATOM   4518  HA  ARG S  29     -59.821   2.827-150.127  1.00  5.96           H
ATOM   4519  CB  ARG S  29     -59.064   4.766-150.124  1.00  5.96           C
ATOM   4520  HB1 ARG S  29     -59.911   5.294-149.683  1.00  5.96           H
ATOM   4521  HB2 ARG S  29     -58.563   5.439-150.821  1.00  5.96           H
ATOM   4522  CG  ARG S  29     -58.079   4.370-149.003  1.00  5.96           C
ATOM   4523  HG1 ARG S  29     -57.608   5.293-148.665  1.00  5.96           H
ATOM   4524  HG2 ARG S  29     -57.282   3.747-149.405  1.00  5.96           H
ATOM   4525  CD  ARG S  29     -58.699   3.705-147.747  1.00  5.96           C
ATOM   4526  HD1 ARG S  29     -59.598   4.259-147.471  1.00  5.96           H
ATOM   4527  HD2 ARG S  29     -57.986   3.829-146.929  1.00  5.96           H
ATOM   4528  NE  ARG S  29     -59.034   2.259-147.832  1.00  5.96           N
ATOM   4529  HE  ARG S  29     -59.989   1.985-147.638  1.00  5.96           H
ATOM   4530  CZ  ARG S  29     -58.180   1.245-147.805  1.00  5.96           C
ATOM   4531  NH1 ARG S  29     -56.924   1.366-148.098  1.00  5.96           N
ATOM   4532 1HH1 ARG S  29     -56.592   2.158-148.600  1.00  5.96           H
ATOM   4533 2HH1 ARG S  29     -56.405   0.487-148.209  1.00  5.96           H
ATOM   4534  NH2 ARG S  29     -58.554   0.055-147.445  1.00  5.96           N
ATOM   4535 1HH2 ARG S  29     -59.487  -0.152-147.072  1.00  5.96           H
ATOM   4536 2HH2 ARG S  29     -57.844  -0.673-147.482  1.00  5.96           H
ATOM   4537  C   ARG S  29     -60.898   3.740-151.638  1.00  5.96           C
ATOM   4538  O   ARG S  29     -61.200   4.802-152.170  1.00  5.96           O
ATOM   4539  N   ILE S  30     -61.679   2.666-151.544  1.00  5.76           N
ATOM   4540  H   ILE S  30     -61.207   1.847-151.183  1.00  5.76           H
ATOM   4541  CA  ILE S  30     -63.114   2.464-151.802  1.00  5.76           C
ATOM   4542  HA  ILE S  30     -63.202   2.433-152.886  1.00  5.76           H
ATOM   4543  CB  ILE S  30     -63.514   1.066-151.273  1.00  5.76           C
ATOM   4544  HB  ILE S  30     -64.588   1.068-151.089  1.00  5.76           H
ATOM   4545  CG2 ILE S  30     -63.249   0.028-152.379  1.00  5.76           C
ATOM   4546 1HG2 ILE S  30     -63.566  -0.957-152.034  1.00  5.76           H
ATOM   4547 2HG2 ILE S  30     -63.821   0.274-153.275  1.00  5.76           H
ATOM   4548 3HG2 ILE S  30     -62.186  -0.004-152.623  1.00  5.76           H
ATOM   4549  CG1 ILE S  30     -62.817   0.581-149.970  1.00  5.76           C
ATOM   4550 1HG1 ILE S  30     -61.809   0.234-150.200  1.00  5.76           H
ATOM   4551 2HG1 ILE S  30     -63.372  -0.281-149.598  1.00  5.76           H
ATOM   4552  CD1 ILE S  30     -62.708   1.597-148.820  1.00  5.76           C
ATOM   4553  HD1 ILE S  30     -61.886   2.289-148.992  1.00  5.76           H
ATOM   4554  HD2 ILE S  30     -63.628   2.168-148.723  1.00  5.76           H
ATOM   4555  HD3 ILE S  30     -62.511   1.064-147.890  1.00  5.76           H
ATOM   4556  C   ILE S  30     -64.131   3.539-151.379  1.00  5.76           C
ATOM   4557  O   ILE S  30     -63.896   4.346-150.487  1.00  5.76           O
ATOM   4558  N   PHE S  31     -65.305   3.497-152.033  1.00  6.33           N
ATOM   4559  H   PHE S  31     -65.360   2.861-152.821  1.00  6.33           H
ATOM   4560  CA  PHE S  31     -66.479   4.355-151.805  1.00  6.33           C
ATOM   4561  HA  PHE S  31     -66.124   5.371-151.639  1.00  6.33           H
ATOM   4562  CB  PHE S  31     -67.368   4.364-153.064  1.00  6.33           C
ATOM   4563  HB1 PHE S  31     -66.734   4.413-153.945  1.00  6.33           H
ATOM   4564  HB2 PHE S  31     -67.950   5.286-153.049  1.00  6.33           H
ATOM   4565  CG  PHE S  31     -68.346   3.202-153.211  1.00  6.33           C
ATOM   4566  CD1 PHE S  31     -69.642   3.298-152.666  1.00  6.33           C
ATOM   4567  HD1 PHE S  31     -69.937   4.185-152.122  1.00  6.33           H
ATOM   4568  CE1 PHE S  31     -70.559   2.241-152.816  1.00  6.33           C
ATOM   4569  HE1 PHE S  31     -71.546   2.316-152.384  1.00  6.33           H
ATOM   4570  CZ  PHE S  31     -70.189   1.081-153.519  1.00  6.33           C
ATOM   4571  HZ  PHE S  31     -70.885   0.261-153.622  1.00  6.33           H
ATOM   4572  CE2 PHE S  31     -68.904   0.984-154.078  1.00  6.33           C
ATOM   4573  HE2 PHE S  31     -68.615   0.094-154.624  1.00  6.33           H
ATOM   4574  CD2 PHE S  31     -67.989   2.038-153.919  1.00  6.33           C
ATOM   4575  HD2 PHE S  31     -67.009   1.943-154.352  1.00  6.33           H
ATOM   4576  C   PHE S  31     -67.347   4.019-150.589  1.00  6.33           C
ATOM   4577  O   PHE S  31     -68.173   4.827-150.166  1.00  6.33           O
ATOM   4578  N   LEU S  32     -67.133   2.835-150.024  1.00  6.09           N
ATOM   4579  H   LEU S  32     -66.427   2.241-150.433  1.00  6.09           H
ATOM   4580  CA  LEU S  32     -67.673   2.381-148.752  1.00  6.09           C
ATOM   4581  HA  LEU S  32     -67.970   3.251-148.172  1.00  6.09           H
ATOM   4582  CB  LEU S  32     -68.888   1.458-148.976  1.00  6.09           C
ATOM   4583  HB1 LEU S  32     -68.970   0.776-148.129  1.00  6.09           H
ATOM   4584  HB2 LEU S  32     -68.700   0.857-149.865  1.00  6.09           H
ATOM   4585  CG  LEU S  32     -70.241   2.168-149.149  1.00  6.09           C
ATOM   4586  HG  LEU S  32     -70.183   2.872-149.975  1.00  6.09           H
ATOM   4587  CD1 LEU S  32     -71.305   1.118-149.474  1.00  6.09           C
ATOM   4588 1HD1 LEU S  32     -72.268   1.599-149.634  1.00  6.09           H
ATOM   4589 2HD1 LEU S  32     -71.026   0.583-150.380  1.00  6.09           H
ATOM   4590 3HD1 LEU S  32     -71.385   0.398-148.658  1.00  6.09           H
ATOM   4591  CD2 LEU S  32     -70.693   2.918-147.894  1.00  6.09           C
ATOM   4592 1HD2 LEU S  32     -71.698   3.314-148.047  1.00  6.09           H
ATOM   4593 2HD2 LEU S  32     -70.697   2.243-147.039  1.00  6.09           H
ATOM   4594 3HD2 LEU S  32     -70.028   3.757-147.699  1.00  6.09           H
ATOM   4595  C   LEU S  32     -66.543   1.661-148.011  1.00  6.09           C
ATOM   4596  O   LEU S  32     -65.783   0.937-148.652  1.00  6.09           O
ATOM   4597  N   PRO S  33     -66.379   1.894-146.699  1.00  6.02           N
ATOM   4598  CD  PRO S  33     -67.273   2.624-145.815  1.00  6.02           C
ATOM   4599  HD1 PRO S  33     -68.309   2.315-145.954  1.00  6.02           H
ATOM   4600  HD2 PRO S  33     -67.170   3.695-145.996  1.00  6.02           H
ATOM   4601  CG  PRO S  33     -66.803   2.293-144.399  1.00  6.02           C
ATOM   4602  HG1 PRO S  33     -67.276   1.367-144.064  1.00  6.02           H
ATOM   4603  HG2 PRO S  33     -67.008   3.105-143.703  1.00  6.02           H
ATOM   4604  CB  PRO S  33     -65.304   2.066-144.590  1.00  6.02           C
ATOM   4605  HB1 PRO S  33     -64.889   1.436-143.800  1.00  6.02           H
ATOM   4606  HB2 PRO S  33     -64.791   3.029-144.613  1.00  6.02           H
ATOM   4607  CA  PRO S  33     -65.213   1.410-145.973  1.00  6.02           C
ATOM   4608  HA  PRO S  33     -64.301   1.740-146.466  1.00  6.02           H
ATOM   4609  C   PRO S  33     -65.187  -0.117-145.868  1.00  6.02           C
ATOM   4610  O   PRO S  33     -66.219  -0.779-145.969  1.00  6.02           O
ATOM   4611  N   ASP S  34     -64.011  -0.672-145.584  1.00  6.23           N
ATOM   4612  H   ASP S  34     -63.178  -0.098-145.597  1.00  6.23           H
ATOM   4613  CA  ASP S  34     -63.838  -2.049-145.122  1.00  6.23           C
ATOM   4614  HA  ASP S  34     -64.171  -2.736-145.903  1.00  6.23           H
ATOM   4615  CB  ASP S  34     -62.329  -2.286-144.864  1.00  6.23           C
ATOM   4616  HB1 ASP S  34     -62.177  -3.347-144.661  1.00  6.23           H
ATOM   4617  HB2 ASP S  34     -62.036  -1.742-143.964  1.00  6.23           H
ATOM   4618  CG  ASP S  34     -61.373  -1.847-145.998  1.00  6.23           C
ATOM   4619  OD1 ASP S  34     -61.091  -0.631-146.138  1.00  6.23           O
ATOM   4620  OD2 ASP S  34     -60.820  -2.718-146.708  1.00  6.23           O
ATOM   4621  C   ASP S  34     -64.698  -2.276-143.847  1.00  6.23           C
ATOM   4622  O   ASP S  34     -64.424  -1.703-142.790  1.00  6.23           O
ATOM   4623  N   GLY S  35     -65.807  -3.017-143.973  1.00  6.66           N
ATOM   4624  H   GLY S  35     -65.938  -3.524-144.844  1.00  6.66           H
ATOM   4625  CA  GLY S  35     -66.878  -3.094-142.953  1.00  6.66           C
ATOM   4626  HA1 GLY S  35     -66.716  -2.335-142.188  1.00  6.66           H
ATOM   4627  HA2 GLY S  35     -66.836  -4.074-142.479  1.00  6.66           H
ATOM   4628  C   GLY S  35     -68.295  -2.893-143.513  1.00  6.66           C
ATOM   4629  O   GLY S  35     -69.276  -3.357-142.937  1.00  6.66           O
ATOM   4630  N   LEU S  36     -68.377  -2.218-144.661  1.00  6.54           N
ATOM   4631  H   LEU S  36     -67.507  -1.807-144.990  1.00  6.54           H
ATOM   4632  CA  LEU S  36     -69.541  -2.030-145.538  1.00  6.54           C
ATOM   4633  HA  LEU S  36     -70.342  -2.691-145.209  1.00  6.54           H
ATOM   4634  CB  LEU S  36     -70.020  -0.565-145.448  1.00  6.54           C
ATOM   4635  HB1 LEU S  36     -70.793  -0.406-146.202  1.00  6.54           H
ATOM   4636  HB2 LEU S  36     -69.178   0.081-145.696  1.00  6.54           H
ATOM   4637  CG  LEU S  36     -70.589  -0.149-144.079  1.00  6.54           C
ATOM   4638  HG  LEU S  36     -69.842  -0.312-143.302  1.00  6.54           H
ATOM   4639  CD1 LEU S  36     -70.940   1.342-144.088  1.00  6.54           C
ATOM   4640 1HD1 LEU S  36     -70.049   1.927-144.310  1.00  6.54           H
ATOM   4641 2HD1 LEU S  36     -71.700   1.539-144.843  1.00  6.54           H
ATOM   4642 3HD1 LEU S  36     -71.317   1.637-143.109  1.00  6.54           H
ATOM   4643  CD2 LEU S  36     -71.860  -0.921-143.722  1.00  6.54           C
ATOM   4644 1HD2 LEU S  36     -72.286  -0.533-142.799  1.00  6.54           H
ATOM   4645 2HD2 LEU S  36     -72.592  -0.837-144.525  1.00  6.54           H
ATOM   4646 3HD2 LEU S  36     -71.622  -1.972-143.563  1.00  6.54           H
ATOM   4647  C   LEU S  36     -69.242  -2.435-146.998  1.00  6.54           C
ATOM   4648  O   LEU S  36     -70.140  -2.395-147.836  1.00  6.54           O
ATOM   4649  N   LEU S  37     -68.008  -2.871-147.267  1.00  6.23           N
ATOM   4650  H   LEU S  37     -67.300  -2.714-146.567  1.00  6.23           H
ATOM   4651  CA  LEU S  37     -67.616  -3.780-148.349  1.00  6.23           C
ATOM   4652  HA  LEU S  37     -68.491  -4.233-148.814  1.00  6.23           H
ATOM   4653  CB  LEU S  37     -66.780  -3.006-149.391  1.00  6.23           C
ATOM   4654  HB1 LEU S  37     -66.413  -3.707-150.137  1.00  6.23           H
ATOM   4655  HB2 LEU S  37     -65.906  -2.599-148.881  1.00  6.23           H
ATOM   4656  CG  LEU S  37     -67.484  -1.849-150.116  1.00  6.23           C
ATOM   4657  HG  LEU S  37     -67.795  -1.115-149.378  1.00  6.23           H
ATOM   4658  CD1 LEU S  37     -66.496  -1.191-151.081  1.00  6.23           C
ATOM   4659 1HD1 LEU S  37     -66.955  -0.321-151.549  1.00  6.23           H
ATOM   4660 2HD1 LEU S  37     -65.620  -0.882-150.516  1.00  6.23           H
ATOM   4661 3HD1 LEU S  37     -66.190  -1.907-151.845  1.00  6.23           H
ATOM   4662  CD2 LEU S  37     -68.691  -2.254-150.961  1.00  6.23           C
ATOM   4663 1HD2 LEU S  37     -69.163  -1.371-151.386  1.00  6.23           H
ATOM   4664 2HD2 LEU S  37     -68.361  -2.916-151.757  1.00  6.23           H
ATOM   4665 3HD2 LEU S  37     -69.418  -2.776-150.339  1.00  6.23           H
ATOM   4666  C   LEU S  37     -66.732  -4.882-147.723  1.00  6.23           C
ATOM   4667  O   LEU S  37     -65.968  -4.600-146.793  1.00  6.23           O
ATOM   4668  N   ASP S  38     -66.809  -6.101-148.253  1.00  6.23           N
ATOM   4669  H   ASP S  38     -67.525  -6.245-148.967  1.00  6.23           H
ATOM   4670  CA  ASP S  38     -65.813  -7.167-148.119  1.00  6.23           C
ATOM   4671  HA  ASP S  38     -65.572  -7.293-147.063  1.00  6.23           H
ATOM   4672  CB  ASP S  38     -66.403  -8.492-148.626  1.00  6.23           C
ATOM   4673  HB1 ASP S  38     -66.746  -8.365-149.654  1.00  6.23           H
ATOM   4674  HB2 ASP S  38     -67.266  -8.757-148.011  1.00  6.23           H
ATOM   4675  CG  ASP S  38     -65.379  -9.630-148.584  1.00  6.23           C
ATOM   4676  OD1 ASP S  38     -65.347 -10.377-147.582  1.00  6.23           O
ATOM   4677  OD2 ASP S  38     -64.646  -9.765-149.593  1.00  6.23           O
ATOM   4678  C   ASP S  38     -64.501  -6.827-148.844  1.00  6.23           C
ATOM   4679  O   ASP S  38     -63.416  -7.000-148.287  1.00  6.23           O
ATOM   4680  N   ARG S  39     -64.655  -6.330-150.081  1.00  6.10           N
ATOM   4681  H   ARG S  39     -65.636  -6.162-150.317  1.00  6.10           H
ATOM   4682  CA  ARG S  39     -63.710  -6.127-151.200  1.00  6.10           C
ATOM   4683  HA  ARG S  39     -63.867  -5.123-151.590  1.00  6.10           H
ATOM   4684  CB  ARG S  39     -62.224  -6.289-150.854  1.00  6.10           C
ATOM   4685  HB1 ARG S  39     -61.649  -6.318-151.782  1.00  6.10           H
ATOM   4686  HB2 ARG S  39     -62.061  -7.240-150.345  1.00  6.10           H
ATOM   4687  CG  ARG S  39     -61.684  -5.121-150.018  1.00  6.10           C
ATOM   4688  HG1 ARG S  39     -62.316  -4.943-149.149  1.00  6.10           H
ATOM   4689  HG2 ARG S  39     -61.669  -4.215-150.626  1.00  6.10           H
ATOM   4690  CD  ARG S  39     -60.268  -5.459-149.556  1.00  6.10           C
ATOM   4691  HD1 ARG S  39     -59.622  -5.556-150.429  1.00  6.10           H
ATOM   4692  HD2 ARG S  39     -60.292  -6.410-149.019  1.00  6.10           H
ATOM   4693  NE  ARG S  39     -59.756  -4.426-148.651  1.00  6.10           N
ATOM   4694  HE  ARG S  39     -60.428  -3.923-148.067  1.00  6.10           H
ATOM   4695  CZ  ARG S  39     -58.503  -4.166-148.361  1.00  6.10           C
ATOM   4696  NH1 ARG S  39     -57.483  -4.693-148.971  1.00  6.10           N
ATOM   4697 1HH1 ARG S  39     -57.604  -5.184-149.838  1.00  6.10           H
ATOM   4698 2HH1 ARG S  39     -56.562  -4.430-148.621  1.00  6.10           H
[truncated: 12,413,742 more chars]
