# Supplementary material for: How paired PSII–LHCII supercomplexes mediate the stacking of plant thylakoid membranes unveiled by structural mass-spectrometry
Source: Nat Commun. 2020 Mar 13;11:1361. doi: 10.1038/s41467-020-15184-1 (PMC7069969; doi:10.1038/s41467-020-15184-1)
Supplement: Supplementary file 6 — Supplementary Data 4 [file 41467_2020_15184_MOESM6_ESM.zip › model31.pdb]

HELIX    1   1 PRO S   15  TRP S   23  1                                   9
HELIX    2   2 PRO S   65  TYR S   98  1                                  34
HELIX    3   3 ALA S  113  GLY S  118  1                                   6
HELIX    4   4 LEU S  132  THR S  152  1                                  21
HELIX    5   5 PRO S  176  THR S  207  1                                  32
HELIX    6   6 PRO S  211  SER S  220  1                                  10
HELIX    7   7 LEU S  227  ASN S  234  1                                   8
HELIX    8   8 PRO s   15  TRP s   23  1                                   9
HELIX    9   9 PRO s   65  TYR s   98  1                                  34
HELIX   10  10 ALA s  113  GLY s  118  1                                   6
HELIX   11  11 LEU s  132  THR s  152  1                                  21
HELIX   12  12 PRO s  176  THR s  207  1                                  32
HELIX   13  13 PRO s  211  SER s  220  1                                  10
HELIX   14  14 LEU s  227  ASN s  234  1                                   8
HELIX   15  15 GLY 3   35  PHE 3   37  1                                   3
HELIX   16  16 PRO 3   64  LYS 3   96  1                                  33
HELIX   17  17 TRP 3  107  LYS 3  109  1                                   3
HELIX   18  18 GLY 3  111  PHE 3  115  1                                   5
HELIX   19  19 TYR 3  122  GLY 3  124  1                                   3
HELIX   20  20 ILE 3  134  ASN 3  154  1                                  21
HELIX   21  21 PRO 3  181  THR 3  212  1                                  32
HELIX   22  22 PRO 3  216  ASP 3  225  1                                  10
HELIX   23  23 ALA 3  232  TYR 3  235  1                                   4
HELIX   24  24 PRO 4   32  TRP 4   62  1                                  31
HELIX   25  25 GLU 4   69  GLY 4   71  1                                   3
HELIX   26  26 PHE 4   82  PHE 4  105  1                                  24
HELIX   27  27 ASP 4  159  GLN 4  188  1                                  30
HELIX   28  28 GLN C   28  THR C   31  1                                   4
HELIX   29  29 GLY C   38  LEU C   42  1                                   5
HELIX   30  30 SER C   46  ALA C   73  1                                  28
HELIX   31  31 MET C   81  GLU C   83  1                                   3
HELIX   32  32 LEU C   89  THR C   94  1                                   6
HELIX   33  33 PRO C  101  GLY C  103  1                                   3
HELIX   34  34 PHE C  109  LEU C  135  1                                  27
HELIX   35  35 ARG C  154  PHE C  180  1                                  27
HELIX   36  36 PRO C  206  LEU C  214  1                                   9
HELIX   37  37 TRP C  223  SER C  226  1                                   4
HELIX   38  38 LEU C  230  LEU C  253  1                                  24
HELIX   39  39 ALA C  258  ARG C  261  1                                   4
HELIX   40  40 GLY C  268  PHE C  292  1                                  25
HELIX   41  41 GLY C  306  ARG C  323  1                                  18
HELIX   42  42 GLU C  354  PHE C  358  1                                   5
HELIX   43  43 GLU C  367  LEU C  369  1                                   3
HELIX   44  44 LEU C  377  LYS C  382  1                                   6
HELIX   45  45 PRO C  386  THR C  397  1                                  12
HELIX   46  46 PRO C  422  ALA C  453  1                                  32
HELIX   47  47 VAL C  466  SER C  468  1                                   3
HELIX   48  48 LEU D   15  LEU D   23  1                                   9
HELIX   49  49 SER D   34  PHE D   55  1                                  22
HELIX   50  50 TYR D   68  GLU D   70  1                                   3
HELIX   51  51 LEU D  102  GLN D  107  1                                   6
HELIX   52  52 GLY D  110  SER D  136  1                                  27
HELIX   53  53 TYR D  142  GLY D  164  1                                  23
HELIX   54  54 TRP D  168  PHE D  170  1                                   3
HELIX   55  55 VAL D  176  GLY D  188  1                                  13
HELIX   56  56 PRO D  196  ASN D  221  1                                  26
HELIX   57  57 PHE D  233  ALA D  235  1                                   3
HELIX   58  58 MET D  247  ILE D  257  1                                  11
HELIX   59  59 LYS D  265  ALA D  291  1                                  27
HELIX   60  60 VAL D  300  GLU D  308  1                                   9
HELIX   61  61 PHE D  315  TRP D  329  1                                  15
HELIX   62  62 ALA D  331  ASP D  334  1                                   4
HELIX   63  63 PHE E   10  ILE E   14  1                                   5
HELIX   64  64 ILE E   17  SER E   39  1                                  23
HELIX   65  65 LEU E   42  VAL E   46  1                                   5
HELIX   66  66 SER E   72  ARG E   81  1                                  10
HELIX   67  67 VAL F   12  PHE F   36  1                                  25
HELIX   68  68 LEU I    2  PHE I   23  1                                  22
HELIX   69  69 LEU J   10  TYR J   30  1                                  21
HELIX   70  70 ALA K   31  ALA K   57  1                                  27
HELIX   71  71 ARG L   15  PHE L   37  1                                  23
HELIX   72  72 LEU M    6  GLN M   32  1                                  27
HELIX   73  73 THR P   72  TYR P   74  1                                   3
HELIX   74  74 PRO P   77  LYS P   83  1                                   7
HELIX   75  75 ASP P   85  LEU P   88  1                                   4
HELIX   76  76 ASP P  139  GLY P  141  1                                   3
HELIX   77  77 ASP P  165  ALA P  180  1                                  16
HELIX   78  78 ASN Q   22  GLU Q   25  1                                   4
HELIX   79  79 PRO Q   44  VAL Q   59  1                                  16
HELIX   80  80 LYS Q   62  ASP Q   66  1                                   5
HELIX   81  81 TRP Q   70  ASP Q   76  1                                   7
HELIX   82  82 ALA Q   81  SER Q   93  1                                  13
HELIX   83  83 LYS Q  100  ILE Q  123  1                                  24
HELIX   84  84 PRO Q  126  SER Q  145  1                                  20
HELIX   85  85 GLU T    2  PHE T   22  1                                  21
HELIX   86  86 PRO W   14  GLY W   16  1                                   3
HELIX   87  87 ASN W   20  GLY W   43  1                                  24
HELIX   88  88 THR Z    2  PHE Z   27  1                                  26
HELIX   89  89 LYS Z   37  LEU Z   60  1                                  24
HELIX   90  90 GLN c   28  THR c   31  1                                   4
HELIX   91  91 GLY c   38  LEU c   42  1                                   5
HELIX   92  92 SER c   46  ALA c   73  1                                  28
HELIX   93  93 MET c   81  GLU c   83  1                                   3
HELIX   94  94 LEU c   89  THR c   94  1                                   6
HELIX   95  95 PRO c  101  GLY c  103  1                                   3
HELIX   96  96 PHE c  109  LEU c  135  1                                  27
HELIX   97  97 ARG c  154  PHE c  180  1                                  27
HELIX   98  98 PRO c  206  LEU c  214  1                                   9
HELIX   99  99 TRP c  223  SER c  226  1                                   4
HELIX  100 100 LEU c  230  LEU c  253  1                                  24
HELIX  101 101 ALA c  258  ARG c  261  1                                   4
HELIX  102 102 GLY c  268  PHE c  292  1                                  25
HELIX  103 103 GLY c  306  ARG c  323  1                                  18
HELIX  104 104 GLU c  354  PHE c  358  1                                   5
HELIX  105 105 GLU c  367  LEU c  369  1                                   3
HELIX  106 106 LEU c  377  LYS c  382  1                                   6
HELIX  107 107 PRO c  386  THR c  397  1                                  12
HELIX  108 108 PRO c  422  ALA c  453  1                                  32
HELIX  109 109 VAL c  466  SER c  468  1                                   3
HELIX  110 110 LEU d   15  LEU d   23  1                                   9
HELIX  111 111 SER d   34  PHE d   55  1                                  22
HELIX  112 112 TYR d   68  GLU d   70  1                                   3
HELIX  113 113 LEU d  102  GLN d  107  1                                   6
HELIX  114 114 GLY d  110  SER d  136  1                                  27
HELIX  115 115 TYR d  142  GLY d  164  1                                  23
HELIX  116 116 TRP d  168  PHE d  170  1                                   3
HELIX  117 117 VAL d  176  GLY d  188  1                                  13
HELIX  118 118 PRO d  196  ASN d  221  1                                  26
HELIX  119 119 PHE d  233  ALA d  235  1                                   3
HELIX  120 120 MET d  247  ILE d  257  1                                  11
HELIX  121 121 LYS d  265  ALA d  291  1                                  27
HELIX  122 122 VAL d  300  GLU d  308  1                                   9
HELIX  123 123 PHE d  315  TRP d  329  1                                  15
HELIX  124 124 ALA d  331  ASP d  334  1                                   4
HELIX  125 125 PHE e   10  ILE e   14  1                                   5
HELIX  126 126 ILE e   17  SER e   39  1                                  23
HELIX  127 127 LEU e   42  VAL e   46  1                                   5
HELIX  128 128 SER e   72  ARG e   81  1                                  10
HELIX  129 129 VAL f   12  PHE f   36  1                                  25
HELIX  130 130 LEU i    2  PHE i   23  1                                  22
HELIX  131 131 LEU j   10  TYR j   30  1                                  21
HELIX  132 132 ALA k   31  ALA k   57  1                                  27
HELIX  133 133 ARG l   15  PHE l   37  1                                  23
HELIX  134 134 LEU m    6  GLN m   32  1                                  27
HELIX  135 135 THR p   72  TYR p   74  1                                   3
HELIX  136 136 PRO p   77  LYS p   83  1                                   7
HELIX  137 137 ASP p   85  LEU p   88  1                                   4
HELIX  138 138 ASP p  139  GLY p  141  1                                   3
HELIX  139 139 ASP p  165  ALA p  180  1                                  16
HELIX  140 140 ASN q   22  GLU q   25  1                                   4
HELIX  141 141 PRO q   44  VAL q   59  1                                  16
HELIX  142 142 LYS q   62  ASP q   66  1                                   5
HELIX  143 143 TRP q   70  ASP q   76  1                                   7
HELIX  144 144 ALA q   81  SER q   93  1                                  13
HELIX  145 145 LYS q  100  ILE q  123  1                                  24
HELIX  146 146 PRO q  126  SER q  145  1                                  20
HELIX  147 147 GLU t    2  PHE t   22  1                                  21
HELIX  148 148 PRO w   14  GLY w   16  1                                   3
HELIX  149 149 ASN w   20  GLY w   43  1                                  24
HELIX  150 150 THR z    2  PHE z   27  1                                  26
HELIX  151 151 LYS z   37  LEU z   60  1                                  24
HELIX  152 152 SER X   18  VAL X   41  1                                  24
HELIX  153 153 PRO X   49  VAL X   75  1                                  27
HELIX  154 154 PRO x   49  VAL x   75  1                                  27
HELIX  155 155 GLY g   26  SER g   29  1                                   4
HELIX  156 156 LEU g   51  ALA g   53  1                                   3
HELIX  157 157 PRO g   55  ASN g   88  1                                  34
HELIX  158 158 ALA g  100  PHE g  105  1                                   6
HELIX  159 159 TYR g  112  GLY g  114  1                                   3
HELIX  160 160 ILE g  124  ALA g  144  1                                  21
HELIX  161 161 GLY g  159  PHE g  161  1                                   3
HELIX  162 162 LEU g  166  ASP g  168  1                                   3
HELIX  163 163 PRO g  170  THR g  201  1                                  32
HELIX  164 164 PRO g  205  ALA g  214  1                                  10
HELIX  165 165 ALA g  221  TYR g  224  1                                   4
HELIX  166 166 GLY N   26  SER N   29  1                                   4
HELIX  167 167 LEU N   51  ALA N   53  1                                   3
HELIX  168 168 PRO N   55  ASN N   88  1                                  34
HELIX  169 169 ALA N  100  PHE N  105  1                                   6
HELIX  170 170 TYR N  112  GLY N  114  1                                   3
HELIX  171 171 ILE N  124  ALA N  144  1                                  21
HELIX  172 172 GLY N  159  PHE N  161  1                                   3
HELIX  173 173 LEU N  166  ASP N  168  1                                   3
HELIX  174 174 PRO N  170  THR N  201  1                                  32
HELIX  175 175 PRO N  205  ALA N  214  1                                  10
HELIX  176 176 ALA N  221  TYR N  224  1                                   4
HELIX  177 177 GLY Y   26  SER Y   29  1                                   4
HELIX  178 178 LEU Y   51  ALA Y   53  1                                   3
HELIX  179 179 PRO Y   55  ASN Y   88  1                                  34
HELIX  180 180 ALA Y  100  PHE Y  105  1                                   6
HELIX  181 181 TYR Y  112  GLY Y  114  1                                   3
HELIX  182 182 ILE Y  124  ALA Y  144  1                                  21
HELIX  183 183 GLY Y  159  PHE Y  161  1                                   3
HELIX  184 184 LEU Y  166  ASP Y  168  1                                   3
HELIX  185 185 PRO Y  170  THR Y  201  1                                  32
HELIX  186 186 PRO Y  205  ALA Y  214  1                                  10
HELIX  187 187 ALA Y  221  TYR Y  224  1                                   4
HELIX  188 188 VAL B    8  ASN B   14  1                                   7
HELIX  189 189 PRO B   16  VAL B   44  1                                  29
HELIX  190 190 MET B   55  GLN B   58  1                                   4
HELIX  191 191 ILE B   63  ARG B   68  1                                   6
HELIX  192 192 TYR B   93  VAL B  116  1                                  24
HELIX  193 193 LEU B  135  VAL B  158  1                                  24
HELIX  194 194 VAL B  187  PHE B  190  1                                   4
HELIX  195 195 PRO B  195  SER B  218  1                                  24
HELIX  196 196 GLN B  223  LEU B  229  1                                   7
HELIX  197 197 GLU B  235  TYR B  258  1                                  24
HELIX  198 198 ARG B  272  GLN B  277  1                                   6
HELIX  199 199 TYR B  279  VAL B  293  1                                  15
HELIX  200 200 LEU B  298  LYS B  304  1                                   7
HELIX  201 201 GLU B  307  TYR B  312  1                                   6
HELIX  202 202 PRO B  319  LYS B  321  1                                   3
HELIX  203 203 MET B  330  ASP B  334  1                                   5
HELIX  204 204 VAL B  392  VAL B  395  1                                   4
HELIX  205 205 PRO B  414  GLN B  425  1                                  12
HELIX  206 206 PRO B  447  LEU B  474  1                                  28
HELIX  207 207 ARG B  476  VAL B  478  1                                   3
HELIX  208 208 ALA B  488  VAL B  490  1                                   3
HELIX  209 209 VAL b    8  ASN b   14  1                                   7
HELIX  210 210 PRO b   16  VAL b   44  1                                  29
HELIX  211 211 MET b   55  GLN b   58  1                                   4
HELIX  212 212 ILE b   63  ARG b   68  1                                   6
HELIX  213 213 TYR b   93  VAL b  116  1                                  24
HELIX  214 214 LEU b  135  VAL b  158  1                                  24
HELIX  215 215 VAL b  187  PHE b  190  1                                   4
HELIX  216 216 PRO b  195  SER b  218  1                                  24
HELIX  217 217 GLN b  223  LEU b  229  1                                   7
HELIX  218 218 GLU b  235  TYR b  258  1                                  24
HELIX  219 219 ARG b  272  GLN b  277  1                                   6
HELIX  220 220 TYR b  279  VAL b  293  1                                  15
HELIX  221 221 LEU b  298  LYS b  304  1                                   7
HELIX  222 222 GLU b  307  TYR b  312  1                                   6
HELIX  223 223 PRO b  319  LYS b  321  1                                   3
HELIX  224 224 MET b  330  ASP b  334  1                                   5
HELIX  225 225 VAL b  392  VAL b  395  1                                   4
HELIX  226 226 PRO b  414  GLN b  425  1                                  12
HELIX  227 227 PRO b  447  LEU b  474  1                                  28
HELIX  228 228 ARG b  476  VAL b  478  1                                   3
HELIX  229 229 ALA b  488  VAL b  490  1                                   3
HELIX  230 230 LEU a   13  THR a   22  1                                  10
HELIX  231 231 GLY a   31  ALA a   54  1                                  24
HELIX  232 232 VAL a  102  TYR a  107  1                                   6
HELIX  233 233 GLY a  110  LEU a  137  1                                  28
HELIX  234 234 ILE a  143  GLN a  165  1                                  23
HELIX  235 235 PHE a  168  ASP a  170  1                                   3
HELIX  236 236 ILE a  176  HIS a  190  1                                  15
HELIX  237 237 PRO a  196  SER a  221  1                                  26
HELIX  238 238 ALA a  233  GLY a  236  1                                   4
HELIX  239 239 ILE a  248  LEU a  258  1                                  11
HELIX  240 240 SER a  268  ALA a  294  1                                  27
HELIX  241 241 TRP a  317  MET a  331  1                                  15
HELIX  242 242 LEU A   13  THR A   22  1                                  10
HELIX  243 243 GLY A   31  ALA A   54  1                                  24
HELIX  244 244 VAL A  102  TYR A  107  1                                   6
HELIX  245 245 GLY A  110  LEU A  137  1                                  28
HELIX  246 246 ILE A  143  GLN A  165  1                                  23
HELIX  247 247 PHE A  168  ASP A  170  1                                   3
HELIX  248 248 ILE A  176  HIS A  190  1                                  15
HELIX  249 249 PRO A  196  SER A  221  1                                  26
HELIX  250 250 ALA A  233  GLY A  236  1                                   4
HELIX  251 251 ILE A  248  LEU A  258  1                                  11
HELIX  252 252 SER A  268  ALA A  294  1                                  27
HELIX  253 253 TRP A  317  MET A  331  1                                  15
HELIX  254 254 VAL h   19  SER h   28  1                                  10
HELIX  255 255 THR h   40  ASN h   62  1                                  23
HELIX  256 256 VAL H   19  SER H   28  1                                  10
HELIX  257 257 THR H   40  ASN H   62  1                                  23
HELIX  258 258 GLY u   22  PHE u   24  1                                   3
HELIX  259 259 PRO u   51  ASN u   84  1                                  34
HELIX  260 260 ALA u   96  PHE u  101  1                                   6
HELIX  261 261 TYR u  108  GLY u  110  1                                   3
HELIX  262 262 ILE u  120  GLY u  140  1                                  21
HELIX  263 263 GLY u  155  PHE u  157  1                                   3
HELIX  264 264 LEU u  162  ASP u  164  1                                   3
HELIX  265 265 PRO u  166  THR u  197  1                                  32
HELIX  266 266 PRO u  201  ALA u  210  1                                  10
HELIX  267 267 ALA u  217  ASN u  223  1                                   7
HELIX  268 268 GLY V   26  SER V   29  1                                   4
HELIX  269 269 LEU V   51  ALA V   53  1                                   3
HELIX  270 270 PRO V   55  ASN V   88  1                                  34
HELIX  271 271 ALA V  100  PHE V  105  1                                   6
HELIX  272 272 TYR V  112  GLY V  114  1                                   3
HELIX  273 273 ILE V  124  ALA V  144  1                                  21
HELIX  274 274 GLY V  159  PHE V  161  1                                   3
HELIX  275 275 LEU V  166  ASP V  168  1                                   3
HELIX  276 276 PRO V  170  THR V  201  1                                  32
HELIX  277 277 PRO V  205  ALA V  214  1                                  10
HELIX  278 278 ALA V  221  TYR V  224  1                                   4
HELIX  279 279 GLY v   26  SER v   29  1                                   4
HELIX  280 280 LEU v   51  ALA v   53  1                                   3
HELIX  281 281 PRO v   55  ASN v   88  1                                  34
HELIX  282 282 ALA v  100  PHE v  105  1                                   6
HELIX  283 283 TYR v  112  GLY v  114  1                                   3
HELIX  284 284 ILE v  124  ALA v  144  1                                  21
HELIX  285 285 GLY v  159  PHE v  161  1                                   3
HELIX  286 286 LEU v  166  ASP v  168  1                                   3
HELIX  287 287 PRO v  170  THR v  201  1                                  32
HELIX  288 288 PRO v  205  ALA v  214  1                                  10
HELIX  289 289 ALA v  221  TYR v  224  1                                   4
HELIX  290 290 GLY G   26  SER G   29  1                                   4
HELIX  291 291 LEU G   51  ALA G   53  1                                   3
HELIX  292 292 PRO G   55  ASN G   88  1                                  34
HELIX  293 293 ALA G  100  PHE G  105  1                                   6
HELIX  294 294 TYR G  112  GLY G  114  1                                   3
HELIX  295 295 ILE G  124  ALA G  144  1                                  21
HELIX  296 296 GLY G  159  PHE G  161  1                                   3
HELIX  297 297 LEU G  166  ASP G  168  1                                   3
HELIX  298 298 PRO G  170  THR G  201  1                                  32
HELIX  299 299 PRO G  205  ALA G  214  1                                  10
HELIX  300 300 ALA G  221  TYR G  224  1                                   4
HELIX  301 301 GLY U   22  PHE U   24  1                                   3
HELIX  302 302 PRO U   51  ASN U   84  1                                  34
HELIX  303 303 ALA U   96  PHE U  101  1                                   6
HELIX  304 304 TYR U  108  GLY U  110  1                                   3
HELIX  305 305 ILE U  120  GLY U  140  1                                  21
HELIX  306 306 GLY U  155  PHE U  157  1                                   3
HELIX  307 307 LEU U  162  ASP U  164  1                                   3
HELIX  308 308 PRO U  166  THR U  197  1                                  32
HELIX  309 309 PRO U  201  ALA U  210  1                                  10
HELIX  310 310 ALA U  217  ASN U  223  1                                   7
HELIX  311 311 LEU r  103  LEU r  130  1                                  28
HELIX  312 312 TRP r  135  VAL r  144  1                                  10
HELIX  313 313 ILE r  158  ALA r  178  1                                  21
HELIX  314 314 SER r  182  LEU r  186  1                                   5
HELIX  315 315 GLY r  190  PHE r  193  1                                   4
HELIX  316 316 LEU r  198  ALA r  200  1                                   3
HELIX  317 317 PRO r  202  THR r  233  1                                  32
HELIX  318 318 PRO r  237  SER r  246  1                                  10
HELIX  319 319 ILE r  253  PHE r  257  1                                   5
HELIX  320 320 LEU R  103  LEU R  130  1                                  28
HELIX  321 321 TRP R  135  VAL R  144  1                                  10
HELIX  322 322 ILE R  158  ALA R  178  1                                  21
HELIX  323 323 SER R  182  LEU R  186  1                                   5
HELIX  324 324 GLY R  190  PHE R  193  1                                   4
HELIX  325 325 LEU R  198  ALA R  200  1                                   3
HELIX  326 326 PRO R  202  THR R  233  1                                  32
HELIX  327 327 PRO R  237  SER R  246  1                                  10
HELIX  328 328 ILE R  253  PHE R  257  1                                   5
HELIX  329 329 THR O    8  LYS O   21  1                                  14
HELIX  330 330 GLY O   24  GLN O   28  1                                   5
HELIX  331 331 PRO O  175  ARG O  179  1                                   5
HELIX  332 332 GLU O  182  ASN O  190  1                                   9
HELIX  333 333 THR o    8  LYS o   21  1                                  14
HELIX  334 334 GLY o   24  GLN o   28  1                                   5
HELIX  335 335 PRO o  175  ARG o  179  1                                   5
HELIX  336 336 GLU o  182  ASN o  190  1                                   9
SHEET    1   1 1 ILE C 185  ASP C 187  0
SHEET    2   2 1 ASP C 195  ARG C 197  0
SHEET    3   3 1 LEU C 341  ARG C 343  0
SHEET    4   4 1 VAL C 349  PHE C 351  0
SHEET    5   5 1 TYR P  18  GLY P  23  0
SHEET    6   6 1 PHE P  26  PRO P  31  0
SHEET    7   7 1 GLN P  45  GLU P  50  0
SHEET    8   8 1 ASN P  58  THR P  65  0
SHEET    9   9 1 ALA P 109  SER P 117  0
SHEET   10  10 1 TYR P 126  THR P 135  0
SHEET   11  11 1 LYS P 143  LYS P 152  0
SHEET   12  12 1 LYS P 155  GLY P 164  0
SHEET   13  13 1 ILE c 185  ASP c 187  0
SHEET   14  14 1 ASP c 195  ARG c 197  0
SHEET   15  15 1 LEU c 341  ARG c 343  0
SHEET   16  16 1 VAL c 349  PHE c 351  0
SHEET   17  17 1 TYR p  18  GLY p  23  0
SHEET   18  18 1 PHE p  26  PRO p  31  0
SHEET   19  19 1 GLN p  45  GLU p  50  0
SHEET   20  20 1 ASN p  58  THR p  65  0
SHEET   21  21 1 ALA p 109  SER p 117  0
SHEET   22  22 1 TYR p 127  THR p 135  0
SHEET   23  23 1 LYS p 143  LYS p 152  0
SHEET   24  24 1 LYS p 155  GLY p 164  0
SHEET   25  25 1 ILE B 166  VAL B 168  0
SHEET   26  26 1 ARG B 177  GLN B 179  0
SHEET   27  27 1 ILE B 336  TRP B 340  0
SHEET   28  28 1 HIS B 343  ARG B 347  0
SHEET   29  29 1 VAL B 369  VAL B 371  0
SHEET   30  30 1 VAL B 377  ASP B 380  0
SHEET   31  31 1 ILE B 398  TYR B 402  0
SHEET   32  32 1 VAL B 409  TYR B 411  0
SHEET   33  33 1 PHE B 430  ASP B 433  0
SHEET   34  34 1 ILE b 166  VAL b 168  0
SHEET   35  35 1 ARG b 177  GLN b 179  0
SHEET   36  36 1 ILE b 336  TRP b 340  0
SHEET   37  37 1 HIS b 343  ARG b 347  0
SHEET   38  38 1 VAL b 369  VAL b 371  0
SHEET   39  39 1 VAL b 377  ASP b 380  0
SHEET   40  40 1 ILE b 398  TYR b 402  0
SHEET   41  41 1 VAL b 409  TYR b 411  0
SHEET   42  42 1 PHE b 430  ASP b 433  0
SHEET   43  43 1 TYR r  59  PHE r  62  0
SHEET   44  44 1 VAL r  79  ARG r  83  0
SHEET   45  45 1 SER r 147  TYR r 149  0
SHEET   46  46 1 GLN r 152  LEU r 154  0
SHEET   47  47 1 TYR R  59  PHE R  62  0
SHEET   48  48 1 VAL R  79  ARG R  83  0
SHEET   49  49 1 SER R 147  TYR R 149  0
SHEET   50  50 1 GLN R 152  LEU R 154  0
SHEET   51  51 1 GLY O  44  LYS O  61  0
SHEET   52  52 1 PHE O  73  ASN O  75  0
SHEET   53  53 1 LYS O  77  LEU O  78  0
SHEET   54  54 1 LEU O  86  VAL O  95  0
SHEET   55  55 1 VAL O 101  GLU O 104  0
SHEET   56  56 1 TYR O 111  GLN O 117  0
SHEET   57  57 1 ARG O 123  THR O 129  0
SHEET   58  58 1 LYS O 131  LYS O 138  0
SHEET   59  59 1 SER O 141  VAL O 148  0
SHEET   60  60 1 SER O 196  LYS O 208  0
SHEET   61  61 1 GLU O 213  PRO O 223  0
SHEET   62  62 1 ASP O 235  GLU O 247  0
SHEET   63  63 1 GLY o  44  LYS o  61  0
SHEET   64  64 1 PHE o  73  ASN o  75  0
SHEET   65  65 1 LYS o  77  LEU o  78  0
SHEET   66  66 1 LEU o  86  VAL o  95  0
SHEET   67  67 1 VAL o 101  GLU o 104  0
SHEET   68  68 1 TYR o 111  GLN o 117  0
SHEET   69  69 1 ARG o 123  THR o 129  0
SHEET   70  70 1 LYS o 131  LYS o 138  0
SHEET   71  71 1 SER o 141  VAL o 148  0
SHEET   72  72 1 SER o 196  LYS o 208  0
SHEET   73  73 1 GLU o 213  PRO o 223  0
SHEET   74  74 1 ASP o 235  GLU o 247  0
MODEL        1
ATOM      1  N   SER S   1     -24.077   8.691-161.431  1.00 21.18           N
ATOM      2  CA  SER S   1     -25.478   8.664-161.860  1.00 21.18           C
ATOM      3  HA  SER S   1     -26.020   9.445-161.343  1.00 21.18           H
ATOM      4  CB  SER S   1     -25.553   8.976-163.365  1.00 21.18           C
ATOM      5  HB1 SER S   1     -24.861   8.337-163.910  1.00 21.18           H
ATOM      6  HB2 SER S   1     -25.271  10.012-163.525  1.00 21.18           H
ATOM      7  OG  SER S   1     -26.866   8.757-163.836  1.00 21.18           O
ATOM      8  HG  SER S   1     -26.935   9.096-164.736  1.00 21.18           H
ATOM      9  C   SER S   1     -26.076   7.313-161.522  1.00 21.18           C
ATOM     10  O   SER S   1     -26.913   7.208-160.602  1.00 21.18           O
ATOM     11  N   LYS S   2     -25.517   6.241-162.081  1.00 19.92           N
ATOM     12  H   LYS S   2     -24.818   6.432-162.785  1.00 19.92           H
ATOM     13  CA  LYS S   2     -25.819   4.837-161.757  1.00 19.92           C
ATOM     14  HA  LYS S   2     -26.880   4.701-161.959  1.00 19.92           H
ATOM     15  CB  LYS S   2     -25.023   3.928-162.727  1.00 19.92           C
ATOM     16  HB1 LYS S   2     -23.963   4.145-162.592  1.00 19.92           H
ATOM     17  HB2 LYS S   2     -25.278   4.222-163.745  1.00 19.92           H
ATOM     18  CG  LYS S   2     -25.229   2.408-162.594  1.00 19.92           C
ATOM     19  HG1 LYS S   2     -24.849   2.091-161.624  1.00 19.92           H
ATOM     20  HG2 LYS S   2     -24.597   1.915-163.331  1.00 19.92           H
ATOM     21  CD  LYS S   2     -26.674   1.920-162.798  1.00 19.92           C
ATOM     22  HD1 LYS S   2     -26.820   1.698-163.853  1.00 19.92           H
ATOM     23  HD2 LYS S   2     -27.401   2.678-162.521  1.00 19.92           H
ATOM     24  CE  LYS S   2     -26.957   0.649-161.977  1.00 19.92           C
ATOM     25  HE1 LYS S   2     -26.103  -0.020-162.077  1.00 19.92           H
ATOM     26  HE2 LYS S   2     -27.826   0.144-162.406  1.00 19.92           H
ATOM     27  NZ  LYS S   2     -27.210   0.970-160.554  1.00 19.92           N
ATOM     28  HZ1 LYS S   2     -26.525   1.632-160.199  1.00 19.92           H
ATOM     29  HZ2 LYS S   2     -28.106   1.414-160.430  1.00 19.92           H
ATOM     30  HZ3 LYS S   2     -27.179   0.146-159.975  1.00 19.92           H
ATOM     31  C   LYS S   2     -25.631   4.477-160.264  1.00 19.92           C
ATOM     32  O   LYS S   2     -26.005   3.378-159.859  1.00 19.92           O
ATOM     33  N   LYS S   3     -25.108   5.400-159.434  1.00 18.53           N
ATOM     34  H   LYS S   3     -24.812   6.263-159.864  1.00 18.53           H
ATOM     35  CA  LYS S   3     -25.019   5.279-157.964  1.00 18.53           C
ATOM     36  HA  LYS S   3     -25.780   4.573-157.637  1.00 18.53           H
ATOM     37  CB  LYS S   3     -23.667   4.620-157.610  1.00 18.53           C
ATOM     38  HB1 LYS S   3     -23.577   3.680-158.160  1.00 18.53           H
ATOM     39  HB2 LYS S   3     -23.674   4.362-156.550  1.00 18.53           H
ATOM     40  CG  LYS S   3     -22.431   5.492-157.896  1.00 18.53           C
ATOM     41  HG1 LYS S   3     -22.524   6.452-157.389  1.00 18.53           H
ATOM     42  HG2 LYS S   3     -22.349   5.670-158.971  1.00 18.53           H
ATOM     43  CD  LYS S   3     -21.151   4.802-157.401  1.00 18.53           C
ATOM     44  HD1 LYS S   3     -21.032   3.853-157.921  1.00 18.53           H
ATOM     45  HD2 LYS S   3     -21.235   4.614-156.332  1.00 18.53           H
ATOM     46  CE  LYS S   3     -19.924   5.689-157.660  1.00 18.53           C
ATOM     47  HE1 LYS S   3     -20.079   6.641-157.148  1.00 18.53           H
ATOM     48  HE2 LYS S   3     -19.863   5.888-158.731  1.00 18.53           H
ATOM     49  NZ  LYS S   3     -18.668   5.053-157.186  1.00 18.53           N
ATOM     50  HZ1 LYS S   3     -18.541   4.158-157.634  1.00 18.53           H
ATOM     51  HZ2 LYS S   3     -17.872   5.644-157.392  1.00 18.53           H
ATOM     52  HZ3 LYS S   3     -18.702   4.904-156.186  1.00 18.53           H
ATOM     53  C   LYS S   3     -25.260   6.555-157.136  1.00 18.53           C
ATOM     54  O   LYS S   3     -24.845   6.599-155.982  1.00 18.53           O
ATOM     55  N   LYS S   4     -25.844   7.599-157.742  1.00 17.85           N
ATOM     56  H   LYS S   4     -26.241   7.400-158.646  1.00 17.85           H
ATOM     57  CA  LYS S   4     -25.821   9.004-157.271  1.00 17.85           C
ATOM     58  HA  LYS S   4     -26.233   9.060-156.270  1.00 17.85           H
ATOM     59  CB  LYS S   4     -24.332   9.452-157.183  1.00 17.85           C
ATOM     60  HB1 LYS S   4     -23.925   9.590-158.187  1.00 17.85           H
ATOM     61  HB2 LYS S   4     -23.727   8.682-156.711  1.00 17.85           H
ATOM     62  CG  LYS S   4     -24.088  10.721-156.338  1.00 17.85           C
ATOM     63  HG1 LYS S   4     -23.319  10.510-155.598  1.00 17.85           H
ATOM     64  HG2 LYS S   4     -24.992  10.970-155.788  1.00 17.85           H
ATOM     65  CD  LYS S   4     -23.617  11.926-157.181  1.00 17.85           C
ATOM     66  HD1 LYS S   4     -24.019  11.861-158.194  1.00 17.85           H
ATOM     67  HD2 LYS S   4     -22.528  11.887-157.255  1.00 17.85           H
ATOM     68  CE  LYS S   4     -24.037  13.269-156.578  1.00 17.85           C
ATOM     69  HE1 LYS S   4     -23.555  14.059-157.155  1.00 17.85           H
ATOM     70  HE2 LYS S   4     -23.682  13.345-155.550  1.00 17.85           H
ATOM     71  NZ  LYS S   4     -25.509  13.449-156.632  1.00 17.85           N
ATOM     72  HZ1 LYS S   4     -25.891  13.049-157.478  1.00 17.85           H
ATOM     73  HZ2 LYS S   4     -25.987  12.931-155.901  1.00 17.85           H
ATOM     74  HZ3 LYS S   4     -25.791  14.410-156.565  1.00 17.85           H
ATOM     75  C   LYS S   4     -26.604   9.990-158.168  1.00 17.85           C
ATOM     76  O   LYS S   4     -26.504  11.198-157.967  1.00 17.85           O
ATOM     77  N   ALA S   5     -27.402   9.532-159.139  1.00 17.53           N
ATOM     78  H   ALA S   5     -27.383   8.548-159.365  1.00 17.53           H
ATOM     79  CA  ALA S   5     -28.272  10.395-159.956  1.00 17.53           C
ATOM     80  HA  ALA S   5     -27.626  11.048-160.539  1.00 17.53           H
ATOM     81  CB  ALA S   5     -29.103   9.563-160.942  1.00 17.53           C
ATOM     82  HB1 ALA S   5     -28.459   9.007-161.607  1.00 17.53           H
ATOM     83  HB2 ALA S   5     -29.765   8.897-160.407  1.00 17.53           H
ATOM     84  HB3 ALA S   5     -29.715  10.231-161.541  1.00 17.53           H
ATOM     85  C   ALA S   5     -29.184  11.300-159.092  1.00 17.53           C
ATOM     86  O   ALA S   5     -29.576  12.383-159.559  1.00 17.53           O
ATOM     87  N   ALA S   6     -29.409  10.944-157.843  1.00 16.15           N
ATOM     88  H   ALA S   6     -29.088  10.029-157.558  1.00 16.15           H
ATOM     89  CA  ALA S   6     -29.531  11.949-156.783  1.00 16.15           C
ATOM     90  HA  ALA S   6     -29.033  12.863-157.127  1.00 16.15           H
ATOM     91  CB  ALA S   6     -30.981  12.270-156.489  1.00 16.15           C
ATOM     92  HB1 ALA S   6     -31.521  11.436-156.057  1.00 16.15           H
ATOM     93  HB2 ALA S   6     -31.055  13.099-155.788  1.00 16.15           H
ATOM     94  HB3 ALA S   6     -31.485  12.561-157.407  1.00 16.15           H
ATOM     95  C   ALA S   6     -28.683  11.558-155.502  1.00 16.15           C
ATOM     96  O   ALA S   6     -27.583  12.041-155.355  1.00 16.15           O
ATOM     97  N   PRO S   7     -29.194  10.644-154.682  1.00 15.29           N
ATOM     98  CD  PRO S   7     -29.988  11.113-153.542  1.00 15.29           C
ATOM     99  HD1 PRO S   7     -31.002  10.761-153.681  1.00 15.29           H
ATOM    100  HD2 PRO S   7     -29.986  12.198-153.520  1.00 15.29           H
ATOM    101  CG  PRO S   7     -29.343  10.537-152.297  1.00 15.29           C
ATOM    102  HG1 PRO S   7     -30.063  10.397-151.498  1.00 15.29           H
ATOM    103  HG2 PRO S   7     -28.536  11.178-151.961  1.00 15.29           H
ATOM    104  CB  PRO S   7     -28.762   9.208-152.780  1.00 15.29           C
ATOM    105  HB1 PRO S   7     -29.504   8.447-152.764  1.00 15.29           H
ATOM    106  HB2 PRO S   7     -27.905   8.897-152.175  1.00 15.29           H
ATOM    107  CA  PRO S   7     -28.362   9.495-154.208  1.00 15.29           C
ATOM    108  HA  PRO S   7     -27.333   9.839-154.217  1.00 15.29           H
ATOM    109  C   PRO S   7     -28.437   8.292-155.175  1.00 15.29           C
ATOM    110  O   PRO S   7     -27.568   7.420-155.166  1.00 15.29           O
ATOM    111  N   VAL S   8     -29.433   8.232-156.052  1.00 15.04           N
ATOM    112  H   VAL S   8     -30.052   9.024-155.991  1.00 15.04           H
ATOM    113  CA  VAL S   8     -29.952   7.034-156.764  1.00 15.04           C
ATOM    114  HA  VAL S   8     -30.933   7.357-157.085  1.00 15.04           H
ATOM    115  CB  VAL S   8     -29.235   6.642-158.052  1.00 15.04           C
ATOM    116  HB  VAL S   8     -28.582   7.440-158.376  1.00 15.04           H
ATOM    117  CG1 VAL S   8     -28.387   5.364-157.951  1.00 15.04           C
ATOM    118 1HG1 VAL S   8     -27.822   5.249-158.866  1.00 15.04           H
ATOM    119 2HG1 VAL S   8     -27.733   5.448-157.093  1.00 15.04           H
ATOM    120 3HG1 VAL S   8     -29.026   4.495-157.832  1.00 15.04           H
ATOM    121  CG2 VAL S   8     -30.240   6.383-159.188  1.00 15.04           C
ATOM    122 1HG2 VAL S   8     -29.718   6.176-160.122  1.00 15.04           H
ATOM    123 2HG2 VAL S   8     -30.874   5.530-158.936  1.00 15.04           H
ATOM    124 3HG2 VAL S   8     -30.874   7.254-159.341  1.00 15.04           H
ATOM    125  C   VAL S   8     -30.287   5.827-155.886  1.00 15.04           C
ATOM    126  O   VAL S   8     -31.401   5.360-155.992  1.00 15.04           O
ATOM    127  N   LYS S   9     -29.429   5.404-154.950  1.00 15.84           N
ATOM    128  H   LYS S   9     -28.504   5.824-154.936  1.00 15.84           H
ATOM    129  CA  LYS S   9     -29.813   4.467-153.886  1.00 15.84           C
ATOM    130  HA  LYS S   9     -30.192   3.548-154.342  1.00 15.84           H
ATOM    131  CB  LYS S   9     -28.576   4.128-153.028  1.00 15.84           C
ATOM    132  HB1 LYS S   9     -28.193   5.038-152.565  1.00 15.84           H
ATOM    133  HB2 LYS S   9     -27.794   3.727-153.674  1.00 15.84           H
ATOM    134  CG  LYS S   9     -28.888   3.094-151.934  1.00 15.84           C
ATOM    135  HG1 LYS S   9     -29.148   2.145-152.399  1.00 15.84           H
ATOM    136  HG2 LYS S   9     -29.739   3.429-151.355  1.00 15.84           H
ATOM    137  CD  LYS S   9     -27.694   2.883-150.988  1.00 15.84           C
ATOM    138  HD1 LYS S   9     -27.321   3.849-150.633  1.00 15.84           H
ATOM    139  HD2 LYS S   9     -26.893   2.392-151.551  1.00 15.84           H
ATOM    140  CE  LYS S   9     -28.063   2.002-149.785  1.00 15.84           C
ATOM    141  HE1 LYS S   9     -27.143   1.608-149.349  1.00 15.84           H
ATOM    142  HE2 LYS S   9     -28.641   1.146-150.142  1.00 15.84           H
ATOM    143  NZ  LYS S   9     -28.827   2.743-148.748  1.00 15.84           N
ATOM    144  HZ1 LYS S   9     -29.186   2.136-148.029  1.00 15.84           H
ATOM    145  HZ2 LYS S   9     -28.261   3.450-148.306  1.00 15.84           H
ATOM    146  HZ3 LYS S   9     -29.617   3.250-149.142  1.00 15.84           H
ATOM    147  C   LYS S   9     -30.956   5.048-153.072  1.00 15.84           C
ATOM    148  O   LYS S   9     -32.063   4.558-153.140  1.00 15.84           O
ATOM    149  N   GLN S  10     -30.729   6.207-152.466  1.00 15.77           N
ATOM    150  H   GLN S  10     -29.778   6.520-152.408  1.00 15.77           H
ATOM    151  CA  GLN S  10     -31.785   7.082-151.955  1.00 15.77           C
ATOM    152  HA  GLN S  10     -32.713   6.512-151.911  1.00 15.77           H
ATOM    153  CB  GLN S  10     -31.465   7.493-150.499  1.00 15.77           C
ATOM    154  HB1 GLN S  10     -31.828   8.502-150.306  1.00 15.77           H
ATOM    155  HB2 GLN S  10     -30.386   7.487-150.335  1.00 15.77           H
ATOM    156  CG  GLN S  10     -32.159   6.558-149.492  1.00 15.77           C
ATOM    157  HG1 GLN S  10     -33.239   6.660-149.594  1.00 15.77           H
ATOM    158  HG2 GLN S  10     -31.897   6.870-148.481  1.00 15.77           H
ATOM    159  CD  GLN S  10     -31.768   5.092-149.662  1.00 15.77           C
ATOM    160  OE1 GLN S  10     -30.649   4.682-149.388  1.00 15.77           O
ATOM    161  NE2 GLN S  10     -32.641   4.247-150.164  1.00 15.77           N
ATOM    162 1HE2 GLN S  10     -33.541   4.555-150.526  1.00 15.77           H
ATOM    163 2HE2 GLN S  10     -32.365   3.315-150.365  1.00 15.77           H
ATOM    164  C   GLN S  10     -32.110   8.222-152.939  1.00 15.77           C
ATOM    165  O   GLN S  10     -32.513   9.302-152.510  1.00 15.77           O
ATOM    166  N   LYS S  11     -32.015   8.011-154.269  1.00 14.82           N
ATOM    167  H   LYS S  11     -31.606   7.135-154.543  1.00 14.82           H
ATOM    168  CA  LYS S  11     -33.143   8.489-155.099  1.00 14.82           C
ATOM    169  HA  LYS S  11     -33.551   9.387-154.626  1.00 14.82           H
ATOM    170  CB  LYS S  11     -32.880   8.886-156.576  1.00 14.82           C
ATOM    171  HB1 LYS S  11     -32.923   8.004-157.213  1.00 14.82           H
ATOM    172  HB2 LYS S  11     -31.873   9.285-156.638  1.00 14.82           H
ATOM    173  CG  LYS S  11     -33.835   9.975-157.180  1.00 14.82           C
ATOM    174  HG1 LYS S  11     -33.259  10.482-157.954  1.00 14.82           H
ATOM    175  HG2 LYS S  11     -34.029  10.718-156.409  1.00 14.82           H
ATOM    176  CD  LYS S  11     -35.181   9.552-157.831  1.00 14.82           C
ATOM    177  HD1 LYS S  11     -35.836   9.113-157.086  1.00 14.82           H
ATOM    178  HD2 LYS S  11     -34.992   8.813-158.605  1.00 14.82           H
ATOM    179  CE  LYS S  11     -35.911  10.771-158.456  1.00 14.82           C
ATOM    180  HE1 LYS S  11     -35.293  11.198-159.242  1.00 14.82           H
ATOM    181  HE2 LYS S  11     -36.027  11.533-157.687  1.00 14.82           H
ATOM    182  NZ  LYS S  11     -37.263  10.472-159.024  1.00 14.82           N
ATOM    183  HZ1 LYS S  11     -37.735  11.324-159.358  1.00 14.82           H
ATOM    184  HZ2 LYS S  11     -37.276   9.907-159.861  1.00 14.82           H
ATOM    185  HZ3 LYS S  11     -37.922  10.088-158.364  1.00 14.82           H
ATOM    186  C   LYS S  11     -34.281   7.458-155.045  1.00 14.82           C
ATOM    187  O   LYS S  11     -35.442   7.854-155.055  1.00 14.82           O
ATOM    188  N   VAL S  12     -33.981   6.164-154.845  1.00 13.37           N
ATOM    189  H   VAL S  12     -33.024   5.851-154.935  1.00 13.37           H
ATOM    190  CA  VAL S  12     -34.942   5.183-154.327  1.00 13.37           C
ATOM    191  HA  VAL S  12     -35.884   5.412-154.827  1.00 13.37           H
ATOM    192  CB  VAL S  12     -34.664   3.705-154.681  1.00 13.37           C
ATOM    193  HB  VAL S  12     -33.830   3.293-154.123  1.00 13.37           H
ATOM    194  CG1 VAL S  12     -35.897   2.839-154.377  1.00 13.37           C
ATOM    195 1HG1 VAL S  12     -35.694   1.802-154.641  1.00 13.37           H
ATOM    196 2HG1 VAL S  12     -36.119   2.870-153.311  1.00 13.37           H
ATOM    197 3HG1 VAL S  12     -36.755   3.187-154.950  1.00 13.37           H
ATOM    198  CG2 VAL S  12     -34.379   3.529-156.178  1.00 13.37           C
ATOM    199 1HG2 VAL S  12     -34.261   2.471-156.412  1.00 13.37           H
ATOM    200 2HG2 VAL S  12     -35.196   3.938-156.769  1.00 13.37           H
ATOM    201 3HG2 VAL S  12     -33.457   4.031-156.447  1.00 13.37           H
ATOM    202  C   VAL S  12     -35.217   5.459-152.842  1.00 13.37           C
ATOM    203  O   VAL S  12     -34.858   4.704-151.937  1.00 13.37           O
ATOM    204  N   VAL S  13     -35.817   6.621-152.584  1.00 12.01           N
ATOM    205  H   VAL S  13     -35.962   7.239-153.370  1.00 12.01           H
ATOM    206  CA  VAL S  13     -36.535   6.930-151.343  1.00 12.01           C
ATOM    207  HA  VAL S  13     -35.933   6.583-150.503  1.00 12.01           H
ATOM    208  CB  VAL S  13     -36.732   8.455-151.157  1.00 12.01           C
ATOM    209  HB  VAL S  13     -37.447   8.814-151.898  1.00 12.01           H
ATOM    210  CG1 VAL S  13     -37.234   8.797-149.748  1.00 12.01           C
ATOM    211 1HG1 VAL S  13     -37.355   9.874-149.646  1.00 12.01           H
ATOM    212 2HG1 VAL S  13     -38.194   8.329-149.545  1.00 12.01           H
ATOM    213 3HG1 VAL S  13     -36.519   8.453-149.002  1.00 12.01           H
ATOM    214  CG2 VAL S  13     -35.425   9.224-151.359  1.00 12.01           C
ATOM    215 1HG2 VAL S  13     -35.572  10.281-151.132  1.00 12.01           H
ATOM    216 2HG2 VAL S  13     -34.645   8.832-150.708  1.00 12.01           H
ATOM    217 3HG2 VAL S  13     -35.104   9.157-152.396  1.00 12.01           H
ATOM    218  C   VAL S  13     -37.855   6.173-151.290  1.00 12.01           C
ATOM    219  O   VAL S  13     -38.331   5.822-150.215  1.00 12.01           O
ATOM    220  N   ALA S  14     -38.427   5.894-152.467  1.00 10.57           N
ATOM    221  H   ALA S  14     -37.953   6.221-153.287  1.00 10.57           H
ATOM    222  CA  ALA S  14     -39.691   5.192-152.676  1.00 10.57           C
ATOM    223  HA  ALA S  14     -40.019   5.438-153.686  1.00 10.57           H
ATOM    224  CB  ALA S  14     -39.401   3.679-152.669  1.00 10.57           C
ATOM    225  HB1 ALA S  14     -40.298   3.131-152.956  1.00 10.57           H
ATOM    226  HB2 ALA S  14     -38.604   3.450-153.375  1.00 10.57           H
ATOM    227  HB3 ALA S  14     -39.101   3.369-151.666  1.00 10.57           H
ATOM    228  C   ALA S  14     -40.874   5.599-151.761  1.00 10.57           C
ATOM    229  O   ALA S  14     -41.709   4.734-151.481  1.00 10.57           O
ATOM    230  N   PRO S  15     -41.035   6.882-151.345  1.00 10.02           N
ATOM    231  CD  PRO S  15     -40.381   8.088-151.849  1.00 10.02           C
ATOM    232  HD1 PRO S  15     -40.263   8.058-152.933  1.00 10.02           H
ATOM    233  HD2 PRO S  15     -39.419   8.192-151.367  1.00 10.02           H
ATOM    234  CG  PRO S  15     -41.243   9.280-151.433  1.00 10.02           C
ATOM    235  HG1 PRO S  15     -41.964   9.510-152.216  1.00 10.02           H
ATOM    236  HG2 PRO S  15     -40.637  10.156-151.209  1.00 10.02           H
ATOM    237  CB  PRO S  15     -41.962   8.760-150.192  1.00 10.02           C
ATOM    238  HB1 PRO S  15     -42.905   9.278-150.018  1.00 10.02           H
ATOM    239  HB2 PRO S  15     -41.310   8.857-149.324  1.00 10.02           H
ATOM    240  CA  PRO S  15     -42.167   7.273-150.505  1.00 10.02           C
ATOM    241  HA  PRO S  15     -42.167   6.699-149.578  1.00 10.02           H
ATOM    242  C   PRO S  15     -43.489   7.018-151.239  1.00 10.02           C
ATOM    243  O   PRO S  15     -44.480   6.620-150.631  1.00 10.02           O
ATOM    244  N   ALA S  16     -43.425   7.146-152.570  1.00  7.86           N
ATOM    245  H   ALA S  16     -42.607   7.608-152.934  1.00  7.86           H
ATOM    246  CA  ALA S  16     -44.233   6.502-153.581  1.00  7.86           C
ATOM    247  HA  ALA S  16     -44.835   7.274-154.064  1.00  7.86           H
ATOM    248  CB  ALA S  16     -43.269   5.931-154.635  1.00  7.86           C
ATOM    249  HB1 ALA S  16     -43.830   5.544-155.482  1.00  7.86           H
ATOM    250  HB2 ALA S  16     -42.605   6.713-154.995  1.00  7.86           H
ATOM    251  HB3 ALA S  16     -42.658   5.133-154.217  1.00  7.86           H
ATOM    252  C   ALA S  16     -45.201   5.444-153.062  1.00  7.86           C
ATOM    253  O   ALA S  16     -46.396   5.713-152.968  1.00  7.86           O
ATOM    254  N   ASN S  17     -44.684   4.259-152.714  1.00  7.54           N
ATOM    255  H   ASN S  17     -43.680   4.155-152.655  1.00  7.54           H
ATOM    256  CA  ASN S  17     -45.540   3.102-152.502  1.00  7.54           C
ATOM    257  HA  ASN S  17     -46.165   3.000-153.390  1.00  7.54           H
ATOM    258  CB  ASN S  17     -44.707   1.819-152.379  1.00  7.54           C
ATOM    259  HB1 ASN S  17     -44.263   1.756-151.385  1.00  7.54           H
ATOM    260  HB2 ASN S  17     -43.910   1.821-153.123  1.00  7.54           H
ATOM    261  CG  ASN S  17     -45.573   0.597-152.657  1.00  7.54           C
ATOM    262  OD1 ASN S  17     -46.144   0.451-153.723  1.00  7.54           O
ATOM    263  ND2 ASN S  17     -45.697  -0.318-151.724  1.00  7.54           N
ATOM    264 1HD2 ASN S  17     -45.299  -0.179-150.816  1.00  7.54           H
ATOM    265 2HD2 ASN S  17     -46.310  -1.080-151.941  1.00  7.54           H
ATOM    266  C   ASN S  17     -46.513   3.281-151.331  1.00  7.54           C
ATOM    267  O   ASN S  17     -47.518   2.589-151.311  1.00  7.54           O
ATOM    268  N   GLU S  18     -46.273   4.217-150.406  1.00  7.21           N
ATOM    269  H   GLU S  18     -45.478   4.840-150.504  1.00  7.21           H
ATOM    270  CA  GLU S  18     -47.312   4.560-149.441  1.00  7.21           C
ATOM    271  HA  GLU S  18     -47.652   3.621-149.014  1.00  7.21           H
ATOM    272  CB  GLU S  18     -46.747   5.420-148.292  1.00  7.21           C
ATOM    273  HB1 GLU S  18     -46.317   6.333-148.702  1.00  7.21           H
ATOM    274  HB2 GLU S  18     -45.945   4.863-147.808  1.00  7.21           H
ATOM    275  CG  GLU S  18     -47.780   5.820-147.216  1.00  7.21           C
ATOM    276  HG1 GLU S  18     -48.437   6.580-147.646  1.00  7.21           H
ATOM    277  HG2 GLU S  18     -47.248   6.280-146.380  1.00  7.21           H
ATOM    278  CD  GLU S  18     -48.637   4.654-146.693  1.00  7.21           C
ATOM    279  OE1 GLU S  18     -48.212   3.482-146.779  1.00  7.21           O
ATOM    280  OE2 GLU S  18     -49.822   4.860-146.363  1.00  7.21           O
ATOM    281  C   GLU S  18     -48.538   5.187-150.138  1.00  7.21           C
ATOM    282  O   GLU S  18     -49.611   4.567-150.193  1.00  7.21           O
ATOM    283  N   GLU S  19     -48.382   6.389-150.720  1.00  7.05           N
ATOM    284  H   GLU S  19     -47.459   6.796-150.786  1.00  7.05           H
ATOM    285  CA  GLU S  19     -49.562   7.122-151.204  1.00  7.05           C
ATOM    286  HA  GLU S  19     -50.323   7.008-150.430  1.00  7.05           H
ATOM    287  CB  GLU S  19     -49.345   8.643-151.371  1.00  7.05           C
ATOM    288  HB1 GLU S  19     -48.898   8.851-152.342  1.00  7.05           H
ATOM    289  HB2 GLU S  19     -48.677   9.012-150.589  1.00  7.05           H
ATOM    290  CG  GLU S  19     -50.716   9.340-151.221  1.00  7.05           C
ATOM    291  HG1 GLU S  19     -50.995   9.321-150.165  1.00  7.05           H
ATOM    292  HG2 GLU S  19     -51.462   8.750-151.749  1.00  7.05           H
ATOM    293  CD  GLU S  19     -50.850  10.779-151.741  1.00  7.05           C
ATOM    294  OE1 GLU S  19     -51.994  11.292-151.784  1.00  7.05           O
ATOM    295  OE2 GLU S  19     -49.885  11.429-152.189  1.00  7.05           O
ATOM    296  C   GLU S  19     -50.162   6.464-152.469  1.00  7.05           C
ATOM    297  O   GLU S  19     -51.387   6.320-152.622  1.00  7.05           O
ATOM    298  N   LEU S  20     -49.284   5.932-153.322  1.00  6.79           N
ATOM    299  H   LEU S  20     -48.295   6.017-153.099  1.00  6.79           H
ATOM    300  CA  LEU S  20     -49.657   5.072-154.435  1.00  6.79           C
ATOM    301  HA  LEU S  20     -50.293   5.641-155.113  1.00  6.79           H
ATOM    302  CB  LEU S  20     -48.438   4.540-155.209  1.00  6.79           C
ATOM    303  HB1 LEU S  20     -48.799   3.796-155.919  1.00  6.79           H
ATOM    304  HB2 LEU S  20     -47.790   4.023-154.504  1.00  6.79           H
ATOM    305  CG  LEU S  20     -47.605   5.568-155.993  1.00  6.79           C
ATOM    306  HG  LEU S  20     -47.206   6.321-155.318  1.00  6.79           H
ATOM    307  CD1 LEU S  20     -46.442   4.818-156.655  1.00  6.79           C
ATOM    308 1HD1 LEU S  20     -45.821   5.519-157.209  1.00  6.79           H
ATOM    309 2HD1 LEU S  20     -45.838   4.327-155.893  1.00  6.79           H
ATOM    310 3HD1 LEU S  20     -46.827   4.068-157.346  1.00  6.79           H
ATOM    311  CD2 LEU S  20     -48.397   6.271-157.092  1.00  6.79           C
ATOM    312 1HD2 LEU S  20     -47.738   6.980-157.589  1.00  6.79           H
ATOM    313 2HD2 LEU S  20     -48.771   5.547-157.815  1.00  6.79           H
ATOM    314 3HD2 LEU S  20     -49.232   6.818-156.666  1.00  6.79           H
ATOM    315  C   LEU S  20     -50.476   3.892-153.928  1.00  6.79           C
ATOM    316  O   LEU S  20     -51.556   3.665-154.451  1.00  6.79           O
ATOM    317  N   ALA S  21     -50.038   3.187-152.875  1.00  6.90           N
ATOM    318  H   ALA S  21     -49.186   3.444-152.391  1.00  6.90           H
ATOM    319  CA  ALA S  21     -50.814   2.073-152.349  1.00  6.90           C
ATOM    320  HA  ALA S  21     -51.245   1.547-153.203  1.00  6.90           H
ATOM    321  CB  ALA S  21     -49.934   1.051-151.622  1.00  6.90           C
ATOM    322  HB1 ALA S  21     -50.514   0.148-151.430  1.00  6.90           H
ATOM    323  HB2 ALA S  21     -49.080   0.784-152.244  1.00  6.90           H
ATOM    324  HB3 ALA S  21     -49.600   1.452-150.666  1.00  6.90           H
ATOM    325  C   ALA S  21     -52.022   2.495-151.488  1.00  6.90           C
ATOM    326  O   ALA S  21     -52.664   1.628-150.901  1.00  6.90           O
ATOM    327  N   LYS S  22     -52.358   3.789-151.384  1.00  6.77           N
ATOM    328  H   LYS S  22     -51.731   4.477-151.783  1.00  6.77           H
ATOM    329  CA  LYS S  22     -53.724   4.222-151.018  1.00  6.77           C
ATOM    330  HA  LYS S  22     -54.226   3.427-150.467  1.00  6.77           H
ATOM    331  CB  LYS S  22     -53.694   5.487-150.135  1.00  6.77           C
ATOM    332  HB1 LYS S  22     -54.597   6.070-150.331  1.00  6.77           H
ATOM    333  HB2 LYS S  22     -52.851   6.125-150.410  1.00  6.77           H
ATOM    334  CG  LYS S  22     -53.681   5.230-148.618  1.00  6.77           C
ATOM    335  HG1 LYS S  22     -54.464   4.520-148.352  1.00  6.77           H
ATOM    336  HG2 LYS S  22     -53.920   6.178-148.133  1.00  6.77           H
ATOM    337  CD  LYS S  22     -52.331   4.765-148.058  1.00  6.77           C
ATOM    338  HD1 LYS S  22     -52.277   5.063-147.011  1.00  6.77           H
ATOM    339  HD2 LYS S  22     -51.534   5.289-148.585  1.00  6.77           H
ATOM    340  CE  LYS S  22     -52.119   3.249-148.129  1.00  6.77           C
ATOM    341  HE1 LYS S  22     -52.569   2.865-149.044  1.00  6.77           H
ATOM    342  HE2 LYS S  22     -52.623   2.782-147.280  1.00  6.77           H
ATOM    343  NZ  LYS S  22     -50.677   2.920-148.107  1.00  6.77           N
ATOM    344  HZ1 LYS S  22     -50.210   3.348-148.904  1.00  6.77           H
ATOM    345  HZ2 LYS S  22     -50.219   3.345-147.289  1.00  6.77           H
ATOM    346  HZ3 LYS S  22     -50.489   1.930-148.091  1.00  6.77           H
ATOM    347  C   LYS S  22     -54.628   4.494-152.220  1.00  6.77           C
ATOM    348  O   LYS S  22     -55.844   4.326-152.088  1.00  6.77           O
ATOM    349  N   TRP S  23     -54.077   4.907-153.366  1.00  6.60           N
ATOM    350  H   TRP S  23     -53.075   5.078-153.406  1.00  6.60           H
ATOM    351  CA  TRP S  23     -54.923   5.284-154.521  1.00  6.60           C
ATOM    352  HA  TRP S  23     -55.955   5.371-154.190  1.00  6.60           H
ATOM    353  CB  TRP S  23     -54.521   6.675-155.003  1.00  6.60           C
ATOM    354  HB1 TRP S  23     -55.208   6.961-155.799  1.00  6.60           H
ATOM    355  HB2 TRP S  23     -53.516   6.618-155.426  1.00  6.60           H
ATOM    356  CG  TRP S  23     -54.557   7.755-153.961  1.00  6.60           C
ATOM    357  CD1 TRP S  23     -53.549   8.620-153.720  1.00  6.60           C
ATOM    358  HD1 TRP S  23     -52.590   8.613-154.230  1.00  6.60           H
ATOM    359  NE1 TRP S  23     -53.909   9.487-152.709  1.00  6.60           N
ATOM    360  HE1 TRP S  23     -53.274  10.202-152.337  1.00  6.60           H
ATOM    361  CE2 TRP S  23     -55.149   9.190-152.201  1.00  6.60           C
ATOM    362  CZ2 TRP S  23     -55.892   9.713-151.133  1.00  6.60           C
ATOM    363  HZ2 TRP S  23     -55.464  10.499-150.528  1.00  6.60           H
ATOM    364  CH2 TRP S  23     -57.134   9.139-150.817  1.00  6.60           C
ATOM    365  HH2 TRP S  23     -57.671   9.471-149.939  1.00  6.60           H
ATOM    366  CZ3 TRP S  23     -57.652   8.112-151.626  1.00  6.60           C
ATOM    367  HZ3 TRP S  23     -58.608   7.663-151.385  1.00  6.60           H
ATOM    368  CE3 TRP S  23     -56.909   7.616-152.714  1.00  6.60           C
ATOM    369  HE3 TRP S  23     -57.307   6.793-153.295  1.00  6.60           H
ATOM    370  CD2 TRP S  23     -55.616   8.106-153.009  1.00  6.60           C
ATOM    371  C   TRP S  23     -55.001   4.278-155.678  1.00  6.60           C
ATOM    372  O   TRP S  23     -55.830   4.428-156.571  1.00  6.60           O
ATOM    373  N   TYR S  24     -54.200   3.222-155.612  1.00  6.57           N
ATOM    374  H   TYR S  24     -53.529   3.193-154.853  1.00  6.57           H
ATOM    375  CA  TYR S  24     -54.052   2.188-156.625  1.00  6.57           C
ATOM    376  HA  TYR S  24     -54.944   2.149-157.250  1.00  6.57           H
ATOM    377  CB  TYR S  24     -52.833   2.526-157.509  1.00  6.57           C
ATOM    378  HB1 TYR S  24     -52.717   1.740-158.256  1.00  6.57           H
ATOM    379  HB2 TYR S  24     -51.936   2.504-156.890  1.00  6.57           H
ATOM    380  CG  TYR S  24     -52.886   3.856-158.243  1.00  6.57           C
ATOM    381  CD1 TYR S  24     -53.556   3.942-159.478  1.00  6.57           C
ATOM    382  HD1 TYR S  24     -54.053   3.070-159.881  1.00  6.57           H
ATOM    383  CE1 TYR S  24     -53.563   5.153-160.195  1.00  6.57           C
ATOM    384  HE1 TYR S  24     -54.057   5.213-161.152  1.00  6.57           H
ATOM    385  CZ  TYR S  24     -52.913   6.288-159.673  1.00  6.57           C
ATOM    386  OH  TYR S  24     -52.915   7.441-160.396  1.00  6.57           O
ATOM    387  HH  TYR S  24     -52.535   8.192-159.919  1.00  6.57           H
ATOM    388  CE2 TYR S  24     -52.246   6.211-158.429  1.00  6.57           C
ATOM    389  HE2 TYR S  24     -51.728   7.070-158.029  1.00  6.57           H
ATOM    390  CD2 TYR S  24     -52.225   4.990-157.725  1.00  6.57           C
ATOM    391  HD2 TYR S  24     -51.693   4.914-156.785  1.00  6.57           H
ATOM    392  C   TYR S  24     -53.843   0.823-155.961  1.00  6.57           C
ATOM    393  O   TYR S  24     -53.574   0.714-154.761  1.00  6.57           O
ATOM    394  N   GLY S  25     -53.958  -0.238-156.758  1.00  6.73           N
ATOM    395  H   GLY S  25     -54.169  -0.087-157.742  1.00  6.73           H
ATOM    396  CA  GLY S  25     -53.788  -1.601-156.266  1.00  6.73           C
ATOM    397  HA1 GLY S  25     -52.875  -1.649-155.674  1.00  6.73           H
ATOM    398  HA2 GLY S  25     -53.666  -2.267-157.120  1.00  6.73           H
ATOM    399  C   GLY S  25     -54.952  -2.126-155.418  1.00  6.73           C
ATOM    400  O   GLY S  25     -55.976  -1.462-155.263  1.00  6.73           O
ATOM    401  N   PRO S  26     -54.821  -3.348-154.871  1.00  6.95           N
ATOM    402  CD  PRO S  26     -53.658  -4.217-155.001  1.00  6.95           C
ATOM    403  HD1 PRO S  26     -52.761  -3.745-154.598  1.00  6.95           H
ATOM    404  HD2 PRO S  26     -53.511  -4.473-156.050  1.00  6.95           H
ATOM    405  CG  PRO S  26     -53.986  -5.481-154.209  1.00  6.95           C
ATOM    406  HG1 PRO S  26     -53.670  -5.361-153.173  1.00  6.95           H
ATOM    407  HG2 PRO S  26     -53.531  -6.366-154.654  1.00  6.95           H
ATOM    408  CB  PRO S  26     -55.511  -5.531-154.282  1.00  6.95           C
ATOM    409  HB1 PRO S  26     -55.936  -6.139-153.485  1.00  6.95           H
ATOM    410  HB2 PRO S  26     -55.815  -5.924-155.253  1.00  6.95           H
ATOM    411  CA  PRO S  26     -55.907  -4.051-154.187  1.00  6.95           C
ATOM    412  HA  PRO S  26     -56.845  -3.897-154.719  1.00  6.95           H
ATOM    413  C   PRO S  26     -56.129  -3.634-152.717  1.00  6.95           C
ATOM    414  O   PRO S  26     -56.962  -4.226-152.036  1.00  6.95           O
ATOM    415  N   ASP S  27     -55.418  -2.610-152.226  1.00  6.76           N
ATOM    416  H   ASP S  27     -54.751  -2.162-152.834  1.00  6.76           H
ATOM    417  CA  ASP S  27     -55.721  -1.929-150.953  1.00  6.76           C
ATOM    418  HA  ASP S  27     -56.680  -2.323-150.609  1.00  6.76           H
ATOM    419  CB  ASP S  27     -54.720  -2.242-149.830  1.00  6.76           C
ATOM    420  HB1 ASP S  27     -53.901  -1.521-149.833  1.00  6.76           H
ATOM    421  HB2 ASP S  27     -54.296  -3.234-149.998  1.00  6.76           H
ATOM    422  CG  ASP S  27     -55.445  -2.237-148.476  1.00  6.76           C
ATOM    423  OD1 ASP S  27     -56.177  -1.272-148.156  1.00  6.76           O
ATOM    424  OD2 ASP S  27     -55.441  -3.290-147.807  1.00  6.76           O
ATOM    425  C   ASP S  27     -55.995  -0.431-151.152  1.00  6.76           C
ATOM    426  O   ASP S  27     -55.587   0.456-150.405  1.00  6.76           O
ATOM    427  N   ARG S  28     -56.700  -0.157-152.243  1.00  6.58           N
ATOM    428  H   ARG S  28     -57.000  -0.942-152.801  1.00  6.58           H
ATOM    429  CA  ARG S  28     -57.151   1.167-152.645  1.00  6.58           C
ATOM    430  HA  ARG S  28     -56.342   1.880-152.485  1.00  6.58           H
ATOM    431  CB  ARG S  28     -57.455   1.067-154.117  1.00  6.58           C
ATOM    432  HB1 ARG S  28     -58.204   0.285-154.216  1.00  6.58           H
ATOM    433  HB2 ARG S  28     -56.531   0.787-154.617  1.00  6.58           H
ATOM    434  CG  ARG S  28     -57.971   2.328-154.794  1.00  6.58           C
ATOM    435  HG1 ARG S  28     -57.249   3.132-154.665  1.00  6.58           H
ATOM    436  HG2 ARG S  28     -58.934   2.635-154.388  1.00  6.58           H
ATOM    437  CD  ARG S  28     -58.119   1.986-156.271  1.00  6.58           C
ATOM    438  HD1 ARG S  28     -57.224   1.481-156.634  1.00  6.58           H
ATOM    439  HD2 ARG S  28     -58.193   2.926-156.817  1.00  6.58           H
ATOM    440  NE  ARG S  28     -59.327   1.173-156.525  1.00  6.58           N
ATOM    441  HE  ARG S  28     -60.150   1.693-156.801  1.00  6.58           H
ATOM    442  CZ  ARG S  28     -59.448  -0.136-156.655  1.00  6.58           C
ATOM    443  NH1 ARG S  28     -58.539  -0.996-156.296  1.00  6.58           N
ATOM    444 1HH1 ARG S  28     -57.671  -0.693-155.873  1.00  6.58           H
ATOM    445 2HH1 ARG S  28     -58.533  -1.906-156.733  1.00  6.58           H
ATOM    446  NH2 ARG S  28     -60.527  -0.602-157.200  1.00  6.58           N
ATOM    447 1HH2 ARG S  28     -61.118   0.072-157.690  1.00  6.58           H
ATOM    448 2HH2 ARG S  28     -60.574  -1.541-157.567  1.00  6.58           H
ATOM    449  C   ARG S  28     -58.377   1.631-151.876  1.00  6.58           C
ATOM    450  O   ARG S  28     -59.250   0.839-151.522  1.00  6.58           O
ATOM    451  N   ARG S  29     -58.479   2.943-151.671  1.00  5.96           N
ATOM    452  H   ARG S  29     -57.701   3.525-151.977  1.00  5.96           H
ATOM    453  CA  ARG S  29     -59.567   3.548-150.901  1.00  5.96           C
ATOM    454  HA  ARG S  29     -59.821   2.826-150.127  1.00  5.96           H
ATOM    455  CB  ARG S  29     -59.064   4.766-150.125  1.00  5.96           C
ATOM    456  HB1 ARG S  29     -59.911   5.294-149.683  1.00  5.96           H
ATOM    457  HB2 ARG S  29     -58.563   5.439-150.821  1.00  5.96           H
ATOM    458  CG  ARG S  29     -58.079   4.371-149.002  1.00  5.96           C
ATOM    459  HG1 ARG S  29     -57.608   5.293-148.665  1.00  5.96           H
ATOM    460  HG2 ARG S  29     -57.281   3.748-149.405  1.00  5.96           H
ATOM    461  CD  ARG S  29     -58.699   3.706-147.746  1.00  5.96           C
ATOM    462  HD1 ARG S  29     -59.597   4.260-147.470  1.00  5.96           H
ATOM    463  HD2 ARG S  29     -57.986   3.829-146.929  1.00  5.96           H
ATOM    464  NE  ARG S  29     -59.034   2.258-147.832  1.00  5.96           N
ATOM    465  HE  ARG S  29     -59.989   1.985-147.638  1.00  5.96           H
ATOM    466  CZ  ARG S  29     -58.179   1.245-147.805  1.00  5.96           C
ATOM    467  NH1 ARG S  29     -56.923   1.366-148.099  1.00  5.96           N
ATOM    468 1HH1 ARG S  29     -56.593   2.158-148.600  1.00  5.96           H
ATOM    469 2HH1 ARG S  29     -56.405   0.487-148.208  1.00  5.96           H
ATOM    470  NH2 ARG S  29     -58.554   0.055-147.445  1.00  5.96           N
ATOM    471 1HH2 ARG S  29     -59.487  -0.153-147.071  1.00  5.96           H
ATOM    472 2HH2 ARG S  29     -57.844  -0.672-147.481  1.00  5.96           H
ATOM    473  C   ARG S  29     -60.897   3.740-151.637  1.00  5.96           C
ATOM    474  O   ARG S  29     -61.200   4.802-152.171  1.00  5.96           O
ATOM    475  N   ILE S  30     -61.679   2.666-151.543  1.00  5.76           N
ATOM    476  H   ILE S  30     -61.206   1.847-151.183  1.00  5.76           H
ATOM    477  CA  ILE S  30     -63.114   2.464-151.803  1.00  5.76           C
ATOM    478  HA  ILE S  30     -63.202   2.433-152.886  1.00  5.76           H
ATOM    479  CB  ILE S  30     -63.514   1.066-151.273  1.00  5.76           C
ATOM    480  HB  ILE S  30     -64.588   1.068-151.089  1.00  5.76           H
ATOM    481  CG2 ILE S  30     -63.249   0.027-152.378  1.00  5.76           C
ATOM    482 1HG2 ILE S  30     -63.566  -0.956-152.034  1.00  5.76           H
ATOM    483 2HG2 ILE S  30     -63.820   0.274-153.275  1.00  5.76           H
ATOM    484 3HG2 ILE S  30     -62.186  -0.003-152.623  1.00  5.76           H
ATOM    485  CG1 ILE S  30     -62.817   0.581-149.970  1.00  5.76           C
ATOM    486 1HG1 ILE S  30     -61.808   0.234-150.200  1.00  5.76           H
ATOM    487 2HG1 ILE S  30     -63.372  -0.281-149.597  1.00  5.76           H
ATOM    488  CD1 ILE S  30     -62.708   1.597-148.820  1.00  5.76           C
ATOM    489  HD1 ILE S  30     -61.886   2.290-148.992  1.00  5.76           H
ATOM    490  HD2 ILE S  30     -63.628   2.168-148.723  1.00  5.76           H
ATOM    491  HD3 ILE S  30     -62.511   1.063-147.890  1.00  5.76           H
ATOM    492  C   ILE S  30     -64.131   3.539-151.379  1.00  5.76           C
ATOM    493  O   ILE S  30     -63.896   4.346-150.486  1.00  5.76           O
ATOM    494  N   PHE S  31     -65.305   3.497-152.033  1.00  6.33           N
ATOM    495  H   PHE S  31     -65.360   2.862-152.820  1.00  6.33           H
ATOM    496  CA  PHE S  31     -66.478   4.355-151.804  1.00  6.33           C
ATOM    497  HA  PHE S  31     -66.123   5.370-151.639  1.00  6.33           H
ATOM    498  CB  PHE S  31     -67.368   4.364-153.064  1.00  6.33           C
ATOM    499  HB1 PHE S  31     -66.733   4.413-153.945  1.00  6.33           H
ATOM    500  HB2 PHE S  31     -67.950   5.287-153.049  1.00  6.33           H
ATOM    501  CG  PHE S  31     -68.346   3.202-153.211  1.00  6.33           C
ATOM    502  CD1 PHE S  31     -69.641   3.298-152.666  1.00  6.33           C
ATOM    503  HD1 PHE S  31     -69.937   4.185-152.121  1.00  6.33           H
ATOM    504  CE1 PHE S  31     -70.559   2.241-152.815  1.00  6.33           C
ATOM    505  HE1 PHE S  31     -71.545   2.316-152.383  1.00  6.33           H
ATOM    506  CZ  PHE S  31     -70.189   1.081-153.519  1.00  6.33           C
ATOM    507  HZ  PHE S  31     -70.885   0.261-153.622  1.00  6.33           H
ATOM    508  CE2 PHE S  31     -68.904   0.985-154.078  1.00  6.33           C
ATOM    509  HE2 PHE S  31     -68.615   0.094-154.624  1.00  6.33           H
ATOM    510  CD2 PHE S  31     -67.988   2.038-153.919  1.00  6.33           C
ATOM    511  HD2 PHE S  31     -67.008   1.944-154.352  1.00  6.33           H
ATOM    512  C   PHE S  31     -67.347   4.018-150.589  1.00  6.33           C
ATOM    513  O   PHE S  31     -68.173   4.827-150.166  1.00  6.33           O
ATOM    514  N   LEU S  32     -67.133   2.835-150.024  1.00  6.09           N
ATOM    515  H   LEU S  32     -66.427   2.241-150.433  1.00  6.09           H
ATOM    516  CA  LEU S  32     -67.672   2.381-148.752  1.00  6.09           C
ATOM    517  HA  LEU S  32     -67.969   3.251-148.173  1.00  6.09           H
ATOM    518  CB  LEU S  32     -68.887   1.458-148.976  1.00  6.09           C
ATOM    519  HB1 LEU S  32     -68.970   0.776-148.129  1.00  6.09           H
ATOM    520  HB2 LEU S  32     -68.699   0.857-149.865  1.00  6.09           H
ATOM    521  CG  LEU S  32     -70.241   2.168-149.150  1.00  6.09           C
ATOM    522  HG  LEU S  32     -70.183   2.873-149.975  1.00  6.09           H
ATOM    523  CD1 LEU S  32     -71.304   1.118-149.473  1.00  6.09           C
ATOM    524 1HD1 LEU S  32     -72.267   1.599-149.634  1.00  6.09           H
ATOM    525 2HD1 LEU S  32     -71.026   0.582-150.381  1.00  6.09           H
ATOM    526 3HD1 LEU S  32     -71.385   0.398-148.659  1.00  6.09           H
ATOM    527  CD2 LEU S  32     -70.693   2.918-147.893  1.00  6.09           C
ATOM    528 1HD2 LEU S  32     -71.697   3.315-148.046  1.00  6.09           H
ATOM    529 2HD2 LEU S  32     -70.697   2.243-147.039  1.00  6.09           H
ATOM    530 3HD2 LEU S  32     -70.027   3.757-147.698  1.00  6.09           H
ATOM    531  C   LEU S  32     -66.543   1.661-148.011  1.00  6.09           C
ATOM    532  O   LEU S  32     -65.783   0.937-148.652  1.00  6.09           O
ATOM    533  N   PRO S  33     -66.379   1.895-146.699  1.00  6.02           N
ATOM    534  CD  PRO S  33     -67.274   2.624-145.815  1.00  6.02           C
ATOM    535  HD1 PRO S  33     -68.309   2.315-145.953  1.00  6.02           H
ATOM    536  HD2 PRO S  33     -67.170   3.695-145.996  1.00  6.02           H
ATOM    537  CG  PRO S  33     -66.803   2.293-144.399  1.00  6.02           C
ATOM    538  HG1 PRO S  33     -67.275   1.367-144.064  1.00  6.02           H
ATOM    539  HG2 PRO S  33     -67.008   3.105-143.703  1.00  6.02           H
ATOM    540  CB  PRO S  33     -65.303   2.066-144.589  1.00  6.02           C
ATOM    541  HB1 PRO S  33     -64.889   1.436-143.800  1.00  6.02           H
ATOM    542  HB2 PRO S  33     -64.791   3.029-144.612  1.00  6.02           H
ATOM    543  CA  PRO S  33     -65.213   1.410-145.973  1.00  6.02           C
ATOM    544  HA  PRO S  33     -64.300   1.741-146.465  1.00  6.02           H
ATOM    545  C   PRO S  33     -65.187  -0.117-145.868  1.00  6.02           C
ATOM    546  O   PRO S  33     -66.219  -0.779-145.969  1.00  6.02           O
ATOM    547  N   ASP S  34     -64.011  -0.672-145.584  1.00  6.23           N
ATOM    548  H   ASP S  34     -63.178  -0.098-145.597  1.00  6.23           H
ATOM    549  CA  ASP S  34     -63.837  -2.049-145.122  1.00  6.23           C
ATOM    550  HA  ASP S  34     -64.170  -2.735-145.903  1.00  6.23           H
ATOM    551  CB  ASP S  34     -62.329  -2.286-144.864  1.00  6.23           C
ATOM    552  HB1 ASP S  34     -62.177  -3.348-144.661  1.00  6.23           H
ATOM    553  HB2 ASP S  34     -62.036  -1.741-143.964  1.00  6.23           H
ATOM    554  CG  ASP S  34     -61.373  -1.847-145.999  1.00  6.23           C
ATOM    555  OD1 ASP S  34     -61.091  -0.631-146.138  1.00  6.23           O
ATOM    556  OD2 ASP S  34     -60.820  -2.718-146.708  1.00  6.23           O
ATOM    557  C   ASP S  34     -64.698  -2.275-143.847  1.00  6.23           C
ATOM    558  O   ASP S  34     -64.425  -1.703-142.790  1.00  6.23           O
ATOM    559  N   GLY S  35     -65.807  -3.017-143.973  1.00  6.66           N
ATOM    560  H   GLY S  35     -65.938  -3.525-144.844  1.00  6.66           H
ATOM    561  CA  GLY S  35     -66.878  -3.094-142.952  1.00  6.66           C
ATOM    562  HA1 GLY S  35     -66.716  -2.335-142.187  1.00  6.66           H
ATOM    563  HA2 GLY S  35     -66.836  -4.073-142.478  1.00  6.66           H
ATOM    564  C   GLY S  35     -68.295  -2.892-143.513  1.00  6.66           C
ATOM    565  O   GLY S  35     -69.275  -3.357-142.936  1.00  6.66           O
ATOM    566  N   LEU S  36     -68.377  -2.218-144.661  1.00  6.54           N
ATOM    567  H   LEU S  36     -67.507  -1.807-144.990  1.00  6.54           H
ATOM    568  CA  LEU S  36     -69.541  -2.030-145.538  1.00  6.54           C
ATOM    569  HA  LEU S  36     -70.342  -2.691-145.208  1.00  6.54           H
ATOM    570  CB  LEU S  36     -70.020  -0.565-145.448  1.00  6.54           C
ATOM    571  HB1 LEU S  36     -70.792  -0.406-146.202  1.00  6.54           H
ATOM    572  HB2 LEU S  36     -69.177   0.081-145.696  1.00  6.54           H
ATOM    573  CG  LEU S  36     -70.588  -0.149-144.079  1.00  6.54           C
ATOM    574  HG  LEU S  36     -69.841  -0.311-143.302  1.00  6.54           H
ATOM    575  CD1 LEU S  36     -70.940   1.341-144.089  1.00  6.54           C
ATOM    576 1HD1 LEU S  36     -70.048   1.927-144.310  1.00  6.54           H
ATOM    577 2HD1 LEU S  36     -71.700   1.540-144.843  1.00  6.54           H
ATOM    578 3HD1 LEU S  36     -71.317   1.636-143.109  1.00  6.54           H
ATOM    579  CD2 LEU S  36     -71.860  -0.921-143.722  1.00  6.54           C
ATOM    580 1HD2 LEU S  36     -72.286  -0.532-142.799  1.00  6.54           H
ATOM    581 2HD2 LEU S  36     -72.592  -0.836-144.525  1.00  6.54           H
ATOM    582 3HD2 LEU S  36     -71.622  -1.972-143.563  1.00  6.54           H
ATOM    583  C   LEU S  36     -69.241  -2.435-146.998  1.00  6.54           C
ATOM    584  O   LEU S  36     -70.139  -2.395-147.837  1.00  6.54           O
ATOM    585  N   LEU S  37     -68.008  -2.872-147.267  1.00  6.23           N
ATOM    586  H   LEU S  37     -67.299  -2.714-146.566  1.00  6.23           H
ATOM    587  CA  LEU S  37     -67.616  -3.780-148.349  1.00  6.23           C
ATOM    588  HA  LEU S  37     -68.491  -4.233-148.814  1.00  6.23           H
ATOM    589  CB  LEU S  37     -66.780  -3.006-149.390  1.00  6.23           C
ATOM    590  HB1 LEU S  37     -66.412  -3.707-150.137  1.00  6.23           H
ATOM    591  HB2 LEU S  37     -65.906  -2.599-148.881  1.00  6.23           H
ATOM    592  CG  LEU S  37     -67.484  -1.849-150.116  1.00  6.23           C
ATOM    593  HG  LEU S  37     -67.795  -1.115-149.378  1.00  6.23           H
ATOM    594  CD1 LEU S  37     -66.495  -1.191-151.081  1.00  6.23           C
ATOM    595 1HD1 LEU S  37     -66.955  -0.321-151.548  1.00  6.23           H
ATOM    596 2HD1 LEU S  37     -65.620  -0.883-150.516  1.00  6.23           H
ATOM    597 3HD1 LEU S  37     -66.190  -1.907-151.845  1.00  6.23           H
ATOM    598  CD2 LEU S  37     -68.691  -2.254-150.960  1.00  6.23           C
ATOM    599 1HD2 LEU S  37     -69.163  -1.371-151.386  1.00  6.23           H
ATOM    600 2HD2 LEU S  37     -68.361  -2.915-151.757  1.00  6.23           H
ATOM    601 3HD2 LEU S  37     -69.417  -2.776-150.339  1.00  6.23           H
ATOM    602  C   LEU S  37     -66.731  -4.882-147.723  1.00  6.23           C
ATOM    603  O   LEU S  37     -65.967  -4.600-146.793  1.00  6.23           O
ATOM    604  N   ASP S  38     -66.809  -6.100-148.253  1.00  6.23           N
ATOM    605  H   ASP S  38     -67.525  -6.245-148.967  1.00  6.23           H
ATOM    606  CA  ASP S  38     -65.812  -7.167-148.119  1.00  6.23           C
ATOM    607  HA  ASP S  38     -65.572  -7.293-147.063  1.00  6.23           H
ATOM    608  CB  ASP S  38     -66.403  -8.492-148.625  1.00  6.23           C
ATOM    609  HB1 ASP S  38     -66.746  -8.365-149.654  1.00  6.23           H
ATOM    610  HB2 ASP S  38     -67.265  -8.757-148.011  1.00  6.23           H
ATOM    611  CG  ASP S  38     -65.378  -9.630-148.584  1.00  6.23           C
ATOM    612  OD1 ASP S  38     -65.347 -10.377-147.582  1.00  6.23           O
ATOM    613  OD2 ASP S  38     -64.646  -9.765-149.592  1.00  6.23           O
ATOM    614  C   ASP S  38     -64.500  -6.827-148.844  1.00  6.23           C
ATOM    615  O   ASP S  38     -63.416  -7.000-148.287  1.00  6.23           O
ATOM    616  N   ARG S  39     -64.655  -6.330-150.081  1.00  6.10           N
ATOM    617  H   ARG S  39     -65.636  -6.162-150.317  1.00  6.10           H
ATOM    618  CA  ARG S  39     -63.710  -6.127-151.200  1.00  6.10           C
ATOM    619  HA  ARG S  39     -63.866  -5.123-151.589  1.00  6.10           H
ATOM    620  CB  ARG S  39     -62.223  -6.289-150.853  1.00  6.10           C
ATOM    621  HB1 ARG S  39     -61.649  -6.318-151.781  1.00  6.10           H
ATOM    622  HB2 ARG S  39     -62.061  -7.240-150.344  1.00  6.10           H
ATOM    623  CG  ARG S  39     -61.684  -5.121-150.018  1.00  6.10           C
ATOM    624  HG1 ARG S  39     -62.316  -4.942-149.149  1.00  6.10           H
ATOM    625  HG2 ARG S  39     -61.669  -4.214-150.626  1.00  6.10           H
ATOM    626  CD  ARG S  39     -60.268  -5.459-149.555  1.00  6.10           C
ATOM    627  HD1 ARG S  39     -59.623  -5.556-150.429  1.00  6.10           H
ATOM    628  HD2 ARG S  39     -60.292  -6.409-149.019  1.00  6.10           H
ATOM    629  NE  ARG S  39     -59.756  -4.426-148.652  1.00  6.10           N
ATOM    630  HE  ARG S  39     -60.428  -3.923-148.067  1.00  6.10           H
ATOM    631  CZ  ARG S  39     -58.503  -4.165-148.361  1.00  6.10           C
ATOM    632  NH1 ARG S  39     -57.483  -4.693-148.971  1.00  6.10           N
ATOM    633 1HH1 ARG S  39     -57.604  -5.184-149.837  1.00  6.10           H
ATOM    634 2HH1 ARG S  39     -56.563  -4.430-148.621  1.00  6.10           H
ATOM    635  NH2 ARG S  39     -58.254  -3.322-147.418  1.00  6.10           N
ATOM    636 1HH2 ARG S  39     -59.067  -2.932-146.939  1.00  6.10           H
ATOM    637 2HH2 ARG S  39     -57.287  -3.062-147.230  1.00  6.10           H
ATOM    638  C   ARG S  39     -64.055  -7.065-152.350  1.00  6.10           C
ATOM    639  O   ARG S  39     -63.938  -6.671-153.507  1.00  6.10           O
ATOM    640  N   SER S  40     -64.532  -8.270-152.054  1.00  5.98           N
ATOM    641  H   SER S  40     -64.564  -8.560-151.078  1.00  5.98           H
ATOM    642  CA  SER S  40     -65.057  -9.187-153.067  1.00  5.98           C
ATOM    643  HA  SER S  40     -64.309  -9.308-153.850  1.00  5.98           H
ATOM    644  CB  SER S  40     -65.335 -10.568-152.461  1.00  5.98           C
ATOM    645  HB1 SER S  40     -65.594 -11.266-153.258  1.00  5.98           H
ATOM    646  HB2 SER S  40     -66.177 -10.503-151.768  1.00  5.98           H
ATOM    647  OG  SER S  40     -64.206 -11.060-151.766  1.00  5.98           O
ATOM    648  HG  SER S  40     -64.245 -10.638-150.868  1.00  5.98           H
ATOM    649  C   SER S  40     -66.344  -8.692-153.742  1.00  5.98           C
ATOM    650  O   SER S  40     -66.784  -9.315-154.707  1.00  5.98           O
ATOM    651  N   GLU S  41     -66.942  -7.587-153.271  1.00  5.78           N
ATOM    652  H   GLU S  41     -66.622  -7.170-152.401  1.00  5.78           H
ATOM    653  CA  GLU S  41     -68.041  -6.901-153.949  1.00  5.78           C
ATOM    654  HA  GLU S  41     -68.318  -7.556-154.775  1.00  5.78           H
ATOM    655  CB  GLU S  41     -69.344  -6.832-153.140  1.00  5.78           C
ATOM    656  HB1 GLU S  41     -69.518  -7.784-152.638  1.00  5.78           H
ATOM    657  HB2 GLU S  41     -70.167  -6.679-153.837  1.00  5.78           H
ATOM    658  CG  GLU S  41     -69.388  -5.699-152.124  1.00  5.78           C
ATOM    659  HG1 GLU S  41     -70.410  -5.601-151.751  1.00  5.78           H
ATOM    660  HG2 GLU S  41     -69.117  -4.762-152.606  1.00  5.78           H
ATOM    661  CD  GLU S  41     -68.446  -6.012-150.972  1.00  5.78           C
ATOM    662  OE1 GLU S  41     -68.951  -6.487-149.938  1.00  5.78           O
ATOM    663  OE2 GLU S  41     -67.215  -5.812-151.120  1.00  5.78           O
ATOM    664  C   GLU S  41     -67.678  -5.618-154.708  1.00  5.78           C
ATOM    665  O   GLU S  41     -68.546  -4.986-155.316  1.00  5.78           O
ATOM    666  N   ILE S  42     -66.386  -5.282-154.785  1.00  5.70           N
ATOM    667  H   ILE S  42     -65.715  -5.852-154.282  1.00  5.70           H
ATOM    668  CA  ILE S  42     -65.885  -4.421-155.864  1.00  5.70           C
ATOM    669  HA  ILE S  42     -66.413  -3.473-155.793  1.00  5.70           H
ATOM    670  CB  ILE S  42     -64.370  -4.143-155.703  1.00  5.70           C
ATOM    671  HB  ILE S  42     -63.847  -5.102-155.683  1.00  5.70           H
ATOM    672  CG2 ILE S  42     -63.823  -3.330-156.899  1.00  5.70           C
ATOM    673 1HG2 ILE S  42     -62.749  -3.187-156.798  1.00  5.70           H
ATOM    674 2HG2 ILE S  42     -63.977  -3.865-157.837  1.00  5.70           H
ATOM    675 3HG2 ILE S  42     -64.313  -2.359-156.957  1.00  5.70           H
ATOM    676  CG1 ILE S  42     -64.091  -3.394-154.376  1.00  5.70           C
ATOM    677 1HG1 ILE S  42     -64.558  -3.932-153.552  1.00  5.70           H
ATOM    678 2HG1 ILE S  42     -64.539  -2.399-154.415  1.00  5.70           H
ATOM    679  CD1 ILE S  42     -62.601  -3.259-154.035  1.00  5.70           C
ATOM    680  HD1 ILE S  42     -62.495  -2.891-153.015  1.00  5.70           H
ATOM    681  HD2 ILE S  42     -62.115  -4.234-154.104  1.00  5.70           H
ATOM    682  HD3 ILE S  42     -62.115  -2.556-154.711  1.00  5.70           H
ATOM    683  C   ILE S  42     -66.200  -5.106-157.202  1.00  5.70           C
ATOM    684  O   ILE S  42     -65.876  -6.283-157.374  1.00  5.70           O
ATOM    685  N   PRO S  43     -66.795  -4.396-158.178  1.00  5.57           N
ATOM    686  CD  PRO S  43     -67.273  -3.022-158.104  1.00  5.57           C
ATOM    687  HD1 PRO S  43     -66.526  -2.370-157.660  1.00  5.57           H
ATOM    688  HD2 PRO S  43     -68.196  -2.992-157.522  1.00  5.57           H
ATOM    689  CG  PRO S  43     -67.547  -2.583-159.541  1.00  5.57           C
ATOM    690  HG1 PRO S  43     -66.654  -2.111-159.956  1.00  5.57           H
ATOM    691  HG2 PRO S  43     -68.400  -1.904-159.600  1.00  5.57           H
ATOM    692  CB  PRO S  43     -67.818  -3.903-160.263  1.00  5.57           C
ATOM    693  HB1 PRO S  43     -67.568  -3.838-161.323  1.00  5.57           H
ATOM    694  HB2 PRO S  43     -68.868  -4.168-160.133  1.00  5.57           H
ATOM    695  CA  PRO S  43     -66.945  -4.923-159.521  1.00  5.57           C
ATOM    696  HA  PRO S  43     -67.457  -5.885-159.493  1.00  5.57           H
ATOM    697  C   PRO S  43     -65.561  -5.095-160.152  1.00  5.57           C
ATOM    698  O   PRO S  43     -64.889  -4.128-160.507  1.00  5.57           O
ATOM    699  N   GLU S  44     -65.168  -6.362-160.235  1.00  5.74           N
ATOM    700  H   GLU S  44     -65.773  -7.018-159.765  1.00  5.74           H
ATOM    701  CA  GLU S  44     -63.976  -6.964-160.840  1.00  5.74           C
ATOM    702  HA  GLU S  44     -63.277  -7.204-160.036  1.00  5.74           H
ATOM    703  CB  GLU S  44     -64.453  -8.291-161.477  1.00  5.74           C
ATOM    704  HB1 GLU S  44     -64.986  -8.864-160.717  1.00  5.74           H
ATOM    705  HB2 GLU S  44     -63.567  -8.869-161.741  1.00  5.74           H
ATOM    706  CG  GLU S  44     -65.352  -8.212-162.741  1.00  5.74           C
ATOM    707  HG1 GLU S  44     -65.613  -9.234-163.021  1.00  5.74           H
ATOM    708  HG2 GLU S  44     -64.759  -7.817-163.567  1.00  5.74           H
ATOM    709  CD  GLU S  44     -66.653  -7.390-162.610  1.00  5.74           C
ATOM    710  OE1 GLU S  44     -66.658  -6.179-162.945  1.00  5.74           O
ATOM    711  OE2 GLU S  44     -67.714  -7.941-162.231  1.00  5.74           O
ATOM    712  C   GLU S  44     -63.190  -6.128-161.865  1.00  5.74           C
ATOM    713  O   GLU S  44     -61.962  -6.142-161.816  1.00  5.74           O
ATOM    714  N   TYR S  45     -63.854  -5.417-162.787  1.00  5.72           N
ATOM    715  H   TYR S  45     -64.870  -5.447-162.783  1.00  5.72           H
ATOM    716  CA  TYR S  45     -63.169  -4.588-163.778  1.00  5.72           C
ATOM    717  HA  TYR S  45     -62.420  -5.214-164.265  1.00  5.72           H
ATOM    718  CB  TYR S  45     -64.149  -4.102-164.861  1.00  5.72           C
ATOM    719  HB1 TYR S  45     -63.819  -3.126-165.223  1.00  5.72           H
ATOM    720  HB2 TYR S  45     -65.137  -3.956-164.422  1.00  5.72           H
ATOM    721  CG  TYR S  45     -64.237  -5.014-166.071  1.00  5.72           C
ATOM    722  CD1 TYR S  45     -65.395  -5.774-166.302  1.00  5.72           C
ATOM    723  HD1 TYR S  45     -66.200  -5.746-165.580  1.00  5.72           H
ATOM    724  CE1 TYR S  45     -65.496  -6.591-167.444  1.00  5.72           C
ATOM    725  HE1 TYR S  45     -66.393  -7.163-167.633  1.00  5.72           H
ATOM    726  CZ  TYR S  45     -64.404  -6.700-168.328  1.00  5.72           C
ATOM    727  OH  TYR S  45     -64.484  -7.526-169.404  1.00  5.72           O
ATOM    728  HH  TYR S  45     -63.641  -7.631-169.842  1.00  5.72           H
ATOM    729  CE2 TYR S  45     -63.226  -5.958-168.086  1.00  5.72           C
ATOM    730  HE2 TYR S  45     -62.382  -6.047-168.752  1.00  5.72           H
ATOM    731  CD2 TYR S  45     -63.154  -5.099-166.969  1.00  5.72           C
ATOM    732  HD2 TYR S  45     -62.261  -4.520-166.781  1.00  5.72           H
ATOM    733  C   TYR S  45     -62.388  -3.398-163.205  1.00  5.72           C
ATOM    734  O   TYR S  45     -61.374  -2.993-163.777  1.00  5.72           O
ATOM    735  N   LEU S  46     -62.838  -2.837-162.083  1.00  5.44           N
ATOM    736  H   LEU S  46     -63.639  -3.266-161.625  1.00  5.44           H
ATOM    737  CA  LEU S  46     -62.182  -1.726-161.395  1.00  5.44           C
ATOM    738  HA  LEU S  46     -61.647  -1.105-162.117  1.00  5.44           H
ATOM    739  CB  LEU S  46     -63.246  -0.839-160.713  1.00  5.44           C
ATOM    740  HB1 LEU S  46     -62.804  -0.384-159.827  1.00  5.44           H
ATOM    741  HB2 LEU S  46     -64.084  -1.452-160.378  1.00  5.44           H
ATOM    742  CG  LEU S  46     -63.753   0.317-161.596  1.00  5.44           C
ATOM    743  HG  LEU S  46     -62.911   0.944-161.884  1.00  5.44           H
ATOM    744  CD1 LEU S  46     -64.466  -0.147-162.870  1.00  5.44           C
ATOM    745 1HD1 LEU S  46     -64.868   0.713-163.407  1.00  5.44           H
ATOM    746 2HD1 LEU S  46     -63.758  -0.652-163.527  1.00  5.44           H
ATOM    747 3HD1 LEU S  46     -65.278  -0.828-162.619  1.00  5.44           H
ATOM    748  CD2 LEU S  46     -64.728   1.172-160.784  1.00  5.44           C
ATOM    749 1HD2 LEU S  46     -65.081   2.007-161.390  1.00  5.44           H
ATOM    750 2HD2 LEU S  46     -65.583   0.573-160.471  1.00  5.44           H
ATOM    751 3HD2 LEU S  46     -64.216   1.569-159.908  1.00  5.44           H
ATOM    752  C   LEU S  46     -61.122  -2.268-160.424  1.00  5.44           C
ATOM    753  O   LEU S  46     -61.289  -2.313-159.200  1.00  5.44           O
ATOM    754  N   THR S  47     -60.014  -2.740-160.989  1.00  5.56           N
ATOM    755  H   THR S  47     -59.957  -2.757-162.002  1.00  5.56           H
ATOM    756  CA  THR S  47     -58.882  -3.277-160.221  1.00  5.56           C
ATOM    757  HA  THR S  47     -59.233  -4.098-159.597  1.00  5.56           H
ATOM    758  CB  THR S  47     -57.795  -3.813-161.165  1.00  5.56           C
ATOM    759  HB  THR S  47     -56.940  -4.146-160.575  1.00  5.56           H
ATOM    760  CG2 THR S  47     -58.283  -4.983-162.016  1.00  5.56           C
ATOM    761 1HG2 THR S  47     -57.451  -5.367-162.607  1.00  5.56           H
ATOM    762 2HG2 THR S  47     -58.662  -5.779-161.376  1.00  5.56           H
ATOM    763 3HG2 THR S  47     -59.075  -4.660-162.691  1.00  5.56           H
ATOM    764  OG1 THR S  47     -57.382  -2.787-162.034  1.00  5.56           O
ATOM    765  HG1 THR S  47     -56.559  -3.122-162.481  1.00  5.56           H
ATOM    766  C   THR S  47     -58.197  -2.264-159.324  1.00  5.56           C
ATOM    767  O   THR S  47     -57.652  -2.655-158.290  1.00  5.56           O
ATOM    768  N   GLY S  48     -58.230  -0.981-159.690  1.00  5.55           N
ATOM    769  H   GLY S  48     -58.849  -0.735-160.453  1.00  5.55           H
ATOM    770  CA  GLY S  48     -57.404   0.080-159.110  1.00  5.55           C
ATOM    771  HA1 GLY S  48     -57.048  -0.212-158.128  1.00  5.55           H
ATOM    772  HA2 GLY S  48     -58.004   0.981-159.024  1.00  5.55           H
ATOM    773  C   GLY S  48     -56.170   0.428-159.923  1.00  5.55           C
ATOM    774  O   GLY S  48     -55.134   0.735-159.337  1.00  5.55           O
ATOM    775  N   GLU S  49     -56.267   0.364-161.247  1.00  5.64           N
ATOM    776  H   GLU S  49     -57.100  -0.052-161.642  1.00  5.64           H
ATOM    777  CA  GLU S  49     -55.173   0.673-162.178  1.00  5.64           C
ATOM    778  HA  GLU S  49     -54.274   0.881-161.596  1.00  5.64           H
ATOM    779  CB  GLU S  49     -54.844  -0.569-163.019  1.00  5.64           C
ATOM    780  HB1 GLU S  49     -54.152  -0.305-163.820  1.00  5.64           H
ATOM    781  HB2 GLU S  49     -55.761  -0.964-163.457  1.00  5.64           H
ATOM    782  CG  GLU S  49     -54.168  -1.613-162.110  1.00  5.64           C
ATOM    783  HG1 GLU S  49     -54.744  -1.748-161.192  1.00  5.64           H
ATOM    784  HG2 GLU S  49     -53.180  -1.247-161.822  1.00  5.64           H
ATOM    785  CD  GLU S  49     -54.051  -2.978-162.784  1.00  5.64           C
ATOM    786  OE1 GLU S  49     -55.118  -3.617-162.946  1.00  5.64           O
ATOM    787  OE2 GLU S  49     -52.911  -3.385-163.092  1.00  5.64           O
ATOM    788  C   GLU S  49     -55.402   1.977-162.957  1.00  5.64           C
ATOM    789  O   GLU S  49     -54.688   2.295-163.903  1.00  5.64           O
ATOM    790  N   VAL S  50     -56.356   2.790-162.486  1.00  5.38           N
ATOM    791  H   VAL S  50     -56.892   2.473-161.694  1.00  5.38           H
ATOM    792  CA  VAL S  50     -56.661   4.128-163.002  1.00  5.38           C
ATOM    793  HA  VAL S  50     -55.798   4.468-163.573  1.00  5.38           H
ATOM    794  CB  VAL S  50     -57.876   4.093-163.960  1.00  5.38           C
ATOM    795  HB  VAL S  50     -58.097   5.119-164.245  1.00  5.38           H
ATOM    796  CG1 VAL S  50     -57.583   3.310-165.247  1.00  5.38           C
ATOM    797 1HG1 VAL S  50     -58.420   3.411-165.938  1.00  5.38           H
ATOM    798 2HG1 VAL S  50     -56.686   3.711-165.717  1.00  5.38           H
ATOM    799 3HG1 VAL S  50     -57.427   2.255-165.023  1.00  5.38           H
ATOM    800  CG2 VAL S  50     -59.156   3.522-163.336  1.00  5.38           C
ATOM    801 1HG2 VAL S  50     -59.957   3.547-164.074  1.00  5.38           H
ATOM    802 2HG2 VAL S  50     -59.006   2.494-163.011  1.00  5.38           H
ATOM    803 3HG2 VAL S  50     -59.464   4.136-162.492  1.00  5.38           H
ATOM    804  C   VAL S  50     -56.929   5.124-161.860  1.00  5.38           C
ATOM    805  O   VAL S  50     -57.539   4.790-160.826  1.00  5.38           O
ATOM    806  N   PRO S  51     -56.497   6.384-162.030  1.00  5.29           N
ATOM    807  CD  PRO S  51     -55.920   6.967-163.236  1.00  5.29           C
ATOM    808  HD1 PRO S  51     -56.439   6.640-164.137  1.00  5.29           H
ATOM    809  HD2 PRO S  51     -54.862   6.706-163.290  1.00  5.29           H
ATOM    810  CG  PRO S  51     -56.074   8.474-163.074  1.00  5.29           C
ATOM    811  HG1 PRO S  51     -57.061   8.782-163.422  1.00  5.29           H
ATOM    812  HG2 PRO S  51     -55.293   9.012-163.608  1.00  5.29           H
ATOM    813  CB  PRO S  51     -55.978   8.662-161.561  1.00  5.29           C
ATOM    814  HB1 PRO S  51     -56.495   9.567-161.241  1.00  5.29           H
ATOM    815  HB2 PRO S  51     -54.931   8.713-161.275  1.00  5.29           H
ATOM    816  CA  PRO S  51     -56.625   7.391-160.988  1.00  5.29           C
ATOM    817  HA  PRO S  51     -56.087   7.070-160.095  1.00  5.29           H
ATOM    818  C   PRO S  51     -58.092   7.649-160.650  1.00  5.29           C
ATOM    819  O   PRO S  51     -58.937   7.763-161.530  1.00  5.29           O
ATOM    820  N   GLY S  52     -58.396   7.780-159.358  1.00  5.23           N
ATOM    821  H   GLY S  52     -57.680   7.616-158.666  1.00  5.23           H
ATOM    822  CA  GLY S  52     -59.775   7.988-158.922  1.00  5.23           C
ATOM    823  HA1 GLY S  52     -60.276   8.681-159.597  1.00  5.23           H
ATOM    824  HA2 GLY S  52     -59.768   8.421-157.922  1.00  5.23           H
ATOM    825  C   GLY S  52     -60.613   6.714-158.877  1.00  5.23           C
ATOM    826  O   GLY S  52     -61.807   6.807-158.585  1.00  5.23           O
ATOM    827  N   ASP S  53     -60.034   5.531-159.109  1.00  5.30           N
ATOM    828  H   ASP S  53     -59.081   5.469-159.451  1.00  5.30           H
ATOM    829  CA  ASP S  53     -60.746   4.297-158.789  1.00  5.30           C
ATOM    830  HA  ASP S  53     -61.677   4.318-159.357  1.00  5.30           H
ATOM    831  CB  ASP S  53     -59.966   3.101-159.337  1.00  5.30           C
ATOM    832  HB1 ASP S  53     -59.032   2.988-158.794  1.00  5.30           H
ATOM    833  HB2 ASP S  53     -59.723   3.298-160.379  1.00  5.30           H
ATOM    834  CG  ASP S  53     -60.766   1.802-159.286  1.00  5.30           C
ATOM    835  OD1 ASP S  53     -61.593   1.638-158.354  1.00  5.30           O
ATOM    836  OD2 ASP S  53     -60.478   0.904-160.097  1.00  5.30           O
ATOM    837  C   ASP S  53     -61.134   4.197-157.298  1.00  5.30           C
ATOM    838  O   ASP S  53     -60.298   4.128-156.405  1.00  5.30           O
ATOM    839  N   TYR S  54     -62.440   4.189-157.043  1.00  5.22           N
ATOM    840  H   TYR S  54     -63.046   4.286-157.842  1.00  5.22           H
ATOM    841  CA  TYR S  54     -63.075   4.036-155.726  1.00  5.22           C
ATOM    842  HA  TYR S  54     -62.305   3.902-154.963  1.00  5.22           H
ATOM    843  CB  TYR S  54     -63.839   5.345-155.407  1.00  5.22           C
ATOM    844  HB1 TYR S  54     -64.787   5.102-154.936  1.00  5.22           H
ATOM    845  HB2 TYR S  54     -64.092   5.863-156.336  1.00  5.22           H
ATOM    846  CG  TYR S  54     -63.102   6.316-154.497  1.00  5.22           C
ATOM    847  CD1 TYR S  54     -61.840   6.836-154.853  1.00  5.22           C
ATOM    848  HD1 TYR S  54     -61.385   6.542-155.787  1.00  5.22           H
ATOM    849  CE1 TYR S  54     -61.143   7.689-153.968  1.00  5.22           C
ATOM    850  HE1 TYR S  54     -60.154   8.023-154.215  1.00  5.22           H
ATOM    851  CZ  TYR S  54     -61.712   8.019-152.719  1.00  5.22           C
ATOM    852  OH  TYR S  54     -61.044   8.813-151.834  1.00  5.22           O
ATOM    853  HH  TYR S  54     -61.526   8.802-151.000  1.00  5.22           H
ATOM    854  CE2 TYR S  54     -62.991   7.527-152.378  1.00  5.22           C
ATOM    855  HE2 TYR S  54     -63.432   7.762-151.422  1.00  5.22           H
ATOM    856  CD2 TYR S  54     -63.680   6.683-153.267  1.00  5.22           C
ATOM    857  HD2 TYR S  54     -64.642   6.291-152.987  1.00  5.22           H
ATOM    858  C   TYR S  54     -63.947   2.772-155.682  1.00  5.22           C
ATOM    859  O   TYR S  54     -64.800   2.641-154.814  1.00  5.22           O
ATOM    860  N   GLY S  55     -63.807   1.868-156.656  1.00  5.30           N
ATOM    861  H   GLY S  55     -63.038   1.988-157.317  1.00  5.30           H
ATOM    862  CA  GLY S  55     -64.657   0.693-156.878  1.00  5.30           C
ATOM    863  HA1 GLY S  55     -64.616   0.054-155.997  1.00  5.30           H
ATOM    864  HA2 GLY S  55     -64.255   0.129-157.722  1.00  5.30           H
ATOM    865  C   GLY S  55     -66.138   0.982-157.175  1.00  5.30           C
ATOM    866  O   GLY S  55     -66.948   0.065-157.274  1.00  5.30           O
ATOM    867  N   TYR S  56     -66.509   2.257-157.279  1.00  5.26           N
ATOM    868  H   TYR S  56     -65.798   2.962-157.206  1.00  5.26           H
ATOM    869  CA  TYR S  56     -67.881   2.692-157.490  1.00  5.26           C
ATOM    870  HA  TYR S  56     -68.542   2.092-156.860  1.00  5.26           H
ATOM    871  CB  TYR S  56     -68.026   4.156-157.051  1.00  5.26           C
ATOM    872  HB1 TYR S  56     -67.362   4.780-157.652  1.00  5.26           H
ATOM    873  HB2 TYR S  56     -67.700   4.242-156.015  1.00  5.26           H
ATOM    874  CG  TYR S  56     -69.442   4.693-157.150  1.00  5.26           C
ATOM    875  CD1 TYR S  56     -70.359   4.456-156.109  1.00  5.26           C
ATOM    876  HD1 TYR S  56     -70.062   3.871-155.252  1.00  5.26           H
ATOM    877  CE1 TYR S  56     -71.663   4.984-156.180  1.00  5.26           C
ATOM    878  HE1 TYR S  56     -72.370   4.822-155.376  1.00  5.26           H
ATOM    879  CZ  TYR S  56     -72.063   5.723-157.309  1.00  5.26           C
ATOM    880  OH  TYR S  56     -73.327   6.216-157.375  1.00  5.26           O
ATOM    881  HH  TYR S  56     -73.472   6.674-158.201  1.00  5.26           H
ATOM    882  CE2 TYR S  56     -71.155   5.939-158.368  1.00  5.26           C
ATOM    883  HE2 TYR S  56     -71.456   6.498-159.238  1.00  5.26           H
ATOM    884  CD2 TYR S  56     -69.844   5.430-158.282  1.00  5.26           C
ATOM    885  HD2 TYR S  56     -69.146   5.597-159.091  1.00  5.26           H
ATOM    886  C   TYR S  56     -68.314   2.508-158.956  1.00  5.26           C
ATOM    887  O   TYR S  56     -67.985   3.329-159.807  1.00  5.26           O
ATOM    888  N   ASP S  57     -69.091   1.459-159.237  1.00  5.19           N
ATOM    889  H   ASP S  57     -69.203   0.751-158.528  1.00  5.19           H
ATOM    890  CA  ASP S  57     -69.978   1.379-160.413  1.00  5.19           C
ATOM    891  HA  ASP S  57     -70.339   2.385-160.631  1.00  5.19           H
ATOM    892  CB  ASP S  57     -69.249   0.910-161.698  1.00  5.19           C
ATOM    893  HB1 ASP S  57     -68.877  -0.106-161.552  1.00  5.19           H
ATOM    894  HB2 ASP S  57     -68.388   1.556-161.873  1.00  5.19           H
ATOM    895  CG  ASP S  57     -70.151   0.949-162.956  1.00  5.19           C
ATOM    896  OD1 ASP S  57     -71.334   1.359-162.849  1.00  5.19           O
ATOM    897  OD2 ASP S  57     -69.665   0.560-164.046  1.00  5.19           O
ATOM    898  C   ASP S  57     -71.215   0.503-160.109  1.00  5.19           C
ATOM    899  O   ASP S  57     -71.354  -0.612-160.628  1.00  5.19           O
ATOM    900  N   PRO S  58     -72.124   0.977-159.230  1.00  5.39           N
ATOM    901  CD  PRO S  58     -72.127   2.291-158.595  1.00  5.39           C
ATOM    902  HD1 PRO S  58     -71.976   3.089-159.323  1.00  5.39           H
ATOM    903  HD2 PRO S  58     -71.353   2.326-157.828  1.00  5.39           H
ATOM    904  CG  PRO S  58     -73.501   2.435-157.942  1.00  5.39           C
ATOM    905  HG1 PRO S  58     -74.206   2.856-158.661  1.00  5.39           H
ATOM    906  HG2 PRO S  58     -73.464   3.046-157.042  1.00  5.39           H
ATOM    907  CB  PRO S  58     -73.879   0.991-157.625  1.00  5.39           C
ATOM    908  HB1 PRO S  58     -74.959   0.866-157.525  1.00  5.39           H
ATOM    909  HB2 PRO S  58     -73.378   0.675-156.708  1.00  5.39           H
ATOM    910  CA  PRO S  58     -73.305   0.217-158.814  1.00  5.39           C
ATOM    911  HA  PRO S  58     -73.003  -0.778-158.484  1.00  5.39           H
ATOM    912  C   PRO S  58     -74.353   0.045-159.926  1.00  5.39           C
ATOM    913  O   PRO S  58     -75.251  -0.784-159.798  1.00  5.39           O
ATOM    914  N   PHE S  59     -74.251   0.812-161.012  1.00  5.31           N
ATOM    915  H   PHE S  59     -73.477   1.459-161.067  1.00  5.31           H
ATOM    916  CA  PHE S  59     -75.082   0.655-162.206  1.00  5.31           C
ATOM    917  HA  PHE S  59     -76.106   0.421-161.915  1.00  5.31           H
ATOM    918  CB  PHE S  59     -75.062   1.972-163.002  1.00  5.31           C
ATOM    919  HB1 PHE S  59     -75.919   1.988-163.676  1.00  5.31           H
ATOM    920  HB2 PHE S  59     -74.166   1.988-163.624  1.00  5.31           H
ATOM    921  CG  PHE S  59     -75.068   3.236-162.161  1.00  5.31           C
ATOM    922  CD1 PHE S  59     -76.234   3.640-161.484  1.00  5.31           C
ATOM    923  HD1 PHE S  59     -77.139   3.056-161.579  1.00  5.31           H
ATOM    924  CE1 PHE S  59     -76.218   4.793-160.679  1.00  5.31           C
ATOM    925  HE1 PHE S  59     -77.117   5.099-160.161  1.00  5.31           H
ATOM    926  CZ  PHE S  59     -75.039   5.547-160.550  1.00  5.31           C
ATOM    927  HZ  PHE S  59     -75.037   6.438-159.940  1.00  5.31           H
ATOM    928  CE2 PHE S  59     -73.870   5.143-161.220  1.00  5.31           C
ATOM    929  HE2 PHE S  59     -72.960   5.717-161.129  1.00  5.31           H
ATOM    930  CD2 PHE S  59     -73.884   3.987-162.018  1.00  5.31           C
ATOM    931  HD2 PHE S  59     -72.981   3.671-162.526  1.00  5.31           H
ATOM    932  C   PHE S  59     -74.554  -0.483-163.102  1.00  5.31           C
ATOM    933  O   PHE S  59     -75.307  -1.034-163.900  1.00  5.31           O
ATOM    934  N   GLY S  60     -73.257  -0.810-163.009  1.00  5.22           N
ATOM    935  H   GLY S  60     -72.674  -0.309-162.345  1.00  5.22           H
ATOM    936  CA  GLY S  60     -72.571  -1.676-163.969  1.00  5.22           C
ATOM    937  HA1 GLY S  60     -73.148  -2.591-164.105  1.00  5.22           H
ATOM    938  HA2 GLY S  60     -71.598  -1.934-163.553  1.00  5.22           H
ATOM    939  C   GLY S  60     -72.325  -1.052-165.347  1.00  5.22           C
ATOM    940  O   GLY S  60     -72.094  -1.793-166.304  1.00  5.22           O
ATOM    941  N   LEU S  61     -72.383   0.281-165.450  1.00  5.21           N
ATOM    942  H   LEU S  61     -72.347   0.790-164.572  1.00  5.21           H
ATOM    943  CA  LEU S  61     -72.331   1.056-166.702  1.00  5.21           C
ATOM    944  HA  LEU S  61     -73.220   0.830-167.292  1.00  5.21           H
ATOM    945  CB  LEU S  61     -72.349   2.547-166.296  1.00  5.21           C
ATOM    946  HB1 LEU S  61     -71.552   2.709-165.570  1.00  5.21           H
ATOM    947  HB2 LEU S  61     -73.297   2.764-165.802  1.00  5.21           H
ATOM    948  CG  LEU S  61     -72.150   3.558-167.443  1.00  5.21           C
ATOM    949  HG  LEU S  61     -71.206   3.356-167.947  1.00  5.21           H
ATOM    950  CD1 LEU S  61     -73.283   3.512-168.467  1.00  5.21           C
ATOM    951 1HD1 LEU S  61     -74.237   3.713-167.981  1.00  5.21           H
ATOM    952 2HD1 LEU S  61     -73.108   4.255-169.244  1.00  5.21           H
ATOM    953 3HD1 LEU S  61     -73.320   2.529-168.935  1.00  5.21           H
ATOM    954  CD2 LEU S  61     -72.072   4.978-166.882  1.00  5.21           C
ATOM    955 1HD2 LEU S  61     -71.877   5.679-167.693  1.00  5.21           H
ATOM    956 2HD2 LEU S  61     -73.005   5.237-166.385  1.00  5.21           H
ATOM    957 3HD2 LEU S  61     -71.251   5.038-166.166  1.00  5.21           H
ATOM    958  C   LEU S  61     -71.105   0.743-167.567  1.00  5.21           C
ATOM    959  O   LEU S  61     -71.169   0.800-168.795  1.00  5.21           O
ATOM    960  N   SER S  62     -69.983   0.437-166.924  1.00  5.30           N
ATOM    961  H   SER S  62     -70.021   0.416-165.906  1.00  5.30           H
ATOM    962  CA  SER S  62     -68.665   0.393-167.553  1.00  5.30           C
ATOM    963  HA  SER S  62     -68.733   0.787-168.566  1.00  5.30           H
ATOM    964  CB  SER S  62     -67.731   1.319-166.761  1.00  5.30           C
ATOM    965  HB1 SER S  62     -68.170   2.316-166.705  1.00  5.30           H
ATOM    966  HB2 SER S  62     -66.775   1.396-167.282  1.00  5.30           H
ATOM    967  OG  SER S  62     -67.493   0.844-165.447  1.00  5.30           O
ATOM    968  HG  SER S  62     -68.331   0.803-164.923  1.00  5.30           H
ATOM    969  C   SER S  62     -68.085  -1.017-167.665  1.00  5.30           C
ATOM    970  O   SER S  62     -66.903  -1.172-167.971  1.00  5.30           O
ATOM    971  N   LYS S  63     -68.901  -2.056-167.457  1.00  5.55           N
ATOM    972  H   LYS S  63     -69.866  -1.829-167.236  1.00  5.55           H
ATOM    973  CA  LYS S  63     -68.489  -3.472-167.384  1.00  5.55           C
ATOM    974  HA  LYS S  63     -67.584  -3.484-166.772  1.00  5.55           H
ATOM    975  CB  LYS S  63     -69.580  -4.252-166.610  1.00  5.55           C
ATOM    976  HB1 LYS S  63     -70.371  -4.554-167.299  1.00  5.55           H
ATOM    977  HB2 LYS S  63     -70.019  -3.593-165.860  1.00  5.55           H
ATOM    978  CG  LYS S  63     -69.017  -5.482-165.873  1.00  5.55           C
ATOM    979  HG1 LYS S  63     -68.226  -5.156-165.200  1.00  5.55           H
ATOM    980  HG2 LYS S  63     -68.590  -6.176-166.594  1.00  5.55           H
ATOM    981  CD  LYS S  63     -70.068  -6.247-165.055  1.00  5.55           C
ATOM    982  HD1 LYS S  63     -69.706  -7.262-164.875  1.00  5.55           H
ATOM    983  HD2 LYS S  63     -70.988  -6.320-165.640  1.00  5.55           H
ATOM    984  CE  LYS S  63     -70.376  -5.583-163.705  1.00  5.55           C
ATOM    985  HE1 LYS S  63     -71.306  -6.005-163.318  1.00  5.55           H
ATOM    986  HE2 LYS S  63     -70.530  -4.512-163.867  1.00  5.55           H
ATOM    987  NZ  LYS S  63     -69.290  -5.806-162.720  1.00  5.55           N
ATOM    988  HZ1 LYS S  63     -69.441  -5.341-161.841  1.00  5.55           H
ATOM    989  HZ2 LYS S  63     -69.103  -6.797-162.527  1.00  5.55           H
ATOM    990  HZ3 LYS S  63     -68.366  -5.531-163.066  1.00  5.55           H
ATOM    991  C   LYS S  63     -68.066  -4.123-168.716  1.00  5.55           C
ATOM    992  O   LYS S  63     -68.291  -5.313-168.932  1.00  5.55           O
ATOM    993  N   LYS S  64     -67.433  -3.356-169.605  1.00  5.55           N
ATOM    994  H   LYS S  64     -67.292  -2.391-169.321  1.00  5.55           H
ATOM    995  CA  LYS S  64     -66.543  -3.847-170.665  1.00  5.55           C
ATOM    996  HA  LYS S  64     -66.061  -4.737-170.258  1.00  5.55           H
ATOM    997  CB  LYS S  64     -67.328  -4.305-171.910  1.00  5.55           C
ATOM    998  HB1 LYS S  64     -67.997  -5.122-171.634  1.00  5.55           H
ATOM    999  HB2 LYS S  64     -66.620  -4.686-172.649  1.00  5.55           H
ATOM   1000  CG  LYS S  64     -68.152  -3.190-172.549  1.00  5.55           C
ATOM   1001  HG1 LYS S  64     -67.467  -2.375-172.725  1.00  5.55           H
ATOM   1002  HG2 LYS S  64     -68.933  -2.858-171.863  1.00  5.55           H
ATOM   1003  CD  LYS S  64     -68.785  -3.595-173.888  1.00  5.55           C
ATOM   1004  HD1 LYS S  64     -69.598  -4.295-173.699  1.00  5.55           H
ATOM   1005  HD2 LYS S  64     -68.041  -4.077-174.526  1.00  5.55           H
ATOM   1006  CE  LYS S  64     -69.328  -2.347-174.597  1.00  5.55           C
ATOM   1007  HE1 LYS S  64     -69.955  -1.794-173.892  1.00  5.55           H
ATOM   1008  HE2 LYS S  64     -69.944  -2.643-175.448  1.00  5.55           H
ATOM   1009  NZ  LYS S  64     -68.222  -1.478-175.052  1.00  5.55           N
ATOM   1010  HZ1 LYS S  64     -68.466  -0.487-175.046  1.00  5.55           H
ATOM   1011  HZ2 LYS S  64     -67.402  -1.594-174.459  1.00  5.55           H
ATOM   1012  HZ3 LYS S  64     -67.816  -1.740-175.952  1.00  5.55           H
ATOM   1013  C   LYS S  64     -65.420  -2.829-170.926  1.00  5.55           C
ATOM   1014  O   LYS S  64     -65.654  -1.624-170.820  1.00  5.55           O
ATOM   1015  N   PRO S  65     -64.176  -3.289-171.159  1.00  5.45           N
ATOM   1016  CD  PRO S  65     -63.802  -4.633-171.568  1.00  5.45           C
ATOM   1017  HD1 PRO S  65     -64.341  -4.937-172.467  1.00  5.45           H
ATOM   1018  HD2 PRO S  65     -64.002  -5.329-170.756  1.00  5.45           H
ATOM   1019  CG  PRO S  65     -62.302  -4.577-171.843  1.00  5.45           C
ATOM   1020  HG1 PRO S  65     -62.130  -4.259-172.875  1.00  5.45           H
ATOM   1021  HG2 PRO S  65     -61.820  -5.536-171.652  1.00  5.45           H
ATOM   1022  CB  PRO S  65     -61.817  -3.494-170.881  1.00  5.45           C
ATOM   1023  HB1 PRO S  65     -60.891  -3.031-171.228  1.00  5.45           H
ATOM   1024  HB2 PRO S  65     -61.674  -3.926-169.891  1.00  5.45           H
ATOM   1025  CA  PRO S  65     -62.983  -2.502-170.838  1.00  5.45           C
ATOM   1026  HA  PRO S  65     -63.074  -2.111-169.824  1.00  5.45           H
ATOM   1027  C   PRO S  65     -62.743  -1.315-171.775  1.00  5.45           C
ATOM   1028  O   PRO S  65     -62.116  -0.338-171.380  1.00  5.45           O
ATOM   1029  N   GLU S  66     -63.269  -1.352-173.000  1.00  5.66           N
ATOM   1030  H   GLU S  66     -63.870  -2.127-173.260  1.00  5.66           H
ATOM   1031  CA  GLU S  66     -63.240  -0.200-173.903  1.00  5.66           C
ATOM   1032  HA  GLU S  66     -62.315   0.348-173.724  1.00  5.66           H
ATOM   1033  CB  GLU S  66     -63.180  -0.623-175.390  1.00  5.66           C
ATOM   1034  HB1 GLU S  66     -62.128  -0.626-175.677  1.00  5.66           H
ATOM   1035  HB2 GLU S  66     -63.669   0.139-175.996  1.00  5.66           H
ATOM   1036  CG  GLU S  66     -63.745  -2.002-175.769  1.00  5.66           C
ATOM   1037  HG1 GLU S  66     -63.212  -2.785-175.219  1.00  5.66           H
ATOM   1038  HG2 GLU S  66     -63.555  -2.171-176.831  1.00  5.66           H
ATOM   1039  CD  GLU S  66     -65.241  -2.100-175.497  1.00  5.66           C
ATOM   1040  OE1 GLU S  66     -66.044  -1.954-176.440  1.00  5.66           O
ATOM   1041  OE2 GLU S  66     -65.629  -2.266-174.314  1.00  5.66           O
ATOM   1042  C   GLU S  66     -64.360   0.813-173.597  1.00  5.66           C
ATOM   1043  O   GLU S  66     -64.139   2.021-173.720  1.00  5.66           O
ATOM   1044  N   ASP S  67     -65.512   0.373-173.072  1.00  5.30           N
ATOM   1045  H   ASP S  67     -65.647  -0.630-172.978  1.00  5.30           H
ATOM   1046  CA  ASP S  67     -66.472   1.294-172.450  1.00  5.30           C
ATOM   1047  HA  ASP S  67     -66.675   2.074-173.182  1.00  5.30           H
ATOM   1048  CB  ASP S  67     -67.814   0.636-172.084  1.00  5.30           C
ATOM   1049  HB1 ASP S  67     -68.068   0.866-171.048  1.00  5.30           H
ATOM   1050  HB2 ASP S  67     -67.746  -0.435-172.166  1.00  5.30           H
ATOM   1051  CG  ASP S  67     -68.920   1.154-172.997  1.00  5.30           C
ATOM   1052  OD1 ASP S  67     -69.842   1.837-172.509  1.00  5.30           O
ATOM   1053  OD2 ASP S  67     -68.778   1.033-174.230  1.00  5.30           O
ATOM   1054  C   ASP S  67     -65.877   2.018-171.239  1.00  5.30           C
ATOM   1055  O   ASP S  67     -66.031   3.235-171.110  1.00  5.30           O
ATOM   1056  N   PHE S  68     -65.144   1.289-170.398  1.00  5.12           N
ATOM   1057  H   PHE S  68     -65.129   0.283-170.540  1.00  5.12           H
ATOM   1058  CA  PHE S  68     -64.378   1.840-169.280  1.00  5.12           C
ATOM   1059  HA  PHE S  68     -65.072   2.361-168.622  1.00  5.12           H
ATOM   1060  CB  PHE S  68     -63.779   0.657-168.500  1.00  5.12           C
ATOM   1061  HB1 PHE S  68     -63.091   0.130-169.153  1.00  5.12           H
ATOM   1062  HB2 PHE S  68     -64.586  -0.036-168.268  1.00  5.12           H
ATOM   1063  CG  PHE S  68     -63.044   0.916-167.194  1.00  5.12           C
ATOM   1064  CD1 PHE S  68     -63.235   2.087-166.431  1.00  5.12           C
ATOM   1065  HD1 PHE S  68     -63.903   2.863-166.770  1.00  5.12           H
ATOM   1066  CE1 PHE S  68     -62.565   2.249-165.206  1.00  5.12           C
ATOM   1067  HE1 PHE S  68     -62.714   3.152-164.629  1.00  5.12           H
ATOM   1068  CZ  PHE S  68     -61.717   1.236-164.725  1.00  5.12           C
ATOM   1069  HZ  PHE S  68     -61.220   1.349-163.769  1.00  5.12           H
ATOM   1070  CE2 PHE S  68     -61.532   0.065-165.475  1.00  5.12           C
ATOM   1071  HE2 PHE S  68     -60.893  -0.722-165.096  1.00  5.12           H
ATOM   1072  CD2 PHE S  68     -62.194  -0.093-166.704  1.00  5.12           C
ATOM   1073  HD2 PHE S  68     -62.063  -1.007-167.263  1.00  5.12           H
ATOM   1074  C   PHE S  68     -63.330   2.861-169.739  1.00  5.12           C
ATOM   1075  O   PHE S  68     -63.304   3.970-169.205  1.00  5.12           O
ATOM   1076  N   ALA S  69     -62.551   2.566-170.787  1.00  5.16           N
ATOM   1077  H   ALA S  69     -62.576   1.622-171.162  1.00  5.16           H
ATOM   1078  CA  ALA S  69     -61.642   3.539-171.402  1.00  5.16           C
ATOM   1079  HA  ALA S  69     -60.905   3.823-170.652  1.00  5.16           H
ATOM   1080  CB  ALA S  69     -60.901   2.865-172.563  1.00  5.16           C
ATOM   1081  HB1 ALA S  69     -61.597   2.604-173.358  1.00  5.16           H
ATOM   1082  HB2 ALA S  69     -60.152   3.551-172.961  1.00  5.16           H
ATOM   1083  HB3 ALA S  69     -60.403   1.962-172.208  1.00  5.16           H
ATOM   1084  C   ALA S  69     -62.359   4.840-171.836  1.00  5.16           C
ATOM   1085  O   ALA S  69     -61.907   5.956-171.550  1.00  5.16           O
ATOM   1086  N   LYS S  70     -63.515   4.700-172.492  1.00  5.15           N
ATOM   1087  H   LYS S  70     -63.800   3.751-172.729  1.00  5.15           H
ATOM   1088  CA  LYS S  70     -64.343   5.816-172.962  1.00  5.15           C
ATOM   1089  HA  LYS S  70     -63.732   6.453-173.602  1.00  5.15           H
ATOM   1090  CB  LYS S  70     -65.464   5.211-173.831  1.00  5.15           C
ATOM   1091  HB1 LYS S  70     -65.896   4.365-173.304  1.00  5.15           H
ATOM   1092  HB2 LYS S  70     -65.014   4.823-174.748  1.00  5.15           H
ATOM   1093  CG  LYS S  70     -66.606   6.169-174.209  1.00  5.15           C
ATOM   1094  HG1 LYS S  70     -66.183   7.057-174.678  1.00  5.15           H
ATOM   1095  HG2 LYS S  70     -67.142   6.473-173.308  1.00  5.15           H
ATOM   1096  CD  LYS S  70     -67.610   5.524-175.185  1.00  5.15           C
ATOM   1097  HD1 LYS S  70     -67.109   5.395-176.147  1.00  5.15           H
ATOM   1098  HD2 LYS S  70     -68.436   6.219-175.341  1.00  5.15           H
ATOM   1099  CE  LYS S  70     -68.166   4.159-174.752  1.00  5.15           C
ATOM   1100  HE1 LYS S  70     -67.347   3.436-174.688  1.00  5.15           H
ATOM   1101  HE2 LYS S  70     -68.844   3.790-175.525  1.00  5.15           H
ATOM   1102  NZ  LYS S  70     -68.888   4.208-173.457  1.00  5.15           N
ATOM   1103  HZ1 LYS S  70     -69.683   4.824-173.474  1.00  5.15           H
ATOM   1104  HZ2 LYS S  70     -69.282   3.286-173.246  1.00  5.15           H
ATOM   1105  HZ3 LYS S  70     -68.284   4.435-172.676  1.00  5.15           H
ATOM   1106  C   LYS S  70     -64.869   6.728-171.856  1.00  5.15           C
ATOM   1107  O   LYS S  70     -64.672   7.941-171.929  1.00  5.15           O
ATOM   1108  N   TYR S  71     -65.514   6.176-170.829  1.00  4.94           N
ATOM   1109  H   TYR S  71     -65.627   5.166-170.802  1.00  4.94           H
ATOM   1110  CA  TYR S  71     -65.985   6.992-169.697  1.00  4.94           C
ATOM   1111  HA  TYR S  71     -66.553   7.834-170.088  1.00  4.94           H
ATOM   1112  CB  TYR S  71     -66.904   6.171-168.782  1.00  4.94           C
ATOM   1113  HB1 TYR S  71     -67.241   6.809-167.962  1.00  4.94           H
ATOM   1114  HB2 TYR S  71     -66.322   5.361-168.341  1.00  4.94           H
ATOM   1115  CG  TYR S  71     -68.135   5.596-169.460  1.00  4.94           C
ATOM   1116  CD1 TYR S  71     -69.067   6.441-170.096  1.00  4.94           C
ATOM   1117  HD1 TYR S  71     -68.923   7.510-170.071  1.00  4.94           H
ATOM   1118  CE1 TYR S  71     -70.181   5.888-170.761  1.00  4.94           C
ATOM   1119  HE1 TYR S  71     -70.900   6.521-171.257  1.00  4.94           H
ATOM   1120  CZ  TYR S  71     -70.361   4.490-170.787  1.00  4.94           C
ATOM   1121  OH  TYR S  71     -71.317   3.950-171.581  1.00  4.94           O
ATOM   1122  HH  TYR S  71     -71.182   2.987-171.655  1.00  4.94           H
ATOM   1123  CE2 TYR S  71     -69.448   3.651-170.117  1.00  4.94           C
ATOM   1124  HE2 TYR S  71     -69.598   2.580-170.127  1.00  4.94           H
ATOM   1125  CD2 TYR S  71     -68.342   4.204-169.452  1.00  4.94           C
ATOM   1126  HD2 TYR S  71     -67.637   3.552-168.953  1.00  4.94           H
ATOM   1127  C   TYR S  71     -64.826   7.559-168.887  1.00  4.94           C
ATOM   1128  O   TYR S  71     -64.991   8.635-168.337  1.00  4.94           O
ATOM   1129  N   GLN S  72     -63.650   6.917-168.871  1.00  4.93           N
ATOM   1130  H   GLN S  72     -63.578   5.979-169.258  1.00  4.93           H
ATOM   1131  CA  GLN S  72     -62.454   7.552-168.330  1.00  4.93           C
ATOM   1132  HA  GLN S  72     -62.691   7.861-167.309  1.00  4.93           H
ATOM   1133  CB  GLN S  72     -61.274   6.574-168.236  1.00  4.93           C
ATOM   1134  HB1 GLN S  72     -60.972   6.272-169.236  1.00  4.93           H
ATOM   1135  HB2 GLN S  72     -61.574   5.689-167.671  1.00  4.93           H
ATOM   1136  CG  GLN S  72     -60.090   7.252-167.517  1.00  4.93           C
ATOM   1137  HG1 GLN S  72     -60.383   7.496-166.496  1.00  4.93           H
ATOM   1138  HG2 GLN S  72     -59.838   8.173-168.028  1.00  4.93           H
ATOM   1139  CD  GLN S  72     -58.822   6.423-167.481  1.00  4.93           C
ATOM   1140  OE1 GLN S  72     -58.140   6.334-166.475  1.00  4.93           O
ATOM   1141  NE2 GLN S  72     -58.419   5.813-168.573  1.00  4.93           N
ATOM   1142 1HE2 GLN S  72     -58.907   5.922-169.445  1.00  4.93           H
ATOM   1143 2HE2 GLN S  72     -57.563   5.299-168.477  1.00  4.93           H
ATOM   1144  C   GLN S  72     -62.083   8.831-169.094  1.00  4.93           C
ATOM   1145  O   GLN S  72     -61.833   9.866-168.470  1.00  4.93           O
ATOM   1146  N   GLY S  73     -62.077   8.794-170.430  1.00  4.93           N
ATOM   1147  H   GLY S  73     -62.245   7.911-170.900  1.00  4.93           H
ATOM   1148  CA  GLY S  73     -61.871  10.011-171.224  1.00  4.93           C
ATOM   1149  HA1 GLY S  73     -61.932   9.757-172.280  1.00  4.93           H
ATOM   1150  HA2 GLY S  73     -60.879  10.411-171.019  1.00  4.93           H
ATOM   1151  C   GLY S  73     -62.901  11.107-170.933  1.00  4.93           C
ATOM   1152  O   GLY S  73     -62.538  12.263-170.697  1.00  4.93           O
ATOM   1153  N   TYR S  74     -64.183  10.720-170.899  1.00  4.86           N
ATOM   1154  H   TYR S  74     -64.392   9.747-171.092  1.00  4.86           H
ATOM   1155  CA  TYR S  74     -65.294  11.625-170.589  1.00  4.86           C
ATOM   1156  HA  TYR S  74     -65.324  12.420-171.334  1.00  4.86           H
ATOM   1157  CB  TYR S  74     -66.644  10.888-170.600  1.00  4.86           C
ATOM   1158  HB1 TYR S  74     -67.385  11.577-170.190  1.00  4.86           H
ATOM   1159  HB2 TYR S  74     -66.591  10.048-169.910  1.00  4.86           H
ATOM   1160  CG  TYR S  74     -67.217  10.384-171.919  1.00  4.86           C
ATOM   1161  CD1 TYR S  74     -66.464  10.341-173.113  1.00  4.86           C
ATOM   1162  HD1 TYR S  74     -65.433  10.662-173.135  1.00  4.86           H
ATOM   1163  CE1 TYR S  74     -67.048   9.870-174.304  1.00  4.86           C
ATOM   1164  HE1 TYR S  74     -66.475   9.834-175.220  1.00  4.86           H
ATOM   1165  CZ  TYR S  74     -68.393   9.457-174.317  1.00  4.86           C
ATOM   1166  OH  TYR S  74     -68.958   9.028-175.476  1.00  4.86           O
ATOM   1167  HH  TYR S  74     -69.902   8.900-175.385  1.00  4.86           H
ATOM   1168  CE2 TYR S  74     -69.153   9.495-173.126  1.00  4.86           C
ATOM   1169  HE2 TYR S  74     -70.184   9.172-173.129  1.00  4.86           H
ATOM   1170  CD2 TYR S  74     -68.559   9.953-171.935  1.00  4.86           C
ATOM   1171  HD2 TYR S  74     -69.136   9.980-171.021  1.00  4.86           H
ATOM   1172  C   TYR S  74     -65.103  12.295-169.233  1.00  4.86           C
ATOM   1173  O   TYR S  74     -65.263  13.505-169.137  1.00  4.86           O
ATOM   1174  N   GLU S  75     -64.762  11.532-168.195  1.00  4.77           N
ATOM   1175  H   GLU S  75     -64.653  10.532-168.329  1.00  4.77           H
ATOM   1176  CA  GLU S  75     -64.611  12.036-166.845  1.00  4.77           C
ATOM   1177  HA  GLU S  75     -65.469  12.676-166.640  1.00  4.77           H
ATOM   1178  CB  GLU S  75     -64.638  10.903-165.811  1.00  4.77           C
ATOM   1179  HB1 GLU S  75     -63.720  10.315-165.869  1.00  4.77           H
ATOM   1180  HB2 GLU S  75     -65.493  10.256-166.020  1.00  4.77           H
ATOM   1181  CG  GLU S  75     -64.806  11.508-164.410  1.00  4.77           C
ATOM   1182  HG1 GLU S  75     -65.624  12.232-164.439  1.00  4.77           H
ATOM   1183  HG2 GLU S  75     -63.899  12.043-164.128  1.00  4.77           H
ATOM   1184  CD  GLU S  75     -65.116  10.474-163.334  1.00  4.77           C
ATOM   1185  OE1 GLU S  75     -64.544   9.362-163.340  1.00  4.77           O
ATOM   1186  OE2 GLU S  75     -65.895  10.798-162.410  1.00  4.77           O
ATOM   1187  C   GLU S  75     -63.380  12.916-166.693  1.00  4.77           C
ATOM   1188  O   GLU S  75     -63.524  13.944-166.055  1.00  4.77           O
ATOM   1189  N   LEU S  76     -62.223  12.627-167.309  1.00  5.01           N
ATOM   1190  H   LEU S  76     -62.121  11.740-167.799  1.00  5.01           H
ATOM   1191  CA  LEU S  76     -61.125  13.603-167.283  1.00  5.01           C
ATOM   1192  HA  LEU S  76     -60.924  13.831-166.237  1.00  5.01           H
ATOM   1193  CB  LEU S  76     -59.837  13.037-167.905  1.00  5.01           C
ATOM   1194  HB1 LEU S  76     -60.029  12.786-168.949  1.00  5.01           H
ATOM   1195  HB2 LEU S  76     -59.557  12.126-167.375  1.00  5.01           H
ATOM   1196  CG  LEU S  76     -58.664  14.049-167.828  1.00  5.01           C
ATOM   1197  HG  LEU S  76     -58.984  15.017-168.207  1.00  5.01           H
ATOM   1198  CD1 LEU S  76     -58.148  14.235-166.398  1.00  5.01           C
ATOM   1199 1HD1 LEU S  76     -57.310  14.930-166.393  1.00  5.01           H
ATOM   1200 2HD1 LEU S  76     -58.930  14.650-165.763  1.00  5.01           H
ATOM   1201 3HD1 LEU S  76     -57.823  13.280-165.987  1.00  5.01           H
ATOM   1202  CD2 LEU S  76     -57.500  13.637-168.720  1.00  5.01           C
ATOM   1203 1HD2 LEU S  76     -56.763  14.439-168.739  1.00  5.01           H
ATOM   1204 2HD2 LEU S  76     -57.040  12.728-168.340  1.00  5.01           H
ATOM   1205 3HD2 LEU S  76     -57.848  13.466-169.739  1.00  5.01           H
ATOM   1206  C   LEU S  76     -61.511  14.921-167.961  1.00  5.01           C
ATOM   1207  O   LEU S  76     -61.223  16.001-167.438  1.00  5.01           O
ATOM   1208  N   ILE S  77     -62.143  14.860-169.137  1.00  5.07           N
ATOM   1209  H   ILE S  77     -62.371  13.949-169.525  1.00  5.07           H
ATOM   1210  CA  ILE S  77     -62.504  16.076-169.874  1.00  5.07           C
ATOM   1211  HA  ILE S  77     -61.614  16.697-169.976  1.00  5.07           H
ATOM   1212  CB  ILE S  77     -62.994  15.708-171.298  1.00  5.07           C
ATOM   1213  HB  ILE S  77     -63.743  14.917-171.216  1.00  5.07           H
ATOM   1214  CG2 ILE S  77     -63.639  16.909-172.017  1.00  5.07           C
ATOM   1215 1HG2 ILE S  77     -63.938  16.639-173.029  1.00  5.07           H
ATOM   1216 2HG2 ILE S  77     -64.545  17.219-171.494  1.00  5.07           H
ATOM   1217 3HG2 ILE S  77     -62.947  17.750-172.054  1.00  5.07           H
ATOM   1218  CG1 ILE S  77     -61.795  15.180-172.127  1.00  5.07           C
ATOM   1219 1HG1 ILE S  77     -61.262  14.424-171.552  1.00  5.07           H
ATOM   1220 2HG1 ILE S  77     -61.102  15.998-172.317  1.00  5.07           H
ATOM   1221  CD1 ILE S  77     -62.183  14.538-173.464  1.00  5.07           C
ATOM   1222  HD1 ILE S  77     -61.303  14.073-173.909  1.00  5.07           H
ATOM   1223  HD2 ILE S  77     -62.941  13.771-173.304  1.00  5.07           H
ATOM   1224  HD3 ILE S  77     -62.561  15.288-174.158  1.00  5.07           H
ATOM   1225  C   ILE S  77     -63.518  16.917-169.093  1.00  5.07           C
ATOM   1226  O   ILE S  77     -63.296  18.108-168.886  1.00  5.07           O
ATOM   1227  N   HIS S  78     -64.603  16.305-168.625  1.00  4.95           N
ATOM   1228  H   HIS S  78     -64.725  15.319-168.840  1.00  4.95           H
ATOM   1229  CA  HIS S  78     -65.679  16.975-167.901  1.00  4.95           C
ATOM   1230  HA  HIS S  78     -65.915  17.904-168.421  1.00  4.95           H
ATOM   1231  CB  HIS S  78     -66.943  16.107-167.927  1.00  4.95           C
ATOM   1232  HB1 HIS S  78     -67.725  16.603-167.353  1.00  4.95           H
ATOM   1233  HB2 HIS S  78     -66.732  15.144-167.461  1.00  4.95           H
ATOM   1234  CG  HIS S  78     -67.451  15.894-169.334  1.00  4.95           C
ATOM   1235  ND1 HIS S  78     -67.281  16.789-170.392  1.00  4.95           N
ATOM   1236  CE1 HIS S  78     -67.815  16.198-171.467  1.00  4.95           C
ATOM   1237  HE1 HIS S  78     -67.825  16.626-172.458  1.00  4.95           H
ATOM   1238  NE2 HIS S  78     -68.319  14.996-171.140  1.00  4.95           N
ATOM   1239  HE2 HIS S  78     -68.762  14.360-171.786  1.00  4.95           H
ATOM   1240  CD2 HIS S  78     -68.098  14.784-169.795  1.00  4.95           C
ATOM   1241  HD2 HIS S  78     -68.345  13.907-169.216  1.00  4.95           H
ATOM   1242  C   HIS S  78     -65.288  17.391-166.483  1.00  4.95           C
ATOM   1243  O   HIS S  78     -65.810  18.375-165.969  1.00  4.95           O
ATOM   1244  N   ALA S  79     -64.283  16.741-165.903  1.00  4.94           N
ATOM   1245  H   ALA S  79     -63.980  15.861-166.309  1.00  4.94           H
ATOM   1246  CA  ALA S  79     -63.577  17.188-164.714  1.00  4.94           C
ATOM   1247  HA  ALA S  79     -64.299  17.410-163.928  1.00  4.94           H
ATOM   1248  CB  ALA S  79     -62.658  16.063-164.227  1.00  4.94           C
ATOM   1249  HB1 ALA S  79     -61.960  16.439-163.488  1.00  4.94           H
ATOM   1250  HB2 ALA S  79     -63.248  15.252-163.800  1.00  4.94           H
ATOM   1251  HB3 ALA S  79     -62.052  15.683-165.047  1.00  4.94           H
ATOM   1252  C   ALA S  79     -62.744  18.444-164.952  1.00  4.94           C
ATOM   1253  O   ALA S  79     -62.773  19.339-164.113  1.00  4.94           O
ATOM   1254  N   ARG S  80     -62.001  18.556-166.059  1.00  4.98           N
ATOM   1255  H   ARG S  80     -61.958  17.754-166.685  1.00  4.98           H
ATOM   1256  CA  ARG S  80     -61.181  19.751-166.343  1.00  4.98           C
ATOM   1257  HA  ARG S  80     -60.664  20.047-165.429  1.00  4.98           H
ATOM   1258  CB  ARG S  80     -60.118  19.437-167.416  1.00  4.98           C
ATOM   1259  HB1 ARG S  80     -59.700  20.373-167.792  1.00  4.98           H
ATOM   1260  HB2 ARG S  80     -60.580  18.902-168.247  1.00  4.98           H
ATOM   1261  CG  ARG S  80     -58.973  18.596-166.819  1.00  4.98           C
ATOM   1262  HG1 ARG S  80     -59.398  17.706-166.356  1.00  4.98           H
ATOM   1263  HG2 ARG S  80     -58.478  19.173-166.038  1.00  4.98           H
ATOM   1264  CD  ARG S  80     -57.923  18.128-167.846  1.00  4.98           C
ATOM   1265  HD1 ARG S  80     -58.446  17.773-168.735  1.00  4.98           H
ATOM   1266  HD2 ARG S  80     -57.409  17.263-167.424  1.00  4.98           H
ATOM   1267  NE  ARG S  80     -56.937  19.173-168.224  1.00  4.98           N
ATOM   1268  HE  ARG S  80     -57.283  19.917-168.797  1.00  4.98           H
ATOM   1269  CZ  ARG S  80     -55.626  19.147-167.993  1.00  4.98           C
ATOM   1270  NH1 ARG S  80     -55.040  18.275-167.235  1.00  4.98           N
ATOM   1271 1HH1 ARG S  80     -55.638  17.810-166.539  1.00  4.98           H
ATOM   1272 2HH1 ARG S  80     -54.054  18.246-167.100  1.00  4.98           H
ATOM   1273  NH2 ARG S  80     -54.833  20.009-168.572  1.00  4.98           N
ATOM   1274 1HH2 ARG S  80     -55.216  20.743-169.137  1.00  4.98           H
ATOM   1275 2HH2 ARG S  80     -53.852  19.996-168.353  1.00  4.98           H
ATOM   1276  C   ARG S  80     -62.043  20.956-166.722  1.00  4.98           C
ATOM   1277  O   ARG S  80     -61.857  22.061-166.209  1.00  4.98           O
ATOM   1278  N   TRP S  81     -63.025  20.742-167.589  1.00  4.74           N
ATOM   1279  H   TRP S  81     -63.122  19.812-167.985  1.00  4.74           H
ATOM   1280  CA  TRP S  81     -63.983  21.769-167.984  1.00  4.74           C
ATOM   1281  HA  TRP S  81     -63.450  22.680-168.246  1.00  4.74           H
ATOM   1282  CB  TRP S  81     -64.721  21.304-169.250  1.00  4.74           C
ATOM   1283  HB1 TRP S  81     -65.522  22.019-169.444  1.00  4.74           H
ATOM   1284  HB2 TRP S  81     -65.197  20.344-169.041  1.00  4.74           H
ATOM   1285  CG  TRP S  81     -63.924  21.176-170.535  1.00  4.74           C
ATOM   1286  CD1 TRP S  81     -64.429  20.647-171.676  1.00  4.74           C
ATOM   1287  HD1 TRP S  81     -65.432  20.246-171.773  1.00  4.74           H
ATOM   1288  NE1 TRP S  81     -63.521  20.766-172.713  1.00  4.74           N
ATOM   1289  HE1 TRP S  81     -63.731  20.549-173.685  1.00  4.74           H
ATOM   1290  CE2 TRP S  81     -62.366  21.382-172.293  1.00  4.74           C
ATOM   1291  CZ2 TRP S  81     -61.204  21.765-172.980  1.00  4.74           C
ATOM   1292  HZ2 TRP S  81     -61.134  21.614-174.053  1.00  4.74           H
ATOM   1293  CH2 TRP S  81     -60.163  22.383-172.273  1.00  4.74           C
ATOM   1294  HH2 TRP S  81     -59.269  22.703-172.793  1.00  4.74           H
ATOM   1295  CZ3 TRP S  81     -60.302  22.616-170.895  1.00  4.74           C
ATOM   1296  HZ3 TRP S  81     -59.514  23.123-170.355  1.00  4.74           H
ATOM   1297  CE3 TRP S  81     -61.483  22.248-170.219  1.00  4.74           C
ATOM   1298  HE3 TRP S  81     -61.566  22.477-169.172  1.00  4.74           H
ATOM   1299  CD2 TRP S  81     -62.565  21.624-170.895  1.00  4.74           C
ATOM   1300  C   TRP S  81     -64.912  22.179-166.835  1.00  4.74           C
ATOM   1301  O   TRP S  81     -65.267  23.353-166.760  1.00  4.74           O
ATOM   1302  N   ALA S  82     -65.215  21.297-165.874  1.00  4.69           N
ATOM   1303  H   ALA S  82     -65.010  20.316-166.007  1.00  4.69           H
ATOM   1304  CA  ALA S  82     -65.869  21.694-164.626  1.00  4.69           C
ATOM   1305  HA  ALA S  82     -66.637  22.432-164.867  1.00  4.69           H
ATOM   1306  CB  ALA S  82     -66.587  20.496-164.000  1.00  4.69           C
ATOM   1307  HB1 ALA S  82     -67.129  20.822-163.112  1.00  4.69           H
ATOM   1308  HB2 ALA S  82     -67.300  20.076-164.707  1.00  4.69           H
ATOM   1309  HB3 ALA S  82     -65.858  19.739-163.712  1.00  4.69           H
ATOM   1310  C   ALA S  82     -64.943  22.341-163.587  1.00  4.69           C
ATOM   1311  O   ALA S  82     -65.440  23.186-162.858  1.00  4.69           O
ATOM   1312  N   MET S  83     -63.634  22.065-163.517  1.00  4.83           N
ATOM   1313  H   MET S  83     -63.264  21.271-164.030  1.00  4.83           H
ATOM   1314  CA  MET S  83     -62.711  22.898-162.729  1.00  4.83           C
ATOM   1315  HA  MET S  83     -63.019  22.898-161.683  1.00  4.83           H
ATOM   1316  CB  MET S  83     -61.254  22.414-162.816  1.00  4.83           C
ATOM   1317  HB1 MET S  83     -60.609  23.224-162.474  1.00  4.83           H
ATOM   1318  HB2 MET S  83     -60.991  22.203-163.851  1.00  4.83           H
ATOM   1319  CG  MET S  83     -60.909  21.195-161.968  1.00  4.83           C
ATOM   1320  HG1 MET S  83     -61.452  20.327-162.333  1.00  4.83           H
ATOM   1321  HG2 MET S  83     -61.196  21.379-160.933  1.00  4.83           H
ATOM   1322  SD  MET S  83     -59.128  20.866-162.040  1.00  4.83           S
ATOM   1323  CE  MET S  83     -59.090  19.302-161.151  1.00  4.83           C
ATOM   1324  HE1 MET S  83     -58.058  19.003-160.982  1.00  4.83           H
ATOM   1325  HE2 MET S  83     -59.593  19.427-160.196  1.00  4.83           H
ATOM   1326  HE3 MET S  83     -59.601  18.537-161.737  1.00  4.83           H
ATOM   1327  C   MET S  83     -62.737  24.341-163.224  1.00  4.83           C
ATOM   1328  O   MET S  83     -62.994  25.258-162.439  1.00  4.83           O
ATOM   1329  N   LEU S  84     -62.528  24.531-164.532  1.00  4.85           N
ATOM   1330  H   LEU S  84     -62.324  23.729-165.118  1.00  4.85           H
ATOM   1331  CA  LEU S  84     -62.559  25.867-165.128  1.00  4.85           C
ATOM   1332  HA  LEU S  84     -61.874  26.504-164.569  1.00  4.85           H
ATOM   1333  CB  LEU S  84     -62.104  25.807-166.603  1.00  4.85           C
ATOM   1334  HB1 LEU S  84     -62.586  26.624-167.142  1.00  4.85           H
ATOM   1335  HB2 LEU S  84     -62.462  24.882-167.054  1.00  4.85           H
ATOM   1336  CG  LEU S  84     -60.590  25.944-166.862  1.00  4.85           C
ATOM   1337  HG  LEU S  84     -60.444  25.894-167.941  1.00  4.85           H
ATOM   1338  CD1 LEU S  84     -60.026  27.285-166.385  1.00  4.85           C
ATOM   1339 1HD1 LEU S  84     -59.004  27.400-166.749  1.00  4.85           H
ATOM   1340 2HD1 LEU S  84     -60.630  28.098-166.786  1.00  4.85           H
ATOM   1341 3HD1 LEU S  84     -60.017  27.345-165.298  1.00  4.85           H
ATOM   1342  CD2 LEU S  84     -59.755  24.827-166.238  1.00  4.85           C
ATOM   1343 1HD2 LEU S  84     -58.712  24.943-166.527  1.00  4.85           H
ATOM   1344 2HD2 LEU S  84     -59.829  24.859-165.152  1.00  4.85           H
ATOM   1345 3HD2 LEU S  84     -60.110  23.863-166.597  1.00  4.85           H
ATOM   1346  C   LEU S  84     -63.930  26.539-165.003  1.00  4.85           C
ATOM   1347  O   LEU S  84     -63.980  27.744-164.778  1.00  4.85           O
ATOM   1348  N   GLY S  85     -65.037  25.797-165.086  1.00  4.73           N
ATOM   1349  H   GLY S  85     -64.953  24.836-165.401  1.00  4.73           H
ATOM   1350  CA  GLY S  85     -66.376  26.353-164.888  1.00  4.73           C
ATOM   1351  HA1 GLY S  85     -67.108  25.619-165.224  1.00  4.73           H
ATOM   1352  HA2 GLY S  85     -66.489  27.250-165.497  1.00  4.73           H
ATOM   1353  C   GLY S  85     -66.703  26.711-163.440  1.00  4.73           C
ATOM   1354  O   GLY S  85     -67.332  27.735-163.199  1.00  4.73           O
ATOM   1355  N   ALA S  86     -66.272  25.914-162.463  1.00  4.78           N
ATOM   1356  H   ALA S  86     -65.795  25.052-162.711  1.00  4.78           H
ATOM   1357  CA  ALA S  86     -66.486  26.179-161.050  1.00  4.78           C
ATOM   1358  HA  ALA S  86     -67.543  26.394-160.907  1.00  4.78           H
ATOM   1359  CB  ALA S  86     -66.138  24.925-160.237  1.00  4.78           C
ATOM   1360  HB1 ALA S  86     -66.306  25.119-159.176  1.00  4.78           H
ATOM   1361  HB2 ALA S  86     -66.773  24.097-160.549  1.00  4.78           H
ATOM   1362  HB3 ALA S  86     -65.093  24.652-160.391  1.00  4.78           H
ATOM   1363  C   ALA S  86     -65.691  27.413-160.600  1.00  4.78           C
ATOM   1364  O   ALA S  86     -66.277  28.393-160.127  1.00  4.78           O
ATOM   1365  N   ALA S  87     -64.378  27.406-160.852  1.00  5.02           N
ATOM   1366  H   ALA S  87     -63.971  26.590-161.303  1.00  5.02           H
ATOM   1367  CA  ALA S  87     -63.517  28.560-160.605  1.00  5.02           C
ATOM   1368  HA  ALA S  87     -63.535  28.784-159.538  1.00  5.02           H
ATOM   1369  CB  ALA S  87     -62.084  28.185-160.998  1.00  5.02           C
ATOM   1370  HB1 ALA S  87     -61.415  29.020-160.792  1.00  5.02           H
ATOM   1371  HB2 ALA S  87     -61.756  27.318-160.424  1.00  5.02           H
ATOM   1372  HB3 ALA S  87     -62.036  27.947-162.063  1.00  5.02           H
ATOM   1373  C   ALA S  87     -64.001  29.816-161.350  1.00  5.02           C
ATOM   1374  O   ALA S  87     -64.010  30.910-160.788  1.00  5.02           O
ATOM   1375  N   GLY S  88     -64.464  29.637-162.587  1.00  5.17           N
ATOM   1376  H   GLY S  88     -64.362  28.721-163.009  1.00  5.17           H
ATOM   1377  CA  GLY S  88     -65.041  30.674-163.433  1.00  5.17           C
ATOM   1378  HA1 GLY S  88     -65.181  30.264-164.434  1.00  5.17           H
ATOM   1379  HA2 GLY S  88     -64.343  31.508-163.502  1.00  5.17           H
ATOM   1380  C   GLY S  88     -66.383  31.224-162.977  1.00  5.17           C
ATOM   1381  O   GLY S  88     -66.695  32.355-163.338  1.00  5.17           O
ATOM   1382  N   PHE S  89     -67.156  30.491-162.169  1.00  4.78           N
ATOM   1383  H   PHE S  89     -66.915  29.529-161.968  1.00  4.78           H
ATOM   1384  CA  PHE S  89     -68.260  31.132-161.480  1.00  4.78           C
ATOM   1385  HA  PHE S  89     -68.700  31.859-162.162  1.00  4.78           H
ATOM   1386  CB  PHE S  89     -69.386  30.177-161.086  1.00  4.78           C
ATOM   1387  HB1 PHE S  89     -68.967  29.294-160.603  1.00  4.78           H
ATOM   1388  HB2 PHE S  89     -69.935  29.863-161.974  1.00  4.78           H
ATOM   1389  CG  PHE S  89     -70.315  30.902-160.134  1.00  4.78           C
ATOM   1390  CD1 PHE S  89     -70.804  32.187-160.466  1.00  4.78           C
ATOM   1391  HD1 PHE S  89     -70.581  32.633-161.418  1.00  4.78           H
ATOM   1392  CE1 PHE S  89     -71.455  32.975-159.516  1.00  4.78           C
ATOM   1393  HE1 PHE S  89     -71.793  33.972-159.762  1.00  4.78           H
ATOM   1394  CZ  PHE S  89     -71.551  32.513-158.202  1.00  4.78           C
ATOM   1395  HZ  PHE S  89     -72.006  33.137-157.458  1.00  4.78           H
ATOM   1396  CE2 PHE S  89     -71.014  31.269-157.848  1.00  4.78           C
ATOM   1397  HE2 PHE S  89     -71.012  30.973-156.815  1.00  4.78           H
ATOM   1398  CD2 PHE S  89     -70.434  30.443-158.814  1.00  4.78           C
ATOM   1399  HD2 PHE S  89     -69.993  29.504-158.523  1.00  4.78           H
ATOM   1400  C   PHE S  89     -67.736  31.957-160.265  1.00  4.78           C
ATOM   1401  O   PHE S  89     -67.880  33.195-160.139  1.00  4.78           O
ATOM   1402  N   ILE S  90     -67.121  31.202-159.352  1.00  4.88           N
ATOM   1403  H   ILE S  90     -66.968  30.224-159.577  1.00  4.88           H
ATOM   1404  CA  ILE S  90     -66.856  31.642-157.984  1.00  4.88           C
ATOM   1405  HA  ILE S  90     -67.797  31.935-157.519  1.00  4.88           H
ATOM   1406  CB  ILE S  90     -66.233  30.466-157.183  1.00  4.88           C
ATOM   1407  HB  ILE S  90     -65.415  30.065-157.785  1.00  4.88           H
ATOM   1408  CG2 ILE S  90     -65.612  30.892-155.837  1.00  4.88           C
ATOM   1409 1HG2 ILE S  90     -65.307  30.013-155.271  1.00  4.88           H
ATOM   1410 2HG2 ILE S  90     -64.726  31.505-156.007  1.00  4.88           H
ATOM   1411 3HG2 ILE S  90     -66.328  31.471-155.254  1.00  4.88           H
ATOM   1412  CG1 ILE S  90     -67.226  29.303-156.950  1.00  4.88           C
ATOM   1413 1HG1 ILE S  90     -66.664  28.432-156.611  1.00  4.88           H
ATOM   1414 2HG1 ILE S  90     -67.687  29.033-157.899  1.00  4.88           H
ATOM   1415  CD1 ILE S  90     -68.338  29.578-155.929  1.00  4.88           C
ATOM   1416  HD1 ILE S  90     -69.037  28.743-155.909  1.00  4.88           H
ATOM   1417  HD2 ILE S  90     -67.920  29.701-154.929  1.00  4.88           H
ATOM   1418  HD3 ILE S  90     -68.882  30.475-156.206  1.00  4.88           H
ATOM   1419  C   ILE S  90     -65.938  32.862-157.937  1.00  4.88           C
ATOM   1420  O   ILE S  90     -66.165  33.759-157.131  1.00  4.88           O
ATOM   1421  N   ILE S  91     -64.888  32.893-158.762  1.00  4.94           N
ATOM   1422  H   ILE S  91     -64.772  32.150-159.443  1.00  4.94           H
ATOM   1423  CA  ILE S  91     -63.872  33.944-158.685  1.00  4.94           C
ATOM   1424  HA  ILE S  91     -63.647  34.092-157.628  1.00  4.94           H
ATOM   1425  CB  ILE S  91     -62.539  33.492-159.334  1.00  4.94           C
ATOM   1426  HB  ILE S  91     -62.725  33.156-160.352  1.00  4.94           H
ATOM   1427  CG2 ILE S  91     -61.524  34.647-159.387  1.00  4.94           C
ATOM   1428 1HG2 ILE S  91     -60.587  34.321-159.832  1.00  4.94           H
ATOM   1429 2HG2 ILE S  91     -61.908  35.454-160.011  1.00  4.94           H
ATOM   1430 3HG2 ILE S  91     -61.339  35.026-158.381  1.00  4.94           H
ATOM   1431  CG1 ILE S  91     -61.957  32.296-158.537  1.00  4.94           C
ATOM   1432 1HG1 ILE S  91     -62.713  31.517-158.446  1.00  4.94           H
ATOM   1433 2HG1 ILE S  91     -61.695  32.624-157.531  1.00  4.94           H
ATOM   1434  CD1 ILE S  91     -60.727  31.647-159.186  1.00  4.94           C
ATOM   1435  HD1 ILE S  91     -60.487  30.726-158.654  1.00  4.94           H
ATOM   1436  HD2 ILE S  91     -60.940  31.409-160.227  1.00  4.94           H
ATOM   1437  HD3 ILE S  91     -59.867  32.312-159.131  1.00  4.94           H
ATOM   1438  C   ILE S  91     -64.407  35.303-159.161  1.00  4.94           C
ATOM   1439  O   ILE S  91     -64.299  36.264-158.387  1.00  4.94           O
ATOM   1440  N   PRO S  92     -65.027  35.414-160.357  1.00  4.97           N
ATOM   1441  CD  PRO S  92     -64.993  34.490-161.485  1.00  4.97           C
ATOM   1442  HD1 PRO S  92     -65.667  33.656-161.303  1.00  4.97           H
ATOM   1443  HD2 PRO S  92     -63.988  34.129-161.691  1.00  4.97           H
ATOM   1444  CG  PRO S  92     -65.478  35.301-162.691  1.00  4.97           C
ATOM   1445  HG1 PRO S  92     -65.938  34.685-163.460  1.00  4.97           H
ATOM   1446  HG2 PRO S  92     -64.645  35.868-163.110  1.00  4.97           H
ATOM   1447  CB  PRO S  92     -66.479  36.259-162.061  1.00  4.97           C
ATOM   1448  HB1 PRO S  92     -67.417  35.734-161.875  1.00  4.97           H
ATOM   1449  HB2 PRO S  92     -66.644  37.141-162.679  1.00  4.97           H
ATOM   1450  CA  PRO S  92     -65.769  36.602-160.751  1.00  4.97           C
ATOM   1451  HA  PRO S  92     -65.041  37.387-160.960  1.00  4.97           H
ATOM   1452  C   PRO S  92     -66.727  37.152-159.689  1.00  4.97           C
ATOM   1453  O   PRO S  92     -66.577  38.312-159.261  1.00  4.97           O
ATOM   1454  N   GLU S  93     -67.678  36.322-159.225  1.00  4.94           N
ATOM   1455  H   GLU S  93     -67.784  35.375-159.585  1.00  4.94           H
ATOM   1456  CA  GLU S  93     -68.669  36.891-158.293  1.00  4.94           C
ATOM   1457  HA  GLU S  93     -69.081  37.793-158.744  1.00  4.94           H
ATOM   1458  CB  GLU S  93     -69.838  35.927-158.073  1.00  4.94           C
ATOM   1459  HB1 GLU S  93     -69.478  35.006-157.615  1.00  4.94           H
ATOM   1460  HB2 GLU S  93     -70.265  35.692-159.048  1.00  4.94           H
ATOM   1461  CG  GLU S  93     -70.910  36.576-157.184  1.00  4.94           C
ATOM   1462  HG1 GLU S  93     -71.165  37.561-157.584  1.00  4.94           H
ATOM   1463  HG2 GLU S  93     -70.529  36.711-156.169  1.00  4.94           H
ATOM   1464  CD  GLU S  93     -72.163  35.712-157.150  1.00  4.94           C
ATOM   1465  OE1 GLU S  93     -72.437  35.061-156.115  1.00  4.94           O
ATOM   1466  OE2 GLU S  93     -72.820  35.637-158.204  1.00  4.94           O
ATOM   1467  C   GLU S  93     -68.054  37.309-156.957  1.00  4.94           C
ATOM   1468  O   GLU S  93     -68.329  38.414-156.471  1.00  4.94           O
ATOM   1469  N   ALA S  94     -67.156  36.482-156.408  1.00  5.00           N
ATOM   1470  H   ALA S  94     -66.930  35.613-156.881  1.00  5.00           H
ATOM   1471  CA  ALA S  94     -66.419  36.812-155.198  1.00  5.00           C
ATOM   1472  HA  ALA S  94     -67.130  36.883-154.376  1.00  5.00           H
ATOM   1473  CB  ALA S  94     -65.415  35.701-154.871  1.00  5.00           C
ATOM   1474  HB1 ALA S  94     -64.885  35.950-153.953  1.00  5.00           H
ATOM   1475  HB2 ALA S  94     -65.937  34.755-154.728  1.00  5.00           H
ATOM   1476  HB3 ALA S  94     -64.694  35.597-155.684  1.00  5.00           H
ATOM   1477  C   ALA S  94     -65.734  38.184-155.304  1.00  5.00           C
ATOM   1478  O   ALA S  94     -65.934  39.041-154.441  1.00  5.00           O
ATOM   1479  N   PHE S  95     -65.017  38.440-156.403  1.00  5.13           N
ATOM   1480  H   PHE S  95     -64.940  37.729-157.125  1.00  5.13           H
ATOM   1481  CA  PHE S  95     -64.416  39.753-156.629  1.00  5.13           C
ATOM   1482  HA  PHE S  95     -63.772  39.962-155.779  1.00  5.13           H
ATOM   1483  CB  PHE S  95     -63.542  39.736-157.891  1.00  5.13           C
ATOM   1484  HB1 PHE S  95     -63.506  40.740-158.300  1.00  5.13           H
ATOM   1485  HB2 PHE S  95     -63.992  39.093-158.649  1.00  5.13           H
ATOM   1486  CG  PHE S  95     -62.106  39.329-157.629  1.00  5.13           C
ATOM   1487  CD1 PHE S  95     -61.308  40.124-156.783  1.00  5.13           C
ATOM   1488  HD1 PHE S  95     -61.717  41.021-156.335  1.00  5.13           H
ATOM   1489  CE1 PHE S  95     -59.980  39.758-156.515  1.00  5.13           C
ATOM   1490  HE1 PHE S  95     -59.375  40.363-155.854  1.00  5.13           H
ATOM   1491  CZ  PHE S  95     -59.434  38.611-157.112  1.00  5.13           C
ATOM   1492  HZ  PHE S  95     -58.410  38.330-156.912  1.00  5.13           H
ATOM   1493  CE2 PHE S  95     -60.219  37.831-157.980  1.00  5.13           C
ATOM   1494  HE2 PHE S  95     -59.797  36.953-158.448  1.00  5.13           H
ATOM   1495  CD2 PHE S  95     -61.555  38.186-158.235  1.00  5.13           C
ATOM   1496  HD2 PHE S  95     -62.159  37.583-158.896  1.00  5.13           H
ATOM   1497  C   PHE S  95     -65.422  40.912-156.646  1.00  5.13           C
ATOM   1498  O   PHE S  95     -65.171  41.940-155.995  1.00  5.13           O
ATOM   1499  N   ASN S  96     -66.587  40.749-157.288  1.00  5.19           N
ATOM   1500  H   ASN S  96     -66.804  39.877-157.764  1.00  5.19           H
ATOM   1501  CA  ASN S  96     -67.605  41.811-157.176  1.00  5.19           C
ATOM   1502  HA  ASN S  96     -67.156  42.747-157.501  1.00  5.19           H
ATOM   1503  CB  ASN S  96     -68.805  41.529-158.101  1.00  5.19           C
ATOM   1504  HB1 ASN S  96     -69.677  42.049-157.706  1.00  5.19           H
ATOM   1505  HB2 ASN S  96     -69.028  40.463-158.125  1.00  5.19           H
ATOM   1506  CG  ASN S  96     -68.572  42.023-159.521  1.00  5.19           C
ATOM   1507  OD1 ASN S  96     -67.497  41.914-160.081  1.00  5.19           O
ATOM   1508  ND2 ASN S  96     -69.575  42.591-160.160  1.00  5.19           N
ATOM   1509 1HD2 ASN S  96     -70.462  42.697-159.704  1.00  5.19           H
ATOM   1510 2HD2 ASN S  96     -69.471  42.788-161.149  1.00  5.19           H
ATOM   1511  C   ASN S  96     -68.043  42.056-155.726  1.00  5.19           C
ATOM   1512  O   ASN S  96     -68.164  43.206-155.309  1.00  5.19           O
ATOM   1513  N   LYS S  97     -68.175  40.999-154.917  1.00  5.31           N
ATOM   1514  H   LYS S  97     -67.997  40.072-155.300  1.00  5.31           H
ATOM   1515  CA  LYS S  97     -68.517  41.118-153.489  1.00  5.31           C
ATOM   1516  HA  LYS S  97     -69.302  41.868-153.393  1.00  5.31           H
ATOM   1517  CB  LYS S  97     -69.077  39.770-152.981  1.00  5.31           C
ATOM   1518  HB1 LYS S  97     -69.289  39.855-151.916  1.00  5.31           H
ATOM   1519  HB2 LYS S  97     -68.327  38.989-153.121  1.00  5.31           H
ATOM   1520  CG  LYS S  97     -70.375  39.371-153.718  1.00  5.31           C
ATOM   1521  HG1 LYS S  97     -70.166  39.281-154.782  1.00  5.31           H
ATOM   1522  HG2 LYS S  97     -71.111  40.167-153.599  1.00  5.31           H
ATOM   1523  CD  LYS S  97     -70.986  38.034-153.260  1.00  5.31           C
ATOM   1524  HD1 LYS S  97     -70.220  37.261-153.333  1.00  5.31           H
ATOM   1525  HD2 LYS S  97     -71.780  37.761-153.958  1.00  5.31           H
ATOM   1526  CE  LYS S  97     -71.568  38.029-151.837  1.00  5.31           C
ATOM   1527  HE1 LYS S  97     -70.772  38.227-151.117  1.00  5.31           H
ATOM   1528  HE2 LYS S  97     -71.955  37.022-151.642  1.00  5.31           H
ATOM   1529  NZ  LYS S  97     -72.665  39.016-151.686  1.00  5.31           N
ATOM   1530  HZ1 LYS S  97     -73.206  38.885-150.838  1.00  5.31           H
ATOM   1531  HZ2 LYS S  97     -72.338  39.966-151.770  1.00  5.31           H
ATOM   1532  HZ3 LYS S  97     -73.370  38.892-152.418  1.00  5.31           H
ATOM   1533  C   LYS S  97     -67.367  41.639-152.612  1.00  5.31           C
ATOM   1534  O   LYS S  97     -67.624  41.968-151.457  1.00  5.31           O
ATOM   1535  N   TYR S  98     -66.146  41.777-153.139  1.00  5.61           N
ATOM   1536  H   TYR S  98     -65.972  41.354-154.043  1.00  5.61           H
ATOM   1537  CA  TYR S  98     -65.056  42.547-152.505  1.00  5.61           C
ATOM   1538  HA  TYR S  98     -65.211  42.575-151.427  1.00  5.61           H
ATOM   1539  CB  TYR S  98     -63.706  41.856-152.779  1.00  5.61           C
ATOM   1540  HB1 TYR S  98     -62.941  42.359-152.186  1.00  5.61           H
ATOM   1541  HB2 TYR S  98     -63.457  42.020-153.828  1.00  5.61           H
ATOM   1542  CG  TYR S  98     -63.598  40.360-152.499  1.00  5.61           C
ATOM   1543  CD1 TYR S  98     -64.281  39.756-151.421  1.00  5.61           C
ATOM   1544  HD1 TYR S  98     -64.904  40.354-150.768  1.00  5.61           H
ATOM   1545  CE1 TYR S  98     -64.153  38.373-151.190  1.00  5.61           C
ATOM   1546  HE1 TYR S  98     -64.669  37.904-150.364  1.00  5.61           H
ATOM   1547  CZ  TYR S  98     -63.345  37.582-152.034  1.00  5.61           C
ATOM   1548  OH  TYR S  98     -63.227  36.247-151.811  1.00  5.61           O
ATOM   1549  HH  TYR S  98     -62.656  35.828-152.457  1.00  5.61           H
ATOM   1550  CE2 TYR S  98     -62.656  38.183-153.107  1.00  5.61           C
ATOM   1551  HE2 TYR S  98     -62.036  37.585-153.759  1.00  5.61           H
ATOM   1552  CD2 TYR S  98     -62.775  39.568-153.324  1.00  5.61           C
ATOM   1553  HD2 TYR S  98     -62.230  40.030-154.134  1.00  5.61           H
ATOM   1554  C   TYR S  98     -64.983  44.008-152.985  1.00  5.61           C
ATOM   1555  O   TYR S  98     -64.333  44.820-152.330  1.00  5.61           O
ATOM   1556  N   GLY S  99     -65.633  44.342-154.109  1.00  5.54           N
ATOM   1557  H   GLY S  99     -66.173  43.631-154.582  1.00  5.54           H
ATOM   1558  CA  GLY S  99     -65.729  45.719-154.626  1.00  5.54           C
ATOM   1559  HA1 GLY S  99     -65.187  46.409-153.979  1.00  5.54           H
ATOM   1560  HA2 GLY S  99     -66.779  46.012-154.629  1.00  5.54           H
ATOM   1561  C   GLY S  99     -65.199  45.905-156.046  1.00  5.54           C
ATOM   1562  O   GLY S  99     -65.221  47.021-156.567  1.00  5.54           O
ATOM   1563  N   ALA S 100     -64.705  44.841-156.682  1.00  5.60           N
ATOM   1564  H   ALA S 100     -64.747  43.935-156.233  1.00  5.60           H
ATOM   1565  CA  ALA S 100     -64.339  44.899-158.086  1.00  5.60           C
ATOM   1566  HA  ALA S 100     -63.668  45.749-158.229  1.00  5.60           H
ATOM   1567  CB  ALA S 100     -63.589  43.623-158.464  1.00  5.60           C
ATOM   1568  HB1 ALA S 100     -63.139  43.736-159.451  1.00  5.60           H
ATOM   1569  HB2 ALA S 100     -62.799  43.418-157.741  1.00  5.60           H
ATOM   1570  HB3 ALA S 100     -64.293  42.793-158.487  1.00  5.60           H
ATOM   1571  C   ALA S 100     -65.578  45.112-158.982  1.00  5.60           C
ATOM   1572  O   ALA S 100     -66.706  44.797-158.597  1.00  5.60           O
ATOM   1573  N   ASN S 101     -65.365  45.547-160.225  1.00  5.63           N
ATOM   1574  H   ASN S 101     -64.427  45.797-160.495  1.00  5.63           H
ATOM   1575  CA  ASN S 101     -66.398  45.483-161.257  1.00  5.63           C
ATOM   1576  HA  ASN S 101     -67.304  45.054-160.822  1.00  5.63           H
ATOM   1577  CB  ASN S 101     -66.816  46.876-161.764  1.00  5.63           C
ATOM   1578  HB1 ASN S 101     -66.038  47.299-162.398  1.00  5.63           H
ATOM   1579  HB2 ASN S 101     -66.949  47.533-160.904  1.00  5.63           H
ATOM   1580  CG  ASN S 101     -68.123  46.814-162.553  1.00  5.63           C
ATOM   1581  OD1 ASN S 101     -68.283  46.085-163.517  1.00  5.63           O
ATOM   1582  ND2 ASN S 101     -69.132  47.549-162.141  1.00  5.63           N
ATOM   1583 1HD2 ASN S 101     -69.053  48.129-161.325  1.00  5.63           H
ATOM   1584 2HD2 ASN S 101     -69.984  47.465-162.668  1.00  5.63           H
ATOM   1585  C   ASN S 101     -66.004  44.477-162.356  1.00  5.63           C
ATOM   1586  O   ASN S 101     -65.722  44.853-163.490  1.00  5.63           O
ATOM   1587  N   CYS S 102     -65.913  43.188-162.023  1.00  5.69           N
ATOM   1588  H   CYS S 102     -66.235  42.903-161.100  1.00  5.69           H
ATOM   1589  CA  CYS S 102     -65.536  42.090-162.932  1.00  5.69           C
ATOM   1590  HA  CYS S 102     -64.705  42.421-163.548  1.00  5.69           H
ATOM   1591  CB  CYS S 102     -65.074  40.893-162.080  1.00  5.69           C
ATOM   1592  HB1 CYS S 102     -64.839  40.046-162.728  1.00  5.69           H
ATOM   1593  HB2 CYS S 102     -65.879  40.587-161.409  1.00  5.69           H
ATOM   1594  SG  CYS S 102     -63.598  41.329-161.128  1.00  5.69           S
ATOM   1595  HG  CYS S 102     -63.585  40.235-160.356  1.00  5.69           H
ATOM   1596  C   CYS S 102     -66.648  41.655-163.906  1.00  5.69           C
ATOM   1597  O   CYS S 102     -66.785  40.481-164.247  1.00  5.69           O
ATOM   1598  N   GLY S 103     -67.461  42.624-164.305  1.00  5.66           N
ATOM   1599  H   GLY S 103     -67.221  43.563-164.016  1.00  5.66           H
ATOM   1600  CA  GLY S 103     -68.694  42.477-165.039  1.00  5.66           C
ATOM   1601  HA1 GLY S 103     -68.971  41.424-165.110  1.00  5.66           H
ATOM   1602  HA2 GLY S 103     -68.553  42.865-166.045  1.00  5.66           H
ATOM   1603  C   GLY S 103     -69.786  43.215-164.275  1.00  5.66           C
ATOM   1604  O   GLY S 103     -69.924  42.989-163.066  1.00  5.66           O
ATOM   1605  N   PRO S 104     -70.598  44.052-164.947  1.00  5.72           N
ATOM   1606  CD  PRO S 104     -70.399  44.565-166.298  1.00  5.72           C
ATOM   1607  HD1 PRO S 104     -70.728  43.824-167.026  1.00  5.72           H
ATOM   1608  HD2 PRO S 104     -69.359  44.836-166.474  1.00  5.72           H
ATOM   1609  CG  PRO S 104     -71.270  45.814-166.403  1.00  5.72           C
ATOM   1610  HG1 PRO S 104     -71.629  45.972-167.422  1.00  5.72           H
ATOM   1611  HG2 PRO S 104     -70.704  46.681-166.057  1.00  5.72           H
ATOM   1612  CB  PRO S 104     -72.412  45.527-165.433  1.00  5.72           C
ATOM   1613  HB1 PRO S 104     -73.173  44.929-165.932  1.00  5.72           H
ATOM   1614  HB2 PRO S 104     -72.852  46.447-165.043  1.00  5.72           H
ATOM   1615  CA  PRO S 104     -71.739  44.712-164.323  1.00  5.72           C
ATOM   1616  HA  PRO S 104     -71.347  45.404-163.576  1.00  5.72           H
ATOM   1617  C   PRO S 104     -72.743  43.792-163.612  1.00  5.72           C
ATOM   1618  O   PRO S 104     -73.542  44.266-162.813  1.00  5.72           O
ATOM   1619  N   GLU S 105     -72.707  42.491-163.900  1.00  5.64           N
ATOM   1620  H   GLU S 105     -72.023  42.186-164.571  1.00  5.64           H
ATOM   1621  CA  GLU S 105     -73.601  41.474-163.353  1.00  5.64           C
ATOM   1622  HA  GLU S 105     -73.872  41.760-162.335  1.00  5.64           H
ATOM   1623  CB  GLU S 105     -74.884  41.461-164.205  1.00  5.64           C
ATOM   1624  HB1 GLU S 105     -74.633  41.185-165.230  1.00  5.64           H
ATOM   1625  HB2 GLU S 105     -75.306  42.467-164.221  1.00  5.64           H
ATOM   1626  CG  GLU S 105     -75.958  40.506-163.704  1.00  5.64           C
ATOM   1627  HG1 GLU S 105     -75.618  39.485-163.858  1.00  5.64           H
ATOM   1628  HG2 GLU S 105     -76.853  40.646-164.313  1.00  5.64           H
ATOM   1629  CD  GLU S 105     -76.309  40.698-162.228  1.00  5.64           C
ATOM   1630  OE1 GLU S 105     -77.346  41.337-161.945  1.00  5.64           O
ATOM   1631  OE2 GLU S 105     -75.681  40.038-161.371  1.00  5.64           O
ATOM   1632  C   GLU S 105     -72.872  40.115-163.272  1.00  5.64           C
ATOM   1633  O   GLU S 105     -73.119  39.194-164.050  1.00  5.64           O
ATOM   1634  N   ALA S 106     -71.883  40.039-162.373  1.00  5.66           N
ATOM   1635  H   ALA S 106     -71.701  40.858-161.812  1.00  5.66           H
ATOM   1636  CA  ALA S 106     -70.965  38.902-162.198  1.00  5.66           C
ATOM   1637  HA  ALA S 106     -70.437  38.774-163.143  1.00  5.66           H
ATOM   1638  CB  ALA S 106     -69.915  39.272-161.147  1.00  5.66           C
ATOM   1639  HB1 ALA S 106     -70.392  39.457-160.184  1.00  5.66           H
ATOM   1640  HB2 ALA S 106     -69.204  38.453-161.045  1.00  5.66           H
ATOM   1641  HB3 ALA S 106     -69.371  40.158-161.476  1.00  5.66           H
ATOM   1642  C   ALA S 106     -71.601  37.525-161.904  1.00  5.66           C
ATOM   1643  O   ALA S 106     -70.925  36.501-162.013  1.00  5.66           O
ATOM   1644  N   VAL S 107     -72.888  37.460-161.559  1.00  5.49           N
ATOM   1645  H   VAL S 107     -73.421  38.318-161.533  1.00  5.49           H
ATOM   1646  CA  VAL S 107     -73.610  36.198-161.336  1.00  5.49           C
ATOM   1647  HA  VAL S 107     -73.100  35.637-160.559  1.00  5.49           H
ATOM   1648  CB  VAL S 107     -75.059  36.485-160.870  1.00  5.49           C
ATOM   1649  HB  VAL S 107     -75.558  37.027-161.669  1.00  5.49           H
ATOM   1650  CG1 VAL S 107     -75.852  35.192-160.618  1.00  5.49           C
ATOM   1651 1HG1 VAL S 107     -76.826  35.423-160.184  1.00  5.49           H
ATOM   1652 2HG1 VAL S 107     -76.012  34.649-161.549  1.00  5.49           H
ATOM   1653 3HG1 VAL S 107     -75.295  34.564-159.927  1.00  5.49           H
ATOM   1654  CG2 VAL S 107     -75.166  37.355-159.612  1.00  5.49           C
ATOM   1655 1HG2 VAL S 107     -74.584  38.270-159.717  1.00  5.49           H
ATOM   1656 2HG2 VAL S 107     -76.202  37.630-159.434  1.00  5.49           H
ATOM   1657 3HG2 VAL S 107     -74.813  36.814-158.739  1.00  5.49           H
ATOM   1658  C   VAL S 107     -73.659  35.345-162.597  1.00  5.49           C
ATOM   1659  O   VAL S 107     -74.295  35.774-163.549  1.00  5.49           O
ATOM   1660  N   TRP S 108     -73.084  34.133-162.623  1.00  5.43           N
ATOM   1661  H   TRP S 108     -72.544  33.862-161.815  1.00  5.43           H
ATOM   1662  CA  TRP S 108     -72.955  33.326-163.862  1.00  5.43           C
ATOM   1663  HA  TRP S 108     -72.201  33.821-164.477  1.00  5.43           H
ATOM   1664  CB  TRP S 108     -72.450  31.897-163.606  1.00  5.43           C
ATOM   1665  HB1 TRP S 108     -71.516  31.916-163.065  1.00  5.43           H
ATOM   1666  HB2 TRP S 108     -72.195  31.476-164.581  1.00  5.43           H
ATOM   1667  CG  TRP S 108     -73.401  30.933-162.954  1.00  5.43           C
ATOM   1668  CD1 TRP S 108     -73.731  30.871-161.642  1.00  5.43           C
ATOM   1669  HD1 TRP S 108     -73.328  31.514-160.867  1.00  5.43           H
ATOM   1670  NE1 TRP S 108     -74.667  29.872-161.445  1.00  5.43           N
ATOM   1671  HE1 TRP S 108     -75.080  29.649-160.548  1.00  5.43           H
ATOM   1672  CE2 TRP S 108     -74.978  29.232-162.622  1.00  5.43           C
ATOM   1673  CZ2 TRP S 108     -75.848  28.184-162.942  1.00  5.43           C
ATOM   1674  HZ2 TRP S 108     -76.429  27.708-162.173  1.00  5.43           H
ATOM   1675  CH2 TRP S 108     -75.962  27.770-164.278  1.00  5.43           C
ATOM   1676  HH2 TRP S 108     -76.631  26.963-164.539  1.00  5.43           H
ATOM   1677  CZ3 TRP S 108     -75.223  28.422-165.278  1.00  5.43           C
ATOM   1678  HZ3 TRP S 108     -75.327  28.111-166.308  1.00  5.43           H
ATOM   1679  CE3 TRP S 108     -74.352  29.478-164.949  1.00  5.43           C
ATOM   1680  HE3 TRP S 108     -73.794  29.979-165.727  1.00  5.43           H
ATOM   1681  CD2 TRP S 108     -74.195  29.900-163.610  1.00  5.43           C
ATOM   1682  C   TRP S 108     -74.224  33.278-164.712  1.00  5.43           C
ATOM   1683  O   TRP S 108     -74.203  33.685-165.865  1.00  5.43           O
ATOM   1684  N   PHE S 109     -75.345  32.890-164.111  1.00  5.57           N
ATOM   1685  H   PHE S 109     -75.252  32.551-163.165  1.00  5.57           H
ATOM   1686  CA  PHE S 109     -76.644  32.732-164.760  1.00  5.57           C
ATOM   1687  HA  PHE S 109     -76.530  32.045-165.602  1.00  5.57           H
ATOM   1688  CB  PHE S 109     -77.554  32.081-163.703  1.00  5.57           C
ATOM   1689  HB1 PHE S 109     -77.824  32.830-162.957  1.00  5.57           H
ATOM   1690  HB2 PHE S 109     -76.992  31.306-163.181  1.00  5.57           H
ATOM   1691  CG  PHE S 109     -78.819  31.424-164.220  1.00  5.57           C
ATOM   1692  CD1 PHE S 109     -78.760  30.116-164.735  1.00  5.57           C
ATOM   1693  HD1 PHE S 109     -77.811  29.609-164.800  1.00  5.57           H
ATOM   1694  CE1 PHE S 109     -79.932  29.465-165.153  1.00  5.57           C
ATOM   1695  HE1 PHE S 109     -79.881  28.458-165.539  1.00  5.57           H
ATOM   1696  CZ  PHE S 109     -81.171  30.125-165.065  1.00  5.57           C
ATOM   1697  HZ  PHE S 109     -82.073  29.626-165.387  1.00  5.57           H
ATOM   1698  CE2 PHE S 109     -81.232  31.436-164.560  1.00  5.57           C
ATOM   1699  HE2 PHE S 109     -82.183  31.945-164.493  1.00  5.57           H
ATOM   1700  CD2 PHE S 109     -80.058  32.085-164.137  1.00  5.57           C
ATOM   1701  HD2 PHE S 109     -80.107  33.095-163.753  1.00  5.57           H
ATOM   1702  C   PHE S 109     -77.278  34.025-165.307  1.00  5.57           C
ATOM   1703  O   PHE S 109     -78.287  33.982-166.010  1.00  5.57           O
ATOM   1704  N   LYS S 110     -76.695  35.184-164.978  1.00  5.43           N
ATOM   1705  H   LYS S 110     -75.861  35.133-164.402  1.00  5.43           H
ATOM   1706  CA  LYS S 110     -77.055  36.491-165.533  1.00  5.43           C
ATOM   1707  HA  LYS S 110     -77.930  36.378-166.174  1.00  5.43           H
ATOM   1708  CB  LYS S 110     -77.424  37.461-164.403  1.00  5.43           C
ATOM   1709  HB1 LYS S 110     -77.568  38.447-164.845  1.00  5.43           H
ATOM   1710  HB2 LYS S 110     -76.595  37.506-163.697  1.00  5.43           H
ATOM   1711  CG  LYS S 110     -78.717  37.081-163.658  1.00  5.43           C
ATOM   1712  HG1 LYS S 110     -78.592  36.116-163.162  1.00  5.43           H
ATOM   1713  HG2 LYS S 110     -79.520  36.989-164.391  1.00  5.43           H
ATOM   1714  CD  LYS S 110     -79.128  38.139-162.617  1.00  5.43           C
ATOM   1715  HD1 LYS S 110     -80.149  37.933-162.292  1.00  5.43           H
ATOM   1716  HD2 LYS S 110     -79.108  39.124-163.088  1.00  5.43           H
ATOM   1717  CE  LYS S 110     -78.201  38.126-161.397  1.00  5.43           C
ATOM   1718  HE1 LYS S 110     -77.168  38.144-161.754  1.00  5.43           H
ATOM   1719  HE2 LYS S 110     -78.347  37.199-160.835  1.00  5.43           H
ATOM   1720  NZ  LYS S 110     -78.390  39.308-160.523  1.00  5.43           N
ATOM   1721  HZ1 LYS S 110     -78.240  40.161-161.076  1.00  5.43           H
ATOM   1722  HZ2 LYS S 110     -79.289  39.339-160.075  1.00  5.43           H
ATOM   1723  HZ3 LYS S 110     -77.633  39.371-159.851  1.00  5.43           H
ATOM   1724  C   LYS S 110     -75.961  37.050-166.452  1.00  5.43           C
ATOM   1725  O   LYS S 110     -76.251  37.772-167.404  1.00  5.43           O
ATOM   1726  N   THR S 111     -74.709  36.653-166.257  1.00  5.40           N
ATOM   1727  H   THR S 111     -74.542  36.038-165.472  1.00  5.40           H
ATOM   1728  CA  THR S 111     -73.639  36.772-167.239  1.00  5.40           C
ATOM   1729  HA  THR S 111     -73.554  37.820-167.519  1.00  5.40           H
ATOM   1730  CB  THR S 111     -72.294  36.352-166.626  1.00  5.40           C
ATOM   1731  HB  THR S 111     -72.413  35.453-166.025  1.00  5.40           H
ATOM   1732  CG2 THR S 111     -71.176  36.126-167.647  1.00  5.40           C
ATOM   1733 1HG2 THR S 111     -70.244  35.924-167.114  1.00  5.40           H
ATOM   1734 2HG2 THR S 111     -71.407  35.261-168.269  1.00  5.40           H
ATOM   1735 3HG2 THR S 111     -71.045  37.012-168.265  1.00  5.40           H
ATOM   1736  OG1 THR S 111     -71.823  37.408-165.818  1.00  5.40           O
ATOM   1737  HG1 THR S 111     -72.490  37.642-165.152  1.00  5.40           H
ATOM   1738  C   THR S 111     -74.017  35.984-168.497  1.00  5.40           C
ATOM   1739  O   THR S 111     -74.673  34.947-168.451  1.00  5.40           O
ATOM   1740  N   GLY S 112     -73.715  36.561-169.657  1.00  5.42           N
ATOM   1741  H   GLY S 112     -73.130  37.381-169.641  1.00  5.42           H
ATOM   1742  CA  GLY S 112     -74.403  36.223-170.904  1.00  5.42           C
ATOM   1743  HA1 GLY S 112     -75.012  35.326-170.795  1.00  5.42           H
ATOM   1744  HA2 GLY S 112     -73.671  36.047-171.691  1.00  5.42           H
ATOM   1745  C   GLY S 112     -75.313  37.377-171.325  1.00  5.42           C
ATOM   1746  O   GLY S 112     -75.114  37.939-172.402  1.00  5.42           O
ATOM   1747  N   ALA S 113     -76.196  37.840-170.424  1.00  5.29           N
ATOM   1748  H   ALA S 113     -76.279  37.394-169.515  1.00  5.29           H
ATOM   1749  CA  ALA S 113     -76.992  39.049-170.670  1.00  5.29           C
ATOM   1750  HA  ALA S 113     -77.599  38.864-171.551  1.00  5.29           H
ATOM   1751  CB  ALA S 113     -77.956  39.309-169.505  1.00  5.29           C
ATOM   1752  HB1 ALA S 113     -78.659  40.092-169.792  1.00  5.29           H
ATOM   1753  HB2 ALA S 113     -78.512  38.401-169.268  1.00  5.29           H
ATOM   1754  HB3 ALA S 113     -77.406  39.646-168.627  1.00  5.29           H
ATOM   1755  C   ALA S 113     -76.098  40.268-170.959  1.00  5.29           C
ATOM   1756  O   ALA S 113     -76.405  41.100-171.805  1.00  5.29           O
ATOM   1757  N   LEU S 114     -74.920  40.308-170.332  1.00  5.24           N
ATOM   1758  H   LEU S 114     -74.765  39.611-169.621  1.00  5.24           H
ATOM   1759  CA  LEU S 114     -73.872  41.310-170.549  1.00  5.24           C
ATOM   1760  HA  LEU S 114     -74.294  42.295-170.349  1.00  5.24           H
ATOM   1761  CB  LEU S 114     -72.723  41.039-169.545  1.00  5.24           C
ATOM   1762  HB1 LEU S 114     -71.914  41.736-169.765  1.00  5.24           H
ATOM   1763  HB2 LEU S 114     -72.340  40.032-169.724  1.00  5.24           H
ATOM   1764  CG  LEU S 114     -73.040  41.181-168.046  1.00  5.24           C
ATOM   1765  HG  LEU S 114     -73.811  40.465-167.763  1.00  5.24           H
ATOM   1766  CD1 LEU S 114     -71.771  40.886-167.238  1.00  5.24           C
ATOM   1767 1HD1 LEU S 114     -71.993  40.938-166.174  1.00  5.24           H
ATOM   1768 2HD1 LEU S 114     -71.428  39.873-167.451  1.00  5.24           H
ATOM   1769 3HD1 LEU S 114     -70.981  41.590-167.494  1.00  5.24           H
ATOM   1770  CD2 LEU S 114     -73.517  42.594-167.706  1.00  5.24           C
ATOM   1771 1HD2 LEU S 114     -73.606  42.704-166.628  1.00  5.24           H
ATOM   1772 2HD2 LEU S 114     -72.812  43.332-168.090  1.00  5.24           H
ATOM   1773 3HD2 LEU S 114     -74.497  42.770-168.145  1.00  5.24           H
ATOM   1774  C   LEU S 114     -73.254  41.401-171.952  1.00  5.24           C
ATOM   1775  O   LEU S 114     -72.471  42.321-172.179  1.00  5.24           O
ATOM   1776  N   LEU S 115     -73.550  40.477-172.872  1.00  5.40           N
ATOM   1777  H   LEU S 115     -74.196  39.732-172.633  1.00  5.40           H
ATOM   1778  CA  LEU S 115     -73.145  40.625-174.278  1.00  5.40           C
ATOM   1779  HA  LEU S 115     -72.577  41.546-174.396  1.00  5.40           H
ATOM   1780  CB  LEU S 115     -72.232  39.465-174.727  1.00  5.40           C
ATOM   1781  HB1 LEU S 115     -72.040  39.594-175.789  1.00  5.40           H
ATOM   1782  HB2 LEU S 115     -72.767  38.524-174.593  1.00  5.40           H
ATOM   1783  CG  LEU S 115     -70.849  39.355-174.054  1.00  5.40           C
ATOM   1784  HG  LEU S 115     -70.985  39.098-173.003  1.00  5.40           H
ATOM   1785  CD1 LEU S 115     -70.048  38.237-174.730  1.00  5.40           C
ATOM   1786 1HD1 LEU S 115     -69.114  38.075-174.195  1.00  5.40           H
ATOM   1787 2HD1 LEU S 115     -70.620  37.309-174.721  1.00  5.40           H
ATOM   1788 3HD1 LEU S 115     -69.820  38.509-175.762  1.00  5.40           H
ATOM   1789  CD2 LEU S 115     -70.020  40.640-174.148  1.00  5.40           C
ATOM   1790 1HD2 LEU S 115     -68.999  40.457-173.820  1.00  5.40           H
ATOM   1791 2HD2 LEU S 115     -70.001  40.998-175.178  1.00  5.40           H
ATOM   1792 3HD2 LEU S 115     -70.466  41.402-173.514  1.00  5.40           H
ATOM   1793  C   LEU S 115     -74.346  40.821-175.218  1.00  5.40           C
ATOM   1794  O   LEU S 115     -74.169  40.907-176.432  1.00  5.40           O
ATOM   1795  N   LEU S 116     -75.570  40.881-174.681  1.00  5.41           N
ATOM   1796  H   LEU S 116     -75.673  40.915-173.676  1.00  5.41           H
ATOM   1797  CA  LEU S 116     -76.750  41.164-175.489  1.00  5.41           C
ATOM   1798  HA  LEU S 116     -76.743  40.492-176.347  1.00  5.41           H
ATOM   1799  CB  LEU S 116     -78.042  40.918-174.685  1.00  5.41           C
ATOM   1800  HB1 LEU S 116     -78.899  41.210-175.294  1.00  5.41           H
ATOM   1801  HB2 LEU S 116     -78.036  41.566-173.808  1.00  5.41           H
ATOM   1802  CG  LEU S 116     -78.256  39.462-174.237  1.00  5.41           C
ATOM   1803  HG  LEU S 116     -77.410  39.149-173.629  1.00  5.41           H
ATOM   1804  CD1 LEU S 116     -79.535  39.370-173.407  1.00  5.41           C
ATOM   1805 1HD1 LEU S 116     -79.671  38.352-173.044  1.00  5.41           H
ATOM   1806 2HD1 LEU S 116     -79.470  40.047-172.557  1.00  5.41           H
ATOM   1807 3HD1 LEU S 116     -80.395  39.654-174.017  1.00  5.41           H
ATOM   1808  CD2 LEU S 116     -78.378  38.487-175.409  1.00  5.41           C
ATOM   1809 1HD2 LEU S 116     -78.590  37.486-175.031  1.00  5.41           H
ATOM   1810 2HD2 LEU S 116     -79.186  38.802-176.069  1.00  5.41           H
ATOM   1811 3HD2 LEU S 116     -77.445  38.448-175.967  1.00  5.41           H
ATOM   1812  C   LEU S 116     -76.743  42.586-176.061  1.00  5.41           C
ATOM   1813  O   LEU S 116     -76.065  43.486-175.577  1.00  5.41           O
ATOM   1814  N   ASP S 117     -77.555  42.766-177.099  1.00  6.08           N
ATOM   1815  H   ASP S 117     -78.202  42.017-177.306  1.00  6.08           H
ATOM   1816  CA  ASP S 117     -77.892  44.023-177.767  1.00  6.08           C
ATOM   1817  HA  ASP S 117     -78.359  43.741-178.711  1.00  6.08           H
ATOM   1818  CB  ASP S 117     -79.002  44.737-176.963  1.00  6.08           C
ATOM   1819  HB1 ASP S 117     -79.221  45.696-177.433  1.00  6.08           H
ATOM   1820  HB2 ASP S 117     -78.641  44.936-175.951  1.00  6.08           H
ATOM   1821  CG  ASP S 117     -80.325  43.952-176.883  1.00  6.08           C
ATOM   1822  OD1 ASP S 117     -80.376  42.798-177.375  1.00  6.08           O
ATOM   1823  OD2 ASP S 117     -81.293  44.525-176.334  1.00  6.08           O
ATOM   1824  C   ASP S 117     -76.737  44.952-178.197  1.00  6.08           C
ATOM   1825  O   ASP S 117     -76.962  46.096-178.592  1.00  6.08           O
ATOM   1826  N   GLY S 118     -75.498  44.464-178.175  1.00  6.32           N
ATOM   1827  H   GLY S 118     -75.374  43.548-177.761  1.00  6.32           H
ATOM   1828  CA  GLY S 118     -74.305  45.240-178.519  1.00  6.32           C
ATOM   1829  HA1 GLY S 118     -74.573  46.057-179.190  1.00  6.32           H
ATOM   1830  HA2 GLY S 118     -73.601  44.587-179.034  1.00  6.32           H
ATOM   1831  C   GLY S 118     -73.583  45.837-177.311  1.00  6.32           C
ATOM   1832  O   GLY S 118     -72.494  46.386-177.473  1.00  6.32           O
ATOM   1833  N   GLY S 119     -74.149  45.702-176.108  1.00  5.88           N
ATOM   1834  H   GLY S 119     -75.012  45.171-176.052  1.00  5.88           H
ATOM   1835  CA  GLY S 119     -73.428  45.930-174.863  1.00  5.88           C
ATOM   1836  HA1 GLY S 119     -74.094  45.756-174.018  1.00  5.88           H
ATOM   1837  HA2 GLY S 119     -73.080  46.963-174.832  1.00  5.88           H
ATOM   1838  C   GLY S 119     -72.224  44.994-174.734  1.00  5.88           C
ATOM   1839  O   GLY S 119     -72.200  43.895-175.294  1.00  5.88           O
ATOM   1840  N   THR S 120     -71.218  45.427-173.976  1.00  5.70           N
ATOM   1841  H   THR S 120     -71.255  46.343-173.555  1.00  5.70           H
ATOM   1842  CA  THR S 120     -70.022  44.626-173.710  1.00  5.70           C
ATOM   1843  HA  THR S 120     -70.254  43.592-173.953  1.00  5.70           H
ATOM   1844  CB  THR S 120     -68.814  45.005-174.594  1.00  5.70           C
ATOM   1845  HB  THR S 120     -68.061  44.226-174.467  1.00  5.70           H
ATOM   1846  CG2 THR S 120     -69.140  45.108-176.082  1.00  5.70           C
ATOM   1847 1HG2 THR S 120     -68.217  45.195-176.655  1.00  5.70           H
ATOM   1848 2HG2 THR S 120     -69.678  44.217-176.395  1.00  5.70           H
ATOM   1849 3HG2 THR S 120     -69.764  45.982-176.270  1.00  5.70           H
ATOM   1850  OG1 THR S 120     -68.231  46.230-174.223  1.00  5.70           O
ATOM   1851  HG1 THR S 120     -67.286  46.139-174.424  1.00  5.70           H
ATOM   1852  C   THR S 120     -69.651  44.639-172.240  1.00  5.70           C
ATOM   1853  O   THR S 120     -69.956  45.572-171.500  1.00  5.70           O
ATOM   1854  N   LEU S 121     -69.002  43.562-171.804  1.00  5.58           N
ATOM   1855  H   LEU S 121     -68.765  42.850-172.474  1.00  5.58           H
ATOM   1856  CA  LEU S 121     -68.653  43.363-170.405  1.00  5.58           C
ATOM   1857  HA  LEU S 121     -69.456  43.800-169.808  1.00  5.58           H
ATOM   1858  CB  LEU S 121     -68.658  41.845-170.106  1.00  5.58           C
ATOM   1859  HB1 LEU S 121     -69.654  41.484-170.361  1.00  5.58           H
ATOM   1860  HB2 LEU S 121     -68.533  41.689-169.034  1.00  5.58           H
ATOM   1861  CG  LEU S 121     -67.629  40.982-170.871  1.00  5.58           C
ATOM   1862  HG  LEU S 121     -67.494  41.365-171.882  1.00  5.58           H
ATOM   1863  CD1 LEU S 121     -66.273  40.941-170.163  1.00  5.58           C
ATOM   1864 1HD1 LEU S 121     -65.600  40.270-170.696  1.00  5.58           H
ATOM   1865 2HD1 LEU S 121     -65.820  41.927-170.150  1.00  5.58           H
ATOM   1866 3HD1 LEU S 121     -66.389  40.587-169.138  1.00  5.58           H
ATOM   1867  CD2 LEU S 121     -68.122  39.536-170.978  1.00  5.58           C
ATOM   1868 1HD2 LEU S 121     -67.407  38.944-171.550  1.00  5.58           H
ATOM   1869 2HD2 LEU S 121     -68.232  39.101-169.984  1.00  5.58           H
ATOM   1870 3HD2 LEU S 121     -69.081  39.508-171.491  1.00  5.58           H
ATOM   1871  C   LEU S 121     -67.359  44.093-169.998  1.00  5.58           C
ATOM   1872  O   LEU S 121     -66.443  44.382-170.787  1.00  5.58           O
ATOM   1873  N   ASN S 122     -67.267  44.312-168.689  1.00  5.34           N
ATOM   1874  H   ASN S 122     -68.067  44.090-168.119  1.00  5.34           H
ATOM   1875  CA  ASN S 122     -66.049  44.706-168.003  1.00  5.34           C
ATOM   1876  HA  ASN S 122     -65.375  45.181-168.720  1.00  5.34           H
ATOM   1877  CB  ASN S 122     -66.375  45.743-166.912  1.00  5.34           C
ATOM   1878  HB1 ASN S 122     -65.468  46.006-166.372  1.00  5.34           H
ATOM   1879  HB2 ASN S 122     -67.073  45.320-166.188  1.00  5.34           H
ATOM   1880  CG  ASN S 122     -66.990  47.005-167.497  1.00  5.34           C
ATOM   1881  OD1 ASN S 122     -68.186  47.098-167.682  1.00  5.34           O
ATOM   1882  ND2 ASN S 122     -66.201  48.003-167.834  1.00  5.34           N
ATOM   1883 1HD2 ASN S 122     -65.251  48.033-167.489  1.00  5.34           H
ATOM   1884 2HD2 ASN S 122     -66.674  48.816-168.188  1.00  5.34           H
ATOM   1885  C   ASN S 122     -65.341  43.471-167.444  1.00  5.34           C
ATOM   1886  O   ASN S 122     -65.967  42.530-166.967  1.00  5.34           O
ATOM   1887  N   TYR S 123     -64.016  43.500-167.477  1.00  5.46           N
ATOM   1888  H   TYR S 123     -63.569  44.318-167.878  1.00  5.46           H
ATOM   1889  CA  TYR S 123     -63.144  42.418-167.048  1.00  5.46           C
ATOM   1890  HA  TYR S 123     -63.726  41.633-166.560  1.00  5.46           H
ATOM   1891  CB  TYR S 123     -62.459  41.810-168.274  1.00  5.46           C
ATOM   1892  HB1 TYR S 123     -61.843  42.567-168.757  1.00  5.46           H
ATOM   1893  HB2 TYR S 123     -63.227  41.506-168.985  1.00  5.46           H
ATOM   1894  CG  TYR S 123     -61.605  40.609-167.942  1.00  5.46           C
ATOM   1895  CD1 TYR S 123     -62.168  39.320-167.998  1.00  5.46           C
ATOM   1896  HD1 TYR S 123     -63.206  39.190-168.279  1.00  5.46           H
ATOM   1897  CE1 TYR S 123     -61.382  38.197-167.679  1.00  5.46           C
ATOM   1898  HE1 TYR S 123     -61.801  37.200-167.718  1.00  5.46           H
ATOM   1899  CZ  TYR S 123     -60.033  38.362-167.301  1.00  5.46           C
ATOM   1900  OH  TYR S 123     -59.277  37.275-167.000  1.00  5.46           O
ATOM   1901  HH  TYR S 123     -58.378  37.511-166.773  1.00  5.46           H
ATOM   1902  CE2 TYR S 123     -59.475  39.659-167.231  1.00  5.46           C
ATOM   1903  HE2 TYR S 123     -58.451  39.788-166.924  1.00  5.46           H
ATOM   1904  CD2 TYR S 123     -60.263  40.781-167.549  1.00  5.46           C
ATOM   1905  HD2 TYR S 123     -59.841  41.772-167.475  1.00  5.46           H
ATOM   1906  C   TYR S 123     -62.167  43.019-166.041  1.00  5.46           C
ATOM   1907  O   TYR S 123     -61.325  43.839-166.412  1.00  5.46           O
ATOM   1908  N   PHE S 124     -62.372  42.691-164.762  1.00  5.50           N
ATOM   1909  H   PHE S 124     -63.042  41.962-164.566  1.00  5.50           H
ATOM   1910  CA  PHE S 124     -61.795  43.398-163.611  1.00  5.50           C
ATOM   1911  HA  PHE S 124     -62.428  43.191-162.751  1.00  5.50           H
ATOM   1912  CB  PHE S 124     -60.405  42.809-163.294  1.00  5.50           C
ATOM   1913  HB1 PHE S 124     -59.652  43.274-163.933  1.00  5.50           H
ATOM   1914  HB2 PHE S 124     -60.411  41.747-163.545  1.00  5.50           H
ATOM   1915  CG  PHE S 124     -59.980  42.929-161.838  1.00  5.50           C
ATOM   1916  CD1 PHE S 124     -60.152  41.833-160.970  1.00  5.50           C
ATOM   1917  HD1 PHE S 124     -60.589  40.914-161.332  1.00  5.50           H
ATOM   1918  CE1 PHE S 124     -59.752  41.920-159.625  1.00  5.50           C
ATOM   1919  HE1 PHE S 124     -59.881  41.069-158.974  1.00  5.50           H
ATOM   1920  CZ  PHE S 124     -59.186  43.109-159.136  1.00  5.50           C
ATOM   1921  HZ  PHE S 124     -58.878  43.175-158.100  1.00  5.50           H
ATOM   1922  CE2 PHE S 124     -59.009  44.207-159.997  1.00  5.50           C
ATOM   1923  HE2 PHE S 124     -58.563  45.118-159.624  1.00  5.50           H
ATOM   1924  CD2 PHE S 124     -59.397  44.114-161.347  1.00  5.50           C
ATOM   1925  HD2 PHE S 124     -59.235  44.956-162.002  1.00  5.50           H
ATOM   1926  C   PHE S 124     -61.805  44.937-163.785  1.00  5.50           C
ATOM   1927  O   PHE S 124     -60.785  45.620-163.804  1.00  5.50           O
ATOM   1928  N   GLY S 125     -62.989  45.481-164.058  1.00  5.56           N
ATOM   1929  H   GLY S 125     -63.801  44.875-164.044  1.00  5.56           H
ATOM   1930  CA  GLY S 125     -63.279  46.894-164.308  1.00  5.56           C
ATOM   1931  HA1 GLY S 125     -62.693  47.505-163.622  1.00  5.56           H
ATOM   1932  HA2 GLY S 125     -64.338  47.082-164.123  1.00  5.56           H
ATOM   1933  C   GLY S 125     -62.957  47.334-165.724  1.00  5.56           C
ATOM   1934  O   GLY S 125     -63.728  48.070-166.342  1.00  5.56           O
ATOM   1935  N   LYS S 126     -61.852  46.840-166.285  1.00  5.77           N
ATOM   1936  H   LYS S 126     -61.294  46.189-165.734  1.00  5.77           H
ATOM   1937  CA  LYS S 126     -61.372  47.244-167.601  1.00  5.77           C
ATOM   1938  HA  LYS S 126     -61.241  48.325-167.579  1.00  5.77           H
ATOM   1939  CB  LYS S 126     -59.981  46.622-167.814  1.00  5.77           C
ATOM   1940  HB1 LYS S 126     -60.076  45.545-167.731  1.00  5.77           H
ATOM   1941  HB2 LYS S 126     -59.316  46.946-167.011  1.00  5.77           H
ATOM   1942  CG  LYS S 126     -59.343  47.010-169.162  1.00  5.77           C
ATOM   1943  HG1 LYS S 126     -58.787  47.939-169.034  1.00  5.77           H
ATOM   1944  HG2 LYS S 126     -60.109  47.203-169.910  1.00  5.77           H
ATOM   1945  CD  LYS S 126     -58.401  45.933-169.727  1.00  5.77           C
ATOM   1946  HD1 LYS S 126     -57.510  45.881-169.099  1.00  5.77           H
ATOM   1947  HD2 LYS S 126     -58.084  46.254-170.720  1.00  5.77           H
ATOM   1948  CE  LYS S 126     -59.001  44.517-169.834  1.00  5.77           C
ATOM   1949  HE1 LYS S 126     -58.927  44.033-168.856  1.00  5.77           H
ATOM   1950  HE2 LYS S 126     -58.388  43.942-170.535  1.00  5.77           H
ATOM   1951  NZ  LYS S 126     -60.423  44.516-170.268  1.00  5.77           N
ATOM   1952  HZ1 LYS S 126     -60.727  43.595-170.545  1.00  5.77           H
ATOM   1953  HZ2 LYS S 126     -61.041  44.826-169.518  1.00  5.77           H
ATOM   1954  HZ3 LYS S 126     -60.598  45.164-171.038  1.00  5.77           H
ATOM   1955  C   LYS S 126     -62.367  46.884-168.705  1.00  5.77           C
ATOM   1956  O   LYS S 126     -62.595  45.685-168.898  1.00  5.77           O
ATOM   1957  N   PRO S 127     -62.884  47.857-169.481  1.00  5.77           N
ATOM   1958  CD  PRO S 127     -62.723  49.296-169.315  1.00  5.77           C
ATOM   1959  HD1 PRO S 127     -61.712  49.584-169.605  1.00  5.77           H
ATOM   1960  HD2 PRO S 127     -62.924  49.609-168.290  1.00  5.77           H
ATOM   1961  CG  PRO S 127     -63.733  49.945-170.260  1.00  5.77           C
ATOM   1962  HG1 PRO S 127     -63.390  50.917-170.615  1.00  5.77           H
ATOM   1963  HG2 PRO S 127     -64.699  50.037-169.759  1.00  5.77           H
ATOM   1964  CB  PRO S 127     -63.836  48.926-171.392  1.00  5.77           C
ATOM   1965  HB1 PRO S 127     -63.002  49.066-172.082  1.00  5.77           H
ATOM   1966  HB2 PRO S 127     -64.786  49.004-171.920  1.00  5.77           H
ATOM   1967  CA  PRO S 127     -63.700  47.588-170.661  1.00  5.77           C
ATOM   1968  HA  PRO S 127     -64.690  47.277-170.320  1.00  5.77           H
ATOM   1969  C   PRO S 127     -63.133  46.491-171.576  1.00  5.77           C
ATOM   1970  O   PRO S 127     -61.911  46.355-171.718  1.00  5.77           O
ATOM   1971  N   ILE S 128     -64.013  45.716-172.215  1.00  5.48           N
ATOM   1972  H   ILE S 128     -65.003  45.792-172.001  1.00  5.48           H
ATOM   1973  CA  ILE S 128     -63.637  44.846-173.337  1.00  5.48           C
ATOM   1974  HA  ILE S 128     -62.563  44.883-173.498  1.00  5.48           H
ATOM   1975  CB  ILE S 128     -64.038  43.387-172.989  1.00  5.48           C
ATOM   1976  HB  ILE S 128     -65.057  43.404-172.610  1.00  5.48           H
ATOM   1977  CG2 ILE S 128     -64.070  42.448-174.203  1.00  5.48           C
ATOM   1978 1HG2 ILE S 128     -64.180  41.413-173.872  1.00  5.48           H
ATOM   1979 2HG2 ILE S 128     -64.951  42.678-174.802  1.00  5.48           H
ATOM   1980 3HG2 ILE S 128     -63.162  42.540-174.798  1.00  5.48           H
ATOM   1981  CG1 ILE S 128     -63.154  42.773-171.877  1.00  5.48           C
ATOM   1982 1HG1 ILE S 128     -63.637  41.860-171.526  1.00  5.48           H
ATOM   1983 2HG1 ILE S 128     -63.117  43.457-171.028  1.00  5.48           H
ATOM   1984  CD1 ILE S 128     -61.723  42.410-172.298  1.00  5.48           C
ATOM   1985  HD1 ILE S 128     -61.183  42.013-171.439  1.00  5.48           H
ATOM   1986  HD2 ILE S 128     -61.736  41.639-173.068  1.00  5.48           H
ATOM   1987  HD3 ILE S 128     -61.201  43.287-172.679  1.00  5.48           H
ATOM   1988  C   ILE S 128     -64.356  45.356-174.600  1.00  5.48           C
ATOM   1989  O   ILE S 128     -65.557  45.607-174.540  1.00  5.48           O
ATOM   1990  N   PRO S 129     -63.657  45.521-175.743  1.00  5.74           N
ATOM   1991  CD  PRO S 129     -62.215  45.393-175.915  1.00  5.74           C
ATOM   1992  HD1 PRO S 129     -61.863  44.398-175.640  1.00  5.74           H
ATOM   1993  HD2 PRO S 129     -61.711  46.152-175.313  1.00  5.74           H
ATOM   1994  CG  PRO S 129     -61.936  45.656-177.396  1.00  5.74           C
ATOM   1995  HG1 PRO S 129     -61.976  44.716-177.951  1.00  5.74           H
ATOM   1996  HG2 PRO S 129     -60.977  46.151-177.546  1.00  5.74           H
ATOM   1997  CB  PRO S 129     -63.106  46.547-177.807  1.00  5.74           C
ATOM   1998  HB1 PRO S 129     -63.284  46.516-178.883  1.00  5.74           H
ATOM   1999  HB2 PRO S 129     -62.912  47.573-177.490  1.00  5.74           H
ATOM   2000  CA  PRO S 129     -64.273  45.973-176.995  1.00  5.74           C
ATOM   2001  HA  PRO S 129     -65.000  46.763-176.799  1.00  5.74           H
ATOM   2002  C   PRO S 129     -64.989  44.856-177.778  1.00  5.74           C
ATOM   2003  O   PRO S 129     -65.533  45.100-178.851  1.00  5.74           O
ATOM   2004  N   ILE S 130     -64.936  43.617-177.285  1.00  5.62           N
ATOM   2005  H   ILE S 130     -64.543  43.491-176.369  1.00  5.62           H
ATOM   2006  CA  ILE S 130     -65.496  42.437-177.944  1.00  5.62           C
ATOM   2007  HA  ILE S 130     -65.398  42.572-179.022  1.00  5.62           H
ATOM   2008  CB  ILE S 130     -64.711  41.158-177.563  1.00  5.62           C
ATOM   2009  HB  ILE S 130     -64.883  40.941-176.508  1.00  5.62           H
ATOM   2010  CG2 ILE S 130     -65.220  39.965-178.390  1.00  5.62           C
ATOM   2011 1HG2 ILE S 130     -64.750  39.039-178.066  1.00  5.62           H
ATOM   2012 2HG2 ILE S 130     -66.289  39.840-178.247  1.00  5.62           H
ATOM   2013 3HG2 ILE S 130     -65.021  40.122-179.448  1.00  5.62           H
ATOM   2014  CG1 ILE S 130     -63.188  41.337-177.792  1.00  5.62           C
ATOM   2015 1HG1 ILE S 130     -62.832  42.194-177.221  1.00  5.62           H
ATOM   2016 2HG1 ILE S 130     -63.001  41.540-178.847  1.00  5.62           H
ATOM   2017  CD1 ILE S 130     -62.336  40.136-177.359  1.00  5.62           C
ATOM   2018  HD1 ILE S 130     -61.280  40.406-177.413  1.00  5.62           H
ATOM   2019  HD2 ILE S 130     -62.577  39.860-176.333  1.00  5.62           H
ATOM   2020  HD3 ILE S 130     -62.506  39.287-178.018  1.00  5.62           H
ATOM   2021  C   ILE S 130     -66.990  42.320-177.614  1.00  5.62           C
ATOM   2022  O   ILE S 130     -67.357  42.285-176.442  1.00  5.62           O
ATOM   2023  N   ASN S 131     -67.838  42.259-178.646  1.00  5.56           N
ATOM   2024  H   ASN S 131     -67.451  42.247-179.574  1.00  5.56           H
ATOM   2025  CA  ASN S 131     -69.280  42.029-178.504  1.00  5.56           C
ATOM   2026  HA  ASN S 131     -69.570  42.334-177.498  1.00  5.56           H
ATOM   2027  CB  ASN S 131     -70.068  42.937-179.469  1.00  5.56           C
ATOM   2028  HB1 ASN S 131     -69.662  43.948-179.437  1.00  5.56           H
ATOM   2029  HB2 ASN S 131     -71.100  42.997-179.127  1.00  5.56           H
ATOM   2030  CG  ASN S 131     -70.089  42.436-180.898  1.00  5.56           C
ATOM   2031  OD1 ASN S 131     -70.954  41.672-181.297  1.00  5.56           O
ATOM   2032  ND2 ASN S 131     -69.154  42.857-181.720  1.00  5.56           N
ATOM   2033 1HD2 ASN S 131     -68.479  43.536-181.423  1.00  5.56           H
ATOM   2034 2HD2 ASN S 131     -69.200  42.500-182.656  1.00  5.56           H
ATOM   2035  C   ASN S 131     -69.642  40.525-178.579  1.00  5.56           C
ATOM   2036  O   ASN S 131     -68.751  39.673-178.593  1.00  5.56           O
ATOM   2037  N   LEU S 132     -70.938  40.177-178.589  1.00  5.35           N
ATOM   2038  H   LEU S 132     -71.636  40.904-178.518  1.00  5.35           H
ATOM   2039  CA  LEU S 132     -71.386  38.781-178.685  1.00  5.35           C
ATOM   2040  HA  LEU S 132     -70.925  38.233-177.862  1.00  5.35           H
ATOM   2041  CB  LEU S 132     -72.916  38.692-178.536  1.00  5.35           C
ATOM   2042  HB1 LEU S 132     -73.385  39.288-179.319  1.00  5.35           H
ATOM   2043  HB2 LEU S 132     -73.188  39.116-177.583  1.00  5.35           H
ATOM   2044  CG  LEU S 132     -73.493  37.262-178.577  1.00  5.35           C
ATOM   2045  HG  LEU S 132     -73.249  36.788-179.528  1.00  5.35           H
ATOM   2046  CD1 LEU S 132     -72.970  36.388-177.435  1.00  5.35           C
ATOM   2047 1HD1 LEU S 132     -73.444  35.408-177.478  1.00  5.35           H
ATOM   2048 2HD1 LEU S 132     -71.894  36.243-177.530  1.00  5.35           H
ATOM   2049 3HD1 LEU S 132     -73.195  36.855-176.477  1.00  5.35           H
ATOM   2050  CD2 LEU S 132     -75.014  37.326-178.456  1.00  5.35           C
ATOM   2051 1HD2 LEU S 132     -75.431  36.321-178.502  1.00  5.35           H
ATOM   2052 2HD2 LEU S 132     -75.297  37.793-177.510  1.00  5.35           H
ATOM   2053 3HD2 LEU S 132     -75.428  37.915-179.276  1.00  5.35           H
ATOM   2054  C   LEU S 132     -70.967  38.078-179.986  1.00  5.35           C
ATOM   2055  O   LEU S 132     -70.387  36.994-179.941  1.00  5.35           O
ATOM   2056  N   ILE S 133     -71.233  38.686-181.146  1.00  5.31           N
ATOM   2057  H   ILE S 133     -71.605  39.627-181.090  1.00  5.31           H
ATOM   2058  CA  ILE S 133     -70.537  38.320-182.391  1.00  5.31           C
ATOM   2059  HA  ILE S 133     -70.657  37.255-182.576  1.00  5.31           H
ATOM   2060  CB  ILE S 133     -71.143  39.096-183.590  1.00  5.31           C
ATOM   2061  HB  ILE S 133     -71.041  40.165-183.401  1.00  5.31           H
ATOM   2062  CG2 ILE S 133     -70.401  38.778-184.905  1.00  5.31           C
ATOM   2063 1HG2 ILE S 133     -70.876  39.287-185.743  1.00  5.31           H
ATOM   2064 2HG2 ILE S 133     -69.379  39.147-184.868  1.00  5.31           H
ATOM   2065 3HG2 ILE S 133     -70.409  37.704-185.095  1.00  5.31           H
ATOM   2066  CG1 ILE S 133     -72.652  38.766-183.731  1.00  5.31           C
ATOM   2067 1HG1 ILE S 133     -73.153  38.948-182.781  1.00  5.31           H
ATOM   2068 2HG1 ILE S 133     -72.772  37.710-183.973  1.00  5.31           H
ATOM   2069  CD1 ILE S 133     -73.400  39.604-184.777  1.00  5.31           C
ATOM   2070  HD1 ILE S 133     -74.471  39.414-184.689  1.00  5.31           H
ATOM   2071  HD2 ILE S 133     -73.215  40.664-184.607  1.00  5.31           H
ATOM   2072  HD3 ILE S 133     -73.089  39.332-185.785  1.00  5.31           H
ATOM   2073  C   ILE S 133     -69.048  38.619-182.160  1.00  5.31           C
ATOM   2074  O   ILE S 133     -68.716  39.348-181.256  1.00  5.31           O
ATOM   2075  N   LEU S 134     -68.084  38.089-182.894  1.00  5.27           N
ATOM   2076  H   LEU S 134     -68.338  37.513-183.678  1.00  5.27           H
ATOM   2077  CA  LEU S 134     -66.662  38.211-182.518  1.00  5.27           C
ATOM   2078  HA  LEU S 134     -66.123  37.689-183.297  1.00  5.27           H
ATOM   2079  CB  LEU S 134     -66.163  39.681-182.599  1.00  5.27           C
ATOM   2080  HB1 LEU S 134     -66.610  40.257-181.790  1.00  5.27           H
ATOM   2081  HB2 LEU S 134     -66.500  40.118-183.539  1.00  5.27           H
ATOM   2082  CG  LEU S 134     -64.638  39.882-182.479  1.00  5.27           C
ATOM   2083  HG  LEU S 134     -64.261  39.350-181.607  1.00  5.27           H
ATOM   2084  CD1 LEU S 134     -63.889  39.406-183.721  1.00  5.27           C
ATOM   2085 1HD1 LEU S 134     -62.827  39.624-183.615  1.00  5.27           H
ATOM   2086 2HD1 LEU S 134     -64.001  38.331-183.834  1.00  5.27           H
ATOM   2087 3HD1 LEU S 134     -64.270  39.907-184.612  1.00  5.27           H
ATOM   2088  CD2 LEU S 134     -64.329  41.372-182.296  1.00  5.27           C
ATOM   2089 1HD2 LEU S 134     -63.253  41.510-182.184  1.00  5.27           H
ATOM   2090 2HD2 LEU S 134     -64.674  41.937-183.162  1.00  5.27           H
ATOM   2091 3HD2 LEU S 134     -64.822  41.752-181.402  1.00  5.27           H
ATOM   2092  C   LEU S 134     -66.273  37.517-181.189  1.00  5.27           C
ATOM   2093  O   LEU S 134     -65.286  36.798-181.242  1.00  5.27           O
ATOM   2094  N   ALA S 135     -67.013  37.587-180.065  1.00  5.13           N
ATOM   2095  H   ALA S 135     -67.782  38.254-179.994  1.00  5.13           H
ATOM   2096  CA  ALA S 135     -66.799  36.624-178.973  1.00  5.13           C
ATOM   2097  HA  ALA S 135     -65.749  36.667-178.681  1.00  5.13           H
ATOM   2098  CB  ALA S 135     -67.631  36.981-177.735  1.00  5.13           C
ATOM   2099  HB1 ALA S 135     -67.475  36.230-176.961  1.00  5.13           H
ATOM   2100  HB2 ALA S 135     -67.322  37.949-177.341  1.00  5.13           H
ATOM   2101  HB3 ALA S 135     -68.691  37.013-177.983  1.00  5.13           H
ATOM   2102  C   ALA S 135     -67.071  35.186-179.420  1.00  5.13           C
ATOM   2103  O   ALA S 135     -66.183  34.345-179.326  1.00  5.13           O
ATOM   2104  N   VAL S 136     -68.242  34.919-180.013  1.00  5.17           N
ATOM   2105  H   VAL S 136     -68.968  35.632-180.013  1.00  5.17           H
ATOM   2106  CA  VAL S 136     -68.529  33.589-180.576  1.00  5.17           C
ATOM   2107  HA  VAL S 136     -68.300  32.853-179.798  1.00  5.17           H
ATOM   2108  CB  VAL S 136     -70.009  33.369-180.942  1.00  5.17           C
ATOM   2109  HB  VAL S 136     -70.119  32.341-181.290  1.00  5.17           H
ATOM   2110  CG1 VAL S 136     -70.913  33.526-179.713  1.00  5.17           C
ATOM   2111 1HG1 VAL S 136     -71.943  33.284-179.974  1.00  5.17           H
ATOM   2112 2HG1 VAL S 136     -70.582  32.839-178.930  1.00  5.17           H
ATOM   2113 3HG1 VAL S 136     -70.873  34.544-179.329  1.00  5.17           H
ATOM   2114  CG2 VAL S 136     -70.501  34.285-182.070  1.00  5.17           C
ATOM   2115 1HG2 VAL S 136     -71.563  34.116-182.241  1.00  5.17           H
ATOM   2116 2HG2 VAL S 136     -70.344  35.319-181.792  1.00  5.17           H
ATOM   2117 3HG2 VAL S 136     -69.961  34.067-182.990  1.00  5.17           H
ATOM   2118  C   VAL S 136     -67.625  33.239-181.746  1.00  5.17           C
ATOM   2119  O   VAL S 136     -67.324  32.057-181.907  1.00  5.17           O
ATOM   2120  N   VAL S 137     -67.129  34.212-182.545  1.00  5.27           N
ATOM   2121  H   VAL S 137     -67.301  35.186-182.344  1.00  5.27           H
ATOM   2122  CA  VAL S 137     -66.176  33.763-183.604  1.00  5.27           C
ATOM   2123  HA  VAL S 137     -66.583  32.841-184.021  1.00  5.27           H
ATOM   2124  CB  VAL S 137     -66.020  34.685-184.833  1.00  5.27           C
ATOM   2125  HB  VAL S 137     -65.736  34.044-185.667  1.00  5.27           H
ATOM   2126  CG1 VAL S 137     -67.348  35.336-185.237  1.00  5.27           C
ATOM   2127 1HG1 VAL S 137     -67.222  35.874-186.178  1.00  5.27           H
ATOM   2128 2HG1 VAL S 137     -68.101  34.559-185.377  1.00  5.27           H
ATOM   2129 3HG1 VAL S 137     -67.680  36.024-184.469  1.00  5.27           H
ATOM   2130  CG2 VAL S 137     -64.903  35.730-184.717  1.00  5.27           C
ATOM   2131 1HG2 VAL S 137     -65.035  36.519-185.456  1.00  5.27           H
ATOM   2132 2HG2 VAL S 137     -64.873  36.147-183.717  1.00  5.27           H
ATOM   2133 3HG2 VAL S 137     -63.943  35.249-184.900  1.00  5.27           H
ATOM   2134  C   VAL S 137     -64.825  33.375-183.008  1.00  5.27           C
ATOM   2135  O   VAL S 137     -64.225  32.413-183.472  1.00  5.27           O
ATOM   2136  N   ALA S 138     -64.375  34.081-181.968  1.00  5.25           N
ATOM   2137  H   ALA S 138     -64.930  34.850-181.616  1.00  5.25           H
ATOM   2138  CA  ALA S 138     -63.136  33.805-181.263  1.00  5.25           C
ATOM   2139  HA  ALA S 138     -62.325  33.755-181.989  1.00  5.25           H
ATOM   2140  CB  ALA S 138     -62.831  34.951-180.292  1.00  5.25           C
ATOM   2141  HB1 ALA S 138     -61.886  34.755-179.786  1.00  5.25           H
ATOM   2142  HB2 ALA S 138     -62.751  35.891-180.839  1.00  5.25           H
ATOM   2143  HB3 ALA S 138     -63.622  35.034-179.546  1.00  5.25           H
ATOM   2144  C   ALA S 138     -63.187  32.456-180.537  1.00  5.25           C
ATOM   2145  O   ALA S 138     -62.232  31.699-180.637  1.00  5.25           O
ATOM   2146  N   GLU S 139     -64.296  32.126-179.871  1.00  5.11           N
ATOM   2147  H   GLU S 139     -65.039  32.811-179.785  1.00  5.11           H
ATOM   2148  CA  GLU S 139     -64.507  30.809-179.270  1.00  5.11           C
ATOM   2149  HA  GLU S 139     -63.670  30.590-178.604  1.00  5.11           H
ATOM   2150  CB  GLU S 139     -65.796  30.797-178.429  1.00  5.11           C
ATOM   2151  HB1 GLU S 139     -66.650  30.966-179.085  1.00  5.11           H
ATOM   2152  HB2 GLU S 139     -65.749  31.605-177.698  1.00  5.11           H
ATOM   2153  CG  GLU S 139     -65.958  29.457-177.685  1.00  5.11           C
ATOM   2154  HG1 GLU S 139     -65.069  29.299-177.066  1.00  5.11           H
ATOM   2155  HG2 GLU S 139     -66.009  28.643-178.408  1.00  5.11           H
ATOM   2156  CD  GLU S 139     -67.215  29.400-176.805  1.00  5.11           C
ATOM   2157  OE1 GLU S 139     -68.228  30.018-177.204  1.00  5.11           O
ATOM   2158  OE2 GLU S 139     -67.151  28.721-175.753  1.00  5.11           O
ATOM   2159  C   GLU S 139     -64.539  29.713-180.337  1.00  5.11           C
ATOM   2160  O   GLU S 139     -63.782  28.754-180.234  1.00  5.11           O
ATOM   2161  N   VAL S 140     -65.344  29.854-181.394  1.00  5.18           N
ATOM   2162  H   VAL S 140     -65.964  30.659-181.437  1.00  5.18           H
ATOM   2163  CA  VAL S 140     -65.444  28.815-182.432  1.00  5.18           C
ATOM   2164  HA  VAL S 140     -65.730  27.883-181.946  1.00  5.18           H
ATOM   2165  CB  VAL S 140     -66.544  29.162-183.457  1.00  5.18           C
ATOM   2166  HB  VAL S 140     -66.407  30.187-183.799  1.00  5.18           H
ATOM   2167  CG1 VAL S 140     -66.533  28.243-184.687  1.00  5.18           C
ATOM   2168 1HG1 VAL S 140     -67.388  28.465-185.324  1.00  5.18           H
ATOM   2169 2HG1 VAL S 140     -65.628  28.404-185.271  1.00  5.18           H
ATOM   2170 3HG1 VAL S 140     -66.579  27.199-184.375  1.00  5.18           H
ATOM   2171  CG2 VAL S 140     -67.936  29.028-182.818  1.00  5.18           C
ATOM   2172 1HG2 VAL S 140     -68.699  29.379-183.511  1.00  5.18           H
ATOM   2173 2HG2 VAL S 140     -68.130  27.988-182.559  1.00  5.18           H
ATOM   2174 3HG2 VAL S 140     -67.998  29.623-181.906  1.00  5.18           H
ATOM   2175  C   VAL S 140     -64.096  28.539-183.107  1.00  5.18           C
ATOM   2176  O   VAL S 140     -63.725  27.374-183.253  1.00  5.18           O
ATOM   2177  N   VAL S 141     -63.338  29.575-183.492  1.00  5.43           N
ATOM   2178  H   VAL S 141     -63.676  30.521-183.335  1.00  5.43           H
ATOM   2179  CA  VAL S 141     -62.040  29.368-184.149  1.00  5.43           C
ATOM   2180  HA  VAL S 141     -62.172  28.553-184.861  1.00  5.43           H
ATOM   2181  CB  VAL S 141     -61.522  30.562-184.979  1.00  5.43           C
ATOM   2182  HB  VAL S 141     -60.637  30.220-185.515  1.00  5.43           H
ATOM   2183  CG1 VAL S 141     -62.539  30.969-186.055  1.00  5.43           C
ATOM   2184 1HG1 VAL S 141     -62.118  31.751-186.685  1.00  5.43           H
ATOM   2185 2HG1 VAL S 141     -62.772  30.106-186.678  1.00  5.43           H
ATOM   2186 3HG1 VAL S 141     -63.456  31.333-185.600  1.00  5.43           H
ATOM   2187  CG2 VAL S 141     -61.088  31.774-184.147  1.00  5.43           C
ATOM   2188 1HG2 VAL S 141     -60.939  32.640-184.791  1.00  5.43           H
ATOM   2189 2HG2 VAL S 141     -61.833  32.006-183.394  1.00  5.43           H
ATOM   2190 3HG2 VAL S 141     -60.144  31.557-183.644  1.00  5.43           H
ATOM   2191  C   VAL S 141     -60.955  28.887-183.182  1.00  5.43           C
ATOM   2192  O   VAL S 141     -60.216  27.965-183.522  1.00  5.43           O
ATOM   2193  N   LEU S 142     -60.840  29.466-181.982  1.00  5.26           N
ATOM   2194  H   LEU S 142     -61.498  30.194-181.717  1.00  5.26           H
ATOM   2195  CA  LEU S 142     -59.742  29.158-181.065  1.00  5.26           C
ATOM   2196  HA  LEU S 142     -58.827  29.086-181.654  1.00  5.26           H
ATOM   2197  CB  LEU S 142     -59.575  30.298-180.039  1.00  5.26           C
ATOM   2198  HB1 LEU S 142     -60.479  30.352-179.432  1.00  5.26           H
ATOM   2199  HB2 LEU S 142     -59.470  31.240-180.580  1.00  5.26           H
ATOM   2200  CG  LEU S 142     -58.377  30.137-179.085  1.00  5.26           C
ATOM   2201  HG  LEU S 142     -58.504  29.232-178.489  1.00  5.26           H
ATOM   2202  CD1 LEU S 142     -57.039  30.054-179.824  1.00  5.26           C
ATOM   2203 1HD1 LEU S 142     -56.223  30.037-179.104  1.00  5.26           H
ATOM   2204 2HD1 LEU S 142     -56.992  29.136-180.408  1.00  5.26           H
ATOM   2205 3HD1 LEU S 142     -56.922  30.913-180.484  1.00  5.26           H
ATOM   2206  CD2 LEU S 142     -58.312  31.330-178.131  1.00  5.26           C
ATOM   2207 1HD2 LEU S 142     -57.492  31.196-177.425  1.00  5.26           H
ATOM   2208 2HD2 LEU S 142     -58.159  32.251-178.693  1.00  5.26           H
ATOM   2209 3HD2 LEU S 142     -59.246  31.403-177.572  1.00  5.26           H
ATOM   2210  C   LEU S 142     -59.937  27.807-180.365  1.00  5.26           C
ATOM   2211  O   LEU S 142     -59.025  26.982-180.342  1.00  5.26           O
ATOM   2212  N   LEU S 143     -61.135  27.573-179.829  1.00  5.20           N
ATOM   2213  H   LEU S 143     -61.862  28.273-179.942  1.00  5.20           H
ATOM   2214  CA  LEU S 143     -61.527  26.314-179.211  1.00  5.20           C
ATOM   2215  HA  LEU S 143     -60.729  26.011-178.536  1.00  5.20           H
ATOM   2216  CB  LEU S 143     -62.822  26.532-178.390  1.00  5.20           C
ATOM   2217  HB1 LEU S 143     -63.683  26.409-179.049  1.00  5.20           H
ATOM   2218  HB2 LEU S 143     -62.842  27.565-178.039  1.00  5.20           H
ATOM   2219  CG  LEU S 143     -63.042  25.656-177.142  1.00  5.20           C
ATOM   2220  HG  LEU S 143     -64.005  25.939-176.716  1.00  5.20           H
ATOM   2221  CD1 LEU S 143     -63.096  24.157-177.439  1.00  5.20           C
ATOM   2222 1HD1 LEU S 143     -63.435  23.623-176.550  1.00  5.20           H
ATOM   2223 2HD1 LEU S 143     -63.795  23.965-178.252  1.00  5.20           H
ATOM   2224 3HD1 LEU S 143     -62.109  23.787-177.708  1.00  5.20           H
ATOM   2225  CD2 LEU S 143     -61.974  25.900-176.074  1.00  5.20           C
ATOM   2226 1HD2 LEU S 143     -62.251  25.371-175.162  1.00  5.20           H
ATOM   2227 2HD2 LEU S 143     -61.002  25.540-176.406  1.00  5.20           H
ATOM   2228 3HD2 LEU S 143     -61.916  26.966-175.856  1.00  5.20           H
ATOM   2229  C   LEU S 143     -61.675  25.218-180.269  1.00  5.20           C
ATOM   2230  O   LEU S 143     -61.183  24.121-180.055  1.00  5.20           O
ATOM   2231  N   GLY S 144     -62.234  25.505-181.449  1.00  5.25           N
ATOM   2232  H   GLY S 144     -62.646  26.418-181.602  1.00  5.25           H
ATOM   2233  CA  GLY S 144     -62.289  24.528-182.543  1.00  5.25           C
ATOM   2234  HA1 GLY S 144     -62.844  24.962-183.374  1.00  5.25           H
ATOM   2235  HA2 GLY S 144     -62.820  23.640-182.200  1.00  5.25           H
ATOM   2236  C   GLY S 144     -60.918  24.104-183.061  1.00  5.25           C
ATOM   2237  O   GLY S 144     -60.712  22.924-183.327  1.00  5.25           O
ATOM   2238  N   GLY S 145     -59.955  25.027-183.144  1.00  5.39           N
ATOM   2239  H   GLY S 145     -60.190  25.999-182.977  1.00  5.39           H
ATOM   2240  CA  GLY S 145     -58.573  24.704-183.502  1.00  5.39           C
ATOM   2241  HA1 GLY S 145     -58.026  25.635-183.649  1.00  5.39           H
ATOM   2242  HA2 GLY S 145     -58.557  24.136-184.432  1.00  5.39           H
ATOM   2243  C   GLY S 145     -57.859  23.898-182.424  1.00  5.39           C
ATOM   2244  O   GLY S 145     -57.240  22.891-182.742  1.00  5.39           O
ATOM   2245  N   ALA S 146     -57.977  24.288-181.151  1.00  5.22           N
ATOM   2246  H   ALA S 146     -58.507  25.128-180.942  1.00  5.22           H
ATOM   2247  CA  ALA S 146     -57.370  23.557-180.036  1.00  5.22           C
ATOM   2248  HA  ALA S 146     -56.301  23.459-180.229  1.00  5.22           H
ATOM   2249  CB  ALA S 146     -57.559  24.393-178.763  1.00  5.22           C
ATOM   2250  HB1 ALA S 146     -57.076  23.893-177.923  1.00  5.22           H
ATOM   2251  HB2 ALA S 146     -57.112  25.379-178.897  1.00  5.22           H
ATOM   2252  HB3 ALA S 146     -58.622  24.508-178.546  1.00  5.22           H
ATOM   2253  C   ALA S 146     -57.927  22.139-179.851  1.00  5.22           C
ATOM   2254  O   ALA S 146     -57.172  21.207-179.586  1.00  5.22           O
ATOM   2255  N   GLU S 147     -59.237  21.960-180.020  1.00  5.25           N
ATOM   2256  H   GLU S 147     -59.817  22.777-180.188  1.00  5.25           H
ATOM   2257  CA  GLU S 147     -59.910  20.677-179.848  1.00  5.25           C
ATOM   2258  HA  GLU S 147     -59.432  20.176-179.012  1.00  5.25           H
ATOM   2259  CB  GLU S 147     -61.401  20.900-179.501  1.00  5.25           C
ATOM   2260  HB1 GLU S 147     -61.970  20.988-180.428  1.00  5.25           H
ATOM   2261  HB2 GLU S 147     -61.504  21.840-178.961  1.00  5.25           H
ATOM   2262  CG  GLU S 147     -62.036  19.815-178.614  1.00  5.25           C
ATOM   2263  HG1 GLU S 147     -61.819  18.832-179.038  1.00  5.25           H
ATOM   2264  HG2 GLU S 147     -63.119  19.953-178.630  1.00  5.25           H
ATOM   2265  CD  GLU S 147     -61.542  19.875-177.156  1.00  5.25           C
ATOM   2266  OE1 GLU S 147     -60.319  19.757-176.933  1.00  5.25           O
ATOM   2267  OE2 GLU S 147     -62.338  19.968-176.192  1.00  5.25           O
ATOM   2268  C   GLU S 147     -59.693  19.768-181.062  1.00  5.25           C
ATOM   2269  O   GLU S 147     -59.361  18.595-180.891  1.00  5.25           O
ATOM   2270  N   TYR S 148     -59.711  20.318-182.284  1.00  5.30           N
ATOM   2271  H   TYR S 148     -59.994  21.289-182.384  1.00  5.30           H
ATOM   2272  CA  TYR S 148     -59.241  19.608-183.478  1.00  5.30           C
ATOM   2273  HA  TYR S 148     -59.864  18.722-183.602  1.00  5.30           H
ATOM   2274  CB  TYR S 148     -59.406  20.473-184.734  1.00  5.30           C
ATOM   2275  HB1 TYR S 148     -58.793  21.371-184.638  1.00  5.30           H
ATOM   2276  HB2 TYR S 148     -60.447  20.789-184.805  1.00  5.30           H
ATOM   2277  CG  TYR S 148     -59.045  19.760-186.028  1.00  5.30           C
ATOM   2278  CD1 TYR S 148     -60.007  18.970-186.687  1.00  5.30           C
ATOM   2279  HD1 TYR S 148     -61.004  18.880-186.275  1.00  5.30           H
ATOM   2280  CE1 TYR S 148     -59.674  18.293-187.877  1.00  5.30           C
ATOM   2281  HE1 TYR S 148     -60.401  17.677-188.386  1.00  5.30           H
ATOM   2282  CZ  TYR S 148     -58.373  18.402-188.408  1.00  5.30           C
ATOM   2283  OH  TYR S 148     -58.048  17.723-189.539  1.00  5.30           O
ATOM   2284  HH  TYR S 148     -57.131  17.843-189.782  1.00  5.30           H
ATOM   2285  CE2 TYR S 148     -57.407  19.201-187.753  1.00  5.30           C
ATOM   2286  HE2 TYR S 148     -56.411  19.280-188.157  1.00  5.30           H
ATOM   2287  CD2 TYR S 148     -57.747  19.878-186.566  1.00  5.30           C
ATOM   2288  HD2 TYR S 148     -57.012  20.486-186.059  1.00  5.30           H
ATOM   2289  C   TYR S 148     -57.798  19.122-183.322  1.00  5.30           C
ATOM   2290  O   TYR S 148     -57.533  17.941-183.542  1.00  5.30           O
ATOM   2291  N   TYR S 149     -56.867  19.964-182.856  1.00  5.37           N
ATOM   2292  H   TYR S 149     -57.123  20.937-182.694  1.00  5.37           H
ATOM   2293  CA  TYR S 149     -55.504  19.533-182.524  1.00  5.37           C
ATOM   2294  HA  TYR S 149     -55.053  19.107-183.419  1.00  5.37           H
ATOM   2295  CB  TYR S 149     -54.628  20.710-182.062  1.00  5.37           C
ATOM   2296  HB1 TYR S 149     -53.659  20.304-181.767  1.00  5.37           H
ATOM   2297  HB2 TYR S 149     -55.081  21.138-181.167  1.00  5.37           H
ATOM   2298  CG  TYR S 149     -54.353  21.840-183.045  1.00  5.37           C
ATOM   2299  CD1 TYR S 149     -54.487  21.677-184.441  1.00  5.37           C
ATOM   2300  HD1 TYR S 149     -54.818  20.740-184.857  1.00  5.37           H
ATOM   2301  CE1 TYR S 149     -54.194  22.748-185.308  1.00  5.37           C
ATOM   2302  HE1 TYR S 149     -54.292  22.637-186.377  1.00  5.37           H
ATOM   2303  CZ  TYR S 149     -53.758  23.983-184.788  1.00  5.37           C
ATOM   2304  OH  TYR S 149     -53.467  25.008-185.631  1.00  5.37           O
ATOM   2305  HH  TYR S 149     -53.193  25.795-185.160  1.00  5.37           H
ATOM   2306  CE2 TYR S 149     -53.616  24.148-183.393  1.00  5.37           C
ATOM   2307  HE2 TYR S 149     -53.275  25.087-182.988  1.00  5.37           H
ATOM   2308  CD2 TYR S 149     -53.913  23.075-182.531  1.00  5.37           C
ATOM   2309  HD2 TYR S 149     -53.800  23.201-181.464  1.00  5.37           H
ATOM   2310  C   TYR S 149     -55.486  18.423-181.473  1.00  5.37           C
ATOM   2311  O   TYR S 149     -54.711  17.482-181.615  1.00  5.37           O
ATOM   2312  N   ARG S 150     -56.367  18.481-180.465  1.00  5.37           N
ATOM   2313  H   ARG S 150     -56.970  19.295-180.400  1.00  5.37           H
ATOM   2314  CA  ARG S 150     -56.496  17.440-179.437  1.00  5.37           C
ATOM   2315  HA  ARG S 150     -55.481  17.189-179.121  1.00  5.37           H
ATOM   2316  CB  ARG S 150     -57.243  17.993-178.205  1.00  5.37           C
ATOM   2317  HB1 ARG S 150     -58.291  18.169-178.447  1.00  5.37           H
ATOM   2318  HB2 ARG S 150     -56.790  18.949-177.931  1.00  5.37           H
ATOM   2319  CG  ARG S 150     -57.151  17.041-176.995  1.00  5.37           C
ATOM   2320  HG1 ARG S 150     -56.170  16.562-176.999  1.00  5.37           H
ATOM   2321  HG2 ARG S 150     -57.907  16.261-177.090  1.00  5.37           H
ATOM   2322  CD  ARG S 150     -57.302  17.730-175.631  1.00  5.37           C
ATOM   2323  HD1 ARG S 150     -56.575  18.540-175.567  1.00  5.37           H
ATOM   2324  HD2 ARG S 150     -57.061  16.993-174.865  1.00  5.37           H
ATOM   2325  NE  ARG S 150     -58.656  18.274-175.405  1.00  5.37           N
ATOM   2326  HE  ARG S 150     -59.102  18.755-176.192  1.00  5.37           H
ATOM   2327  CZ  ARG S 150     -59.355  18.320-174.290  1.00  5.37           C
ATOM   2328  NH1 ARG S 150     -58.923  17.790-173.179  1.00  5.37           N
ATOM   2329 1HH1 ARG S 150     -58.074  17.259-173.210  1.00  5.37           H
ATOM   2330 2HH1 ARG S 150     -59.508  17.812-172.368  1.00  5.37           H
ATOM   2331  NH2 ARG S 150     -60.516  18.900-174.261  1.00  5.37           N
ATOM   2332 1HH2 ARG S 150     -60.857  19.326-175.141  1.00  5.37           H
ATOM   2333 2HH2 ARG S 150     -61.067  19.013-173.436  1.00  5.37           H
ATOM   2334  C   ARG S 150     -57.072  16.118-179.955  1.00  5.37           C
ATOM   2335  O   ARG S 150     -56.896  15.097-179.289  1.00  5.37           O
ATOM   2336  N   ILE S 151     -57.705  16.105-181.130  1.00  5.46           N
ATOM   2337  H   ILE S 151     -57.910  17.000-181.557  1.00  5.46           H
ATOM   2338  CA  ILE S 151     -58.226  14.886-181.770  1.00  5.46           C
ATOM   2339  HA  ILE S 151     -58.364  14.111-181.015  1.00  5.46           H
ATOM   2340  CB  ILE S 151     -59.615  15.190-182.384  1.00  5.46           C
ATOM   2341  HB  ILE S 151     -59.522  16.066-183.026  1.00  5.46           H
ATOM   2342  CG2 ILE S 151     -60.131  14.019-183.244  1.00  5.46           C
ATOM   2343 1HG2 ILE S 151     -61.126  14.235-183.629  1.00  5.46           H
ATOM   2344 2HG2 ILE S 151     -59.483  13.861-184.105  1.00  5.46           H
ATOM   2345 3HG2 ILE S 151     -60.167  13.103-182.652  1.00  5.46           H
ATOM   2346  CG1 ILE S 151     -60.645  15.496-181.267  1.00  5.46           C
ATOM   2347 1HG1 ILE S 151     -60.201  16.156-180.522  1.00  5.46           H
ATOM   2348 2HG1 ILE S 151     -60.918  14.571-180.759  1.00  5.46           H
ATOM   2349  CD1 ILE S 151     -61.919  16.188-181.772  1.00  5.46           C
ATOM   2350  HD1 ILE S 151     -62.539  16.465-180.919  1.00  5.46           H
ATOM   2351  HD2 ILE S 151     -61.656  17.093-182.322  1.00  5.46           H
ATOM   2352  HD3 ILE S 151     -62.492  15.524-182.415  1.00  5.46           H
ATOM   2353  C   ILE S 151     -57.240  14.311-182.803  1.00  5.46           C
ATOM   2354  O   ILE S 151     -57.094  13.095-182.900  1.00  5.46           O
ATOM   2355  N   THR S 152     -56.567  15.168-183.575  1.00  5.70           N
ATOM   2356  H   THR S 152     -56.741  16.159-183.429  1.00  5.70           H
ATOM   2357  CA  THR S 152     -55.863  14.772-184.804  1.00  5.70           C
ATOM   2358  HA  THR S 152     -55.413  13.795-184.622  1.00  5.70           H
ATOM   2359  CB  THR S 152     -56.885  14.578-185.943  1.00  5.70           C
ATOM   2360  HB  THR S 152     -57.627  13.847-185.621  1.00  5.70           H
ATOM   2361  CG2 THR S 152     -57.623  15.853-186.343  1.00  5.70           C
ATOM   2362 1HG2 THR S 152     -58.273  15.639-187.191  1.00  5.70           H
ATOM   2363 2HG2 THR S 152     -58.240  16.203-185.516  1.00  5.70           H
ATOM   2364 3HG2 THR S 152     -56.916  16.633-186.617  1.00  5.70           H
ATOM   2365  OG1 THR S 152     -56.260  14.062-187.092  1.00  5.70           O
ATOM   2366  HG1 THR S 152     -55.510  14.648-187.270  1.00  5.70           H
ATOM   2367  C   THR S 152     -54.694  15.693-185.198  1.00  5.70           C
ATOM   2368  O   THR S 152     -54.348  15.832-186.376  1.00  5.70           O
ATOM   2369  N   ASN S 153     -54.031  16.299-184.220  1.00  5.73           N
ATOM   2370  H   ASN S 153     -54.374  16.199-183.266  1.00  5.73           H
ATOM   2371  CA  ASN S 153     -52.629  16.705-184.336  1.00  5.73           C
ATOM   2372  HA  ASN S 153     -52.163  16.110-185.124  1.00  5.73           H
ATOM   2373  CB  ASN S 153     -52.554  18.195-184.723  1.00  5.73           C
ATOM   2374  HB1 ASN S 153     -52.522  18.815-183.825  1.00  5.73           H
ATOM   2375  HB2 ASN S 153     -53.440  18.470-185.295  1.00  5.73           H
ATOM   2376  CG  ASN S 153     -51.348  18.493-185.593  1.00  5.73           C
ATOM   2377  OD1 ASN S 153     -50.407  19.154-185.196  1.00  5.73           O
ATOM   2378  ND2 ASN S 153     -51.337  17.997-186.809  1.00  5.73           N
ATOM   2379 1HD2 ASN S 153     -52.101  17.420-187.118  1.00  5.73           H
ATOM   2380 2HD2 ASN S 153     -50.537  18.220-187.371  1.00  5.73           H
ATOM   2381  C   ASN S 153     -51.908  16.312-183.029  1.00  5.73           C
ATOM   2382  O   ASN S 153     -52.460  15.533-182.256  1.00  5.73           O
ATOM   2383  N   GLY S 154     -50.688  16.801-182.792  1.00  5.78           N
ATOM   2384  H   GLY S 154     -50.243  17.421-183.457  1.00  5.78           H
ATOM   2385  CA  GLY S 154     -49.972  16.496-181.550  1.00  5.78           C
ATOM   2386  HA1 GLY S 154     -50.347  15.563-181.123  1.00  5.78           H
ATOM   2387  HA2 GLY S 154     -50.164  17.284-180.823  1.00  5.78           H
ATOM   2388  C   GLY S 154     -48.460  16.354-181.708  1.00  5.78           C
ATOM   2389  O   GLY S 154     -47.846  16.975-182.575  1.00  5.78           O
ATOM   2390  N   LEU S 155     -47.878  15.521-180.847  1.00  6.01           N
ATOM   2391  H   LEU S 155     -48.483  15.057-180.166  1.00  6.01           H
ATOM   2392  CA  LEU S 155     -46.460  15.171-180.752  1.00  6.01           C
ATOM   2393  HA  LEU S 155     -45.967  15.483-181.671  1.00  6.01           H
ATOM   2394  CB  LEU S 155     -45.882  15.964-179.553  1.00  6.01           C
ATOM   2395  HB1 LEU S 155     -46.333  15.570-178.641  1.00  6.01           H
ATOM   2396  HB2 LEU S 155     -46.201  17.003-179.654  1.00  6.01           H
ATOM   2397  CG  LEU S 155     -44.348  15.965-179.380  1.00  6.01           C
ATOM   2398  HG  LEU S 155     -43.980  14.966-179.158  1.00  6.01           H
ATOM   2399  CD1 LEU S 155     -43.631  16.493-180.622  1.00  6.01           C
ATOM   2400 1HD1 LEU S 155     -42.563  16.575-180.430  1.00  6.01           H
ATOM   2401 2HD1 LEU S 155     -43.770  15.794-181.447  1.00  6.01           H
ATOM   2402 3HD1 LEU S 155     -44.029  17.467-180.906  1.00  6.01           H
ATOM   2403  CD2 LEU S 155     -43.952  16.867-178.204  1.00  6.01           C
ATOM   2404 1HD2 LEU S 155     -42.871  16.844-178.073  1.00  6.01           H
ATOM   2405 2HD2 LEU S 155     -44.276  17.891-178.392  1.00  6.01           H
ATOM   2406 3HD2 LEU S 155     -44.423  16.498-177.293  1.00  6.01           H
ATOM   2407  C   LEU S 155     -46.286  13.634-180.627  1.00  6.01           C
ATOM   2408  O   LEU S 155     -45.363  13.134-179.989  1.00  6.01           O
ATOM   2409  N   ASP S 156     -47.248  12.892-181.172  1.00  6.08           N
ATOM   2410  H   ASP S 156     -47.912  13.368-181.766  1.00  6.08           H
ATOM   2411  CA  ASP S 156     -47.739  11.600-180.680  1.00  6.08           C
ATOM   2412  HA  ASP S 156     -46.938  10.861-180.644  1.00  6.08           H
ATOM   2413  CB  ASP S 156     -48.308  11.833-179.255  1.00  6.08           C
ATOM   2414  HB1 ASP S 156     -47.506  12.152-178.589  1.00  6.08           H
ATOM   2415  HB2 ASP S 156     -48.690  10.892-178.857  1.00  6.08           H
ATOM   2416  CG  ASP S 156     -49.433  12.884-179.237  1.00  6.08           C
ATOM   2417  OD1 ASP S 156     -49.174  14.053-178.865  1.00  6.08           O
ATOM   2418  OD2 ASP S 156     -50.565  12.545-179.647  1.00  6.08           O
ATOM   2419  C   ASP S 156     -48.872  11.099-181.599  1.00  6.08           C
ATOM   2420  O   ASP S 156     -49.160  11.744-182.617  1.00  6.08           O
ATOM   2421  N   LEU S 157     -49.576  10.017-181.228  1.00  5.94           N
ATOM   2422  H   LEU S 157     -49.235   9.447-180.455  1.00  5.94           H
ATOM   2423  CA  LEU S 157     -50.870   9.671-181.834  1.00  5.94           C
ATOM   2424  HA  LEU S 157     -51.268  10.552-182.338  1.00  5.94           H
ATOM   2425  CB  LEU S 157     -50.695   8.555-182.889  1.00  5.94           C
ATOM   2426  HB1 LEU S 157     -51.690   8.345-183.283  1.00  5.94           H
ATOM   2427  HB2 LEU S 157     -50.355   7.644-182.395  1.00  5.94           H
ATOM   2428  CG  LEU S 157     -49.763   8.857-184.083  1.00  5.94           C
ATOM   2429  HG  LEU S 157     -49.782   9.920-184.311  1.00  5.94           H
ATOM   2430  CD1 LEU S 157     -48.321   8.401-183.842  1.00  5.94           C
ATOM   2431 1HD1 LEU S 157     -47.705   8.632-184.708  1.00  5.94           H
ATOM   2432 2HD1 LEU S 157     -47.905   8.911-182.977  1.00  5.94           H
ATOM   2433 3HD1 LEU S 157     -48.297   7.329-183.643  1.00  5.94           H
ATOM   2434  CD2 LEU S 157     -50.252   8.118-185.331  1.00  5.94           C
ATOM   2435 1HD2 LEU S 157     -49.587   8.325-186.167  1.00  5.94           H
ATOM   2436 2HD2 LEU S 157     -50.273   7.044-185.140  1.00  5.94           H
ATOM   2437 3HD2 LEU S 157     -51.253   8.459-185.589  1.00  5.94           H
ATOM   2438  C   LEU S 157     -51.957   9.218-180.849  1.00  5.94           C
ATOM   2439  O   LEU S 157     -53.144   9.432-181.095  1.00  5.94           O
ATOM   2440  N   GLU S 158     -51.599   8.630-179.716  1.00  5.83           N
ATOM   2441  H   GLU S 158     -50.595   8.533-179.564  1.00  5.83           H
ATOM   2442  CA  GLU S 158     -52.450   7.672-178.993  1.00  5.83           C
ATOM   2443  HA  GLU S 158     -53.454   7.689-179.417  1.00  5.83           H
ATOM   2444  CB  GLU S 158     -51.901   6.244-179.197  1.00  5.83           C
ATOM   2445  HB1 GLU S 158     -51.984   5.984-180.252  1.00  5.83           H
ATOM   2446  HB2 GLU S 158     -52.549   5.556-178.649  1.00  5.83           H
ATOM   2447  CG  GLU S 158     -50.448   5.986-178.741  1.00  5.83           C
ATOM   2448  HG1 GLU S 158     -50.291   4.906-178.706  1.00  5.83           H
ATOM   2449  HG2 GLU S 158     -50.311   6.363-177.726  1.00  5.83           H
ATOM   2450  CD  GLU S 158     -49.403   6.609-179.685  1.00  5.83           C
ATOM   2451  OE1 GLU S 158     -49.023   7.779-179.432  1.00  5.83           O
ATOM   2452  OE2 GLU S 158     -49.054   5.948-180.685  1.00  5.83           O
ATOM   2453  C   GLU S 158     -52.617   8.004-177.509  1.00  5.83           C
ATOM   2454  O   GLU S 158     -53.673   7.703-176.950  1.00  5.83           O
ATOM   2455  N   ASP S 159     -51.675   8.723-176.892  1.00  5.70           N
ATOM   2456  H   ASP S 159     -50.811   8.933-177.378  1.00  5.70           H
ATOM   2457  CA  ASP S 159     -52.020   9.510-175.709  1.00  5.70           C
ATOM   2458  HA  ASP S 159     -52.532   8.860-174.998  1.00  5.70           H
ATOM   2459  CB  ASP S 159     -50.803  10.104-174.977  1.00  5.70           C
ATOM   2460  HB1 ASP S 159     -50.234  10.731-175.667  1.00  5.70           H
ATOM   2461  HB2 ASP S 159     -50.161   9.289-174.639  1.00  5.70           H
ATOM   2462  CG  ASP S 159     -51.239  10.942-173.760  1.00  5.70           C
ATOM   2463  OD1 ASP S 159     -50.437  11.761-173.266  1.00  5.70           O
ATOM   2464  OD2 ASP S 159     -52.400  10.789-173.294  1.00  5.70           O
ATOM   2465  C   ASP S 159     -52.989  10.633-176.131  1.00  5.70           C
ATOM   2466  O   ASP S 159     -52.633  11.608-176.799  1.00  5.70           O
ATOM   2467  N   LYS S 160     -54.253  10.485-175.749  1.00  5.62           N
ATOM   2468  H   LYS S 160     -54.472   9.615-175.287  1.00  5.62           H
ATOM   2469  CA  LYS S 160     -55.316  11.482-175.920  1.00  5.62           C
ATOM   2470  HA  LYS S 160     -54.872  12.413-176.265  1.00  5.62           H
ATOM   2471  CB  LYS S 160     -56.330  10.990-176.983  1.00  5.62           C
ATOM   2472  HB1 LYS S 160     -57.182  11.671-177.018  1.00  5.62           H
ATOM   2473  HB2 LYS S 160     -56.699  10.008-176.686  1.00  5.62           H
ATOM   2474  CG  LYS S 160     -55.734  10.889-178.402  1.00  5.62           C
ATOM   2475  HG1 LYS S 160     -56.431  10.346-179.040  1.00  5.62           H
ATOM   2476  HG2 LYS S 160     -54.816  10.302-178.363  1.00  5.62           H
ATOM   2477  CD  LYS S 160     -55.481  12.273-179.033  1.00  5.62           C
ATOM   2478  HD1 LYS S 160     -55.244  13.007-178.265  1.00  5.62           H
ATOM   2479  HD2 LYS S 160     -56.405  12.596-179.515  1.00  5.62           H
ATOM   2480  CE  LYS S 160     -54.354  12.325-180.071  1.00  5.62           C
ATOM   2481  HE1 LYS S 160     -54.239  13.363-180.401  1.00  5.62           H
ATOM   2482  HE2 LYS S 160     -54.618  11.716-180.941  1.00  5.62           H
ATOM   2483  NZ  LYS S 160     -53.076  11.849-179.500  1.00  5.62           N
ATOM   2484  HZ1 LYS S 160     -52.250  12.288-179.919  1.00  5.62           H
ATOM   2485  HZ2 LYS S 160     -52.975  12.043-178.507  1.00  5.62           H
ATOM   2486  HZ3 LYS S 160     -52.972  10.852-179.624  1.00  5.62           H
ATOM   2487  C   LYS S 160     -55.942  11.843-174.570  1.00  5.62           C
ATOM   2488  O   LYS S 160     -57.142  12.091-174.445  1.00  5.62           O
ATOM   2489  N   PHE S 161     -55.101  11.825-173.538  1.00  5.58           N
ATOM   2490  H   PHE S 161     -54.135  11.560-173.723  1.00  5.58           H
ATOM   2491  CA  PHE S 161     -55.495  11.956-172.144  1.00  5.58           C
ATOM   2492  HA  PHE S 161     -56.524  12.317-172.081  1.00  5.58           H
ATOM   2493  CB  PHE S 161     -55.431  10.559-171.502  1.00  5.58           C
ATOM   2494  HB1 PHE S 161     -54.386  10.260-171.396  1.00  5.58           H
ATOM   2495  HB2 PHE S 161     -55.895   9.844-172.184  1.00  5.58           H
ATOM   2496  CG  PHE S 161     -56.139  10.422-170.169  1.00  5.58           C
ATOM   2497  CD1 PHE S 161     -57.545  10.392-170.134  1.00  5.58           C
ATOM   2498  HD1 PHE S 161     -58.110  10.510-171.049  1.00  5.58           H
ATOM   2499  CE1 PHE S 161     -58.217  10.198-168.917  1.00  5.58           C
ATOM   2500  HE1 PHE S 161     -59.299  10.179-168.893  1.00  5.58           H
ATOM   2501  CZ  PHE S 161     -57.488  10.034-167.725  1.00  5.58           C
ATOM   2502  HZ  PHE S 161     -58.006   9.879-166.786  1.00  5.58           H
ATOM   2503  CE2 PHE S 161     -56.082  10.082-167.752  1.00  5.58           C
ATOM   2504  HE2 PHE S 161     -55.527   9.962-166.833  1.00  5.58           H
ATOM   2505  CD2 PHE S 161     -55.408  10.270-168.973  1.00  5.58           C
ATOM   2506  HD2 PHE S 161     -54.330  10.279-168.995  1.00  5.58           H
ATOM   2507  C   PHE S 161     -54.614  12.969-171.423  1.00  5.58           C
ATOM   2508  O   PHE S 161     -55.138  13.897-170.812  1.00  5.58           O
ATOM   2509  N   HIS S 162     -53.289  12.861-171.529  1.00  5.59           N
ATOM   2510  H   HIS S 162     -52.885  12.110-172.096  1.00  5.59           H
ATOM   2511  CA  HIS S 162     -52.385  13.680-170.720  1.00  5.59           C
ATOM   2512  HA  HIS S 162     -52.875  14.633-170.517  1.00  5.59           H
ATOM   2513  CB  HIS S 162     -52.201  12.963-169.353  1.00  5.59           C
ATOM   2514  HB1 HIS S 162     -51.177  12.616-169.221  1.00  5.59           H
ATOM   2515  HB2 HIS S 162     -52.814  12.063-169.329  1.00  5.59           H
ATOM   2516  CG  HIS S 162     -52.600  13.789-168.152  1.00  5.59           C
ATOM   2517  ND1 HIS S 162     -51.725  14.388-167.237  1.00  5.59           N
ATOM   2518  CE1 HIS S 162     -52.497  14.972-166.307  1.00  5.59           C
ATOM   2519  HE1 HIS S 162     -52.140  15.547-165.460  1.00  5.59           H
ATOM   2520  NE2 HIS S 162     -53.791  14.729-166.561  1.00  5.59           N
ATOM   2521  HE2 HIS S 162     -54.561  15.075-165.972  1.00  5.59           H
ATOM   2522  CD2 HIS S 162     -53.876  13.978-167.711  1.00  5.59           C
ATOM   2523  HD2 HIS S 162     -54.774  13.600-168.179  1.00  5.59           H
ATOM   2524  C   HIS S 162     -51.074  14.067-171.432  1.00  5.59           C
ATOM   2525  O   HIS S 162     -50.005  13.844-170.859  1.00  5.59           O
ATOM   2526  N   PRO S 163     -51.131  14.707-172.625  1.00  5.44           N
ATOM   2527  CD  PRO S 163     -52.337  15.023-173.386  1.00  5.44           C
ATOM   2528  HD1 PRO S 163     -53.078  15.537-172.773  1.00  5.44           H
ATOM   2529  HD2 PRO S 163     -52.752  14.100-173.793  1.00  5.44           H
ATOM   2530  CG  PRO S 163     -51.894  15.916-174.544  1.00  5.44           C
ATOM   2531  HG1 PRO S 163     -51.864  16.956-174.218  1.00  5.44           H
ATOM   2532  HG2 PRO S 163     -52.540  15.796-175.415  1.00  5.44           H
ATOM   2533  CB  PRO S 163     -50.480  15.418-174.814  1.00  5.44           C
ATOM   2534  HB1 PRO S 163     -49.878  16.155-175.346  1.00  5.44           H
ATOM   2535  HB2 PRO S 163     -50.529  14.495-175.396  1.00  5.44           H
ATOM   2536  CA  PRO S 163     -49.955  15.100-173.408  1.00  5.44           C
ATOM   2537  HA  PRO S 163     -49.294  14.235-173.490  1.00  5.44           H
ATOM   2538  C   PRO S 163     -49.142  16.241-172.761  1.00  5.44           C
ATOM   2539  O   PRO S 163     -49.114  17.381-173.226  1.00  5.44           O
ATOM   2540  N   GLY S 164     -48.483  15.937-171.645  1.00  5.50           N
ATOM   2541  H   GLY S 164     -48.607  14.986-171.309  1.00  5.50           H
ATOM   2542  CA  GLY S 164     -47.749  16.855-170.775  1.00  5.50           C
ATOM   2543  HA1 GLY S 164     -47.570  16.364-169.819  1.00  5.50           H
ATOM   2544  HA2 GLY S 164     -48.361  17.739-170.593  1.00  5.50           H
ATOM   2545  C   GLY S 164     -46.400  17.318-171.330  1.00  5.50           C
ATOM   2546  O   GLY S 164     -45.415  17.334-170.603  1.00  5.50           O
ATOM   2547  N   GLY S 165     -46.353  17.675-172.616  1.00  5.71           N
ATOM   2548  H   GLY S 165     -47.211  17.581-173.147  1.00  5.71           H
ATOM   2549  CA  GLY S 165     -45.221  18.374-173.214  1.00  5.71           C
ATOM   2550  HA1 GLY S 165     -45.184  18.179-174.285  1.00  5.71           H
ATOM   2551  HA2 GLY S 165     -44.290  18.016-172.773  1.00  5.71           H
ATOM   2552  C   GLY S 165     -45.333  19.875-172.933  1.00  5.71           C
ATOM   2553  O   GLY S 165     -45.094  20.300-171.806  1.00  5.71           O
ATOM   2554  N   PRO S 166     -45.827  20.701-173.873  1.00  5.74           N
ATOM   2555  CD  PRO S 166     -46.288  20.339-175.206  1.00  5.74           C
ATOM   2556  HD1 PRO S 166     -46.942  19.467-175.180  1.00  5.74           H
ATOM   2557  HD2 PRO S 166     -45.424  20.147-175.848  1.00  5.74           H
ATOM   2558  CG  PRO S 166     -47.054  21.557-175.724  1.00  5.74           C
ATOM   2559  HG1 PRO S 166     -48.103  21.474-175.444  1.00  5.74           H
ATOM   2560  HG2 PRO S 166     -46.955  21.669-176.804  1.00  5.74           H
ATOM   2561  CB  PRO S 166     -46.416  22.724-174.970  1.00  5.74           C
ATOM   2562  HB1 PRO S 166     -47.093  23.576-174.896  1.00  5.74           H
ATOM   2563  HB2 PRO S 166     -45.496  23.023-175.476  1.00  5.74           H
ATOM   2564  CA  PRO S 166     -46.073  22.123-173.603  1.00  5.74           C
ATOM   2565  HA  PRO S 166     -45.162  22.588-173.224  1.00  5.74           H
ATOM   2566  C   PRO S 166     -47.186  22.381-172.570  1.00  5.74           C
ATOM   2567  O   PRO S 166     -47.414  23.521-172.175  1.00  5.74           O
ATOM   2568  N   PHE S 167     -47.865  21.319-172.124  1.00  5.43           N
ATOM   2569  H   PHE S 167     -47.632  20.422-172.516  1.00  5.43           H
ATOM   2570  CA  PHE S 167     -48.909  21.347-171.105  1.00  5.43           C
ATOM   2571  HA  PHE S 167     -49.175  22.386-170.909  1.00  5.43           H
ATOM   2572  CB  PHE S 167     -50.159  20.649-171.665  1.00  5.43           C
ATOM   2573  HB1 PHE S 167     -50.974  20.758-170.949  1.00  5.43           H
ATOM   2574  HB2 PHE S 167     -49.948  19.583-171.766  1.00  5.43           H
ATOM   2575  CG  PHE S 167     -50.621  21.207-173.005  1.00  5.43           C
ATOM   2576  CD1 PHE S 167     -51.049  22.544-173.106  1.00  5.43           C
ATOM   2577  HD1 PHE S 167     -51.066  23.176-172.231  1.00  5.43           H
ATOM   2578  CE1 PHE S 167     -51.433  23.075-174.352  1.00  5.43           C
ATOM   2579  HE1 PHE S 167     -51.759  24.103-174.428  1.00  5.43           H
ATOM   2580  CZ  PHE S 167     -51.386  22.271-175.505  1.00  5.43           C
ATOM   2581  HZ  PHE S 167     -51.675  22.680-176.466  1.00  5.43           H
ATOM   2582  CE2 PHE S 167     -50.958  20.936-175.410  1.00  5.43           C
ATOM   2583  HE2 PHE S 167     -50.920  20.319-176.298  1.00  5.43           H
ATOM   2584  CD2 PHE S 167     -50.576  20.406-174.164  1.00  5.43           C
ATOM   2585  HD2 PHE S 167     -50.235  19.384-174.105  1.00  5.43           H
ATOM   2586  C   PHE S 167     -48.441  20.779-169.745  1.00  5.43           C
ATOM   2587  O   PHE S 167     -49.258  20.652-168.835  1.00  5.43           O
ATOM   2588  N   ASP S 168     -47.132  20.534-169.581  1.00  5.72           N
ATOM   2589  H   ASP S 168     -46.520  20.592-170.389  1.00  5.72           H
ATOM   2590  CA  ASP S 168     -46.438  20.598-168.282  1.00  5.72           C
ATOM   2591  HA  ASP S 168     -47.049  21.185-167.597  1.00  5.72           H
ATOM   2592  CB  ASP S 168     -46.267  19.222-167.592  1.00  5.72           C
ATOM   2593  HB1 ASP S 168     -45.733  18.553-168.265  1.00  5.72           H
ATOM   2594  HB2 ASP S 168     -47.254  18.798-167.409  1.00  5.72           H
ATOM   2595  CG  ASP S 168     -45.495  19.290-166.247  1.00  5.72           C
ATOM   2596  OD1 ASP S 168     -45.337  20.399-165.674  1.00  5.72           O
ATOM   2597  OD2 ASP S 168     -45.042  18.222-165.762  1.00  5.72           O
ATOM   2598  C   ASP S 168     -45.086  21.338-168.410  1.00  5.72           C
ATOM   2599  O   ASP S 168     -44.021  20.719-168.427  1.00  5.72           O
ATOM   2600  N   PRO S 169     -45.097  22.679-168.492  1.00  5.82           N
ATOM   2601  CD  PRO S 169     -46.275  23.535-168.562  1.00  5.82           C
ATOM   2602  HD1 PRO S 169     -46.953  23.354-167.728  1.00  5.82           H
ATOM   2603  HD2 PRO S 169     -46.789  23.366-169.509  1.00  5.82           H
ATOM   2604  CG  PRO S 169     -45.757  24.970-168.511  1.00  5.82           C
ATOM   2605  HG1 PRO S 169     -45.698  25.305-167.474  1.00  5.82           H
ATOM   2606  HG2 PRO S 169     -46.378  25.645-169.100  1.00  5.82           H
ATOM   2607  CB  PRO S 169     -44.351  24.837-169.091  1.00  5.82           C
ATOM   2608  HB1 PRO S 169     -43.713  25.672-168.803  1.00  5.82           H
ATOM   2609  HB2 PRO S 169     -44.416  24.780-170.179  1.00  5.82           H
ATOM   2610  CA  PRO S 169     -43.877  23.485-168.541  1.00  5.82           C
ATOM   2611  HA  PRO S 169     -43.177  23.039-169.249  1.00  5.82           H
ATOM   2612  C   PRO S 169     -43.146  23.606-167.181  1.00  5.82           C
ATOM   2613  O   PRO S 169     -42.368  24.545-167.006  1.00  5.82           O
ATOM   2614  N   LEU S 170     -43.405  22.727-166.198  1.00  5.93           N
ATOM   2615  H   LEU S 170     -44.044  21.958-166.387  1.00  5.93           H
ATOM   2616  CA  LEU S 170     -42.976  22.927-164.804  1.00  5.93           C
ATOM   2617  HA  LEU S 170     -42.168  23.655-164.804  1.00  5.93           H
ATOM   2618  CB  LEU S 170     -44.179  23.548-164.057  1.00  5.93           C
ATOM   2619  HB1 LEU S 170     -44.963  22.792-163.984  1.00  5.93           H
ATOM   2620  HB2 LEU S 170     -44.567  24.361-164.674  1.00  5.93           H
ATOM   2621  CG  LEU S 170     -43.917  24.126-162.651  1.00  5.93           C
ATOM   2622  HG  LEU S 170     -43.696  23.315-161.960  1.00  5.93           H
ATOM   2623  CD1 LEU S 170     -42.772  25.142-162.609  1.00  5.93           C
ATOM   2624 1HD1 LEU S 170     -42.707  25.582-161.615  1.00  5.93           H
ATOM   2625 2HD1 LEU S 170     -41.829  24.635-162.817  1.00  5.93           H
ATOM   2626 3HD1 LEU S 170     -42.935  25.925-163.348  1.00  5.93           H
ATOM   2627  CD2 LEU S 170     -45.182  24.837-162.166  1.00  5.93           C
ATOM   2628 1HD2 LEU S 170     -45.054  25.155-161.133  1.00  5.93           H
ATOM   2629 2HD2 LEU S 170     -45.385  25.710-162.787  1.00  5.93           H
ATOM   2630 3HD2 LEU S 170     -46.031  24.158-162.224  1.00  5.93           H
ATOM   2631  C   LEU S 170     -42.389  21.678-164.117  1.00  5.93           C
ATOM   2632  O   LEU S 170     -41.854  21.784-163.013  1.00  5.93           O
ATOM   2633  N   GLY S 171     -42.428  20.509-164.764  1.00  6.04           N
ATOM   2634  H   GLY S 171     -42.988  20.455-165.607  1.00  6.04           H
ATOM   2635  CA  GLY S 171     -41.752  19.286-164.309  1.00  6.04           C
ATOM   2636  HA1 GLY S 171     -40.839  19.549-163.774  1.00  6.04           H
ATOM   2637  HA2 GLY S 171     -41.482  18.691-165.180  1.00  6.04           H
ATOM   2638  C   GLY S 171     -42.603  18.406-163.388  1.00  6.04           C
ATOM   2639  O   GLY S 171     -42.223  17.275-163.094  1.00  6.04           O
ATOM   2640  N   LEU S 172     -43.751  18.906-162.924  1.00  5.91           N
ATOM   2641  H   LEU S 172     -44.074  19.774-163.334  1.00  5.91           H
ATOM   2642  CA  LEU S 172     -44.526  18.308-161.831  1.00  5.91           C
ATOM   2643  HA  LEU S 172     -43.879  18.225-160.959  1.00  5.91           H
ATOM   2644  CB  LEU S 172     -45.713  19.231-161.490  1.00  5.91           C
ATOM   2645  HB1 LEU S 172     -46.246  18.796-160.644  1.00  5.91           H
ATOM   2646  HB2 LEU S 172     -46.393  19.245-162.343  1.00  5.91           H
ATOM   2647  CG  LEU S 172     -45.344  20.687-161.145  1.00  5.91           C
ATOM   2648  HG  LEU S 172     -44.884  21.161-162.010  1.00  5.91           H
ATOM   2649  CD1 LEU S 172     -46.611  21.464-160.795  1.00  5.91           C
ATOM   2650 1HD1 LEU S 172     -46.357  22.492-160.537  1.00  5.91           H
ATOM   2651 2HD1 LEU S 172     -47.280  21.474-161.652  1.00  5.91           H
ATOM   2652 3HD1 LEU S 172     -47.115  21.000-159.949  1.00  5.91           H
ATOM   2653  CD2 LEU S 172     -44.380  20.790-159.962  1.00  5.91           C
ATOM   2654 1HD2 LEU S 172     -44.203  21.839-159.724  1.00  5.91           H
ATOM   2655 2HD2 LEU S 172     -44.792  20.284-159.090  1.00  5.91           H
ATOM   2656 3HD2 LEU S 172     -43.422  20.343-160.227  1.00  5.91           H
ATOM   2657  C   LEU S 172     -45.032  16.895-162.142  1.00  5.91           C
ATOM   2658  O   LEU S 172     -45.110  16.063-161.235  1.00  5.91           O
ATOM   2659  N   ALA S 173     -45.337  16.621-163.413  1.00  5.84           N
ATOM   2660  H   ALA S 173     -45.197  17.356-164.107  1.00  5.84           H
ATOM   2661  CA  ALA S 173     -45.839  15.340-163.905  1.00  5.84           C
ATOM   2662  HA  ALA S 173     -46.188  14.758-163.050  1.00  5.84           H
ATOM   2663  CB  ALA S 173     -47.051  15.617-164.805  1.00  5.84           C
ATOM   2664  HB1 ALA S 173     -47.496  14.676-165.126  1.00  5.84           H
ATOM   2665  HB2 ALA S 173     -47.795  16.197-164.258  1.00  5.84           H
ATOM   2666  HB3 ALA S 173     -46.738  16.176-165.687  1.00  5.84           H
ATOM   2667  C   ALA S 173     -44.778  14.472-164.600  1.00  5.84           C
ATOM   2668  O   ALA S 173     -45.100  13.397-165.106  1.00  5.84           O
ATOM   2669  N   ASN S 174     -43.519  14.915-164.603  1.00  6.04           N
ATOM   2670  H   ASN S 174     -43.320  15.793-164.136  1.00  6.04           H
ATOM   2671  CA  ASN S 174     -42.409  14.262-165.300  1.00  6.04           C
ATOM   2672  HA  ASN S 174     -42.821  13.582-166.049  1.00  6.04           H
ATOM   2673  CB  ASN S 174     -41.635  15.352-166.077  1.00  6.04           C
ATOM   2674  HB1 ASN S 174     -40.644  14.972-166.328  1.00  6.04           H
ATOM   2675  HB2 ASN S 174     -41.504  16.241-165.463  1.00  6.04           H
ATOM   2676  CG  ASN S 174     -42.313  15.725-167.397  1.00  6.04           C
ATOM   2677  OD1 ASN S 174     -41.943  15.236-168.450  1.00  6.04           O
ATOM   2678  ND2 ASN S 174     -43.335  16.558-167.420  1.00  6.04           N
ATOM   2679 1HD2 ASN S 174     -43.703  17.034-166.601  1.00  6.04           H
ATOM   2680 2HD2 ASN S 174     -43.723  16.764-168.327  1.00  6.04           H
ATOM   2681  C   ASN S 174     -41.565  13.343-164.381  1.00  6.04           C
ATOM   2682  O   ASN S 174     -40.503  12.871-164.779  1.00  6.04           O
ATOM   2683  N   ASP S 175     -42.090  13.015-163.193  1.00  6.04           N
ATOM   2684  H   ASP S 175     -42.946  13.471-162.928  1.00  6.04           H
ATOM   2685  CA  ASP S 175     -41.638  11.928-162.314  1.00  6.04           C
ATOM   2686  HA  ASP S 175     -40.880  11.356-162.849  1.00  6.04           H
ATOM   2687  CB  ASP S 175     -40.969  12.515-161.047  1.00  6.04           C
ATOM   2688  HB1 ASP S 175     -41.659  12.447-160.206  1.00  6.04           H
ATOM   2689  HB2 ASP S 175     -40.766  13.574-161.208  1.00  6.04           H
ATOM   2690  CG  ASP S 175     -39.635  11.851-160.648  1.00  6.04           C
ATOM   2691  OD1 ASP S 175     -39.362  10.675-160.977  1.00  6.04           O
ATOM   2692  OD2 ASP S 175     -38.826  12.497-159.939  1.00  6.04           O
ATOM   2693  C   ASP S 175     -42.850  11.026-162.015  1.00  6.04           C
ATOM   2694  O   ASP S 175     -43.858  11.532-161.526  1.00  6.04           O
ATOM   2695  N   PRO S 176     -42.863   9.738-162.417  1.00  5.82           N
ATOM   2696  CD  PRO S 176     -41.718   8.966-162.870  1.00  5.82           C
ATOM   2697  HD1 PRO S 176     -40.915   8.982-162.133  1.00  5.82           H
ATOM   2698  HD2 PRO S 176     -41.366   9.358-163.824  1.00  5.82           H
ATOM   2699  CG  PRO S 176     -42.238   7.544-163.057  1.00  5.82           C
ATOM   2700  HG1 PRO S 176     -42.202   7.012-162.104  1.00  5.82           H
ATOM   2701  HG2 PRO S 176     -41.677   7.005-163.820  1.00  5.82           H
ATOM   2702  CB  PRO S 176     -43.693   7.768-163.469  1.00  5.82           C
ATOM   2703  HB1 PRO S 176     -44.313   6.899-163.244  1.00  5.82           H
ATOM   2704  HB2 PRO S 176     -43.733   7.995-164.536  1.00  5.82           H
ATOM   2705  CA  PRO S 176     -44.114   9.010-162.671  1.00  5.82           C
ATOM   2706  HA  PRO S 176     -44.759   9.620-163.299  1.00  5.82           H
ATOM   2707  C   PRO S 176     -44.902   8.616-161.422  1.00  5.82           C
ATOM   2708  O   PRO S 176     -46.120   8.450-161.524  1.00  5.82           O
ATOM   2709  N   ASP S 177     -44.266   8.497-160.254  1.00  5.90           N
ATOM   2710  H   ASP S 177     -43.277   8.721-160.175  1.00  5.90           H
ATOM   2711  CA  ASP S 177     -45.012   8.333-159.015  1.00  5.90           C
ATOM   2712  HA  ASP S 177     -45.784   7.583-159.188  1.00  5.90           H
ATOM   2713  CB  ASP S 177     -44.125   7.788-157.880  1.00  5.90           C
ATOM   2714  HB1 ASP S 177     -43.679   6.846-158.204  1.00  5.90           H
ATOM   2715  HB2 ASP S 177     -44.773   7.570-157.030  1.00  5.90           H
ATOM   2716  CG  ASP S 177     -43.007   8.723-157.408  1.00  5.90           C
ATOM   2717  OD1 ASP S 177     -42.287   9.244-158.287  1.00  5.90           O
ATOM   2718  OD2 ASP S 177     -42.888   8.892-156.174  1.00  5.90           O
ATOM   2719  C   ASP S 177     -45.745   9.621-158.632  1.00  5.90           C
ATOM   2720  O   ASP S 177     -46.968   9.600-158.451  1.00  5.90           O
ATOM   2721  N   GLN S 178     -45.045  10.762-158.632  1.00  5.92           N
ATOM   2722  H   GLN S 178     -44.038  10.720-158.773  1.00  5.92           H
ATOM   2723  CA  GLN S 178     -45.695  12.059-158.440  1.00  5.92           C
ATOM   2724  HA  GLN S 178     -46.199  12.021-157.475  1.00  5.92           H
ATOM   2725  CB  GLN S 178     -44.660  13.187-158.372  1.00  5.92           C
ATOM   2726  HB1 GLN S 178     -44.181  13.318-159.345  1.00  5.92           H
ATOM   2727  HB2 GLN S 178     -43.899  12.926-157.633  1.00  5.92           H
ATOM   2728  CG  GLN S 178     -45.344  14.494-157.942  1.00  5.92           C
ATOM   2729  HG1 GLN S 178     -45.944  14.318-157.049  1.00  5.92           H
ATOM   2730  HG2 GLN S 178     -45.995  14.844-158.739  1.00  5.92           H
ATOM   2731  CD  GLN S 178     -44.345  15.592-157.635  1.00  5.92           C
ATOM   2732  OE1 GLN S 178     -44.083  15.918-156.488  1.00  5.92           O
ATOM   2733  NE2 GLN S 178     -43.776  16.215-158.641  1.00  5.92           N
ATOM   2734 1HE2 GLN S 178     -44.043  15.985-159.592  1.00  5.92           H
ATOM   2735 2HE2 GLN S 178     -43.063  16.881-158.415  1.00  5.92           H
ATOM   2736  C   GLN S 178     -46.783  12.334-159.492  1.00  5.92           C
ATOM   2737  O   GLN S 178     -47.791  12.952-159.185  1.00  5.92           O
ATOM   2738  N   ALA S 179     -46.638  11.828-160.712  1.00  5.92           N
ATOM   2739  H   ALA S 179     -45.741  11.399-160.931  1.00  5.92           H
ATOM   2740  CA  ALA S 179     -47.616  11.969-161.778  1.00  5.92           C
ATOM   2741  HA  ALA S 179     -47.933  13.012-161.818  1.00  5.92           H
ATOM   2742  CB  ALA S 179     -46.927  11.618-163.097  1.00  5.92           C
ATOM   2743  HB1 ALA S 179     -47.535  11.950-163.937  1.00  5.92           H
ATOM   2744  HB2 ALA S 179     -45.958  12.109-163.145  1.00  5.92           H
ATOM   2745  HB3 ALA S 179     -46.776  10.542-163.166  1.00  5.92           H
ATOM   2746  C   ALA S 179     -48.853  11.093-161.581  1.00  5.92           C
ATOM   2747  O   ALA S 179     -49.960  11.515-161.911  1.00  5.92           O
ATOM   2748  N   ALA S 180     -48.706   9.882-161.044  1.00  5.62           N
ATOM   2749  H   ALA S 180     -47.766   9.546-160.845  1.00  5.62           H
ATOM   2750  CA  ALA S 180     -49.840   9.056-160.647  1.00  5.62           C
ATOM   2751  HA  ALA S 180     -50.515   8.948-161.498  1.00  5.62           H
ATOM   2752  CB  ALA S 180     -49.293   7.668-160.298  1.00  5.62           C
ATOM   2753  HB1 ALA S 180     -50.102   7.004-160.005  1.00  5.62           H
ATOM   2754  HB2 ALA S 180     -48.786   7.245-161.167  1.00  5.62           H
ATOM   2755  HB3 ALA S 180     -48.576   7.749-159.488  1.00  5.62           H
ATOM   2756  C   ALA S 180     -50.633   9.711-159.500  1.00  5.62           C
ATOM   2757  O   ALA S 180     -51.865   9.849-159.571  1.00  5.62           O
ATOM   2758  N   ILE S 181     -49.931  10.176-158.464  1.00  5.48           N
ATOM   2759  H   ILE S 181     -48.923  10.013-158.457  1.00  5.48           H
ATOM   2760  CA  ILE S 181     -50.518  10.914-157.338  1.00  5.48           C
ATOM   2761  HA  ILE S 181     -51.269  10.289-156.860  1.00  5.48           H
ATOM   2762  CB  ILE S 181     -49.391  11.226-156.329  1.00  5.48           C
ATOM   2763  HB  ILE S 181     -48.566  11.699-156.864  1.00  5.48           H
ATOM   2764  CG2 ILE S 181     -49.849  12.218-155.257  1.00  5.48           C
ATOM   2765 1HG2 ILE S 181     -49.069  12.311-154.499  1.00  5.48           H
ATOM   2766 2HG2 ILE S 181     -50.007  13.200-155.701  1.00  5.48           H
ATOM   2767 3HG2 ILE S 181     -50.765  11.851-154.796  1.00  5.48           H
ATOM   2768  CG1 ILE S 181     -48.830   9.948-155.663  1.00  5.48           C
ATOM   2769 1HG1 ILE S 181     -48.084  10.235-154.920  1.00  5.48           H
ATOM   2770 2HG1 ILE S 181     -48.316   9.349-156.410  1.00  5.48           H
ATOM   2771  CD1 ILE S 181     -49.864   9.042-154.991  1.00  5.48           C
ATOM   2772  HD1 ILE S 181     -49.330   8.227-154.516  1.00  5.48           H
ATOM   2773  HD2 ILE S 181     -50.426   9.593-154.242  1.00  5.48           H
ATOM   2774  HD3 ILE S 181     -50.545   8.615-155.726  1.00  5.48           H
ATOM   2775  C   ILE S 181     -51.257  12.182-157.785  1.00  5.48           C
ATOM   2776  O   ILE S 181     -52.392  12.436-157.374  1.00  5.48           O
ATOM   2777  N   LEU S 182     -50.646  12.968-158.664  1.00  5.39           N
ATOM   2778  H   LEU S 182     -49.681  12.755-158.909  1.00  5.39           H
ATOM   2779  CA  LEU S 182     -51.234  14.179-159.213  1.00  5.39           C
ATOM   2780  HA  LEU S 182     -51.640  14.770-158.394  1.00  5.39           H
ATOM   2781  CB  LEU S 182     -50.164  15.014-159.939  1.00  5.39           C
ATOM   2782  HB1 LEU S 182     -50.664  15.754-160.568  1.00  5.39           H
ATOM   2783  HB2 LEU S 182     -49.599  14.358-160.604  1.00  5.39           H
ATOM   2784  CG  LEU S 182     -49.187  15.774-159.022  1.00  5.39           C
ATOM   2785  HG  LEU S 182     -48.728  15.091-158.310  1.00  5.39           H
ATOM   2786  CD1 LEU S 182     -48.100  16.402-159.893  1.00  5.39           C
ATOM   2787 1HD1 LEU S 182     -47.371  16.910-159.263  1.00  5.39           H
ATOM   2788 2HD1 LEU S 182     -47.581  15.621-160.449  1.00  5.39           H
ATOM   2789 3HD1 LEU S 182     -48.533  17.116-160.594  1.00  5.39           H
ATOM   2790  CD2 LEU S 182     -49.872  16.892-158.230  1.00  5.39           C
ATOM   2791 1HD2 LEU S 182     -49.123  17.442-157.660  1.00  5.39           H
ATOM   2792 2HD2 LEU S 182     -50.377  17.576-158.912  1.00  5.39           H
ATOM   2793 3HD2 LEU S 182     -50.597  16.475-157.533  1.00  5.39           H
ATOM   2794  C   LEU S 182     -52.395  13.915-160.164  1.00  5.39           C
ATOM   2795  O   LEU S 182     -53.292  14.740-160.212  1.00  5.39           O
ATOM   2796  N   LYS S 183     -52.440  12.790-160.883  1.00  5.21           N
ATOM   2797  H   LYS S 183     -51.632  12.179-160.890  1.00  5.21           H
ATOM   2798  CA  LYS S 183     -53.629  12.409-161.663  1.00  5.21           C
ATOM   2799  HA  LYS S 183     -53.972  13.287-162.218  1.00  5.21           H
ATOM   2800  CB  LYS S 183     -53.271  11.323-162.694  1.00  5.21           C
ATOM   2801  HB1 LYS S 183     -54.189  10.941-163.137  1.00  5.21           H
ATOM   2802  HB2 LYS S 183     -52.771  10.503-162.174  1.00  5.21           H
ATOM   2803  CG  LYS S 183     -52.373  11.866-163.834  1.00  5.21           C
ATOM   2804  HG1 LYS S 183     -51.643  12.559-163.424  1.00  5.21           H
ATOM   2805  HG2 LYS S 183     -52.986  12.428-164.540  1.00  5.21           H
ATOM   2806  CD  LYS S 183     -51.630  10.740-164.581  1.00  5.21           C
ATOM   2807  HD1 LYS S 183     -52.285  10.295-165.331  1.00  5.21           H
ATOM   2808  HD2 LYS S 183     -51.375   9.961-163.863  1.00  5.21           H
ATOM   2809  CE  LYS S 183     -50.302  11.192-165.218  1.00  5.21           C
ATOM   2810  HE1 LYS S 183     -49.711  10.296-165.426  1.00  5.21           H
ATOM   2811  HE2 LYS S 183     -49.752  11.782-164.478  1.00  5.21           H
ATOM   2812  NZ  LYS S 183     -50.465  11.967-166.473  1.00  5.21           N
ATOM   2813  HZ1 LYS S 183     -49.573  12.254-166.859  1.00  5.21           H
ATOM   2814  HZ2 LYS S 183     -50.957  11.446-167.182  1.00  5.21           H
ATOM   2815  HZ3 LYS S 183     -50.984  12.832-166.325  1.00  5.21           H
ATOM   2816  C   LYS S 183     -54.799  12.030-160.757  1.00  5.21           C
ATOM   2817  O   LYS S 183     -55.947  12.362-161.053  1.00  5.21           O
ATOM   2818  N   VAL S 184     -54.519  11.419-159.603  1.00  5.16           N
ATOM   2819  H   VAL S 184     -53.562  11.132-159.431  1.00  5.16           H
ATOM   2820  CA  VAL S 184     -55.549  11.218-158.561  1.00  5.16           C
ATOM   2821  HA  VAL S 184     -56.401  10.715-159.014  1.00  5.16           H
ATOM   2822  CB  VAL S 184     -55.024  10.305-157.432  1.00  5.16           C
ATOM   2823  HB  VAL S 184     -54.076  10.686-157.064  1.00  5.16           H
ATOM   2824  CG1 VAL S 184     -55.985  10.208-156.244  1.00  5.16           C
ATOM   2825 1HG1 VAL S 184     -55.643   9.442-155.560  1.00  5.16           H
ATOM   2826 2HG1 VAL S 184     -55.994  11.154-155.705  1.00  5.16           H
ATOM   2827 3HG1 VAL S 184     -56.986   9.961-156.594  1.00  5.16           H
ATOM   2828  CG2 VAL S 184     -54.795   8.889-157.956  1.00  5.16           C
ATOM   2829 1HG2 VAL S 184     -54.160   8.343-157.260  1.00  5.16           H
ATOM   2830 2HG2 VAL S 184     -55.739   8.363-158.087  1.00  5.16           H
ATOM   2831 3HG2 VAL S 184     -54.282   8.925-158.908  1.00  5.16           H
ATOM   2832  C   VAL S 184     -56.069  12.538-157.990  1.00  5.16           C
ATOM   2833  O   VAL S 184     -57.272  12.698-157.785  1.00  5.16           O
ATOM   2834  N   LYS S 185     -55.172  13.495-157.737  1.00  5.12           N
ATOM   2835  H   LYS S 185     -54.192  13.279-157.884  1.00  5.12           H
ATOM   2836  CA  LYS S 185     -55.541  14.797-157.165  1.00  5.12           C
ATOM   2837  HA  LYS S 185     -56.275  14.626-156.376  1.00  5.12           H
ATOM   2838  CB  LYS S 185     -54.308  15.430-156.491  1.00  5.12           C
ATOM   2839  HB1 LYS S 185     -54.515  16.470-156.236  1.00  5.12           H
ATOM   2840  HB2 LYS S 185     -53.455  15.392-157.169  1.00  5.12           H
ATOM   2841  CG  LYS S 185     -54.018  14.636-155.198  1.00  5.12           C
ATOM   2842  HG1 LYS S 185     -54.108  13.567-155.407  1.00  5.12           H
ATOM   2843  HG2 LYS S 185     -54.780  14.888-154.461  1.00  5.12           H
ATOM   2844  CD  LYS S 185     -52.635  14.843-154.570  1.00  5.12           C
ATOM   2845  HD1 LYS S 185     -52.522  15.874-154.228  1.00  5.12           H
ATOM   2846  HD2 LYS S 185     -51.870  14.617-155.315  1.00  5.12           H
ATOM   2847  CE  LYS S 185     -52.532  13.864-153.389  1.00  5.12           C
ATOM   2848  HE1 LYS S 185     -52.846  12.871-153.734  1.00  5.12           H
ATOM   2849  HE2 LYS S 185     -53.223  14.164-152.597  1.00  5.12           H
ATOM   2850  NZ  LYS S 185     -51.166  13.731-152.837  1.00  5.12           N
ATOM   2851  HZ1 LYS S 185     -51.123  12.878-152.257  1.00  5.12           H
ATOM   2852  HZ2 LYS S 185     -50.489  13.507-153.549  1.00  5.12           H
ATOM   2853  HZ3 LYS S 185     -50.863  14.522-152.295  1.00  5.12           H
ATOM   2854  C   LYS S 185     -56.292  15.674-158.162  1.00  5.12           C
ATOM   2855  O   LYS S 185     -57.300  16.272-157.788  1.00  5.12           O
ATOM   2856  N   GLU S 186     -55.928  15.615-159.440  1.00  5.12           N
ATOM   2857  H   GLU S 186     -55.065  15.138-159.677  1.00  5.12           H
ATOM   2858  CA  GLU S 186     -56.709  16.170-160.538  1.00  5.12           C
ATOM   2859  HA  GLU S 186     -56.840  17.234-160.339  1.00  5.12           H
ATOM   2860  CB  GLU S 186     -55.995  16.044-161.894  1.00  5.12           C
ATOM   2861  HB1 GLU S 186     -55.840  14.994-162.143  1.00  5.12           H
ATOM   2862  HB2 GLU S 186     -55.029  16.547-161.836  1.00  5.12           H
ATOM   2863  CG  GLU S 186     -56.855  16.718-162.981  1.00  5.12           C
ATOM   2864  HG1 GLU S 186     -57.104  17.727-162.645  1.00  5.12           H
ATOM   2865  HG2 GLU S 186     -57.789  16.165-163.103  1.00  5.12           H
ATOM   2866  CD  GLU S 186     -56.186  16.819-164.348  1.00  5.12           C
ATOM   2867  OE1 GLU S 186     -55.268  16.029-164.665  1.00  5.12           O
ATOM   2868  OE2 GLU S 186     -56.596  17.691-165.140  1.00  5.12           O
ATOM   2869  C   GLU S 186     -58.107  15.565-160.592  1.00  5.12           C
ATOM   2870  O   GLU S 186     -59.072  16.300-160.445  1.00  5.12           O
ATOM   2871  N   ILE S 187     -58.255  14.249-160.744  1.00  4.93           N
ATOM   2872  H   ILE S 187     -57.435  13.667-160.890  1.00  4.93           H
ATOM   2873  CA  ILE S 187     -59.592  13.672-160.937  1.00  4.93           C
ATOM   2874  HA  ILE S 187     -60.066  14.272-161.714  1.00  4.93           H
ATOM   2875  CB  ILE S 187     -59.480  12.227-161.484  1.00  4.93           C
ATOM   2876  HB  ILE S 187     -58.617  12.190-162.151  1.00  4.93           H
ATOM   2877  CG2 ILE S 187     -59.226  11.210-160.366  1.00  4.93           C
ATOM   2878 1HG2 ILE S 187     -59.010  10.247-160.821  1.00  4.93           H
ATOM   2879 2HG2 ILE S 187     -58.366  11.516-159.778  1.00  4.93           H
ATOM   2880 3HG2 ILE S 187     -60.099  11.118-159.722  1.00  4.93           H
ATOM   2881  CG1 ILE S 187     -60.702  11.772-162.313  1.00  4.93           C
ATOM   2882 1HG1 ILE S 187     -61.619  11.900-161.740  1.00  4.93           H
ATOM   2883 2HG1 ILE S 187     -60.593  10.710-162.540  1.00  4.93           H
ATOM   2884  CD1 ILE S 187     -60.830  12.512-163.651  1.00  4.93           C
ATOM   2885  HD1 ILE S 187     -61.594  12.029-164.259  1.00  4.93           H
ATOM   2886  HD2 ILE S 187     -61.116  13.551-163.490  1.00  4.93           H
ATOM   2887  HD3 ILE S 187     -59.885  12.475-164.194  1.00  4.93           H
ATOM   2888  C   ILE S 187     -60.496  13.799-159.708  1.00  4.93           C
ATOM   2889  O   ILE S 187     -61.714  13.819-159.853  1.00  4.93           O
ATOM   2890  N   LYS S 188     -59.938  13.938-158.497  1.00  4.98           N
ATOM   2891  H   LYS S 188     -58.928  13.876-158.428  1.00  4.98           H
ATOM   2892  CA  LYS S 188     -60.733  14.187-157.280  1.00  4.98           C
ATOM   2893  HA  LYS S 188     -61.673  13.642-157.369  1.00  4.98           H
ATOM   2894  CB  LYS S 188     -59.993  13.628-156.050  1.00  4.98           C
ATOM   2895  HB1 LYS S 188     -60.485  13.987-155.145  1.00  4.98           H
ATOM   2896  HB2 LYS S 188     -58.961  13.983-156.053  1.00  4.98           H
ATOM   2897  CG  LYS S 188     -60.042  12.087-156.076  1.00  4.98           C
ATOM   2898  HG1 LYS S 188     -59.701  11.730-157.049  1.00  4.98           H
ATOM   2899  HG2 LYS S 188     -61.076  11.761-155.952  1.00  4.98           H
ATOM   2900  CD  LYS S 188     -59.177  11.393-155.015  1.00  4.98           C
ATOM   2901  HD1 LYS S 188     -58.147  11.726-155.133  1.00  4.98           H
ATOM   2902  HD2 LYS S 188     -59.219  10.319-155.204  1.00  4.98           H
ATOM   2903  CE  LYS S 188     -59.632  11.674-153.581  1.00  4.98           C
ATOM   2904  HE1 LYS S 188     -60.720  11.569-153.520  1.00  4.98           H
ATOM   2905  HE2 LYS S 188     -59.377  12.709-153.331  1.00  4.98           H
ATOM   2906  NZ  LYS S 188     -58.995  10.739-152.621  1.00  4.98           N
ATOM   2907  HZ1 LYS S 188     -59.054  11.102-151.679  1.00  4.98           H
ATOM   2908  HZ2 LYS S 188     -59.474   9.841-152.619  1.00  4.98           H
ATOM   2909  HZ3 LYS S 188     -58.016  10.573-152.833  1.00  4.98           H
ATOM   2910  C   LYS S 188     -61.144  15.648-157.128  1.00  4.98           C
ATOM   2911  O   LYS S 188     -62.303  15.896-156.802  1.00  4.98           O
ATOM   2912  N   ASN S 189     -60.271  16.610-157.428  1.00  5.08           N
ATOM   2913  H   ASN S 189     -59.317  16.362-157.671  1.00  5.08           H
ATOM   2914  CA  ASN S 189     -60.647  18.031-157.453  1.00  5.08           C
ATOM   2915  HA  ASN S 189     -61.186  18.258-156.531  1.00  5.08           H
ATOM   2916  CB  ASN S 189     -59.359  18.881-157.450  1.00  5.08           C
ATOM   2917  HB1 ASN S 189     -59.640  19.919-157.622  1.00  5.08           H
ATOM   2918  HB2 ASN S 189     -58.707  18.566-158.264  1.00  5.08           H
ATOM   2919  CG  ASN S 189     -58.565  18.815-156.142  1.00  5.08           C
ATOM   2920  OD1 ASN S 189     -58.632  17.882-155.355  1.00  5.08           O
ATOM   2921  ND2 ASN S 189     -57.800  19.839-155.834  1.00  5.08           N
ATOM   2922 1HD2 ASN S 189     -57.694  20.600-156.479  1.00  5.08           H
ATOM   2923 2HD2 ASN S 189     -57.318  19.788-154.955  1.00  5.08           H
ATOM   2924  C   ASN S 189     -61.620  18.364-158.603  1.00  5.08           C
ATOM   2925  O   ASN S 189     -62.458  19.255-158.494  1.00  5.08           O
ATOM   2926  N   GLY S 190     -61.548  17.556-159.664  1.00  4.88           N
ATOM   2927  H   GLY S 190     -60.744  16.935-159.695  1.00  4.88           H
ATOM   2928  CA  GLY S 190     -62.409  17.505-160.835  1.00  4.88           C
ATOM   2929  HA1 GLY S 190     -61.929  16.833-161.536  1.00  4.88           H
ATOM   2930  HA2 GLY S 190     -62.500  18.495-161.284  1.00  4.88           H
ATOM   2931  C   GLY S 190     -63.792  16.958-160.529  1.00  4.88           C
ATOM   2932  O   GLY S 190     -64.756  17.672-160.743  1.00  4.88           O
ATOM   2933  N   ARG S 191     -63.904  15.758-159.939  1.00  4.70           N
ATOM   2934  H   ARG S 191     -63.063  15.189-159.868  1.00  4.70           H
ATOM   2935  CA  ARG S 191     -65.163  15.196-159.411  1.00  4.70           C
ATOM   2936  HA  ARG S 191     -65.866  15.075-160.240  1.00  4.70           H
ATOM   2937  CB  ARG S 191     -64.938  13.819-158.757  1.00  4.70           C
ATOM   2938  HB1 ARG S 191     -65.763  13.624-158.069  1.00  4.70           H
ATOM   2939  HB2 ARG S 191     -64.013  13.831-158.178  1.00  4.70           H
ATOM   2940  CG  ARG S 191     -64.906  12.658-159.765  1.00  4.70           C
ATOM   2941  HG1 ARG S 191     -64.066  12.782-160.449  1.00  4.70           H
ATOM   2942  HG2 ARG S 191     -65.830  12.665-160.344  1.00  4.70           H
ATOM   2943  CD  ARG S 191     -64.784  11.312-159.031  1.00  4.70           C
ATOM   2944  HD1 ARG S 191     -65.606  11.215-158.322  1.00  4.70           H
ATOM   2945  HD2 ARG S 191     -63.837  11.292-158.489  1.00  4.70           H
ATOM   2946  NE  ARG S 191     -64.839  10.189-159.979  1.00  4.70           N
ATOM   2947  HE  ARG S 191     -65.221  10.398-160.905  1.00  4.70           H
ATOM   2948  CZ  ARG S 191     -64.396   8.955-159.840  1.00  4.70           C
ATOM   2949  NH1 ARG S 191     -63.987   8.494-158.691  1.00  4.70           N
ATOM   2950 1HH1 ARG S 191     -64.010   9.088-157.892  1.00  4.70           H
ATOM   2951 2HH1 ARG S 191     -63.442   7.639-158.688  1.00  4.70           H
ATOM   2952  NH2 ARG S 191     -64.319   8.174-160.871  1.00  4.70           N
ATOM   2953 1HH2 ARG S 191     -64.510   8.587-161.799  1.00  4.70           H
ATOM   2954 2HH2 ARG S 191     -63.878   7.280-160.823  1.00  4.70           H
ATOM   2955  C   ARG S 191     -65.843  16.135-158.422  1.00  4.70           C
ATOM   2956  O   ARG S 191     -67.055  16.322-158.506  1.00  4.70           O
ATOM   2957  N   LEU S 192     -65.075  16.765-157.530  1.00  4.84           N
ATOM   2958  H   LEU S 192     -64.092  16.526-157.485  1.00  4.84           H
ATOM   2959  CA  LEU S 192     -65.587  17.797-156.631  1.00  4.84           C
ATOM   2960  HA  LEU S 192     -66.410  17.364-156.063  1.00  4.84           H
ATOM   2961  CB  LEU S 192     -64.468  18.215-155.653  1.00  4.84           C
ATOM   2962  HB1 LEU S 192     -63.663  18.688-156.213  1.00  4.84           H
ATOM   2963  HB2 LEU S 192     -64.058  17.301-155.220  1.00  4.84           H
ATOM   2964  CG  LEU S 192     -64.840  19.135-154.468  1.00  4.84           C
ATOM   2965  HG  LEU S 192     -63.976  19.141-153.802  1.00  4.84           H
ATOM   2966  CD1 LEU S 192     -65.110  20.594-154.845  1.00  4.84           C
ATOM   2967 1HD1 LEU S 192     -65.130  21.202-153.941  1.00  4.84           H
ATOM   2968 2HD1 LEU S 192     -64.318  20.962-155.497  1.00  4.84           H
ATOM   2969 3HD1 LEU S 192     -66.069  20.699-155.344  1.00  4.84           H
ATOM   2970  CD2 LEU S 192     -66.029  18.602-153.667  1.00  4.84           C
ATOM   2971 1HD2 LEU S 192     -66.153  19.197-152.763  1.00  4.84           H
ATOM   2972 2HD2 LEU S 192     -66.944  18.665-154.255  1.00  4.84           H
ATOM   2973 3HD2 LEU S 192     -65.846  17.565-153.385  1.00  4.84           H
ATOM   2974  C   LEU S 192     -66.150  18.976-157.423  1.00  4.84           C
ATOM   2975  O   LEU S 192     -67.259  19.400-157.135  1.00  4.84           O
ATOM   2976  N   ALA S 193     -65.451  19.471-158.446  1.00  4.86           N
ATOM   2977  H   ALA S 193     -64.521  19.112-158.628  1.00  4.86           H
ATOM   2978  CA  ALA S 193     -65.949  20.547-159.300  1.00  4.86           C
ATOM   2979  HA  ALA S 193     -66.264  21.367-158.651  1.00  4.86           H
ATOM   2980  CB  ALA S 193     -64.785  21.064-160.152  1.00  4.86           C
ATOM   2981  HB1 ALA S 193     -65.104  21.965-160.670  1.00  4.86           H
ATOM   2982  HB2 ALA S 193     -63.934  21.311-159.517  1.00  4.86           H
ATOM   2983  HB3 ALA S 193     -64.486  20.315-160.885  1.00  4.86           H
ATOM   2984  C   ALA S 193     -67.164  20.181-160.176  1.00  4.86           C
ATOM   2985  O   ALA S 193     -67.960  21.059-160.486  1.00  4.86           O
ATOM   2986  N   MET S 194     -67.356  18.914-160.545  1.00  4.92           N
ATOM   2987  H   MET S 194     -66.607  18.265-160.338  1.00  4.92           H
ATOM   2988  CA  MET S 194     -68.524  18.409-161.278  1.00  4.92           C
ATOM   2989  HA  MET S 194     -68.764  19.090-162.095  1.00  4.92           H
ATOM   2990  CB  MET S 194     -68.210  17.021-161.866  1.00  4.92           C
ATOM   2991  HB1 MET S 194     -69.122  16.598-162.289  1.00  4.92           H
ATOM   2992  HB2 MET S 194     -67.870  16.363-161.067  1.00  4.92           H
ATOM   2993  CG  MET S 194     -67.140  17.061-162.963  1.00  4.92           C
ATOM   2994  HG1 MET S 194     -66.327  17.708-162.643  1.00  4.92           H
ATOM   2995  HG2 MET S 194     -67.565  17.497-163.869  1.00  4.92           H
ATOM   2996  SD  MET S 194     -66.415  15.447-163.360  1.00  4.92           S
ATOM   2997  CE  MET S 194     -67.788  14.666-164.247  1.00  4.92           C
ATOM   2998  HE1 MET S 194     -67.472  13.685-164.604  1.00  4.92           H
ATOM   2999  HE2 MET S 194     -68.638  14.544-163.577  1.00  4.92           H
ATOM   3000  HE3 MET S 194     -68.076  15.286-165.094  1.00  4.92           H
ATOM   3001  C   MET S 194     -69.752  18.321-160.364  1.00  4.92           C
ATOM   3002  O   MET S 194     -70.836  18.790-160.713  1.00  4.92           O
ATOM   3003  N   PHE S 195     -69.555  17.790-159.154  1.00  4.85           N
ATOM   3004  H   PHE S 195     -68.631  17.432-158.930  1.00  4.85           H
ATOM   3005  CA  PHE S 195     -70.574  17.738-158.110  1.00  4.85           C
ATOM   3006  HA  PHE S 195     -71.448  17.214-158.501  1.00  4.85           H
ATOM   3007  CB  PHE S 195     -70.014  16.937-156.925  1.00  4.85           C
ATOM   3008  HB1 PHE S 195     -69.159  17.466-156.501  1.00  4.85           H
ATOM   3009  HB2 PHE S 195     -69.648  15.978-157.294  1.00  4.85           H
ATOM   3010  CG  PHE S 195     -71.020  16.665-155.822  1.00  4.85           C
ATOM   3011  CD1 PHE S 195     -71.819  15.506-155.870  1.00  4.85           C
ATOM   3012  HD1 PHE S 195     -71.726  14.819-156.696  1.00  4.85           H
ATOM   3013  CE1 PHE S 195     -72.741  15.239-154.840  1.00  4.85           C
ATOM   3014  HE1 PHE S 195     -73.353  14.350-154.876  1.00  4.85           H
ATOM   3015  CZ  PHE S 195     -72.867  16.134-153.763  1.00  4.85           C
ATOM   3016  HZ  PHE S 195     -73.576  15.933-152.973  1.00  4.85           H
ATOM   3017  CE2 PHE S 195     -72.072  17.294-153.715  1.00  4.85           C
ATOM   3018  HE2 PHE S 195     -72.171  17.980-152.889  1.00  4.85           H
ATOM   3019  CD2 PHE S 195     -71.148  17.558-154.743  1.00  4.85           C
ATOM   3020  HD2 PHE S 195     -70.537  18.449-154.698  1.00  4.85           H
ATOM   3021  C   PHE S 195     -71.030  19.146-157.694  1.00  4.85           C
ATOM   3022  O   PHE S 195     -72.221  19.466-157.686  1.00  4.85           O
ATOM   3023  N   ALA S 196     -70.062  20.020-157.425  1.00  4.77           N
ATOM   3024  H   ALA S 196     -69.105  19.683-157.424  1.00  4.77           H
ATOM   3025  CA  ALA S 196     -70.267  21.434-157.172  1.00  4.77           C
ATOM   3026  HA  ALA S 196     -70.934  21.532-156.314  1.00  4.77           H
ATOM   3027  CB  ALA S 196     -68.932  22.091-156.809  1.00  4.77           C
ATOM   3028  HB1 ALA S 196     -69.098  23.144-156.572  1.00  4.77           H
ATOM   3029  HB2 ALA S 196     -68.498  21.598-155.939  1.00  4.77           H
ATOM   3030  HB3 ALA S 196     -68.241  22.025-157.649  1.00  4.77           H
ATOM   3031  C   ALA S 196     -70.936  22.138-158.346  1.00  4.77           C
ATOM   3032  O   ALA S 196     -71.777  22.975-158.085  1.00  4.77           O
ATOM   3033  N   MET S 197     -70.665  21.787-159.605  1.00  4.63           N
ATOM   3034  H   MET S 197     -69.907  21.138-159.779  1.00  4.63           H
ATOM   3035  CA  MET S 197     -71.362  22.357-160.760  1.00  4.63           C
ATOM   3036  HA  MET S 197     -71.338  23.441-160.656  1.00  4.63           H
ATOM   3037  CB  MET S 197     -70.626  21.996-162.061  1.00  4.63           C
ATOM   3038  HB1 MET S 197     -70.666  20.919-162.219  1.00  4.63           H
ATOM   3039  HB2 MET S 197     -69.581  22.284-161.968  1.00  4.63           H
ATOM   3040  CG  MET S 197     -71.195  22.692-163.304  1.00  4.63           C
ATOM   3041  HG1 MET S 197     -72.201  22.311-163.486  1.00  4.63           H
ATOM   3042  HG2 MET S 197     -70.581  22.411-164.159  1.00  4.63           H
ATOM   3043  SD  MET S 197     -71.286  24.507-163.248  1.00  4.63           S
ATOM   3044  CE  MET S 197     -69.565  24.947-162.889  1.00  4.63           C
ATOM   3045  HE1 MET S 197     -69.460  26.031-162.934  1.00  4.63           H
ATOM   3046  HE2 MET S 197     -69.293  24.607-161.891  1.00  4.63           H
ATOM   3047  HE3 MET S 197     -68.905  24.488-163.623  1.00  4.63           H
ATOM   3048  C   MET S 197     -72.837  21.948-160.817  1.00  4.63           C
ATOM   3049  O   MET S 197     -73.686  22.792-161.100  1.00  4.63           O
ATOM   3050  N   LEU S 198     -73.175  20.702-160.460  1.00  4.80           N
ATOM   3051  H   LEU S 198     -72.442  20.028-160.265  1.00  4.80           H
ATOM   3052  CA  LEU S 198     -74.577  20.305-160.268  1.00  4.80           C
ATOM   3053  HA  LEU S 198     -75.105  20.528-161.195  1.00  4.80           H
ATOM   3054  CB  LEU S 198     -74.645  18.784-160.019  1.00  4.80           C
ATOM   3055  HB1 LEU S 198     -74.124  18.556-159.090  1.00  4.80           H
ATOM   3056  HB2 LEU S 198     -74.122  18.273-160.827  1.00  4.80           H
ATOM   3057  CG  LEU S 198     -76.075  18.217-159.918  1.00  4.80           C
ATOM   3058  HG  LEU S 198     -76.603  18.709-159.101  1.00  4.80           H
ATOM   3059  CD1 LEU S 198     -76.870  18.410-161.211  1.00  4.80           C
ATOM   3060 1HD1 LEU S 198     -77.833  17.904-161.131  1.00  4.80           H
ATOM   3061 2HD1 LEU S 198     -77.057  19.469-161.381  1.00  4.80           H
ATOM   3062 3HD1 LEU S 198     -76.319  17.995-162.055  1.00  4.80           H
ATOM   3063  CD2 LEU S 198     -76.027  16.719-159.615  1.00  4.80           C
ATOM   3064 1HD2 LEU S 198     -77.042  16.331-159.518  1.00  4.80           H
ATOM   3065 2HD2 LEU S 198     -75.512  16.191-160.417  1.00  4.80           H
ATOM   3066 3HD2 LEU S 198     -75.501  16.551-158.676  1.00  4.80           H
ATOM   3067  C   LEU S 198     -75.262  21.119-159.159  1.00  4.80           C
ATOM   3068  O   LEU S 198     -76.391  21.585-159.336  1.00  4.80           O
ATOM   3069  N   GLY S 199     -74.548  21.372-158.058  1.00  4.85           N
ATOM   3070  H   GLY S 199     -73.635  20.937-157.975  1.00  4.85           H
ATOM   3071  CA  GLY S 199     -74.990  22.295-157.007  1.00  4.85           C
ATOM   3072  HA1 GLY S 199     -74.257  22.273-156.201  1.00  4.85           H
ATOM   3073  HA2 GLY S 199     -75.949  21.960-156.612  1.00  4.85           H
ATOM   3074  C   GLY S 199     -75.136  23.740-157.467  1.00  4.85           C
ATOM   3075  O   GLY S 199     -76.027  24.421-156.992  1.00  4.85           O
ATOM   3076  N   PHE S 200     -74.329  24.225-158.409  1.00  5.00           N
ATOM   3077  H   PHE S 200     -73.542  23.656-158.703  1.00  5.00           H
ATOM   3078  CA  PHE S 200     -74.418  25.587-158.924  1.00  5.00           C
ATOM   3079  HA  PHE S 200     -74.582  26.272-158.092  1.00  5.00           H
ATOM   3080  CB  PHE S 200     -73.123  26.005-159.641  1.00  5.00           C
ATOM   3081  HB1 PHE S 200     -73.315  26.958-160.137  1.00  5.00           H
ATOM   3082  HB2 PHE S 200     -72.907  25.281-160.426  1.00  5.00           H
ATOM   3083  CG  PHE S 200     -71.860  26.189-158.801  1.00  5.00           C
ATOM   3084  CD1 PHE S 200     -71.809  25.896-157.420  1.00  5.00           C
ATOM   3085  HD1 PHE S 200     -72.683  25.545-156.895  1.00  5.00           H
ATOM   3086  CE1 PHE S 200     -70.602  26.009-156.709  1.00  5.00           C
ATOM   3087  HE1 PHE S 200     -70.570  25.758-155.657  1.00  5.00           H
ATOM   3088  CZ  PHE S 200     -69.437  26.439-157.362  1.00  5.00           C
ATOM   3089  HZ  PHE S 200     -68.506  26.511-156.819  1.00  5.00           H
ATOM   3090  CE2 PHE S 200     -69.493  26.794-158.720  1.00  5.00           C
ATOM   3091  HE2 PHE S 200     -68.609  27.165-159.211  1.00  5.00           H
ATOM   3092  CD2 PHE S 200     -70.696  26.665-159.436  1.00  5.00           C
ATOM   3093  HD2 PHE S 200     -70.725  26.926-160.487  1.00  5.00           H
ATOM   3094  C   PHE S 200     -75.625  25.733-159.848  1.00  5.00           C
ATOM   3095  O   PHE S 200     -76.337  26.723-159.750  1.00  5.00           O
ATOM   3096  N   PHE S 201     -75.913  24.725-160.676  1.00  5.13           N
ATOM   3097  H   PHE S 201     -75.261  23.949-160.728  1.00  5.13           H
ATOM   3098  CA  PHE S 201     -77.125  24.676-161.496  1.00  5.13           C
ATOM   3099  HA  PHE S 201     -77.191  25.600-162.068  1.00  5.13           H
ATOM   3100  CB  PHE S 201     -77.039  23.516-162.502  1.00  5.13           C
ATOM   3101  HB1 PHE S 201     -78.031  23.081-162.632  1.00  5.13           H
ATOM   3102  HB2 PHE S 201     -76.394  22.724-162.116  1.00  5.13           H
ATOM   3103  CG  PHE S 201     -76.540  23.960-163.864  1.00  5.13           C
ATOM   3104  CD1 PHE S 201     -75.170  24.199-164.079  1.00  5.13           C
ATOM   3105  HD1 PHE S 201     -74.458  24.045-163.281  1.00  5.13           H
ATOM   3106  CE1 PHE S 201     -74.723  24.659-165.331  1.00  5.13           C
ATOM   3107  HE1 PHE S 201     -73.670  24.852-165.484  1.00  5.13           H
ATOM   3108  CZ  PHE S 201     -75.640  24.878-166.373  1.00  5.13           C
ATOM   3109  HZ  PHE S 201     -75.294  25.237-167.332  1.00  5.13           H
ATOM   3110  CE2 PHE S 201     -77.009  24.644-166.161  1.00  5.13           C
ATOM   3111  HE2 PHE S 201     -77.718  24.821-166.958  1.00  5.13           H
ATOM   3112  CD2 PHE S 201     -77.458  24.192-164.907  1.00  5.13           C
ATOM   3113  HD2 PHE S 201     -78.514  24.030-164.743  1.00  5.13           H
ATOM   3114  C   PHE S 201     -78.414  24.609-160.669  1.00  5.13           C
ATOM   3115  O   PHE S 201     -79.298  25.447-160.843  1.00  5.13           O
ATOM   3116  N   ILE S 202     -78.522  23.645-159.751  1.00  5.00           N
ATOM   3117  H   ILE S 202     -77.755  22.985-159.646  1.00  5.00           H
ATOM   3118  CA  ILE S 202     -79.740  23.457-158.948  1.00  5.00           C
ATOM   3119  HA  ILE S 202     -80.603  23.488-159.612  1.00  5.00           H
ATOM   3120  CB  ILE S 202     -79.718  22.064-158.265  1.00  5.00           C
ATOM   3121  HB  ILE S 202     -78.795  21.973-157.691  1.00  5.00           H
ATOM   3122  CG2 ILE S 202     -80.908  21.881-157.302  1.00  5.00           C
ATOM   3123 1HG2 ILE S 202     -80.857  20.913-156.806  1.00  5.00           H
ATOM   3124 2HG2 ILE S 202     -80.885  22.633-156.515  1.00  5.00           H
ATOM   3125 3HG2 ILE S 202     -81.850  21.961-157.844  1.00  5.00           H
ATOM   3126  CG1 ILE S 202     -79.745  20.953-159.346  1.00  5.00           C
ATOM   3127 1HG1 ILE S 202     -78.922  21.105-160.043  1.00  5.00           H
ATOM   3128 2HG1 ILE S 202     -80.674  21.024-159.913  1.00  5.00           H
ATOM   3129  CD1 ILE S 202     -79.609  19.527-158.799  1.00  5.00           C
ATOM   3130  HD1 ILE S 202     -79.494  18.833-159.629  1.00  5.00           H
ATOM   3131  HD2 ILE S 202     -78.733  19.459-158.152  1.00  5.00           H
ATOM   3132  HD3 ILE S 202     -80.500  19.241-158.242  1.00  5.00           H
ATOM   3133  C   ILE S 202     -79.928  24.591-157.943  1.00  5.00           C
ATOM   3134  O   ILE S 202     -81.043  25.079-157.775  1.00  5.00           O
ATOM   3135  N   GLN S 203     -78.858  25.059-157.295  1.00  5.04           N
ATOM   3136  H   GLN S 203     -77.947  24.643-157.457  1.00  5.04           H
ATOM   3137  CA  GLN S 203     -78.946  26.161-156.347  1.00  5.04           C
ATOM   3138  HA  GLN S 203     -79.809  25.946-155.722  1.00  5.04           H
ATOM   3139  CB  GLN S 203     -77.750  26.194-155.385  1.00  5.04           C
ATOM   3140  HB1 GLN S 203     -76.899  26.684-155.864  1.00  5.04           H
ATOM   3141  HB2 GLN S 203     -77.481  25.168-155.135  1.00  5.04           H
ATOM   3142  CG  GLN S 203     -78.073  26.887-154.054  1.00  5.04           C
ATOM   3143  HG1 GLN S 203     -78.958  26.429-153.610  1.00  5.04           H
ATOM   3144  HG2 GLN S 203     -78.278  27.942-154.226  1.00  5.04           H
ATOM   3145  CD  GLN S 203     -76.913  26.736-153.074  1.00  5.04           C
ATOM   3146  OE1 GLN S 203     -76.917  25.919-152.169  1.00  5.04           O
ATOM   3147  NE2 GLN S 203     -75.863  27.507-153.242  1.00  5.04           N
ATOM   3148 1HE2 GLN S 203     -75.911  28.259-153.925  1.00  5.04           H
ATOM   3149 2HE2 GLN S 203     -75.068  27.337-152.657  1.00  5.04           H
ATOM   3150  C   GLN S 203     -79.230  27.502-157.033  1.00  5.04           C
ATOM   3151  O   GLN S 203     -80.058  28.252-156.521  1.00  5.04           O
ATOM   3152  N   ALA S 204     -78.677  27.779-158.219  1.00  5.03           N
ATOM   3153  H   ALA S 204     -77.976  27.161-158.614  1.00  5.03           H
ATOM   3154  CA  ALA S 204     -79.096  28.936-159.011  1.00  5.03           C
ATOM   3155  HA  ALA S 204     -78.989  29.833-158.396  1.00  5.03           H
ATOM   3156  CB  ALA S 204     -78.187  29.102-160.231  1.00  5.03           C
ATOM   3157  HB1 ALA S 204     -78.487  29.990-160.789  1.00  5.03           H
ATOM   3158  HB2 ALA S 204     -77.155  29.224-159.906  1.00  5.03           H
ATOM   3159  HB3 ALA S 204     -78.277  28.230-160.879  1.00  5.03           H
ATOM   3160  C   ALA S 204     -80.563  28.850-159.444  1.00  5.03           C
ATOM   3161  O   ALA S 204     -81.274  29.845-159.365  1.00  5.03           O
ATOM   3162  N   TYR S 205     -81.040  27.669-159.842  1.00  5.20           N
ATOM   3163  H   TYR S 205     -80.402  26.888-159.954  1.00  5.20           H
ATOM   3164  CA  TYR S 205     -82.446  27.482-160.192  1.00  5.20           C
ATOM   3165  HA  TYR S 205     -82.706  28.207-160.966  1.00  5.20           H
ATOM   3166  CB  TYR S 205     -82.632  26.077-160.781  1.00  5.20           C
ATOM   3167  HB1 TYR S 205     -82.389  25.332-160.022  1.00  5.20           H
ATOM   3168  HB2 TYR S 205     -81.929  25.945-161.604  1.00  5.20           H
ATOM   3169  CG  TYR S 205     -84.030  25.814-161.301  1.00  5.20           C
ATOM   3170  CD1 TYR S 205     -84.371  26.213-162.608  1.00  5.20           C
ATOM   3171  HD1 TYR S 205     -83.636  26.703-163.230  1.00  5.20           H
ATOM   3172  CE1 TYR S 205     -85.672  25.984-163.096  1.00  5.20           C
ATOM   3173  HE1 TYR S 205     -85.947  26.287-164.093  1.00  5.20           H
ATOM   3174  CZ  TYR S 205     -86.634  25.363-162.273  1.00  5.20           C
ATOM   3175  OH  TYR S 205     -87.881  25.132-162.759  1.00  5.20           O
ATOM   3176  HH  TYR S 205     -88.443  24.715-162.107  1.00  5.20           H
ATOM   3177  CE2 TYR S 205     -86.299  24.978-160.956  1.00  5.20           C
ATOM   3178  HE2 TYR S 205     -87.039  24.514-160.322  1.00  5.20           H
ATOM   3179  CD2 TYR S 205     -84.995  25.203-160.474  1.00  5.20           C
ATOM   3180  HD2 TYR S 205     -84.737  24.918-159.464  1.00  5.20           H
ATOM   3181  C   TYR S 205     -83.403  27.720-159.014  1.00  5.20           C
ATOM   3182  O   TYR S 205     -84.459  28.319-159.193  1.00  5.20           O
ATOM   3183  N   VAL S 206     -83.048  27.263-157.806  1.00  5.24           N
ATOM   3184  H   VAL S 206     -82.191  26.726-157.739  1.00  5.24           H
ATOM   3185  CA  VAL S 206     -83.969  27.261-156.659  1.00  5.24           C
ATOM   3186  HA  VAL S 206     -84.984  27.253-157.059  1.00  5.24           H
ATOM   3187  CB  VAL S 206     -83.818  25.961-155.837  1.00  5.24           C
ATOM   3188  HB  VAL S 206     -83.644  25.141-156.536  1.00  5.24           H
ATOM   3189  CG1 VAL S 206     -82.645  25.998-154.852  1.00  5.24           C
ATOM   3190 1HG1 VAL S 206     -82.428  24.990-154.502  1.00  5.24           H
ATOM   3191 2HG1 VAL S 206     -81.774  26.401-155.356  1.00  5.24           H
ATOM   3192 3HG1 VAL S 206     -82.881  26.628-153.994  1.00  5.24           H
ATOM   3193  CG2 VAL S 206     -85.088  25.611-155.050  1.00  5.24           C
ATOM   3194 1HG2 VAL S 206     -84.953  24.651-154.552  1.00  5.24           H
ATOM   3195 2HG2 VAL S 206     -85.294  26.374-154.298  1.00  5.24           H
ATOM   3196 3HG2 VAL S 206     -85.937  25.539-155.729  1.00  5.24           H
ATOM   3197  C   VAL S 206     -83.891  28.507-155.767  1.00  5.24           C
ATOM   3198  O   VAL S 206     -84.864  28.832-155.087  1.00  5.24           O
ATOM   3199  N   THR S 207     -82.754  29.208-155.786  1.00  5.45           N
ATOM   3200  H   THR S 207     -82.000  28.852-156.361  1.00  5.45           H
ATOM   3201  CA  THR S 207     -82.519  30.453-155.030  1.00  5.45           C
ATOM   3202  HA  THR S 207     -83.300  30.557-154.277  1.00  5.45           H
ATOM   3203  CB  THR S 207     -81.174  30.478-154.290  1.00  5.45           C
ATOM   3204  HB  THR S 207     -81.150  31.374-153.669  1.00  5.45           H
ATOM   3205  CG2 THR S 207     -80.961  29.271-153.381  1.00  5.45           C
ATOM   3206 1HG2 THR S 207     -80.066  29.422-152.777  1.00  5.45           H
ATOM   3207 2HG2 THR S 207     -81.821  29.170-152.726  1.00  5.45           H
ATOM   3208 3HG2 THR S 207     -80.851  28.362-153.970  1.00  5.45           H
ATOM   3209  OG1 THR S 207     -80.095  30.543-155.193  1.00  5.45           O
ATOM   3210  HG1 THR S 207     -80.049  29.694-155.673  1.00  5.45           H
ATOM   3211  C   THR S 207     -82.588  31.709-155.891  1.00  5.45           C
ATOM   3212  O   THR S 207     -82.849  32.786-155.364  1.00  5.45           O
ATOM   3213  N   GLY S 208     -82.343  31.585-157.198  1.00  5.41           N
ATOM   3214  H   GLY S 208     -82.173  30.668-157.589  1.00  5.41           H
ATOM   3215  CA  GLY S 208     -82.214  32.708-158.121  1.00  5.41           C
ATOM   3216  HA1 GLY S 208     -83.125  33.303-158.068  1.00  5.41           H
ATOM   3217  HA2 GLY S 208     -82.122  32.313-159.131  1.00  5.41           H
ATOM   3218  C   GLY S 208     -81.029  33.650-157.880  1.00  5.41           C
ATOM   3219  O   GLY S 208     -80.926  34.687-158.537  1.00  5.41           O
ATOM   3220  N   GLU S 209     -80.116  33.277-156.984  1.00  5.23           N
ATOM   3221  H   GLU S 209     -80.220  32.380-156.530  1.00  5.23           H
ATOM   3222  CA  GLU S 209     -78.919  34.047-156.659  1.00  5.23           C
ATOM   3223  HA  GLU S 209     -78.937  34.990-157.207  1.00  5.23           H
ATOM   3224  CB  GLU S 209     -78.886  34.401-155.162  1.00  5.23           C
ATOM   3225  HB1 GLU S 209     -77.904  34.805-154.924  1.00  5.23           H
ATOM   3226  HB2 GLU S 209     -79.041  33.498-154.574  1.00  5.23           H
ATOM   3227  CG  GLU S 209     -79.935  35.454-154.762  1.00  5.23           C
ATOM   3228  HG1 GLU S 209     -80.931  35.007-154.803  1.00  5.23           H
ATOM   3229  HG2 GLU S 209     -79.896  36.275-155.483  1.00  5.23           H
ATOM   3230  CD  GLU S 209     -79.675  36.009-153.352  1.00  5.23           C
ATOM   3231  OE1 GLU S 209     -79.119  35.283-152.495  1.00  5.23           O
ATOM   3232  OE2 GLU S 209     -79.940  37.208-153.093  1.00  5.23           O
ATOM   3233  C   GLU S 209     -77.648  33.321-157.118  1.00  5.23           C
ATOM   3234  O   GLU S 209     -77.674  32.152-157.517  1.00  5.23           O
ATOM   3235  N   GLY S 210     -76.526  34.038-157.104  1.00  5.09           N
ATOM   3236  H   GLY S 210     -76.535  34.975-156.731  1.00  5.09           H
ATOM   3237  CA  GLY S 210     -75.233  33.448-157.423  1.00  5.09           C
ATOM   3238  HA1 GLY S 210     -74.523  34.245-157.593  1.00  5.09           H
ATOM   3239  HA2 GLY S 210     -75.315  32.868-158.338  1.00  5.09           H
ATOM   3240  C   GLY S 210     -74.698  32.588-156.292  1.00  5.09           C
ATOM   3241  O   GLY S 210     -74.854  32.972-155.140  1.00  5.09           O
ATOM   3242  N   PRO S 211     -74.066  31.431-156.545  1.00  4.97           N
ATOM   3243  CD  PRO S 211     -74.249  30.607-157.733  1.00  4.97           C
ATOM   3244  HD1 PRO S 211     -73.581  30.931-158.529  1.00  4.97           H
ATOM   3245  HD2 PRO S 211     -75.282  30.653-158.080  1.00  4.97           H
ATOM   3246  CG  PRO S 211     -73.916  29.171-157.315  1.00  4.97           C
ATOM   3247  HG1 PRO S 211     -73.370  28.650-158.100  1.00  4.97           H
ATOM   3248  HG2 PRO S 211     -74.845  28.645-157.088  1.00  4.97           H
ATOM   3249  CB  PRO S 211     -73.082  29.290-156.035  1.00  4.97           C
ATOM   3250  HB1 PRO S 211     -72.022  29.265-156.268  1.00  4.97           H
ATOM   3251  HB2 PRO S 211     -73.313  28.479-155.344  1.00  4.97           H
ATOM   3252  CA  PRO S 211     -73.522  30.640-155.458  1.00  4.97           C
ATOM   3253  HA  PRO S 211     -74.385  30.400-154.846  1.00  4.97           H
ATOM   3254  C   PRO S 211     -72.557  31.299-154.457  1.00  4.97           C
ATOM   3255  O   PRO S 211     -72.507  30.832-153.321  1.00  4.97           O
ATOM   3256  N   VAL S 212     -71.869  32.410-154.769  1.00  5.03           N
ATOM   3257  H   VAL S 212     -72.067  32.903-155.633  1.00  5.03           H
ATOM   3258  CA  VAL S 212     -71.093  33.144-153.747  1.00  5.03           C
ATOM   3259  HA  VAL S 212     -70.644  32.409-153.079  1.00  5.03           H
ATOM   3260  CB  VAL S 212     -69.934  33.994-154.310  1.00  5.03           C
ATOM   3261  HB  VAL S 212     -70.322  34.884-154.795  1.00  5.03           H
ATOM   3262  CG1 VAL S 212     -68.978  34.448-153.191  1.00  5.03           C
ATOM   3263 1HG1 VAL S 212     -68.140  34.991-153.618  1.00  5.03           H
ATOM   3264 2HG1 VAL S 212     -69.492  35.110-152.496  1.00  5.03           H
ATOM   3265 3HG1 VAL S 212     -68.601  33.581-152.649  1.00  5.03           H
ATOM   3266  CG2 VAL S 212     -69.072  33.229-155.315  1.00  5.03           C
ATOM   3267 1HG2 VAL S 212     -68.253  33.862-155.650  1.00  5.03           H
ATOM   3268 2HG2 VAL S 212     -68.670  32.330-154.850  1.00  5.03           H
ATOM   3269 3HG2 VAL S 212     -69.665  32.964-156.184  1.00  5.03           H
ATOM   3270  C   VAL S 212     -71.998  34.034-152.887  1.00  5.03           C
ATOM   3271  O   VAL S 212     -71.727  34.235-151.708  1.00  5.03           O
ATOM   3272  N   GLU S 213     -73.106  34.530-153.427  1.00  5.27           N
ATOM   3273  H   GLU S 213     -73.203  34.456-154.443  1.00  5.27           H
ATOM   3274  CA  GLU S 213     -74.213  35.140-152.683  1.00  5.27           C
ATOM   3275  HA  GLU S 213     -73.800  35.907-152.033  1.00  5.27           H
ATOM   3276  CB  GLU S 213     -75.123  35.830-153.720  1.00  5.27           C
ATOM   3277  HB1 GLU S 213     -75.673  35.080-154.279  1.00  5.27           H
ATOM   3278  HB2 GLU S 213     -74.510  36.390-154.426  1.00  5.27           H
ATOM   3279  CG  GLU S 213     -76.150  36.783-153.123  1.00  5.27           C
ATOM   3280  HG1 GLU S 213     -76.722  36.216-152.395  1.00  5.27           H
ATOM   3281  HG2 GLU S 213     -76.824  37.124-153.912  1.00  5.27           H
ATOM   3282  CD  GLU S 213     -75.501  37.994-152.452  1.00  5.27           C
ATOM   3283  OE1 GLU S 213     -74.874  38.821-153.144  1.00  5.27           O
ATOM   3284  OE2 GLU S 213     -75.535  38.079-151.202  1.00  5.27           O
ATOM   3285  C   GLU S 213     -74.954  34.150-151.782  1.00  5.27           C
ATOM   3286  O   GLU S 213     -75.228  34.473-150.628  1.00  5.27           O
ATOM   3287  N   ASN S 214     -75.173  32.920-152.250  1.00  5.20           N
ATOM   3288  H   ASN S 214     -74.941  32.748-153.226  1.00  5.20           H
ATOM   3289  CA  ASN S 214     -75.719  31.834-151.442  1.00  5.20           C
ATOM   3290  HA  ASN S 214     -76.668  32.160-151.012  1.00  5.20           H
ATOM   3291  CB  ASN S 214     -75.949  30.562-152.271  1.00  5.20           C
ATOM   3292  HB1 ASN S 214     -76.378  29.812-151.608  1.00  5.20           H
ATOM   3293  HB2 ASN S 214     -74.989  30.189-152.618  1.00  5.20           H
ATOM   3294  CG  ASN S 214     -76.871  30.646-153.476  1.00  5.20           C
ATOM   3295  OD1 ASN S 214     -76.658  29.945-154.452  1.00  5.20           O
ATOM   3296  ND2 ASN S 214     -77.950  31.383-153.444  1.00  5.20           N
ATOM   3297 1HD2 ASN S 214     -78.134  32.038-152.706  1.00  5.20           H
ATOM   3298 2HD2 ASN S 214     -78.565  31.306-154.250  1.00  5.20           H
ATOM   3299  C   ASN S 214     -74.782  31.504-150.277  1.00  5.20           C
ATOM   3300  O   ASN S 214     -75.237  31.450-149.140  1.00  5.20           O
ATOM   3301  N   PHE S 215     -73.481  31.314-150.524  1.00  5.23           N
ATOM   3302  H   PHE S 215     -73.159  31.307-151.488  1.00  5.23           H
ATOM   3303  CA  PHE S 215     -72.519  31.026-149.456  1.00  5.23           C
ATOM   3304  HA  PHE S 215     -72.915  30.210-148.854  1.00  5.23           H
ATOM   3305  CB  PHE S 215     -71.173  30.570-150.051  1.00  5.23           C
ATOM   3306  HB1 PHE S 215     -70.465  30.439-149.232  1.00  5.23           H
ATOM   3307  HB2 PHE S 215     -70.791  31.372-150.685  1.00  5.23           H
ATOM   3308  CG  PHE S 215     -71.192  29.269-150.848  1.00  5.23           C
ATOM   3309  CD1 PHE S 215     -70.448  29.166-152.041  1.00  5.23           C
ATOM   3310  HD1 PHE S 215     -69.880  30.016-152.395  1.00  5.23           H
ATOM   3311  CE1 PHE S 215     -70.469  27.982-152.800  1.00  5.23           C
ATOM   3312  HE1 PHE S 215     -69.917  27.923-153.724  1.00  5.23           H
ATOM   3313  CZ  PHE S 215     -71.217  26.878-152.354  1.00  5.23           C
ATOM   3314  HZ  PHE S 215     -71.236  25.968-152.934  1.00  5.23           H
ATOM   3315  CE2 PHE S 215     -71.935  26.959-151.149  1.00  5.23           C
ATOM   3316  HE2 PHE S 215     -72.504  26.107-150.802  1.00  5.23           H
ATOM   3317  CD2 PHE S 215     -71.919  28.148-150.397  1.00  5.23           C
ATOM   3318  HD2 PHE S 215     -72.474  28.190-149.471  1.00  5.23           H
ATOM   3319  C   PHE S 215     -72.327  32.190-148.485  1.00  5.23           C
ATOM   3320  O   PHE S 215     -72.132  31.954-147.297  1.00  5.23           O
ATOM   3321  N   ALA S 216     -72.419  33.434-148.957  1.00  5.46           N
ATOM   3322  H   ALA S 216     -72.478  33.575-149.961  1.00  5.46           H
ATOM   3323  CA  ALA S 216     -72.426  34.605-148.090  1.00  5.46           C
ATOM   3324  HA  ALA S 216     -71.533  34.571-147.463  1.00  5.46           H
ATOM   3325  CB  ALA S 216     -72.357  35.873-148.951  1.00  5.46           C
ATOM   3326  HB1 ALA S 216     -72.338  36.751-148.304  1.00  5.46           H
ATOM   3327  HB2 ALA S 216     -71.450  35.858-149.555  1.00  5.46           H
ATOM   3328  HB3 ALA S 216     -73.228  35.936-149.604  1.00  5.46           H
ATOM   3329  C   ALA S 216     -73.632  34.604-147.151  1.00  5.46           C
ATOM   3330  O   ALA S 216     -73.441  34.637-145.938  1.00  5.46           O
ATOM   3331  N   LYS S 217     -74.861  34.491-147.673  1.00  5.74           N
ATOM   3332  H   LYS S 217     -74.961  34.433-148.683  1.00  5.74           H
ATOM   3333  CA  LYS S 217     -76.063  34.463-146.829  1.00  5.74           C
ATOM   3334  HA  LYS S 217     -76.061  35.359-146.201  1.00  5.74           H
ATOM   3335  CB  LYS S 217     -77.336  34.484-147.685  1.00  5.74           C
ATOM   3336  HB1 LYS S 217     -78.188  34.313-147.031  1.00  5.74           H
ATOM   3337  HB2 LYS S 217     -77.299  33.693-148.437  1.00  5.74           H
ATOM   3338  CG  LYS S 217     -77.539  35.847-148.363  1.00  5.74           C
ATOM   3339  HG1 LYS S 217     -76.776  35.994-149.126  1.00  5.74           H
ATOM   3340  HG2 LYS S 217     -77.451  36.639-147.617  1.00  5.74           H
ATOM   3341  CD  LYS S 217     -78.937  35.918-148.990  1.00  5.74           C
ATOM   3342  HD1 LYS S 217     -79.684  35.798-148.206  1.00  5.74           H
ATOM   3343  HD2 LYS S 217     -79.057  35.102-149.708  1.00  5.74           H
ATOM   3344  CE  LYS S 217     -79.192  37.250-149.703  1.00  5.74           C
ATOM   3345  HE1 LYS S 217     -79.010  38.082-149.020  1.00  5.74           H
ATOM   3346  HE2 LYS S 217     -80.242  37.270-150.006  1.00  5.74           H
ATOM   3347  NZ  LYS S 217     -78.361  37.366-150.915  1.00  5.74           N
ATOM   3348  HZ1 LYS S 217     -77.391  37.638-150.758  1.00  5.74           H
ATOM   3349  HZ2 LYS S 217     -78.384  36.469-151.408  1.00  5.74           H
ATOM   3350  HZ3 LYS S 217     -78.811  37.934-151.631  1.00  5.74           H
ATOM   3351  C   LYS S 217     -76.046  33.296-145.826  1.00  5.74           C
ATOM   3352  O   LYS S 217     -76.236  33.497-144.621  1.00  5.74           O
ATOM   3353  N   HIS S 218     -75.733  32.091-146.300  1.00  5.64           N
ATOM   3354  H   HIS S 218     -75.585  32.001-147.300  1.00  5.64           H
ATOM   3355  CA  HIS S 218     -75.580  30.891-145.469  1.00  5.64           C
ATOM   3356  HA  HIS S 218     -76.501  30.751-144.901  1.00  5.64           H
ATOM   3357  CB  HIS S 218     -75.407  29.651-146.364  1.00  5.64           C
ATOM   3358  HB1 HIS S 218     -74.481  29.749-146.929  1.00  5.64           H
ATOM   3359  HB2 HIS S 218     -76.233  29.614-147.076  1.00  5.64           H
ATOM   3360  CG  HIS S 218     -75.389  28.336-145.612  1.00  5.64           C
ATOM   3361  ND1 HIS S 218     -76.456  27.782-144.898  1.00  5.64           N
ATOM   3362  CE1 HIS S 218     -75.993  26.647-144.356  1.00  5.64           C
ATOM   3363  HE1 HIS S 218     -76.575  26.000-143.714  1.00  5.64           H
ATOM   3364  NE2 HIS S 218     -74.712  26.441-144.714  1.00  5.64           N
ATOM   3365  HE2 HIS S 218     -74.138  25.661-144.423  1.00  5.64           H
ATOM   3366  CD2 HIS S 218     -74.313  27.499-145.500  1.00  5.64           C
ATOM   3367  HD2 HIS S 218     -73.333  27.666-145.925  1.00  5.64           H
ATOM   3368  C   HIS S 218     -74.450  30.991-144.440  1.00  5.64           C
ATOM   3369  O   HIS S 218     -74.474  30.276-143.442  1.00  5.64           O
ATOM   3370  N   LEU S 219     -73.473  31.879-144.635  1.00  5.87           N
ATOM   3371  H   LEU S 219     -73.431  32.389-145.508  1.00  5.87           H
ATOM   3372  CA  LEU S 219     -72.443  32.160-143.638  1.00  5.87           C
ATOM   3373  HA  LEU S 219     -72.240  31.246-143.078  1.00  5.87           H
ATOM   3374  CB  LEU S 219     -71.151  32.573-144.368  1.00  5.87           C
ATOM   3375  HB1 LEU S 219     -71.369  33.444-144.984  1.00  5.87           H
ATOM   3376  HB2 LEU S 219     -70.860  31.756-145.030  1.00  5.87           H
ATOM   3377  CG  LEU S 219     -69.950  32.914-143.470  1.00  5.87           C
ATOM   3378  HG  LEU S 219     -70.200  33.750-142.817  1.00  5.87           H
ATOM   3379  CD1 LEU S 219     -69.493  31.727-142.617  1.00  5.87           C
ATOM   3380 1HD1 LEU S 219     -68.607  32.005-142.049  1.00  5.87           H
ATOM   3381 2HD1 LEU S 219     -70.281  31.460-141.912  1.00  5.87           H
ATOM   3382 3HD1 LEU S 219     -69.268  30.872-143.253  1.00  5.87           H
ATOM   3383  CD2 LEU S 219     -68.787  33.343-144.365  1.00  5.87           C
ATOM   3384 1HD2 LEU S 219     -67.936  33.630-143.747  1.00  5.87           H
ATOM   3385 2HD2 LEU S 219     -68.497  32.526-145.024  1.00  5.87           H
ATOM   3386 3HD2 LEU S 219     -69.089  34.200-144.966  1.00  5.87           H
ATOM   3387  C   LEU S 219     -72.890  33.216-142.620  1.00  5.87           C
ATOM   3388  O   LEU S 219     -72.474  33.131-141.468  1.00  5.87           O
ATOM   3389  N   SER S 220     -73.733  34.183-143.011  1.00  6.19           N
ATOM   3390  H   SER S 220     -74.059  34.210-143.967  1.00  6.19           H
ATOM   3391  CA  SER S 220     -74.229  35.197-142.074  1.00  6.19           C
ATOM   3392  HA  SER S 220     -73.381  35.549-141.484  1.00  6.19           H
ATOM   3393  CB  SER S 220     -74.827  36.426-142.775  1.00  6.19           C
ATOM   3394  HB1 SER S 220     -74.110  36.790-143.511  1.00  6.19           H
ATOM   3395  HB2 SER S 220     -74.979  37.210-142.032  1.00  6.19           H
ATOM   3396  OG  SER S 220     -76.062  36.188-143.422  1.00  6.19           O
ATOM   3397  HG  SER S 220     -76.779  36.223-142.731  1.00  6.19           H
ATOM   3398  C   SER S 220     -75.221  34.598-141.084  1.00  6.19           C
ATOM   3399  O   SER S 220     -75.124  34.860-139.886  1.00  6.19           O
ATOM   3400  N   ASP S 221     -76.117  33.736-141.574  1.00  6.14           N
ATOM   3401  H   ASP S 221     -76.133  33.599-142.578  1.00  6.14           H
ATOM   3402  CA  ASP S 221     -77.176  33.151-140.754  1.00  6.14           C
ATOM   3403  HA  ASP S 221     -76.863  33.169-139.709  1.00  6.14           H
ATOM   3404  CB  ASP S 221     -78.472  33.988-140.846  1.00  6.14           C
ATOM   3405  HB1 ASP S 221     -79.164  33.628-140.081  1.00  6.14           H
ATOM   3406  HB2 ASP S 221     -78.951  33.818-141.806  1.00  6.14           H
ATOM   3407  CG  ASP S 221     -78.280  35.501-140.671  1.00  6.14           C
ATOM   3408  OD1 ASP S 221     -78.464  35.975-139.533  1.00  6.14           O
ATOM   3409  OD2 ASP S 221     -77.997  36.177-141.693  1.00  6.14           O
ATOM   3410  C   ASP S 221     -77.426  31.676-141.144  1.00  6.14           C
ATOM   3411  O   ASP S 221     -78.456  31.372-141.745  1.00  6.14           O
ATOM   3412  N   PRO S 222     -76.531  30.719-140.820  1.00  6.02           N
ATOM   3413  CD  PRO S 222     -75.287  30.950-140.098  1.00  6.02           C
ATOM   3414  HD1 PRO S 222     -75.507  31.151-139.048  1.00  6.02           H
ATOM   3415  HD2 PRO S 222     -74.722  31.781-140.522  1.00  6.02           H
ATOM   3416  CG  PRO S 222     -74.467  29.667-140.217  1.00  6.02           C
ATOM   3417  HG1 PRO S 222     -73.908  29.466-139.303  1.00  6.02           H
ATOM   3418  HG2 PRO S 222     -73.782  29.745-141.061  1.00  6.02           H
ATOM   3419  CB  PRO S 222     -75.509  28.585-140.490  1.00  6.02           C
ATOM   3420  HB1 PRO S 222     -75.877  28.201-139.535  1.00  6.02           H
ATOM   3421  HB2 PRO S 222     -75.095  27.773-141.088  1.00  6.02           H
ATOM   3422  CA  PRO S 222     -76.641  29.305-141.230  1.00  6.02           C
ATOM   3423  HA  PRO S 222     -76.448  29.253-142.302  1.00  6.02           H
ATOM   3424  C   PRO S 222     -77.978  28.583-140.964  1.00  6.02           C
ATOM   3425  O   PRO S 222     -78.256  27.521-141.531  1.00  6.02           O
ATOM   3426  N   PHE S 223     -78.830  29.145-140.105  1.00  6.12           N
ATOM   3427  H   PHE S 223     -78.536  30.012-139.685  1.00  6.12           H
ATOM   3428  CA  PHE S 223     -80.152  28.620-139.748  1.00  6.12           C
ATOM   3429  HA  PHE S 223     -80.255  27.606-140.130  1.00  6.12           H
ATOM   3430  CB  PHE S 223     -80.247  28.544-138.217  1.00  6.12           C
ATOM   3431  HB1 PHE S 223     -81.150  27.994-137.948  1.00  6.12           H
ATOM   3432  HB2 PHE S 223     -80.350  29.555-137.822  1.00  6.12           H
ATOM   3433  CG  PHE S 223     -79.051  27.872-137.564  1.00  6.12           C
ATOM   3434  CD1 PHE S 223     -78.830  26.494-137.745  1.00  6.12           C
ATOM   3435  HD1 PHE S 223     -79.531  25.902-138.317  1.00  6.12           H
ATOM   3436  CE1 PHE S 223     -77.689  25.885-137.194  1.00  6.12           C
ATOM   3437  HE1 PHE S 223     -77.520  24.828-137.337  1.00  6.12           H
ATOM   3438  CZ  PHE S 223     -76.766  26.651-136.461  1.00  6.12           C
ATOM   3439  HZ  PHE S 223     -75.887  26.182-136.037  1.00  6.12           H
ATOM   3440  CE2 PHE S 223     -76.984  28.029-136.278  1.00  6.12           C
ATOM   3441  HE2 PHE S 223     -76.273  28.618-135.716  1.00  6.12           H
ATOM   3442  CD2 PHE S 223     -78.125  28.638-136.830  1.00  6.12           C
ATOM   3443  HD2 PHE S 223     -78.279  29.700-136.699  1.00  6.12           H
ATOM   3444  C   PHE S 223     -81.314  29.441-140.335  1.00  6.12           C
ATOM   3445  O   PHE S 223     -82.437  28.947-140.389  1.00  6.12           O
ATOM   3446  N   GLY S 224     -81.039  30.660-140.812  1.00  6.13           N
ATOM   3447  H   GLY S 224     -80.071  30.962-140.811  1.00  6.13           H
ATOM   3448  CA  GLY S 224     -82.003  31.567-141.434  1.00  6.13           C
ATOM   3449  HA1 GLY S 224     -81.785  32.582-141.100  1.00  6.13           H
ATOM   3450  HA2 GLY S 224     -83.017  31.314-141.125  1.00  6.13           H
ATOM   3451  C   GLY S 224     -81.943  31.570-142.965  1.00  6.13           C
ATOM   3452  O   GLY S 224     -82.930  31.893-143.624  1.00  6.13           O
ATOM   3453  N   ASN S 225     -80.816  31.135-143.527  1.00  6.05           N
ATOM   3454  H   ASN S 225     -80.057  30.920-142.890  1.00  6.05           H
ATOM   3455  CA  ASN S 225     -80.415  31.367-144.908  1.00  6.05           C
ATOM   3456  HA  ASN S 225     -81.273  31.716-145.486  1.00  6.05           H
ATOM   3457  CB  ASN S 225     -79.342  32.483-144.925  1.00  6.05           C
ATOM   3458  HB1 ASN S 225     -78.966  32.583-145.938  1.00  6.05           H
ATOM   3459  HB2 ASN S 225     -78.509  32.177-144.291  1.00  6.05           H
ATOM   3460  CG  ASN S 225     -79.797  33.870-144.479  1.00  6.05           C
ATOM   3461  OD1 ASN S 225     -80.977  34.170-144.388  1.00  6.05           O
ATOM   3462  ND2 ASN S 225     -78.863  34.752-144.203  1.00  6.05           N
ATOM   3463 1HD2 ASN S 225     -77.887  34.476-144.194  1.00  6.05           H
ATOM   3464 2HD2 ASN S 225     -79.125  35.572-143.671  1.00  6.05           H
ATOM   3465  C   ASN S 225     -79.910  30.078-145.593  1.00  6.05           C
ATOM   3466  O   ASN S 225     -78.841  30.067-146.198  1.00  6.05           O
ATOM   3467  N   ASN S 226     -80.670  28.981-145.504  1.00  5.98           N
ATOM   3468  H   ASN S 226     -81.607  29.083-145.130  1.00  5.98           H
ATOM   3469  CA  ASN S 226     -80.286  27.669-146.041  1.00  5.98           C
ATOM   3470  HA  ASN S 226     -79.435  27.799-146.712  1.00  5.98           H
ATOM   3471  CB  ASN S 226     -79.808  26.790-144.871  1.00  5.98           C
ATOM   3472  HB1 ASN S 226     -79.038  27.329-144.318  1.00  5.98           H
ATOM   3473  HB2 ASN S 226     -79.359  25.874-145.246  1.00  5.98           H
ATOM   3474  CG  ASN S 226     -80.922  26.414-143.913  1.00  5.98           C
ATOM   3475  OD1 ASN S 226     -81.927  25.831-144.294  1.00  5.98           O
ATOM   3476  ND2 ASN S 226     -80.779  26.714-142.648  1.00  5.98           N
ATOM   3477 1HD2 ASN S 226     -79.903  27.121-142.326  1.00  5.98           H
ATOM   3478 2HD2 ASN S 226     -81.541  26.481-142.034  1.00  5.98           H
ATOM   3479  C   ASN S 226     -81.404  27.054-146.888  1.00  5.98           C
ATOM   3480  O   ASN S 226     -82.473  27.643-147.039  1.00  5.98           O
ATOM   3481  N   LEU S 227     -81.154  25.866-147.450  1.00  5.78           N
ATOM   3482  H   LEU S 227     -80.248  25.453-147.288  1.00  5.78           H
ATOM   3483  CA  LEU S 227     -82.060  25.178-148.375  1.00  5.78           C
ATOM   3484  HA  LEU S 227     -82.114  25.763-149.290  1.00  5.78           H
ATOM   3485  CB  LEU S 227     -81.481  23.799-148.749  1.00  5.78           C
ATOM   3486  HB1 LEU S 227     -82.249  23.265-149.311  1.00  5.78           H
ATOM   3487  HB2 LEU S 227     -81.300  23.228-147.839  1.00  5.78           H
ATOM   3488  CG  LEU S 227     -80.198  23.783-149.617  1.00  5.78           C
ATOM   3489  HG  LEU S 227     -80.008  22.739-149.868  1.00  5.78           H
ATOM   3490  CD1 LEU S 227     -80.354  24.551-150.932  1.00  5.78           C
ATOM   3491 1HD1 LEU S 227     -79.473  24.389-151.555  1.00  5.78           H
ATOM   3492 2HD1 LEU S 227     -81.230  24.193-151.471  1.00  5.78           H
ATOM   3493 3HD1 LEU S 227     -80.447  25.621-150.750  1.00  5.78           H
ATOM   3494  CD2 LEU S 227     -78.941  24.307-148.908  1.00  5.78           C
ATOM   3495 1HD2 LEU S 227     -78.068  24.062-149.515  1.00  5.78           H
ATOM   3496 2HD2 LEU S 227     -78.973  25.391-148.803  1.00  5.78           H
ATOM   3497 3HD2 LEU S 227     -78.829  23.826-147.936  1.00  5.78           H
ATOM   3498  C   LEU S 227     -83.502  25.089-147.857  1.00  5.78           C
ATOM   3499  O   LEU S 227     -84.428  25.301-148.628  1.00  5.78           O
ATOM   3500  N   LEU S 228     -83.711  24.865-146.561  1.00  6.04           N
ATOM   3501  H   LEU S 228     -82.921  24.822-145.932  1.00  6.04           H
ATOM   3502  CA  LEU S 228     -85.057  24.830-145.988  1.00  6.04           C
ATOM   3503  HA  LEU S 228     -85.697  24.210-146.619  1.00  6.04           H
ATOM   3504  CB  LEU S 228     -85.015  24.203-144.580  1.00  6.04           C
ATOM   3505  HB1 LEU S 228     -85.940  24.478-144.069  1.00  6.04           H
ATOM   3506  HB2 LEU S 228     -84.192  24.637-144.013  1.00  6.04           H
ATOM   3507  CG  LEU S 228     -84.920  22.664-144.538  1.00  6.04           C
ATOM   3508  HG  LEU S 228     -85.802  22.244-145.023  1.00  6.04           H
ATOM   3509  CD1 LEU S 228     -83.675  22.079-145.211  1.00  6.04           C
ATOM   3510 1HD1 LEU S 228     -83.624  21.005-145.026  1.00  6.04           H
ATOM   3511 2HD1 LEU S 228     -83.729  22.234-146.288  1.00  6.04           H
ATOM   3512 3HD1 LEU S 228     -82.779  22.556-144.813  1.00  6.04           H
ATOM   3513  CD2 LEU S 228     -84.911  22.208-143.078  1.00  6.04           C
ATOM   3514 1HD2 LEU S 228     -84.914  21.119-143.030  1.00  6.04           H
ATOM   3515 2HD2 LEU S 228     -84.022  22.587-142.572  1.00  6.04           H
ATOM   3516 3HD2 LEU S 228     -85.801  22.578-142.571  1.00  6.04           H
ATOM   3517  C   LEU S 228     -85.717  26.217-145.938  1.00  6.04           C
ATOM   3518  O   LEU S 228     -86.920  26.322-146.172  1.00  6.04           O
ATOM   3519  N   THR S 229     -84.961  27.280-145.643  1.00  5.98           N
ATOM   3520  H   THR S 229     -83.955  27.175-145.575  1.00  5.98           H
ATOM   3521  CA  THR S 229     -85.541  28.629-145.543  1.00  5.98           C
ATOM   3522  HA  THR S 229     -86.496  28.526-145.028  1.00  5.98           H
ATOM   3523  CB  THR S 229     -84.736  29.593-144.679  1.00  5.98           C
ATOM   3524  HB  THR S 229     -85.309  30.515-144.571  1.00  5.98           H
ATOM   3525  CG2 THR S 229     -84.491  28.996-143.291  1.00  5.98           C
ATOM   3526 1HG2 THR S 229     -84.115  29.761-142.617  1.00  5.98           H
ATOM   3527 2HG2 THR S 229     -85.425  28.616-142.879  1.00  5.98           H
ATOM   3528 3HG2 THR S 229     -83.764  28.184-143.347  1.00  5.98           H
ATOM   3529  OG1 THR S 229     -83.498  29.898-145.252  1.00  5.98           O
ATOM   3530  HG1 THR S 229     -83.231  30.718-144.788  1.00  5.98           H
ATOM   3531  C   THR S 229     -85.909  29.195-146.921  1.00  5.98           C
ATOM   3532  O   THR S 229     -87.059  29.607-147.164  1.00  5.98           O
ATOM   3533  N   VAL S 230     -84.987  29.073-147.883  1.00  5.97           N
ATOM   3534  H   VAL S 230     -84.065  28.731-147.632  1.00  5.97           H
ATOM   3535  CA  VAL S 230     -85.286  29.404-149.284  1.00  5.97           C
ATOM   3536  HA  VAL S 230     -85.671  30.426-149.295  1.00  5.97           H
ATOM   3537  CB  VAL S 230     -84.043  29.410-150.200  1.00  5.97           C
ATOM   3538  HB  VAL S 230     -84.352  29.753-151.187  1.00  5.97           H
ATOM   3539  CG1 VAL S 230     -82.986  30.390-149.676  1.00  5.97           C
ATOM   3540 1HG1 VAL S 230     -82.171  30.471-150.394  1.00  5.97           H
ATOM   3541 2HG1 VAL S 230     -83.431  31.376-149.541  1.00  5.97           H
ATOM   3542 3HG1 VAL S 230     -82.586  30.047-148.721  1.00  5.97           H
ATOM   3543  CG2 VAL S 230     -83.403  28.030-150.360  1.00  5.97           C
ATOM   3544 1HG2 VAL S 230     -82.461  28.103-150.897  1.00  5.97           H
ATOM   3545 2HG2 VAL S 230     -83.213  27.611-149.381  1.00  5.97           H
ATOM   3546 3HG2 VAL S 230     -84.071  27.366-150.908  1.00  5.97           H
ATOM   3547  C   VAL S 230     -86.414  28.538-149.862  1.00  5.97           C
ATOM   3548  O   VAL S 230     -87.251  29.055-150.599  1.00  5.97           O
ATOM   3549  N   ILE S 231     -86.517  27.254-149.478  1.00  6.21           N
ATOM   3550  H   ILE S 231     -85.784  26.844-148.908  1.00  6.21           H
ATOM   3551  CA  ILE S 231     -87.664  26.411-149.858  1.00  6.21           C
ATOM   3552  HA  ILE S 231     -87.782  26.502-150.939  1.00  6.21           H
ATOM   3553  CB  ILE S 231     -87.431  24.908-149.566  1.00  6.21           C
ATOM   3554  HB  ILE S 231     -86.964  24.807-148.586  1.00  6.21           H
ATOM   3555  CG2 ILE S 231     -88.737  24.088-149.547  1.00  6.21           C
ATOM   3556 1HG2 ILE S 231     -88.533  23.038-149.346  1.00  6.21           H
ATOM   3557 2HG2 ILE S 231     -89.403  24.440-148.759  1.00  6.21           H
ATOM   3558 3HG2 ILE S 231     -89.252  24.176-150.506  1.00  6.21           H
ATOM   3559  CG1 ILE S 231     -86.496  24.335-150.661  1.00  6.21           C
ATOM   3560 1HG1 ILE S 231     -85.650  25.007-150.804  1.00  6.21           H
ATOM   3561 2HG1 ILE S 231     -87.033  24.298-151.610  1.00  6.21           H
ATOM   3562  CD1 ILE S 231     -85.939  22.937-150.359  1.00  6.21           C
ATOM   3563  HD1 ILE S 231     -85.187  22.681-151.106  1.00  6.21           H
ATOM   3564  HD2 ILE S 231     -85.475  22.921-149.373  1.00  6.21           H
ATOM   3565  HD3 ILE S 231     -86.731  22.192-150.399  1.00  6.21           H
ATOM   3566  C   ILE S 231     -88.983  26.946-149.290  1.00  6.21           C
ATOM   3567  O   ILE S 231     -89.989  26.962-150.001  1.00  6.21           O
ATOM   3568  N   ALA S 232     -88.987  27.441-148.049  1.00  6.55           N
ATOM   3569  H   ALA S 232     -88.134  27.407-147.503  1.00  6.55           H
ATOM   3570  CA  ALA S 232     -90.188  27.992-147.430  1.00  6.55           C
ATOM   3571  HA  ALA S 232     -90.946  27.209-147.443  1.00  6.55           H
ATOM   3572  CB  ALA S 232     -89.900  28.335-145.961  1.00  6.55           C
ATOM   3573  HB1 ALA S 232     -89.233  29.194-145.900  1.00  6.55           H
ATOM   3574  HB2 ALA S 232     -90.833  28.583-145.457  1.00  6.55           H
ATOM   3575  HB3 ALA S 232     -89.437  27.488-145.454  1.00  6.55           H
ATOM   3576  C   ALA S 232     -90.803  29.196-148.165  1.00  6.55           C
ATOM   3577  O   ALA S 232     -91.998  29.434-147.994  1.00  6.55           O
ATOM   3578  N   GLY S 233     -90.038  29.916-148.997  1.00  6.64           N
ATOM   3579  H   GLY S 233     -89.054  29.699-149.082  1.00  6.64           H
ATOM   3580  CA  GLY S 233     -90.639  30.980-149.837  1.00  6.64           C
ATOM   3581  HA1 GLY S 233     -89.847  31.680-150.098  1.00  6.64           H
ATOM   3582  HA2 GLY S 233     -91.379  31.530-149.255  1.00  6.64           H
ATOM   3583  C   GLY S 233     -91.300  30.563-151.159  1.00  6.64           C
ATOM   3584  O   GLY S 233     -92.283  31.182-151.549  1.00  6.64           O
ATOM   3585  N   ASN S 234     -90.799  29.540-151.858  1.00  9.18           N
ATOM   3586  H   ASN S 234     -90.035  29.020-151.446  1.00  9.18           H
ATOM   3587  CA  ASN S 234     -91.055  29.371-153.308  1.00  9.18           C
ATOM   3588  HA  ASN S 234     -91.505  30.284-153.701  1.00  9.18           H
ATOM   3589  CB  ASN S 234     -89.681  29.183-154.000  1.00  9.18           C
ATOM   3590  HB1 ASN S 234     -89.838  28.998-155.061  1.00  9.18           H
ATOM   3591  HB2 ASN S 234     -89.182  28.312-153.577  1.00  9.18           H
ATOM   3592  CG  ASN S 234     -88.739  30.381-153.888  1.00  9.18           C
ATOM   3593  OD1 ASN S 234     -89.128  31.500-153.596  1.00  9.18           O
ATOM   3594  ND2 ASN S 234     -87.462  30.208-154.136  1.00  9.18           N
ATOM   3595 1HD2 ASN S 234     -87.075  29.313-154.383  1.00  9.18           H
ATOM   3596 2HD2 ASN S 234     -86.883  31.024-154.065  1.00  9.18           H
ATOM   3597  C   ASN S 234     -92.043  28.229-153.643  1.00  9.18           C
ATOM   3598  O   ASN S 234     -92.264  27.945-154.819  1.00  9.18           O
ATOM   3599  N   VAL S 235     -92.631  27.563-152.642  1.00 10.47           N
ATOM   3600  H   VAL S 235     -92.414  27.856-151.701  1.00 10.47           H
ATOM   3601  CA  VAL S 235     -93.640  26.494-152.819  1.00 10.47           C
ATOM   3602  HA  VAL S 235     -93.252  25.807-153.573  1.00 10.47           H
ATOM   3603  CB  VAL S 235     -93.837  25.675-151.527  1.00 10.47           C
ATOM   3604  HB  VAL S 235     -94.798  25.160-151.583  1.00 10.47           H
ATOM   3605  CG1 VAL S 235     -92.747  24.607-151.394  1.00 10.47           C
ATOM   3606 1HG1 VAL S 235     -92.906  24.024-150.487  1.00 10.47           H
ATOM   3607 2HG1 VAL S 235     -92.784  23.934-152.251  1.00 10.47           H
ATOM   3608 3HG1 VAL S 235     -91.763  25.077-151.353  1.00 10.47           H
ATOM   3609  CG2 VAL S 235     -93.803  26.523-150.250  1.00 10.47           C
ATOM   3610 1HG2 VAL S 235     -94.179  25.933-149.418  1.00 10.47           H
ATOM   3611 2HG2 VAL S 235     -92.786  26.846-150.025  1.00 10.47           H
ATOM   3612 3HG2 VAL S 235     -94.425  27.399-150.394  1.00 10.47           H
ATOM   3613  C   VAL S 235     -94.977  26.998-153.364  1.00 10.47           C
ATOM   3614  O   VAL S 235     -95.605  27.908-152.824  1.00 10.47           O
ATOM   3615  N   GLU S 236     -95.417  26.397-154.468  1.00 12.89           N
ATOM   3616  H   GLU S 236     -94.923  25.576-154.821  1.00 12.89           H
ATOM   3617  CA  GLU S 236     -96.578  26.842-155.227  1.00 12.89           C
ATOM   3618  HA  GLU S 236     -96.500  27.928-155.305  1.00 12.89           H
ATOM   3619  CB  GLU S 236     -96.512  26.295-156.671  1.00 12.89           C
ATOM   3620  HB1 GLU S 236     -95.496  26.428-157.044  1.00 12.89           H
ATOM   3621  HB2 GLU S 236     -97.156  26.929-157.284  1.00 12.89           H
ATOM   3622  CG  GLU S 236     -96.946  24.838-156.918  1.00 12.89           C
ATOM   3623  HG1 GLU S 236     -96.716  24.586-157.957  1.00 12.89           H
ATOM   3624  HG2 GLU S 236     -98.033  24.783-156.811  1.00 12.89           H
ATOM   3625  CD  GLU S 236     -96.286  23.802-155.995  1.00 12.89           C
ATOM   3626  OE1 GLU S 236     -97.033  22.904-155.539  1.00 12.89           O
ATOM   3627  OE2 GLU S 236     -95.073  23.922-155.719  1.00 12.89           O
ATOM   3628  C   GLU S 236     -97.891  26.511-154.509  1.00 12.89           C
ATOM   3629  O   GLU S 236     -98.176  25.367-154.156  1.00 12.89           O
ATOM   3630  N   ARG S 237     -98.748  27.522-154.324  1.00 12.75           N
ATOM   3631  H   ARG S 237     -98.422  28.445-154.572  1.00 12.75           H
ATOM   3632  CA  ARG S 237    -100.138  27.387-153.840  1.00 12.75           C
ATOM   3633  HA  ARG S 237    -100.570  28.388-153.832  1.00 12.75           H
ATOM   3634  CB  ARG S 237    -100.947  26.583-154.901  1.00 12.75           C
ATOM   3635  HB1 ARG S 237    -100.276  25.984-155.516  1.00 12.75           H
ATOM   3636  HB2 ARG S 237    -101.381  27.316-155.586  1.00 12.75           H
ATOM   3637  CG  ARG S 237    -102.090  25.644-154.464  1.00 12.75           C
ATOM   3638  HG1 ARG S 237    -102.537  25.252-155.380  1.00 12.75           H
ATOM   3639  HG2 ARG S 237    -102.859  26.231-153.964  1.00 12.75           H
ATOM   3640  CD  ARG S 237    -101.745  24.429-153.574  1.00 12.75           C
ATOM   3641  HD1 ARG S 237    -102.559  23.711-153.677  1.00 12.75           H
ATOM   3642  HD2 ARG S 237    -101.730  24.746-152.531  1.00 12.75           H
ATOM   3643  NE  ARG S 237    -100.459  23.770-153.892  1.00 12.75           N
ATOM   3644  HE  ARG S 237     -99.717  24.333-154.309  1.00 12.75           H
ATOM   3645  CZ  ARG S 237    -100.067  22.569-153.502  1.00 12.75           C
ATOM   3646  NH1 ARG S 237    -100.846  21.780-152.819  1.00 12.75           N
ATOM   3647 1HH1 ARG S 237    -101.768  22.094-152.594  1.00 12.75           H
ATOM   3648 2HH1 ARG S 237    -100.504  20.882-152.542  1.00 12.75           H
ATOM   3649  NH2 ARG S 237     -98.883  22.122-153.778  1.00 12.75           N
ATOM   3650 1HH2 ARG S 237     -98.235  22.656-154.382  1.00 12.75           H
ATOM   3651 2HH2 ARG S 237     -98.572  21.210-153.526  1.00 12.75           H
ATOM   3652  C   ARG S 237    -100.343  26.926-152.394  1.00 12.75           C
ATOM   3653  O   ARG S 237    -101.386  27.212-151.817  1.00 12.75           O
ATOM   3654  N   ALA S 238     -99.365  26.260-151.804  1.00 12.70           N
ATOM   3655  H   ALA S 238     -98.560  26.023-152.374  1.00 12.70           H
ATOM   3656  CA  ALA S 238     -99.328  25.854-150.412  1.00 12.70           C
ATOM   3657  HA  ALA S 238    -100.177  26.264-149.865  1.00 12.70           H
ATOM   3658  CB  ALA S 238     -99.427  24.325-150.332  1.00 12.70           C
ATOM   3659  HB1 ALA S 238     -99.356  24.010-149.292  1.00 12.70           H
ATOM   3660  HB2 ALA S 238    -100.382  23.994-150.733  1.00 12.70           H
ATOM   3661  HB3 ALA S 238     -98.614  23.866-150.898  1.00 12.70           H
ATOM   3662  C   ALA S 238     -98.021  26.439-149.846  1.00 12.70           C
ATOM   3663  O   ALA S 238     -96.981  25.782-149.928  1.00 12.70           O
ATOM   3664  N   PRO S 239     -98.040  27.699-149.359  1.00 13.41           N
ATOM   3665  CD  PRO S 239     -99.198  28.586-149.311  1.00 13.41           C
ATOM   3666  HD1 PRO S 239    -100.047  28.114-148.817  1.00 13.41           H
ATOM   3667  HD2 PRO S 239     -99.470  28.879-150.325  1.00 13.41           H
ATOM   3668  CG  PRO S 239     -98.769  29.821-148.521  1.00 13.41           C
ATOM   3669  HG1 PRO S 239     -98.965  29.666-147.459  1.00 13.41           H
ATOM   3670  HG2 PRO S 239     -99.271  30.722-148.876  1.00 13.41           H
ATOM   3671  CB  PRO S 239     -97.266  29.874-148.769  1.00 13.41           C
ATOM   3672  HB1 PRO S 239     -96.739  30.435-147.996  1.00 13.41           H
ATOM   3673  HB2 PRO S 239     -97.076  30.322-149.745  1.00 13.41           H
ATOM   3674  CA  PRO S 239     -96.872  28.392-148.809  1.00 13.41           C
ATOM   3675  HA  PRO S 239     -96.029  28.290-149.485  1.00 13.41           H
ATOM   3676  C   PRO S 239     -96.479  27.805-147.443  1.00 13.41           C
ATOM   3677  O   PRO S 239     -96.604  28.445-146.401  1.00 13.41           O
ATOM   3678  N   THR S 240     -96.138  26.517-147.433  1.00 14.74           N
ATOM   3679  H   THR S 240     -96.103  26.055-148.338  1.00 14.74           H
ATOM   3680  CA  THR S 240     -96.196  25.648-146.254  1.00 14.74           C
ATOM   3681  HA  THR S 240     -96.120  26.278-145.369  1.00 14.74           H
ATOM   3682  CB  THR S 240     -97.541  24.898-146.146  1.00 14.74           C
ATOM   3683  HB  THR S 240     -97.540  24.322-145.218  1.00 14.74           H
ATOM   3684  CG2 THR S 240     -98.762  25.816-146.109  1.00 14.74           C
ATOM   3685 1HG2 THR S 240     -98.908  26.294-147.076  1.00 14.74           H
ATOM   3686 2HG2 THR S 240     -99.648  25.229-145.866  1.00 14.74           H
ATOM   3687 3HG2 THR S 240     -98.623  26.582-145.346  1.00 14.74           H
ATOM   3688  OG1 THR S 240     -97.718  24.009-147.221  1.00 14.74           O
ATOM   3689  HG1 THR S 240     -97.070  23.305-147.100  1.00 14.74           H
ATOM   3690  C   THR S 240     -95.011  24.680-146.158  1.00 14.74           C
ATOM   3691  O   THR S 240     -95.181  23.541-145.731  1.00 14.74           O
ATOM   3692  N   LEU S 241     -93.806  25.113-146.549  1.00 15.54           N
ATOM   3693  H   LEU S 241     -93.761  26.047-146.931  1.00 15.54           H
ATOM   3694  CA  LEU S 241     -92.532  24.382-146.391  1.00 15.54           C
ATOM   3695  HA  LEU S 241     -91.845  24.758-147.149  1.00 15.54           H
ATOM   3696  CB  LEU S 241     -91.948  24.742-145.006  1.00 15.54           C
ATOM   3697  HB1 LEU S 241     -92.648  24.420-144.234  1.00 15.54           H
ATOM   3698  HB2 LEU S 241     -91.910  25.830-144.956  1.00 15.54           H
ATOM   3699  CG  LEU S 241     -90.537  24.247-144.618  1.00 15.54           C
ATOM   3700  HG  LEU S 241     -90.186  24.911-143.827  1.00 15.54           H
ATOM   3701  CD1 LEU S 241     -90.525  22.836-144.027  1.00 15.54           C
ATOM   3702 1HD1 LEU S 241     -89.529  22.617-143.644  1.00 15.54           H
ATOM   3703 2HD1 LEU S 241     -91.237  22.772-143.206  1.00 15.54           H
ATOM   3704 3HD1 LEU S 241     -90.774  22.095-144.783  1.00 15.54           H
ATOM   3705  CD2 LEU S 241     -89.511  24.322-145.749  1.00 15.54           C
ATOM   3706 1HD2 LEU S 241     -88.514  24.145-145.346  1.00 15.54           H
ATOM   3707 2HD2 LEU S 241     -89.717  23.571-146.509  1.00 15.54           H
ATOM   3708 3HD2 LEU S 241     -89.525  25.308-146.205  1.00 15.54           H
ATOM   3709  C   LEU S 241     -92.670  22.869-146.659  1.00 15.54           C
ATOM   3710  O   LEU S 241     -93.730  22.328-146.973  1.00 15.54           O
TER    3711      LEU S 241
ATOM   3712  N   SER s   1     -49.751 -55.554  32.655  1.00 21.18           N
ATOM   3713  CA  SER s   1     -49.036 -54.475  33.341  1.00 21.18           C
ATOM   3714  HA  SER s   1     -49.600 -53.557  33.238  1.00 21.18           H
ATOM   3715  CB  SER s   1     -48.955 -54.795  34.844  1.00 21.18           C
ATOM   3716  HB1 SER s   1     -48.574 -55.805  34.987  1.00 21.18           H
ATOM   3717  HB2 SER s   1     -49.951 -54.735  35.272  1.00 21.18           H
ATOM   3718  OG  SER s   1     -48.100 -53.873  35.487  1.00 21.18           O
ATOM   3719  HG  SER s   1     -48.175 -53.991  36.441  1.00 21.18           H
ATOM   3720  C   SER s   1     -47.665 -54.308  32.715  1.00 21.18           C
ATOM   3721  O   SER s   1     -47.411 -53.309  32.013  1.00 21.18           O
ATOM   3722  N   LYS s   2     -46.845 -55.357  32.757  1.00 19.92           N
ATOM   3723  H   LYS s   2     -47.161 -56.135  33.317  1.00 19.92           H
ATOM   3724  CA  LYS s   2     -45.552 -55.474  32.063  1.00 19.92           C
ATOM   3725  HA  LYS s   2     -44.934 -54.657  32.429  1.00 19.92           H
ATOM   3726  CB  LYS s   2     -44.887 -56.809  32.485  1.00 19.92           C
ATOM   3727  HB1 LYS s   2     -45.560 -57.619  32.205  1.00 19.92           H
ATOM   3728  HB2 LYS s   2     -44.818 -56.818  33.573  1.00 19.92           H
ATOM   3729  CG  LYS s   2     -43.492 -57.113  31.907  1.00 19.92           C
ATOM   3730  HG1 LYS s   2     -43.584 -57.238  30.830  1.00 19.92           H
ATOM   3731  HG2 LYS s   2     -43.173 -58.083  32.289  1.00 19.92           H
ATOM   3732  CD  LYS s   2     -42.402 -56.082  32.244  1.00 19.92           C
ATOM   3733  HD1 LYS s   2     -41.919 -56.378  33.174  1.00 19.92           H
ATOM   3734  HD2 LYS s   2     -42.815 -55.089  32.395  1.00 19.92           H
ATOM   3735  CE  LYS s   2     -41.340 -56.007  31.134  1.00 19.92           C
ATOM   3736  HE1 LYS s   2     -41.097 -57.022  30.823  1.00 19.92           H
ATOM   3737  HE2 LYS s   2     -40.433 -55.561  31.547  1.00 19.92           H
ATOM   3738  NZ  LYS s   2     -41.817 -55.204  29.983  1.00 19.92           N
ATOM   3739  HZ1 LYS s   2     -42.768 -55.458  29.728  1.00 19.92           H
ATOM   3740  HZ2 LYS s   2     -41.850 -54.223  30.207  1.00 19.92           H
ATOM   3741  HZ3 LYS s   2     -41.232 -55.328  29.173  1.00 19.92           H
ATOM   3742  C   LYS s   2     -45.635 -55.273  30.530  1.00 19.92           C
ATOM   3743  O   LYS s   2     -44.597 -55.195  29.876  1.00 19.92           O
ATOM   3744  N   LYS s   3     -46.846 -55.138  29.957  1.00 18.53           N
ATOM   3745  H   LYS s   3     -47.639 -55.239  30.573  1.00 18.53           H
ATOM   3746  CA  LYS s   3     -47.093 -54.774  28.547  1.00 18.53           C
ATOM   3747  HA  LYS s   3     -46.217 -54.246  28.178  1.00 18.53           H
ATOM   3748  CB  LYS s   3     -47.168 -56.075  27.715  1.00 18.53           C
ATOM   3749  HB1 LYS s   3     -46.265 -56.662  27.893  1.00 18.53           H
ATOM   3750  HB2 LYS s   3     -47.166 -55.810  26.656  1.00 18.53           H
ATOM   3751  CG  LYS s   3     -48.402 -56.951  28.000  1.00 18.53           C
ATOM   3752  HG1 LYS s   3     -49.314 -56.367  27.868  1.00 18.53           H
ATOM   3753  HG2 LYS s   3     -48.364 -57.314  29.029  1.00 18.53           H
ATOM   3754  CD  LYS s   3     -48.451 -58.152  27.044  1.00 18.53           C
ATOM   3755  HD1 LYS s   3     -47.558 -58.757  27.185  1.00 18.53           H
ATOM   3756  HD2 LYS s   3     -48.478 -57.792  26.016  1.00 18.53           H
ATOM   3757  CE  LYS s   3     -49.701 -59.004  27.311  1.00 18.53           C
ATOM   3758  HE1 LYS s   3     -50.579 -58.369  27.185  1.00 18.53           H
ATOM   3759  HE2 LYS s   3     -49.673 -59.342  28.347  1.00 18.53           H
ATOM   3760  NZ  LYS s   3     -49.781 -60.172  26.395  1.00 18.53           N
ATOM   3761  HZ1 LYS s   3     -48.955 -60.744  26.486  1.00 18.53           H
ATOM   3762  HZ2 LYS s   3     -50.596 -60.734  26.609  1.00 18.53           H
ATOM   3763  HZ3 LYS s   3     -49.849 -59.866  25.434  1.00 18.53           H
ATOM   3764  C   LYS s   3     -48.287 -53.846  28.256  1.00 18.53           C
ATOM   3765  O   LYS s   3     -48.749 -53.816  27.121  1.00 18.53           O
ATOM   3766  N   LYS s   4     -48.824 -53.171  29.281  1.00 17.85           N
ATOM   3767  H   LYS s   4     -48.286 -53.188  30.133  1.00 17.85           H
ATOM   3768  CA  LYS s   4     -50.168 -52.545  29.304  1.00 17.85           C
ATOM   3769  HA  LYS s   4     -50.253 -51.835  28.491  1.00 17.85           H
ATOM   3770  CB  LYS s   4     -51.217 -53.668  29.052  1.00 17.85           C
ATOM   3771  HB1 LYS s   4     -51.298 -54.308  29.933  1.00 17.85           H
ATOM   3772  HB2 LYS s   4     -50.902 -54.313  28.236  1.00 17.85           H
ATOM   3773  CG  LYS s   4     -52.616 -53.163  28.639  1.00 17.85           C
ATOM   3774  HG1 LYS s   4     -52.919 -53.668  27.724  1.00 17.85           H
ATOM   3775  HG2 LYS s   4     -52.566 -52.101  28.410  1.00 17.85           H
ATOM   3776  CD  LYS s   4     -53.697 -53.434  29.709  1.00 17.85           C
ATOM   3777  HD1 LYS s   4     -53.251 -53.436  30.706  1.00 17.85           H
ATOM   3778  HD2 LYS s   4     -54.113 -54.427  29.530  1.00 17.85           H
ATOM   3779  CE  LYS s   4     -54.824 -52.398  29.686  1.00 17.85           C
ATOM   3780  HE1 LYS s   4     -55.602 -52.736  30.373  1.00 17.85           H
ATOM   3781  HE2 LYS s   4     -55.263 -52.345  28.690  1.00 17.85           H
ATOM   3782  NZ  LYS s   4     -54.340 -51.062  30.110  1.00 17.85           N
ATOM   3783  HZ1 LYS s   4     -53.646 -51.144  30.839  1.00 17.85           H
ATOM   3784  HZ2 LYS s   4     -53.838 -50.583  29.370  1.00 17.85           H
ATOM   3785  HZ3 LYS s   4     -55.077 -50.458  30.424  1.00 17.85           H
ATOM   3786  C   LYS s   4     -50.507 -51.810  30.622  1.00 17.85           C
ATOM   3787  O   LYS s   4     -51.652 -51.412  30.812  1.00 17.85           O
ATOM   3788  N   ALA s   5     -49.554 -51.589  31.536  1.00 17.53           N
ATOM   3789  H   ALA s   5     -48.651 -52.023  31.416  1.00 17.53           H
ATOM   3790  CA  ALA s   5     -49.765 -50.793  32.756  1.00 17.53           C
ATOM   3791  HA  ALA s   5     -50.490 -51.324  33.370  1.00 17.53           H
ATOM   3792  CB  ALA s   5     -48.468 -50.678  33.569  1.00 17.53           C
ATOM   3793  HB1 ALA s   5     -48.114 -51.655  33.861  1.00 17.53           H
ATOM   3794  HB2 ALA s   5     -47.714 -50.152  32.999  1.00 17.53           H
ATOM   3795  HB3 ALA s   5     -48.665 -50.106  34.471  1.00 17.53           H
ATOM   3796  C   ALA s   5     -50.354 -49.393  32.455  1.00 17.53           C
ATOM   3797  O   ALA s   5     -51.037 -48.825  33.323  1.00 17.53           O
ATOM   3798  N   ALA s   6     -50.211 -48.909  31.237  1.00 16.15           N
ATOM   3799  H   ALA s   6     -49.606 -49.415  30.605  1.00 16.15           H
ATOM   3800  CA  ALA s   6     -51.268 -48.103  30.618  1.00 16.15           C
ATOM   3801  HA  ALA s   6     -52.210 -48.335  31.128  1.00 16.15           H
ATOM   3802  CB  ALA s   6     -50.991 -46.622  30.763  1.00 16.15           C
ATOM   3803  HB1 ALA s   6     -50.121 -46.296  30.209  1.00 16.15           H
ATOM   3804  HB2 ALA s   6     -51.837 -46.037  30.407  1.00 16.15           H
ATOM   3805  HB3 ALA s   6     -50.835 -46.380  31.812  1.00 16.15           H
ATOM   3806  C   ALA s   6     -51.563 -48.563  29.129  1.00 16.15           C
ATOM   3807  O   ALA s   6     -52.488 -49.311  28.917  1.00 16.15           O
ATOM   3808  N   PRO s   7     -50.716 -48.162  28.184  1.00 15.29           N
ATOM   3809  CD  PRO s   7     -51.030 -46.927  27.461  1.00 15.29           C
ATOM   3810  HD1 PRO s   7     -50.258 -46.206  27.690  1.00 15.29           H
ATOM   3811  HD2 PRO s   7     -51.988 -46.543  27.795  1.00 15.29           H
ATOM   3812  CG  PRO s   7     -51.067 -47.285  25.988  1.00 15.29           C
ATOM   3813  HG1 PRO s   7     -50.807 -46.439  25.361  1.00 15.29           H
ATOM   3814  HG2 PRO s   7     -52.048 -47.660  25.715  1.00 15.29           H
ATOM   3815  CB  PRO s   7     -50.046 -48.416  25.872  1.00 15.29           C
ATOM   3816  HB1 PRO s   7     -49.064 -48.025  25.765  1.00 15.29           H
ATOM   3817  HB2 PRO s   7     -50.270 -49.078  25.029  1.00 15.29           H
ATOM   3818  CA  PRO s   7     -50.165 -49.137  27.193  1.00 15.29           C
ATOM   3819  HA  PRO s   7     -50.906 -49.924  27.093  1.00 15.29           H
ATOM   3820  C   PRO s   7     -48.870 -49.808  27.703  1.00 15.29           C
ATOM   3821  O   PRO s   7     -48.479 -50.872  27.223  1.00 15.29           O
ATOM   3822  N   VAL s   8     -48.202 -49.243  28.704  1.00 15.04           N
ATOM   3823  H   VAL s   8     -48.646 -48.404  29.041  1.00 15.04           H
ATOM   3824  CA  VAL s   8     -46.776 -49.439  29.076  1.00 15.04           C
ATOM   3825  HA  VAL s   8     -46.572 -48.571  29.688  1.00 15.04           H
ATOM   3826  CB  VAL s   8     -46.464 -50.629  29.980  1.00 15.04           C
ATOM   3827  HB  VAL s   8     -47.376 -51.030  30.400  1.00 15.04           H
ATOM   3828  CG1 VAL s   8     -45.727 -51.784  29.284  1.00 15.04           C
ATOM   3829 1HG1 VAL s   8     -45.673 -52.622  29.968  1.00 15.04           H
ATOM   3830 2HG1 VAL s   8     -46.264 -52.048  28.382  1.00 15.04           H
ATOM   3831 3HG1 VAL s   8     -44.716 -51.488  29.027  1.00 15.04           H
ATOM   3832  CG2 VAL s   8     -45.564 -50.210  31.154  1.00 15.04           C
ATOM   3833 1HG2 VAL s   8     -45.406 -51.048  31.833  1.00 15.04           H
ATOM   3834 2HG2 VAL s   8     -44.596 -49.867  30.778  1.00 15.04           H
ATOM   3835 3HG2 VAL s   8     -46.024 -49.402  31.717  1.00 15.04           H
ATOM   3836  C   VAL s   8     -45.761 -49.275  27.944  1.00 15.04           C
ATOM   3837  O   VAL s   8     -44.851 -48.497  28.128  1.00 15.04           O
ATOM   3838  N   LYS s   9     -45.957 -49.869  26.760  1.00 15.84           N
ATOM   3839  H   LYS s   9     -46.725 -50.531  26.687  1.00 15.84           H
ATOM   3840  CA  LYS s   9     -45.198 -49.508  25.556  1.00 15.84           C
ATOM   3841  HA  LYS s   9     -44.131 -49.645  25.755  1.00 15.84           H
ATOM   3842  CB  LYS s   9     -45.613 -50.430  24.390  1.00 15.84           C
ATOM   3843  HB1 LYS s   9     -46.675 -50.297  24.182  1.00 15.84           H
ATOM   3844  HB2 LYS s   9     -45.458 -51.469  24.685  1.00 15.84           H
ATOM   3845  CG  LYS s   9     -44.806 -50.157  23.112  1.00 15.84           C
ATOM   3846  HG1 LYS s   9     -43.761 -50.412  23.283  1.00 15.84           H
ATOM   3847  HG2 LYS s   9     -44.859 -49.102  22.871  1.00 15.84           H
ATOM   3848  CD  LYS s   9     -45.335 -50.967  21.916  1.00 15.84           C
ATOM   3849  HD1 LYS s   9     -46.417 -50.842  21.826  1.00 15.84           H
ATOM   3850  HD2 LYS s   9     -45.125 -52.026  22.101  1.00 15.84           H
ATOM   3851  CE  LYS s   9     -44.659 -50.554  20.599  1.00 15.84           C
ATOM   3852  HE1 LYS s   9     -44.802 -51.355  19.871  1.00 15.84           H
ATOM   3853  HE2 LYS s   9     -43.584 -50.463  20.769  1.00 15.84           H
ATOM   3854  NZ  LYS s   9     -45.205 -49.285  20.053  1.00 15.84           N
ATOM   3855  HZ1 LYS s   9     -44.671 -48.944  19.270  1.00 15.84           H
ATOM   3856  HZ2 LYS s   9     -46.161 -49.390  19.756  1.00 15.84           H
ATOM   3857  HZ3 LYS s   9     -45.227 -48.544  20.750  1.00 15.84           H
ATOM   3858  C   LYS s   9     -45.391 -48.035  25.244  1.00 15.84           C
ATOM   3859  O   LYS s   9     -44.473 -47.257  25.382  1.00 15.84           O
ATOM   3860  N   GLN s  10     -46.636 -47.631  25.017  1.00 15.77           N
ATOM   3861  H   GLN s  10     -47.331 -48.337  24.864  1.00 15.77           H
ATOM   3862  CA  GLN s  10     -47.062 -46.232  25.062  1.00 15.77           C
ATOM   3863  HA  GLN s  10     -46.173 -45.602  25.034  1.00 15.77           H
ATOM   3864  CB  GLN s  10     -47.869 -45.890  23.789  1.00 15.77           C
ATOM   3865  HB1 GLN s  10     -48.642 -45.158  24.020  1.00 15.77           H
ATOM   3866  HB2 GLN s  10     -48.362 -46.785  23.405  1.00 15.77           H
ATOM   3867  CG  GLN s  10     -46.967 -45.277  22.703  1.00 15.77           C
ATOM   3868  HG1 GLN s  10     -46.572 -44.325  23.063  1.00 15.77           H
ATOM   3869  HG2 GLN s  10     -47.569 -45.065  21.820  1.00 15.77           H
ATOM   3870  CD  GLN s  10     -45.811 -46.186  22.295  1.00 15.77           C
ATOM   3871  OE1 GLN s  10     -45.989 -47.221  21.668  1.00 15.77           O
ATOM   3872  NE2 GLN s  10     -44.588 -45.879  22.667  1.00 15.77           N
ATOM   3873 1HE2 GLN s  10     -44.396 -45.100  23.293  1.00 15.77           H
ATOM   3874 2HE2 GLN s  10     -43.846 -46.512  22.486  1.00 15.77           H
ATOM   3875  C   GLN s  10     -47.713 -45.874  26.411  1.00 15.77           C
ATOM   3876  O   GLN s  10     -48.579 -45.003  26.457  1.00 15.77           O
ATOM   3877  N   LYS s  11     -47.283 -46.467  27.546  1.00 14.82           N
ATOM   3878  H   LYS s  11     -46.632 -47.222  27.421  1.00 14.82           H
ATOM   3879  CA  LYS s  11     -47.042 -45.584  28.707  1.00 14.82           C
ATOM   3880  HA  LYS s  11     -47.757 -44.757  28.654  1.00 14.82           H
ATOM   3881  CB  LYS s  11     -47.189 -46.163  30.139  1.00 14.82           C
ATOM   3882  HB1 LYS s  11     -46.259 -46.642  30.446  1.00 14.82           H
ATOM   3883  HB2 LYS s  11     -47.957 -46.927  30.112  1.00 14.82           H
ATOM   3884  CG  LYS s  11     -47.606 -45.143  31.258  1.00 14.82           C
ATOM   3885  HG1 LYS s  11     -48.133 -45.726  32.012  1.00 14.82           H
ATOM   3886  HG2 LYS s  11     -48.341 -44.460  30.834  1.00 14.82           H
ATOM   3887  CD  LYS s  11     -46.520 -44.324  32.007  1.00 14.82           C
ATOM   3888  HD1 LYS s  11     -46.013 -43.656  31.318  1.00 14.82           H
ATOM   3889  HD2 LYS s  11     -45.786 -45.000  32.435  1.00 14.82           H
ATOM   3890  CE  LYS s  11     -47.143 -43.463  33.137  1.00 14.82           C
ATOM   3891  HE1 LYS s  11     -47.614 -44.115  33.869  1.00 14.82           H
ATOM   3892  HE2 LYS s  11     -47.927 -42.843  32.705  1.00 14.82           H
ATOM   3893  NZ  LYS s  11     -46.181 -42.568  33.851  1.00 14.82           N
ATOM   3894  HZ1 LYS s  11     -46.656 -41.966  34.539  1.00 14.82           H
ATOM   3895  HZ2 LYS s  11     -45.499 -43.028  34.439  1.00 14.82           H
ATOM   3896  HZ3 LYS s  11     -45.702 -41.906  33.259  1.00 14.82           H
ATOM   3897  C   LYS s  11     -45.662 -44.926  28.562  1.00 14.82           C
ATOM   3898  O   LYS s  11     -45.510 -43.772  28.950  1.00 14.82           O
ATOM   3899  N   VAL s  12     -44.697 -45.574  27.890  1.00 13.37           N
ATOM   3900  H   VAL s  12     -44.813 -46.553  27.665  1.00 13.37           H
ATOM   3901  CA  VAL s  12     -43.535 -44.902  27.297  1.00 13.37           C
ATOM   3902  HA  VAL s  12     -43.225 -44.160  28.034  1.00 13.37           H
ATOM   3903  CB  VAL s  12     -42.280 -45.777  27.077  1.00 13.37           C
ATOM   3904  HB  VAL s  12     -42.395 -46.469  26.249  1.00 13.37           H
ATOM   3905  CG1 VAL s  12     -41.058 -44.897  26.777  1.00 13.37           C
ATOM   3906 1HG1 VAL s  12     -40.176 -45.523  26.636  1.00 13.37           H
ATOM   3907 2HG1 VAL s  12     -41.217 -44.340  25.854  1.00 13.37           H
ATOM   3908 3HG1 VAL s  12     -40.872 -44.211  27.603  1.00 13.37           H
ATOM   3909  CG2 VAL s  12     -41.928 -46.582  28.334  1.00 13.37           C
ATOM   3910 1HG2 VAL s  12     -41.000 -47.130  28.177  1.00 13.37           H
ATOM   3911 2HG2 VAL s  12     -41.811 -45.916  29.188  1.00 13.37           H
ATOM   3912 3HG2 VAL s  12     -42.705 -47.304  28.550  1.00 13.37           H
ATOM   3913  C   VAL s  12     -43.977 -44.076  26.080  1.00 13.37           C
ATOM   3914  O   VAL s  12     -43.661 -44.356  24.922  1.00 13.37           O
ATOM   3915  N   VAL s  13     -44.795 -43.060  26.352  1.00 12.01           N
ATOM   3916  H   VAL s  13     -45.108 -42.975  27.310  1.00 12.01           H
ATOM   3917  CA  VAL s  13     -45.023 -41.913  25.467  1.00 12.01           C
ATOM   3918  HA  VAL s  13     -45.156 -42.286  24.451  1.00 12.01           H
ATOM   3919  CB  VAL s  13     -46.318 -41.148  25.839  1.00 12.01           C
ATOM   3920  HB  VAL s  13     -46.168 -40.640  26.792  1.00 12.01           H
ATOM   3921  CG1 VAL s  13     -46.705 -40.126  24.762  1.00 12.01           C
ATOM   3922 1HG1 VAL s  13     -47.620 -39.612  25.048  1.00 12.01           H
ATOM   3923 2HG1 VAL s  13     -45.925 -39.380  24.628  1.00 12.01           H
ATOM   3924 3HG1 VAL s  13     -46.868 -40.628  23.809  1.00 12.01           H
ATOM   3925  CG2 VAL s  13     -47.511 -42.095  25.996  1.00 12.01           C
ATOM   3926 1HG2 VAL s  13     -48.423 -41.523  26.168  1.00 12.01           H
ATOM   3927 2HG2 VAL s  13     -47.639 -42.702  25.101  1.00 12.01           H
ATOM   3928 3HG2 VAL s  13     -47.366 -42.740  26.860  1.00 12.01           H
ATOM   3929  C   VAL s  13     -43.804 -41.001  25.452  1.00 12.01           C
ATOM   3930  O   VAL s  13     -43.523 -40.353  24.450  1.00 12.01           O
ATOM   3931  N   ALA s  14     -43.063 -40.983  26.566  1.00 10.57           N
ATOM   3932  H   ALA s  14     -43.378 -41.556  27.325  1.00 10.57           H
ATOM   3933  CA  ALA s  14     -41.860 -40.188  26.798  1.00 10.57           C
ATOM   3934  HA  ALA s  14     -41.721 -40.145  27.878  1.00 10.57           H
ATOM   3935  CB  ALA s  14     -40.659 -40.967  26.232  1.00 10.57           C
ATOM   3936  HB1 ALA s  14     -39.731 -40.465  26.508  1.00 10.57           H
ATOM   3937  HB2 ALA s  14     -40.648 -41.978  26.636  1.00 10.57           H
ATOM   3938  HB3 ALA s  14     -40.730 -41.008  25.144  1.00 10.57           H
ATOM   3939  C   ALA s  14     -41.907 -38.706  26.344  1.00 10.57           C
ATOM   3940  O   ALA s  14     -40.850 -38.182  25.980  1.00 10.57           O
ATOM   3941  N   PRO s  15     -43.054 -37.981  26.417  1.00 10.02           N
ATOM   3942  CD  PRO s  15     -44.285 -38.301  27.138  1.00 10.02           C
ATOM   3943  HD1 PRO s  15     -44.078 -38.772  28.099  1.00 10.02           H
ATOM   3944  HD2 PRO s  15     -44.891 -38.950  26.521  1.00 10.02           H
ATOM   3945  CG  PRO s  15     -45.050 -36.993  27.330  1.00 10.02           C
ATOM   3946  HG1 PRO s  15     -44.776 -36.536  28.281  1.00 10.02           H
ATOM   3947  HG2 PRO s  15     -46.127 -37.145  27.281  1.00 10.02           H
ATOM   3948  CB  PRO s  15     -44.550 -36.134  26.172  1.00 10.02           C
ATOM   3949  HB1 PRO s  15     -44.639 -35.069  26.385  1.00 10.02           H
ATOM   3950  HB2 PRO s  15     -45.101 -36.387  25.264  1.00 10.02           H
ATOM   3951  CA  PRO s  15     -43.091 -36.575  26.016  1.00 10.02           C
ATOM   3952  HA  PRO s  15     -42.785 -36.470  24.974  1.00 10.02           H
ATOM   3953  C   PRO s  15     -42.144 -35.744  26.890  1.00 10.02           C
ATOM   3954  O   PRO s  15     -41.500 -34.814  26.413  1.00 10.02           O
ATOM   3955  N   ALA s  16     -42.000 -36.195  28.142  1.00  7.86           N
ATOM   3956  H   ALA s  16     -42.677 -36.870  28.454  1.00  7.86           H
ATOM   3957  CA  ALA s  16     -40.872 -36.042  29.035  1.00  7.86           C
ATOM   3958  HA  ALA s  16     -41.188 -35.403  29.861  1.00  7.86           H
ATOM   3959  CB  ALA s  16     -40.558 -37.434  29.610  1.00  7.86           C
ATOM   3960  HB1 ALA s  16     -39.797 -37.354  30.382  1.00  7.86           H
ATOM   3961  HB2 ALA s  16     -41.453 -37.863  30.055  1.00  7.86           H
ATOM   3962  HB3 ALA s  16     -40.208 -38.110  28.832  1.00  7.86           H
ATOM   3963  C   ALA s  16     -39.639 -35.390  28.417  1.00  7.86           C
ATOM   3964  O   ALA s  16     -39.384 -34.216  28.675  1.00  7.86           O
ATOM   3965  N   ASN s  17     -38.895 -36.142  27.598  1.00  7.54           N
ATOM   3966  H   ASN s  17     -39.246 -37.040  27.294  1.00  7.54           H
ATOM   3967  CA  ASN s  17     -37.557 -35.724  27.205  1.00  7.54           C
ATOM   3968  HA  ASN s  17     -37.011 -35.503  28.122  1.00  7.54           H
ATOM   3969  CB  ASN s  17     -36.813 -36.862  26.492  1.00  7.54           C
ATOM   3970  HB1 ASN s  17     -37.161 -36.946  25.463  1.00  7.54           H
ATOM   3971  HB2 ASN s  17     -36.999 -37.805  27.007  1.00  7.54           H
ATOM   3972  CG  ASN s  17     -35.311 -36.617  26.532  1.00  7.54           C
ATOM   3973  OD1 ASN s  17     -34.710 -36.518  27.586  1.00  7.54           O
ATOM   3974  ND2 ASN s  17     -34.654 -36.521  25.400  1.00  7.54           N
ATOM   3975 1HD2 ASN s  17     -35.140 -36.523  24.525  1.00  7.54           H
ATOM   3976 2HD2 ASN s  17     -33.676 -36.320  25.481  1.00  7.54           H
ATOM   3977  C   ASN s  17     -37.548 -34.423  26.395  1.00  7.54           C
ATOM   3978  O   ASN s  17     -36.514 -33.774  26.365  1.00  7.54           O
ATOM   3979  N   GLU s  18     -38.670 -34.001  25.801  1.00  7.21           N
ATOM   3980  H   GLU s  18     -39.537 -34.515  25.925  1.00  7.21           H
ATOM   3981  CA  GLU s  18     -38.732 -32.654  25.248  1.00  7.21           C
ATOM   3982  HA  GLU s  18     -37.853 -32.541  24.620  1.00  7.21           H
ATOM   3983  CB  GLU s  18     -39.975 -32.472  24.353  1.00  7.21           C
ATOM   3984  HB1 GLU s  18     -40.874 -32.667  24.938  1.00  7.21           H
ATOM   3985  HB2 GLU s  18     -39.933 -33.211  23.553  1.00  7.21           H
ATOM   3986  CG  GLU s  18     -40.113 -31.073  23.716  1.00  7.21           C
ATOM   3987  HG1 GLU s  18     -40.407 -30.372  24.502  1.00  7.21           H
ATOM   3988  HG2 GLU s  18     -40.923 -31.104  22.984  1.00  7.21           H
ATOM   3989  CD  GLU s  18     -38.835 -30.554  23.037  1.00  7.21           C
ATOM   3990  OE1 GLU s  18     -37.969 -31.363  22.638  1.00  7.21           O
ATOM   3991  OE2 GLU s  18     -38.577 -29.333  23.053  1.00  7.21           O
ATOM   3992  C   GLU s  18     -38.610 -31.589  26.357  1.00  7.21           C
ATOM   3993  O   GLU s  18     -37.593 -30.881  26.436  1.00  7.21           O
ATOM   3994  N   GLU s  19     -39.606 -31.498  27.255  1.00  7.05           N
ATOM   3995  H   GLU s  19     -40.346 -32.187  27.252  1.00  7.05           H
ATOM   3996  CA  GLU s  19     -39.641 -30.367  28.194  1.00  7.05           C
ATOM   3997  HA  GLU s  19     -39.381 -29.483  27.608  1.00  7.05           H
ATOM   3998  CB  GLU s  19     -41.034 -30.082  28.800  1.00  7.05           C
ATOM   3999  HB1 GLU s  19     -41.200 -30.721  29.666  1.00  7.05           H
ATOM   4000  HB2 GLU s  19     -41.811 -30.282  28.060  1.00  7.05           H
ATOM   4001  CG  GLU s  19     -41.090 -28.586  29.185  1.00  7.05           C
ATOM   4002  HG1 GLU s  19     -41.180 -28.000  28.267  1.00  7.05           H
ATOM   4003  HG2 GLU s  19     -40.141 -28.310  29.636  1.00  7.05           H
ATOM   4004  CD  GLU s  19     -42.186 -28.138  30.165  1.00  7.05           C
ATOM   4005  OE1 GLU s  19     -42.136 -26.969  30.618  1.00  7.05           O
ATOM   4006  OE2 GLU s  19     -43.074 -28.906  30.584  1.00  7.05           O
ATOM   4007  C   GLU s  19     -38.536 -30.485  29.269  1.00  7.05           C
ATOM   4008  O   GLU s  19     -37.853 -29.510  29.626  1.00  7.05           O
ATOM   4009  N   LEU s  20     -38.263 -31.722  29.693  1.00  6.79           N
ATOM   4010  H   LEU s  20     -38.808 -32.487  29.302  1.00  6.79           H
ATOM   4011  CA  LEU s  20     -37.111 -32.059  30.514  1.00  6.79           C
ATOM   4012  HA  LEU s  20     -37.192 -31.526  31.460  1.00  6.79           H
ATOM   4013  CB  LEU s  20     -37.000 -33.570  30.789  1.00  6.79           C
ATOM   4014  HB1 LEU s  20     -36.040 -33.745  31.275  1.00  6.79           H
ATOM   4015  HB2 LEU s  20     -36.974 -34.087  29.832  1.00  6.79           H
ATOM   4016  CG  LEU s  20     -38.091 -34.200  31.668  1.00  6.79           C
ATOM   4017  HG  LEU s  20     -39.069 -34.067  31.210  1.00  6.79           H
ATOM   4018  CD1 LEU s  20     -37.790 -35.700  31.783  1.00  6.79           C
ATOM   4019 1HD1 LEU s  20     -38.553 -36.183  32.389  1.00  6.79           H
ATOM   4020 2HD1 LEU s  20     -37.781 -36.152  30.792  1.00  6.79           H
ATOM   4021 3HD1 LEU s  20     -36.819 -35.851  32.254  1.00  6.79           H
ATOM   4022  CD2 LEU s  20     -38.134 -33.622  33.080  1.00  6.79           C
ATOM   4023 1HD2 LEU s  20     -38.933 -34.116  33.630  1.00  6.79           H
ATOM   4024 2HD2 LEU s  20     -37.184 -33.784  33.588  1.00  6.79           H
ATOM   4025 3HD2 LEU s  20     -38.349 -32.558  33.048  1.00  6.79           H
ATOM   4026  C   LEU s  20     -35.832 -31.585  29.835  1.00  6.79           C
ATOM   4027  O   LEU s  20     -35.059 -30.887  30.473  1.00  6.79           O
ATOM   4028  N   ALA s  21     -35.626 -31.869  28.540  1.00  6.90           N
ATOM   4029  H   ALA s  21     -36.319 -32.367  27.998  1.00  6.90           H
ATOM   4030  CA  ALA s  21     -34.428 -31.402  27.857  1.00  6.90           C
ATOM   4031  HA  ALA s  21     -33.598 -31.489  28.562  1.00  6.90           H
ATOM   4032  CB  ALA s  21     -34.062 -32.291  26.664  1.00  6.90           C
ATOM   4033  HB1 ALA s  21     -33.062 -32.033  26.315  1.00  6.90           H
ATOM   4034  HB2 ALA s  21     -34.060 -33.338  26.965  1.00  6.90           H
ATOM   4035  HB3 ALA s  21     -34.761 -32.131  25.845  1.00  6.90           H
ATOM   4036  C   ALA s  21     -34.464 -29.912  27.463  1.00  6.90           C
ATOM   4037  O   ALA s  21     -33.554 -29.458  26.775  1.00  6.90           O
ATOM   4038  N   LYS s  22     -35.479 -29.131  27.863  1.00  6.77           N
ATOM   4039  H   LYS s  22     -36.267 -29.575  28.323  1.00  6.77           H
ATOM   4040  CA  LYS s  22     -35.352 -27.660  27.963  1.00  6.77           C
ATOM   4041  HA  LYS s  22     -34.556 -27.316  27.302  1.00  6.77           H
ATOM   4042  CB  LYS s  22     -36.664 -26.957  27.559  1.00  6.77           C
ATOM   4043  HB1 LYS s  22     -36.748 -26.024  28.124  1.00  6.77           H
ATOM   4044  HB2 LYS s  22     -37.526 -27.566  27.841  1.00  6.77           H
ATOM   4045  CG  LYS s  22     -36.768 -26.559  26.076  1.00  6.77           C
ATOM   4046  HG1 LYS s  22     -35.866 -26.031  25.766  1.00  6.77           H
ATOM   4047  HG2 LYS s  22     -37.601 -25.860  25.993  1.00  6.77           H
ATOM   4048  CD  LYS s  22     -37.058 -27.722  25.120  1.00  6.77           C
ATOM   4049  HD1 LYS s  22     -37.566 -27.321  24.242  1.00  6.77           H
ATOM   4050  HD2 LYS s  22     -37.747 -28.413  25.605  1.00  6.77           H
ATOM   4051  CE  LYS s  22     -35.803 -28.460  24.641  1.00  6.77           C
ATOM   4052  HE1 LYS s  22     -35.078 -28.500  25.454  1.00  6.77           H
ATOM   4053  HE2 LYS s  22     -35.358 -27.900  23.815  1.00  6.77           H
ATOM   4054  NZ  LYS s  22     -36.136 -29.834  24.204  1.00  6.77           N
ATOM   4055  HZ1 LYS s  22     -36.542 -30.355  24.977  1.00  6.77           H
ATOM   4056  HZ2 LYS s  22     -36.880 -29.817  23.493  1.00  6.77           H
ATOM   4057  HZ3 LYS s  22     -35.352 -30.337  23.823  1.00  6.77           H
ATOM   4058  C   LYS s  22     -34.947 -27.168  29.351  1.00  6.77           C
ATOM   4059  O   LYS s  22     -34.307 -26.115  29.435  1.00  6.77           O
ATOM   4060  N   TRP s  23     -35.301 -27.886  30.423  1.00  6.60           N
ATOM   4061  H   TRP s  23     -35.870 -28.719  30.300  1.00  6.60           H
ATOM   4062  CA  TRP s  23     -35.022 -27.390  31.790  1.00  6.60           C
ATOM   4063  HA  TRP s  23     -34.727 -26.346  31.736  1.00  6.60           H
ATOM   4064  CB  TRP s  23     -36.312 -27.419  32.605  1.00  6.60           C
ATOM   4065  HB1 TRP s  23     -36.099 -26.978  33.577  1.00  6.60           H
ATOM   4066  HB2 TRP s  23     -36.603 -28.459  32.760  1.00  6.60           H
ATOM   4067  CG  TRP s  23     -37.467 -26.668  32.008  1.00  6.60           C
ATOM   4068  CD1 TRP s  23     -38.712 -27.172  31.855  1.00  6.60           C
ATOM   4069  HD1 TRP s  23     -39.006 -28.184  32.116  1.00  6.60           H
ATOM   4070  NE1 TRP s  23     -39.535 -26.222  31.286  1.00  6.60           N
ATOM   4071  HE1 TRP s  23     -40.513 -26.408  31.043  1.00  6.60           H
ATOM   4072  CE2 TRP s  23     -38.850 -25.069  30.986  1.00  6.60           C
ATOM   4073  CZ2 TRP s  23     -39.219 -23.884  30.337  1.00  6.60           C
ATOM   4074  HZ2 TRP s  23     -40.222 -23.788  29.947  1.00  6.60           H
ATOM   4075  CH2 TRP s  23     -38.251 -22.889  30.124  1.00  6.60           C
ATOM   4076  HH2 TRP s  23     -38.500 -22.014  29.539  1.00  6.60           H
ATOM   4077  CZ3 TRP s  23     -36.954 -23.059  30.641  1.00  6.60           C
ATOM   4078  HZ3 TRP s  23     -36.203 -22.297  30.477  1.00  6.60           H
ATOM   4079  CE3 TRP s  23     -36.605 -24.242  31.320  1.00  6.60           C
ATOM   4080  HE3 TRP s  23     -35.588 -24.370  31.669  1.00  6.60           H
ATOM   4081  CD2 TRP s  23     -37.526 -25.303  31.474  1.00  6.60           C
ATOM   4082  C   TRP s  23     -33.859 -28.054  32.541  1.00  6.60           C
ATOM   4083  O   TRP s  23     -33.444 -27.568  33.589  1.00  6.60           O
ATOM   4084  N   TYR s  24     -33.289 -29.104  31.962  1.00  6.57           N
ATOM   4085  H   TYR s  24     -33.713 -29.453  31.110  1.00  6.57           H
ATOM   4086  CA  TYR s  24     -32.227 -29.926  32.522  1.00  6.57           C
ATOM   4087  HA  TYR s  24     -31.678 -29.362  33.275  1.00  6.57           H
ATOM   4088  CB  TYR s  24     -32.858 -31.170  33.185  1.00  6.57           C
ATOM   4089  HB1 TYR s  24     -32.058 -31.791  33.588  1.00  6.57           H
ATOM   4090  HB2 TYR s  24     -33.355 -31.761  32.415  1.00  6.57           H
ATOM   4091  CG  TYR s  24     -33.846 -30.901  34.309  1.00  6.57           C
ATOM   4092  CD1 TYR s  24     -33.371 -30.688  35.615  1.00  6.57           C
ATOM   4093  HD1 TYR s  24     -32.306 -30.689  35.807  1.00  6.57           H
ATOM   4094  CE1 TYR s  24     -34.277 -30.496  36.675  1.00  6.57           C
ATOM   4095  HE1 TYR s  24     -33.914 -30.357  37.681  1.00  6.57           H
ATOM   4096  CZ  TYR s  24     -35.664 -30.500  36.429  1.00  6.57           C
ATOM   4097  OH  TYR s  24     -36.520 -30.335  37.473  1.00  6.57           O
ATOM   4098  HH  TYR s  24     -37.444 -30.250  37.200  1.00  6.57           H
ATOM   4099  CE2 TYR s  24     -36.148 -30.703  35.116  1.00  6.57           C
ATOM   4100  HE2 TYR s  24     -37.209 -30.728  34.919  1.00  6.57           H
ATOM   4101  CD2 TYR s  24     -35.235 -30.915  34.062  1.00  6.57           C
ATOM   4102  HD2 TYR s  24     -35.597 -31.100  33.059  1.00  6.57           H
ATOM   4103  C   TYR s  24     -31.260 -30.367  31.418  1.00  6.57           C
ATOM   4104  O   TYR s  24     -31.537 -30.246  30.221  1.00  6.57           O
ATOM   4105  N   GLY s  25     -30.109 -30.897  31.827  1.00  6.73           N
ATOM   4106  H   GLY s  25     -29.941 -30.983  32.827  1.00  6.73           H
ATOM   4107  CA  GLY s  25     -29.090 -31.360  30.891  1.00  6.73           C
ATOM   4108  HA1 GLY s  25     -29.567 -31.983  30.134  1.00  6.73           H
ATOM   4109  HA2 GLY s  25     -28.376 -31.980  31.432  1.00  6.73           H
ATOM   4110  C   GLY s  25     -28.312 -30.243  30.188  1.00  6.73           C
ATOM   4111  O   GLY s  25     -28.490 -29.061  30.484  1.00  6.73           O
ATOM   4112  N   PRO s  26     -27.413 -30.601  29.255  1.00  6.95           N
ATOM   4113  CD  PRO s  26     -27.120 -31.968  28.840  1.00  6.95           C
ATOM   4114  HD1 PRO s  26     -28.005 -32.458  28.433  1.00  6.95           H
ATOM   4115  HD2 PRO s  26     -26.734 -32.533  29.690  1.00  6.95           H
ATOM   4116  CG  PRO s  26     -26.038 -31.860  27.766  1.00  6.95           C
ATOM   4117  HG1 PRO s  26     -26.502 -31.755  26.785  1.00  6.95           H
ATOM   4118  HG2 PRO s  26     -25.361 -32.714  27.788  1.00  6.95           H
ATOM   4119  CB  PRO s  26     -25.326 -30.563  28.145  1.00  6.95           C
ATOM   4120  HB1 PRO s  26     -24.780 -30.139  27.302  1.00  6.95           H
ATOM   4121  HB2 PRO s  26     -24.643 -30.752  28.974  1.00  6.95           H
ATOM   4122  CA  PRO s  26     -26.476 -29.669  28.627  1.00  6.95           C
ATOM   4123  HA  PRO s  26     -26.095 -28.967  29.368  1.00  6.95           H
ATOM   4124  C   PRO s  26     -27.061 -28.845  27.459  1.00  6.95           C
ATOM   4125  O   PRO s  26     -26.330 -28.096  26.818  1.00  6.95           O
ATOM   4126  N   ASP s  27     -28.370 -28.951  27.192  1.00  6.76           N
ATOM   4127  H   ASP s  27     -28.919 -29.580  27.755  1.00  6.76           H
ATOM   4128  CA  ASP s  27     -29.110 -28.029  26.310  1.00  6.76           C
ATOM   4129  HA  ASP s  27     -28.427 -27.212  26.070  1.00  6.76           H
ATOM   4130  CB  ASP s  27     -29.504 -28.648  24.960  1.00  6.76           C
ATOM   4131  HB1 ASP s  27     -30.488 -29.117  25.024  1.00  6.76           H
ATOM   4132  HB2 ASP s  27     -28.778 -29.421  24.697  1.00  6.76           H
ATOM   4133  CG  ASP s  27     -29.487 -27.564  23.871  1.00  6.76           C
ATOM   4134  OD1 ASP s  27     -30.089 -26.479  24.050  1.00  6.76           O
ATOM   4135  OD2 ASP s  27     -28.706 -27.715  22.909  1.00  6.76           O
ATOM   4136  C   ASP s  27     -30.266 -27.332  27.043  1.00  6.76           C
ATOM   4137  O   ASP s  27     -31.378 -27.136  26.560  1.00  6.76           O
ATOM   4138  N   ARG s  28     -29.970 -26.977  28.288  1.00  6.58           N
ATOM   4139  H   ARG s  28     -29.034 -27.170  28.608  1.00  6.58           H
ATOM   4140  CA  ARG s  28     -30.853 -26.252  29.190  1.00  6.58           C
ATOM   4141  HA  ARG s  28     -31.860 -26.663  29.103  1.00  6.58           H
ATOM   4142  CB  ARG s  28     -30.322 -26.505  30.576  1.00  6.58           C
ATOM   4143  HB1 ARG s  28     -29.293 -26.152  30.571  1.00  6.58           H
ATOM   4144  HB2 ARG s  28     -30.364 -27.578  30.746  1.00  6.58           H
ATOM   4145  CG  ARG s  28     -31.063 -25.835  31.725  1.00  6.58           C
ATOM   4146  HG1 ARG s  28     -32.106 -26.146  31.714  1.00  6.58           H
ATOM   4147  HG2 ARG s  28     -31.006 -24.748  31.657  1.00  6.58           H
ATOM   4148  CD  ARG s  28     -30.383 -26.310  33.002  1.00  6.58           C
ATOM   4149  HD1 ARG s  28     -30.246 -27.391  32.978  1.00  6.58           H
ATOM   4150  HD2 ARG s  28     -31.060 -26.097  33.829  1.00  6.58           H
ATOM   4151  NE  ARG s  28     -29.098 -25.616  33.228  1.00  6.58           N
ATOM   4152  HE  ARG s  28     -29.143 -24.804  33.828  1.00  6.58           H
ATOM   4153  CZ  ARG s  28     -27.868 -26.009  32.943  1.00  6.58           C
ATOM   4154  NH1 ARG s  28     -27.581 -26.988  32.135  1.00  6.58           N
ATOM   4155 1HH1 ARG s  28     -28.309 -27.505  31.660  1.00  6.58           H
ATOM   4156 2HH1 ARG s  28     -26.690 -27.454  32.237  1.00  6.58           H
ATOM   4157  NH2 ARG s  28     -26.881 -25.403  33.522  1.00  6.58           N
ATOM   4158 1HH2 ARG s  28     -27.115 -24.810  34.322  1.00  6.58           H
ATOM   4159 2HH2 ARG s  28     -25.958 -25.810  33.561  1.00  6.58           H
ATOM   4160  C   ARG s  28     -30.900 -24.763  28.898  1.00  6.58           C
ATOM   4161  O   ARG s  28     -29.907 -24.155  28.499  1.00  6.58           O
ATOM   4162  N   ARG s  29     -32.052 -24.149  29.161  1.00  5.96           N
ATOM   4163  H   ARG s  29     -32.831 -24.728  29.468  1.00  5.96           H
ATOM   4164  CA  ARG s  29     -32.282 -22.729  28.885  1.00  5.96           C
ATOM   4165  HA  ARG s  29     -31.705 -22.503  27.991  1.00  5.96           H
ATOM   4166  CB  ARG s  29     -33.733 -22.491  28.464  1.00  5.96           C
ATOM   4167  HB1 ARG s  29     -33.928 -21.419  28.412  1.00  5.96           H
ATOM   4168  HB2 ARG s  29     -34.389 -22.926  29.217  1.00  5.96           H
ATOM   4169  CG  ARG s  29     -34.047 -23.124  27.090  1.00  5.96           C
ATOM   4170  HG1 ARG s  29     -35.132 -23.106  26.982  1.00  5.96           H
ATOM   4171  HG2 ARG s  29     -33.756 -24.174  27.085  1.00  5.96           H
ATOM   4172  CD  ARG s  29     -33.466 -22.399  25.849  1.00  5.96           C
ATOM   4173  HD1 ARG s  29     -33.627 -21.326  25.970  1.00  5.96           H
ATOM   4174  HD2 ARG s  29     -34.055 -22.713  24.985  1.00  5.96           H
ATOM   4175  NE  ARG s  29     -32.035 -22.637  25.524  1.00  5.96           N
ATOM   4176  HE  ARG s  29     -31.427 -21.830  25.461  1.00  5.96           H
ATOM   4177  CZ  ARG s  29     -31.517 -23.731  24.983  1.00  5.96           C
ATOM   4178  NH1 ARG s  29     -32.097 -24.887  25.024  1.00  5.96           N
ATOM   4179 1HH1 ARG s  29     -32.828 -25.067  25.675  1.00  5.96           H
ATOM   4180 2HH1 ARG s  29     -31.525 -25.685  24.725  1.00  5.96           H
ATOM   4181  NH2 ARG s  29     -30.388 -23.698  24.342  1.00  5.96           N
ATOM   4182 1HH2 ARG s  29     -29.885 -22.828  24.131  1.00  5.96           H
ATOM   4183 2HH2 ARG s  29     -30.045 -24.587  23.984  1.00  5.96           H
ATOM   4184  C   ARG s  29     -31.723 -21.736  29.911  1.00  5.96           C
ATOM   4185  O   ARG s  29     -32.412 -21.275  30.815  1.00  5.96           O
ATOM   4186  N   ILE s  30     -30.466 -21.393  29.639  1.00  5.76           N
ATOM   4187  H   ILE s  30     -30.026 -21.974  28.937  1.00  5.76           H
ATOM   4188  CA  ILE s  30     -29.618 -20.289  30.118  1.00  5.76           C
ATOM   4189  HA  ILE s  30     -29.322 -20.579  31.124  1.00  5.76           H
ATOM   4190  CB  ILE s  30     -28.332 -20.251  29.258  1.00  5.76           C
ATOM   4191  HB  ILE s  30     -27.914 -19.248  29.320  1.00  5.76           H
ATOM   4192  CG2 ILE s  30     -27.299 -21.209  29.878  1.00  5.76           C
ATOM   4193 1HG2 ILE s  30     -26.372 -21.160  29.306  1.00  5.76           H
ATOM   4194 2HG2 ILE s  30     -27.078 -20.915  30.905  1.00  5.76           H
ATOM   4195 3HG2 ILE s  30     -27.674 -22.234  29.865  1.00  5.76           H
ATOM   4196  CG1 ILE s  30     -28.484 -20.604  27.751  1.00  5.76           C
ATOM   4197 1HG1 ILE s  30     -28.562 -21.685  27.633  1.00  5.76           H
ATOM   4198 2HG1 ILE s  30     -27.568 -20.295  27.244  1.00  5.76           H
ATOM   4199  CD1 ILE s  30     -29.668 -19.966  27.003  1.00  5.76           C
ATOM   4200  HD1 ILE s  30     -30.591 -20.504  27.213  1.00  5.76           H
ATOM   4201  HD2 ILE s  30     -29.797 -18.928  27.299  1.00  5.76           H
ATOM   4202  HD3 ILE s  30     -29.484 -20.020  25.931  1.00  5.76           H
ATOM   4203  C   ILE s  30     -30.216 -18.883  30.301  1.00  5.76           C
ATOM   4204  O   ILE s  30     -31.216 -18.515  29.694  1.00  5.76           O
ATOM   4205  N   PHE s  31     -29.537 -18.082  31.140  1.00  6.33           N
ATOM   4206  H   PHE s  31     -28.788 -18.514  31.667  1.00  6.33           H
ATOM   4207  CA  PHE s  31     -29.837 -16.677  31.463  1.00  6.33           C
ATOM   4208  HA  PHE s  31     -30.916 -16.582  31.568  1.00  6.33           H
ATOM   4209  CB  PHE s  31     -29.195 -16.308  32.815  1.00  6.33           C
ATOM   4210  HB1 PHE s  31     -29.321 -17.138  33.506  1.00  6.33           H
ATOM   4211  HB2 PHE s  31     -29.758 -15.471  33.229  1.00  6.33           H
ATOM   4212  CG  PHE s  31     -27.724 -15.903  32.779  1.00  6.33           C
ATOM   4213  CD1 PHE s  31     -27.370 -14.552  32.586  1.00  6.33           C
ATOM   4214  HD1 PHE s  31     -28.139 -13.806  32.440  1.00  6.33           H
ATOM   4215  CE1 PHE s  31     -26.017 -14.165  32.573  1.00  6.33           C
ATOM   4216  HE1 PHE s  31     -25.752 -13.131  32.412  1.00  6.33           H
ATOM   4217  CZ  PHE s  31     -25.007 -15.125  32.759  1.00  6.33           C
ATOM   4218  HZ  PHE s  31     -23.966 -14.834  32.734  1.00  6.33           H
ATOM   4219  CE2 PHE s  31     -25.353 -16.470  32.967  1.00  6.33           C
ATOM   4220  HE2 PHE s  31     -24.578 -17.213  33.115  1.00  6.33           H
ATOM   4221  CD2 PHE s  31     -26.704 -16.855  32.970  1.00  6.33           C
ATOM   4222  HD2 PHE s  31     -26.948 -17.891  33.128  1.00  6.33           H
ATOM   4223  C   PHE s  31     -29.429 -15.633  30.420  1.00  6.33           C
ATOM   4224  O   PHE s  31     -29.875 -14.487  30.474  1.00  6.33           O
ATOM   4225  N   LEU s  32     -28.602 -16.048  29.465  1.00  6.09           N
ATOM   4226  H   LEU s  32     -28.296 -17.009  29.495  1.00  6.09           H
ATOM   4227  CA  LEU s  32     -28.244 -15.313  28.263  1.00  6.09           C
ATOM   4228  HA  LEU s  32     -29.005 -14.559  28.078  1.00  6.09           H
ATOM   4229  CB  LEU s  32     -26.866 -14.642  28.425  1.00  6.09           C
ATOM   4230  HB1 LEU s  32     -26.412 -14.529  27.440  1.00  6.09           H
ATOM   4231  HB2 LEU s  32     -26.229 -15.309  29.006  1.00  6.09           H
ATOM   4232  CG  LEU s  32     -26.873 -13.264  29.109  1.00  6.09           C
ATOM   4233  HG  LEU s  32     -27.339 -13.341  30.086  1.00  6.09           H
ATOM   4234  CD1 LEU s  32     -25.425 -12.802  29.289  1.00  6.09           C
ATOM   4235 1HD1 LEU s  32     -25.401 -11.842  29.802  1.00  6.09           H
ATOM   4236 2HD1 LEU s  32     -24.881 -13.532  29.888  1.00  6.09           H
ATOM   4237 3HD1 LEU s  32     -24.933 -12.715  28.320  1.00  6.09           H
ATOM   4238  CD2 LEU s  32     -27.605 -12.192  28.297  1.00  6.09           C
ATOM   4239 1HD2 LEU s  32     -27.490 -11.223  28.783  1.00  6.09           H
ATOM   4240 2HD2 LEU s  32     -27.194 -12.143  27.290  1.00  6.09           H
ATOM   4241 3HD2 LEU s  32     -28.668 -12.421  28.250  1.00  6.09           H
ATOM   4242  C   LEU s  32     -28.255 -16.312  27.102  1.00  6.09           C
ATOM   4243  O   LEU s  32     -27.808 -17.442  27.291  1.00  6.09           O
ATOM   4244  N   PRO s  33     -28.810 -15.943  25.937  1.00  6.02           N
ATOM   4245  CD  PRO s  33     -29.256 -14.613  25.555  1.00  6.02           C
ATOM   4246  HD1 PRO s  33     -28.512 -13.857  25.803  1.00  6.02           H
ATOM   4247  HD2 PRO s  33     -30.203 -14.391  26.051  1.00  6.02           H
ATOM   4248  CG  PRO s  33     -29.469 -14.676  24.044  1.00  6.02           C
ATOM   4249  HG1 PRO s  33     -28.526 -14.473  23.532  1.00  6.02           H
ATOM   4250  HG2 PRO s  33     -30.244 -13.985  23.713  1.00  6.02           H
ATOM   4251  CB  PRO s  33     -29.872 -16.133  23.822  1.00  6.02           C
ATOM   4252  HB1 PRO s  33     -29.665 -16.457  22.801  1.00  6.02           H
ATOM   4253  HB2 PRO s  33     -30.932 -16.255  24.049  1.00  6.02           H
ATOM   4254  CA  PRO s  33     -29.039 -16.897  24.861  1.00  6.02           C
ATOM   4255  HA  PRO s  33     -29.615 -17.745  25.226  1.00  6.02           H
ATOM   4256  C   PRO s  33     -27.733 -17.417  24.256  1.00  6.02           C
ATOM   4257  O   PRO s  33     -26.687 -16.774  24.353  1.00  6.02           O
ATOM   4258  N   ASP s  34     -27.809 -18.549  23.561  1.00  6.23           N
ATOM   4259  H   ASP s  34     -28.668 -19.085  23.582  1.00  6.23           H
ATOM   4260  CA  ASP s  34     -26.774 -19.029  22.646  1.00  6.23           C
ATOM   4261  HA  ASP s  34     -25.861 -19.232  23.211  1.00  6.23           H
ATOM   4262  CB  ASP s  34     -27.267 -20.351  22.007  1.00  6.23           C
ATOM   4263  HB1 ASP s  34     -26.444 -20.786  21.440  1.00  6.23           H
ATOM   4264  HB2 ASP s  34     -28.063 -20.123  21.296  1.00  6.23           H
ATOM   4265  CG  ASP s  34     -27.819 -21.410  22.991  1.00  6.23           C
ATOM   4266  OD1 ASP s  34     -28.978 -21.281  23.458  1.00  6.23           O
ATOM   4267  OD2 ASP s  34     -27.139 -22.432  23.238  1.00  6.23           O
ATOM   4268  C   ASP s  34     -26.479 -17.933  21.583  1.00  6.23           C
ATOM   4269  O   ASP s  34     -27.324 -17.626  20.741  1.00  6.23           O
ATOM   4270  N   GLY s  35     -25.325 -17.259  21.694  1.00  6.66           N
ATOM   4271  H   GLY s  35     -24.638 -17.608  22.355  1.00  6.66           H
ATOM   4272  CA  GLY s  35     -25.018 -16.011  20.960  1.00  6.66           C
ATOM   4273  HA1 GLY s  35     -25.916 -15.636  20.470  1.00  6.66           H
ATOM   4274  HA2 GLY s  35     -24.276 -16.233  20.192  1.00  6.66           H
ATOM   4275  C   GLY s  35     -24.467 -14.881  21.845  1.00  6.66           C
ATOM   4276  O   GLY s  35     -23.762 -13.992  21.372  1.00  6.66           O
ATOM   4277  N   LEU s  36     -24.779 -14.951  23.139  1.00  6.54           N
ATOM   4278  H   LEU s  36     -25.443 -15.679  23.390  1.00  6.54           H
ATOM   4279  CA  LEU s  36     -24.258 -14.153  24.258  1.00  6.54           C
ATOM   4280  HA  LEU s  36     -23.405 -13.571  23.909  1.00  6.54           H
ATOM   4281  CB  LEU s  36     -25.359 -13.192  24.760  1.00  6.54           C
ATOM   4282  HB1 LEU s  36     -25.006 -12.706  25.670  1.00  6.54           H
ATOM   4283  HB2 LEU s  36     -26.233 -13.788  25.018  1.00  6.54           H
ATOM   4284  CG  LEU s  36     -25.772 -12.098  23.758  1.00  6.54           C
ATOM   4285  HG  LEU s  36     -26.115 -12.555  22.829  1.00  6.54           H
ATOM   4286  CD1 LEU s  36     -26.928 -11.274  24.331  1.00  6.54           C
ATOM   4287 1HD1 LEU s  36     -27.777 -11.925  24.537  1.00  6.54           H
ATOM   4288 2HD1 LEU s  36     -26.615 -10.785  25.254  1.00  6.54           H
ATOM   4289 3HD1 LEU s  36     -27.235 -10.518  23.609  1.00  6.54           H
ATOM   4290  CD2 LEU s  36     -24.626 -11.134  23.449  1.00  6.54           C
ATOM   4291 1HD2 LEU s  36     -24.981 -10.321  22.818  1.00  6.54           H
ATOM   4292 2HD2 LEU s  36     -24.215 -10.726  24.371  1.00  6.54           H
ATOM   4293 3HD2 LEU s  36     -23.839 -11.656  22.905  1.00  6.54           H
ATOM   4294  C   LEU s  36     -23.719 -15.037  25.404  1.00  6.54           C
ATOM   4295  O   LEU s  36     -23.190 -14.509  26.380  1.00  6.54           O
ATOM   4296  N   LEU s  37     -23.807 -16.360  25.243  1.00  6.23           N
ATOM   4297  H   LEU s  37     -24.398 -16.696  24.498  1.00  6.23           H
ATOM   4298  CA  LEU s  37     -22.946 -17.377  25.857  1.00  6.23           C
ATOM   4299  HA  LEU s  37     -22.074 -16.919  26.323  1.00  6.23           H
ATOM   4300  CB  LEU s  37     -23.761 -18.183  26.889  1.00  6.23           C
ATOM   4301  HB1 LEU s  37     -23.143 -18.996  27.267  1.00  6.23           H
ATOM   4302  HB2 LEU s  37     -24.601 -18.641  26.366  1.00  6.23           H
ATOM   4303  CG  LEU s  37     -24.320 -17.401  28.088  1.00  6.23           C
ATOM   4304  HG  LEU s  37     -24.989 -16.629  27.717  1.00  6.23           H
ATOM   4305  CD1 LEU s  37     -25.114 -18.357  28.979  1.00  6.23           C
ATOM   4306 1HD1 LEU s  37     -25.582 -17.804  29.793  1.00  6.23           H
ATOM   4307 2HD1 LEU s  37     -25.882 -18.832  28.373  1.00  6.23           H
ATOM   4308 3HD1 LEU s  37     -24.453 -19.125  29.382  1.00  6.23           H
ATOM   4309  CD2 LEU s  37     -23.267 -16.760  28.990  1.00  6.23           C
ATOM   4310 1HD2 LEU s  37     -23.749 -16.178  29.772  1.00  6.23           H
ATOM   4311 2HD2 LEU s  37     -22.657 -17.541  29.435  1.00  6.23           H
ATOM   4312 3HD2 LEU s  37     -22.630 -16.100  28.402  1.00  6.23           H
ATOM   4313  C   LEU s  37     -22.490 -18.330  24.729  1.00  6.23           C
ATOM   4314  O   LEU s  37     -23.265 -18.597  23.801  1.00  6.23           O
ATOM   4315  N   ASP s  38     -21.274 -18.861  24.832  1.00  6.23           N
ATOM   4316  H   ASP s  38     -20.689 -18.519  25.595  1.00  6.23           H
ATOM   4317  CA  ASP s  38     -20.794 -20.063  24.146  1.00  6.23           C
ATOM   4318  HA  ASP s  38     -21.011 -19.971  23.081  1.00  6.23           H
ATOM   4319  CB  ASP s  38     -19.269 -20.173  24.302  1.00  6.23           C
ATOM   4320  HB1 ASP s  38     -19.015 -20.166  25.364  1.00  6.23           H
ATOM   4321  HB2 ASP s  38     -18.798 -19.306  23.836  1.00  6.23           H
ATOM   4322  CG  ASP s  38     -18.717 -21.456  23.671  1.00  6.23           C
ATOM   4323  OD1 ASP s  38     -18.290 -21.414  22.497  1.00  6.23           O
ATOM   4324  OD2 ASP s  38     -18.698 -22.476  24.397  1.00  6.23           O
ATOM   4325  C   ASP s  38     -21.500 -21.335  24.642  1.00  6.23           C
ATOM   4326  O   ASP s  38     -21.931 -22.164  23.841  1.00  6.23           O
ATOM   4327  N   ARG s  39     -21.606 -21.433  25.976  1.00  6.10           N
ATOM   4328  H   ARG s  39     -21.282 -20.591  26.460  1.00  6.10           H
ATOM   4329  CA  ARG s  39     -21.949 -22.561  26.870  1.00  6.10           C
ATOM   4330  HA  ARG s  39     -22.680 -22.200  27.592  1.00  6.10           H
ATOM   4331  CB  ARG s  39     -22.517 -23.808  26.180  1.00  6.10           C
ATOM   4332  HB1 ARG s  39     -22.539 -24.627  26.901  1.00  6.10           H
ATOM   4333  HB2 ARG s  39     -21.861 -24.114  25.365  1.00  6.10           H
ATOM   4334  CG  ARG s  39     -23.953 -23.600  25.680  1.00  6.10           C
ATOM   4335  HG1 ARG s  39     -24.024 -22.697  25.073  1.00  6.10           H
ATOM   4336  HG2 ARG s  39     -24.625 -23.498  26.533  1.00  6.10           H
ATOM   4337  CD  ARG s  39     -24.362 -24.808  24.839  1.00  6.10           C
ATOM   4338  HD1 ARG s  39     -24.366 -25.696  25.472  1.00  6.10           H
ATOM   4339  HD2 ARG s  39     -23.631 -24.941  24.039  1.00  6.10           H
ATOM   4340  NE  ARG s  39     -25.681 -24.600  24.237  1.00  6.10           N
ATOM   4341  HE  ARG s  39     -25.960 -23.643  24.009  1.00  6.10           H
ATOM   4342  CZ  ARG s  39     -26.508 -25.514  23.786  1.00  6.10           C
ATOM   4343  NH1 ARG s  39     -26.352 -26.793  23.957  1.00  6.10           N
ATOM   4344 1HH1 ARG s  39     -25.684 -27.143  24.618  1.00  6.10           H
ATOM   4345 2HH1 ARG s  39     -27.053 -27.395  23.523  1.00  6.10           H
ATOM   4346  NH2 ARG s  39     -27.556 -25.129  23.143  1.00  6.10           N
ATOM   4347 1HH2 ARG s  39     -27.653 -24.122  23.006  1.00  6.10           H
ATOM   4348 2HH2 ARG s  39     -28.241 -25.825  22.849  1.00  6.10           H
ATOM   4349  C   ARG s  39     -20.733 -22.962  27.694  1.00  6.10           C
ATOM   4350  O   ARG s  39     -20.880 -23.307  28.863  1.00  6.10           O
ATOM   4351  N   SER s  40     -19.533 -22.867  27.128  1.00  5.98           N
ATOM   4352  H   SER s  40     -19.474 -22.618  26.142  1.00  5.98           H
ATOM   4353  CA  SER s  40     -18.286 -23.057  27.872  1.00  5.98           C
ATOM   4354  HA  SER s  40     -18.333 -24.014  28.392  1.00  5.98           H
ATOM   4355  CB  SER s  40     -17.084 -23.095  26.920  1.00  5.98           C
ATOM   4356  HB1 SER s  40     -16.191 -23.374  27.479  1.00  5.98           H
ATOM   4357  HB2 SER s  40     -16.930 -22.105  26.485  1.00  5.98           H
ATOM   4358  OG  SER s  40     -17.284 -24.029  25.878  1.00  5.98           O
ATOM   4359  HG  SER s  40     -17.830 -23.552  25.198  1.00  5.98           H
ATOM   4360  C   SER s  40     -18.025 -21.978  28.931  1.00  5.98           C
ATOM   4361  O   SER s  40     -17.084 -22.125  29.707  1.00  5.98           O
ATOM   4362  N   GLU s  41     -18.839 -20.914  28.988  1.00  5.78           N
ATOM   4363  H   GLU s  41     -19.529 -20.762  28.257  1.00  5.78           H
ATOM   4364  CA  GLU s  41     -18.826 -19.932  30.073  1.00  5.78           C
ATOM   4365  HA  GLU s  41     -17.956 -20.188  30.677  1.00  5.78           H
ATOM   4366  CB  GLU s  41     -18.502 -18.499  29.631  1.00  5.78           C
ATOM   4367  HB1 GLU s  41     -17.699 -18.512  28.893  1.00  5.78           H
ATOM   4368  HB2 GLU s  41     -18.135 -17.951  30.498  1.00  5.78           H
ATOM   4369  CG  GLU s  41     -19.695 -17.731  29.078  1.00  5.78           C
ATOM   4370  HG1 GLU s  41     -19.423 -16.676  28.985  1.00  5.78           H
ATOM   4371  HG2 GLU s  41     -20.531 -17.800  29.770  1.00  5.78           H
ATOM   4372  CD  GLU s  41     -20.069 -18.288  27.714  1.00  5.78           C
ATOM   4373  OE1 GLU s  41     -19.657 -17.670  26.714  1.00  5.78           O
ATOM   4374  OE2 GLU s  41     -20.740 -19.347  27.652  1.00  5.78           O
ATOM   4375  C   GLU s  41     -19.947 -20.053  31.115  1.00  5.78           C
ATOM   4376  O   GLU s  41     -19.999 -19.271  32.068  1.00  5.78           O
ATOM   4377  N   ILE s  42     -20.779 -21.095  31.019  1.00  5.70           N
ATOM   4378  H   ILE s  42     -20.674 -21.717  30.226  1.00  5.70           H
ATOM   4379  CA  ILE s  42     -21.518 -21.591  32.186  1.00  5.70           C
ATOM   4380  HA  ILE s  42     -22.140 -20.774  32.547  1.00  5.70           H
ATOM   4381  CB  ILE s  42     -22.446 -22.771  31.806  1.00  5.70           C
ATOM   4382  HB  ILE s  42     -21.833 -23.558  31.361  1.00  5.70           H
ATOM   4383  CG2 ILE s  42     -23.138 -23.360  33.056  1.00  5.70           C
ATOM   4384 1HG2 ILE s  42     -23.746 -24.221  32.780  1.00  5.70           H
ATOM   4385 2HG2 ILE s  42     -22.402 -23.720  33.776  1.00  5.70           H
ATOM   4386 3HG2 ILE s  42     -23.770 -22.611  33.533  1.00  5.70           H
ATOM   4387  CG1 ILE s  42     -23.507 -22.318  30.772  1.00  5.70           C
ATOM   4388 1HG1 ILE s  42     -23.010 -21.825  29.936  1.00  5.70           H
ATOM   4389 2HG1 ILE s  42     -24.180 -21.591  31.231  1.00  5.70           H
ATOM   4390  CD1 ILE s  42     -24.336 -23.466  30.183  1.00  5.70           C
ATOM   4391  HD1 ILE s  42     -24.923 -23.096  29.343  1.00  5.70           H
ATOM   4392  HD2 ILE s  42     -23.673 -24.256  29.822  1.00  5.70           H
ATOM   4393  HD3 ILE s  42     -25.018 -23.872  30.931  1.00  5.70           H
ATOM   4394  C   ILE s  42     -20.496 -21.992  33.261  1.00  5.70           C
ATOM   4395  O   ILE s  42     -19.564 -22.744  32.963  1.00  5.70           O
ATOM   4396  N   PRO s  43     -20.657 -21.544  34.518  1.00  5.57           N
ATOM   4397  CD  PRO s  43     -21.673 -20.622  35.004  1.00  5.57           C
ATOM   4398  HD1 PRO s  43     -22.661 -20.904  34.651  1.00  5.57           H
ATOM   4399  HD2 PRO s  43     -21.428 -19.610  34.677  1.00  5.57           H
ATOM   4400  CG  PRO s  43     -21.635 -20.701  36.529  1.00  5.57           C
ATOM   4401  HG1 PRO s  43     -22.343 -21.456  36.875  1.00  5.57           H
ATOM   4402  HG2 PRO s  43     -21.852 -19.735  36.990  1.00  5.57           H
ATOM   4403  CB  PRO s  43     -20.205 -21.160  36.818  1.00  5.57           C
ATOM   4404  HB1 PRO s  43     -20.143 -21.706  37.761  1.00  5.57           H
ATOM   4405  HB2 PRO s  43     -19.551 -20.288  36.837  1.00  5.57           H
ATOM   4406  CA  PRO s  43     -19.843 -22.039  35.614  1.00  5.57           C
ATOM   4407  HA  PRO s  43     -18.785 -21.914  35.381  1.00  5.57           H
ATOM   4408  C   PRO s  43     -20.149 -23.519  35.841  1.00  5.57           C
ATOM   4409  O   PRO s  43     -21.210 -23.890  36.341  1.00  5.57           O
ATOM   4410  N   GLU s  44     -19.188 -24.333  35.417  1.00  5.74           N
ATOM   4411  H   GLU s  44     -18.454 -23.876  34.898  1.00  5.74           H
ATOM   4412  CA  GLU s  44     -19.041 -25.788  35.520  1.00  5.74           C
ATOM   4413  HA  GLU s  44     -19.301 -26.221  34.552  1.00  5.74           H
ATOM   4414  CB  GLU s  44     -17.535 -26.041  35.772  1.00  5.74           C
ATOM   4415  HB1 GLU s  44     -16.965 -25.523  34.999  1.00  5.74           H
ATOM   4416  HB2 GLU s  44     -17.350 -27.107  35.635  1.00  5.74           H
ATOM   4417  CG  GLU s  44     -16.950 -25.641  37.154  1.00  5.74           C
ATOM   4418  HG1 GLU s  44     -15.880 -25.860  37.132  1.00  5.74           H
ATOM   4419  HG2 GLU s  44     -17.373 -26.295  37.917  1.00  5.74           H
ATOM   4420  CD  GLU s  44     -17.141 -24.169  37.582  1.00  5.74           C
ATOM   4421  OE1 GLU s  44     -18.130 -23.853  38.290  1.00  5.74           O
ATOM   4422  OE2 GLU s  44     -16.284 -23.305  37.279  1.00  5.74           O
ATOM   4423  C   GLU s  44     -19.892 -26.525  36.569  1.00  5.74           C
ATOM   4424  O   GLU s  44     -20.416 -27.591  36.255  1.00  5.74           O
ATOM   4425  N   TYR s  45     -20.035 -25.997  37.793  1.00  5.72           N
ATOM   4426  H   TYR s  45     -19.574 -25.114  37.998  1.00  5.72           H
ATOM   4427  CA  TYR s  45     -20.843 -26.635  38.831  1.00  5.72           C
ATOM   4428  HA  TYR s  45     -20.512 -27.671  38.911  1.00  5.72           H
ATOM   4429  CB  TYR s  45     -20.620 -25.962  40.196  1.00  5.72           C
ATOM   4430  HB1 TYR s  45     -21.540 -26.031  40.779  1.00  5.72           H
ATOM   4431  HB2 TYR s  45     -20.419 -24.899  40.053  1.00  5.72           H
ATOM   4432  CG  TYR s  45     -19.522 -26.601  41.029  1.00  5.72           C
ATOM   4433  CD1 TYR s  45     -18.310 -25.924  41.240  1.00  5.72           C
ATOM   4434  HD1 TYR s  45     -18.144 -24.971  40.757  1.00  5.72           H
ATOM   4435  CE1 TYR s  45     -17.306 -26.496  42.043  1.00  5.72           C
ATOM   4436  HE1 TYR s  45     -16.379 -25.970  42.220  1.00  5.72           H
ATOM   4437  CZ  TYR s  45     -17.488 -27.783  42.586  1.00  5.72           C
ATOM   4438  OH  TYR s  45     -16.499 -28.354  43.322  1.00  5.72           O
ATOM   4439  HH  TYR s  45     -16.674 -29.276  43.510  1.00  5.72           H
ATOM   4440  CE2 TYR s  45     -18.696 -28.479  42.355  1.00  5.72           C
ATOM   4441  HE2 TYR s  45     -18.837 -29.470  42.757  1.00  5.72           H
ATOM   4442  CD2 TYR s  45     -19.719 -27.876  41.595  1.00  5.72           C
ATOM   4443  HD2 TYR s  45     -20.652 -28.396  41.420  1.00  5.72           H
ATOM   4444  C   TYR s  45     -22.346 -26.718  38.526  1.00  5.72           C
ATOM   4445  O   TYR s  45     -23.014 -27.655  38.968  1.00  5.72           O
ATOM   4446  N   LEU s  46     -22.886 -25.758  37.776  1.00  5.44           N
ATOM   4447  H   LEU s  46     -22.263 -25.055  37.385  1.00  5.44           H
ATOM   4448  CA  LEU s  46     -24.290 -25.721  37.367  1.00  5.44           C
ATOM   4449  HA  LEU s  46     -24.909 -26.212  38.121  1.00  5.44           H
ATOM   4450  CB  LEU s  46     -24.757 -24.254  37.258  1.00  5.44           C
ATOM   4451  HB1 LEU s  46     -25.535 -24.193  36.498  1.00  5.44           H
ATOM   4452  HB2 LEU s  46     -23.932 -23.621  36.928  1.00  5.44           H
ATOM   4453  CG  LEU s  46     -25.366 -23.697  38.560  1.00  5.44           C
ATOM   4454  HG  LEU s  46     -26.216 -24.312  38.850  1.00  5.44           H
ATOM   4455  CD1 LEU s  46     -24.381 -23.652  39.732  1.00  5.44           C
ATOM   4456 1HD1 LEU s  46     -24.849 -23.175  40.595  1.00  5.44           H
ATOM   4457 2HD1 LEU s  46     -24.101 -24.665  40.018  1.00  5.44           H
ATOM   4458 3HD1 LEU s  46     -23.490 -23.094  39.451  1.00  5.44           H
ATOM   4459  CD2 LEU s  46     -25.873 -22.275  38.301  1.00  5.44           C
ATOM   4460 1HD2 LEU s  46     -26.325 -21.875  39.209  1.00  5.44           H
ATOM   4461 2HD2 LEU s  46     -25.048 -21.631  38.001  1.00  5.44           H
ATOM   4462 3HD2 LEU s  46     -26.628 -22.300  37.517  1.00  5.44           H
ATOM   4463  C   LEU s  46     -24.475 -26.521  36.069  1.00  5.44           C
ATOM   4464  O   LEU s  46     -24.626 -25.988  34.963  1.00  5.44           O
ATOM   4465  N   THR s  47     -24.414 -27.844  36.196  1.00  5.56           N
ATOM   4466  H   THR s  47     -24.208 -28.233  37.110  1.00  5.56           H
ATOM   4467  CA  THR s  47     -24.592 -28.773  35.070  1.00  5.56           C
ATOM   4468  HA  THR s  47     -23.854 -28.545  34.302  1.00  5.56           H
ATOM   4469  CB  THR s  47     -24.385 -30.223  35.530  1.00  5.56           C
ATOM   4470  HB  THR s  47     -24.585 -30.895  34.694  1.00  5.56           H
ATOM   4471  CG2 THR s  47     -22.967 -30.482  36.033  1.00  5.56           C
ATOM   4472 1HG2 THR s  47     -22.860 -31.541  36.271  1.00  5.56           H
ATOM   4473 2HG2 THR s  47     -22.243 -30.216  35.264  1.00  5.56           H
ATOM   4474 3HG2 THR s  47     -22.767 -29.896  36.930  1.00  5.56           H
ATOM   4475  OG1 THR s  47     -25.276 -30.515  36.578  1.00  5.56           O
ATOM   4476  HG1 THR s  47     -25.241 -31.500  36.703  1.00  5.56           H
ATOM   4477  C   THR s  47     -25.966 -28.726  34.430  1.00  5.56           C
ATOM   4478  O   THR s  47     -26.078 -29.001  33.234  1.00  5.56           O
ATOM   4479  N   GLY s  48     -27.000 -28.369  35.196  1.00  5.55           N
ATOM   4480  H   GLY s  48     -26.788 -27.992  36.112  1.00  5.55           H
ATOM   4481  CA  GLY s  48     -28.409 -28.535  34.833  1.00  5.55           C
ATOM   4482  HA1 GLY s  48     -28.516 -28.626  33.758  1.00  5.55           H
ATOM   4483  HA2 GLY s  48     -28.963 -27.666  35.179  1.00  5.55           H
ATOM   4484  C   GLY s  48     -29.070 -29.765  35.432  1.00  5.55           C
ATOM   4485  O   GLY s  48     -29.910 -30.373  34.771  1.00  5.55           O
ATOM   4486  N   GLU s  49     -28.690 -30.136  36.649  1.00  5.64           N
ATOM   4487  H   GLU s  49     -27.884 -29.681  37.054  1.00  5.64           H
ATOM   4488  CA  GLU s  49     -29.231 -31.296  37.372  1.00  5.64           C
ATOM   4489  HA  GLU s  49     -29.921 -31.821  36.713  1.00  5.64           H
ATOM   4490  CB  GLU s  49     -28.102 -32.295  37.668  1.00  5.64           C
ATOM   4491  HB1 GLU s  49     -28.458 -33.072  38.344  1.00  5.64           H
ATOM   4492  HB2 GLU s  49     -27.268 -31.771  38.138  1.00  5.64           H
ATOM   4493  CG  GLU s  49     -27.669 -32.952  36.343  1.00  5.64           C
ATOM   4494  HG1 GLU s  49     -27.499 -32.192  35.579  1.00  5.64           H
ATOM   4495  HG2 GLU s  49     -28.474 -33.598  35.987  1.00  5.64           H
ATOM   4496  CD  GLU s  49     -26.377 -33.752  36.490  1.00  5.64           C
ATOM   4497  OE1 GLU s  49     -25.323 -33.091  36.658  1.00  5.64           O
ATOM   4498  OE2 GLU s  49     -26.441 -34.996  36.396  1.00  5.64           O
ATOM   4499  C   GLU s  49     -30.111 -30.896  38.567  1.00  5.64           C
ATOM   4500  O   GLU s  49     -30.493 -31.723  39.388  1.00  5.64           O
ATOM   4501  N   VAL s  50     -30.517 -29.621  38.605  1.00  5.38           N
ATOM   4502  H   VAL s  50     -30.177 -29.001  37.887  1.00  5.38           H
ATOM   4503  CA  VAL s  50     -31.450 -29.057  39.585  1.00  5.38           C
ATOM   4504  HA  VAL s  50     -31.997 -29.885  40.036  1.00  5.38           H
ATOM   4505  CB  VAL s  50     -30.694 -28.318  40.716  1.00  5.38           C
ATOM   4506  HB  VAL s  50     -31.439 -27.861  41.362  1.00  5.38           H
ATOM   4507  CG1 VAL s  50     -29.858 -29.272  41.579  1.00  5.38           C
ATOM   4508 1HG1 VAL s  50     -29.440 -28.729  42.427  1.00  5.38           H
ATOM   4509 2HG1 VAL s  50     -30.493 -30.074  41.951  1.00  5.38           H
ATOM   4510 3HG1 VAL s  50     -29.046 -29.701  40.992  1.00  5.38           H
ATOM   4511  CG2 VAL s  50     -29.777 -27.188  40.227  1.00  5.38           C
ATOM   4512 1HG2 VAL s  50     -29.299 -26.719  41.086  1.00  5.38           H
ATOM   4513 2HG2 VAL s  50     -29.010 -27.571  39.558  1.00  5.38           H
ATOM   4514 3HG2 VAL s  50     -30.365 -26.426  39.719  1.00  5.38           H
ATOM   4515  C   VAL s  50     -32.454 -28.099  38.919  1.00  5.38           C
ATOM   4516  O   VAL s  50     -32.120 -27.341  37.988  1.00  5.38           O
ATOM   4517  N   PRO s  51     -33.709 -28.096  39.397  1.00  5.29           N
ATOM   4518  CD  PRO s  51     -34.210 -28.796  40.573  1.00  5.29           C
ATOM   4519  HD1 PRO s  51     -33.508 -28.750  41.405  1.00  5.29           H
ATOM   4520  HD2 PRO s  51     -34.423 -29.834  40.311  1.00  5.29           H
ATOM   4521  CG  PRO s  51     -35.502 -28.083  40.952  1.00  5.29           C
ATOM   4522  HG1 PRO s  51     -35.276 -27.224  41.587  1.00  5.29           H
ATOM   4523  HG2 PRO s  51     -36.195 -28.756  41.453  1.00  5.29           H
ATOM   4524  CB  PRO s  51     -36.031 -27.603  39.601  1.00  5.29           C
ATOM   4525  HB1 PRO s  51     -36.673 -26.729  39.715  1.00  5.29           H
ATOM   4526  HB2 PRO s  51     -36.586 -28.411  39.131  1.00  5.29           H
ATOM   4527  CA  PRO s  51     -34.761 -27.290  38.796  1.00  5.29           C
ATOM   4528  HA  PRO s  51     -34.899 -27.581  37.753  1.00  5.29           H
ATOM   4529  C   PRO s  51     -34.431 -25.802  38.884  1.00  5.29           C
ATOM   4530  O   PRO s  51     -33.981 -25.310  39.913  1.00  5.29           O
ATOM   4531  N   GLY s  52     -34.693 -25.065  37.804  1.00  5.23           N
ATOM   4532  H   GLY s  52     -35.003 -25.522  36.960  1.00  5.23           H
ATOM   4533  CA  GLY s  52     -34.378 -23.638  37.766  1.00  5.23           C
ATOM   4534  HA1 GLY s  52     -34.627 -23.180  38.723  1.00  5.23           H
ATOM   4535  HA2 GLY s  52     -34.974 -23.164  36.988  1.00  5.23           H
ATOM   4536  C   GLY s  52     -32.908 -23.331  37.486  1.00  5.23           C
ATOM   4537  O   GLY s  52     -32.542 -22.155  37.504  1.00  5.23           O
ATOM   4538  N   ASP s  53     -32.069 -24.327  37.188  1.00  5.30           N
ATOM   4539  H   ASP s  53     -32.351 -25.298  37.277  1.00  5.30           H
ATOM   4540  CA  ASP s  53     -30.748 -24.026  36.640  1.00  5.30           C
ATOM   4541  HA  ASP s  53     -30.247 -23.390  37.369  1.00  5.30           H
ATOM   4542  CB  ASP s  53     -29.915 -25.308  36.585  1.00  5.30           C
ATOM   4543  HB1 ASP s  53     -30.333 -25.988  35.847  1.00  5.30           H
ATOM   4544  HB2 ASP s  53     -29.971 -25.797  37.555  1.00  5.30           H
ATOM   4545  CG  ASP s  53     -28.445 -25.041  36.282  1.00  5.30           C
ATOM   4546  OD1 ASP s  53     -28.145 -24.067  35.548  1.00  5.30           O
ATOM   4547  OD2 ASP s  53     -27.606 -25.874  36.671  1.00  5.30           O
ATOM   4548  C   ASP s  53     -30.814 -23.230  35.319  1.00  5.30           C
ATOM   4549  O   ASP s  53     -31.302 -23.696  34.296  1.00  5.30           O
ATOM   4550  N   TYR s  54     -30.302 -22.004  35.361  1.00  5.22           N
ATOM   4551  H   TYR s  54     -29.956 -21.700  36.258  1.00  5.22           H
ATOM   4552  CA  TYR s  54     -30.176 -21.066  34.236  1.00  5.22           C
ATOM   4553  HA  TYR s  54     -30.552 -21.537  33.326  1.00  5.22           H
ATOM   4554  CB  TYR s  54     -31.067 -19.835  34.537  1.00  5.22           C
ATOM   4555  HB1 TYR s  54     -30.548 -18.932  34.226  1.00  5.22           H
ATOM   4556  HB2 TYR s  54     -31.215 -19.738  35.614  1.00  5.22           H
ATOM   4557  CG  TYR s  54     -32.429 -19.844  33.861  1.00  5.22           C
ATOM   4558  CD1 TYR s  54     -33.351 -20.888  34.088  1.00  5.22           C
ATOM   4559  HD1 TYR s  54     -33.088 -21.698  34.753  1.00  5.22           H
ATOM   4560  CE1 TYR s  54     -34.587 -20.911  33.405  1.00  5.22           C
ATOM   4561  HE1 TYR s  54     -35.252 -21.745  33.530  1.00  5.22           H
ATOM   4562  CZ  TYR s  54     -34.899 -19.885  32.486  1.00  5.22           C
ATOM   4563  OH  TYR s  54     -36.072 -19.905  31.790  1.00  5.22           O
ATOM   4564  HH  TYR s  54     -36.035 -19.211  31.122  1.00  5.22           H
ATOM   4565  CE2 TYR s  54     -33.993 -18.824  32.285  1.00  5.22           C
ATOM   4566  HE2 TYR s  54     -34.214 -18.040  31.577  1.00  5.22           H
ATOM   4567  CD2 TYR s  54     -32.767 -18.805  32.973  1.00  5.22           C
ATOM   4568  HD2 TYR s  54     -32.070 -18.004  32.793  1.00  5.22           H
ATOM   4569  C   TYR s  54     -28.703 -20.727  33.967  1.00  5.22           C
ATOM   4570  O   TYR s  54     -28.408 -19.739  33.309  1.00  5.22           O
ATOM   4571  N   GLY s  55     -27.760 -21.485  34.537  1.00  5.30           N
ATOM   4572  H   GLY s  55     -28.054 -22.335  35.019  1.00  5.30           H
ATOM   4573  CA  GLY s  55     -26.318 -21.221  34.537  1.00  5.30           C
ATOM   4574  HA1 GLY s  55     -25.962 -21.189  33.508  1.00  5.30           H
ATOM   4575  HA2 GLY s  55     -25.813 -22.047  35.041  1.00  5.30           H
ATOM   4576  C   GLY s  55     -25.874 -19.918  35.223  1.00  5.30           C
ATOM   4577  O   GLY s  55     -24.701 -19.558  35.186  1.00  5.30           O
ATOM   4578  N   TYR s  56     -26.811 -19.182  35.816  1.00  5.26           N
ATOM   4579  H   TYR s  56     -27.750 -19.538  35.828  1.00  5.26           H
ATOM   4580  CA  TYR s  56     -26.562 -17.896  36.446  1.00  5.26           C
ATOM   4581  HA  TYR s  56     -25.885 -17.317  35.813  1.00  5.26           H
ATOM   4582  CB  TYR s  56     -27.878 -17.115  36.555  1.00  5.26           C
ATOM   4583  HB1 TYR s  56     -28.582 -17.677  37.171  1.00  5.26           H
ATOM   4584  HB2 TYR s  56     -28.314 -17.030  35.561  1.00  5.26           H
ATOM   4585  CG  TYR s  56     -27.722 -15.717  37.126  1.00  5.26           C
ATOM   4586  CD1 TYR s  56     -27.344 -14.651  36.288  1.00  5.26           C
ATOM   4587  HD1 TYR s  56     -27.140 -14.835  35.243  1.00  5.26           H
ATOM   4588  CE1 TYR s  56     -27.233 -13.347  36.805  1.00  5.26           C
ATOM   4589  HE1 TYR s  56     -26.960 -12.520  36.164  1.00  5.26           H
ATOM   4590  CZ  TYR s  56     -27.469 -13.110  38.173  1.00  5.26           C
ATOM   4591  OH  TYR s  56     -27.346 -11.850  38.667  1.00  5.26           O
ATOM   4592  HH  TYR s  56     -27.510 -11.835  39.608  1.00  5.26           H
ATOM   4593  CE2 TYR s  56     -27.822 -14.181  39.022  1.00  5.26           C
ATOM   4594  HE2 TYR s  56     -27.998 -14.007  40.072  1.00  5.26           H
ATOM   4595  CD2 TYR s  56     -27.954 -15.479  38.496  1.00  5.26           C
ATOM   4596  HD2 TYR s  56     -28.228 -16.300  39.146  1.00  5.26           H
ATOM   4597  C   TYR s  56     -25.900 -18.063  37.828  1.00  5.26           C
ATOM   4598  O   TYR s  56     -26.581 -18.344  38.810  1.00  5.26           O
ATOM   4599  N   ASP s  57     -24.586 -17.837  37.909  1.00  5.19           N
ATOM   4600  H   ASP s  57     -24.069 -17.752  37.047  1.00  5.19           H
ATOM   4601  CA  ASP s  57     -23.885 -17.474  39.155  1.00  5.19           C
ATOM   4602  HA  ASP s  57     -24.567 -16.877  39.762  1.00  5.19           H
ATOM   4603  CB  ASP s  57     -23.511 -18.700  40.026  1.00  5.19           C
ATOM   4604  HB1 ASP s  57     -22.810 -19.332  39.478  1.00  5.19           H
ATOM   4605  HB2 ASP s  57     -24.410 -19.288  40.214  1.00  5.19           H
ATOM   4606  CG  ASP s  57     -22.890 -18.308  41.390  1.00  5.19           C
ATOM   4607  OD1 ASP s  57     -22.766 -17.092  41.679  1.00  5.19           O
ATOM   4608  OD2 ASP s  57     -22.524 -19.229  42.161  1.00  5.19           O
ATOM   4609  C   ASP s  57     -22.652 -16.593  38.852  1.00  5.19           C
ATOM   4610  O   ASP s  57     -21.502 -17.030  38.993  1.00  5.19           O
ATOM   4611  N   PRO s  58     -22.865 -15.340  38.394  1.00  5.39           N
ATOM   4612  CD  PRO s  58     -24.154 -14.672  38.242  1.00  5.39           C
ATOM   4613  HD1 PRO s  58     -24.764 -14.766  39.141  1.00  5.39           H
ATOM   4614  HD2 PRO s  58     -24.679 -15.087  37.382  1.00  5.39           H
ATOM   4615  CG  PRO s  58     -23.832 -13.200  37.983  1.00  5.39           C
ATOM   4616  HG1 PRO s  58     -23.745 -12.671  38.934  1.00  5.39           H
ATOM   4617  HG2 PRO s  58     -24.576 -12.724  37.348  1.00  5.39           H
ATOM   4618  CB  PRO s  58     -22.470 -13.268  37.298  1.00  5.39           C
ATOM   4619  HB1 PRO s  58     -21.918 -12.331  37.397  1.00  5.39           H
ATOM   4620  HB2 PRO s  58     -22.602 -13.517  36.244  1.00  5.39           H
ATOM   4621  CA  PRO s  58     -21.781 -14.431  38.015  1.00  5.39           C
ATOM   4622  HA  PRO s  58     -21.108 -14.934  37.319  1.00  5.39           H
ATOM   4623  C   PRO s  58     -20.943 -13.938  39.205  1.00  5.39           C
ATOM   4624  O   PRO s  58     -19.858 -13.396  39.009  1.00  5.39           O
ATOM   4625  N   PHE s  59     -21.430 -14.117  40.435  1.00  5.31           N
ATOM   4626  H   PHE s  59     -22.317 -14.590  40.533  1.00  5.31           H
ATOM   4627  CA  PHE s  59     -20.681 -13.836  41.660  1.00  5.31           C
ATOM   4628  HA  PHE s  59     -20.098 -12.922  41.534  1.00  5.31           H
ATOM   4629  CB  PHE s  59     -21.674 -13.656  42.821  1.00  5.31           C
ATOM   4630  HB1 PHE s  59     -21.177 -13.119  43.629  1.00  5.31           H
ATOM   4631  HB2 PHE s  59     -21.940 -14.642  43.205  1.00  5.31           H
ATOM   4632  CG  PHE s  59     -22.963 -12.934  42.462  1.00  5.31           C
ATOM   4633  CD1 PHE s  59     -22.962 -11.547  42.222  1.00  5.31           C
ATOM   4634  HD1 PHE s  59     -22.040 -10.986  42.313  1.00  5.31           H
ATOM   4635  CE1 PHE s  59     -24.153 -10.895  41.858  1.00  5.31           C
ATOM   4636  HE1 PHE s  59     -24.147  -9.829  41.675  1.00  5.31           H
ATOM   4637  CZ  PHE s  59     -25.348 -11.625  41.734  1.00  5.31           C
ATOM   4638  HZ  PHE s  59     -26.260 -11.116  41.465  1.00  5.31           H
ATOM   4639  CE2 PHE s  59     -25.350 -13.011  41.967  1.00  5.31           C
ATOM   4640  HE2 PHE s  59     -26.263 -13.581  41.876  1.00  5.31           H
ATOM   4641  CD2 PHE s  59     -24.158 -13.665  42.325  1.00  5.31           C
ATOM   4642  HD2 PHE s  59     -24.159 -14.734  42.495  1.00  5.31           H
ATOM   4643  C   PHE s  59     -19.716 -14.989  41.996  1.00  5.31           C
ATOM   4644  O   PHE s  59     -18.739 -14.783  42.710  1.00  5.31           O
ATOM   4645  N   GLY s  60     -20.004 -16.212  41.526  1.00  5.22           N
ATOM   4646  H   GLY s  60     -20.836 -16.332  40.955  1.00  5.22           H
ATOM   4647  CA  GLY s  60     -19.332 -17.431  41.977  1.00  5.22           C
ATOM   4648  HA1 GLY s  60     -18.252 -17.288  41.926  1.00  5.22           H
ATOM   4649  HA2 GLY s  60     -19.611 -18.239  41.301  1.00  5.22           H
ATOM   4650  C   GLY s  60     -19.690 -17.883  43.397  1.00  5.22           C
ATOM   4651  O   GLY s  60     -18.935 -18.658  43.985  1.00  5.22           O
ATOM   4652  N   LEU s  61     -20.814 -17.402  43.943  1.00  5.21           N
ATOM   4653  H   LEU s  61     -21.465 -16.967  43.294  1.00  5.21           H
ATOM   4654  CA  LEU s  61     -21.250 -17.589  45.338  1.00  5.21           C
ATOM   4655  HA  LEU s  61     -20.545 -17.082  45.997  1.00  5.21           H
ATOM   4656  CB  LEU s  61     -22.638 -16.920  45.458  1.00  5.21           C
ATOM   4657  HB1 LEU s  61     -23.277 -17.325  44.672  1.00  5.21           H
ATOM   4658  HB2 LEU s  61     -22.528 -15.850  45.278  1.00  5.21           H
ATOM   4659  CG  LEU s  61     -23.366 -17.121  46.803  1.00  5.21           C
ATOM   4660  HG  LEU s  61     -23.485 -18.184  46.997  1.00  5.21           H
ATOM   4661  CD1 LEU s  61     -22.620 -16.478  47.971  1.00  5.21           C
ATOM   4662 1HD1 LEU s  61     -22.493 -15.411  47.795  1.00  5.21           H
ATOM   4663 2HD1 LEU s  61     -23.182 -16.629  48.893  1.00  5.21           H
ATOM   4664 3HD1 LEU s  61     -21.641 -16.942  48.087  1.00  5.21           H
ATOM   4665  CD2 LEU s  61     -24.766 -16.510  46.735  1.00  5.21           C
ATOM   4666 1HD2 LEU s  61     -25.291 -16.703  47.670  1.00  5.21           H
ATOM   4667 2HD2 LEU s  61     -24.700 -15.437  46.564  1.00  5.21           H
ATOM   4668 3HD2 LEU s  61     -25.322 -16.974  45.921  1.00  5.21           H
ATOM   4669  C   LEU s  61     -21.315 -19.058  45.768  1.00  5.21           C
ATOM   4670  O   LEU s  61     -21.075 -19.386  46.929  1.00  5.21           O
ATOM   4671  N   SER s  62     -21.665 -19.938  44.836  1.00  5.30           N
ATOM   4672  H   SER s  62     -21.848 -19.578  43.900  1.00  5.30           H
ATOM   4673  CA  SER s  62     -22.057 -21.318  45.117  1.00  5.30           C
ATOM   4674  HA  SER s  62     -22.156 -21.455  46.193  1.00  5.30           H
ATOM   4675  CB  SER s  62     -23.439 -21.555  44.492  1.00  5.30           C
ATOM   4676  HB1 SER s  62     -24.138 -20.803  44.862  1.00  5.30           H
ATOM   4677  HB2 SER s  62     -23.804 -22.538  44.792  1.00  5.30           H
ATOM   4678  OG  SER s  62     -23.404 -21.497  43.076  1.00  5.30           O
ATOM   4679  HG  SER s  62     -23.122 -20.603  42.760  1.00  5.30           H
ATOM   4680  C   SER s  62     -21.043 -22.355  44.633  1.00  5.30           C
ATOM   4681  O   SER s  62     -21.347 -23.547  44.610  1.00  5.30           O
ATOM   4682  N   LYS s  63     -19.825 -21.932  44.275  1.00  5.55           N
ATOM   4683  H   LYS s  63     -19.659 -20.933  44.353  1.00  5.55           H
ATOM   4684  CA  LYS s  63     -18.775 -22.762  43.654  1.00  5.55           C
ATOM   4685  HA  LYS s  63     -19.282 -23.360  42.893  1.00  5.55           H
ATOM   4686  CB  LYS s  63     -17.788 -21.821  42.919  1.00  5.55           C
ATOM   4687  HB1 LYS s  63     -17.037 -21.460  43.625  1.00  5.55           H
ATOM   4688  HB2 LYS s  63     -18.339 -20.960  42.541  1.00  5.55           H
ATOM   4689  CG  LYS s  63     -17.106 -22.502  41.717  1.00  5.55           C
ATOM   4690  HG1 LYS s  63     -17.875 -22.862  41.035  1.00  5.55           H
ATOM   4691  HG2 LYS s  63     -16.525 -23.356  42.061  1.00  5.55           H
ATOM   4692  CD  LYS s  63     -16.158 -21.577  40.938  1.00  5.55           C
ATOM   4693  HD1 LYS s  63     -15.462 -22.190  40.362  1.00  5.55           H
ATOM   4694  HD2 LYS s  63     -15.576 -20.989  41.650  1.00  5.55           H
ATOM   4695  CE  LYS s  63     -16.898 -20.632  39.981  1.00  5.55           C
ATOM   4696  HE1 LYS s  63     -16.212 -19.835  39.686  1.00  5.55           H
ATOM   4697  HE2 LYS s  63     -17.739 -20.176  40.515  1.00  5.55           H
[truncated: 12,423,673 more chars]
