# Supplementary material for: How paired PSII–LHCII supercomplexes mediate the stacking of plant thylakoid membranes unveiled by structural mass-spectrometry
Source: Nat Commun. 2020 Mar 13;11:1361. doi: 10.1038/s41467-020-15184-1 (PMC7069969; doi:10.1038/s41467-020-15184-1)
Supplement: Supplementary file 6 — Supplementary Data 4 [file 41467_2020_15184_MOESM6_ESM.zip › model33.pdb]

HELIX    1   1 LEU r  103  LEU r  130  1                                  28
HELIX    2   2 TRP r  135  VAL r  144  1                                  10
HELIX    3   3 ILE r  158  ALA r  178  1                                  21
HELIX    4   4 SER r  182  LEU r  186  1                                   5
HELIX    5   5 GLY r  190  PHE r  193  1                                   4
HELIX    6   6 LEU r  198  ALA r  200  1                                   3
HELIX    7   7 PRO r  202  THR r  233  1                                  32
HELIX    8   8 PRO r  237  SER r  246  1                                  10
HELIX    9   9 ILE r  253  PHE r  257  1                                   5
HELIX   10  10 LEU R  103  LEU R  130  1                                  28
HELIX   11  11 TRP R  135  VAL R  144  1                                  10
HELIX   12  12 ILE R  158  ALA R  178  1                                  21
HELIX   13  13 SER R  182  LEU R  186  1                                   5
HELIX   14  14 GLY R  190  PHE R  193  1                                   4
HELIX   15  15 LEU R  198  ALA R  200  1                                   3
HELIX   16  16 PRO R  202  THR R  233  1                                  32
HELIX   17  17 PRO R  237  SER R  246  1                                  10
HELIX   18  18 ILE R  253  PHE R  257  1                                   5
HELIX   19  19 VAL B    8  ASN B   14  1                                   7
HELIX   20  20 PRO B   16  VAL B   44  1                                  29
HELIX   21  21 MET B   55  GLN B   58  1                                   4
HELIX   22  22 ILE B   63  ARG B   68  1                                   6
HELIX   23  23 TYR B   93  VAL B  116  1                                  24
HELIX   24  24 LEU B  135  VAL B  158  1                                  24
HELIX   25  25 VAL B  187  PHE B  190  1                                   4
HELIX   26  26 PRO B  195  SER B  218  1                                  24
HELIX   27  27 GLN B  223  LEU B  229  1                                   7
HELIX   28  28 GLU B  235  TYR B  258  1                                  24
HELIX   29  29 ARG B  272  GLN B  277  1                                   6
HELIX   30  30 TYR B  279  VAL B  293  1                                  15
HELIX   31  31 LEU B  298  LYS B  304  1                                   7
HELIX   32  32 GLU B  307  TYR B  312  1                                   6
HELIX   33  33 PRO B  319  LYS B  321  1                                   3
HELIX   34  34 MET B  330  ASP B  334  1                                   5
HELIX   35  35 VAL B  392  VAL B  395  1                                   4
HELIX   36  36 PRO B  414  GLN B  425  1                                  12
HELIX   37  37 PRO B  447  LEU B  474  1                                  28
HELIX   38  38 ARG B  476  VAL B  478  1                                   3
HELIX   39  39 ALA B  488  VAL B  490  1                                   3
HELIX   40  40 GLY 3   35  PHE 3   37  1                                   3
HELIX   41  41 PRO 3   64  LYS 3   96  1                                  33
HELIX   42  42 TRP 3  107  LYS 3  109  1                                   3
HELIX   43  43 GLY 3  111  PHE 3  115  1                                   5
HELIX   44  44 TYR 3  122  GLY 3  124  1                                   3
HELIX   45  45 ILE 3  134  ASN 3  154  1                                  21
HELIX   46  46 PRO 3  181  THR 3  212  1                                  32
HELIX   47  47 PRO 3  216  ASP 3  225  1                                  10
HELIX   48  48 ALA 3  232  TYR 3  235  1                                   4
HELIX   49  49 PRO 4   32  TRP 4   62  1                                  31
HELIX   50  50 GLU 4   69  GLY 4   71  1                                   3
HELIX   51  51 PHE 4   82  PHE 4  105  1                                  24
HELIX   52  52 ASP 4  159  GLN 4  188  1                                  30
HELIX   53  53 GLN C   28  THR C   31  1                                   4
HELIX   54  54 GLY C   38  LEU C   42  1                                   5
HELIX   55  55 SER C   46  ALA C   73  1                                  28
HELIX   56  56 MET C   81  GLU C   83  1                                   3
HELIX   57  57 LEU C   89  THR C   94  1                                   6
HELIX   58  58 PRO C  101  GLY C  103  1                                   3
HELIX   59  59 PHE C  109  LEU C  135  1                                  27
HELIX   60  60 ARG C  154  PHE C  180  1                                  27
HELIX   61  61 PRO C  206  LEU C  214  1                                   9
HELIX   62  62 TRP C  223  SER C  226  1                                   4
HELIX   63  63 LEU C  230  LEU C  253  1                                  24
HELIX   64  64 ALA C  258  ARG C  261  1                                   4
HELIX   65  65 GLY C  268  PHE C  292  1                                  25
HELIX   66  66 GLY C  306  ARG C  323  1                                  18
HELIX   67  67 GLU C  354  PHE C  358  1                                   5
HELIX   68  68 GLU C  367  LEU C  369  1                                   3
HELIX   69  69 LEU C  377  LYS C  382  1                                   6
HELIX   70  70 PRO C  386  THR C  397  1                                  12
HELIX   71  71 PRO C  422  ALA C  453  1                                  32
HELIX   72  72 VAL C  466  SER C  468  1                                   3
HELIX   73  73 LEU D   15  LEU D   23  1                                   9
HELIX   74  74 SER D   34  PHE D   55  1                                  22
HELIX   75  75 TYR D   68  GLU D   70  1                                   3
HELIX   76  76 LEU D  102  GLN D  107  1                                   6
HELIX   77  77 GLY D  110  SER D  136  1                                  27
HELIX   78  78 TYR D  142  GLY D  164  1                                  23
HELIX   79  79 TRP D  168  PHE D  170  1                                   3
HELIX   80  80 VAL D  176  GLY D  188  1                                  13
HELIX   81  81 PRO D  196  ASN D  221  1                                  26
HELIX   82  82 PHE D  233  ALA D  235  1                                   3
HELIX   83  83 MET D  247  ILE D  257  1                                  11
HELIX   84  84 LYS D  265  ALA D  291  1                                  27
HELIX   85  85 VAL D  300  GLU D  308  1                                   9
HELIX   86  86 PHE D  315  TRP D  329  1                                  15
HELIX   87  87 ALA D  331  ASP D  334  1                                   4
HELIX   88  88 PHE E   10  ILE E   14  1                                   5
HELIX   89  89 ILE E   17  SER E   39  1                                  23
HELIX   90  90 LEU E   42  VAL E   46  1                                   5
HELIX   91  91 SER E   72  ARG E   81  1                                  10
HELIX   92  92 VAL F   12  PHE F   36  1                                  25
HELIX   93  93 LEU I    2  PHE I   23  1                                  22
HELIX   94  94 LEU J   10  TYR J   30  1                                  21
HELIX   95  95 ALA K   31  ALA K   57  1                                  27
HELIX   96  96 ARG L   15  PHE L   37  1                                  23
HELIX   97  97 LEU M    6  GLN M   32  1                                  27
HELIX   98  98 THR P   72  TYR P   74  1                                   3
HELIX   99  99 PRO P   77  LYS P   83  1                                   7
HELIX  100 100 ASP P   85  LEU P   88  1                                   4
HELIX  101 101 ASP P  139  GLY P  141  1                                   3
HELIX  102 102 ASP P  165  ALA P  180  1                                  16
HELIX  103 103 ASN Q   22  GLU Q   25  1                                   4
HELIX  104 104 PRO Q   44  VAL Q   59  1                                  16
HELIX  105 105 LYS Q   62  ASP Q   66  1                                   5
HELIX  106 106 TRP Q   70  ASP Q   76  1                                   7
HELIX  107 107 ALA Q   81  SER Q   93  1                                  13
HELIX  108 108 LYS Q  100  ILE Q  123  1                                  24
HELIX  109 109 PRO Q  126  SER Q  145  1                                  20
HELIX  110 110 GLU T    2  PHE T   22  1                                  21
HELIX  111 111 PRO W   14  GLY W   16  1                                   3
HELIX  112 112 ASN W   20  GLY W   43  1                                  24
HELIX  113 113 THR Z    2  PHE Z   27  1                                  26
HELIX  114 114 LYS Z   37  LEU Z   60  1                                  24
HELIX  115 115 GLN c   28  THR c   31  1                                   4
HELIX  116 116 GLY c   38  LEU c   42  1                                   5
HELIX  117 117 SER c   46  ALA c   73  1                                  28
HELIX  118 118 MET c   81  GLU c   83  1                                   3
HELIX  119 119 LEU c   89  THR c   94  1                                   6
HELIX  120 120 PRO c  101  GLY c  103  1                                   3
HELIX  121 121 PHE c  109  LEU c  135  1                                  27
HELIX  122 122 ARG c  154  PHE c  180  1                                  27
HELIX  123 123 PRO c  206  LEU c  214  1                                   9
HELIX  124 124 TRP c  223  SER c  226  1                                   4
HELIX  125 125 LEU c  230  LEU c  253  1                                  24
HELIX  126 126 ALA c  258  ARG c  261  1                                   4
HELIX  127 127 GLY c  268  PHE c  292  1                                  25
HELIX  128 128 GLY c  306  ARG c  323  1                                  18
HELIX  129 129 GLU c  354  PHE c  358  1                                   5
HELIX  130 130 GLU c  367  LEU c  369  1                                   3
HELIX  131 131 LEU c  377  LYS c  382  1                                   6
HELIX  132 132 PRO c  386  THR c  397  1                                  12
HELIX  133 133 PRO c  422  ALA c  453  1                                  32
HELIX  134 134 VAL c  466  SER c  468  1                                   3
HELIX  135 135 LEU d   15  LEU d   23  1                                   9
HELIX  136 136 SER d   34  PHE d   55  1                                  22
HELIX  137 137 TYR d   68  GLU d   70  1                                   3
HELIX  138 138 LEU d  102  GLN d  107  1                                   6
HELIX  139 139 GLY d  110  SER d  136  1                                  27
HELIX  140 140 TYR d  142  GLY d  164  1                                  23
HELIX  141 141 TRP d  168  PHE d  170  1                                   3
HELIX  142 142 VAL d  176  GLY d  188  1                                  13
HELIX  143 143 PRO d  196  ASN d  221  1                                  26
HELIX  144 144 PHE d  233  ALA d  235  1                                   3
HELIX  145 145 MET d  247  ILE d  257  1                                  11
HELIX  146 146 LYS d  265  ALA d  291  1                                  27
HELIX  147 147 VAL d  300  GLU d  308  1                                   9
HELIX  148 148 PHE d  315  TRP d  329  1                                  15
HELIX  149 149 ALA d  331  ASP d  334  1                                   4
HELIX  150 150 PHE e   10  ILE e   14  1                                   5
HELIX  151 151 ILE e   17  SER e   39  1                                  23
HELIX  152 152 LEU e   42  VAL e   46  1                                   5
HELIX  153 153 SER e   72  ARG e   81  1                                  10
HELIX  154 154 VAL f   12  PHE f   36  1                                  25
HELIX  155 155 LEU i    2  PHE i   23  1                                  22
HELIX  156 156 LEU j   10  TYR j   30  1                                  21
HELIX  157 157 ALA k   31  ALA k   57  1                                  27
HELIX  158 158 ARG l   15  PHE l   37  1                                  23
HELIX  159 159 LEU m    6  GLN m   32  1                                  27
HELIX  160 160 THR p   72  TYR p   74  1                                   3
HELIX  161 161 PRO p   77  LYS p   83  1                                   7
HELIX  162 162 ASP p   85  LEU p   88  1                                   4
HELIX  163 163 ASP p  139  GLY p  141  1                                   3
HELIX  164 164 ASP p  165  ALA p  180  1                                  16
HELIX  165 165 ASN q   22  GLU q   25  1                                   4
HELIX  166 166 PRO q   44  VAL q   59  1                                  16
HELIX  167 167 LYS q   62  ASP q   66  1                                   5
HELIX  168 168 TRP q   70  ASP q   76  1                                   7
HELIX  169 169 ALA q   81  SER q   93  1                                  13
HELIX  170 170 LYS q  100  ILE q  123  1                                  24
HELIX  171 171 PRO q  126  SER q  145  1                                  20
HELIX  172 172 GLU t    2  PHE t   22  1                                  21
HELIX  173 173 PRO w   14  GLY w   16  1                                   3
HELIX  174 174 ASN w   20  GLY w   43  1                                  24
HELIX  175 175 THR z    2  PHE z   27  1                                  26
HELIX  176 176 LYS z   37  LEU z   60  1                                  24
HELIX  177 177 PHE O   90  SER O   95  1                                   6
HELIX  178 178 TYR O   98  VAL O  101  1                                   4
HELIX  179 179 ALA O  257  GLY O  259  1                                   3
HELIX  180 180 GLU O  265  ASN O  270  1                                   6
HELIX  181 181 PHE o   90  SER o   95  1                                   6
HELIX  182 182 TYR o   98  VAL o  101  1                                   4
HELIX  183 183 ALA o  257  GLY o  259  1                                   3
HELIX  184 184 GLU o  265  ASN o  270  1                                   6
HELIX  185 185 SER X   18  VAL X   41  1                                  24
HELIX  186 186 PRO X   49  VAL X   75  1                                  27
HELIX  187 187 PRO x   49  VAL x   75  1                                  27
HELIX  188 188 GLY N   26  SER N   29  1                                   4
HELIX  189 189 LEU N   51  ALA N   53  1                                   3
HELIX  190 190 PRO N   55  ASN N   88  1                                  34
HELIX  191 191 ALA N  100  PHE N  105  1                                   6
HELIX  192 192 TYR N  112  GLY N  114  1                                   3
HELIX  193 193 ILE N  124  ALA N  144  1                                  21
HELIX  194 194 GLY N  159  PHE N  161  1                                   3
HELIX  195 195 LEU N  166  ASP N  168  1                                   3
HELIX  196 196 PRO N  170  THR N  201  1                                  32
HELIX  197 197 PRO N  205  ALA N  214  1                                  10
HELIX  198 198 ALA N  221  TYR N  224  1                                   4
HELIX  199 199 GLY Y   26  SER Y   29  1                                   4
HELIX  200 200 LEU Y   51  ALA Y   53  1                                   3
HELIX  201 201 PRO Y   55  ASN Y   88  1                                  34
HELIX  202 202 ALA Y  100  PHE Y  105  1                                   6
HELIX  203 203 TYR Y  112  GLY Y  114  1                                   3
HELIX  204 204 ILE Y  124  ALA Y  144  1                                  21
HELIX  205 205 GLY Y  159  PHE Y  161  1                                   3
HELIX  206 206 LEU Y  166  ASP Y  168  1                                   3
HELIX  207 207 PRO Y  170  THR Y  201  1                                  32
HELIX  208 208 PRO Y  205  ALA Y  214  1                                  10
HELIX  209 209 ALA Y  221  TYR Y  224  1                                   4
HELIX  210 210 GLY V   26  SER V   29  1                                   4
HELIX  211 211 LEU V   51  ALA V   53  1                                   3
HELIX  212 212 PRO V   55  ASN V   88  1                                  34
HELIX  213 213 ALA V  100  PHE V  105  1                                   6
HELIX  214 214 TYR V  112  GLY V  114  1                                   3
HELIX  215 215 ILE V  124  ALA V  144  1                                  21
HELIX  216 216 GLY V  159  PHE V  161  1                                   3
HELIX  217 217 LEU V  166  ASP V  168  1                                   3
HELIX  218 218 PRO V  170  THR V  201  1                                  32
HELIX  219 219 PRO V  205  ALA V  214  1                                  10
HELIX  220 220 ALA V  221  TYR V  224  1                                   4
HELIX  221 221 GLY v   26  SER v   29  1                                   4
HELIX  222 222 LEU v   51  ALA v   53  1                                   3
HELIX  223 223 PRO v   55  ASN v   88  1                                  34
HELIX  224 224 ALA v  100  PHE v  105  1                                   6
HELIX  225 225 TYR v  112  GLY v  114  1                                   3
HELIX  226 226 ILE v  124  ALA v  144  1                                  21
HELIX  227 227 GLY v  159  PHE v  161  1                                   3
HELIX  228 228 LEU v  166  ASP v  168  1                                   3
HELIX  229 229 PRO v  170  THR v  201  1                                  32
HELIX  230 230 PRO v  205  ALA v  214  1                                  10
HELIX  231 231 ALA v  221  TYR v  224  1                                   4
HELIX  232 232 VAL b    8  ASN b   14  1                                   7
HELIX  233 233 PRO b   16  VAL b   44  1                                  29
HELIX  234 234 MET b   55  GLN b   58  1                                   4
HELIX  235 235 ILE b   63  ARG b   68  1                                   6
HELIX  236 236 TYR b   93  VAL b  116  1                                  24
HELIX  237 237 LEU b  135  VAL b  158  1                                  24
HELIX  238 238 VAL b  187  PHE b  190  1                                   4
HELIX  239 239 PRO b  195  SER b  218  1                                  24
HELIX  240 240 GLN b  223  LEU b  229  1                                   7
HELIX  241 241 GLU b  235  TYR b  258  1                                  24
HELIX  242 242 ARG b  272  GLN b  277  1                                   6
HELIX  243 243 TYR b  279  VAL b  293  1                                  15
HELIX  244 244 LEU b  298  LYS b  304  1                                   7
HELIX  245 245 GLU b  307  TYR b  312  1                                   6
HELIX  246 246 PRO b  319  LYS b  321  1                                   3
HELIX  247 247 MET b  330  ASP b  334  1                                   5
HELIX  248 248 VAL b  392  VAL b  395  1                                   4
HELIX  249 249 PRO b  414  GLN b  425  1                                  12
HELIX  250 250 PRO b  447  LEU b  474  1                                  28
HELIX  251 251 ARG b  476  VAL b  478  1                                   3
HELIX  252 252 ALA b  488  VAL b  490  1                                   3
HELIX  253 253 PRO S   15  TRP S   23  1                                   9
HELIX  254 254 PRO S   65  TYR S   98  1                                  34
HELIX  255 255 ALA S  113  GLY S  118  1                                   6
HELIX  256 256 LEU S  132  THR S  152  1                                  21
HELIX  257 257 PRO S  176  THR S  207  1                                  32
HELIX  258 258 PRO S  211  SER S  220  1                                  10
HELIX  259 259 LEU S  227  ASN S  234  1                                   8
HELIX  260 260 PRO s   15  TRP s   23  1                                   9
HELIX  261 261 PRO s   65  TYR s   98  1                                  34
HELIX  262 262 ALA s  113  GLY s  118  1                                   6
HELIX  263 263 LEU s  132  THR s  152  1                                  21
HELIX  264 264 PRO s  176  THR s  207  1                                  32
HELIX  265 265 PRO s  211  SER s  220  1                                  10
HELIX  266 266 LEU s  227  ASN s  234  1                                   8
HELIX  267 267 GLY U   22  PHE U   24  1                                   3
HELIX  268 268 PRO U   51  ASN U   84  1                                  34
HELIX  269 269 ALA U   96  PHE U  101  1                                   6
HELIX  270 270 TYR U  108  GLY U  110  1                                   3
HELIX  271 271 ILE U  120  GLY U  140  1                                  21
HELIX  272 272 GLY U  155  PHE U  157  1                                   3
HELIX  273 273 LEU U  162  ASP U  164  1                                   3
HELIX  274 274 PRO U  166  THR U  197  1                                  32
HELIX  275 275 PRO U  201  ALA U  210  1                                  10
HELIX  276 276 ALA U  217  ASN U  223  1                                   7
HELIX  277 277 GLY u   22  PHE u   24  1                                   3
HELIX  278 278 PRO u   51  ASN u   84  1                                  34
HELIX  279 279 ALA u   96  PHE u  101  1                                   6
HELIX  280 280 TYR u  108  GLY u  110  1                                   3
HELIX  281 281 ILE u  120  GLY u  140  1                                  21
HELIX  282 282 GLY u  155  PHE u  157  1                                   3
HELIX  283 283 LEU u  162  ASP u  164  1                                   3
HELIX  284 284 PRO u  166  THR u  197  1                                  32
HELIX  285 285 PRO u  201  ALA u  210  1                                  10
HELIX  286 286 ALA u  217  ASN u  223  1                                   7
HELIX  287 287 GLY G   26  SER G   29  1                                   4
HELIX  288 288 LEU G   51  ALA G   53  1                                   3
HELIX  289 289 PRO G   55  ASN G   88  1                                  34
HELIX  290 290 ALA G  100  PHE G  105  1                                   6
HELIX  291 291 TYR G  112  GLY G  114  1                                   3
HELIX  292 292 ILE G  124  ALA G  144  1                                  21
HELIX  293 293 GLY G  159  PHE G  161  1                                   3
HELIX  294 294 LEU G  166  ASP G  168  1                                   3
HELIX  295 295 PRO G  170  THR G  201  1                                  32
HELIX  296 296 PRO G  205  ALA G  214  1                                  10
HELIX  297 297 ALA G  221  TYR G  224  1                                   4
HELIX  298 298 GLY g   26  SER g   29  1                                   4
HELIX  299 299 LEU g   51  ALA g   53  1                                   3
HELIX  300 300 PRO g   55  ASN g   88  1                                  34
HELIX  301 301 ALA g  100  PHE g  105  1                                   6
HELIX  302 302 TYR g  112  GLY g  114  1                                   3
HELIX  303 303 ILE g  124  ALA g  144  1                                  21
HELIX  304 304 GLY g  159  PHE g  161  1                                   3
HELIX  305 305 LEU g  166  ASP g  168  1                                   3
HELIX  306 306 PRO g  170  THR g  201  1                                  32
HELIX  307 307 PRO g  205  ALA g  214  1                                  10
HELIX  308 308 ALA g  221  TYR g  224  1                                   4
HELIX  309 309 LEU a   13  THR a   22  1                                  10
HELIX  310 310 GLY a   31  ALA a   54  1                                  24
HELIX  311 311 VAL a  102  TYR a  107  1                                   6
HELIX  312 312 GLY a  110  LEU a  137  1                                  28
HELIX  313 313 ILE a  143  GLN a  165  1                                  23
HELIX  314 314 PHE a  168  ASP a  170  1                                   3
HELIX  315 315 ILE a  176  HIS a  190  1                                  15
HELIX  316 316 PRO a  196  SER a  221  1                                  26
HELIX  317 317 ALA a  233  GLY a  236  1                                   4
HELIX  318 318 ILE a  248  LEU a  258  1                                  11
HELIX  319 319 SER a  268  ALA a  294  1                                  27
HELIX  320 320 TRP a  317  MET a  331  1                                  15
HELIX  321 321 LEU A   13  THR A   22  1                                  10
HELIX  322 322 GLY A   31  ALA A   54  1                                  24
HELIX  323 323 VAL A  102  TYR A  107  1                                   6
HELIX  324 324 GLY A  110  LEU A  137  1                                  28
HELIX  325 325 ILE A  143  GLN A  165  1                                  23
HELIX  326 326 PHE A  168  ASP A  170  1                                   3
HELIX  327 327 ILE A  176  HIS A  190  1                                  15
HELIX  328 328 PRO A  196  SER A  221  1                                  26
HELIX  329 329 ALA A  233  GLY A  236  1                                   4
HELIX  330 330 ILE A  248  LEU A  258  1                                  11
HELIX  331 331 SER A  268  ALA A  294  1                                  27
HELIX  332 332 TRP A  317  MET A  331  1                                  15
HELIX  333 333 VAL h   19  SER h   28  1                                  10
HELIX  334 334 THR h   40  ASN h   62  1                                  23
HELIX  335 335 VAL H   19  SER H   28  1                                  10
HELIX  336 336 THR H   40  ASN H   62  1                                  23
SHEET    1   1 1 TYR r  59  PHE r  62  0
SHEET    2   2 1 VAL r  79  ARG r  83  0
SHEET    3   3 1 SER r 147  TYR r 149  0
SHEET    4   4 1 GLN r 152  LEU r 154  0
SHEET    5   5 1 TYR R  59  PHE R  62  0
SHEET    6   6 1 VAL R  79  ARG R  83  0
SHEET    7   7 1 SER R 147  TYR R 149  0
SHEET    8   8 1 GLN R 152  LEU R 154  0
SHEET    9   9 1 ILE B 166  VAL B 168  0
SHEET   10  10 1 ARG B 177  GLN B 179  0
SHEET   11  11 1 ILE B 336  TRP B 340  0
SHEET   12  12 1 HIS B 343  ARG B 347  0
SHEET   13  13 1 VAL B 369  VAL B 371  0
SHEET   14  14 1 VAL B 377  ASP B 380  0
SHEET   15  15 1 ILE B 398  TYR B 402  0
SHEET   16  16 1 VAL B 409  TYR B 411  0
SHEET   17  17 1 PHE B 430  ASP B 433  0
SHEET   18  18 1 ILE C 185  ASP C 187  0
SHEET   19  19 1 ASP C 195  ARG C 197  0
SHEET   20  20 1 LEU C 341  ARG C 343  0
SHEET   21  21 1 VAL C 349  PHE C 351  0
SHEET   22  22 1 TYR P  18  GLY P  23  0
SHEET   23  23 1 PHE P  26  PRO P  31  0
SHEET   24  24 1 GLN P  45  GLU P  50  0
SHEET   25  25 1 ASN P  58  THR P  65  0
SHEET   26  26 1 ALA P 109  SER P 117  0
SHEET   27  27 1 TYR P 127  THR P 135  0
SHEET   28  28 1 LYS P 143  LYS P 152  0
SHEET   29  29 1 LYS P 155  GLY P 164  0
SHEET   30  30 1 ILE c 185  ASP c 187  0
SHEET   31  31 1 ASP c 195  ARG c 197  0
SHEET   32  32 1 LEU c 341  ARG c 343  0
SHEET   33  33 1 VAL c 349  PHE c 351  0
SHEET   34  34 1 TYR p  18  GLY p  23  0
SHEET   35  35 1 PHE p  26  PRO p  31  0
SHEET   36  36 1 GLN p  45  GLU p  50  0
SHEET   37  37 1 ASN p  58  THR p  65  0
SHEET   38  38 1 ALA p 109  SER p 117  0
SHEET   39  39 1 TYR p 127  THR p 135  0
SHEET   40  40 1 LYS p 143  LYS p 152  0
SHEET   41  41 1 LYS p 155  GLY p 164  0
SHEET   42  42 1 GLY O 125  ALA O 129  0
SHEET   43  43 1 CYS O 133  LYS O 142  0
SHEET   44  44 1 PHE O 154  ASN O 156  0
SHEET   45  45 1 GLY O 172  VAL O 176  0
SHEET   46  46 1 VAL O 182  GLU O 185  0
SHEET   47  47 1 TYR O 192  GLN O 198  0
SHEET   48  48 1 ARG O 204  THR O 210  0
SHEET   49  49 1 VAL O 215  GLY O 218  0
SHEET   50  50 1 PHE O 223  VAL O 229  0
SHEET   51  51 1 SER O 277  LYS O 289  0
SHEET   52  52 1 GLU O 294  PRO O 304  0
SHEET   53  53 1 ASP O 316  GLN O 326  0
SHEET   54  54 1 GLY o 125  ALA o 129  0
SHEET   55  55 1 CYS o 133  LYS o 142  0
SHEET   56  56 1 PHE o 154  ASN o 156  0
SHEET   57  57 1 GLY o 172  VAL o 176  0
SHEET   58  58 1 VAL o 182  GLU o 185  0
SHEET   59  59 1 TYR o 192  GLN o 198  0
SHEET   60  60 1 ARG o 204  THR o 210  0
SHEET   61  61 1 VAL o 215  GLY o 218  0
SHEET   62  62 1 PHE o 223  VAL o 229  0
SHEET   63  63 1 SER o 277  LYS o 289  0
SHEET   64  64 1 GLU o 294  PRO o 304  0
SHEET   65  65 1 ASP o 316  GLN o 326  0
SHEET   66  66 1 ILE b 166  VAL b 168  0
SHEET   67  67 1 ARG b 177  GLN b 179  0
SHEET   68  68 1 ILE b 336  TRP b 340  0
SHEET   69  69 1 HIS b 343  ARG b 347  0
SHEET   70  70 1 VAL b 369  VAL b 371  0
SHEET   71  71 1 VAL b 377  ASP b 380  0
SHEET   72  72 1 ILE b 398  TYR b 402  0
SHEET   73  73 1 VAL b 409  TYR b 411  0
SHEET   74  74 1 PHE b 430  ASP b 433  0
MODEL        1
ATOM      1  N   ARG r   1     -30.917 -14.921 -20.422  1.00 68.48           N
ATOM      2  CA  ARG r   1     -29.720 -14.660 -21.253  1.00 68.48           C
ATOM      3  CB  ARG r   1     -28.731 -15.830 -21.163  1.00 68.48           C
ATOM      4  CG  ARG r   1     -28.209 -16.110 -19.755  1.00 68.48           C
ATOM      5  CD  ARG r   1     -27.227 -17.281 -19.713  1.00 68.48           C
ATOM      6  NE  ARG r   1     -27.909 -18.454 -20.332  1.00 68.48           N
ATOM      7  CZ  ARG r   1     -27.456 -19.719 -20.099  1.00 68.48           C
ATOM      8  NH1 ARG r   1     -26.410 -19.924 -19.246  1.00 68.48           N
ATOM      9  NH2 ARG r   1     -28.047 -20.782 -20.723  1.00 68.48           N
ATOM     10  C   ARG r   1     -30.136 -14.546 -22.677  1.00 68.48           C
ATOM     11  O   ARG r   1     -30.874 -13.640 -23.058  1.00 68.48           O
ATOM     12  N   PHE r   2     -29.663 -15.495 -23.503  1.00 35.88           N
ATOM     13  CA  PHE r   2     -30.003 -15.465 -24.890  1.00 35.88           C
ATOM     14  CB  PHE r   2     -29.237 -16.506 -25.727  1.00 35.88           C
ATOM     15  CG  PHE r   2     -29.675 -16.380 -27.145  1.00 35.88           C
ATOM     16  CD1 PHE r   2     -29.211 -15.352 -27.933  1.00 35.88           C
ATOM     17  CD2 PHE r   2     -30.538 -17.304 -27.690  1.00 35.88           C
ATOM     18  CE1 PHE r   2     -29.616 -15.244 -29.244  1.00 35.88           C
ATOM     19  CE2 PHE r   2     -30.942 -17.198 -28.998  1.00 35.88           C
ATOM     20  CZ  PHE r   2     -30.482 -16.165 -29.778  1.00 35.88           C
ATOM     21  C   PHE r   2     -31.466 -15.745 -24.984  1.00 35.88           C
ATOM     22  O   PHE r   2     -32.000 -16.605 -24.287  1.00 35.88           O
ATOM     23  N   GLY r   3     -32.153 -14.986 -25.857  1.00 12.53           N
ATOM     24  CA  GLY r   3     -33.567 -15.124 -26.018  1.00 12.53           C
ATOM     25  C   GLY r   3     -34.037 -13.811 -26.538  1.00 12.53           C
ATOM     26  O   GLY r   3     -33.234 -12.909 -26.774  1.00 12.53           O
ATOM     27  N   PHE r   4     -35.358 -13.658 -26.743  1.00 40.03           N
ATOM     28  CA  PHE r   4     -35.809 -12.396 -27.245  1.00 40.03           C
ATOM     29  CB  PHE r   4     -36.451 -12.458 -28.639  1.00 40.03           C
ATOM     30  CG  PHE r   4     -35.487 -13.033 -29.606  1.00 40.03           C
ATOM     31  CD1 PHE r   4     -34.606 -12.222 -30.279  1.00 40.03           C
ATOM     32  CD2 PHE r   4     -35.473 -14.389 -29.832  1.00 40.03           C
ATOM     33  CE1 PHE r   4     -33.719 -12.762 -31.178  1.00 40.03           C
ATOM     34  CE2 PHE r   4     -34.589 -14.934 -30.730  1.00 40.03           C
ATOM     35  CZ  PHE r   4     -33.713 -14.117 -31.399  1.00 40.03           C
ATOM     36  C   PHE r   4     -36.933 -11.944 -26.383  1.00 40.03           C
ATOM     37  O   PHE r   4     -37.698 -12.754 -25.866  1.00 40.03           O
ATOM     38  N   ALA r   5     -37.044 -10.620 -26.182  1.00 26.89           N
ATOM     39  CA  ALA r   5     -38.230 -10.160 -25.538  1.00 26.89           C
ATOM     40  CB  ALA r   5     -38.166  -8.697 -25.068  1.00 26.89           C
ATOM     41  C   ALA r   5     -39.245 -10.253 -26.627  1.00 26.89           C
ATOM     42  O   ALA r   5     -38.913 -10.064 -27.796  1.00 26.89           O
ATOM     43  N   PHE r   6     -40.506 -10.567 -26.294  1.00 38.73           N
ATOM     44  CA  PHE r   6     -41.438 -10.695 -27.371  1.00 38.73           C
ATOM     45  CB  PHE r   6     -42.251 -12.001 -27.372  1.00 38.73           C
ATOM     46  CG  PHE r   6     -41.358 -13.093 -27.855  1.00 38.73           C
ATOM     47  CD1 PHE r   6     -40.481 -13.720 -27.003  1.00 38.73           C
ATOM     48  CD2 PHE r   6     -41.404 -13.492 -29.174  1.00 38.73           C
ATOM     49  CE1 PHE r   6     -39.664 -14.727 -27.462  1.00 38.73           C
ATOM     50  CE2 PHE r   6     -40.590 -14.499 -29.637  1.00 38.73           C
ATOM     51  CZ  PHE r   6     -39.715 -15.118 -28.779  1.00 38.73           C
ATOM     52  C   PHE r   6     -42.396  -9.559 -27.339  1.00 38.73           C
ATOM     53  O   PHE r   6     -42.650  -8.956 -26.298  1.00 38.73           O
ATOM     54  N   GLY r   7     -42.930  -9.237 -28.528  1.00 12.67           N
ATOM     55  CA  GLY r   7     -43.891  -8.190 -28.684  1.00 12.67           C
ATOM     56  C   GLY r   7     -44.974  -8.775 -29.520  1.00 12.67           C
ATOM     57  O   GLY r   7     -44.891  -9.931 -29.936  1.00 12.67           O
ATOM     58  N   LYS r   8     -46.032  -7.990 -29.790  1.00 53.95           N
ATOM     59  CA  LYS r   8     -47.108  -8.526 -30.568  1.00 53.95           C
ATOM     60  CB  LYS r   8     -48.231  -7.504 -30.802  1.00 53.95           C
ATOM     61  CG  LYS r   8     -49.445  -8.086 -31.526  1.00 53.95           C
ATOM     62  CD  LYS r   8     -50.690  -7.207 -31.405  1.00 53.95           C
ATOM     63  CE  LYS r   8     -51.219  -7.124 -29.971  1.00 53.95           C
ATOM     64  NZ  LYS r   8     -52.329  -6.147 -29.894  1.00 53.95           N
ATOM     65  C   LYS r   8     -46.544  -8.913 -31.894  1.00 53.95           C
ATOM     66  O   LYS r   8     -46.753 -10.031 -32.361  1.00 53.95           O
ATOM     67  N   LYS r   9     -45.773  -7.992 -32.507  1.00 73.70           N
ATOM     68  CA  LYS r   9     -45.130  -8.216 -33.770  1.00 73.70           C
ATOM     69  CB  LYS r   9     -43.834  -9.046 -33.686  1.00 73.70           C
ATOM     70  CG  LYS r   9     -42.647  -8.249 -33.141  1.00 73.70           C
ATOM     71  CD  LYS r   9     -41.410  -9.090 -32.811  1.00 73.70           C
ATOM     72  CE  LYS r   9     -41.423  -9.676 -31.400  1.00 73.70           C
ATOM     73  NZ  LYS r   9     -40.146 -10.376 -31.131  1.00 73.70           N
ATOM     74  C   LYS r   9     -46.059  -8.868 -34.740  1.00 73.70           C
ATOM     75  O   LYS r   9     -45.854 -10.022 -35.113  1.00 73.70           O
ATOM     76  N   LYS r  10     -47.123  -8.158 -35.164  1.00 88.88           N
ATOM     77  CA  LYS r  10     -47.977  -8.749 -36.151  1.00 88.88           C
ATOM     78  CB  LYS r  10     -49.117  -7.835 -36.634  1.00 88.88           C
ATOM     79  CG  LYS r  10     -50.083  -8.538 -37.594  1.00 88.88           C
ATOM     80  CD  LYS r  10     -51.242  -7.662 -38.084  1.00 88.88           C
ATOM     81  CE  LYS r  10     -51.782  -6.684 -37.039  1.00 88.88           C
ATOM     82  NZ  LYS r  10     -50.972  -5.445 -37.044  1.00 88.88           N
ATOM     83  C   LYS r  10     -47.101  -8.991 -37.330  1.00 88.88           C
ATOM     84  O   LYS r  10     -46.245  -8.165 -37.644  1.00 88.88           O
ATOM     85  N   ALA r  11     -47.274 -10.138 -38.008  1.00 25.34           N
ATOM     86  CA  ALA r  11     -46.401 -10.403 -39.108  1.00 25.34           C
ATOM     87  CB  ALA r  11     -46.606 -11.796 -39.732  1.00 25.34           C
ATOM     88  C   ALA r  11     -46.671  -9.390 -40.167  1.00 25.34           C
ATOM     89  O   ALA r  11     -47.818  -9.138 -40.530  1.00 25.34           O
ATOM     90  N   ALA r  12     -45.596  -8.758 -40.672  1.00 31.57           N
ATOM     91  CA  ALA r  12     -45.727  -7.823 -41.749  1.00 31.57           C
ATOM     92  CB  ALA r  12     -46.148  -6.417 -41.291  1.00 31.57           C
ATOM     93  C   ALA r  12     -44.371  -7.703 -42.355  1.00 31.57           C
ATOM     94  O   ALA r  12     -43.368  -7.636 -41.647  1.00 31.57           O
ATOM     95  N   PRO r  13     -44.306  -7.701 -43.652  1.00 57.99           N
ATOM     96  CA  PRO r  13     -43.011  -7.565 -44.256  1.00 57.99           C
ATOM     97  CD  PRO r  13     -45.153  -8.614 -44.402  1.00 57.99           C
ATOM     98  CB  PRO r  13     -43.117  -8.182 -45.649  1.00 57.99           C
ATOM     99  CG  PRO r  13     -44.256  -9.205 -45.502  1.00 57.99           C
ATOM    100  C   PRO r  13     -42.567  -6.141 -44.268  1.00 57.99           C
ATOM    101  O   PRO r  13     -43.412  -5.261 -44.424  1.00 57.99           O
ATOM    102  N   LYS r  14     -41.249  -5.914 -44.103  1.00131.91           N
ATOM    103  CA  LYS r  14     -40.616  -4.627 -44.160  1.00131.91           C
ATOM    104  CB  LYS r  14     -41.214  -3.539 -43.243  1.00131.91           C
ATOM    105  CG  LYS r  14     -42.406  -2.789 -43.846  1.00131.91           C
ATOM    106  CD  LYS r  14     -42.068  -2.066 -45.153  1.00131.91           C
ATOM    107  CE  LYS r  14     -41.167  -0.846 -44.961  1.00131.91           C
ATOM    108  NZ  LYS r  14     -40.732  -0.324 -46.274  1.00131.91           N
ATOM    109  C   LYS r  14     -39.211  -4.841 -43.711  1.00131.91           C
ATOM    110  O   LYS r  14     -38.906  -5.854 -43.082  1.00131.91           O
ATOM    111  N   LYS r  15     -38.303  -3.903 -44.038  1.00115.71           N
ATOM    112  CA  LYS r  15     -36.965  -4.100 -43.576  1.00115.71           C
ATOM    113  CB  LYS r  15     -35.894  -3.288 -44.332  1.00115.71           C
ATOM    114  CG  LYS r  15     -35.905  -1.782 -44.054  1.00115.71           C
ATOM    115  CD  LYS r  15     -37.184  -1.062 -44.483  1.00115.71           C
ATOM    116  CE  LYS r  15     -37.147   0.446 -44.215  1.00115.71           C
ATOM    117  NZ  LYS r  15     -38.330   1.100 -44.815  1.00115.71           N
ATOM    118  C   LYS r  15     -36.947  -3.674 -42.148  1.00115.71           C
ATOM    119  O   LYS r  15     -37.295  -2.544 -41.804  1.00115.71           O
ATOM    120  N   PRO r  16     -36.541  -4.582 -41.315  1.00 55.86           N
ATOM    121  CA  PRO r  16     -36.514  -4.355 -39.899  1.00 55.86           C
ATOM    122  CD  PRO r  16     -35.622  -5.632 -41.719  1.00 55.86           C
ATOM    123  CB  PRO r  16     -35.878  -5.609 -39.307  1.00 55.86           C
ATOM    124  CG  PRO r  16     -34.914  -6.061 -40.423  1.00 55.86           C
ATOM    125  C   PRO r  16     -35.665  -3.161 -39.621  1.00 55.86           C
ATOM    126  O   PRO r  16     -34.647  -2.989 -40.293  1.00 55.86           O
ATOM    127  N   SER r  17     -36.069  -2.311 -38.657  1.00 28.46           N
ATOM    128  CA  SER r  17     -35.248  -1.188 -38.318  1.00 28.46           C
ATOM    129  CB  SER r  17     -35.685   0.129 -38.984  1.00 28.46           C
ATOM    130  OG  SER r  17     -35.563   0.030 -40.395  1.00 28.46           O
ATOM    131  C   SER r  17     -35.363  -0.989 -36.842  1.00 28.46           C
ATOM    132  O   SER r  17     -36.451  -1.070 -36.276  1.00 28.46           O
ATOM    133  N   ARG r  18     -34.219  -0.744 -36.176  1.00120.89           N
ATOM    134  CA  ARG r  18     -34.247  -0.486 -34.767  1.00120.89           C
ATOM    135  CB  ARG r  18     -34.795  -1.646 -33.913  1.00120.89           C
ATOM    136  CG  ARG r  18     -34.056  -2.974 -34.068  1.00120.89           C
ATOM    137  CD  ARG r  18     -34.647  -4.084 -33.193  1.00120.89           C
ATOM    138  NE  ARG r  18     -36.129  -4.041 -33.347  1.00120.89           N
ATOM    139  CZ  ARG r  18     -36.734  -4.727 -34.358  1.00120.89           C
ATOM    140  NH1 ARG r  18     -35.984  -5.468 -35.224  1.00120.89           N
ATOM    141  NH2 ARG r  18     -38.090  -4.672 -34.503  1.00120.89           N
ATOM    142  C   ARG r  18     -32.854  -0.160 -34.334  1.00120.89           C
ATOM    143  O   ARG r  18     -31.924  -0.162 -35.142  1.00120.89           O
ATOM    144  N   SER r  19     -32.679   0.155 -33.038  1.00 15.57           N
ATOM    145  CA  SER r  19     -31.383   0.522 -32.551  1.00 15.57           C
ATOM    146  CB  SER r  19     -31.395   1.048 -31.106  1.00 15.57           C
ATOM    147  OG  SER r  19     -30.078   1.390 -30.696  1.00 15.57           O
ATOM    148  C   SER r  19     -30.511  -0.685 -32.581  1.00 15.57           C
ATOM    149  O   SER r  19     -30.982  -1.815 -32.450  1.00 15.57           O
ATOM    150  N   ALA r  20     -29.199  -0.464 -32.776  1.00 18.59           N
ATOM    151  CA  ALA r  20     -28.270  -1.549 -32.799  1.00 18.59           C
ATOM    152  CB  ALA r  20     -27.653  -1.797 -34.187  1.00 18.59           C
ATOM    153  C   ALA r  20     -27.156  -1.182 -31.877  1.00 18.59           C
ATOM    154  O   ALA r  20     -26.820  -0.011 -31.715  1.00 18.59           O
ATOM    155  N   PRO r  21     -26.597  -2.167 -31.241  1.00 58.19           N
ATOM    156  CA  PRO r  21     -25.502  -1.910 -30.352  1.00 58.19           C
ATOM    157  CD  PRO r  21     -27.374  -3.320 -30.823  1.00 58.19           C
ATOM    158  CB  PRO r  21     -25.448  -3.093 -29.380  1.00 58.19           C
ATOM    159  CG  PRO r  21     -26.383  -4.150 -29.994  1.00 58.19           C
ATOM    160  C   PRO r  21     -24.248  -1.712 -31.132  1.00 58.19           C
ATOM    161  O   PRO r  21     -24.170  -2.178 -32.269  1.00 58.19           O
ATOM    162  N   THR r  22     -23.256  -1.016 -30.545  1.00 90.35           N
ATOM    163  CA  THR r  22     -22.008  -0.825 -31.216  1.00 90.35           C
ATOM    164  CB  THR r  22     -21.424   0.544 -31.016  1.00 90.35           C
ATOM    165  OG1 THR r  22     -20.315   0.740 -31.879  1.00 90.35           O
ATOM    166  CG2 THR r  22     -20.993   0.686 -29.548  1.00 90.35           C
ATOM    167  C   THR r  22     -21.078  -1.818 -30.603  1.00 90.35           C
ATOM    168  O   THR r  22     -21.137  -2.070 -29.401  1.00 90.35           O
ATOM    169  N   THR r  23     -20.200  -2.435 -31.418  1.00 88.15           N
ATOM    170  CA  THR r  23     -19.354  -3.440 -30.849  1.00 88.15           C
ATOM    171  CB  THR r  23     -19.648  -4.816 -31.369  1.00 88.15           C
ATOM    172  OG1 THR r  23     -18.901  -5.785 -30.647  1.00 88.15           O
ATOM    173  CG2 THR r  23     -19.283  -4.861 -32.862  1.00 88.15           C
ATOM    174  C   THR r  23     -17.935  -3.140 -31.191  1.00 88.15           C
ATOM    175  O   THR r  23     -17.643  -2.464 -32.177  1.00 88.15           O
ATOM    176  N   ASP r  24     -17.010  -3.630 -30.341  1.00 22.68           N
ATOM    177  CA  ASP r  24     -15.605  -3.469 -30.570  1.00 22.68           C
ATOM    178  CB  ASP r  24     -14.752  -3.696 -29.307  1.00 22.68           C
ATOM    179  CG  ASP r  24     -14.999  -2.539 -28.347  1.00 22.68           C
ATOM    180  OD1 ASP r  24     -14.874  -1.367 -28.791  1.00 22.68           O
ATOM    181  OD2 ASP r  24     -15.322  -2.811 -27.160  1.00 22.68           O
ATOM    182  C   ASP r  24     -15.223  -4.515 -31.564  1.00 22.68           C
ATOM    183  O   ASP r  24     -15.958  -5.477 -31.776  1.00 22.68           O
ATOM    184  N   ARG r  25     -14.062  -4.343 -32.225  1.00 81.00           N
ATOM    185  CA  ARG r  25     -13.666  -5.333 -33.188  1.00 81.00           C
ATOM    186  CB  ARG r  25     -13.779  -4.888 -34.659  1.00 81.00           C
ATOM    187  CG  ARG r  25     -15.177  -4.593 -35.199  1.00 81.00           C
ATOM    188  CD  ARG r  25     -15.175  -4.324 -36.711  1.00 81.00           C
ATOM    189  NE  ARG r  25     -14.353  -3.107 -36.969  1.00 81.00           N
ATOM    190  CZ  ARG r  25     -13.469  -3.071 -38.009  1.00 81.00           C
ATOM    191  NH1 ARG r  25     -13.287  -4.168 -38.799  1.00 81.00           N
ATOM    192  NH2 ARG r  25     -12.755  -1.933 -38.257  1.00 81.00           N
ATOM    193  C   ARG r  25     -12.192  -5.555 -33.055  1.00 81.00           C
ATOM    194  O   ARG r  25     -11.415  -4.603 -33.096  1.00 81.00           O
ATOM    195  N   PRO r  26     -11.783  -6.785 -32.920  1.00 63.92           N
ATOM    196  CA  PRO r  26     -10.379  -7.094 -32.921  1.00 63.92           C
ATOM    197  CD  PRO r  26     -12.553  -7.761 -32.175  1.00 63.92           C
ATOM    198  CB  PRO r  26     -10.242  -8.474 -32.267  1.00 63.92           C
ATOM    199  CG  PRO r  26     -11.678  -9.024 -32.211  1.00 63.92           C
ATOM    200  C   PRO r  26      -9.901  -7.045 -34.340  1.00 63.92           C
ATOM    201  O   PRO r  26     -10.729  -7.140 -35.247  1.00 63.92           O
ATOM    202  N   LEU r  27      -8.577  -6.890 -34.557  1.00 51.05           N
ATOM    203  CA  LEU r  27      -8.075  -6.786 -35.897  1.00 51.05           C
ATOM    204  CB  LEU r  27      -7.362  -5.448 -36.161  1.00 51.05           C
ATOM    205  CG  LEU r  27      -8.276  -4.220 -35.977  1.00 51.05           C
ATOM    206  CD1 LEU r  27      -7.519  -2.913 -36.263  1.00 51.05           C
ATOM    207  CD2 LEU r  27      -9.572  -4.354 -36.795  1.00 51.05           C
ATOM    208  C   LEU r  27      -7.070  -7.873 -36.120  1.00 51.05           C
ATOM    209  O   LEU r  27      -6.889  -8.751 -35.279  1.00 51.05           O
ATOM    210  N   TRP r  28      -6.434  -7.868 -37.311  1.00 72.31           N
ATOM    211  CA  TRP r  28      -5.443  -8.851 -37.643  1.00 72.31           C
ATOM    212  CB  TRP r  28      -5.144  -8.930 -39.159  1.00 72.31           C
ATOM    213  CG  TRP r  28      -4.836  -7.643 -39.889  1.00 72.31           C
ATOM    214  CD2 TRP r  28      -3.601  -7.361 -40.565  1.00 72.31           C
ATOM    215  CD1 TRP r  28      -5.671  -6.600 -40.164  1.00 72.31           C
ATOM    216  NE1 TRP r  28      -5.027  -5.680 -40.957  1.00 72.31           N
ATOM    217  CE2 TRP r  28      -3.755  -6.140 -41.218  1.00 72.31           C
ATOM    218  CE3 TRP r  28      -2.440  -8.076 -40.655  1.00 72.31           C
ATOM    219  CZ2 TRP r  28      -2.749  -5.609 -41.977  1.00 72.31           C
ATOM    220  CZ3 TRP r  28      -1.419  -7.525 -41.398  1.00 72.31           C
ATOM    221  CH2 TRP r  28      -1.568  -6.318 -42.045  1.00 72.31           C
ATOM    222  C   TRP r  28      -4.228  -8.693 -36.794  1.00 72.31           C
ATOM    223  O   TRP r  28      -3.667  -9.685 -36.343  1.00 72.31           O
ATOM    224  N   PHE r  29      -3.764  -7.453 -36.559  1.00 48.54           N
ATOM    225  CA  PHE r  29      -2.687  -7.292 -35.624  1.00 48.54           C
ATOM    226  CB  PHE r  29      -1.280  -7.253 -36.258  1.00 48.54           C
ATOM    227  CG  PHE r  29      -1.151  -6.114 -37.210  1.00 48.54           C
ATOM    228  CD1 PHE r  29      -1.721  -6.175 -38.458  1.00 48.54           C
ATOM    229  CD2 PHE r  29      -0.429  -4.997 -36.865  1.00 48.54           C
ATOM    230  CE1 PHE r  29      -1.584  -5.125 -39.328  1.00 48.54           C
ATOM    231  CE2 PHE r  29      -0.291  -3.945 -37.736  1.00 48.54           C
ATOM    232  CZ  PHE r  29      -0.875  -4.007 -38.976  1.00 48.54           C
ATOM    233  C   PHE r  29      -2.967  -6.030 -34.892  1.00 48.54           C
ATOM    234  O   PHE r  29      -3.645  -5.147 -35.413  1.00 48.54           O
ATOM    235  N   PRO r  30      -2.503  -5.915 -33.684  1.00 53.52           N
ATOM    236  CA  PRO r  30      -2.753  -4.690 -32.998  1.00 53.52           C
ATOM    237  CD  PRO r  30      -2.421  -7.045 -32.772  1.00 53.52           C
ATOM    238  CB  PRO r  30      -2.358  -4.939 -31.548  1.00 53.52           C
ATOM    239  CG  PRO r  30      -2.624  -6.447 -31.369  1.00 53.52           C
ATOM    240  C   PRO r  30      -1.925  -3.709 -33.739  1.00 53.52           C
ATOM    241  O   PRO r  30      -0.924  -4.111 -34.320  1.00 53.52           O
ATOM    242  N   GLY r  31      -2.334  -2.436 -33.798  1.00 12.85           N
ATOM    243  CA  GLY r  31      -1.524  -1.501 -34.509  1.00 12.85           C
ATOM    244  C   GLY r  31      -2.001  -1.446 -35.925  1.00 12.85           C
ATOM    245  O   GLY r  31      -1.666  -0.524 -36.666  1.00 12.85           O
ATOM    246  N   ALA r  32      -2.810  -2.436 -36.349  1.00 22.02           N
ATOM    247  CA  ALA r  32      -3.256  -2.420 -37.711  1.00 22.02           C
ATOM    248  CB  ALA r  32      -3.921  -3.727 -38.163  1.00 22.02           C
ATOM    249  C   ALA r  32      -4.276  -1.351 -37.863  1.00 22.02           C
ATOM    250  O   ALA r  32      -5.150  -1.180 -37.014  1.00 22.02           O
ATOM    251  N   LYS r  33      -4.184  -0.596 -38.973  1.00 81.94           N
ATOM    252  CA  LYS r  33      -5.193   0.381 -39.236  1.00 81.94           C
ATOM    253  CB  LYS r  33      -4.691   1.648 -39.954  1.00 81.94           C
ATOM    254  CG  LYS r  33      -4.252   1.390 -41.397  1.00 81.94           C
ATOM    255  CD  LYS r  33      -4.137   2.641 -42.269  1.00 81.94           C
ATOM    256  CE  LYS r  33      -3.809   2.310 -43.726  1.00 81.94           C
ATOM    257  NZ  LYS r  33      -4.996   1.731 -44.396  1.00 81.94           N
ATOM    258  C   LYS r  33      -6.140  -0.304 -40.166  1.00 81.94           C
ATOM    259  O   LYS r  33      -5.736  -0.892 -41.168  1.00 81.94           O
ATOM    260  N   SER r  34      -7.441  -0.287 -39.835  1.00 19.85           N
ATOM    261  CA  SER r  34      -8.371  -0.922 -40.720  1.00 19.85           C
ATOM    262  CB  SER r  34      -9.726  -1.245 -40.063  1.00 19.85           C
ATOM    263  OG  SER r  34      -9.552  -2.203 -39.029  1.00 19.85           O
ATOM    264  C   SER r  34      -8.625   0.015 -41.855  1.00 19.85           C
ATOM    265  O   SER r  34      -8.414   1.222 -41.751  1.00 19.85           O
ATOM    266  N   PRO r  35      -9.041  -0.538 -42.960  1.00 50.67           N
ATOM    267  CA  PRO r  35      -9.400   0.289 -44.078  1.00 50.67           C
ATOM    268  CD  PRO r  35      -8.503  -1.822 -43.385  1.00 50.67           C
ATOM    269  CB  PRO r  35      -9.428  -0.631 -45.293  1.00 50.67           C
ATOM    270  CG  PRO r  35      -8.443  -1.753 -44.923  1.00 50.67           C
ATOM    271  C   PRO r  35     -10.728   0.877 -43.732  1.00 50.67           C
ATOM    272  O   PRO r  35     -11.436   0.303 -42.909  1.00 50.67           O
ATOM    273  N   GLU r  36     -11.079   2.012 -44.354  1.00 29.08           N
ATOM    274  CA  GLU r  36     -12.287   2.715 -44.039  1.00 29.08           C
ATOM    275  CB  GLU r  36     -12.440   3.976 -44.903  1.00 29.08           C
ATOM    276  CG  GLU r  36     -11.306   4.988 -44.737  1.00 29.08           C
ATOM    277  CD  GLU r  36     -11.393   5.981 -45.889  1.00 29.08           C
ATOM    278  OE1 GLU r  36     -12.326   5.841 -46.723  1.00 29.08           O
ATOM    279  OE2 GLU r  36     -10.523   6.889 -45.952  1.00 29.08           O
ATOM    280  C   GLU r  36     -13.453   1.848 -44.365  1.00 29.08           C
ATOM    281  O   GLU r  36     -14.409   1.754 -43.595  1.00 29.08           O
ATOM    282  N   TYR r  37     -13.392   1.169 -45.522  1.00 55.48           N
ATOM    283  CA  TYR r  37     -14.504   0.385 -45.964  1.00 55.48           C
ATOM    284  CB  TYR r  37     -14.404  -0.093 -47.429  1.00 55.48           C
ATOM    285  CG  TYR r  37     -13.072  -0.685 -47.723  1.00 55.48           C
ATOM    286  CD1 TYR r  37     -11.983   0.138 -47.888  1.00 55.48           C
ATOM    287  CD2 TYR r  37     -12.913  -2.044 -47.872  1.00 55.48           C
ATOM    288  CE1 TYR r  37     -10.745  -0.386 -48.172  1.00 55.48           C
ATOM    289  CE2 TYR r  37     -11.678  -2.577 -48.158  1.00 55.48           C
ATOM    290  CZ  TYR r  37     -10.595  -1.744 -48.311  1.00 55.48           C
ATOM    291  OH  TYR r  37      -9.326  -2.282 -48.604  1.00 55.48           O
ATOM    292  C   TYR r  37     -14.786  -0.741 -45.020  1.00 55.48           C
ATOM    293  O   TYR r  37     -15.951  -1.055 -44.786  1.00 55.48           O
ATOM    294  N   LEU r  38     -13.748  -1.388 -44.450  1.00 91.34           N
ATOM    295  CA  LEU r  38     -14.020  -2.460 -43.528  1.00 91.34           C
ATOM    296  CB  LEU r  38     -12.772  -3.266 -43.119  1.00 91.34           C
ATOM    297  CG  LEU r  38     -12.026  -3.929 -44.285  1.00 91.34           C
ATOM    298  CD1 LEU r  38     -12.901  -4.957 -45.011  1.00 91.34           C
ATOM    299  CD2 LEU r  38     -11.456  -2.878 -45.238  1.00 91.34           C
ATOM    300  C   LEU r  38     -14.517  -1.838 -42.255  1.00 91.34           C
ATOM    301  O   LEU r  38     -13.746  -1.611 -41.325  1.00 91.34           O
ATOM    302  N   ASP r  39     -15.828  -1.519 -42.211  1.00 48.52           N
ATOM    303  CA  ASP r  39     -16.500  -0.907 -41.093  1.00 48.52           C
ATOM    304  CB  ASP r  39     -17.788  -0.161 -41.497  1.00 48.52           C
ATOM    305  CG  ASP r  39     -18.771  -1.150 -42.100  1.00 48.52           C
ATOM    306  OD1 ASP r  39     -18.348  -2.301 -42.380  1.00 48.52           O
ATOM    307  OD2 ASP r  39     -19.954  -0.765 -42.304  1.00 48.52           O
ATOM    308  C   ASP r  39     -16.844  -1.866 -39.988  1.00 48.52           C
ATOM    309  O   ASP r  39     -16.946  -1.451 -38.835  1.00 48.52           O
ATOM    310  N   GLY r  40     -17.042  -3.167 -40.287  1.00 24.13           N
ATOM    311  CA  GLY r  40     -17.491  -4.067 -39.256  1.00 24.13           C
ATOM    312  C   GLY r  40     -18.872  -4.556 -39.594  1.00 24.13           C
ATOM    313  O   GLY r  40     -19.440  -5.365 -38.863  1.00 24.13           O
ATOM    314  N   SER r  41     -19.458  -4.062 -40.702  1.00 21.36           N
ATOM    315  CA  SER r  41     -20.769  -4.490 -41.113  1.00 21.36           C
ATOM    316  CB  SER r  41     -21.306  -3.694 -42.317  1.00 21.36           C
ATOM    317  OG  SER r  41     -22.596  -4.168 -42.679  1.00 21.36           O
ATOM    318  C   SER r  41     -20.706  -5.933 -41.526  1.00 21.36           C
ATOM    319  O   SER r  41     -21.592  -6.714 -41.182  1.00 21.36           O
ATOM    320  N   LEU r  42     -19.658  -6.320 -42.282  1.00 33.47           N
ATOM    321  CA  LEU r  42     -19.509  -7.679 -42.726  1.00 33.47           C
ATOM    322  CB  LEU r  42     -18.428  -7.860 -43.807  1.00 33.47           C
ATOM    323  CG  LEU r  42     -18.758  -7.137 -45.130  1.00 33.47           C
ATOM    324  CD1 LEU r  42     -17.656  -7.359 -46.179  1.00 33.47           C
ATOM    325  CD2 LEU r  42     -20.156  -7.521 -45.648  1.00 33.47           C
ATOM    326  C   LEU r  42     -19.102  -8.471 -41.521  1.00 33.47           C
ATOM    327  O   LEU r  42     -18.595  -7.918 -40.545  1.00 33.47           O
ATOM    328  N   VAL r  43     -19.351  -9.793 -41.563  1.00 52.38           N
ATOM    329  CA  VAL r  43     -19.200 -10.656 -40.422  1.00 52.38           C
ATOM    330  CB  VAL r  43     -19.663 -12.048 -40.728  1.00 52.38           C
ATOM    331  CG1 VAL r  43     -19.456 -12.921 -39.485  1.00 52.38           C
ATOM    332  CG2 VAL r  43     -21.113 -11.981 -41.240  1.00 52.38           C
ATOM    333  C   VAL r  43     -17.801 -10.790 -39.866  1.00 52.38           C
ATOM    334  O   VAL r  43     -17.522 -10.393 -38.735  1.00 52.38           O
ATOM    335  N   GLY r  44     -16.879 -11.335 -40.679  1.00 61.33           N
ATOM    336  CA  GLY r  44     -15.527 -11.725 -40.362  1.00 61.33           C
ATOM    337  C   GLY r  44     -14.578 -10.586 -40.123  1.00 61.33           C
ATOM    338  O   GLY r  44     -13.424 -10.831 -39.794  1.00 61.33           O
ATOM    339  N   ASP r  45     -14.979  -9.344 -40.421  1.00 74.30           N
ATOM    340  CA  ASP r  45     -14.162  -8.152 -40.459  1.00 74.30           C
ATOM    341  CB  ASP r  45     -15.027  -6.872 -40.467  1.00 74.30           C
ATOM    342  CG  ASP r  45     -14.215  -5.710 -41.029  1.00 74.30           C
ATOM    343  OD1 ASP r  45     -12.992  -5.895 -41.259  1.00 74.30           O
ATOM    344  OD2 ASP r  45     -14.812  -4.618 -41.242  1.00 74.30           O
ATOM    345  C   ASP r  45     -13.084  -7.999 -39.403  1.00 74.30           C
ATOM    346  O   ASP r  45     -13.334  -7.538 -38.291  1.00 74.30           O
ATOM    347  N   TYR r  46     -11.850  -8.450 -39.744  1.00 66.39           N
ATOM    348  CA  TYR r  46     -10.586  -8.287 -39.054  1.00 66.39           C
ATOM    349  CB  TYR r  46      -9.568  -9.388 -39.394  1.00 66.39           C
ATOM    350  CG  TYR r  46     -10.098 -10.673 -38.861  1.00 66.39           C
ATOM    351  CD1 TYR r  46      -9.959 -10.987 -37.527  1.00 66.39           C
ATOM    352  CD2 TYR r  46     -10.726 -11.567 -39.695  1.00 66.39           C
ATOM    353  CE1 TYR r  46     -10.449 -12.174 -37.036  1.00 66.39           C
ATOM    354  CE2 TYR r  46     -11.217 -12.754 -39.209  1.00 66.39           C
ATOM    355  CZ  TYR r  46     -11.077 -13.059 -37.876  1.00 66.39           C
ATOM    356  OH  TYR r  46     -11.582 -14.280 -37.379  1.00 66.39           O
ATOM    357  C   TYR r  46      -9.929  -6.973 -39.383  1.00 66.39           C
ATOM    358  O   TYR r  46      -9.102  -6.478 -38.620  1.00 66.39           O
ATOM    359  N   GLY r  47     -10.195  -6.412 -40.582  1.00 19.80           N
ATOM    360  CA  GLY r  47      -9.491  -5.230 -40.999  1.00 19.80           C
ATOM    361  C   GLY r  47      -8.348  -5.689 -41.849  1.00 19.80           C
ATOM    362  O   GLY r  47      -7.413  -4.936 -42.116  1.00 19.80           O
ATOM    363  N   PHE r  48      -8.404  -6.959 -42.300  1.00 47.95           N
ATOM    364  CA  PHE r  48      -7.338  -7.522 -43.082  1.00 47.95           C
ATOM    365  CB  PHE r  48      -7.175  -9.030 -42.817  1.00 47.95           C
ATOM    366  CG  PHE r  48      -6.075  -9.571 -43.663  1.00 47.95           C
ATOM    367  CD1 PHE r  48      -4.756  -9.378 -43.321  1.00 47.95           C
ATOM    368  CD2 PHE r  48      -6.372 -10.290 -44.797  1.00 47.95           C
ATOM    369  CE1 PHE r  48      -3.750  -9.889 -44.107  1.00 47.95           C
ATOM    370  CE2 PHE r  48      -5.371 -10.804 -45.588  1.00 47.95           C
ATOM    371  CZ  PHE r  48      -4.057 -10.602 -45.242  1.00 47.95           C
ATOM    372  C   PHE r  48      -7.593  -7.325 -44.546  1.00 47.95           C
ATOM    373  O   PHE r  48      -8.417  -8.014 -45.146  1.00 47.95           O
ATOM    374  N   ASP r  49      -6.876  -6.357 -45.155  1.00 59.64           N
ATOM    375  CA  ASP r  49      -6.940  -6.150 -46.580  1.00 59.64           C
ATOM    376  CB  ASP r  49      -8.208  -5.402 -47.025  1.00 59.64           C
ATOM    377  CG  ASP r  49      -8.349  -5.545 -48.535  1.00 59.64           C
ATOM    378  OD1 ASP r  49      -7.418  -6.107 -49.171  1.00 59.64           O
ATOM    379  OD2 ASP r  49      -9.397  -5.095 -49.074  1.00 59.64           O
ATOM    380  C   ASP r  49      -5.754  -5.304 -46.956  1.00 59.64           C
ATOM    381  O   ASP r  49      -5.908  -4.129 -47.290  1.00 59.64           O
ATOM    382  N   PRO r  50      -4.564  -5.843 -46.897  1.00 65.43           N
ATOM    383  CA  PRO r  50      -3.356  -5.131 -47.236  1.00 65.43           C
ATOM    384  CD  PRO r  50      -4.307  -7.145 -46.309  1.00 65.43           C
ATOM    385  CB  PRO r  50      -2.205  -6.044 -46.809  1.00 65.43           C
ATOM    386  CG  PRO r  50      -2.844  -7.440 -46.687  1.00 65.43           C
ATOM    387  C   PRO r  50      -3.289  -4.716 -48.675  1.00 65.43           C
ATOM    388  O   PRO r  50      -2.714  -3.666 -48.962  1.00 65.43           O
ATOM    389  N   PHE r  51      -3.816  -5.546 -49.594  1.00 47.28           N
ATOM    390  CA  PHE r  51      -3.807  -5.240 -50.997  1.00 47.28           C
ATOM    391  CB  PHE r  51      -4.031  -6.473 -51.883  1.00 47.28           C
ATOM    392  CG  PHE r  51      -2.800  -7.286 -51.698  1.00 47.28           C
ATOM    393  CD1 PHE r  51      -1.604  -6.843 -52.214  1.00 47.28           C
ATOM    394  CD2 PHE r  51      -2.831  -8.484 -51.023  1.00 47.28           C
ATOM    395  CE1 PHE r  51      -0.454  -7.574 -52.055  1.00 47.28           C
ATOM    396  CE2 PHE r  51      -1.681  -9.222 -50.861  1.00 47.28           C
ATOM    397  CZ  PHE r  51      -0.491  -8.768 -51.376  1.00 47.28           C
ATOM    398  C   PHE r  51      -4.827  -4.190 -51.321  1.00 47.28           C
ATOM    399  O   PHE r  51      -4.617  -3.370 -52.213  1.00 47.28           O
ATOM    400  N   GLY r  52      -5.978  -4.185 -50.617  1.00 18.24           N
ATOM    401  CA  GLY r  52      -6.977  -3.197 -50.928  1.00 18.24           C
ATOM    402  C   GLY r  52      -7.854  -3.708 -52.033  1.00 18.24           C
ATOM    403  O   GLY r  52      -8.352  -2.936 -52.852  1.00 18.24           O
ATOM    404  N   LEU r  53      -8.052  -5.039 -52.095  1.00 35.93           N
ATOM    405  CA  LEU r  53      -8.845  -5.661 -53.124  1.00 35.93           C
ATOM    406  CB  LEU r  53      -8.767  -7.191 -53.050  1.00 35.93           C
ATOM    407  CG  LEU r  53      -7.341  -7.724 -53.291  1.00 35.93           C
ATOM    408  CD1 LEU r  53      -7.290  -9.257 -53.210  1.00 35.93           C
ATOM    409  CD2 LEU r  53      -6.760  -7.177 -54.606  1.00 35.93           C
ATOM    410  C   LEU r  53     -10.293  -5.253 -53.030  1.00 35.93           C
ATOM    411  O   LEU r  53     -10.936  -4.956 -54.035  1.00 35.93           O
ATOM    412  N   GLY r  54     -10.841  -5.247 -51.804  1.00 41.26           N
ATOM    413  CA  GLY r  54     -12.205  -4.911 -51.481  1.00 41.26           C
ATOM    414  C   GLY r  54     -12.484  -3.448 -51.652  1.00 41.26           C
ATOM    415  O   GLY r  54     -13.638  -3.033 -51.587  1.00 41.26           O
ATOM    416  N   LYS r  55     -11.440  -2.603 -51.727  1.00 63.52           N
ATOM    417  CA  LYS r  55     -11.637  -1.178 -51.821  1.00 63.52           C
ATOM    418  CB  LYS r  55     -10.324  -0.423 -52.113  1.00 63.52           C
ATOM    419  CG  LYS r  55     -10.464   1.100 -52.168  1.00 63.52           C
ATOM    420  CD  LYS r  55      -9.127   1.843 -52.160  1.00 63.52           C
ATOM    421  CE  LYS r  55      -9.265   3.367 -52.212  1.00 63.52           C
ATOM    422  NZ  LYS r  55      -9.836   3.786 -53.511  1.00 63.52           N
ATOM    423  C   LYS r  55     -12.607  -0.873 -52.927  1.00 63.52           C
ATOM    424  O   LYS r  55     -12.541  -1.447 -54.013  1.00 63.52           O
ATOM    425  N   PRO r  56     -13.537   0.019 -52.653  1.00 66.02           N
ATOM    426  CA  PRO r  56     -14.530   0.411 -53.621  1.00 66.02           C
ATOM    427  CD  PRO r  56     -13.424   0.967 -51.557  1.00 66.02           C
ATOM    428  CB  PRO r  56     -15.305   1.557 -52.973  1.00 66.02           C
ATOM    429  CG  PRO r  56     -14.289   2.163 -51.982  1.00 66.02           C
ATOM    430  C   PRO r  56     -13.826   0.820 -54.875  1.00 66.02           C
ATOM    431  O   PRO r  56     -13.088   1.804 -54.862  1.00 66.02           O
ATOM    432  N   ALA r  57     -14.110   0.132 -55.995  1.00 33.61           N
ATOM    433  CA  ALA r  57     -13.321   0.398 -57.155  1.00 33.61           C
ATOM    434  CB  ALA r  57     -13.258  -0.783 -58.139  1.00 33.61           C
ATOM    435  C   ALA r  57     -13.881   1.563 -57.888  1.00 33.61           C
ATOM    436  O   ALA r  57     -15.015   1.547 -58.365  1.00 33.61           O
ATOM    437  N   GLU r  58     -13.068   2.627 -57.983  1.00 70.89           N
ATOM    438  CA  GLU r  58     -13.481   3.767 -58.732  1.00 70.89           C
ATOM    439  CB  GLU r  58     -12.793   5.057 -58.266  1.00 70.89           C
ATOM    440  CG  GLU r  58     -13.588   6.309 -58.620  1.00 70.89           C
ATOM    441  CD  GLU r  58     -14.784   6.356 -57.681  1.00 70.89           C
ATOM    442  OE1 GLU r  58     -15.203   5.269 -57.203  1.00 70.89           O
ATOM    443  OE2 GLU r  58     -15.292   7.479 -57.424  1.00 70.89           O
ATOM    444  C   GLU r  58     -13.068   3.475 -60.136  1.00 70.89           C
ATOM    445  O   GLU r  58     -11.964   2.985 -60.376  1.00 70.89           O
ATOM    446  N   TYR r  59     -13.953   3.763 -61.104  1.00 40.50           N
ATOM    447  CA  TYR r  59     -13.637   3.502 -62.477  1.00 40.50           C
ATOM    448  CB  TYR r  59     -14.543   2.453 -63.152  1.00 40.50           C
ATOM    449  CG  TYR r  59     -14.239   1.106 -62.591  1.00 40.50           C
ATOM    450  CD1 TYR r  59     -13.093   0.449 -62.972  1.00 40.50           C
ATOM    451  CD2 TYR r  59     -15.103   0.494 -61.713  1.00 40.50           C
ATOM    452  CE1 TYR r  59     -12.799  -0.795 -62.472  1.00 40.50           C
ATOM    453  CE2 TYR r  59     -14.813  -0.754 -61.210  1.00 40.50           C
ATOM    454  CZ  TYR r  59     -13.661  -1.398 -61.588  1.00 40.50           C
ATOM    455  OH  TYR r  59     -13.358  -2.677 -61.074  1.00 40.50           O
ATOM    456  C   TYR r  59     -13.855   4.765 -63.239  1.00 40.50           C
ATOM    457  O   TYR r  59     -14.551   5.669 -62.780  1.00 40.50           O
ATOM    458  N   LEU r  60     -13.206   4.872 -64.415  1.00 37.89           N
ATOM    459  CA  LEU r  60     -13.399   5.996 -65.286  1.00 37.89           C
ATOM    460  CB  LEU r  60     -12.111   6.787 -65.582  1.00 37.89           C
ATOM    461  CG  LEU r  60     -11.563   7.541 -64.354  1.00 37.89           C
ATOM    462  CD1 LEU r  60     -10.283   8.321 -64.692  1.00 37.89           C
ATOM    463  CD2 LEU r  60     -12.646   8.438 -63.729  1.00 37.89           C
ATOM    464  C   LEU r  60     -13.907   5.440 -66.575  1.00 37.89           C
ATOM    465  O   LEU r  60     -13.729   4.257 -66.865  1.00 37.89           O
ATOM    466  N   GLN r  61     -14.599   6.261 -67.382  1.00 43.97           N
ATOM    467  CA  GLN r  61     -15.051   5.692 -68.612  1.00 43.97           C
ATOM    468  CB  GLN r  61     -16.567   5.615 -68.769  1.00 43.97           C
ATOM    469  CG  GLN r  61     -17.215   6.987 -68.852  1.00 43.97           C
ATOM    470  CD  GLN r  61     -18.588   6.728 -69.421  1.00 43.97           C
ATOM    471  OE1 GLN r  61     -18.711   6.469 -70.617  1.00 43.97           O
ATOM    472  NE2 GLN r  61     -19.632   6.772 -68.553  1.00 43.97           N
ATOM    473  C   GLN r  61     -14.555   6.520 -69.744  1.00 43.97           C
ATOM    474  O   GLN r  61     -14.403   7.735 -69.636  1.00 43.97           O
ATOM    475  N   PHE r  62     -14.286   5.844 -70.874  1.00 34.45           N
ATOM    476  CA  PHE r  62     -13.818   6.507 -72.054  1.00 34.45           C
ATOM    477  CB  PHE r  62     -12.649   5.785 -72.753  1.00 34.45           C
ATOM    478  CG  PHE r  62     -11.417   5.894 -71.917  1.00 34.45           C
ATOM    479  CD1 PHE r  62     -11.249   5.104 -70.804  1.00 34.45           C
ATOM    480  CD2 PHE r  62     -10.418   6.774 -72.265  1.00 34.45           C
ATOM    481  CE1 PHE r  62     -10.108   5.203 -70.040  1.00 34.45           C
ATOM    482  CE2 PHE r  62      -9.276   6.878 -71.507  1.00 34.45           C
ATOM    483  CZ  PHE r  62      -9.121   6.092 -70.389  1.00 34.45           C
ATOM    484  C   PHE r  62     -14.946   6.507 -73.028  1.00 34.45           C
ATOM    485  O   PHE r  62     -15.860   5.689 -72.938  1.00 34.45           O
ATOM    486  N   ASP r  63     -14.922   7.465 -73.972  1.00 25.55           N
ATOM    487  CA  ASP r  63     -15.913   7.508 -75.008  1.00 25.55           C
ATOM    488  CB  ASP r  63     -15.977   8.875 -75.718  1.00 25.55           C
ATOM    489  CG  ASP r  63     -17.274   8.981 -76.514  1.00 25.55           C
ATOM    490  OD1 ASP r  63     -18.094   8.026 -76.455  1.00 25.55           O
ATOM    491  OD2 ASP r  63     -17.464  10.027 -77.188  1.00 25.55           O
ATOM    492  C   ASP r  63     -15.501   6.465 -76.003  1.00 25.55           C
ATOM    493  O   ASP r  63     -14.357   6.009 -75.994  1.00 25.55           O
ATOM    494  N   LEU r  64     -16.425   6.051 -76.892  1.00 63.56           N
ATOM    495  CA  LEU r  64     -16.109   5.026 -77.843  1.00 63.56           C
ATOM    496  CB  LEU r  64     -17.340   4.478 -78.585  1.00 63.56           C
ATOM    497  CG  LEU r  64     -18.342   3.730 -77.682  1.00 63.56           C
ATOM    498  CD1 LEU r  64     -18.976   4.662 -76.633  1.00 63.56           C
ATOM    499  CD2 LEU r  64     -19.392   2.987 -78.521  1.00 63.56           C
ATOM    500  C   LEU r  64     -15.167   5.583 -78.864  1.00 63.56           C
ATOM    501  O   LEU r  64     -15.210   6.768 -79.196  1.00 63.56           O
ATOM    502  N   ASP r  65     -14.259   4.721 -79.364  1.00 27.55           N
ATOM    503  CA  ASP r  65     -13.312   5.108 -80.371  1.00 27.55           C
ATOM    504  CB  ASP r  65     -12.223   4.039 -80.587  1.00 27.55           C
ATOM    505  CG  ASP r  65     -11.048   4.646 -81.339  1.00 27.55           C
ATOM    506  OD1 ASP r  65     -11.185   5.793 -81.840  1.00 27.55           O
ATOM    507  OD2 ASP r  65      -9.990   3.966 -81.419  1.00 27.55           O
ATOM    508  C   ASP r  65     -14.094   5.274 -81.643  1.00 27.55           C
ATOM    509  O   ASP r  65     -15.023   4.515 -81.909  1.00 27.55           O
ATOM    510  N   SER r  66     -13.742   6.291 -82.459  1.00 34.58           N
ATOM    511  CA  SER r  66     -14.483   6.596 -83.655  1.00 34.58           C
ATOM    512  CB  SER r  66     -14.008   7.894 -84.323  1.00 34.58           C
ATOM    513  OG  SER r  66     -12.644   7.770 -84.690  1.00 34.58           O
ATOM    514  C   SER r  66     -14.408   5.491 -84.671  1.00 34.58           C
ATOM    515  O   SER r  66     -15.432   4.921 -85.041  1.00 34.58           O
ATOM    516  N   LEU r  67     -13.193   5.145 -85.140  1.00 45.93           N
ATOM    517  CA  LEU r  67     -13.032   4.115 -86.132  1.00 45.93           C
ATOM    518  CB  LEU r  67     -13.389   2.712 -85.609  1.00 45.93           C
ATOM    519  CG  LEU r  67     -12.479   2.254 -84.455  1.00 45.93           C
ATOM    520  CD1 LEU r  67     -12.816   0.824 -84.005  1.00 45.93           C
ATOM    521  CD2 LEU r  67     -10.997   2.440 -84.809  1.00 45.93           C
ATOM    522  C   LEU r  67     -13.895   4.409 -87.327  1.00 45.93           C
ATOM    523  O   LEU r  67     -14.555   3.513 -87.852  1.00 45.93           O
ATOM    524  N   ASP r  68     -13.902   5.674 -87.798  1.00 33.05           N
ATOM    525  CA  ASP r  68     -14.715   6.054 -88.926  1.00 33.05           C
ATOM    526  CB  ASP r  68     -15.492   7.360 -88.690  1.00 33.05           C
ATOM    527  CG  ASP r  68     -16.512   7.134 -87.584  1.00 33.05           C
ATOM    528  OD1 ASP r  68     -17.368   6.223 -87.738  1.00 33.05           O
ATOM    529  OD2 ASP r  68     -16.456   7.882 -86.574  1.00 33.05           O
ATOM    530  C   ASP r  68     -13.827   6.312 -90.109  1.00 33.05           C
ATOM    531  O   ASP r  68     -12.910   7.129 -90.044  1.00 33.05           O
ATOM    532  N   GLN r  69     -14.079   5.599 -91.225  1.00 35.07           N
ATOM    533  CA  GLN r  69     -13.327   5.770 -92.438  1.00 35.07           C
ATOM    534  CB  GLN r  69     -13.663   4.731 -93.517  1.00 35.07           C
ATOM    535  CG  GLN r  69     -13.289   3.293 -93.154  1.00 35.07           C
ATOM    536  CD  GLN r  69     -13.694   2.419 -94.332  1.00 35.07           C
ATOM    537  OE1 GLN r  69     -13.326   1.250 -94.421  1.00 35.07           O
ATOM    538  NE2 GLN r  69     -14.472   3.012 -95.276  1.00 35.07           N
ATOM    539  C   GLN r  69     -13.625   7.114 -93.037  1.00 35.07           C
ATOM    540  O   GLN r  69     -12.735   7.786 -93.554  1.00 35.07           O
ATOM    541  N   ASN r  70     -14.897   7.548 -92.966  1.00 27.10           N
ATOM    542  CA  ASN r  70     -15.331   8.750 -93.624  1.00 27.10           C
ATOM    543  CB  ASN r  70     -16.824   9.044 -93.407  1.00 27.10           C
ATOM    544  CG  ASN r  70     -17.624   7.969 -94.123  1.00 27.10           C
ATOM    545  OD1 ASN r  70     -17.455   7.740 -95.319  1.00 27.10           O
ATOM    546  ND2 ASN r  70     -18.519   7.283 -93.364  1.00 27.10           N
ATOM    547  C   ASN r  70     -14.586   9.941 -93.104  1.00 27.10           C
ATOM    548  O   ASN r  70     -14.223  10.827 -93.878  1.00 27.10           O
ATOM    549  N   LEU r  71     -14.338   9.993 -91.784  1.00 32.19           N
ATOM    550  CA  LEU r  71     -13.734  11.145 -91.178  1.00 32.19           C
ATOM    551  CB  LEU r  71     -13.862  11.142 -89.647  1.00 32.19           C
ATOM    552  CG  LEU r  71     -15.324  11.169 -89.168  1.00 32.19           C
ATOM    553  CD1 LEU r  71     -15.414  11.167 -87.634  1.00 32.19           C
ATOM    554  CD2 LEU r  71     -16.092  12.328 -89.822  1.00 32.19           C
ATOM    555  C   LEU r  71     -12.274  11.216 -91.507  1.00 32.19           C
ATOM    556  O   LEU r  71     -11.609  10.201 -91.706  1.00 32.19           O
ATOM    557  N   ALA r  72     -11.762  12.460 -91.628  1.00 24.66           N
ATOM    558  CA  ALA r  72     -10.379  12.722 -91.892  1.00 24.66           C
ATOM    559  CB  ALA r  72     -10.095  14.209 -92.161  1.00 24.66           C
ATOM    560  C   ALA r  72      -9.545  12.321 -90.717  1.00 24.66           C
ATOM    561  O   ALA r  72      -8.479  11.728 -90.879  1.00 24.66           O
ATOM    562  N   LYS r  73     -10.009  12.640 -89.489  1.00 27.14           N
ATOM    563  CA  LYS r  73      -9.221  12.350 -88.325  1.00 27.14           C
ATOM    564  CB  LYS r  73      -8.710  13.628 -87.638  1.00 27.14           C
ATOM    565  CG  LYS r  73      -7.794  13.385 -86.441  1.00 27.14           C
ATOM    566  CD  LYS r  73      -7.087  14.654 -85.956  1.00 27.14           C
ATOM    567  CE  LYS r  73      -6.209  14.432 -84.721  1.00 27.14           C
ATOM    568  NZ  LYS r  73      -5.567  15.703 -84.321  1.00 27.14           N
ATOM    569  C   LYS r  73     -10.077  11.616 -87.341  1.00 27.14           C
ATOM    570  O   LYS r  73     -11.217  12.004 -87.083  1.00 27.14           O
ATOM    571  N   ASN r  74      -9.539  10.524 -86.761  1.00 28.63           N
ATOM    572  CA  ASN r  74     -10.289   9.759 -85.810  1.00 28.63           C
ATOM    573  CB  ASN r  74     -10.333   8.264 -86.171  1.00 28.63           C
ATOM    574  CG  ASN r  74     -11.142   8.107 -87.452  1.00 28.63           C
ATOM    575  OD1 ASN r  74     -12.232   8.661 -87.594  1.00 28.63           O
ATOM    576  ND2 ASN r  74     -10.588   7.330 -88.420  1.00 28.63           N
ATOM    577  C   ASN r  74      -9.589   9.877 -84.492  1.00 28.63           C
ATOM    578  O   ASN r  74      -8.502   9.331 -84.304  1.00 28.63           O
ATOM    579  N   LEU r  75     -10.197  10.604 -83.536  1.00 71.02           N
ATOM    580  CA  LEU r  75      -9.574  10.763 -82.255  1.00 71.02           C
ATOM    581  CB  LEU r  75      -9.909  12.102 -81.577  1.00 71.02           C
ATOM    582  CG  LEU r  75      -9.374  13.315 -82.363  1.00 71.02           C
ATOM    583  CD1 LEU r  75     -10.036  13.422 -83.749  1.00 71.02           C
ATOM    584  CD2 LEU r  75      -9.491  14.610 -81.549  1.00 71.02           C
ATOM    585  C   LEU r  75     -10.016   9.652 -81.357  1.00 71.02           C
ATOM    586  O   LEU r  75     -11.122   9.129 -81.488  1.00 71.02           O
ATOM    587  N   ALA r  76      -9.138   9.252 -80.417  1.00 19.45           N
ATOM    588  CA  ALA r  76      -9.462   8.210 -79.489  1.00 19.45           C
ATOM    589  CB  ALA r  76      -8.236   7.580 -78.807  1.00 19.45           C
ATOM    590  C   ALA r  76     -10.316   8.807 -78.414  1.00 19.45           C
ATOM    591  O   ALA r  76     -10.336  10.022 -78.226  1.00 19.45           O
ATOM    592  N   GLY r  77     -11.072   7.960 -77.688  1.00 17.06           N
ATOM    593  CA  GLY r  77     -11.913   8.466 -76.641  1.00 17.06           C
ATOM    594  C   GLY r  77     -11.053   8.893 -75.499  1.00 17.06           C
ATOM    595  O   GLY r  77     -10.002   8.306 -75.237  1.00 17.06           O
ATOM    596  N   ASP r  78     -11.479   9.981 -74.821  1.00 39.97           N
ATOM    597  CA  ASP r  78     -10.857  10.443 -73.612  1.00 39.97           C
ATOM    598  CB  ASP r  78     -10.767  11.978 -73.502  1.00 39.97           C
ATOM    599  CG  ASP r  78      -9.802  12.320 -72.372  1.00 39.97           C
ATOM    600  OD1 ASP r  78      -8.763  11.618 -72.250  1.00 39.97           O
ATOM    601  OD2 ASP r  78     -10.108  13.266 -71.598  1.00 39.97           O
ATOM    602  C   ASP r  78     -11.744   9.963 -72.508  1.00 39.97           C
ATOM    603  O   ASP r  78     -12.724   9.266 -72.762  1.00 39.97           O
ATOM    604  N   VAL r  79     -11.431  10.310 -71.244  1.00 27.27           N
ATOM    605  CA  VAL r  79     -12.292   9.884 -70.181  1.00 27.27           C
ATOM    606  CB  VAL r  79     -11.624   9.885 -68.839  1.00 27.27           C
ATOM    607  CG1 VAL r  79     -12.673   9.512 -67.779  1.00 27.27           C
ATOM    608  CG2 VAL r  79     -10.420   8.930 -68.890  1.00 27.27           C
ATOM    609  C   VAL r  79     -13.438  10.841 -70.118  1.00 27.27           C
ATOM    610  O   VAL r  79     -13.244  12.052 -70.018  1.00 27.27           O
ATOM    611  N   ILE r  80     -14.673  10.310 -70.219  1.00 25.17           N
ATOM    612  CA  ILE r  80     -15.834  11.146 -70.131  1.00 25.17           C
ATOM    613  CB  ILE r  80     -17.106  10.434 -70.481  1.00 25.17           C
ATOM    614  CG2 ILE r  80     -18.281  11.368 -70.142  1.00 25.17           C
ATOM    615  CG1 ILE r  80     -17.081   9.986 -71.953  1.00 25.17           C
ATOM    616  CD1 ILE r  80     -18.199   9.010 -72.313  1.00 25.17           C
ATOM    617  C   ILE r  80     -15.964  11.646 -68.727  1.00 25.17           C
ATOM    618  O   ILE r  80     -16.161  12.841 -68.504  1.00 25.17           O
ATOM    619  N   GLY r  81     -15.831  10.741 -67.735  1.00 12.72           N
ATOM    620  CA  GLY r  81     -15.995  11.137 -66.366  1.00 12.72           C
ATOM    621  C   GLY r  81     -15.726   9.943 -65.502  1.00 12.72           C
ATOM    622  O   GLY r  81     -15.165   8.947 -65.958  1.00 12.72           O
ATOM    623  N   THR r  82     -16.138  10.015 -64.217  1.00 24.97           N
ATOM    624  CA  THR r  82     -15.895   8.941 -63.295  1.00 24.97           C
ATOM    625  CB  THR r  82     -15.714   9.400 -61.874  1.00 24.97           C
ATOM    626  OG1 THR r  82     -14.625  10.303 -61.784  1.00 24.97           O
ATOM    627  CG2 THR r  82     -15.463   8.172 -60.981  1.00 24.97           C
ATOM    628  C   THR r  82     -17.096   8.052 -63.315  1.00 24.97           C
ATOM    629  O   THR r  82     -18.233   8.517 -63.249  1.00 24.97           O
ATOM    630  N   ARG r  83     -16.861   6.731 -63.415  1.00 58.25           N
ATOM    631  CA  ARG r  83     -17.945   5.800 -63.486  1.00 58.25           C
ATOM    632  CB  ARG r  83     -17.740   4.741 -64.581  1.00 58.25           C
ATOM    633  CG  ARG r  83     -18.955   3.845 -64.830  1.00 58.25           C
ATOM    634  CD  ARG r  83     -20.110   4.580 -65.510  1.00 58.25           C
ATOM    635  NE  ARG r  83     -21.189   3.583 -65.752  1.00 58.25           N
ATOM    636  CZ  ARG r  83     -21.218   2.878 -66.919  1.00 58.25           C
ATOM    637  NH1 ARG r  83     -20.303   3.126 -67.902  1.00 58.25           N
ATOM    638  NH2 ARG r  83     -22.159   1.905 -67.096  1.00 58.25           N
ATOM    639  C   ARG r  83     -18.019   5.077 -62.176  1.00 58.25           C
ATOM    640  O   ARG r  83     -17.007   4.610 -61.655  1.00 58.25           O
ATOM    641  N   THR r  84     -19.231   4.991 -61.588  1.00 24.48           N
ATOM    642  CA  THR r  84     -19.395   4.275 -60.355  1.00 24.48           C
ATOM    643  CB  THR r  84     -19.692   5.164 -59.184  1.00 24.48           C
ATOM    644  OG1 THR r  84     -18.644   6.106 -59.006  1.00 24.48           O
ATOM    645  CG2 THR r  84     -19.834   4.292 -57.923  1.00 24.48           C
ATOM    646  C   THR r  84     -20.560   3.353 -60.534  1.00 24.48           C
ATOM    647  O   THR r  84     -21.617   3.761 -61.015  1.00 24.48           O
ATOM    648  N   GLU r  85     -20.408   2.071 -60.139  1.00 65.15           N
ATOM    649  CA  GLU r  85     -21.484   1.147 -60.355  1.00 65.15           C
ATOM    650  CB  GLU r  85     -21.098  -0.041 -61.249  1.00 65.15           C
ATOM    651  CG  GLU r  85     -20.856   0.377 -62.701  1.00 65.15           C
ATOM    652  CD  GLU r  85     -22.188   0.836 -63.274  1.00 65.15           C
ATOM    653  OE1 GLU r  85     -23.244   0.433 -62.717  1.00 65.15           O
ATOM    654  OE2 GLU r  85     -22.171   1.595 -64.278  1.00 65.15           O
ATOM    655  C   GLU r  85     -21.936   0.614 -59.029  1.00 65.15           C
ATOM    656  O   GLU r  85     -21.166   0.541 -58.073  1.00 65.15           O
ATOM    657  N   PHE r  86     -23.226   0.218 -58.955  1.00 55.54           N
ATOM    658  CA  PHE r  86     -23.848  -0.221 -57.739  1.00 55.54           C
ATOM    659  CB  PHE r  86     -25.387  -0.185 -57.746  1.00 55.54           C
ATOM    660  CG  PHE r  86     -25.812   1.235 -57.861  1.00 55.54           C
ATOM    661  CD1 PHE r  86     -25.533   2.124 -56.849  1.00 55.54           C
ATOM    662  CD2 PHE r  86     -26.514   1.671 -58.959  1.00 55.54           C
ATOM    663  CE1 PHE r  86     -25.928   3.436 -56.944  1.00 55.54           C
ATOM    664  CE2 PHE r  86     -26.913   2.982 -59.058  1.00 55.54           C
ATOM    665  CZ  PHE r  86     -26.619   3.868 -58.051  1.00 55.54           C
ATOM    666  C   PHE r  86     -23.462  -1.630 -57.403  1.00 55.54           C
ATOM    667  O   PHE r  86     -22.940  -2.382 -58.222  1.00 55.54           O
ATOM    668  N   GLU r  87     -23.679  -1.974 -56.118  1.00 54.16           N
ATOM    669  CA  GLU r  87     -23.398  -3.240 -55.503  1.00 54.16           C
ATOM    670  CB  GLU r  87     -23.453  -3.201 -53.965  1.00 54.16           C
ATOM    671  CG  GLU r  87     -24.861  -2.965 -53.412  1.00 54.16           C
ATOM    672  CD  GLU r  87     -24.858  -3.321 -51.932  1.00 54.16           C
ATOM    673  OE1 GLU r  87     -23.749  -3.544 -51.377  1.00 54.16           O
ATOM    674  OE2 GLU r  87     -25.968  -3.378 -51.336  1.00 54.16           O
ATOM    675  C   GLU r  87     -24.362  -4.322 -55.916  1.00 54.16           C
ATOM    676  O   GLU r  87     -24.031  -5.504 -55.844  1.00 54.16           O
ATOM    677  N   ASP r  88     -25.587  -3.953 -56.339  1.00 44.33           N
ATOM    678  CA  ASP r  88     -26.682  -4.882 -56.508  1.00 44.33           C
ATOM    679  CB  ASP r  88     -27.998  -4.202 -56.926  1.00 44.33           C
ATOM    680  CG  ASP r  88     -28.400  -3.233 -55.831  1.00 44.33           C
ATOM    681  OD1 ASP r  88     -27.567  -3.007 -54.914  1.00 44.33           O
ATOM    682  OD2 ASP r  88     -29.540  -2.701 -55.895  1.00 44.33           O
ATOM    683  C   ASP r  88     -26.423  -5.917 -57.558  1.00 44.33           C
ATOM    684  O   ASP r  88     -25.464  -5.849 -58.326  1.00 44.33           O
ATOM    685  N   VAL r  89     -27.316  -6.934 -57.574  1.00 31.46           N
ATOM    686  CA  VAL r  89     -27.222  -8.058 -58.462  1.00 31.46           C
ATOM    687  CB  VAL r  89     -27.418  -9.361 -57.750  1.00 31.46           C
ATOM    688  CG1 VAL r  89     -27.322 -10.496 -58.781  1.00 31.46           C
ATOM    689  CG2 VAL r  89     -26.391  -9.452 -56.610  1.00 31.46           C
ATOM    690  C   VAL r  89     -28.292  -7.961 -59.507  1.00 31.46           C
ATOM    691  O   VAL r  89     -29.485  -7.935 -59.203  1.00 31.46           O
ATOM    692  N   LYS r  90     -27.869  -7.933 -60.788  1.00105.78           N
ATOM    693  CA  LYS r  90     -28.755  -7.847 -61.918  1.00105.78           C
ATOM    694  CB  LYS r  90     -28.059  -7.341 -63.193  1.00105.78           C
ATOM    695  CG  LYS r  90     -27.370  -5.989 -63.007  1.00105.78           C
ATOM    696  CD  LYS r  90     -28.303  -4.868 -62.546  1.00105.78           C
ATOM    697  CE  LYS r  90     -27.564  -3.591 -62.143  1.00105.78           C
ATOM    698  NZ  LYS r  90     -27.080  -2.883 -63.349  1.00105.78           N
ATOM    699  C   LYS r  90     -29.283  -9.221 -62.207  1.00105.78           C
ATOM    700  O   LYS r  90     -28.706 -10.226 -61.798  1.00105.78           O
ATOM    701  N   SER r  91     -30.422  -9.273 -62.924  1.00 41.56           N
ATOM    702  CA  SER r  91     -31.145 -10.472 -63.253  1.00 41.56           C
ATOM    703  CB  SER r  91     -32.559 -10.168 -63.778  1.00 41.56           C
ATOM    704  OG  SER r  91     -33.229 -11.377 -64.093  1.00 41.56           O
ATOM    705  C   SER r  91     -30.449 -11.290 -64.308  1.00 41.56           C
ATOM    706  O   SER r  91     -30.913 -12.384 -64.623  1.00 41.56           O
ATOM    707  N   THR r  92     -29.343 -10.795 -64.908  1.00 38.44           N
ATOM    708  CA  THR r  92     -28.688 -11.562 -65.942  1.00 38.44           C
ATOM    709  CB  THR r  92     -27.883 -10.719 -66.885  1.00 38.44           C
ATOM    710  OG1 THR r  92     -26.855 -10.042 -66.177  1.00 38.44           O
ATOM    711  CG2 THR r  92     -28.820  -9.700 -67.556  1.00 38.44           C
ATOM    712  C   THR r  92     -27.739 -12.524 -65.280  1.00 38.44           C
ATOM    713  O   THR r  92     -26.907 -12.139 -64.460  1.00 38.44           O
ATOM    714  N   PRO r  93     -27.880 -13.788 -65.602  1.00 69.91           N
ATOM    715  CA  PRO r  93     -27.104 -14.852 -65.015  1.00 69.91           C
ATOM    716  CD  PRO r  93     -29.067 -14.278 -66.279  1.00 69.91           C
ATOM    717  CB  PRO r  93     -27.829 -16.152 -65.374  1.00 69.91           C
ATOM    718  CG  PRO r  93     -28.766 -15.764 -66.533  1.00 69.91           C
ATOM    719  C   PRO r  93     -25.633 -14.912 -65.309  1.00 69.91           C
ATOM    720  O   PRO r  93     -24.880 -15.322 -64.426  1.00 69.91           O
ATOM    721  N   PHE r  94     -25.188 -14.537 -66.521  1.00 38.14           N
ATOM    722  CA  PHE r  94     -23.796 -14.685 -66.850  1.00 38.14           C
ATOM    723  CB  PHE r  94     -23.496 -14.325 -68.316  1.00 38.14           C
ATOM    724  CG  PHE r  94     -24.094 -15.384 -69.178  1.00 38.14           C
ATOM    725  CD1 PHE r  94     -25.450 -15.423 -69.411  1.00 38.14           C
ATOM    726  CD2 PHE r  94     -23.291 -16.331 -69.767  1.00 38.14           C
ATOM    727  CE1 PHE r  94     -25.998 -16.398 -70.210  1.00 38.14           C
ATOM    728  CE2 PHE r  94     -23.830 -17.309 -70.569  1.00 38.14           C
ATOM    729  CZ  PHE r  94     -25.186 -17.344 -70.790  1.00 38.14           C
ATOM    730  C   PHE r  94     -22.961 -13.794 -65.985  1.00 38.14           C
ATOM    731  O   PHE r  94     -21.961 -14.246 -65.424  1.00 38.14           O
ATOM    732  N   GLN r  95     -23.327 -12.498 -65.877  1.00 53.09           N
ATOM    733  CA  GLN r  95     -22.580 -11.614 -65.023  1.00 53.09           C
ATOM    734  CB  GLN r  95     -21.619 -10.673 -65.771  1.00 53.09           C
ATOM    735  CG  GLN r  95     -20.782  -9.807 -64.826  1.00 53.09           C
ATOM    736  CD  GLN r  95     -19.763  -9.030 -65.651  1.00 53.09           C
ATOM    737  OE1 GLN r  95     -18.913  -9.611 -66.325  1.00 53.09           O
ATOM    738  NE2 GLN r  95     -19.850  -7.675 -65.596  1.00 53.09           N
ATOM    739  C   GLN r  95     -23.568 -10.773 -64.262  1.00 53.09           C
ATOM    740  O   GLN r  95     -24.031  -9.742 -64.749  1.00 53.09           O
ATOM    741  N   PRO r  96     -23.933 -11.230 -63.090  1.00 71.73           N
ATOM    742  CA  PRO r  96     -24.900 -10.516 -62.289  1.00 71.73           C
ATOM    743  CD  PRO r  96     -24.023 -12.665 -62.878  1.00 71.73           C
ATOM    744  CB  PRO r  96     -25.407 -11.515 -61.253  1.00 71.73           C
ATOM    745  CG  PRO r  96     -25.221 -12.878 -61.941  1.00 71.73           C
ATOM    746  C   PRO r  96     -24.528  -9.190 -61.677  1.00 71.73           C
ATOM    747  O   PRO r  96     -25.321  -8.255 -61.768  1.00 71.73           O
ATOM    748  N   TYR r  97     -23.339  -9.086 -61.043  1.00 57.04           N
ATOM    749  CA  TYR r  97     -22.949  -7.921 -60.281  1.00 57.04           C
ATOM    750  CB  TYR r  97     -21.734  -8.167 -59.367  1.00 57.04           C
ATOM    751  CG  TYR r  97     -22.195  -8.995 -58.221  1.00 57.04           C
ATOM    752  CD1 TYR r  97     -22.229 -10.369 -58.300  1.00 57.04           C
ATOM    753  CD2 TYR r  97     -22.602  -8.382 -57.059  1.00 57.04           C
ATOM    754  CE1 TYR r  97     -22.659 -11.118 -57.229  1.00 57.04           C
ATOM    755  CE2 TYR r  97     -23.034  -9.125 -55.986  1.00 57.04           C
ATOM    756  CZ  TYR r  97     -23.062 -10.496 -56.070  1.00 57.04           C
ATOM    757  OH  TYR r  97     -23.506 -11.259 -54.970  1.00 57.04           O
ATOM    758  C   TYR r  97     -22.645  -6.687 -61.079  1.00 57.04           C
ATOM    759  O   TYR r  97     -23.072  -5.602 -60.689  1.00 57.04           O
ATOM    760  N   THR r  98     -21.901  -6.833 -62.197  1.00 65.46           N
ATOM    761  CA  THR r  98     -21.376  -5.802 -63.063  1.00 65.46           C
ATOM    762  CB  THR r  98     -22.372  -4.779 -63.582  1.00 65.46           C
ATOM    763  OG1 THR r  98     -22.806  -3.889 -62.567  1.00 65.46           O
ATOM    764  CG2 THR r  98     -23.576  -5.526 -64.184  1.00 65.46           C
ATOM    765  C   THR r  98     -20.250  -5.073 -62.380  1.00 65.46           C
ATOM    766  O   THR r  98     -19.744  -4.083 -62.906  1.00 65.46           O
ATOM    767  N   GLU r  99     -19.806  -5.560 -61.201  1.00 47.82           N
ATOM    768  CA  GLU r  99     -18.661  -5.003 -60.530  1.00 47.82           C
ATOM    769  CB  GLU r  99     -19.050  -3.956 -59.471  1.00 47.82           C
ATOM    770  CG  GLU r  99     -17.886  -3.085 -59.009  1.00 47.82           C
ATOM    771  CD  GLU r  99     -18.418  -2.075 -58.002  1.00 47.82           C
ATOM    772  OE1 GLU r  99     -19.564  -2.269 -57.514  1.00 47.82           O
ATOM    773  OE2 GLU r  99     -17.687  -1.093 -57.702  1.00 47.82           O
ATOM    774  C   GLU r  99     -18.032  -6.173 -59.825  1.00 47.82           C
ATOM    775  O   GLU r  99     -18.651  -6.788 -58.960  1.00 47.82           O
ATOM    776  N   VAL r 100     -16.795  -6.544 -60.214  1.00 41.58           N
ATOM    777  CA  VAL r 100     -16.119  -7.680 -59.637  1.00 41.58           C
ATOM    778  CB  VAL r 100     -14.930  -8.115 -60.441  1.00 41.58           C
ATOM    779  CG1 VAL r 100     -14.274  -9.307 -59.725  1.00 41.58           C
ATOM    780  CG2 VAL r 100     -15.398  -8.433 -61.871  1.00 41.58           C
ATOM    781  C   VAL r 100     -15.654  -7.413 -58.227  1.00 41.58           C
ATOM    782  O   VAL r 100     -15.716  -8.280 -57.355  1.00 41.58           O
ATOM    783  N   PHE r 101     -15.178  -6.183 -57.990  1.00 96.23           N
ATOM    784  CA  PHE r 101     -14.528  -5.670 -56.810  1.00 96.23           C
ATOM    785  CB  PHE r 101     -13.619  -4.463 -57.071  1.00 96.23           C
ATOM    786  CG  PHE r 101     -12.377  -5.070 -57.618  1.00 96.23           C
ATOM    787  CD1 PHE r 101     -12.260  -5.358 -58.956  1.00 96.23           C
ATOM    788  CD2 PHE r 101     -11.336  -5.370 -56.772  1.00 96.23           C
ATOM    789  CE1 PHE r 101     -11.110  -5.927 -59.448  1.00 96.23           C
ATOM    790  CE2 PHE r 101     -10.183  -5.940 -57.257  1.00 96.23           C
ATOM    791  CZ  PHE r 101     -10.069  -6.219 -58.598  1.00 96.23           C
ATOM    792  C   PHE r 101     -15.391  -5.383 -55.626  1.00 96.23           C
ATOM    793  O   PHE r 101     -14.878  -4.838 -54.652  1.00 96.23           O
ATOM    794  N   GLY r 102     -16.722  -5.542 -55.702  1.00 25.02           N
ATOM    795  CA  GLY r 102     -17.509  -5.217 -54.539  1.00 25.02           C
ATOM    796  C   GLY r 102     -17.210  -6.136 -53.392  1.00 25.02           C
ATOM    797  O   GLY r 102     -16.762  -7.268 -53.563  1.00 25.02           O
ATOM    798  N   LEU r 103     -17.438  -5.623 -52.164  1.00 31.42           N
ATOM    799  CA  LEU r 103     -17.261  -6.358 -50.944  1.00 31.42           C
ATOM    800  CB  LEU r 103     -17.394  -5.473 -49.693  1.00 31.42           C
ATOM    801  CG  LEU r 103     -16.274  -4.421 -49.574  1.00 31.42           C
ATOM    802  CD1 LEU r 103     -16.444  -3.570 -48.305  1.00 31.42           C
ATOM    803  CD2 LEU r 103     -14.885  -5.077 -49.667  1.00 31.42           C
ATOM    804  C   LEU r 103     -18.315  -7.422 -50.855  1.00 31.42           C
ATOM    805  O   LEU r 103     -18.057  -8.523 -50.370  1.00 31.42           O
ATOM    806  N   GLN r 104     -19.548  -7.106 -51.304  1.00 28.39           N
ATOM    807  CA  GLN r 104     -20.633  -8.040 -51.205  1.00 28.39           C
ATOM    808  CB  GLN r 104     -21.988  -7.459 -51.638  1.00 28.39           C
ATOM    809  CG  GLN r 104     -23.137  -8.460 -51.485  1.00 28.39           C
ATOM    810  CD  GLN r 104     -23.296  -8.769 -50.001  1.00 28.39           C
ATOM    811  OE1 GLN r 104     -23.185  -9.919 -49.578  1.00 28.39           O
ATOM    812  NE2 GLN r 104     -23.562  -7.713 -49.186  1.00 28.39           N
ATOM    813  C   GLN r 104     -20.353  -9.234 -52.063  1.00 28.39           C
ATOM    814  O   GLN r 104     -20.661 -10.358 -51.677  1.00 28.39           O
ATOM    815  N   ARG r 105     -19.799  -9.020 -53.272  1.00 94.91           N
ATOM    816  CA  ARG r 105     -19.474 -10.105 -54.153  1.00 94.91           C
ATOM    817  CB  ARG r 105     -19.026  -9.632 -55.545  1.00 94.91           C
ATOM    818  CG  ARG r 105     -19.001 -10.759 -56.578  1.00 94.91           C
ATOM    819  CD  ARG r 105     -18.511 -10.316 -57.956  1.00 94.91           C
ATOM    820  NE  ARG r 105     -17.079 -10.705 -58.052  1.00 94.91           N
ATOM    821  CZ  ARG r 105     -16.742 -11.944 -58.515  1.00 94.91           C
ATOM    822  NH1 ARG r 105     -17.714 -12.799 -58.949  1.00 94.91           N
ATOM    823  NH2 ARG r 105     -15.433 -12.326 -58.545  1.00 94.91           N
ATOM    824  C   ARG r 105     -18.352 -10.909 -53.557  1.00 94.91           C
ATOM    825  O   ARG r 105     -18.362 -12.138 -53.605  1.00 94.91           O
ATOM    826  N   PHE r 106     -17.351 -10.223 -52.964  1.00 47.79           N
ATOM    827  CA  PHE r 106     -16.214 -10.888 -52.387  1.00 47.79           C
ATOM    828  CB  PHE r 106     -15.092  -9.959 -51.878  1.00 47.79           C
ATOM    829  CG  PHE r 106     -14.273  -9.510 -53.046  1.00 47.79           C
ATOM    830  CD1 PHE r 106     -13.538 -10.422 -53.767  1.00 47.79           C
ATOM    831  CD2 PHE r 106     -14.191  -8.183 -53.401  1.00 47.79           C
ATOM    832  CE1 PHE r 106     -12.770 -10.026 -54.837  1.00 47.79           C
ATOM    833  CE2 PHE r 106     -13.426  -7.778 -54.468  1.00 47.79           C
ATOM    834  CZ  PHE r 106     -12.714  -8.700 -55.195  1.00 47.79           C
ATOM    835  C   PHE r 106     -16.670 -11.741 -51.246  1.00 47.79           C
ATOM    836  O   PHE r 106     -16.132 -12.825 -51.032  1.00 47.79           O
ATOM    837  N   ARG r 107     -17.656 -11.270 -50.458  1.00 74.05           N
ATOM    838  CA  ARG r 107     -18.127 -12.070 -49.369  1.00 74.05           C
ATOM    839  CB  ARG r 107     -19.267 -11.429 -48.562  1.00 74.05           C
ATOM    840  CG  ARG r 107     -18.806 -10.354 -47.586  1.00 74.05           C
ATOM    841  CD  ARG r 107     -17.679 -10.817 -46.659  1.00 74.05           C
ATOM    842  NE  ARG r 107     -18.139 -12.018 -45.907  1.00 74.05           N
ATOM    843  CZ  ARG r 107     -17.627 -12.273 -44.669  1.00 74.05           C
ATOM    844  NH1 ARG r 107     -16.814 -11.365 -44.056  1.00 74.05           N
ATOM    845  NH2 ARG r 107     -17.930 -13.442 -44.034  1.00 74.05           N
ATOM    846  C   ARG r 107     -18.692 -13.343 -49.910  1.00 74.05           C
ATOM    847  O   ARG r 107     -18.440 -14.418 -49.365  1.00 74.05           O
ATOM    848  N   GLU r 108     -19.467 -13.258 -51.009  1.00 20.21           N
ATOM    849  CA  GLU r 108     -20.093 -14.425 -51.556  1.00 20.21           C
ATOM    850  CB  GLU r 108     -20.949 -14.126 -52.802  1.00 20.21           C
ATOM    851  CG  GLU r 108     -21.637 -15.370 -53.373  1.00 20.21           C
ATOM    852  CD  GLU r 108     -22.599 -14.945 -54.479  1.00 20.21           C
ATOM    853  OE1 GLU r 108     -22.733 -13.716 -54.717  1.00 20.21           O
ATOM    854  OE2 GLU r 108     -23.215 -15.854 -55.095  1.00 20.21           O
ATOM    855  C   GLU r 108     -19.030 -15.394 -51.967  1.00 20.21           C
ATOM    856  O   GLU r 108     -19.131 -16.591 -51.700  1.00 20.21           O
ATOM    857  N   CYS r 109     -17.968 -14.897 -52.624  1.00 19.18           N
ATOM    858  CA  CYS r 109     -16.920 -15.764 -53.086  1.00 19.18           C
ATOM    859  CB  CYS r 109     -15.826 -15.013 -53.860  1.00 19.18           C
ATOM    860  SG  CYS r 109     -16.433 -14.305 -55.423  1.00 19.18           S
ATOM    861  C   CYS r 109     -16.262 -16.414 -51.913  1.00 19.18           C
ATOM    862  O   CYS r 109     -16.047 -17.624 -51.910  1.00 19.18           O
ATOM    863  N   GLU r 110     -15.953 -15.629 -50.865  1.00 28.40           N
ATOM    864  CA  GLU r 110     -15.214 -16.144 -49.746  1.00 28.40           C
ATOM    865  CB  GLU r 110     -14.980 -15.079 -48.660  1.00 28.40           C
ATOM    866  CG  GLU r 110     -14.197 -15.594 -47.449  1.00 28.40           C
ATOM    867  CD  GLU r 110     -14.194 -14.512 -46.377  1.00 28.40           C
ATOM    868  OE1 GLU r 110     -15.047 -13.588 -46.462  1.00 28.40           O
ATOM    869  OE2 GLU r 110     -13.342 -14.600 -45.454  1.00 28.40           O
ATOM    870  C   GLU r 110     -15.980 -17.246 -49.085  1.00 28.40           C
ATOM    871  O   GLU r 110     -15.433 -18.301 -48.770  1.00 28.40           O
ATOM    872  N   LEU r 111     -17.279 -17.011 -48.845  1.00 41.93           N
ATOM    873  CA  LEU r 111     -18.119 -17.944 -48.157  1.00 41.93           C
ATOM    874  CB  LEU r 111     -19.463 -17.292 -47.787  1.00 41.93           C
ATOM    875  CG  LEU r 111     -20.359 -18.155 -46.894  1.00 41.93           C
ATOM    876  CD1 LEU r 111     -19.634 -18.526 -45.589  1.00 41.93           C
ATOM    877  CD2 LEU r 111     -21.700 -17.449 -46.629  1.00 41.93           C
ATOM    878  C   LEU r 111     -18.361 -19.172 -48.991  1.00 41.93           C
ATOM    879  O   LEU r 111     -18.386 -20.282 -48.465  1.00 41.93           O
ATOM    880  N   ILE r 112     -18.568 -19.012 -50.313  1.00 66.49           N
ATOM    881  CA  ILE r 112     -18.824 -20.159 -51.138  1.00 66.49           C
ATOM    882  CB  ILE r 112     -19.245 -19.795 -52.538  1.00 66.49           C
ATOM    883  CG2 ILE r 112     -18.023 -19.344 -53.354  1.00 66.49           C
ATOM    884  CG1 ILE r 112     -19.999 -20.973 -53.162  1.00 66.49           C
ATOM    885  CD1 ILE r 112     -21.334 -21.247 -52.472  1.00 66.49           C
ATOM    886  C   ILE r 112     -17.585 -21.009 -51.158  1.00 66.49           C
ATOM    887  O   ILE r 112     -17.663 -22.232 -51.037  1.00 66.49           O
ATOM    888  N   HIS r 113     -16.403 -20.377 -51.288  1.00 28.54           N
ATOM    889  CA  HIS r 113     -15.162 -21.100 -51.320  1.00 28.54           C
ATOM    890  ND1 HIS r 113     -13.767 -18.247 -53.111  1.00 28.54           N
ATOM    891  CG  HIS r 113     -13.786 -19.602 -52.869  1.00 28.54           C
ATOM    892  CB  HIS r 113     -13.912 -20.218 -51.507  1.00 28.54           C
ATOM    893  NE2 HIS r 113     -13.578 -19.245 -55.088  1.00 28.54           N
ATOM    894  CD2 HIS r 113     -13.669 -20.196 -54.087  1.00 28.54           C
ATOM    895  CE1 HIS r 113     -13.642 -18.089 -54.453  1.00 28.54           C
ATOM    896  C   HIS r 113     -14.997 -21.792 -50.005  1.00 28.54           C
ATOM    897  O   HIS r 113     -14.529 -22.929 -49.942  1.00 28.54           O
ATOM    898  N   GLY r 114     -15.360 -21.105 -48.909  1.00 11.23           N
ATOM    899  CA  GLY r 114     -15.204 -21.670 -47.601  1.00 11.23           C
ATOM    900  C   GLY r 114     -16.089 -22.869 -47.446  1.00 11.23           C
ATOM    901  O   GLY r 114     -15.680 -23.877 -46.873  1.00 11.23           O
ATOM    902  N   ARG r 115     -17.337 -22.781 -47.940  1.00 72.23           N
ATOM    903  CA  ARG r 115     -18.278 -23.856 -47.804  1.00 72.23           C
ATOM    904  CB  ARG r 115     -19.676 -23.497 -48.341  1.00 72.23           C
ATOM    905  CG  ARG r 115     -20.466 -22.517 -47.466  1.00 72.23           C
ATOM    906  CD  ARG r 115     -21.930 -22.391 -47.897  1.00 72.23           C
ATOM    907  NE  ARG r 115     -22.683 -21.658 -46.839  1.00 72.23           N
ATOM    908  CZ  ARG r 115     -23.075 -20.362 -47.016  1.00 72.23           C
ATOM    909  NH1 ARG r 115     -22.716 -19.670 -48.133  1.00 72.23           N
ATOM    910  NH2 ARG r 115     -23.862 -19.761 -46.079  1.00 72.23           N
ATOM    911  C   ARG r 115     -17.791 -25.046 -48.569  1.00 72.23           C
ATOM    912  O   ARG r 115     -17.924 -26.177 -48.111  1.00 72.23           O
ATOM    913  N   TRP r 116     -17.232 -24.838 -49.775  1.00 40.42           N
ATOM    914  CA  TRP r 116     -16.758 -25.953 -50.548  1.00 40.42           C
ATOM    915  CB  TRP r 116     -16.167 -25.556 -51.917  1.00 40.42           C
ATOM    916  CG  TRP r 116     -17.102 -24.874 -52.891  1.00 40.42           C
ATOM    917  CD2 TRP r 116     -18.230 -25.496 -53.530  1.00 40.42           C
ATOM    918  CD1 TRP r 116     -17.062 -23.589 -53.346  1.00 40.42           C
ATOM    919  NE1 TRP r 116     -18.087 -23.371 -54.236  1.00 40.42           N
ATOM    920  CE2 TRP r 116     -18.814 -24.537 -54.358  1.00 40.42           C
ATOM    921  CE3 TRP r 116     -18.736 -26.762 -53.437  1.00 40.42           C
ATOM    922  CZ2 TRP r 116     -19.916 -24.831 -55.111  1.00 40.42           C
ATOM    923  CZ3 TRP r 116     -19.846 -27.054 -54.199  1.00 40.42           C
ATOM    924  CH2 TRP r 116     -20.424 -26.109 -55.021  1.00 40.42           C
ATOM    925  C   TRP r 116     -15.620 -26.574 -49.792  1.00 40.42           C
ATOM    926  O   TRP r 116     -15.524 -27.796 -49.679  1.00 40.42           O
ATOM    927  N   ALA r 117     -14.722 -25.722 -49.260  1.00 22.29           N
ATOM    928  CA  ALA r 117     -13.523 -26.118 -48.572  1.00 22.29           C
ATOM    929  CB  ALA r 117     -12.658 -24.912 -48.171  1.00 22.29           C
ATOM    930  C   ALA r 117     -13.838 -26.880 -47.324  1.00 22.29           C
ATOM    931  O   ALA r 117     -13.116 -27.814 -46.974  1.00 22.29           O
ATOM    932  N   MET r 118     -14.895 -26.482 -46.592  1.00 21.75           N
ATOM    933  CA  MET r 118     -15.254 -27.178 -45.390  1.00 21.75           C
ATOM    934  CB  MET r 118     -16.437 -26.528 -44.658  1.00 21.75           C
ATOM    935  CG  MET r 118     -16.065 -25.187 -44.025  1.00 21.75           C
ATOM    936  SD  MET r 118     -17.447 -24.298 -43.251  1.00 21.75           S
ATOM    937  CE  MET r 118     -17.931 -23.426 -44.767  1.00 21.75           C
ATOM    938  C   MET r 118     -15.625 -28.576 -45.762  1.00 21.75           C
ATOM    939  O   MET r 118     -15.296 -29.528 -45.057  1.00 21.75           O
ATOM    940  N   LEU r 119     -16.347 -28.737 -46.881  1.00 67.52           N
ATOM    941  CA  LEU r 119     -16.668 -30.051 -47.347  1.00 67.52           C
ATOM    942  CB  LEU r 119     -17.611 -30.051 -48.562  1.00 67.52           C
ATOM    943  CG  LEU r 119     -19.084 -29.756 -48.225  1.00 67.52           C
ATOM    944  CD1 LEU r 119     -19.743 -30.956 -47.536  1.00 67.52           C
ATOM    945  CD2 LEU r 119     -19.237 -28.473 -47.398  1.00 67.52           C
ATOM    946  C   LEU r 119     -15.399 -30.732 -47.768  1.00 67.52           C
ATOM    947  O   LEU r 119     -15.201 -31.913 -47.488  1.00 67.52           O
ATOM    948  N   ALA r 120     -14.502 -29.991 -48.453  1.00 25.70           N
ATOM    949  CA  ALA r 120     -13.300 -30.557 -49.002  1.00 25.70           C
ATOM    950  CB  ALA r 120     -12.496 -29.542 -49.832  1.00 25.70           C
ATOM    951  C   ALA r 120     -12.382 -31.072 -47.931  1.00 25.70           C
ATOM    952  O   ALA r 120     -11.853 -32.175 -48.044  1.00 25.70           O
ATOM    953  N   THR r 121     -12.155 -30.284 -46.863  1.00 19.61           N
ATOM    954  CA  THR r 121     -11.249 -30.694 -45.826  1.00 19.61           C
ATOM    955  CB  THR r 121     -10.994 -29.611 -44.817  1.00 19.61           C
ATOM    956  OG1 THR r 121     -12.201 -29.239 -44.170  1.00 19.61           O
ATOM    957  CG2 THR r 121     -10.386 -28.404 -45.550  1.00 19.61           C
ATOM    958  C   THR r 121     -11.815 -31.875 -45.107  1.00 19.61           C
ATOM    959  O   THR r 121     -11.101 -32.825 -44.792  1.00 19.61           O
ATOM    960  N   LEU r 122     -13.126 -31.840 -44.817  1.00 21.98           N
ATOM    961  CA  LEU r 122     -13.752 -32.929 -44.129  1.00 21.98           C
ATOM    962  CB  LEU r 122     -15.243 -32.675 -43.833  1.00 21.98           C
ATOM    963  CG  LEU r 122     -15.931 -33.835 -43.086  1.00 21.98           C
ATOM    964  CD1 LEU r 122     -15.344 -33.998 -41.676  1.00 21.98           C
ATOM    965  CD2 LEU r 122     -17.465 -33.687 -43.084  1.00 21.98           C
ATOM    966  C   LEU r 122     -13.669 -34.109 -45.038  1.00 21.98           C
ATOM    967  O   LEU r 122     -13.447 -35.233 -44.593  1.00 21.98           O
ATOM    968  N   GLY r 123     -13.871 -33.870 -46.350  1.00 17.28           N
ATOM    969  CA  GLY r 123     -13.861 -34.920 -47.328  1.00 17.28           C
ATOM    970  C   GLY r 123     -12.498 -35.541 -47.449  1.00 17.28           C
ATOM    971  O   GLY r 123     -12.378 -36.764 -47.509  1.00 17.28           O
ATOM    972  N   ALA r 124     -11.433 -34.717 -47.499  1.00 21.43           N
ATOM    973  CA  ALA r 124     -10.100 -35.214 -47.705  1.00 21.43           C
ATOM    974  CB  ALA r 124      -9.064 -34.084 -47.849  1.00 21.43           C
ATOM    975  C   ALA r 124      -9.678 -36.076 -46.554  1.00 21.43           C
ATOM    976  O   ALA r 124      -9.067 -37.125 -46.746  1.00 21.43           O
ATOM    977  N   LEU r 125      -9.977 -35.641 -45.317  1.00 30.61           N
ATOM    978  CA  LEU r 125      -9.565 -36.366 -44.151  1.00 30.61           C
ATOM    979  CB  LEU r 125      -9.849 -35.606 -42.846  1.00 30.61           C
ATOM    980  CG  LEU r 125      -9.081 -34.274 -42.737  1.00 30.61           C
ATOM    981  CD1 LEU r 125      -9.384 -33.566 -41.407  1.00 30.61           C
ATOM    982  CD2 LEU r 125      -7.577 -34.474 -42.983  1.00 30.61           C
ATOM    983  C   LEU r 125     -10.272 -37.689 -44.066  1.00 30.61           C
ATOM    984  O   LEU r 125      -9.663 -38.706 -43.739  1.00 30.61           O
ATOM    985  N   THR r 126     -11.582 -37.707 -44.365  1.00 25.65           N
ATOM    986  CA  THR r 126     -12.388 -38.884 -44.197  1.00 25.65           C
ATOM    987  CB  THR r 126     -13.844 -38.619 -44.434  1.00 25.65           C
ATOM    988  OG1 THR r 126     -14.292 -37.588 -43.566  1.00 25.65           O
ATOM    989  CG2 THR r 126     -14.627 -39.913 -44.149  1.00 25.65           C
ATOM    990  C   THR r 126     -11.956 -39.982 -45.124  1.00 25.65           C
ATOM    991  O   THR r 126     -11.916 -41.147 -44.729  1.00 25.65           O
ATOM    992  N   VAL r 127     -11.635 -39.648 -46.390  1.00 26.08           N
ATOM    993  CA  VAL r 127     -11.276 -40.655 -47.351  1.00 26.08           C
ATOM    994  CB  VAL r 127     -11.083 -40.101 -48.740  1.00 26.08           C
ATOM    995  CG1 VAL r 127     -12.395 -39.433 -49.169  1.00 26.08           C
ATOM    996  CG2 VAL r 127      -9.872 -39.155 -48.781  1.00 26.08           C
ATOM    997  C   VAL r 127     -10.004 -41.332 -46.931  1.00 26.08           C
ATOM    998  O   VAL r 127      -9.905 -42.555 -46.958  1.00 26.08           O
ATOM    999  N   GLU r 128      -8.986 -40.561 -46.506  1.00 58.78           N
ATOM   1000  CA  GLU r 128      -7.734 -41.154 -46.131  1.00 58.78           C
ATOM   1001  CB  GLU r 128      -6.675 -40.117 -45.711  1.00 58.78           C
ATOM   1002  CG  GLU r 128      -6.032 -39.346 -46.865  1.00 58.78           C
ATOM   1003  CD  GLU r 128      -4.890 -40.190 -47.420  1.00 58.78           C
ATOM   1004  OE1 GLU r 128      -5.166 -41.322 -47.901  1.00 58.78           O
ATOM   1005  OE2 GLU r 128      -3.724 -39.713 -47.368  1.00 58.78           O
ATOM   1006  C   GLU r 128      -7.958 -42.027 -44.940  1.00 58.78           C
ATOM   1007  O   GLU r 128      -7.306 -43.057 -44.787  1.00 58.78           O
ATOM   1008  N   TRP r 129      -8.831 -41.585 -44.018  1.00 56.57           N
ATOM   1009  CA  TRP r 129      -9.086 -42.342 -42.829  1.00 56.57           C
ATOM   1010  CB  TRP r 129      -9.936 -41.531 -41.831  1.00 56.57           C
ATOM   1011  CG  TRP r 129     -10.038 -42.117 -40.447  1.00 56.57           C
ATOM   1012  CD2 TRP r 129     -11.079 -42.991 -39.983  1.00 56.57           C
ATOM   1013  CD1 TRP r 129      -9.197 -41.927 -39.391  1.00 56.57           C
ATOM   1014  NE1 TRP r 129      -9.646 -42.623 -38.296  1.00 56.57           N
ATOM   1015  CE2 TRP r 129     -10.804 -43.286 -38.646  1.00 56.57           C
ATOM   1016  CE3 TRP r 129     -12.175 -43.504 -40.613  1.00 56.57           C
ATOM   1017  CZ2 TRP r 129     -11.623 -44.101 -37.920  1.00 56.57           C
ATOM   1018  CZ3 TRP r 129     -12.994 -44.330 -39.874  1.00 56.57           C
ATOM   1019  CH2 TRP r 129     -12.727 -44.623 -38.554  1.00 56.57           C
ATOM   1020  C   TRP r 129      -9.819 -43.627 -43.134  1.00 56.57           C
ATOM   1021  O   TRP r 129      -9.313 -44.718 -42.873  1.00 56.57           O
ATOM   1022  N   LEU r 130     -11.037 -43.527 -43.713  1.00 59.13           N
ATOM   1023  CA  LEU r 130     -11.872 -44.683 -43.949  1.00 59.13           C
ATOM   1024  CB  LEU r 130     -13.232 -44.296 -44.564  1.00 59.13           C
ATOM   1025  CG  LEU r 130     -14.169 -43.465 -43.673  1.00 59.13           C
ATOM   1026  CD1 LEU r 130     -15.441 -43.065 -44.439  1.00 59.13           C
ATOM   1027  CD2 LEU r 130     -14.520 -44.213 -42.382  1.00 59.13           C
ATOM   1028  C   LEU r 130     -11.272 -45.600 -44.975  1.00 59.13           C
ATOM   1029  O   LEU r 130     -11.036 -46.778 -44.711  1.00 59.13           O
ATOM   1030  N   THR r 131     -11.062 -45.081 -46.204  1.00 44.16           N
ATOM   1031  CA  THR r 131     -10.564 -45.902 -47.276  1.00 44.16           C
ATOM   1032  CB  THR r 131     -10.899 -45.402 -48.657  1.00 44.16           C
ATOM   1033  OG1 THR r 131     -10.260 -44.168 -48.920  1.00 44.16           O
ATOM   1034  CG2 THR r 131     -12.420 -45.235 -48.768  1.00 44.16           C
ATOM   1035  C   THR r 131      -9.087 -46.109 -47.215  1.00 44.16           C
ATOM   1036  O   THR r 131      -8.599 -47.215 -47.441  1.00 44.16           O
ATOM   1037  N   GLY r 132      -8.325 -45.045 -46.895  1.00 17.69           N
ATOM   1038  CA  GLY r 132      -6.897 -45.160 -46.898  1.00 17.69           C
ATOM   1039  C   GLY r 132      -6.367 -44.565 -48.174  1.00 17.69           C
ATOM   1040  O   GLY r 132      -5.156 -44.394 -48.317  1.00 17.69           O
ATOM   1041  N   VAL r 133      -7.248 -44.247 -49.149  1.00 25.71           N
ATOM   1042  CA  VAL r 133      -6.788 -43.606 -50.352  1.00 25.71           C
ATOM   1043  CB  VAL r 133      -7.688 -43.746 -51.548  1.00 25.71           C
ATOM   1044  CG1 VAL r 133      -7.736 -45.215 -51.972  1.00 25.71           C
ATOM   1045  CG2 VAL r 133      -9.059 -43.137 -51.212  1.00 25.71           C
ATOM   1046  C   VAL r 133      -6.723 -42.138 -50.078  1.00 25.71           C
ATOM   1047  O   VAL r 133      -7.625 -41.575 -49.461  1.00 25.71           O
ATOM   1048  N   THR r 134      -5.647 -41.476 -50.546  1.00 83.09           N
ATOM   1049  CA  THR r 134      -5.510 -40.064 -50.335  1.00 83.09           C
ATOM   1050  CB  THR r 134      -4.095 -39.571 -50.471  1.00 83.09           C
ATOM   1051  OG1 THR r 134      -4.015 -38.202 -50.110  1.00 83.09           O
ATOM   1052  CG2 THR r 134      -3.622 -39.776 -51.920  1.00 83.09           C
ATOM   1053  C   THR r 134      -6.357 -39.364 -51.349  1.00 83.09           C
ATOM   1054  O   THR r 134      -6.702 -39.920 -52.389  1.00 83.09           O
ATOM   1055  N   TRP r 135      -6.717 -38.103 -51.045  1.00 42.75           N
ATOM   1056  CA  TRP r 135      -7.598 -37.317 -51.866  1.00 42.75           C
ATOM   1057  CB  TRP r 135      -8.030 -36.001 -51.193  1.00 42.75           C
ATOM   1058  CG  TRP r 135      -6.906 -35.048 -50.869  1.00 42.75           C
ATOM   1059  CD2 TRP r 135      -6.500 -33.964 -51.718  1.00 42.75           C
ATOM   1060  CD1 TRP r 135      -6.111 -34.992 -49.762  1.00 42.75           C
ATOM   1061  NE1 TRP r 135      -5.229 -33.944 -49.870  1.00 42.75           N
ATOM   1062  CE2 TRP r 135      -5.459 -33.300 -51.067  1.00 42.75           C
ATOM   1063  CE3 TRP r 135      -6.960 -33.550 -52.935  1.00 42.75           C
ATOM   1064  CZ2 TRP r 135      -4.860 -32.209 -51.628  1.00 42.75           C
ATOM   1065  CZ3 TRP r 135      -6.346 -32.454 -53.501  1.00 42.75           C
ATOM   1066  CH2 TRP r 135      -5.317 -31.797 -52.861  1.00 42.75           C
ATOM   1067  C   TRP r 135      -6.970 -37.003 -53.189  1.00 42.75           C
ATOM   1068  O   TRP r 135      -7.660 -36.975 -54.206  1.00 42.75           O
ATOM   1069  N   GLN r 136      -5.650 -36.738 -53.223  1.00 71.46           N
ATOM   1070  CA  GLN r 136      -5.017 -36.358 -54.460  1.00 71.46           C
ATOM   1071  CB  GLN r 136      -3.515 -36.067 -54.314  1.00 71.46           C
ATOM   1072  CG  GLN r 136      -3.174 -35.051 -53.228  1.00 71.46           C
ATOM   1073  CD  GLN r 136      -2.965 -35.842 -51.949  1.00 71.46           C
ATOM   1074  OE1 GLN r 136      -3.784 -35.800 -51.033  1.00 71.46           O
ATOM   1075  NE2 GLN r 136      -1.839 -36.601 -51.887  1.00 71.46           N
ATOM   1076  C   GLN r 136      -5.092 -37.487 -55.435  1.00 71.46           C
ATOM   1077  O   GLN r 136      -5.273 -37.249 -56.625  1.00 71.46           O
ATOM   1078  N   ASP r 137      -4.855 -38.723 -54.954  1.00 53.82           N
ATOM   1079  CA  ASP r 137      -4.859 -39.950 -55.713  1.00 53.82           C
ATOM   1080  CB  ASP r 137      -4.050 -41.066 -55.037  1.00 53.82           C
ATOM   1081  CG  ASP r 137      -2.585 -40.666 -55.149  1.00 53.82           C
ATOM   1082  OD1 ASP r 137      -2.226 -40.031 -56.175  1.00 53.82           O
ATOM   1083  OD2 ASP r 137      -1.809 -40.979 -54.207  1.00 53.82           O
ATOM   1084  C   ASP r 137      -6.241 -40.478 -55.966  1.00 53.82           C
ATOM   1085  O   ASP r 137      -6.418 -41.334 -56.830  1.00 53.82           O
ATOM   1086  N   ALA r 138      -7.254 -40.021 -55.210  1.00 31.48           N
ATOM   1087  CA  ALA r 138      -8.558 -40.626 -55.250  1.00 31.48           C
ATOM   1088  CB  ALA r 138      -9.563 -39.928 -54.318  1.00 31.48           C
ATOM   1089  C   ALA r 138      -9.147 -40.632 -56.630  1.00 31.48           C
ATOM   1090  O   ALA r 138      -9.738 -41.630 -57.038  1.00 31.48           O
ATOM   1091  N   GLY r 139      -9.010 -39.535 -57.395  1.00 11.19           N
ATOM   1092  CA  GLY r 139      -9.590 -39.502 -58.709  1.00 11.19           C
ATOM   1093  C   GLY r 139      -8.949 -40.569 -59.539  1.00 11.19           C
ATOM   1094  O   GLY r 139      -9.603 -41.199 -60.367  1.00 11.19           O
ATOM   1095  N   LYS r 140      -7.632 -40.780 -59.353  1.00 68.85           N
ATOM   1096  CA  LYS r 140      -6.917 -41.737 -60.139  1.00 68.85           C
ATOM   1097  CB  LYS r 140      -5.409 -41.753 -59.844  1.00 68.85           C
ATOM   1098  CG  LYS r 140      -4.676 -42.794 -60.689  1.00 68.85           C
ATOM   1099  CD  LYS r 140      -4.798 -42.549 -62.193  1.00 68.85           C
ATOM   1100  CE  LYS r 140      -4.272 -43.708 -63.039  1.00 68.85           C
ATOM   1101  NZ  LYS r 140      -4.718 -43.555 -64.441  1.00 68.85           N
ATOM   1102  C   LYS r 140      -7.441 -43.126 -59.919  1.00 68.85           C
ATOM   1103  O   LYS r 140      -7.650 -43.864 -60.877  1.00 68.85           O
ATOM   1104  N   VAL r 141      -7.670 -43.523 -58.653  1.00 26.26           N
ATOM   1105  CA  VAL r 141      -8.103 -44.860 -58.343  1.00 26.26           C
ATOM   1106  CB  VAL r 141      -8.116 -45.149 -56.870  1.00 26.26           C
ATOM   1107  CG1 VAL r 141      -6.673 -45.060 -56.348  1.00 26.26           C
ATOM   1108  CG2 VAL r 141      -9.096 -44.192 -56.170  1.00 26.26           C
ATOM   1109  C   VAL r 141      -9.485 -45.121 -58.861  1.00 26.26           C
ATOM   1110  O   VAL r 141      -9.762 -46.198 -59.376  1.00 26.26           O
ATOM   1111  N   GLU r 142     -10.395 -44.139 -58.750  1.00 64.39           N
ATOM   1112  CA  GLU r 142     -11.763 -44.342 -59.132  1.00 64.39           C
ATOM   1113  CB  GLU r 142     -12.625 -43.084 -58.919  1.00 64.39           C
ATOM   1114  CG  GLU r 142     -12.727 -42.652 -57.452  1.00 64.39           C
ATOM   1115  CD  GLU r 142     -13.499 -43.716 -56.680  1.00 64.39           C
ATOM   1116  OE1 GLU r 142     -14.555 -44.169 -57.195  1.00 64.39           O
ATOM   1117  OE2 GLU r 142     -13.046 -44.089 -55.565  1.00 64.39           O
ATOM   1118  C   GLU r 142     -11.797 -44.690 -60.585  1.00 64.39           C
ATOM   1119  O   GLU r 142     -12.661 -45.443 -61.031  1.00 64.39           O
ATOM   1120  N   LEU r 143     -10.894 -44.083 -61.378  1.00 95.73           N
ATOM   1121  CA  LEU r 143     -10.833 -44.377 -62.777  1.00 95.73           C
ATOM   1122  CB  LEU r 143      -9.906 -43.405 -63.529  1.00 95.73           C
ATOM   1123  CG  LEU r 143     -10.003 -43.475 -65.067  1.00 95.73           C
ATOM   1124  CD1 LEU r 143      -9.480 -44.796 -65.642  1.00 95.73           C
ATOM   1125  CD2 LEU r 143     -11.433 -43.161 -65.531  1.00 95.73           C
ATOM   1126  C   LEU r 143     -10.324 -45.778 -62.999  1.00 95.73           C
ATOM   1127  O   LEU r 143     -10.954 -46.573 -63.693  1.00 95.73           O
ATOM   1128  N   VAL r 144      -9.172 -46.122 -62.382  1.00 92.29           N
ATOM   1129  CA  VAL r 144      -8.529 -47.399 -62.589  1.00 92.29           C
ATOM   1130  CB  VAL r 144      -7.198 -47.467 -61.898  1.00 92.29           C
ATOM   1131  CG1 VAL r 144      -7.368 -47.032 -60.433  1.00 92.29           C
ATOM   1132  CG2 VAL r 144      -6.663 -48.896 -62.039  1.00 92.29           C
ATOM   1133  C   VAL r 144      -9.390 -48.512 -62.079  1.00 92.29           C
ATOM   1134  O   VAL r 144      -9.599 -49.515 -62.761  1.00 92.29           O
ATOM   1135  N   GLU r 145      -9.892 -48.349 -60.846  1.00 46.04           N
ATOM   1136  CA  GLU r 145     -10.792 -49.256 -60.199  1.00 46.04           C
ATOM   1137  CB  GLU r 145     -10.912 -49.054 -58.681  1.00 46.04           C
ATOM   1138  CG  GLU r 145      -9.677 -49.347 -57.843  1.00 46.04           C
ATOM   1139  CD  GLU r 145     -10.020 -48.917 -56.421  1.00 46.04           C
ATOM   1140  OE1 GLU r 145     -11.105 -48.305 -56.233  1.00 46.04           O
ATOM   1141  OE2 GLU r 145      -9.204 -49.193 -55.503  1.00 46.04           O
ATOM   1142  C   GLU r 145     -12.136 -48.826 -60.668  1.00 46.04           C
ATOM   1143  O   GLU r 145     -12.256 -47.935 -61.506  1.00 46.04           O
ATOM   1144  N   GLY r 146     -13.189 -49.475 -60.145  1.00 10.63           N
ATOM   1145  CA  GLY r 146     -14.508 -49.055 -60.501  1.00 10.63           C
ATOM   1146  C   GLY r 146     -14.841 -47.864 -59.657  1.00 10.63           C
ATOM   1147  O   GLY r 146     -14.022 -47.406 -58.862  1.00 10.63           O
ATOM   1148  N   SER r 147     -16.061 -47.319 -59.839  1.00 26.16           N
ATOM   1149  CA  SER r 147     -16.489 -46.214 -59.036  1.00 26.16           C
ATOM   1150  CB  SER r 147     -17.802 -45.582 -59.529  1.00 26.16           C
ATOM   1151  OG  SER r 147     -18.171 -44.496 -58.694  1.00 26.16           O
ATOM   1152  C   SER r 147     -16.735 -46.788 -57.679  1.00 26.16           C
ATOM   1153  O   SER r 147     -17.427 -47.797 -57.550  1.00 26.16           O
ATOM   1154  N   THR r 148     -16.171 -46.177 -56.621  1.00 32.81           N
ATOM   1155  CA  THR r 148     -16.350 -46.756 -55.320  1.00 32.81           C
ATOM   1156  CB  THR r 148     -15.124 -47.480 -54.828  1.00 32.81           C
ATOM   1157  OG1 THR r 148     -14.027 -46.582 -54.732  1.00 32.81           O
ATOM   1158  CG2 THR r 148     -14.786 -48.624 -55.800  1.00 32.81           C
ATOM   1159  C   THR r 148     -16.646 -45.680 -54.319  1.00 32.81           C
ATOM   1160  O   THR r 148     -16.244 -44.528 -54.483  1.00 32.81           O
ATOM   1161  N   TYR r 149     -17.423 -46.046 -53.277  1.00 52.67           N
ATOM   1162  CA  TYR r 149     -17.726 -45.192 -52.162  1.00 52.67           C
ATOM   1163  CB  TYR r 149     -19.169 -44.659 -52.213  1.00 52.67           C
ATOM   1164  CG  TYR r 149     -19.495 -43.958 -50.936  1.00 52.67           C
ATOM   1165  CD1 TYR r 149     -19.099 -42.658 -50.718  1.00 52.67           C
ATOM   1166  CD2 TYR r 149     -20.218 -44.609 -49.964  1.00 52.67           C
ATOM   1167  CE1 TYR r 149     -19.415 -42.023 -49.536  1.00 52.67           C
ATOM   1168  CE2 TYR r 149     -20.537 -43.981 -48.784  1.00 52.67           C
ATOM   1169  CZ  TYR r 149     -20.133 -42.687 -48.570  1.00 52.67           C
ATOM   1170  OH  TYR r 149     -20.458 -42.039 -47.358  1.00 52.67           O
ATOM   1171  C   TYR r 149     -17.606 -46.048 -50.938  1.00 52.67           C
ATOM   1172  O   TYR r 149     -18.359 -47.008 -50.775  1.00 52.67           O
ATOM   1173  N   LEU r 150     -16.656 -45.724 -50.040  1.00 47.29           N
ATOM   1174  CA  LEU r 150     -16.504 -46.450 -48.812  1.00 47.29           C
ATOM   1175  CB  LEU r 150     -17.693 -46.268 -47.848  1.00 47.29           C
ATOM   1176  CG  LEU r 150     -17.460 -46.899 -46.462  1.00 47.29           C
ATOM   1177  CD1 LEU r 150     -16.295 -46.215 -45.726  1.00 47.29           C
ATOM   1178  CD2 LEU r 150     -18.754 -46.926 -45.635  1.00 47.29           C
ATOM   1179  C   LEU r 150     -16.333 -47.912 -49.108  1.00 47.29           C
ATOM   1180  O   LEU r 150     -16.812 -48.768 -48.367  1.00 47.29           O
ATOM   1181  N   GLY r 151     -15.653 -48.241 -50.221  1.00 21.90           N
ATOM   1182  CA  GLY r 151     -15.355 -49.614 -50.526  1.00 21.90           C
ATOM   1183  C   GLY r 151     -16.379 -50.199 -51.453  1.00 21.90           C
ATOM   1184  O   GLY r 151     -16.052 -51.059 -52.269  1.00 21.90           O
ATOM   1185  N   GLN r 152     -17.643 -49.739 -51.379  1.00 38.43           N
ATOM   1186  CA  GLN r 152     -18.661 -50.344 -52.196  1.00 38.43           C
ATOM   1187  CB  GLN r 152     -20.089 -50.089 -51.686  1.00 38.43           C
ATOM   1188  CG  GLN r 152     -20.334 -50.642 -50.281  1.00 38.43           C
ATOM   1189  CD  GLN r 152     -20.119 -52.148 -50.326  1.00 38.43           C
ATOM   1190  OE1 GLN r 152     -19.945 -52.798 -49.296  1.00 38.43           O
ATOM   1191  NE2 GLN r 152     -20.125 -52.723 -51.558  1.00 38.43           N
ATOM   1192  C   GLN r 152     -18.575 -49.798 -53.587  1.00 38.43           C
ATOM   1193  O   GLN r 152     -18.293 -48.620 -53.799  1.00 38.43           O
ATOM   1194  N   PRO r 153     -18.800 -50.660 -54.542  1.00 60.78           N
ATOM   1195  CA  PRO r 153     -18.765 -50.265 -55.926  1.00 60.78           C
ATOM   1196  CD  PRO r 153     -18.487 -52.068 -54.375  1.00 60.78           C
ATOM   1197  CB  PRO r 153     -18.499 -51.539 -56.731  1.00 60.78           C
ATOM   1198  CG  PRO r 153     -18.783 -52.689 -55.749  1.00 60.78           C
ATOM   1199  C   PRO r 153     -20.013 -49.551 -56.341  1.00 60.78           C
ATOM   1200  O   PRO r 153     -21.084 -49.842 -55.810  1.00 60.78           O
ATOM   1201  N   LEU r 154     -19.883 -48.623 -57.308  1.00 35.23           N
ATOM   1202  CA  LEU r 154     -20.977 -47.851 -57.816  1.00 35.23           C
ATOM   1203  CB  LEU r 154     -20.747 -46.335 -57.708  1.00 35.23           C
ATOM   1204  CG  LEU r 154     -20.682 -45.836 -56.255  1.00 35.23           C
ATOM   1205  CD1 LEU r 154     -20.451 -44.319 -56.195  1.00 35.23           C
ATOM   1206  CD2 LEU r 154     -21.928 -46.267 -55.462  1.00 35.23           C
ATOM   1207  C   LEU r 154     -21.106 -48.181 -59.272  1.00 35.23           C
ATOM   1208  O   LEU r 154     -20.136 -48.493 -59.959  1.00 35.23           O
ATOM   1209  N   PRO r 155     -22.317 -48.131 -59.737  1.00 57.12           N
ATOM   1210  CA  PRO r 155     -22.606 -48.475 -61.104  1.00 57.12           C
ATOM   1211  CD  PRO r 155     -23.440 -48.404 -58.857  1.00 57.12           C
ATOM   1212  CB  PRO r 155     -24.118 -48.689 -61.166  1.00 57.12           C
ATOM   1213  CG  PRO r 155     -24.492 -49.100 -59.733  1.00 57.12           C
ATOM   1214  C   PRO r 155     -22.122 -47.489 -62.119  1.00 57.12           C
ATOM   1215  O   PRO r 155     -22.121 -47.830 -63.302  1.00 57.12           O
ATOM   1216  N   PHE r 156     -21.703 -46.279 -61.713  1.00 51.74           N
ATOM   1217  CA  PHE r 156     -21.451 -45.295 -62.726  1.00 51.74           C
ATOM   1218  CB  PHE r 156     -21.875 -43.874 -62.322  1.00 51.74           C
ATOM   1219  CG  PHE r 156     -23.362 -43.852 -62.405  1.00 51.74           C
ATOM   1220  CD1 PHE r 156     -23.977 -43.569 -63.602  1.00 51.74           C
ATOM   1221  CD2 PHE r 156     -24.136 -44.117 -61.300  1.00 51.74           C
ATOM   1222  CE1 PHE r 156     -25.345 -43.546 -63.703  1.00 51.74           C
ATOM   1223  CE2 PHE r 156     -25.507 -44.097 -61.395  1.00 51.74           C
ATOM   1224  CZ  PHE r 156     -26.110 -43.810 -62.594  1.00 51.74           C
ATOM   1225  C   PHE r 156     -20.040 -45.247 -63.196  1.00 51.74           C
ATOM   1226  O   PHE r 156     -19.081 -45.436 -62.447  1.00 51.74           O
ATOM   1227  N   SER r 157     -19.920 -45.006 -64.518  1.00 24.49           N
ATOM   1228  CA  SER r 157     -18.686 -44.811 -65.211  1.00 24.49           C
ATOM   1229  CB  SER r 157     -18.842 -44.956 -66.736  1.00 24.49           C
ATOM   1230  OG  SER r 157     -17.646 -44.581 -67.397  1.00 24.49           O
ATOM   1231  C   SER r 157     -18.279 -43.398 -64.932  1.00 24.49           C
ATOM   1232  O   SER r 157     -19.103 -42.566 -64.551  1.00 24.49           O
ATOM   1233  N   ILE r 158     -16.982 -43.092 -65.110  1.00 23.27           N
ATOM   1234  CA  ILE r 158     -16.473 -41.775 -64.856  1.00 23.27           C
ATOM   1235  CB  ILE r 158     -14.980 -41.677 -65.006  1.00 23.27           C
ATOM   1236  CG2 ILE r 158     -14.606 -42.005 -66.461  1.00 23.27           C
ATOM   1237  CG1 ILE r 158     -14.489 -40.301 -64.521  1.00 23.27           C
ATOM   1238  CD1 ILE r 158     -12.975 -40.227 -64.342  1.00 23.27           C
ATOM   1239  C   ILE r 158     -17.109 -40.816 -65.807  1.00 23.27           C
ATOM   1240  O   ILE r 158     -17.419 -39.684 -65.440  1.00 23.27           O
ATOM   1241  N   THR r 159     -17.305 -41.241 -67.070  1.00 83.95           N
ATOM   1242  CA  THR r 159     -17.890 -40.357 -68.034  1.00 83.95           C
ATOM   1243  CB  THR r 159     -17.967 -40.958 -69.412  1.00 83.95           C
ATOM   1244  OG1 THR r 159     -18.372 -39.969 -70.341  1.00 83.95           O
ATOM   1245  CG2 THR r 159     -18.948 -42.141 -69.424  1.00 83.95           C
ATOM   1246  C   THR r 159     -19.265 -40.000 -67.569  1.00 83.95           C
ATOM   1247  O   THR r 159     -19.653 -38.834 -67.581  1.00 83.95           O
ATOM   1248  N   THR r 160     -20.038 -40.987 -67.090  1.00 17.18           N
ATOM   1249  CA  THR r 160     -21.373 -40.707 -66.657  1.00 17.18           C
ATOM   1250  CB  THR r 160     -22.068 -41.936 -66.160  1.00 17.18           C
ATOM   1251  OG1 THR r 160     -22.093 -42.929 -67.173  1.00 17.18           O
ATOM   1252  CG2 THR r 160     -23.503 -41.557 -65.764  1.00 17.18           C
ATOM   1253  C   THR r 160     -21.288 -39.744 -65.514  1.00 17.18           C
ATOM   1254  O   THR r 160     -22.054 -38.787 -65.442  1.00 17.18           O
ATOM   1255  N   LEU r 161     -20.314 -39.952 -64.608  1.00 28.85           N
ATOM   1256  CA  LEU r 161     -20.212 -39.132 -63.436  1.00 28.85           C
ATOM   1257  CB  LEU r 161     -19.046 -39.543 -62.524  1.00 28.85           C
ATOM   1258  CG  LEU r 161     -19.234 -40.949 -61.921  1.00 28.85           C
ATOM   1259  CD1 LEU r 161     -18.072 -41.328 -60.989  1.00 28.85           C
ATOM   1260  CD2 LEU r 161     -20.611 -41.080 -61.247  1.00 28.85           C
ATOM   1261  C   LEU r 161     -20.016 -37.706 -63.840  1.00 28.85           C
ATOM   1262  O   LEU r 161     -20.606 -36.805 -63.247  1.00 28.85           O
ATOM   1263  N   ILE r 162     -19.180 -37.446 -64.863  1.00 31.51           N
ATOM   1264  CA  ILE r 162     -18.983 -36.077 -65.245  1.00 31.51           C
ATOM   1265  CB  ILE r 162     -17.877 -35.846 -66.241  1.00 31.51           C
ATOM   1266  CG2 ILE r 162     -16.553 -36.223 -65.562  1.00 31.51           C
ATOM   1267  CG1 ILE r 162     -18.133 -36.568 -67.569  1.00 31.51           C
ATOM   1268  CD1 ILE r 162     -17.166 -36.163 -68.680  1.00 31.51           C
ATOM   1269  C   ILE r 162     -20.265 -35.499 -65.767  1.00 31.51           C
ATOM   1270  O   ILE r 162     -20.592 -34.350 -65.468  1.00 31.51           O
ATOM   1271  N   TRP r 163     -21.033 -36.272 -66.558  1.00 31.97           N
ATOM   1272  CA  TRP r 163     -22.245 -35.751 -67.128  1.00 31.97           C
ATOM   1273  CB  TRP r 163     -22.944 -36.746 -68.079  1.00 31.97           C
ATOM   1274  CG  TRP r 163     -22.186 -37.022 -69.361  1.00 31.97           C
ATOM   1275  CD2 TRP r 163     -22.327 -36.259 -70.571  1.00 31.97           C
ATOM   1276  CD1 TRP r 163     -21.267 -37.993 -69.624  1.00 31.97           C
ATOM   1277  NE1 TRP r 163     -20.821 -37.883 -70.919  1.00 31.97           N
ATOM   1278  CE2 TRP r 163     -21.465 -36.821 -71.514  1.00 31.97           C
ATOM   1279  CE3 TRP r 163     -23.107 -35.181 -70.870  1.00 31.97           C
ATOM   1280  CZ2 TRP r 163     -21.371 -36.309 -72.777  1.00 31.97           C
ATOM   1281  CZ3 TRP r 163     -23.011 -34.669 -72.145  1.00 31.97           C
ATOM   1282  CH2 TRP r 163     -22.158 -35.222 -73.079  1.00 31.97           C
ATOM   1283  C   TRP r 163     -23.217 -35.387 -66.042  1.00 31.97           C
ATOM   1284  O   TRP r 163     -23.773 -34.289 -66.053  1.00 31.97           O
ATOM   1285  N   ILE r 164     -23.444 -36.287 -65.064  1.00 63.82           N
ATOM   1286  CA  ILE r 164     -24.394 -35.992 -64.027  1.00 63.82           C
ATOM   1287  CB  ILE r 164     -24.638 -37.124 -63.063  1.00 63.82           C
ATOM   1288  CG2 ILE r 164     -25.352 -36.528 -61.838  1.00 63.82           C
ATOM   1289  CG1 ILE r 164     -25.440 -38.263 -63.720  1.00 63.82           C
ATOM   1290  CD1 ILE r 164     -24.712 -39.009 -64.833  1.00 63.82           C
ATOM   1291  C   ILE r 164     -23.923 -34.817 -63.241  1.00 63.82           C
ATOM   1292  O   ILE r 164     -24.712 -33.934 -62.909  1.00 63.82           O
ATOM   1293  N   GLU r 165     -22.617 -34.769 -62.932  1.00 30.07           N
ATOM   1294  CA  GLU r 165     -22.110 -33.708 -62.113  1.00 30.07           C
ATOM   1295  CB  GLU r 165     -20.619 -33.897 -61.780  1.00 30.07           C
ATOM   1296  CG  GLU r 165     -20.093 -32.964 -60.689  1.00 30.07           C
ATOM   1297  CD  GLU r 165     -18.743 -33.511 -60.245  1.00 30.07           C
ATOM   1298  OE1 GLU r 165     -18.433 -34.676 -60.614  1.00 30.07           O
ATOM   1299  OE2 GLU r 165     -18.008 -32.779 -59.533  1.00 30.07           O
ATOM   1300  C   GLU r 165     -22.301 -32.397 -62.808  1.00 30.07           C
ATOM   1301  O   GLU r 165     -22.741 -31.428 -62.191  1.00 30.07           O
ATOM   1302  N   VAL r 166     -22.002 -32.326 -64.119  1.00 77.41           N
ATOM   1303  CA  VAL r 166     -22.127 -31.068 -64.803  1.00 77.41           C
ATOM   1304  CB  VAL r 166     -21.622 -31.131 -66.218  1.00 77.41           C
ATOM   1305  CG1 VAL r 166     -22.528 -32.053 -67.050  1.00 77.41           C
ATOM   1306  CG2 VAL r 166     -21.496 -29.698 -66.756  1.00 77.41           C
ATOM   1307  C   VAL r 166     -23.560 -30.625 -64.789  1.00 77.41           C
ATOM   1308  O   VAL r 166     -23.847 -29.462 -64.510  1.00 77.41           O
ATOM   1309  N   LEU r 167     -24.497 -31.542 -65.094  1.00 37.69           N
ATOM   1310  CA  LEU r 167     -25.887 -31.189 -65.135  1.00 37.69           C
ATOM   1311  CB  LEU r 167     -26.764 -32.326 -65.686  1.00 37.69           C
ATOM   1312  CG  LEU r 167     -26.491 -32.645 -67.166  1.00 37.69           C
ATOM   1313  CD1 LEU r 167     -27.388 -33.782 -67.672  1.00 37.69           C
ATOM   1314  CD2 LEU r 167     -26.595 -31.383 -68.036  1.00 37.69           C
ATOM   1315  C   LEU r 167     -26.403 -30.854 -63.767  1.00 37.69           C
ATOM   1316  O   LEU r 167     -27.014 -29.802 -63.578  1.00 37.69           O
ATOM   1317  N   VAL r 168     -26.170 -31.737 -62.772  1.00 33.21           N
ATOM   1318  CA  VAL r 168     -26.739 -31.530 -61.466  1.00 33.21           C
ATOM   1319  CB  VAL r 168     -26.593 -32.712 -60.541  1.00 33.21           C
ATOM   1320  CG1 VAL r 168     -27.412 -33.876 -61.119  1.00 33.21           C
ATOM   1321  CG2 VAL r 168     -25.104 -33.043 -60.344  1.00 33.21           C
ATOM   1322  C   VAL r 168     -26.148 -30.338 -60.784  1.00 33.21           C
ATOM   1323  O   VAL r 168     -26.876 -29.469 -60.305  1.00 33.21           O
ATOM   1324  N   ILE r 169     -24.805 -30.259 -60.728  1.00 69.11           N
ATOM   1325  CA  ILE r 169     -24.164 -29.183 -60.033  1.00 69.11           C
ATOM   1326  CB  ILE r 169     -22.675 -29.357 -59.870  1.00 69.11           C
ATOM   1327  CG2 ILE r 169     -21.967 -28.988 -61.180  1.00 69.11           C
ATOM   1328  CG1 ILE r 169     -22.182 -28.502 -58.697  1.00 69.11           C
ATOM   1329  CD1 ILE r 169     -22.684 -28.991 -57.342  1.00 69.11           C
ATOM   1330  C   ILE r 169     -24.438 -27.917 -60.782  1.00 69.11           C
ATOM   1331  O   ILE r 169     -24.662 -26.865 -60.191  1.00 69.11           O
ATOM   1332  N   GLY r 170     -24.425 -27.988 -62.125  1.00  9.43           N
ATOM   1333  CA  GLY r 170     -24.623 -26.811 -62.915  1.00  9.43           C
ATOM   1334  C   GLY r 170     -25.981 -26.250 -62.631  1.00  9.43           C
ATOM   1335  O   GLY r 170     -26.144 -25.041 -62.466  1.00  9.43           O
ATOM   1336  N   TYR r 171     -26.997 -27.129 -62.547  1.00 27.17           N
ATOM   1337  CA  TYR r 171     -28.348 -26.692 -62.354  1.00 27.17           C
ATOM   1338  CB  TYR r 171     -29.351 -27.861 -62.388  1.00 27.17           C
ATOM   1339  CG  TYR r 171     -30.722 -27.298 -62.244  1.00 27.17           C
ATOM   1340  CD1 TYR r 171     -31.337 -26.690 -63.313  1.00 27.17           C
ATOM   1341  CD2 TYR r 171     -31.401 -27.391 -61.051  1.00 27.17           C
ATOM   1342  CE1 TYR r 171     -32.603 -26.170 -63.192  1.00 27.17           C
ATOM   1343  CE2 TYR r 171     -32.667 -26.874 -60.924  1.00 27.17           C
ATOM   1344  CZ  TYR r 171     -33.272 -26.261 -61.997  1.00 27.17           C
ATOM   1345  OH  TYR r 171     -34.572 -25.728 -61.872  1.00 27.17           O
ATOM   1346  C   TYR r 171     -28.459 -26.009 -61.025  1.00 27.17           C
ATOM   1347  O   TYR r 171     -29.072 -24.948 -60.916  1.00 27.17           O
ATOM   1348  N   ILE r 172     -27.848 -26.593 -59.978  1.00 28.88           N
ATOM   1349  CA  ILE r 172     -27.948 -26.025 -58.662  1.00 28.88           C
ATOM   1350  CB  ILE r 172     -27.348 -26.872 -57.571  1.00 28.88           C
ATOM   1351  CG2 ILE r 172     -28.094 -28.216 -57.568  1.00 28.88           C
ATOM   1352  CG1 ILE r 172     -25.827 -27.012 -57.719  1.00 28.88           C
ATOM   1353  CD1 ILE r 172     -25.150 -27.618 -56.490  1.00 28.88           C
ATOM   1354  C   ILE r 172     -27.282 -24.684 -58.654  1.00 28.88           C
ATOM   1355  O   ILE r 172     -27.754 -23.763 -57.993  1.00 28.88           O
ATOM   1356  N   GLU r 173     -26.150 -24.541 -59.371  1.00 59.95           N
ATOM   1357  CA  GLU r 173     -25.435 -23.295 -59.388  1.00 59.95           C
ATOM   1358  CB  GLU r 173     -24.103 -23.382 -60.146  1.00 59.95           C
ATOM   1359  CG  GLU r 173     -23.087 -24.288 -59.451  1.00 59.95           C
ATOM   1360  CD  GLU r 173     -22.753 -23.682 -58.095  1.00 59.95           C
ATOM   1361  OE1 GLU r 173     -23.692 -23.489 -57.277  1.00 59.95           O
ATOM   1362  OE2 GLU r 173     -21.549 -23.398 -57.858  1.00 59.95           O
ATOM   1363  C   GLU r 173     -26.278 -22.240 -60.038  1.00 59.95           C
ATOM   1364  O   GLU r 173     -26.285 -21.094 -59.594  1.00 59.95           O
ATOM   1365  N   PHE r 174     -27.002 -22.591 -61.118  1.00 35.43           N
ATOM   1366  CA  PHE r 174     -27.866 -21.625 -61.734  1.00 35.43           C
ATOM   1367  CB  PHE r 174     -28.546 -22.098 -63.032  1.00 35.43           C
ATOM   1368  CG  PHE r 174     -27.619 -21.772 -64.155  1.00 35.43           C
ATOM   1369  CD1 PHE r 174     -27.639 -20.506 -64.693  1.00 35.43           C
ATOM   1370  CD2 PHE r 174     -26.743 -22.697 -64.671  1.00 35.43           C
ATOM   1371  CE1 PHE r 174     -26.804 -20.159 -65.729  1.00 35.43           C
ATOM   1372  CE2 PHE r 174     -25.903 -22.358 -65.706  1.00 35.43           C
ATOM   1373  CZ  PHE r 174     -25.931 -21.090 -66.237  1.00 35.43           C
ATOM   1374  C   PHE r 174     -28.921 -21.240 -60.748  1.00 35.43           C
ATOM   1375  O   PHE r 174     -29.270 -20.066 -60.628  1.00 35.43           O
ATOM   1376  N   GLN r 175     -29.443 -22.222 -59.995  1.00 23.40           N
ATOM   1377  CA  GLN r 175     -30.470 -21.951 -59.033  1.00 23.40           C
ATOM   1378  CB  GLN r 175     -30.916 -23.214 -58.279  1.00 23.40           C
ATOM   1379  CG  GLN r 175     -31.670 -24.207 -59.161  1.00 23.40           C
ATOM   1380  CD  GLN r 175     -33.082 -23.672 -59.332  1.00 23.40           C
ATOM   1381  OE1 GLN r 175     -33.783 -23.436 -58.350  1.00 23.40           O
ATOM   1382  NE2 GLN r 175     -33.513 -23.467 -60.605  1.00 23.40           N
ATOM   1383  C   GLN r 175     -29.933 -21.002 -58.012  1.00 23.40           C
ATOM   1384  O   GLN r 175     -30.623 -20.076 -57.586  1.00 23.40           O
ATOM   1385  N   ARG r 176     -28.676 -21.209 -57.588  1.00 90.92           N
ATOM   1386  CA  ARG r 176     -28.093 -20.367 -56.586  1.00 90.92           C
ATOM   1387  CB  ARG r 176     -26.682 -20.826 -56.174  1.00 90.92           C
ATOM   1388  CG  ARG r 176     -26.029 -19.942 -55.106  1.00 90.92           C
ATOM   1389  CD  ARG r 176     -24.629 -20.404 -54.692  1.00 90.92           C
ATOM   1390  NE  ARG r 176     -23.798 -20.512 -55.924  1.00 90.92           N
ATOM   1391  CZ  ARG r 176     -22.546 -19.971 -55.959  1.00 90.92           C
ATOM   1392  NH1 ARG r 176     -22.061 -19.301 -54.873  1.00 90.92           N
ATOM   1393  NH2 ARG r 176     -21.780 -20.095 -57.082  1.00 90.92           N
ATOM   1394  C   ARG r 176     -27.981 -18.963 -57.102  1.00 90.92           C
ATOM   1395  O   ARG r 176     -28.263 -18.006 -56.385  1.00 90.92           O
ATOM   1396  N   ASN r 177     -27.568 -18.813 -58.373  1.00 40.38           N
ATOM   1397  CA  ASN r 177     -27.340 -17.538 -59.005  1.00 40.38           C
ATOM   1398  CB  ASN r 177     -26.680 -17.691 -60.389  1.00 40.38           C
ATOM   1399  CG  ASN r 177     -26.013 -16.377 -60.785  1.00 40.38           C
ATOM   1400  OD1 ASN r 177     -26.431 -15.286 -60.406  1.00 40.38           O
ATOM   1401  ND2 ASN r 177     -24.916 -16.488 -61.582  1.00 40.38           N
ATOM   1402  C   ASN r 177     -28.640 -16.806 -59.196  1.00 40.38           C
ATOM   1403  O   ASN r 177     -28.672 -15.579 -59.266  1.00 40.38           O
ATOM   1404  N   ALA r 178     -29.756 -17.547 -59.301  1.00 32.20           N
ATOM   1405  CA  ALA r 178     -31.042 -16.978 -59.602  1.00 32.20           C
ATOM   1406  CB  ALA r 178     -32.158 -18.035 -59.673  1.00 32.20           C
ATOM   1407  C   ALA r 178     -31.445 -15.970 -58.559  1.00 32.20           C
ATOM   1408  O   ALA r 178     -32.114 -14.994 -58.888  1.00 32.20           O
ATOM   1409  N   GLU r 179     -31.096 -16.186 -57.275  1.00 71.01           N
ATOM   1410  CA  GLU r 179     -31.526 -15.275 -56.243  1.00 71.01           C
ATOM   1411  CB  GLU r 179     -31.196 -15.762 -54.823  1.00 71.01           C
ATOM   1412  CG  GLU r 179     -31.696 -14.821 -53.726  1.00 71.01           C
ATOM   1413  CD  GLU r 179     -33.215 -14.892 -53.699  1.00 71.01           C
ATOM   1414  OE1 GLU r 179     -33.771 -15.937 -54.135  1.00 71.01           O
ATOM   1415  OE2 GLU r 179     -33.842 -13.898 -53.247  1.00 71.01           O
ATOM   1416  C   GLU r 179     -30.896 -13.920 -56.423  1.00 71.01           C
ATOM   1417  O   GLU r 179     -29.699 -13.792 -56.675  1.00 71.01           O
ATOM   1418  N   LEU r 180     -31.749 -12.871 -56.416  1.00 62.02           N
ATOM   1419  CA  LEU r 180     -31.366 -11.485 -56.516  1.00 62.02           C
ATOM   1420  CB  LEU r 180     -32.483 -10.632 -57.125  1.00 62.02           C
ATOM   1421  CG  LEU r 180     -32.842 -11.098 -58.547  1.00 62.02           C
ATOM   1422  CD1 LEU r 180     -33.909 -10.196 -59.182  1.00 62.02           C
ATOM   1423  CD2 LEU r 180     -31.581 -11.250 -59.413  1.00 62.02           C
ATOM   1424  C   LEU r 180     -30.968 -10.846 -55.215  1.00 62.02           C
ATOM   1425  O   LEU r 180     -30.052 -10.024 -55.185  1.00 62.02           O
ATOM   1426  N   ASP r 181     -31.688 -11.171 -54.118  1.00 34.89           N
ATOM   1427  CA  ASP r 181     -31.475 -10.533 -52.846  1.00 34.89           C
ATOM   1428  CB  ASP r 181     -32.497 -10.963 -51.777  1.00 34.89           C
ATOM   1429  CG  ASP r 181     -32.312 -10.093 -50.540  1.00 34.89           C
ATOM   1430  OD1 ASP r 181     -32.044  -8.872 -50.702  1.00 34.89           O
ATOM   1431  OD2 ASP r 181     -32.424 -10.647 -49.415  1.00 34.89           O
ATOM   1432  C   ASP r 181     -30.111 -10.922 -52.363  1.00 34.89           C
ATOM   1433  O   ASP r 181     -29.715 -12.083 -52.443  1.00 34.89           O
ATOM   1434  N   SER r 182     -29.369  -9.941 -51.809  1.00 28.76           N
ATOM   1435  CA  SER r 182     -27.995 -10.119 -51.436  1.00 28.76           C
ATOM   1436  CB  SER r 182     -27.351  -8.821 -50.929  1.00 28.76           C
ATOM   1437  OG  SER r 182     -27.335  -7.852 -51.965  1.00 28.76           O
ATOM   1438  C   SER r 182     -27.819 -11.130 -50.345  1.00 28.76           C
ATOM   1439  O   SER r 182     -26.928 -11.975 -50.421  1.00 28.76           O
ATOM   1440  N   GLU r 183     -28.633 -11.046 -49.282  1.00 68.33           N
ATOM   1441  CA  GLU r 183     -28.467 -11.927 -48.161  1.00 68.33           C
ATOM   1442  CB  GLU r 183     -29.318 -11.493 -46.962  1.00 68.33           C
ATOM   1443  CG  GLU r 183     -28.852 -12.115 -45.650  1.00 68.33           C
ATOM   1444  CD  GLU r 183     -27.540 -11.440 -45.275  1.00 68.33           C
ATOM   1445  OE1 GLU r 183     -26.723 -11.161 -46.193  1.00 68.33           O
ATOM   1446  OE2 GLU r 183     -27.335 -11.201 -44.056  1.00 68.33           O
ATOM   1447  C   GLU r 183     -28.844 -13.334 -48.520  1.00 68.33           C
ATOM   1448  O   GLU r 183     -28.162 -14.284 -48.136  1.00 68.33           O
ATOM   1449  N   LYS r 184     -29.950 -13.503 -49.271  1.00 39.10           N
ATOM   1450  CA  LYS r 184     -30.435 -14.805 -49.647  1.00 39.10           C
ATOM   1451  CB  LYS r 184     -31.788 -14.793 -50.379  1.00 39.10           C
ATOM   1452  CG  LYS r 184     -32.987 -14.565 -49.453  1.00 39.10           C
ATOM   1453  CD  LYS r 184     -34.314 -14.396 -50.198  1.00 39.10           C
ATOM   1454  CE  LYS r 184     -35.541 -14.397 -49.283  1.00 39.10           C
ATOM   1455  NZ  LYS r 184     -36.776 -14.280 -50.094  1.00 39.10           N
ATOM   1456  C   LYS r 184     -29.438 -15.467 -50.549  1.00 39.10           C
ATOM   1457  O   LYS r 184     -29.379 -16.693 -50.628  1.00 39.10           O
ATOM   1458  N   ARG r 185     -28.659 -14.678 -51.305  1.00 45.72           N
ATOM   1459  CA  ARG r 185     -27.689 -15.300 -52.156  1.00 45.72           C
ATOM   1460  CB  ARG r 185     -26.819 -14.299 -52.929  1.00 45.72           C
ATOM   1461  CG  ARG r 185     -27.444 -13.760 -54.210  1.00 45.72           C
ATOM   1462  CD  ARG r 185     -26.521 -12.772 -54.922  1.00 45.72           C
ATOM   1463  NE  ARG r 185     -27.001 -12.660 -56.322  1.00 45.72           N
ATOM   1464  CZ  ARG r 185     -26.500 -13.502 -57.275  1.00 45.72           C
ATOM   1465  NH1 ARG r 185     -25.504 -14.376 -56.955  1.00 45.72           N
ATOM   1466  NH2 ARG r 185     -27.007 -13.474 -58.540  1.00 45.72           N
ATOM   1467  C   ARG r 185     -26.725 -16.082 -51.299  1.00 45.72           C
ATOM   1468  O   ARG r 185     -26.299 -17.173 -51.675  1.00 45.72           O
ATOM   1469  N   LEU r 186     -26.235 -15.491 -50.189  1.00113.95           N
ATOM   1470  CA  LEU r 186     -25.358 -16.219 -49.309  1.00113.95           C
ATOM   1471  CB  LEU r 186     -24.400 -15.357 -48.460  1.00113.95           C
ATOM   1472  CG  LEU r 186     -23.123 -14.886 -49.176  1.00113.95           C
ATOM   1473  CD1 LEU r 186     -22.295 -16.085 -49.667  1.00113.95           C
ATOM   1474  CD2 LEU r 186     -23.411 -13.845 -50.263  1.00113.95           C
ATOM   1475  C   LEU r 186     -26.017 -17.123 -48.313  1.00113.95           C
ATOM   1476  O   LEU r 186     -25.581 -18.262 -48.139  1.00113.95           O
ATOM   1477  N   TYR r 187     -27.034 -16.609 -47.580  1.00 67.83           N
ATOM   1478  CA  TYR r 187     -27.654 -17.393 -46.550  1.00 67.83           C
ATOM   1479  CB  TYR r 187     -27.585 -16.722 -45.168  1.00 67.83           C
ATOM   1480  CG  TYR r 187     -26.168 -16.347 -44.887  1.00 67.83           C
ATOM   1481  CD1 TYR r 187     -25.233 -17.276 -44.491  1.00 67.83           C
ATOM   1482  CD2 TYR r 187     -25.785 -15.031 -45.016  1.00 67.83           C
ATOM   1483  CE1 TYR r 187     -23.935 -16.894 -44.236  1.00 67.83           C
ATOM   1484  CE2 TYR r 187     -24.490 -14.642 -44.763  1.00 67.83           C
ATOM   1485  CZ  TYR r 187     -23.561 -15.577 -44.373  1.00 67.83           C
ATOM   1486  OH  TYR r 187     -22.231 -15.178 -44.114  1.00 67.83           O
ATOM   1487  C   TYR r 187     -29.113 -17.493 -46.881  1.00 67.83           C
ATOM   1488  O   TYR r 187     -29.931 -16.770 -46.318  1.00 67.83           O
ATOM   1489  N   PRO r 188     -29.469 -18.373 -47.770  1.00 62.96           N
ATOM   1490  CA  PRO r 188     -30.825 -18.524 -48.221  1.00 62.96           C
ATOM   1491  CD  PRO r 188     -28.619 -19.483 -48.157  1.00 62.96           C
ATOM   1492  CB  PRO r 188     -30.771 -19.630 -49.270  1.00 62.96           C
ATOM   1493  CG  PRO r 188     -29.577 -20.492 -48.816  1.00 62.96           C
ATOM   1494  C   PRO r 188     -31.792 -18.850 -47.118  1.00 62.96           C
ATOM   1495  O   PRO r 188     -32.855 -18.233 -47.064  1.00 62.96           O
ATOM   1496  N   GLY r 189     -31.457 -19.817 -46.238  1.00 13.52           N
ATOM   1497  CA  GLY r 189     -32.310 -20.164 -45.135  1.00 13.52           C
ATOM   1498  C   GLY r 189     -33.587 -20.767 -45.612  1.00 13.52           C
ATOM   1499  O   GLY r 189     -33.632 -21.510 -46.591  1.00 13.52           O
ATOM   1500  N   GLY r 190     -34.675 -20.465 -44.874  1.00  7.73           N
ATOM   1501  CA  GLY r 190     -35.969 -20.977 -45.206  1.00  7.73           C
ATOM   1502  C   GLY r 190     -36.036 -22.382 -44.723  1.00  7.73           C
ATOM   1503  O   GLY r 190     -35.188 -22.845 -43.962  1.00  7.73           O
ATOM   1504  N   LYS r 191     -37.087 -23.091 -45.160  1.00130.87           N
ATOM   1505  CA  LYS r 191     -37.335 -24.443 -44.770  1.00130.87           C
ATOM   1506  CB  LYS r 191     -38.693 -24.941 -45.292  1.00130.87           C
ATOM   1507  CG  LYS r 191     -39.835 -23.977 -44.965  1.00130.87           C
ATOM   1508  CD  LYS r 191     -39.961 -23.642 -43.478  1.00130.87           C
ATOM   1509  CE  LYS r 191     -40.810 -24.639 -42.688  1.00130.87           C
ATOM   1510  NZ  LYS r 191     -42.245 -24.417 -42.975  1.00130.87           N
ATOM   1511  C   LYS r 191     -36.268 -25.334 -45.341  1.00130.87           C
ATOM   1512  O   LYS r 191     -35.870 -26.307 -44.705  1.00130.87           O
ATOM   1513  N   PHE r 192     -35.831 -25.070 -46.591  1.00 48.91           N
ATOM   1514  CA  PHE r 192     -34.876 -25.939 -47.229  1.00 48.91           C
ATOM   1515  CB  PHE r 192     -34.790 -25.691 -48.742  1.00 48.91           C
ATOM   1516  CG  PHE r 192     -36.104 -26.122 -49.298  1.00 48.91           C
ATOM   1517  CD1 PHE r 192     -36.340 -27.449 -49.573  1.00 48.91           C
ATOM   1518  CD2 PHE r 192     -37.098 -25.203 -49.539  1.00 48.91           C
ATOM   1519  CE1 PHE r 192     -37.550 -27.855 -50.082  1.00 48.91           C
ATOM   1520  CE2 PHE r 192     -38.310 -25.604 -50.049  1.00 48.91           C
ATOM   1521  CZ  PHE r 192     -38.538 -26.931 -50.320  1.00 48.91           C
ATOM   1522  C   PHE r 192     -33.487 -25.873 -46.666  1.00 48.91           C
ATOM   1523  O   PHE r 192     -32.934 -26.884 -46.238  1.00 48.91           O
ATOM   1524  N   PHE r 193     -32.891 -24.671 -46.663  1.00 56.09           N
ATOM   1525  CA  PHE r 193     -31.525 -24.448 -46.274  1.00 56.09           C
ATOM   1526  CB  PHE r 193     -31.001 -23.109 -46.802  1.00 56.09           C
ATOM   1527  CG  PHE r 193     -31.118 -23.240 -48.284  1.00 56.09           C
ATOM   1528  CD1 PHE r 193     -30.176 -23.940 -49.002  1.00 56.09           C
ATOM   1529  CD2 PHE r 193     -32.178 -22.671 -48.953  1.00 56.09           C
ATOM   1530  CE1 PHE r 193     -30.288 -24.068 -50.366  1.00 56.09           C
ATOM   1531  CE2 PHE r 193     -32.295 -22.795 -50.318  1.00 56.09           C
ATOM   1532  CZ  PHE r 193     -31.349 -23.495 -51.027  1.00 56.09           C
ATOM   1533  C   PHE r 193     -31.347 -24.501 -44.790  1.00 56.09           C
ATOM   1534  O   PHE r 193     -30.278 -24.875 -44.314  1.00 56.09           O
ATOM   1535  N   ASP r 194     -32.350 -24.043 -44.014  1.00 46.89           N
ATOM   1536  CA  ASP r 194     -32.220 -24.072 -42.585  1.00 46.89           C
ATOM   1537  CB  ASP r 194     -32.316 -22.664 -41.971  1.00 46.89           C
ATOM   1538  CG  ASP r 194     -31.922 -22.720 -40.504  1.00 46.89           C
ATOM   1539  OD1 ASP r 194     -31.498 -23.811 -40.042  1.00 46.89           O
ATOM   1540  OD2 ASP r 194     -32.041 -21.665 -39.827  1.00 46.89           O
ATOM   1541  C   ASP r 194     -33.363 -24.877 -42.029  1.00 46.89           C
ATOM   1542  O   ASP r 194     -34.352 -24.308 -41.570  1.00 46.89           O
ATOM   1543  N   PRO r 195     -33.287 -26.181 -42.071  1.00 61.45           N
ATOM   1544  CA  PRO r 195     -34.360 -26.987 -41.544  1.00 61.45           C
ATOM   1545  CD  PRO r 195     -32.594 -26.851 -43.160  1.00 61.45           C
ATOM   1546  CB  PRO r 195     -34.102 -28.403 -42.048  1.00 61.45           C
ATOM   1547  CG  PRO r 195     -33.334 -28.184 -43.363  1.00 61.45           C
ATOM   1548  C   PRO r 195     -34.521 -26.902 -40.053  1.00 61.45           C
ATOM   1549  O   PRO r 195     -35.655 -26.905 -39.576  1.00 61.45           O
ATOM   1550  N   LEU r 196     -33.399 -26.856 -39.307  1.00 72.40           N
ATOM   1551  CA  LEU r 196     -33.394 -26.797 -37.871  1.00 72.40           C
ATOM   1552  CB  LEU r 196     -31.995 -26.994 -37.262  1.00 72.40           C
ATOM   1553  CG  LEU r 196     -31.438 -28.420 -37.429  1.00 72.40           C
ATOM   1554  CD1 LEU r 196     -32.251 -29.433 -36.608  1.00 72.40           C
ATOM   1555  CD2 LEU r 196     -31.317 -28.809 -38.909  1.00 72.40           C
ATOM   1556  C   LEU r 196     -33.885 -25.454 -37.426  1.00 72.40           C
ATOM   1557  O   LEU r 196     -34.559 -25.340 -36.403  1.00 72.40           O
ATOM   1558  N   GLY r 197     -33.548 -24.390 -38.182  1.00 16.64           N
ATOM   1559  CA  GLY r 197     -33.973 -23.077 -37.792  1.00 16.64           C
ATOM   1560  C   GLY r 197     -33.021 -22.527 -36.767  1.00 16.64           C
ATOM   1561  O   GLY r 197     -33.429 -21.816 -35.851  1.00 16.64           O
ATOM   1562  N   LEU r 198     -31.719 -22.856 -36.891  1.00 40.83           N
ATOM   1563  CA  LEU r 198     -30.694 -22.409 -35.984  1.00 40.83           C
ATOM   1564  CB  LEU r 198     -29.341 -23.083 -36.273  1.00 40.83           C
ATOM   1565  CG  LEU r 198     -29.385 -24.609 -36.060  1.00 40.83           C
ATOM   1566  CD1 LEU r 198     -28.026 -25.260 -36.351  1.00 40.83           C
ATOM   1567  CD2 LEU r 198     -29.922 -24.958 -34.664  1.00 40.83           C
ATOM   1568  C   LEU r 198     -30.513 -20.914 -36.078  1.00 40.83           C
ATOM   1569  O   LEU r 198     -30.209 -20.241 -35.095  1.00 40.83           O
ATOM   1570  N   ALA r 199     -30.642 -20.392 -37.308  1.00 71.72           N
ATOM   1571  CA  ALA r 199     -30.522 -19.041 -37.799  1.00 71.72           C
ATOM   1572  CB  ALA r 199     -30.425 -18.975 -39.334  1.00 71.72           C
ATOM   1573  C   ALA r 199     -31.652 -18.129 -37.402  1.00 71.72           C
ATOM   1574  O   ALA r 199     -31.627 -16.960 -37.769  1.00 71.72           O
ATOM   1575  N   ALA r 200     -32.750 -18.645 -36.825  1.00 39.68           N
ATOM   1576  CA  ALA r 200     -33.924 -17.838 -36.585  1.00 39.68           C
ATOM   1577  CB  ALA r 200     -35.056 -18.635 -35.914  1.00 39.68           C
ATOM   1578  C   ALA r 200     -33.668 -16.629 -35.722  1.00 39.68           C
ATOM   1579  O   ALA r 200     -34.185 -15.552 -36.023  1.00 39.68           O
ATOM   1580  N   ASP r 201     -32.885 -16.761 -34.630  1.00 50.05           N
ATOM   1581  CA  ASP r 201     -32.622 -15.695 -33.692  1.00 50.05           C
ATOM   1582  CB  ASP r 201     -31.987 -16.264 -32.416  1.00 50.05           C
ATOM   1583  CG  ASP r 201     -32.917 -17.356 -31.910  1.00 50.05           C
ATOM   1584  OD1 ASP r 201     -34.081 -17.407 -32.389  1.00 50.05           O
ATOM   1585  OD2 ASP r 201     -32.471 -18.169 -31.057  1.00 50.05           O
ATOM   1586  C   ASP r 201     -31.564 -14.813 -34.315  1.00 50.05           C
ATOM   1587  O   ASP r 201     -30.555 -15.328 -34.789  1.00 50.05           O
ATOM   1588  N   PRO r 202     -31.736 -13.513 -34.362  1.00 61.93           N
ATOM   1589  CA  PRO r 202     -30.733 -12.686 -34.996  1.00 61.93           C
ATOM   1590  CD  PRO r 202     -33.068 -12.942 -34.493  1.00 61.93           C
ATOM   1591  CB  PRO r 202     -31.387 -11.322 -35.194  1.00 61.93           C
ATOM   1592  CG  PRO r 202     -32.885 -11.658 -35.321  1.00 61.93           C
ATOM   1593  C   PRO r 202     -29.388 -12.620 -34.331  1.00 61.93           C
ATOM   1594  O   PRO r 202     -28.388 -12.565 -35.045  1.00 61.93           O
ATOM   1595  N   GLU r 203     -29.324 -12.601 -32.984  1.00 51.93           N
ATOM   1596  CA  GLU r 203     -28.044 -12.506 -32.341  1.00 51.93           C
ATOM   1597  CB  GLU r 203     -28.150 -12.370 -30.812  1.00 51.93           C
ATOM   1598  CG  GLU r 203     -28.758 -11.041 -30.361  1.00 51.93           C
ATOM   1599  CD  GLU r 203     -30.263 -11.106 -30.587  1.00 51.93           C
ATOM   1600  OE1 GLU r 203     -30.808 -12.241 -30.633  1.00 51.93           O
ATOM   1601  OE2 GLU r 203     -30.888 -10.021 -30.716  1.00 51.93           O
ATOM   1602  C   GLU r 203     -27.304 -13.764 -32.623  1.00 51.93           C
ATOM   1603  O   GLU r 203     -26.110 -13.749 -32.915  1.00 51.93           O
ATOM   1604  N   LYS r 204     -28.018 -14.897 -32.524  1.00 33.96           N
ATOM   1605  CA  LYS r 204     -27.478 -16.199 -32.774  1.00 33.96           C
ATOM   1606  CB  LYS r 204     -28.481 -17.326 -32.499  1.00 33.96           C
ATOM   1607  CG  LYS r 204     -27.894 -18.696 -32.827  1.00 33.96           C
ATOM   1608  CD  LYS r 204     -28.770 -19.875 -32.421  1.00 33.96           C
ATOM   1609  CE  LYS r 204     -28.261 -21.205 -32.976  1.00 33.96           C
ATOM   1610  NZ  LYS r 204     -29.254 -22.273 -32.729  1.00 33.96           N
ATOM   1611  C   LYS r 204     -27.119 -16.313 -34.224  1.00 33.96           C
ATOM   1612  O   LYS r 204     -26.154 -16.986 -34.584  1.00 33.96           O
ATOM   1613  N   LYS r 205     -27.914 -15.689 -35.108  1.00103.39           N
ATOM   1614  CA  LYS r 205     -27.671 -15.793 -36.518  1.00103.39           C
ATOM   1615  CB  LYS r 205     -28.695 -14.984 -37.334  1.00103.39           C
ATOM   1616  CG  LYS r 205     -28.509 -15.036 -38.853  1.00103.39           C
ATOM   1617  CD  LYS r 205     -28.812 -16.396 -39.485  1.00103.39           C
ATOM   1618  CE  LYS r 205     -27.561 -17.218 -39.798  1.00103.39           C
ATOM   1619  NZ  LYS r 205     -27.029 -17.825 -38.559  1.00103.39           N
ATOM   1620  C   LYS r 205     -26.316 -15.231 -36.828  1.00103.39           C
ATOM   1621  O   LYS r 205     -25.497 -15.877 -37.477  1.00103.39           O
ATOM   1622  N   ALA r 206     -26.040 -14.011 -36.338  1.00 20.63           N
ATOM   1623  CA  ALA r 206     -24.794 -13.349 -36.590  1.00 20.63           C
ATOM   1624  CB  ALA r 206     -24.752 -11.926 -36.011  1.00 20.63           C
ATOM   1625  C   ALA r 206     -23.692 -14.129 -35.951  1.00 20.63           C
ATOM   1626  O   ALA r 206     -22.587 -14.179 -36.485  1.00 20.63           O
ATOM   1627  N   THR r 207     -23.949 -14.722 -34.764  1.00 19.95           N
ATOM   1628  CA  THR r 207     -22.917 -15.465 -34.093  1.00 19.95           C
ATOM   1629  CB  THR r 207     -23.295 -15.960 -32.721  1.00 19.95           C
ATOM   1630  OG1 THR r 207     -24.313 -16.943 -32.792  1.00 19.95           O
ATOM   1631  CG2 THR r 207     -23.771 -14.762 -31.888  1.00 19.95           C
ATOM   1632  C   THR r 207     -22.557 -16.654 -34.926  1.00 19.95           C
ATOM   1633  O   THR r 207     -21.382 -16.980 -35.089  1.00 19.95           O
ATOM   1634  N   LEU r 208     -23.575 -17.335 -35.488  1.00 24.36           N
ATOM   1635  CA  LEU r 208     -23.367 -18.503 -36.299  1.00 24.36           C
ATOM   1636  CB  LEU r 208     -24.684 -19.147 -36.763  1.00 24.36           C
ATOM   1637  CG  LEU r 208     -25.550 -19.682 -35.610  1.00 24.36           C
ATOM   1638  CD1 LEU r 208     -26.846 -20.316 -36.138  1.00 24.36           C
ATOM   1639  CD2 LEU r 208     -24.746 -20.627 -34.705  1.00 24.36           C
ATOM   1640  C   LEU r 208     -22.621 -18.105 -37.527  1.00 24.36           C
ATOM   1641  O   LEU r 208     -21.777 -18.853 -38.011  1.00 24.36           O
ATOM   1642  N   GLN r 209     -22.940 -16.920 -38.081  1.00 21.53           N
ATOM   1643  CA  GLN r 209     -22.279 -16.441 -39.260  1.00 21.53           C
ATOM   1644  CB  GLN r 209     -22.880 -15.132 -39.797  1.00 21.53           C
ATOM   1645  CG  GLN r 209     -24.268 -15.342 -40.407  1.00 21.53           C
ATOM   1646  CD  GLN r 209     -24.787 -14.007 -40.917  1.00 21.53           C
ATOM   1647  OE1 GLN r 209     -24.254 -12.949 -40.592  1.00 21.53           O
ATOM   1648  NE2 GLN r 209     -25.870 -14.058 -41.739  1.00 21.53           N
ATOM   1649  C   GLN r 209     -20.838 -16.221 -38.930  1.00 21.53           C
ATOM   1650  O   GLN r 209     -19.964 -16.480 -39.758  1.00 21.53           O
ATOM   1651  N   LEU r 210     -20.544 -15.729 -37.710  1.00 21.50           N
ATOM   1652  CA  LEU r 210     -19.173 -15.526 -37.338  1.00 21.50           C
ATOM   1653  CB  LEU r 210     -18.988 -14.937 -35.928  1.00 21.50           C
ATOM   1654  CG  LEU r 210     -17.503 -14.744 -35.559  1.00 21.50           C
ATOM   1655  CD1 LEU r 210     -16.821 -13.720 -36.481  1.00 21.50           C
ATOM   1656  CD2 LEU r 210     -17.334 -14.420 -34.068  1.00 21.50           C
ATOM   1657  C   LEU r 210     -18.509 -16.863 -37.322  1.00 21.50           C
ATOM   1658  O   LEU r 210     -17.379 -17.009 -37.784  1.00 21.50           O
ATOM   1659  N   ALA r 211     -19.207 -17.879 -36.775  1.00 16.47           N
ATOM   1660  CA  ALA r 211     -18.657 -19.198 -36.698  1.00 16.47           C
ATOM   1661  CB  ALA r 211     -19.575 -20.180 -35.953  1.00 16.47           C
ATOM   1662  C   ALA r 211     -18.455 -19.724 -38.087  1.00 16.47           C
ATOM   1663  O   ALA r 211     -17.429 -20.329 -38.387  1.00 16.47           O
ATOM   1664  N   GLU r 212     -19.429 -19.489 -38.988  1.00 25.54           N
ATOM   1665  CA  GLU r 212     -19.362 -20.040 -40.309  1.00 25.54           C
ATOM   1666  CB  GLU r 212     -20.605 -19.729 -41.166  1.00 25.54           C
ATOM   1667  CG  GLU r 212     -20.576 -20.422 -42.531  1.00 25.54           C
ATOM   1668  CD  GLU r 212     -21.852 -20.083 -43.289  1.00 25.54           C
ATOM   1669  OE1 GLU r 212     -22.595 -19.169 -42.839  1.00 25.54           O
ATOM   1670  OE2 GLU r 212     -22.099 -20.743 -44.332  1.00 25.54           O
ATOM   1671  C   GLU r 212     -18.169 -19.501 -41.040  1.00 25.54           C
ATOM   1672  O   GLU r 212     -17.465 -20.243 -41.722  1.00 25.54           O
ATOM   1673  N   ILE r 213     -17.923 -18.184 -40.934  1.00 73.68           N
ATOM   1674  CA  ILE r 213     -16.834 -17.556 -41.628  1.00 73.68           C
ATOM   1675  CB  ILE r 213     -16.888 -16.056 -41.603  1.00 73.68           C
ATOM   1676  CG2 ILE r 213     -16.492 -15.571 -40.198  1.00 73.68           C
ATOM   1677  CG1 ILE r 213     -15.985 -15.503 -42.718  1.00 73.68           C
ATOM   1678  CD1 ILE r 213     -16.458 -15.903 -44.116  1.00 73.68           C
ATOM   1679  C   ILE r 213     -15.515 -18.003 -41.059  1.00 73.68           C
ATOM   1680  O   ILE r 213     -14.535 -18.115 -41.788  1.00 73.68           O
ATOM   1681  N   LYS r 214     -15.436 -18.208 -39.730  1.00111.35           N
ATOM   1682  CA  LYS r 214     -14.206 -18.617 -39.102  1.00111.35           C
ATOM   1683  CB  LYS r 214     -14.353 -18.741 -37.578  1.00111.35           C
ATOM   1684  CG  LYS r 214     -13.022 -18.690 -36.828  1.00111.35           C
ATOM   1685  CD  LYS r 214     -12.428 -17.284 -36.767  1.00111.35           C
ATOM   1686  CE  LYS r 214     -13.039 -16.420 -35.660  1.00111.35           C
ATOM   1687  NZ  LYS r 214     -14.489 -16.255 -35.895  1.00111.35           N
ATOM   1688  C   LYS r 214     -13.831 -19.974 -39.618  1.00111.35           C
ATOM   1689  O   LYS r 214     -12.673 -20.223 -39.947  1.00111.35           O
ATOM   1690  N   HIS r 215     -14.816 -20.890 -39.690  1.00 28.32           N
ATOM   1691  CA  HIS r 215     -14.598 -22.225 -40.178  1.00 28.32           C
ATOM   1692  ND1 HIS r 215     -16.707 -22.785 -37.680  1.00 28.32           N
ATOM   1693  CG  HIS r 215     -16.131 -23.579 -38.646  1.00 28.32           C
ATOM   1694  CB  HIS r 215     -15.834 -23.134 -40.048  1.00 28.32           C
ATOM   1695  NE2 HIS r 215     -16.361 -24.771 -36.742  1.00 28.32           N
ATOM   1696  CD2 HIS r 215     -15.925 -24.788 -38.057  1.00 28.32           C
ATOM   1697  CE1 HIS r 215     -16.822 -23.547 -36.564  1.00 28.32           C
ATOM   1698  C   HIS r 215     -14.271 -22.153 -41.637  1.00 28.32           C
ATOM   1699  O   HIS r 215     -13.443 -22.912 -42.136  1.00 28.32           O
ATOM   1700  N   ALA r 216     -14.948 -21.245 -42.365  1.00 20.82           N
ATOM   1701  CA  ALA r 216     -14.764 -21.150 -43.784  1.00 20.82           C
ATOM   1702  CB  ALA r 216     -15.688 -20.110 -44.438  1.00 20.82           C
ATOM   1703  C   ALA r 216     -13.354 -20.758 -44.102  1.00 20.82           C
ATOM   1704  O   ALA r 216     -12.719 -21.355 -44.971  1.00 20.82           O
ATOM   1705  N   ARG r 217     -12.826 -19.739 -43.399  1.00 45.30           N
ATOM   1706  CA  ARG r 217     -11.499 -19.261 -43.654  1.00 45.30           C
ATOM   1707  CB  ARG r 217     -11.183 -17.995 -42.840  1.00 45.30           C
ATOM   1708  CG  ARG r 217     -12.146 -16.855 -43.183  1.00 45.30           C
ATOM   1709  CD  ARG r 217     -11.922 -15.560 -42.403  1.00 45.30           C
ATOM   1710  NE  ARG r 217     -13.011 -14.629 -42.811  1.00 45.30           N
ATOM   1711  CZ  ARG r 217     -12.870 -13.282 -42.657  1.00 45.30           C
ATOM   1712  NH1 ARG r 217     -11.713 -12.769 -42.147  1.00 45.30           N
ATOM   1713  NH2 ARG r 217     -13.886 -12.444 -43.021  1.00 45.30           N
ATOM   1714  C   ARG r 217     -10.505 -20.322 -43.289  1.00 45.30           C
ATOM   1715  O   ARG r 217      -9.565 -20.594 -44.035  1.00 45.30           O
ATOM   1716  N   LEU r 218     -10.710 -20.974 -42.129  1.00 82.15           N
ATOM   1717  CA  LEU r 218      -9.783 -21.956 -41.641  1.00 82.15           C
ATOM   1718  CB  LEU r 218     -10.173 -22.496 -40.250  1.00 82.15           C
ATOM   1719  CG  LEU r 218      -9.124 -23.414 -39.576  1.00 82.15           C
ATOM   1720  CD1 LEU r 218      -8.956 -24.757 -40.306  1.00 82.15           C
ATOM   1721  CD2 LEU r 218      -7.796 -22.672 -39.366  1.00 82.15           C
ATOM   1722  C   LEU r 218      -9.747 -23.105 -42.606  1.00 82.15           C
ATOM   1723  O   LEU r 218      -8.692 -23.677 -42.862  1.00 82.15           O
ATOM   1724  N   ALA r 219     -10.911 -23.498 -43.144  1.00 20.90           N
ATOM   1725  CA  ALA r 219     -10.987 -24.600 -44.063  1.00 20.90           C
ATOM   1726  CB  ALA r 219     -12.437 -24.953 -44.434  1.00 20.90           C
ATOM   1727  C   ALA r 219     -10.264 -24.264 -45.332  1.00 20.90           C
ATOM   1728  O   ALA r 219      -9.627 -25.133 -45.924  1.00 20.90           O
ATOM   1729  N   MET r 220     -10.378 -23.007 -45.812  1.00 21.27           N
ATOM   1730  CA  MET r 220      -9.722 -22.629 -47.033  1.00 21.27           C
ATOM   1731  CB  MET r 220     -10.043 -21.195 -47.493  1.00 21.27           C
ATOM   1732  CG  MET r 220     -11.500 -20.988 -47.908  1.00 21.27           C
ATOM   1733  SD  MET r 220     -11.835 -19.368 -48.665  1.00 21.27           S
ATOM   1734  CE  MET r 220     -11.623 -18.410 -47.138  1.00 21.27           C
ATOM   1735  C   MET r 220      -8.240 -22.703 -46.837  1.00 21.27           C
ATOM   1736  O   MET r 220      -7.517 -23.167 -47.718  1.00 21.27           O
ATOM   1737  N   VAL r 221      -7.739 -22.242 -45.672  1.00 26.04           N
ATOM   1738  CA  VAL r 221      -6.323 -22.280 -45.463  1.00 26.04           C
ATOM   1739  CB  VAL r 221      -5.839 -21.598 -44.206  1.00 26.04           C
ATOM   1740  CG1 VAL r 221      -6.286 -20.129 -44.251  1.00 26.04           C
ATOM   1741  CG2 VAL r 221      -6.293 -22.371 -42.963  1.00 26.04           C
ATOM   1742  C   VAL r 221      -5.903 -23.716 -45.417  1.00 26.04           C
ATOM   1743  O   VAL r 221      -4.853 -24.081 -45.940  1.00 26.04           O
ATOM   1744  N   ALA r 222      -6.737 -24.573 -44.793  1.00 20.14           N
ATOM   1745  CA  ALA r 222      -6.444 -25.969 -44.622  1.00 20.14           C
ATOM   1746  CB  ALA r 222      -7.524 -26.705 -43.812  1.00 20.14           C
ATOM   1747  C   ALA r 222      -6.344 -26.660 -45.951  1.00 20.14           C
ATOM   1748  O   ALA r 222      -5.493 -27.527 -46.136  1.00 20.14           O
ATOM   1749  N   PHE r 223      -7.235 -26.331 -46.907  1.00 33.56           N
ATOM   1750  CA  PHE r 223      -7.197 -26.983 -48.186  1.00 33.56           C
ATOM   1751  CB  PHE r 223      -8.408 -26.643 -49.074  1.00 33.56           C
ATOM   1752  CG  PHE r 223      -8.453 -27.707 -50.117  1.00 33.56           C
ATOM   1753  CD1 PHE r 223      -9.023 -28.922 -49.819  1.00 33.56           C
ATOM   1754  CD2 PHE r 223      -7.932 -27.503 -51.374  1.00 33.56           C
ATOM   1755  CE1 PHE r 223      -9.078 -29.924 -50.758  1.00 33.56           C
ATOM   1756  CE2 PHE r 223      -7.983 -28.503 -52.318  1.00 33.56           C
ATOM   1757  CZ  PHE r 223      -8.556 -29.714 -52.011  1.00 33.56           C
ATOM   1758  C   PHE r 223      -5.956 -26.539 -48.886  1.00 33.56           C
ATOM   1759  O   PHE r 223      -5.285 -27.331 -49.549  1.00 33.56           O
ATOM   1760  N   LEU r 224      -5.609 -25.246 -48.739  1.00 27.68           N
ATOM   1761  CA  LEU r 224      -4.418 -24.743 -49.354  1.00 27.68           C
ATOM   1762  CB  LEU r 224      -4.108 -23.281 -48.987  1.00 27.68           C
ATOM   1763  CG  LEU r 224      -2.783 -22.772 -49.586  1.00 27.68           C
ATOM   1764  CD1 LEU r 224      -2.834 -22.734 -51.120  1.00 27.68           C
ATOM   1765  CD2 LEU r 224      -2.367 -21.427 -48.966  1.00 27.68           C
ATOM   1766  C   LEU r 224      -3.314 -25.570 -48.797  1.00 27.68           C
ATOM   1767  O   LEU r 224      -2.372 -25.930 -49.500  1.00 27.68           O
ATOM   1768  N   GLY r 225      -3.418 -25.893 -47.496  1.00  9.76           N
ATOM   1769  CA  GLY r 225      -2.423 -26.684 -46.840  1.00  9.76           C
ATOM   1770  C   GLY r 225      -2.370 -28.044 -47.463  1.00  9.76           C
ATOM   1771  O   GLY r 225      -1.288 -28.582 -47.688  1.00  9.76           O
ATOM   1772  N   PHE r 226      -3.540 -28.641 -47.766  1.00 37.69           N
ATOM   1773  CA  PHE r 226      -3.571 -29.976 -48.295  1.00 37.69           C
ATOM   1774  CB  PHE r 226      -4.991 -30.526 -48.525  1.00 37.69           C
ATOM   1775  CG  PHE r 226      -5.684 -30.610 -47.209  1.00 37.69           C
ATOM   1776  CD1 PHE r 226      -5.148 -31.344 -46.180  1.00 37.69           C
ATOM   1777  CD2 PHE r 226      -6.896 -29.987 -47.016  1.00 37.69           C
ATOM   1778  CE1 PHE r 226      -5.787 -31.436 -44.968  1.00 37.69           C
ATOM   1779  CE2 PHE r 226      -7.541 -30.075 -45.807  1.00 37.69           C
ATOM   1780  CZ  PHE r 226      -6.987 -30.797 -44.777  1.00 37.69           C
ATOM   1781  C   PHE r 226      -2.882 -30.005 -49.623  1.00 37.69           C
ATOM   1782  O   PHE r 226      -2.119 -30.926 -49.905  1.00 37.69           O
ATOM   1783  N   ALA r 227      -3.149 -29.001 -50.480  1.00 21.99           N
ATOM   1784  CA  ALA r 227      -2.591 -28.984 -51.802  1.00 21.99           C
ATOM   1785  CB  ALA r 227      -3.094 -27.801 -52.645  1.00 21.99           C
ATOM   1786  C   ALA r 227      -1.093 -28.885 -51.752  1.00 21.99           C
ATOM   1787  O   ALA r 227      -0.395 -29.607 -52.462  1.00 21.99           O
ATOM   1788  N   VAL r 228      -0.556 -27.983 -50.909  1.00 79.02           N
ATOM   1789  CA  VAL r 228       0.864 -27.775 -50.841  1.00 79.02           C
ATOM   1790  CB  VAL r 228       1.227 -26.589 -49.984  1.00 79.02           C
ATOM   1791  CG1 VAL r 228       0.837 -26.853 -48.520  1.00 79.02           C
ATOM   1792  CG2 VAL r 228       2.716 -26.278 -50.192  1.00 79.02           C
ATOM   1793  C   VAL r 228       1.532 -29.002 -50.292  1.00 79.02           C
ATOM   1794  O   VAL r 228       2.542 -29.459 -50.822  1.00 79.02           O
ATOM   1795  N   GLN r 229       0.955 -29.580 -49.219  1.00 27.28           N
ATOM   1796  CA  GLN r 229       1.508 -30.728 -48.564  1.00 27.28           C
ATOM   1797  CB  GLN r 229       0.745 -31.122 -47.289  1.00 27.28           C
ATOM   1798  CG  GLN r 229       0.893 -30.095 -46.162  1.00 27.28           C
ATOM   1799  CD  GLN r 229       0.166 -30.625 -44.935  1.00 27.28           C
ATOM   1800  OE1 GLN r 229      -1.007 -30.989 -44.997  1.00 27.28           O
ATOM   1801  NE2 GLN r 229       0.887 -30.685 -43.785  1.00 27.28           N
ATOM   1802  C   GLN r 229       1.476 -31.874 -49.521  1.00 27.28           C
ATOM   1803  O   GLN r 229       2.359 -32.730 -49.505  1.00 27.28           O
ATOM   1804  N   ALA r 230       0.436 -31.938 -50.371  1.00 22.78           N
ATOM   1805  CA  ALA r 230       0.311 -33.016 -51.309  1.00 22.78           C
ATOM   1806  CB  ALA r 230      -0.973 -32.915 -52.149  1.00 22.78           C
ATOM   1807  C   ALA r 230       1.463 -33.000 -52.268  1.00 22.78           C
ATOM   1808  O   ALA r 230       2.068 -34.038 -52.537  1.00 22.78           O
ATOM   1809  N   ALA r 231       1.783 -31.824 -52.835  1.00 29.57           N
ATOM   1810  CA  ALA r 231       2.867 -31.734 -53.772  1.00 29.57           C
ATOM   1811  CB  ALA r 231       2.942 -30.356 -54.450  1.00 29.57           C
ATOM   1812  C   ALA r 231       4.180 -31.958 -53.086  1.00 29.57           C
ATOM   1813  O   ALA r 231       5.021 -32.715 -53.570  1.00 29.57           O
ATOM   1814  N   ALA r 232       4.393 -31.281 -51.937  1.00 39.51           N
ATOM   1815  CA  ALA r 232       5.672 -31.335 -51.293  1.00 39.51           C
ATOM   1816  CB  ALA r 232       5.787 -30.325 -50.137  1.00 39.51           C
ATOM   1817  C   ALA r 232       5.998 -32.691 -50.734  1.00 39.51           C
ATOM   1818  O   ALA r 232       7.043 -33.259 -51.047  1.00 39.51           O
ATOM   1819  N   THR r 233       5.114 -33.244 -49.879  1.00 39.50           N
ATOM   1820  CA  THR r 233       5.375 -34.510 -49.247  1.00 39.50           C
ATOM   1821  CB  THR r 233       4.572 -34.727 -47.998  1.00 39.50           C
ATOM   1822  OG1 THR r 233       3.191 -34.848 -48.298  1.00 39.50           O
ATOM   1823  CG2 THR r 233       4.810 -33.519 -47.074  1.00 39.50           C
ATOM   1824  C   THR r 233       5.108 -35.664 -50.165  1.00 39.50           C
ATOM   1825  O   THR r 233       5.827 -36.663 -50.142  1.00 39.50           O
ATOM   1826  N   GLY r 234       4.044 -35.571 -50.985  1.00 16.61           N
ATOM   1827  CA  GLY r 234       3.688 -36.649 -51.863  1.00 16.61           C
ATOM   1828  C   GLY r 234       2.701 -37.544 -51.162  1.00 16.61           C
ATOM   1829  O   GLY r 234       2.191 -38.492 -51.758  1.00 16.61           O
ATOM   1830  N   LYS r 235       2.386 -37.259 -49.879  1.00 72.47           N
ATOM   1831  CA  LYS r 235       1.496 -38.114 -49.136  1.00 72.47           C
ATOM   1832  CB  LYS r 235       2.092 -38.667 -47.829  1.00 72.47           C
ATOM   1833  CG  LYS r 235       3.083 -39.818 -48.021  1.00 72.47           C
ATOM   1834  CD  LYS r 235       4.396 -39.425 -48.701  1.00 72.47           C
ATOM   1835  CE  LYS r 235       5.378 -40.592 -48.832  1.00 72.47           C
ATOM   1836  NZ  LYS r 235       6.615 -40.138 -49.505  1.00 72.47           N
ATOM   1837  C   LYS r 235       0.243 -37.376 -48.766  1.00 72.47           C
ATOM   1838  O   LYS r 235       0.092 -36.187 -49.045  1.00 72.47           O
ATOM   1839  N   GLY r 236      -0.709 -38.104 -48.140  1.00 16.41           N
ATOM   1840  CA  GLY r 236      -1.974 -37.549 -47.749  1.00 16.41           C
ATOM   1841  C   GLY r 236      -1.806 -36.785 -46.470  1.00 16.41           C
ATOM   1842  O   GLY r 236      -0.806 -36.899 -45.765  1.00 16.41           O
ATOM   1843  N   PRO r 237      -2.817 -36.017 -46.163  1.00 51.71           N
ATOM   1844  CA  PRO r 237      -2.818 -35.182 -44.991  1.00 51.71           C
ATOM   1845  CD  PRO r 237      -3.698 -35.507 -47.201  1.00 51.71           C
ATOM   1846  CB  PRO r 237      -4.070 -34.315 -45.110  1.00 51.71           C
ATOM   1847  CG  PRO r 237      -4.290 -34.210 -46.630  1.00 51.71           C
ATOM   1848  C   PRO r 237      -2.736 -35.964 -43.718  1.00 51.71           C
ATOM   1849  O   PRO r 237      -2.221 -35.440 -42.731  1.00 51.71           O
ATOM   1850  N   LEU r 238      -3.273 -37.196 -43.693  1.00 69.82           N
ATOM   1851  CA  LEU r 238      -3.205 -38.001 -42.507  1.00 69.82           C
ATOM   1852  CB  LEU r 238      -4.070 -39.271 -42.574  1.00 69.82           C
ATOM   1853  CG  LEU r 238      -5.577 -38.980 -42.454  1.00 69.82           C
ATOM   1854  CD1 LEU r 238      -6.089 -38.120 -43.619  1.00 69.82           C
ATOM   1855  CD2 LEU r 238      -6.377 -40.278 -42.257  1.00 69.82           C
ATOM   1856  C   LEU r 238      -1.794 -38.413 -42.272  1.00 69.82           C
ATOM   1857  O   LEU r 238      -1.356 -38.512 -41.128  1.00 69.82           O
ATOM   1858  N   ASN r 239      -1.051 -38.697 -43.356  1.00 26.47           N
ATOM   1859  CA  ASN r 239       0.314 -39.101 -43.210  1.00 26.47           C
ATOM   1860  CB  ASN r 239       0.971 -39.483 -44.548  1.00 26.47           C
ATOM   1861  CG  ASN r 239       0.363 -40.797 -45.015  1.00 26.47           C
ATOM   1862  OD1 ASN r 239      -0.847 -40.916 -45.201  1.00 26.47           O
ATOM   1863  ND2 ASN r 239       1.229 -41.827 -45.204  1.00 26.47           N
ATOM   1864  C   ASN r 239       1.083 -37.955 -42.639  1.00 26.47           C
ATOM   1865  O   ASN r 239       1.979 -38.148 -41.825  1.00 26.47           O
ATOM   1866  N   ASN r 240       0.774 -36.720 -43.074  1.00 41.01           N
ATOM   1867  CA  ASN r 240       1.484 -35.565 -42.604  1.00 41.01           C
ATOM   1868  CB  ASN r 240       1.116 -34.298 -43.387  1.00 41.01           C
ATOM   1869  CG  ASN r 240       1.606 -34.518 -44.808  1.00 41.01           C
ATOM   1870  OD1 ASN r 240       0.854 -34.362 -45.770  1.00 41.01           O
ATOM   1871  ND2 ASN r 240       2.902 -34.900 -44.949  1.00 41.01           N
ATOM   1872  C   ASN r 240       1.185 -35.324 -41.158  1.00 41.01           C
ATOM   1873  O   ASN r 240       2.074 -34.963 -40.390  1.00 41.01           O
ATOM   1874  N   TRP r 241      -0.091 -35.488 -40.756  1.00 31.92           N
ATOM   1875  CA  TRP r 241      -0.494 -35.266 -39.395  1.00 31.92           C
ATOM   1876  CB  TRP r 241      -2.019 -35.373 -39.202  1.00 31.92           C
ATOM   1877  CG  TRP r 241      -2.503 -35.007 -37.817  1.00 31.92           C
ATOM   1878  CD2 TRP r 241      -3.869 -35.106 -37.381  1.00 31.92           C
ATOM   1879  CD1 TRP r 241      -1.794 -34.526 -36.757  1.00 31.92           C
ATOM   1880  NE1 TRP r 241      -2.632 -34.312 -35.689  1.00 31.92           N
ATOM   1881  CE2 TRP r 241      -3.910 -34.667 -36.058  1.00 31.92           C
ATOM   1882  CE3 TRP r 241      -4.996 -35.524 -38.030  1.00 31.92           C
ATOM   1883  CZ2 TRP r 241      -5.084 -34.637 -35.360  1.00 31.92           C
ATOM   1884  CZ3 TRP r 241      -6.177 -35.496 -37.318  1.00 31.92           C
ATOM   1885  CH2 TRP r 241      -6.221 -35.061 -36.011  1.00 31.92           C
ATOM   1886  C   TRP r 241       0.142 -36.308 -38.533  1.00 31.92           C
ATOM   1887  O   TRP r 241       0.613 -36.012 -37.437  1.00 31.92           O
ATOM   1888  N   ALA r 242       0.134 -37.572 -39.000  1.00 18.48           N
ATOM   1889  CA  ALA r 242       0.699 -38.656 -38.250  1.00 18.48           C
ATOM   1890  CB  ALA r 242       0.475 -40.025 -38.918  1.00 18.48           C
ATOM   1891  C   ALA r 242       2.177 -38.456 -38.121  1.00 18.48           C
ATOM   1892  O   ALA r 242       2.739 -38.668 -37.049  1.00 18.48           O
ATOM   1893  N   THR r 243       2.847 -38.045 -39.220  1.00 23.95           N
ATOM   1894  CA  THR r 243       4.272 -37.867 -39.210  1.00 23.95           C
ATOM   1895  CB  THR r 243       4.844 -37.501 -40.549  1.00 23.95           C
ATOM   1896  OG1 THR r 243       4.220 -36.326 -41.044  1.00 23.95           O
ATOM   1897  CG2 THR r 243       4.651 -38.673 -41.520  1.00 23.95           C
ATOM   1898  C   THR r 243       4.640 -36.766 -38.264  1.00 23.95           C
ATOM   1899  O   THR r 243       5.559 -36.916 -37.460  1.00 23.95           O
ATOM   1900  N   HIS r 244       3.913 -35.635 -38.314  1.00 25.21           N
ATOM   1901  CA  HIS r 244       4.225 -34.519 -37.470  1.00 25.21           C
ATOM   1902  ND1 HIS r 244       4.556 -31.246 -37.006  1.00 25.21           N
ATOM   1903  CG  HIS r 244       3.572 -32.171 -36.745  1.00 25.21           C
ATOM   1904  CB  HIS r 244       3.249 -33.339 -37.634  1.00 25.21           C
ATOM   1905  NE2 HIS r 244       3.615 -30.642 -35.085  1.00 25.21           N
ATOM   1906  CD2 HIS r 244       3.006 -31.786 -35.567  1.00 25.21           C
ATOM   1907  CE1 HIS r 244       4.540 -30.355 -35.984  1.00 25.21           C
ATOM   1908  C   HIS r 244       4.103 -34.984 -36.058  1.00 25.21           C
ATOM   1909  O   HIS r 244       4.884 -34.590 -35.200  1.00 25.21           O
ATOM   1910  N   LEU r 245       3.087 -35.806 -35.774  1.00 38.74           N
ATOM   1911  CA  LEU r 245       2.889 -36.331 -34.459  1.00 38.74           C
ATOM   1912  CB  LEU r 245       1.536 -37.035 -34.311  1.00 38.74           C
ATOM   1913  CG  LEU r 245       0.374 -36.036 -34.435  1.00 38.74           C
ATOM   1914  CD1 LEU r 245      -0.982 -36.736 -34.288  1.00 38.74           C
ATOM   1915  CD2 LEU r 245       0.546 -34.861 -33.456  1.00 38.74           C
ATOM   1916  C   LEU r 245       3.980 -37.303 -34.120  1.00 38.74           C
ATOM   1917  O   LEU r 245       4.375 -37.406 -32.960  1.00 38.74           O
ATOM   1918  N   SER r 246       4.455 -38.085 -35.112  1.00 31.01           N
ATOM   1919  CA  SER r 246       5.479 -39.060 -34.855  1.00 31.01           C
ATOM   1920  CB  SER r 246       5.840 -39.880 -36.102  1.00 31.01           C
ATOM   1921  OG  SER r 246       4.724 -40.661 -36.504  1.00 31.01           O
ATOM   1922  C   SER r 246       6.728 -38.375 -34.389  1.00 31.01           C
ATOM   1923  O   SER r 246       7.070 -38.423 -33.209  1.00 31.01           O
ATOM   1924  N   ASP r 247       7.442 -37.702 -35.315  1.00 50.11           N
ATOM   1925  CA  ASP r 247       8.640 -37.008 -34.942  1.00 50.11           C
ATOM   1926  CB  ASP r 247       9.925 -37.643 -35.510  1.00 50.11           C
ATOM   1927  CG  ASP r 247       9.855 -37.722 -37.027  1.00 50.11           C
ATOM   1928  OD1 ASP r 247       8.729 -37.685 -37.592  1.00 50.11           O
ATOM   1929  OD2 ASP r 247      10.947 -37.824 -37.642  1.00 50.11           O
ATOM   1930  C   ASP r 247       8.509 -35.595 -35.406  1.00 50.11           C
ATOM   1931  O   ASP r 247       8.861 -35.220 -36.522  1.00 50.11           O
ATOM   1932  N   PRO r 248       7.999 -34.804 -34.509  1.00 56.90           N
ATOM   1933  CA  PRO r 248       7.679 -33.434 -34.775  1.00 56.90           C
ATOM   1934  CD  PRO r 248       7.342 -35.321 -33.321  1.00 56.90           C
ATOM   1935  CB  PRO r 248       6.986 -32.928 -33.507  1.00 56.90           C
ATOM   1936  CG  PRO r 248       6.404 -34.196 -32.857  1.00 56.90           C
ATOM   1937  C   PRO r 248       8.876 -32.609 -35.128  1.00 56.90           C
ATOM   1938  O   PRO r 248       8.747 -31.691 -35.936  1.00 56.90           O
ATOM   1939  N   LEU r 249      10.035 -32.905 -34.518  1.00 82.50           N
ATOM   1940  CA  LEU r 249      11.208 -32.095 -34.668  1.00 82.50           C
ATOM   1941  CB  LEU r 249      12.322 -32.462 -33.675  1.00 82.50           C
ATOM   1942  CG  LEU r 249      11.965 -32.153 -32.209  1.00 82.50           C
ATOM   1943  CD1 LEU r 249      10.765 -32.992 -31.744  1.00 82.50           C
ATOM   1944  CD2 LEU r 249      13.187 -32.302 -31.289  1.00 82.50           C
ATOM   1945  C   LEU r 249      11.800 -32.142 -36.041  1.00 82.50           C
ATOM   1946  O   LEU r 249      12.301 -31.126 -36.519  1.00 82.50           O
ATOM   1947  N   HIS r 250      11.870 -33.336 -36.660  1.00 59.36           N
ATOM   1948  CA  HIS r 250      12.452 -33.505 -37.965  1.00 59.36           C
ATOM   1949  ND1 HIS r 250      15.360 -34.723 -37.523  1.00 59.36           N
ATOM   1950  CG  HIS r 250      14.102 -35.239 -37.320  1.00 59.36           C
ATOM   1951  CB  HIS r 250      12.940 -34.936 -38.206  1.00 59.36           C
ATOM   1952  NE2 HIS r 250      15.474 -35.971 -35.687  1.00 59.36           N
ATOM   1953  CD2 HIS r 250      14.186 -35.999 -36.195  1.00 59.36           C
ATOM   1954  CE1 HIS r 250      16.141 -35.191 -36.519  1.00 59.36           C
ATOM   1955  C   HIS r 250      11.544 -33.132 -39.109  1.00 59.36           C
ATOM   1956  O   HIS r 250      12.007 -32.653 -40.142  1.00 59.36           O
ATOM   1957  N   THR r 251      10.233 -33.363 -38.944  1.00 71.13           N
ATOM   1958  CA  THR r 251       9.185 -33.348 -39.935  1.00 71.13           C
ATOM   1959  CB  THR r 251       7.936 -34.035 -39.469  1.00 71.13           C
ATOM   1960  OG1 THR r 251       7.427 -33.406 -38.303  1.00 71.13           O
ATOM   1961  CG2 THR r 251       8.271 -35.507 -39.189  1.00 71.13           C
ATOM   1962  C   THR r 251       8.760 -32.030 -40.526  1.00 71.13           C
ATOM   1963  O   THR r 251       8.043 -32.047 -41.523  1.00 71.13           O
ATOM   1964  N   THR r 252       9.099 -30.877 -39.925  1.00 54.37           N
ATOM   1965  CA  THR r 252       8.605 -29.589 -40.347  1.00 54.37           C
ATOM   1966  CB  THR r 252       9.222 -28.499 -39.507  1.00 54.37           C
ATOM   1967  OG1 THR r 252       9.042 -28.829 -38.137  1.00 54.37           O
ATOM   1968  CG2 THR r 252       8.533 -27.149 -39.768  1.00 54.37           C
ATOM   1969  C   THR r 252       8.882 -29.357 -41.823  1.00 54.37           C
ATOM   1970  O   THR r 252       9.504 -30.180 -42.494  1.00 54.37           O
ATOM   1971  N   ILE r 253       8.390 -28.212 -42.362  1.00 34.73           N
ATOM   1972  CA  ILE r 253       8.403 -27.835 -43.751  1.00 34.73           C
ATOM   1973  CB  ILE r 253       7.706 -26.522 -43.993  1.00 34.73           C
ATOM   1974  CG2 ILE r 253       8.497 -25.415 -43.276  1.00 34.73           C
ATOM   1975  CG1 ILE r 253       7.512 -26.280 -45.502  1.00 34.73           C
ATOM   1976  CD1 ILE r 253       6.550 -25.133 -45.810  1.00 34.73           C
ATOM   1977  C   ILE r 253       9.792 -27.719 -44.309  1.00 34.73           C
ATOM   1978  O   ILE r 253      10.045 -28.170 -45.425  1.00 34.73           O
ATOM   1979  N   ILE r 254      10.733 -27.128 -43.555  1.00 63.62           N
ATOM   1980  CA  ILE r 254      12.061 -26.901 -44.056  1.00 63.62           C
ATOM   1981  CB  ILE r 254      12.956 -26.243 -43.041  1.00 63.62           C
ATOM   1982  CG2 ILE r 254      14.374 -26.186 -43.634  1.00 63.62           C
ATOM   1983  CG1 ILE r 254      12.406 -24.860 -42.650  1.00 63.62           C
ATOM   1984  CD1 ILE r 254      11.107 -24.908 -41.846  1.00 63.62           C
ATOM   1985  C   ILE r 254      12.685 -28.212 -44.423  1.00 63.62           C
ATOM   1986  O   ILE r 254      13.356 -28.322 -45.447  1.00 63.62           O
ATOM   1987  N   ASP r 255      12.464 -29.251 -43.600  1.00 34.63           N
ATOM   1988  CA  ASP r 255      13.069 -30.541 -43.796  1.00 34.63           C
ATOM   1989  CB  ASP r 255      12.669 -31.559 -42.712  1.00 34.63           C
ATOM   1990  CG  ASP r 255      13.482 -32.830 -42.921  1.00 34.63           C
ATOM   1991  OD1 ASP r 255      14.738 -32.755 -42.839  1.00 34.63           O
ATOM   1992  OD2 ASP r 255      12.857 -33.893 -43.175  1.00 34.63           O
ATOM   1993  C   ASP r 255      12.629 -31.113 -45.106  1.00 34.63           C
ATOM   1994  O   ASP r 255      13.412 -31.780 -45.780  1.00 34.63           O
ATOM   1995  N   THR r 256      11.367 -30.867 -45.513  1.00 21.34           N
ATOM   1996  CA  THR r 256      10.861 -31.472 -46.713  1.00 21.34           C
ATOM   1997  CB  THR r 256       9.475 -31.009 -47.051  1.00 21.34           C
ATOM   1998  OG1 THR r 256       8.585 -31.322 -45.990  1.00 21.34           O
ATOM   1999  CG2 THR r 256       9.025 -31.700 -48.348  1.00 21.34           C
ATOM   2000  C   THR r 256      11.752 -31.083 -47.849  1.00 21.34           C
ATOM   2001  O   THR r 256      12.167 -31.935 -48.632  1.00 21.34           O
ATOM   2002  N   PHE r 257      12.052 -29.776 -47.978  1.00 37.10           N
ATOM   2003  CA  PHE r 257      12.923 -29.303 -49.014  1.00 37.10           C
ATOM   2004  CB  PHE r 257      12.885 -27.774 -49.185  1.00 37.10           C
ATOM   2005  CG  PHE r 257      11.592 -27.442 -49.851  1.00 37.10           C
ATOM   2006  CD1 PHE r 257      10.425 -27.379 -49.128  1.00 37.10           C
ATOM   2007  CD2 PHE r 257      11.554 -27.190 -51.204  1.00 37.10           C
ATOM   2008  CE1 PHE r 257       9.235 -27.073 -49.745  1.00 37.10           C
ATOM   2009  CE2 PHE r 257      10.365 -26.883 -51.824  1.00 37.10           C
ATOM   2010  CZ  PHE r 257       9.203 -26.824 -51.096  1.00 37.10           C
ATOM   2011  C   PHE r 257      14.342 -29.708 -48.747  1.00 37.10           C
ATOM   2012  O   PHE r 257      15.057 -30.131 -49.654  1.00 37.10           O
ATOM   2013  N   SER r 258      14.785 -29.605 -47.481  1.00 24.40           N
ATOM   2014  CA  SER r 258      16.159 -29.855 -47.147  1.00 24.40           C
ATOM   2015  CB  SER r 258      16.514 -29.502 -45.694  1.00 24.40           C
ATOM   2016  OG  SER r 258      15.792 -30.338 -44.802  1.00 24.40           O
ATOM   2017  C   SER r 258      16.464 -31.304 -47.338  1.00 24.40           C
ATOM   2018  O   SER r 258      15.579 -32.126 -47.570  1.00 24.40           O
ATOM   2019  N   SER r 259      17.768 -31.634 -47.283  1.00 19.71           N
ATOM   2020  CA  SER r 259      18.194 -32.991 -47.429  1.00 19.71           C
ATOM   2021  CB  SER r 259      18.970 -33.259 -48.726  1.00 19.71           C
ATOM   2022  OG  SER r 259      20.198 -32.546 -48.704  1.00 19.71           O
ATOM   2023  C   SER r 259      19.146 -33.261 -46.314  1.00 19.71           C
ATOM   2024  O   SER r 259      19.641 -32.340 -45.667  1.00 19.71           O
ATOM   2025  N   SER r 260      19.404 -34.553 -46.045  1.00  4.96           N
ATOM   2026  CA  SER r 260      20.334 -34.894 -45.013  1.00  4.96           C
ATOM   2027  CB  SER r 260      20.150 -36.322 -44.471  1.00  4.96           C
ATOM   2028  OG  SER r 260      18.894 -36.438 -43.822  1.00  4.96           O
ATOM   2029  C   SER r 260      21.717 -34.813 -45.644  1.00  4.96           C
ATOM   2030  O   SER r 260      22.719 -35.060 -44.918  1.00  4.96           O
ATOM   2031  OXT SER r 260      21.794 -34.505 -46.864  1.00  4.96           O
TER    2032      SER r 260
ATOM   2033  N   ARG R   1     -17.990  34.897-180.578  1.00 68.48           N
ATOM   2034  CA  ARG R   1     -18.688  33.593-180.509  1.00 68.48           C
ATOM   2035  CB  ARG R   1     -18.219  32.666-181.639  1.00 68.48           C
ATOM   2036  CG  ARG R   1     -18.476  33.203-183.046  1.00 68.48           C
ATOM   2037  CD  ARG R   1     -17.996  32.248-184.139  1.00 68.48           C
ATOM   2038  NE  ARG R   1     -16.557  31.960-183.874  1.00 68.48           N
ATOM   2039  CZ  ARG R   1     -15.757  31.466-184.862  1.00 68.48           C
ATOM   2040  NH1 ARG R   1     -16.256  31.291-186.121  1.00 68.48           N
ATOM   2041  NH2 ARG R   1     -14.458  31.144-184.592  1.00 68.48           N
ATOM   2042  C   ARG R   1     -18.340  32.928-179.224  1.00 68.48           C
ATOM   2043  O   ARG R   1     -18.667  33.412-178.143  1.00 68.48           O
ATOM   2044  N   PHE R   2     -17.646  31.781-179.327  1.00 35.88           N
ATOM   2045  CA  PHE R   2     -17.273  31.067-178.148  1.00 35.88           C
ATOM   2046  CB  PHE R   2     -16.649  29.690-178.442  1.00 35.88           C
ATOM   2047  CG  PHE R   2     -16.302  29.046-177.144  1.00 35.88           C
ATOM   2048  CD1 PHE R   2     -17.279  28.477-176.361  1.00 35.88           C
ATOM   2049  CD2 PHE R   2     -14.993  29.000-176.720  1.00 35.88           C
ATOM   2050  CE1 PHE R   2     -16.951  27.880-175.165  1.00 35.88           C
ATOM   2051  CE2 PHE R   2     -14.664  28.404-175.528  1.00 35.88           C
ATOM   2052  CZ  PHE R   2     -15.644  27.843-174.746  1.00 35.88           C
ATOM   2053  C   PHE R   2     -16.274  31.910-177.427  1.00 35.88           C
ATOM   2054  O   PHE R   2     -15.389  32.512-178.031  1.00 35.88           O
ATOM   2055  N   GLY R   3     -16.424  31.983-176.092  1.00 12.53           N
ATOM   2056  CA  GLY R   3     -15.559  32.787-175.286  1.00 12.53           C
ATOM   2057  C   GLY R   3     -16.343  33.108-174.062  1.00 12.53           C
ATOM   2058  O   GLY R   3     -17.477  32.654-173.910  1.00 12.53           O
ATOM   2059  N   PHE R   4     -15.766  33.899-173.140  1.00 40.03           N
ATOM   2060  CA  PHE R   4     -16.520  34.206-171.963  1.00 40.03           C
ATOM   2061  CB  PHE R   4     -15.914  33.665-170.660  1.00 40.03           C
ATOM   2062  CG  PHE R   4     -15.763  32.194-170.754  1.00 40.03           C
ATOM   2063  CD1 PHE R   4     -16.789  31.362-170.375  1.00 40.03           C
ATOM   2064  CD2 PHE R   4     -14.589  31.657-171.223  1.00 40.03           C
ATOM   2065  CE1 PHE R   4     -16.640  30.000-170.460  1.00 40.03           C
ATOM   2066  CE2 PHE R   4     -14.434  30.295-171.310  1.00 40.03           C
ATOM   2067  CZ  PHE R   4     -15.463  29.471-170.928  1.00 40.03           C
ATOM   2068  C   PHE R   4     -16.468  35.679-171.766  1.00 40.03           C
ATOM   2069  O   PHE R   4     -15.477  36.327-172.096  1.00 40.03           O
ATOM   2070  N   ALA R   5     -17.563  36.256-171.241  1.00 26.89           N
ATOM   2071  CA  ALA R   5     -17.450  37.623-170.852  1.00 26.89           C
ATOM   2072  CB  ALA R   5     -18.794  38.305-170.548  1.00 26.89           C
ATOM   2073  C   ALA R   5     -16.677  37.534-169.581  1.00 26.89           C
ATOM   2074  O   ALA R   5     -16.816  36.561-168.841  1.00 26.89           O
ATOM   2075  N   PHE R   6     -15.822  38.526-169.286  1.00 38.73           N
ATOM   2076  CA  PHE R   6     -15.064  38.379-168.082  1.00 38.73           C
ATOM   2077  CB  PHE R   6     -13.545  38.566-168.247  1.00 38.73           C
ATOM   2078  CG  PHE R   6     -13.001  37.333-168.883  1.00 38.73           C
ATOM   2079  CD1 PHE R   6     -13.057  37.154-170.245  1.00 38.73           C
ATOM   2080  CD2 PHE R   6     -12.426  36.350-168.107  1.00 38.73           C
ATOM   2081  CE1 PHE R   6     -12.549  36.012-170.819  1.00 38.73           C
ATOM   2082  CE2 PHE R   6     -11.916  35.207-168.676  1.00 38.73           C
ATOM   2083  CZ  PHE R   6     -11.979  35.036-170.037  1.00 38.73           C
ATOM   2084  C   PHE R   6     -15.539  39.360-167.071  1.00 38.73           C
ATOM   2085  O   PHE R   6     -16.088  40.410-167.397  1.00 38.73           O
ATOM   2086  N   GLY R   7     -15.345  38.992-165.794  1.00 12.67           N
ATOM   2087  CA  GLY R   7     -15.714  39.820-164.690  1.00 12.67           C
ATOM   2088  C   GLY R   7     -14.531  39.816-163.786  1.00 12.67           C
ATOM   2089  O   GLY R   7     -13.531  39.156-164.066  1.00 12.67           O
ATOM   2090  N   LYS R   8     -14.611  40.558-162.668  1.00 53.95           N
ATOM   2091  CA  LYS R   8     -13.484  40.602-161.787  1.00 53.95           C
ATOM   2092  CB  LYS R   8     -13.735  41.479-160.551  1.00 53.95           C
ATOM   2093  CG  LYS R   8     -12.506  41.640-159.656  1.00 53.95           C
ATOM   2094  CD  LYS R   8     -12.633  42.803-158.672  1.00 53.95           C
ATOM   2095  CE  LYS R   8     -12.666  44.167-159.368  1.00 53.95           C
ATOM   2096  NZ  LYS R   8     -12.937  45.236-158.380  1.00 53.95           N
ATOM   2097  C   LYS R   8     -13.229  39.206-161.325  1.00 53.95           C
ATOM   2098  O   LYS R   8     -12.103  38.719-161.397  1.00 53.95           O
ATOM   2099  N   LYS R   9     -14.301  38.520-160.880  1.00 73.70           N
ATOM   2100  CA  LYS R   9     -14.235  37.159-160.431  1.00 73.70           C
ATOM   2101  CB  LYS R   9     -14.209  36.115-161.565  1.00 73.70           C
ATOM   2102  CG  LYS R   9     -15.577  35.909-162.220  1.00 73.70           C
ATOM   2103  CD  LYS R   9     -15.551  35.071-163.501  1.00 73.70           C
ATOM   2104  CE  LYS R   9     -15.278  35.886-164.765  1.00 73.70           C
ATOM   2105  NZ  LYS R   9     -15.382  35.017-165.960  1.00 73.70           N
ATOM   2106  C   LYS R   9     -13.053  36.939-159.546  1.00 73.70           C
ATOM   2107  O   LYS R   9     -12.122  36.228-159.921  1.00 73.70           O
ATOM   2108  N   LYS R  10     -13.040  37.560-158.350  1.00 88.88           N
ATOM   2109  CA  LYS R  10     -11.946  37.296-157.465  1.00 88.88           C
ATOM   2110  CB  LYS R  10     -12.058  37.985-156.093  1.00 88.88           C
ATOM   2111  CG  LYS R  10     -10.815  37.783-155.218  1.00 88.88           C
ATOM   2112  CD  LYS R  10     -10.884  38.469-153.849  1.00 88.88           C
ATOM   2113  CE  LYS R  10     -11.603  39.818-153.852  1.00 88.88           C
ATOM   2114  NZ  LYS R  10     -13.063  39.610-153.712  1.00 88.88           N
ATOM   2115  C   LYS R  10     -11.997  35.831-157.209  1.00 88.88           C
ATOM   2116  O   LYS R  10     -13.080  35.266-157.063  1.00 88.88           O
ATOM   2117  N   ALA R  11     -10.830  35.167-157.162  1.00 25.34           N
ATOM   2118  CA  ALA R  11     -10.873  33.751-156.970  1.00 25.34           C
ATOM   2119  CB  ALA R  11      -9.491  33.077-157.058  1.00 25.34           C
ATOM   2120  C   ALA R  11     -11.420  33.485-155.609  1.00 25.34           C
ATOM   2121  O   ALA R  11     -10.988  34.078-154.622  1.00 25.34           O
ATOM   2122  N   ALA R  12     -12.420  32.588-155.535  1.00 31.57           N
ATOM   2123  CA  ALA R  12     -12.968  32.196-154.272  1.00 31.57           C
ATOM   2124  CB  ALA R  12     -14.014  33.181-153.726  1.00 31.57           C
ATOM   2125  C   ALA R  12     -13.663  30.900-154.512  1.00 31.57           C
ATOM   2126  O   ALA R  12     -14.346  30.728-155.520  1.00 31.57           O
ATOM   2127  N   PRO R  13     -13.488  29.967-153.625  1.00 57.99           N
ATOM   2128  CA  PRO R  13     -14.166  28.717-153.827  1.00 57.99           C
ATOM   2129  CD  PRO R  13     -12.162  29.771-153.060  1.00 57.99           C
ATOM   2130  CB  PRO R  13     -13.364  27.663-153.067  1.00 57.99           C
ATOM   2131  CG  PRO R  13     -11.943  28.250-153.032  1.00 57.99           C
ATOM   2132  C   PRO R  13     -15.593  28.802-153.402  1.00 57.99           C
ATOM   2133  O   PRO R  13     -15.879  29.506-152.436  1.00 57.99           O
ATOM   2134  N   LYS R  14     -16.483  28.090-154.120  1.00131.91           N
ATOM   2135  CA  LYS R  14     -17.885  27.979-153.827  1.00131.91           C
ATOM   2136  CB  LYS R  14     -18.646  29.310-153.657  1.00131.91           C
ATOM   2137  CG  LYS R  14     -18.574  29.906-152.248  1.00131.91           C
ATOM   2138  CD  LYS R  14     -19.145  28.981-151.169  1.00131.91           C
ATOM   2139  CE  LYS R  14     -20.666  28.841-151.228  1.00131.91           C
ATOM   2140  NZ  LYS R  14     -21.116  27.791-150.289  1.00131.91           N
ATOM   2141  C   LYS R  14     -18.493  27.281-154.995  1.00131.91           C
ATOM   2142  O   LYS R  14     -17.896  27.229-156.070  1.00131.91           O
ATOM   2143  N   LYS R  15     -19.696  26.704-154.817  1.00115.71           N
ATOM   2144  CA  LYS R  15     -20.288  26.065-155.951  1.00115.71           C
ATOM   2145  CB  LYS R  15     -21.397  25.049-155.615  1.00115.71           C
ATOM   2146  CG  LYS R  15     -22.709  25.661-155.114  1.00115.71           C
ATOM   2147  CD  LYS R  15     -22.595  26.427-153.795  1.00115.71           C
ATOM   2148  CE  LYS R  15     -23.930  27.001-153.312  1.00115.71           C
ATOM   2149  NZ  LYS R  15     -23.781  27.566-151.954  1.00115.71           N
ATOM   2150  C   LYS R  15     -20.888  27.150-156.777  1.00115.71           C
ATOM   2151  O   LYS R  15     -21.720  27.932-156.316  1.00115.71           O
ATOM   2152  N   PRO R  16     -20.464  27.198-158.003  1.00 55.86           N
ATOM   2153  CA  PRO R  16     -20.899  28.214-158.918  1.00 55.86           C
ATOM   2154  CD  PRO R  16     -19.980  26.013-158.690  1.00 55.86           C
ATOM   2155  CB  PRO R  16     -20.260  27.847-160.254  1.00 55.86           C
ATOM   2156  CG  PRO R  16     -20.189  26.307-160.185  1.00 55.86           C
ATOM   2157  C   PRO R  16     -22.386  28.161-159.020  1.00 55.86           C
ATOM   2158  O   PRO R  16     -22.941  27.062-159.009  1.00 55.86           O
ATOM   2159  N   SER R  17     -23.054  29.329-159.097  1.00 28.46           N
ATOM   2160  CA  SER R  17     -24.476  29.318-159.261  1.00 28.46           C
ATOM   2161  CB  SER R  17     -25.257  29.518-157.950  1.00 28.46           C
ATOM   2162  OG  SER R  17     -25.007  28.440-157.060  1.00 28.46           O
ATOM   2163  C   SER R  17     -24.825  30.462-160.155  1.00 28.46           C
ATOM   2164  O   SER R  17     -24.293  31.561-160.012  1.00 28.46           O
ATOM   2165  N   ARG R  18     -25.723  30.216-161.127  1.00120.89           N
ATOM   2166  CA  ARG R  18     -26.156  31.272-161.992  1.00120.89           C
ATOM   2167  CB  ARG R  18     -25.035  31.908-162.838  1.00120.89           C
ATOM   2168  CG  ARG R  18     -24.265  30.939-163.733  1.00120.89           C
ATOM   2169  CD  ARG R  18     -23.168  31.631-164.548  1.00120.89           C
ATOM   2170  NE  ARG R  18     -22.423  32.536-163.626  1.00120.89           N
ATOM   2171  CZ  ARG R  18     -21.371  32.060-162.901  1.00120.89           C
ATOM   2172  NH1 ARG R  18     -20.987  30.757-163.028  1.00120.89           N
ATOM   2173  NH2 ARG R  18     -20.702  32.889-162.048  1.00120.89           N
ATOM   2174  C   ARG R  18     -27.212  30.720-162.895  1.00120.89           C
ATOM   2175  O   ARG R  18     -27.554  29.540-162.819  1.00120.89           O
ATOM   2176  N   SER R  19     -27.778  31.579-163.762  1.00 15.57           N
ATOM   2177  CA  SER R  19     -28.828  31.141-164.633  1.00 15.57           C
ATOM   2178  CB  SER R  19     -29.501  32.285-165.410  1.00 15.57           C
ATOM   2179  OG  SER R  19     -30.528  31.774-166.248  1.00 15.57           O
ATOM   2180  C   SER R  19     -28.249  30.201-165.632  1.00 15.57           C
ATOM   2181  O   SER R  19     -27.076  30.297-165.993  1.00 15.57           O
ATOM   2182  N   ALA R  20     -29.074  29.244-166.094  1.00 18.59           N
ATOM   2183  CA  ALA R  20     -28.628  28.304-167.073  1.00 18.59           C
ATOM   2184  CB  ALA R  20     -28.507  26.868-166.532  1.00 18.59           C
ATOM   2185  C   ALA R  20     -29.656  28.287-168.154  1.00 18.59           C
ATOM   2186  O   ALA R  20     -30.842  28.494-167.911  1.00 18.59           O
ATOM   2187  N   PRO R  21     -29.211  28.076-169.356  1.00 58.19           N
ATOM   2188  CA  PRO R  21     -30.132  28.019-170.454  1.00 58.19           C
ATOM   2189  CD  PRO R  21     -27.909  28.568-169.767  1.00 58.19           C
ATOM   2190  CB  PRO R  21     -29.317  28.324-171.716  1.00 58.19           C
ATOM   2191  CG  PRO R  21     -27.849  28.241-171.266  1.00 58.19           C
ATOM   2192  C   PRO R  21     -30.812  26.694-170.481  1.00 58.19           C
ATOM   2193  O   PRO R  21     -30.274  25.733-169.930  1.00 58.19           O
ATOM   2194  N   THR R  22     -32.001  26.620-171.107  1.00 90.35           N
ATOM   2195  CA  THR R  22     -32.691  25.372-171.211  1.00 90.35           C
ATOM   2196  CB  THR R  22     -34.178  25.492-171.037  1.00 90.35           C
ATOM   2197  OG1 THR R  22     -34.770  24.207-170.927  1.00 90.35           O
ATOM   2198  CG2 THR R  22     -34.756  26.248-172.243  1.00 90.35           C
ATOM   2199  C   THR R  22     -32.427  24.892-172.600  1.00 90.35           C
ATOM   2200  O   THR R  22     -32.379  25.687-173.536  1.00 90.35           O
ATOM   2201  N   THR R  23     -32.222  23.572-172.774  1.00 88.15           N
ATOM   2202  CA  THR R  23     -31.897  23.116-174.092  1.00 88.15           C
ATOM   2203  CB  THR R  23     -30.500  22.579-174.198  1.00 88.15           C
ATOM   2204  OG1 THR R  23     -30.180  22.304-175.555  1.00 88.15           O
ATOM   2205  CG2 THR R  23     -30.406  21.296-173.355  1.00 88.15           C
ATOM   2206  C   THR R  23     -32.819  22.008-174.470  1.00 88.15           C
ATOM   2207  O   THR R  23     -33.379  21.321-173.617  1.00 88.15           O
ATOM   2208  N   ASP R  24     -33.015  21.833-175.793  1.00 22.68           N
ATOM   2209  CA  ASP R  24     -33.830  20.774-176.307  1.00 22.68           C
ATOM   2210  CB  ASP R  24     -34.279  21.004-177.764  1.00 22.68           C
ATOM   2211  CG  ASP R  24     -35.286  22.147-177.781  1.00 22.68           C
ATOM   2212  OD1 ASP R  24     -36.268  22.081-176.994  1.00 22.68           O
ATOM   2213  OD2 ASP R  24     -35.084  23.104-178.575  1.00 22.68           O
ATOM   2214  C   ASP R  24     -32.981  19.547-176.288  1.00 22.68           C
ATOM   2215  O   ASP R  24     -31.759  19.632-176.186  1.00 22.68           O
ATOM   2216  N   ARG R  25     -33.612  18.360-176.360  1.00 81.00           N
ATOM   2217  CA  ARG R  25     -32.821  17.159-176.344  1.00 81.00           C
ATOM   2218  CB  ARG R  25     -32.901  16.349-175.035  1.00 81.00           C
ATOM   2219  CG  ARG R  25     -32.349  17.002-173.770  1.00 81.00           C
ATOM   2220  CD  ARG R  25     -32.331  16.037-172.575  1.00 81.00           C
ATOM   2221  NE  ARG R  25     -33.738  15.641-172.272  1.00 81.00           N
ATOM   2222  CZ  ARG R  25     -34.051  14.342-171.990  1.00 81.00           C
ATOM   2223  NH1 ARG R  25     -33.088  13.375-172.031  1.00 81.00           N
ATOM   2224  NH2 ARG R  25     -35.335  14.004-171.674  1.00 81.00           N
ATOM   2225  C   ARG R  25     -33.408  16.197-177.328  1.00 81.00           C
ATOM   2226  O   ARG R  25     -34.601  15.907-177.277  1.00 81.00           O
ATOM   2227  N   PRO R  26     -32.600  15.676-178.208  1.00 63.92           N
ATOM   2228  CA  PRO R  26     -33.055  14.644-179.100  1.00 63.92           C
ATOM   2229  CD  PRO R  26     -31.503  16.437-178.773  1.00 63.92           C
ATOM   2230  CB  PRO R  26     -32.066  14.620-180.270  1.00 63.92           C
ATOM   2231  CG  PRO R  26     -30.877  15.475-179.795  1.00 63.92           C
ATOM   2232  C   PRO R  26     -33.110  13.362-178.326  1.00 63.92           C
ATOM   2233  O   PRO R  26     -32.460  13.271-177.284  1.00 63.92           O
ATOM   2234  N   LEU R  27     -33.881  12.365-178.809  1.00 51.05           N
ATOM   2235  CA  LEU R  27     -34.008  11.135-178.079  1.00 51.05           C
ATOM   2236  CB  LEU R  27     -35.459  10.842-177.658  1.00 51.05           C
ATOM   2237  CG  LEU R  27     -36.059  11.922-176.736  1.00 51.05           C
ATOM   2238  CD1 LEU R  27     -37.503  11.576-176.338  1.00 51.05           C
ATOM   2239  CD2 LEU R  27     -35.152  12.197-175.525  1.00 51.05           C
ATOM   2240  C   LEU R  27     -33.566  10.006-178.958  1.00 51.05           C
ATOM   2241  O   LEU R  27     -33.054  10.220-180.054  1.00 51.05           O
ATOM   2242  N   TRP R  28     -33.703   8.762-178.450  1.00 72.31           N
ATOM   2243  CA  TRP R  28     -33.324   7.597-179.196  1.00 72.31           C
ATOM   2244  CB  TRP R  28     -33.164   6.333-178.317  1.00 72.31           C
ATOM   2245  CG  TRP R  28     -34.289   5.979-177.373  1.00 72.31           C
ATOM   2246  CD2 TRP R  28     -35.048   4.761-177.425  1.00 72.31           C
ATOM   2247  CD1 TRP R  28     -34.700   6.640-176.252  1.00 72.31           C
ATOM   2248  NE1 TRP R  28     -35.677   5.916-175.612  1.00 72.31           N
ATOM   2249  CE2 TRP R  28     -35.895   4.753-176.317  1.00 72.31           C
ATOM   2250  CE3 TRP R  28     -35.022   3.720-178.310  1.00 72.31           C
ATOM   2251  CZ2 TRP R  28     -36.734   3.701-176.074  1.00 72.31           C
ATOM   2252  CZ3 TRP R  28     -35.889   2.675-178.076  1.00 72.31           C
ATOM   2253  CH2 TRP R  28     -36.726   2.664-176.983  1.00 72.31           C
ATOM   2254  C   TRP R  28     -34.216   7.404-180.376  1.00 72.31           C
ATOM   2255  O   TRP R  28     -33.738   7.062-181.452  1.00 72.31           O
ATOM   2256  N   PHE R  29     -35.537   7.593-180.221  1.00 48.54           N
ATOM   2257  CA  PHE R  29     -36.374   7.554-181.387  1.00 48.54           C
ATOM   2258  CB  PHE R  29     -37.023   6.182-181.671  1.00 48.54           C
ATOM   2259  CG  PHE R  29     -37.896   5.756-180.541  1.00 48.54           C
ATOM   2260  CD1 PHE R  29     -37.352   5.267-179.379  1.00 48.54           C
ATOM   2261  CD2 PHE R  29     -39.264   5.814-180.659  1.00 48.54           C
ATOM   2262  CE1 PHE R  29     -38.167   4.867-178.353  1.00 48.54           C
ATOM   2263  CE2 PHE R  29     -40.082   5.413-179.632  1.00 48.54           C
ATOM   2264  CZ  PHE R  29     -39.530   4.938-178.469  1.00 48.54           C
ATOM   2265  C   PHE R  29     -37.416   8.592-181.176  1.00 48.54           C
ATOM   2266  O   PHE R  29     -37.732   8.935-180.038  1.00 48.54           O
ATOM   2267  N   PRO R  30     -37.946   9.140-182.228  1.00 53.52           N
ATOM   2268  CA  PRO R  30     -38.964  10.116-182.019  1.00 53.52           C
ATOM   2269  CD  PRO R  30     -37.182   9.399-183.437  1.00 53.52           C
ATOM   2270  CB  PRO R  30     -39.191  10.777-183.372  1.00 53.52           C
ATOM   2271  CG  PRO R  30     -37.811  10.663-184.050  1.00 53.52           C
ATOM   2272  C   PRO R  30     -40.095   9.321-181.485  1.00 53.52           C
ATOM   2273  O   PRO R  30     -40.172   8.137-181.793  1.00 53.52           O
ATOM   2274  N   GLY R  31     -40.952   9.906-180.640  1.00 12.85           N
ATOM   2275  CA  GLY R  31     -42.039   9.130-180.139  1.00 12.85           C
ATOM   2276  C   GLY R  31     -41.613   8.495-178.854  1.00 12.85           C
ATOM   2277  O   GLY R  31     -42.442   8.015-178.084  1.00 12.85           O
ATOM   2278  N   ALA R  32     -40.295   8.476-178.576  1.00 22.02           N
ATOM   2279  CA  ALA R  32     -39.861   7.847-177.364  1.00 22.02           C
ATOM   2280  CB  ALA R  32     -38.344   7.624-177.288  1.00 22.02           C
ATOM   2281  C   ALA R  32     -40.218   8.724-176.219  1.00 22.02           C
ATOM   2282  O   ALA R  32     -40.054   9.942-176.276  1.00 22.02           O
ATOM   2283  N   LYS R  33     -40.723   8.108-175.135  1.00 81.94           N
ATOM   2284  CA  LYS R  33     -40.990   8.877-173.959  1.00 81.94           C
ATOM   2285  CB  LYS R  33     -42.200   8.394-173.137  1.00 81.94           C
ATOM   2286  CG  LYS R  33     -41.972   7.038-172.466  1.00 81.94           C
ATOM   2287  CD  LYS R  33     -42.945   6.706-171.335  1.00 81.94           C
ATOM   2288  CE  LYS R  33     -42.597   5.395-170.629  1.00 81.94           C
ATOM   2289  NZ  LYS R  33     -41.394   5.575-169.785  1.00 81.94           N
ATOM   2290  C   LYS R  33     -39.777   8.688-173.109  1.00 81.94           C
ATOM   2291  O   LYS R  33     -39.325   7.567-172.884  1.00 81.94           O
ATOM   2292  N   SER R  34     -39.182   9.795-172.640  1.00 19.85           N
ATOM   2293  CA  SER R  34     -38.027   9.640-171.807  1.00 19.85           C
ATOM   2294  CB  SER R  34     -37.170  10.915-171.696  1.00 19.85           C
ATOM   2295  OG  SER R  34     -36.617  11.243-172.963  1.00 19.85           O
ATOM   2296  C   SER R  34     -38.504   9.291-170.435  1.00 19.85           C
ATOM   2297  O   SER R  34     -39.648   9.552-170.067  1.00 19.85           O
ATOM   2298  N   PRO R  35     -37.646   8.660-169.683  1.00 50.67           N
ATOM   2299  CA  PRO R  35     -37.980   8.363-168.318  1.00 50.67           C
ATOM   2300  CD  PRO R  35     -36.767   7.653-170.259  1.00 50.67           C
ATOM   2301  CB  PRO R  35     -36.992   7.295-167.864  1.00 50.67           C
ATOM   2302  CG  PRO R  35     -36.607   6.576-169.169  1.00 50.67           C
ATOM   2303  C   PRO R  35     -37.855   9.656-167.583  1.00 50.67           C
ATOM   2304  O   PRO R  35     -37.142  10.540-168.052  1.00 50.67           O
ATOM   2305  N   GLU R  36     -38.533   9.779-166.433  1.00 29.08           N
ATOM   2306  CA  GLU R  36     -38.561  11.002-165.688  1.00 29.08           C
ATOM   2307  CB  GLU R  36     -39.409  10.859-164.413  1.00 29.08           C
ATOM   2308  CG  GLU R  36     -40.869  10.488-164.673  1.00 29.08           C
ATOM   2309  CD  GLU R  36     -41.477  10.029-163.353  1.00 29.08           C
ATOM   2310  OE1 GLU R  36     -40.747  10.047-162.327  1.00 29.08           O
ATOM   2311  OE2 GLU R  36     -42.677   9.651-163.357  1.00 29.08           O
ATOM   2312  C   GLU R  36     -37.182  11.325-165.231  1.00 29.08           C
ATOM   2313  O   GLU R  36     -36.739  12.471-165.309  1.00 29.08           O
ATOM   2314  N   TYR R  37     -36.451  10.303-164.755  1.00 55.48           N
ATOM   2315  CA  TYR R  37     -35.151  10.533-164.207  1.00 55.48           C
ATOM   2316  CB  TYR R  37     -34.560   9.330-163.441  1.00 55.48           C
ATOM   2317  CG  TYR R  37     -34.692   8.068-164.216  1.00 55.48           C
ATOM   2318  CD1 TYR R  37     -35.917   7.447-164.304  1.00 55.48           C
ATOM   2319  CD2 TYR R  37     -33.601   7.485-164.820  1.00 55.48           C
ATOM   2320  CE1 TYR R  37     -36.059   6.275-165.005  1.00 55.48           C
ATOM   2321  CE2 TYR R  37     -33.735   6.310-165.522  1.00 55.48           C
ATOM   2322  CZ  TYR R  37     -34.967   5.705-165.611  1.00 55.48           C
ATOM   2323  OH  TYR R  37     -35.112   4.501-166.328  1.00 55.48           O
ATOM   2324  C   TYR R  37     -34.209  11.061-165.243  1.00 55.48           C
ATOM   2325  O   TYR R  37     -33.387  11.920-164.930  1.00 55.48           O
ATOM   2326  N   LEU R  38     -34.285  10.574-166.500  1.00 91.34           N
ATOM   2327  CA  LEU R  38     -33.390  11.095-167.501  1.00 91.34           C
ATOM   2328  CB  LEU R  38     -33.412  10.313-168.828  1.00 91.34           C
ATOM   2329  CG  LEU R  38     -33.044   8.829-168.704  1.00 91.34           C
ATOM   2330  CD1 LEU R  38     -31.612   8.637-168.194  1.00 91.34           C
ATOM   2331  CD2 LEU R  38     -34.068   8.081-167.851  1.00 91.34           C
ATOM   2332  C   LEU R  38     -33.868  12.475-167.852  1.00 91.34           C
ATOM   2333  O   LEU R  38     -34.604  12.656-168.820  1.00 91.34           O
ATOM   2334  N   ASP R  39     -33.476  13.476-167.036  1.00 48.52           N
ATOM   2335  CA  ASP R  39     -33.831  14.864-167.188  1.00 48.52           C
ATOM   2336  CB  ASP R  39     -33.738  15.659-165.871  1.00 48.52           C
ATOM   2337  CG  ASP R  39     -32.304  15.636-165.372  1.00 48.52           C
ATOM   2338  OD1 ASP R  39     -31.501  14.842-165.927  1.00 48.52           O
ATOM   2339  OD2 ASP R  39     -31.992  16.398-164.418  1.00 48.52           O
ATOM   2340  C   ASP R  39     -33.025  15.589-168.228  1.00 48.52           C
ATOM   2341  O   ASP R  39     -33.510  16.563-168.802  1.00 48.52           O
ATOM   2342  N   GLY R  40     -31.776  15.160-168.508  1.00 24.13           N
ATOM   2343  CA  GLY R  40     -30.955  15.921-169.413  1.00 24.13           C
ATOM   2344  C   GLY R  40     -29.782  16.485-168.660  1.00 24.13           C
ATOM   2345  O   GLY R  40     -28.927  17.147-169.246  1.00 24.13           O
ATOM   2346  N   SER R  41     -29.720  16.256-167.333  1.00 21.36           N
ATOM   2347  CA  SER R  41     -28.623  16.739-166.537  1.00 21.36           C
ATOM   2348  CB  SER R  41     -28.825  16.494-165.031  1.00 21.36           C
ATOM   2349  OG  SER R  41     -27.708  16.984-164.301  1.00 21.36           O
ATOM   2350  C   SER R  41     -27.369  16.016-166.940  1.00 21.36           C
ATOM   2351  O   SER R  41     -26.313  16.633-167.070  1.00 21.36           O
ATOM   2352  N   LEU R  42     -27.455  14.685-167.143  1.00 33.47           N
ATOM   2353  CA  LEU R  42     -26.311  13.906-167.532  1.00 33.47           C
ATOM   2354  CB  LEU R  42     -26.535  12.386-167.426  1.00 33.47           C
ATOM   2355  CG  LEU R  42     -26.762  11.900-165.980  1.00 33.47           C
ATOM   2356  CD1 LEU R  42     -26.967  10.377-165.927  1.00 33.47           C
ATOM   2357  CD2 LEU R  42     -25.640  12.380-165.041  1.00 33.47           C
ATOM   2358  C   LEU R  42     -26.046  14.240-168.968  1.00 33.47           C
ATOM   2359  O   LEU R  42     -26.929  14.720-169.677  1.00 33.47           O
ATOM   2360  N   VAL R  43     -24.794  14.016-169.412  1.00 52.38           N
ATOM   2361  CA  VAL R  43     -24.328  14.460-170.698  1.00 52.38           C
ATOM   2362  CB  VAL R  43     -22.866  14.178-170.873  1.00 52.38           C
ATOM   2363  CG1 VAL R  43     -22.437  14.651-172.267  1.00 52.38           C
ATOM   2364  CG2 VAL R  43     -22.100  14.822-169.704  1.00 52.38           C
ATOM   2365  C   VAL R  43     -25.020  13.862-171.903  1.00 52.38           C
ATOM   2366  O   VAL R  43     -25.681  14.559-172.671  1.00 52.38           O
ATOM   2367  N   GLY R  44     -24.898  12.533-172.069  1.00 61.33           N
ATOM   2368  CA  GLY R  44     -25.309  11.732-173.196  1.00 61.33           C
ATOM   2369  C   GLY R  44     -26.795  11.571-173.350  1.00 61.33           C
ATOM   2370  O   GLY R  44     -27.230  10.951-174.313  1.00 61.33           O
ATOM   2371  N   ASP R  45     -27.590  11.978-172.354  1.00 74.30           N
ATOM   2372  CA  ASP R  45     -29.008  11.730-172.216  1.00 74.30           C
ATOM   2373  CB  ASP R  45     -29.646  12.660-171.160  1.00 74.30           C
ATOM   2374  CG  ASP R  45     -30.951  12.046-170.661  1.00 74.30           C
ATOM   2375  OD1 ASP R  45     -31.382  11.014-171.238  1.00 74.30           O
ATOM   2376  OD2 ASP R  45     -31.534  12.603-169.690  1.00 74.30           O
ATOM   2377  C   ASP R  45     -29.858  11.770-173.471  1.00 74.30           C
ATOM   2378  O   ASP R  45     -30.300  12.828-173.914  1.00 74.30           O
ATOM   2379  N   TYR R  46     -30.052  10.581-174.096  1.00 66.39           N
ATOM   2380  CA  TYR R  46     -30.947  10.248-175.186  1.00 66.39           C
ATOM   2381  CB  TYR R  46     -30.482   9.026-175.996  1.00 66.39           C
ATOM   2382  CG  TYR R  46     -29.212   9.395-176.681  1.00 66.39           C
ATOM   2383  CD1 TYR R  46     -29.234  10.130-177.845  1.00 66.39           C
ATOM   2384  CD2 TYR R  46     -28.001   9.000-176.164  1.00 66.39           C
ATOM   2385  CE1 TYR R  46     -28.061  10.470-178.477  1.00 66.39           C
ATOM   2386  CE2 TYR R  46     -26.827   9.337-176.792  1.00 66.39           C
ATOM   2387  CZ  TYR R  46     -26.857  10.073-177.951  1.00 66.39           C
ATOM   2388  OH  TYR R  46     -25.649  10.418-178.595  1.00 66.39           O
ATOM   2389  C   TYR R  46     -32.338   9.941-174.701  1.00 66.39           C
ATOM   2390  O   TYR R  46     -33.302  10.044-175.457  1.00 66.39           O
ATOM   2391  N   GLY R  47     -32.482   9.453-173.451  1.00 19.80           N
ATOM   2392  CA  GLY R  47     -33.772   9.018-172.988  1.00 19.80           C
ATOM   2393  C   GLY R  47     -33.830   7.538-173.207  1.00 19.80           C
ATOM   2394  O   GLY R  47     -34.900   6.933-173.172  1.00 19.80           O
ATOM   2395  N   PHE R  48     -32.655   6.917-173.441  1.00 47.95           N
ATOM   2396  CA  PHE R  48     -32.597   5.508-173.715  1.00 47.95           C
ATOM   2397  CB  PHE R  48     -31.450   5.165-174.683  1.00 47.95           C
ATOM   2398  CG  PHE R  48     -31.417   3.694-174.919  1.00 47.95           C
ATOM   2399  CD1 PHE R  48     -32.308   3.094-175.778  1.00 47.95           C
ATOM   2400  CD2 PHE R  48     -30.474   2.918-174.286  1.00 47.95           C
ATOM   2401  CE1 PHE R  48     -32.263   1.736-175.993  1.00 47.95           C
ATOM   2402  CE2 PHE R  48     -30.423   1.560-174.497  1.00 47.95           C
ATOM   2403  CZ  PHE R  48     -31.320   0.968-175.352  1.00 47.95           C
ATOM   2404  C   PHE R  48     -32.396   4.729-172.450  1.00 47.95           C
ATOM   2405  O   PHE R  48     -31.296   4.682-171.900  1.00 47.95           O
ATOM   2406  N   ASP R  49     -33.481   4.094-171.956  1.00 59.64           N
ATOM   2407  CA  ASP R  49     -33.391   3.217-170.817  1.00 59.64           C
ATOM   2408  CB  ASP R  49     -33.304   3.972-169.479  1.00 59.64           C
ATOM   2409  CG  ASP R  49     -32.866   2.992-168.399  1.00 59.64           C
ATOM   2410  OD1 ASP R  49     -32.764   1.774-168.704  1.00 59.64           O
ATOM   2411  OD2 ASP R  49     -32.624   3.451-167.249  1.00 59.64           O
ATOM   2412  C   ASP R  49     -34.651   2.394-170.795  1.00 59.64           C
ATOM   2413  O   ASP R  49     -35.509   2.592-169.936  1.00 59.64           O
ATOM   2414  N   PRO R  50     -34.812   1.484-171.722  1.00 65.43           N
ATOM   2415  CA  PRO R  50     -35.975   0.634-171.800  1.00 65.43           C
ATOM   2416  CD  PRO R  50     -33.939   1.356-172.873  1.00 65.43           C
ATOM   2417  CB  PRO R  50     -35.860  -0.100-173.137  1.00 65.43           C
ATOM   2418  CG  PRO R  50     -34.375   0.030-173.523  1.00 65.43           C
ATOM   2419  C   PRO R  50     -36.126  -0.285-170.624  1.00 65.43           C
ATOM   2420  O   PRO R  50     -37.260  -0.579-170.245  1.00 65.43           O
ATOM   2421  N   PHE R  51     -35.007  -0.788-170.072  1.00 47.28           N
ATOM   2422  CA  PHE R  51     -35.043  -1.673-168.941  1.00 47.28           C
ATOM   2423  CB  PHE R  51     -33.743  -2.469-168.758  1.00 47.28           C
ATOM   2424  CG  PHE R  51     -33.714  -3.395-169.922  1.00 47.28           C
ATOM   2425  CD1 PHE R  51     -34.615  -4.432-169.991  1.00 47.28           C
ATOM   2426  CD2 PHE R  51     -32.797  -3.241-170.934  1.00 47.28           C
ATOM   2427  CE1 PHE R  51     -34.611  -5.300-171.055  1.00 47.28           C
ATOM   2428  CE2 PHE R  51     -32.787  -4.107-172.003  1.00 47.28           C
ATOM   2429  CZ  PHE R  51     -33.694  -5.137-172.065  1.00 47.28           C
ATOM   2430  C   PHE R  51     -35.356  -0.918-167.683  1.00 47.28           C
ATOM   2431  O   PHE R  51     -36.011  -1.446-166.786  1.00 47.28           O
ATOM   2432  N   GLY R  52     -34.887   0.341-167.564  1.00 18.24           N
ATOM   2433  CA  GLY R  52     -35.161   1.072-166.356  1.00 18.24           C
ATOM   2434  C   GLY R  52     -34.103   0.764-165.337  1.00 18.24           C
ATOM   2435  O   GLY R  52     -34.368   0.751-164.137  1.00 18.24           O
ATOM   2436  N   LEU R  53     -32.868   0.489-165.800  1.00 35.93           N
ATOM   2437  CA  LEU R  53     -31.771   0.146-164.931  1.00 35.93           C
ATOM   2438  CB  LEU R  53     -30.530  -0.277-165.729  1.00 35.93           C
ATOM   2439  CG  LEU R  53     -30.769  -1.549-166.565  1.00 35.93           C
ATOM   2440  CD1 LEU R  53     -29.514  -1.950-167.353  1.00 35.93           C
ATOM   2441  CD2 LEU R  53     -31.314  -2.692-165.692  1.00 35.93           C
ATOM   2442  C   LEU R  53     -31.392   1.298-164.037  1.00 35.93           C
ATOM   2443  O   LEU R  53     -31.152   1.123-162.844  1.00 35.93           O
ATOM   2444  N   GLY R  54     -31.316   2.510-164.610  1.00 41.26           N
ATOM   2445  CA  GLY R  54     -30.956   3.743-163.956  1.00 41.26           C
ATOM   2446  C   GLY R  54     -32.022   4.215-163.013  1.00 41.26           C
ATOM   2447  O   GLY R  54     -31.794   5.152-162.252  1.00 41.26           O
ATOM   2448  N   LYS R  55     -33.256   3.694-163.130  1.00 63.52           N
ATOM   2449  CA  LYS R  55     -34.344   4.154-162.304  1.00 63.52           C
ATOM   2450  CB  LYS R  55     -35.603   3.278-162.452  1.00 63.52           C
ATOM   2451  CG  LYS R  55     -36.810   3.753-161.638  1.00 63.52           C
ATOM   2452  CD  LYS R  55     -38.121   3.062-162.017  1.00 63.52           C
ATOM   2453  CE  LYS R  55     -39.329   3.540-161.207  1.00 63.52           C
ATOM   2454  NZ  LYS R  55     -39.180   3.148-159.788  1.00 63.52           N
ATOM   2455  C   LYS R  55     -33.927   4.133-160.860  1.00 63.52           C
ATOM   2456  O   LYS R  55     -33.300   3.185-160.389  1.00 63.52           O
ATOM   2457  N   PRO R  56     -34.249   5.193-160.148  1.00 66.02           N
ATOM   2458  CA  PRO R  56     -33.917   5.305-158.751  1.00 66.02           C
ATOM   2459  CD  PRO R  56     -35.285   6.129-160.550  1.00 66.02           C
ATOM   2460  CB  PRO R  56     -34.595   6.587-158.269  1.00 66.02           C
ATOM   2461  CG  PRO R  56     -35.786   6.749-159.236  1.00 66.02           C
ATOM   2462  C   PRO R  56     -34.418   4.083-158.049  1.00 66.02           C
ATOM   2463  O   PRO R  56     -35.628   3.866-158.001  1.00 66.02           O
ATOM   2464  N   ALA R  57     -33.511   3.317-157.419  1.00 33.61           N
ATOM   2465  CA  ALA R  57     -33.950   2.064-156.896  1.00 33.61           C
ATOM   2466  CB  ALA R  57     -32.825   1.021-156.774  1.00 33.61           C
ATOM   2467  C   ALA R  57     -34.529   2.258-155.541  1.00 33.61           C
ATOM   2468  O   ALA R  57     -33.859   2.690-154.604  1.00 33.61           O
ATOM   2469  N   GLU R  58     -35.827   1.938-155.420  1.00 70.89           N
ATOM   2470  CA  GLU R  58     -36.457   2.016-154.145  1.00 70.89           C
ATOM   2471  CB  GLU R  58     -37.974   2.228-154.250  1.00 70.89           C
ATOM   2472  CG  GLU R  58     -38.568   2.864-152.999  1.00 70.89           C
ATOM   2473  CD  GLU R  58     -38.150   4.328-153.004  1.00 70.89           C
ATOM   2474  OE1 GLU R  58     -37.095   4.638-153.618  1.00 70.89           O
ATOM   2475  OE2 GLU R  58     -38.881   5.155-152.399  1.00 70.89           O
ATOM   2476  C   GLU R  58     -36.194   0.694-153.504  1.00 70.89           C
ATOM   2477  O   GLU R  58     -36.305  -0.349-154.149  1.00 70.89           O
ATOM   2478  N   TYR R  59     -35.829   0.706-152.211  1.00 40.50           N
ATOM   2479  CA  TYR R  59     -35.547  -0.520-151.527  1.00 40.50           C
ATOM   2480  CB  TYR R  59     -34.089  -0.662-151.045  1.00 40.50           C
ATOM   2481  CG  TYR R  59     -33.197  -0.852-152.224  1.00 40.50           C
ATOM   2482  CD1 TYR R  59     -33.166  -2.067-152.868  1.00 40.50           C
ATOM   2483  CD2 TYR R  59     -32.383   0.163-152.666  1.00 40.50           C
ATOM   2484  CE1 TYR R  59     -32.346  -2.264-153.952  1.00 40.50           C
ATOM   2485  CE2 TYR R  59     -31.558  -0.031-153.751  1.00 40.50           C
ATOM   2486  CZ  TYR R  59     -31.541  -1.244-154.395  1.00 40.50           C
ATOM   2487  OH  TYR R  59     -30.698  -1.446-155.509  1.00 40.50           O
ATOM   2488  C   TYR R  59     -36.378  -0.549-150.289  1.00 40.50           C
ATOM   2489  O   TYR R  59     -36.861   0.483-149.827  1.00 40.50           O
ATOM   2490  N   LEU R  60     -36.609  -1.763-149.753  1.00 37.89           N
ATOM   2491  CA  LEU R  60     -37.319  -1.922-148.516  1.00 37.89           C
ATOM   2492  CB  LEU R  60     -38.597  -2.774-148.631  1.00 37.89           C
ATOM   2493  CG  LEU R  60     -39.711  -2.093-149.449  1.00 37.89           C
ATOM   2494  CD1 LEU R  60     -40.968  -2.973-149.535  1.00 37.89           C
ATOM   2495  CD2 LEU R  60     -40.018  -0.688-148.901  1.00 37.89           C
ATOM   2496  C   LEU R  60     -36.380  -2.616-147.585  1.00 37.89           C
ATOM   2497  O   LEU R  60     -35.426  -3.260-148.018  1.00 37.89           O
ATOM   2498  N   GLN R  61     -36.591  -2.478-146.266  1.00 43.97           N
ATOM   2499  CA  GLN R  61     -35.680  -3.174-145.413  1.00 43.97           C
ATOM   2500  CB  GLN R  61     -34.816  -2.282-144.526  1.00 43.97           C
ATOM   2501  CG  GLN R  61     -35.630  -1.525-143.491  1.00 43.97           C
ATOM   2502  CD  GLN R  61     -34.618  -1.062-142.471  1.00 43.97           C
ATOM   2503  OE1 GLN R  61     -34.143  -1.870-141.676  1.00 43.97           O
ATOM   2504  NE2 GLN R  61     -34.263   0.250-142.509  1.00 43.97           N
ATOM   2505  C   GLN R  61     -36.448  -4.057-144.495  1.00 43.97           C
ATOM   2506  O   GLN R  61     -37.570  -3.750-144.094  1.00 43.97           O
ATOM   2507  N   PHE R  62     -35.832  -5.199-144.147  1.00 34.45           N
ATOM   2508  CA  PHE R  62     -36.439  -6.141-143.257  1.00 34.45           C
ATOM   2509  CB  PHE R  62     -36.312  -7.607-143.717  1.00 34.45           C
ATOM   2510  CG  PHE R  62     -37.168  -7.833-144.918  1.00 34.45           C
ATOM   2511  CD1 PHE R  62     -36.768  -7.400-146.161  1.00 34.45           C
ATOM   2512  CD2 PHE R  62     -38.365  -8.503-144.802  1.00 34.45           C
ATOM   2513  CE1 PHE R  62     -37.557  -7.617-147.268  1.00 34.45           C
ATOM   2514  CE2 PHE R  62     -39.159  -8.723-145.903  1.00 34.45           C
ATOM   2515  CZ  PHE R  62     -38.756  -8.276-147.139  1.00 34.45           C
ATOM   2516  C   PHE R  62     -35.705  -6.050-141.962  1.00 34.45           C
ATOM   2517  O   PHE R  62     -34.562  -5.598-141.913  1.00 34.45           O
ATOM   2518  N   ASP R  63     -36.373  -6.449-140.865  1.00 25.55           N
ATOM   2519  CA  ASP R  63     -35.736  -6.481-139.581  1.00 25.55           C
ATOM   2520  CB  ASP R  63     -36.742  -6.549-138.415  1.00 25.55           C
ATOM   2521  CG  ASP R  63     -36.041  -6.192-137.108  1.00 25.55           C
ATOM   2522  OD1 ASP R  63     -34.826  -5.862-137.150  1.00 25.55           O
ATOM   2523  OD2 ASP R  63     -36.718  -6.238-136.049  1.00 25.55           O
ATOM   2524  C   ASP R  63     -34.904  -7.728-139.575  1.00 25.55           C
ATOM   2525  O   ASP R  63     -35.104  -8.618-140.402  1.00 25.55           O
ATOM   2526  N   LEU R  64     -33.938  -7.830-138.640  1.00 63.56           N
ATOM   2527  CA  LEU R  64     -33.080  -8.977-138.605  1.00 63.56           C
ATOM   2528  CB  LEU R  64     -31.868  -8.808-137.672  1.00 63.56           C
ATOM   2529  CG  LEU R  64     -30.872  -7.719-138.121  1.00 63.56           C
ATOM   2530  CD1 LEU R  64     -31.505  -6.316-138.098  1.00 63.56           C
ATOM   2531  CD2 LEU R  64     -29.572  -7.793-137.306  1.00 63.56           C
ATOM   2532  C   LEU R  64     -33.866 -10.158-138.129  1.00 63.56           C
ATOM   2533  O   LEU R  64     -34.790 -10.031-137.326  1.00 63.56           O
ATOM   2534  N   ASP R  65     -33.519 -11.350-138.656  1.00 27.55           N
ATOM   2535  CA  ASP R  65     -34.166 -12.572-138.271  1.00 27.55           C
ATOM   2536  CB  ASP R  65     -33.784 -13.748-139.190  1.00 27.55           C
ATOM   2537  CG  ASP R  65     -34.774 -14.889-139.006  1.00 27.55           C
ATOM   2538  OD1 ASP R  65     -35.592 -14.825-138.051  1.00 27.55           O
ATOM   2539  OD2 ASP R  65     -34.727 -15.843-139.827  1.00 27.55           O
ATOM   2540  C   ASP R  65     -33.702 -12.873-136.873  1.00 27.55           C
ATOM   2541  O   ASP R  65     -32.542 -12.639-136.537  1.00 27.55           O
ATOM   2542  N   SER R  66     -34.607 -13.390-136.016  1.00 34.58           N
ATOM   2543  CA  SER R  66     -34.293 -13.627-134.631  1.00 34.58           C
ATOM   2544  CB  SER R  66     -35.523 -14.048-133.815  1.00 34.58           C
ATOM   2545  OG  SER R  66     -36.055 -15.253-134.341  1.00 34.58           O
ATOM   2546  C   SER R  66     -33.233 -14.678-134.458  1.00 34.58           C
ATOM   2547  O   SER R  66     -32.169 -14.400-133.910  1.00 34.58           O
ATOM   2548  N   LEU R  67     -33.485 -15.914-134.935  1.00 45.93           N
ATOM   2549  CA  LEU R  67     -32.536 -16.987-134.790  1.00 45.93           C
ATOM   2550  CB  LEU R  67     -31.254 -16.773-135.615  1.00 45.93           C
ATOM   2551  CG  LEU R  67     -31.519 -16.721-137.130  1.00 45.93           C
ATOM   2552  CD1 LEU R  67     -30.212 -16.579-137.925  1.00 45.93           C
ATOM   2553  CD2 LEU R  67     -32.375 -17.911-137.586  1.00 45.93           C
ATOM   2554  C   LEU R  67     -32.150 -17.144-133.346  1.00 45.93           C
ATOM   2555  O   LEU R  67     -30.971 -17.306-133.032  1.00 45.93           O
ATOM   2556  N   ASP R  68     -33.138 -17.115-132.427  1.00 33.05           N
ATOM   2557  CA  ASP R  68     -32.862 -17.236-131.018  1.00 33.05           C
ATOM   2558  CB  ASP R  68     -33.606 -16.191-130.169  1.00 33.05           C
ATOM   2559  CG  ASP R  68     -33.074 -14.808-130.512  1.00 33.05           C
ATOM   2560  OD1 ASP R  68     -31.843 -14.587-130.364  1.00 33.05           O
ATOM   2561  OD2 ASP R  68     -33.899 -13.946-130.915  1.00 33.05           O
ATOM   2562  C   ASP R  68     -33.341 -18.574-130.535  1.00 33.05           C
ATOM   2563  O   ASP R  68     -34.510 -18.922-130.696  1.00 33.05           O
ATOM   2564  N   GLN R  69     -32.429 -19.366-129.936  1.00 35.07           N
ATOM   2565  CA  GLN R  69     -32.760 -20.658-129.399  1.00 35.07           C
ATOM   2566  CB  GLN R  69     -31.536 -21.458-128.931  1.00 35.07           C
ATOM   2567  CG  GLN R  69     -30.572 -21.857-130.049  1.00 35.07           C
ATOM   2568  CD  GLN R  69     -29.436 -22.633-129.399  1.00 35.07           C
ATOM   2569  OE1 GLN R  69     -28.622 -23.263-130.069  1.00 35.07           O
ATOM   2570  NE2 GLN R  69     -29.387 -22.593-128.041  1.00 35.07           N
ATOM   2571  C   GLN R  69     -33.646 -20.499-128.198  1.00 35.07           C
ATOM   2572  O   GLN R  69     -34.584 -21.268-127.998  1.00 35.07           O
ATOM   2573  N   ASN R  70     -33.375 -19.474-127.369  1.00 27.10           N
ATOM   2574  CA  ASN R  70     -34.062 -19.302-126.118  1.00 27.10           C
ATOM   2575  CB  ASN R  70     -33.583 -18.067-125.338  1.00 27.10           C
ATOM   2576  CG  ASN R  70     -32.151 -18.315-124.897  1.00 27.10           C
ATOM   2577  OD1 ASN R  70     -31.850 -19.312-124.243  1.00 27.10           O
ATOM   2578  ND2 ASN R  70     -31.239 -17.380-125.271  1.00 27.10           N
ATOM   2579  C   ASN R  70     -35.533 -19.119-126.338  1.00 27.10           C
ATOM   2580  O   ASN R  70     -36.340 -19.651-125.575  1.00 27.10           O
ATOM   2581  N   LEU R  71     -35.917 -18.366-127.382  1.00 32.19           N
ATOM   2582  CA  LEU R  71     -37.297 -18.040-127.607  1.00 32.19           C
ATOM   2583  CB  LEU R  71     -37.477 -16.905-128.625  1.00 32.19           C
ATOM   2584  CG  LEU R  71     -36.831 -15.584-128.170  1.00 32.19           C
ATOM   2585  CD1 LEU R  71     -37.033 -14.471-129.212  1.00 32.19           C
ATOM   2586  CD2 LEU R  71     -37.312 -15.196-126.764  1.00 32.19           C
ATOM   2587  C   LEU R  71     -38.048 -19.230-128.121  1.00 32.19           C
ATOM   2588  O   LEU R  71     -37.498 -20.093-128.801  1.00 32.19           O
ATOM   2589  N   ALA R  72     -39.341 -19.315-127.738  1.00 24.66           N
ATOM   2590  CA  ALA R  72     -40.225 -20.356-128.169  1.00 24.66           C
ATOM   2591  CB  ALA R  72     -41.582 -20.322-127.447  1.00 24.66           C
ATOM   2592  C   ALA R  72     -40.502 -20.222-129.633  1.00 24.66           C
ATOM   2593  O   ALA R  72     -40.519 -21.215-130.361  1.00 24.66           O
ATOM   2594  N   LYS R  73     -40.734 -18.979-130.109  1.00 27.14           N
ATOM   2595  CA  LYS R  73     -41.080 -18.791-131.490  1.00 27.14           C
ATOM   2596  CB  LYS R  73     -42.532 -18.312-131.663  1.00 27.14           C
ATOM   2597  CG  LYS R  73     -42.989 -18.175-133.113  1.00 27.14           C
ATOM   2598  CD  LYS R  73     -44.499 -17.969-133.253  1.00 27.14           C
ATOM   2599  CE  LYS R  73     -44.960 -17.775-134.700  1.00 27.14           C
ATOM   2600  NZ  LYS R  73     -46.426 -17.582-134.743  1.00 27.14           N
ATOM   2601  C   LYS R  73     -40.183 -17.741-132.067  1.00 27.14           C
ATOM   2602  O   LYS R  73     -39.970 -16.690-131.462  1.00 27.14           O
ATOM   2603  N   ASN R  74     -39.630 -18.007-133.268  1.00 28.63           N
ATOM   2604  CA  ASN R  74     -38.755 -17.060-133.892  1.00 28.63           C
ATOM   2605  CB  ASN R  74     -37.412 -17.690-134.299  1.00 28.63           C
ATOM   2606  CG  ASN R  74     -36.659 -18.066-133.031  1.00 28.63           C
ATOM   2607  OD1 ASN R  74     -36.546 -17.277-132.092  1.00 28.63           O
ATOM   2608  ND2 ASN R  74     -36.127 -19.318-132.997  1.00 28.63           N
ATOM   2609  C   ASN R  74     -39.426 -16.594-135.148  1.00 28.63           C
ATOM   2610  O   ASN R  74     -39.549 -17.348-136.113  1.00 28.63           O
ATOM   2611  N   LEU R  75     -39.884 -15.329-135.166  1.00 71.02           N
ATOM   2612  CA  LEU R  75     -40.544 -14.826-136.335  1.00 71.02           C
ATOM   2613  CB  LEU R  75     -41.614 -13.767-136.022  1.00 71.02           C
ATOM   2614  CG  LEU R  75     -42.784 -14.333-135.193  1.00 71.02           C
ATOM   2615  CD1 LEU R  75     -42.311 -14.808-133.807  1.00 71.02           C
ATOM   2616  CD2 LEU R  75     -43.951 -13.339-135.113  1.00 71.02           C
ATOM   2617  C   LEU R  75     -39.526 -14.218-137.246  1.00 71.02           C
ATOM   2618  O   LEU R  75     -38.498 -13.707-136.802  1.00 71.02           O
ATOM   2619  N   ALA R  76     -39.789 -14.275-138.566  1.00 19.45           N
ATOM   2620  CA  ALA R  76     -38.894 -13.707-139.530  1.00 19.45           C
ATOM   2621  CB  ALA R  76     -39.098 -14.239-140.958  1.00 19.45           C
ATOM   2622  C   ALA R  76     -39.137 -12.230-139.562  1.00 19.45           C
ATOM   2623  O   ALA R  76     -40.183 -11.753-139.126  1.00 19.45           O
ATOM   2624  N   GLY R  77     -38.153 -11.455-140.061  1.00 17.06           N
ATOM   2625  CA  GLY R  77     -38.322 -10.031-140.122  1.00 17.06           C
ATOM   2626  C   GLY R  77     -39.306  -9.710-141.195  1.00 17.06           C
ATOM   2627  O   GLY R  77     -39.389 -10.400-142.213  1.00 17.06           O
ATOM   2628  N   ASP R  78     -40.118  -8.659-140.948  1.00 39.97           N
ATOM   2629  CA  ASP R  78     -41.021  -8.121-141.926  1.00 39.97           C
ATOM   2630  CB  ASP R  78     -42.382  -7.684-141.348  1.00 39.97           C
ATOM   2631  CG  ASP R  78     -43.346  -7.464-142.508  1.00 39.97           C
ATOM   2632  OD1 ASP R  78     -43.303  -8.274-143.473  1.00 39.97           O
ATOM   2633  OD2 ASP R  78     -44.114  -6.467-142.459  1.00 39.97           O
ATOM   2634  C   ASP R  78     -40.342  -6.898-142.455  1.00 39.97           C
ATOM   2635  O   ASP R  78     -39.212  -6.605-142.072  1.00 39.97           O
ATOM   2636  N   VAL R  79     -41.000  -6.147-143.360  1.00 27.27           N
ATOM   2637  CA  VAL R  79     -40.374  -4.954-143.850  1.00 27.27           C
ATOM   2638  CB  VAL R  79     -40.933  -4.484-145.158  1.00 27.27           C
ATOM   2639  CG1 VAL R  79     -40.255  -3.153-145.520  1.00 27.27           C
ATOM   2640  CG2 VAL R  79     -40.733  -5.592-146.204  1.00 27.27           C
ATOM   2641  C   VAL R  79     -40.607  -3.876-142.842  1.00 27.27           C
ATOM   2642  O   VAL R  79     -41.745  -3.605-142.460  1.00 27.27           O
ATOM   2643  N   ILE R  80     -39.512  -3.260-142.354  1.00 25.17           N
ATOM   2644  CA  ILE R  80     -39.640  -2.188-141.411  1.00 25.17           C
ATOM   2645  CB  ILE R  80     -38.332  -1.767-140.810  1.00 25.17           C
ATOM   2646  CG2 ILE R  80     -38.576  -0.485-139.993  1.00 25.17           C
ATOM   2647  CG1 ILE R  80     -37.728  -2.917-139.985  1.00 25.17           C
ATOM   2648  CD1 ILE R  80     -36.275  -2.679-139.580  1.00 25.17           C
ATOM   2649  C   ILE R  80     -40.223  -0.999-142.108  1.00 25.17           C
ATOM   2650  O   ILE R  80     -41.168  -0.384-141.612  1.00 25.17           O
ATOM   2651  N   GLY R  81     -39.688  -0.658-143.299  1.00 12.72           N
ATOM   2652  CA  GLY R  81     -40.161   0.501-143.999  1.00 12.72           C
ATOM   2653  C   GLY R  81     -39.429   0.584-145.305  1.00 12.72           C
ATOM   2654  O   GLY R  81     -38.801  -0.380-145.739  1.00 12.72           O
ATOM   2655  N   THR R  82     -39.488   1.763-145.963  1.00 24.97           N
ATOM   2656  CA  THR R  82     -38.855   1.936-147.240  1.00 24.97           C
ATOM   2657  CB  THR R  82     -39.565   2.916-148.135  1.00 24.97           C
ATOM   2658  OG1 THR R  82     -40.899   2.492-148.365  1.00 24.97           O
ATOM   2659  CG2 THR R  82     -38.802   3.021-149.466  1.00 24.97           C
ATOM   2660  C   THR R  82     -37.488   2.487-146.993  1.00 24.97           C
ATOM   2661  O   THR R  82     -37.311   3.425-146.218  1.00 24.97           O
ATOM   2662  N   ARG R  83     -36.477   1.896-147.654  1.00 58.25           N
ATOM   2663  CA  ARG R  83     -35.125   2.321-147.452  1.00 58.25           C
ATOM   2664  CB  ARG R  83     -34.158   1.140-147.271  1.00 58.25           C
ATOM   2665  CG  ARG R  83     -32.741   1.541-146.856  1.00 58.25           C
ATOM   2666  CD  ARG R  83     -32.662   2.056-145.418  1.00 58.25           C
ATOM   2667  NE  ARG R  83     -31.230   2.342-145.128  1.00 58.25           N
ATOM   2668  CZ  ARG R  83     -30.430   1.367-144.609  1.00 58.25           C
ATOM   2669  NH1 ARG R  83     -30.948   0.144-144.287  1.00 58.25           N
ATOM   2670  NH2 ARG R  83     -29.100   1.611-144.427  1.00 58.25           N
ATOM   2671  C   ARG R  83     -34.690   3.071-148.673  1.00 58.25           C
ATOM   2672  O   ARG R  83     -34.896   2.618-149.798  1.00 58.25           O
ATOM   2673  N   THR R  84     -34.093   4.267-148.482  1.00 24.48           N
ATOM   2674  CA  THR R  84     -33.605   5.026-149.598  1.00 24.48           C
ATOM   2675  CB  THR R  84     -34.395   6.274-149.861  1.00 24.48           C
ATOM   2676  OG1 THR R  84     -35.753   5.949-150.115  1.00 24.48           O
ATOM   2677  CG2 THR R  84     -33.790   6.995-151.080  1.00 24.48           C
ATOM   2678  C   THR R  84     -32.202   5.434-149.271  1.00 24.48           C
ATOM   2679  O   THR R  84     -31.930   5.929-148.178  1.00 24.48           O
ATOM   2680  N   GLU R  85     -31.262   5.250-150.221  1.00 65.15           N
ATOM   2681  CA  GLU R  85     -29.897   5.572-149.918  1.00 65.15           C
ATOM   2682  CB  GLU R  85     -28.946   4.372-150.035  1.00 65.15           C
ATOM   2683  CG  GLU R  85     -29.187   3.327-148.943  1.00 65.15           C
ATOM   2684  CD  GLU R  85     -28.802   3.958-147.613  1.00 65.15           C
ATOM   2685  OE1 GLU R  85     -28.013   4.941-147.629  1.00 65.15           O
ATOM   2686  OE2 GLU R  85     -29.289   3.467-146.561  1.00 65.15           O
ATOM   2687  C   GLU R  85     -29.431   6.639-150.861  1.00 65.15           C
ATOM   2688  O   GLU R  85     -29.919   6.756-151.984  1.00 65.15           O
ATOM   2689  N   PHE R  86     -28.451   7.450-150.405  1.00 55.54           N
ATOM   2690  CA  PHE R  86     -27.960   8.583-151.137  1.00 55.54           C
ATOM   2691  CB  PHE R  86     -27.204   9.624-150.293  1.00 55.54           C
ATOM   2692  CG  PHE R  86     -28.167  10.223-149.332  1.00 55.54           C
ATOM   2693  CD1 PHE R  86     -29.225  10.973-149.790  1.00 55.54           C
ATOM   2694  CD2 PHE R  86     -28.000  10.062-147.977  1.00 55.54           C
ATOM   2695  CE1 PHE R  86     -30.116  11.535-148.909  1.00 55.54           C
ATOM   2696  CE2 PHE R  86     -28.887  10.624-147.092  1.00 55.54           C
ATOM   2697  CZ  PHE R  86     -29.948  11.360-147.556  1.00 55.54           C
ATOM   2698  C   PHE R  86     -27.022   8.165-152.229  1.00 55.54           C
ATOM   2699  O   PHE R  86     -26.520   7.045-152.272  1.00 55.54           O
ATOM   2700  N   GLU R  87     -26.829   9.098-153.182  1.00 54.16           N
ATOM   2701  CA  GLU R  87     -26.003   8.982-154.351  1.00 54.16           C
ATOM   2702  CB  GLU R  87     -26.258  10.085-155.394  1.00 54.16           C
ATOM   2703  CG  GLU R  87     -25.827  11.478-154.925  1.00 54.16           C
ATOM   2704  CD  GLU R  87     -25.769  12.393-156.140  1.00 54.16           C
ATOM   2705  OE1 GLU R  87     -26.236  11.965-157.229  1.00 54.16           O
ATOM   2706  OE2 GLU R  87     -25.250  13.534-155.996  1.00 54.16           O
ATOM   2707  C   GLU R  87     -24.530   9.050-154.039  1.00 54.16           C
ATOM   2708  O   GLU R  87     -23.712   8.551-154.811  1.00 54.16           O
ATOM   2709  N   ASP R  88     -24.147   9.687-152.914  1.00 44.33           N
ATOM   2710  CA  ASP R  88     -22.777  10.052-152.636  1.00 44.33           C
ATOM   2711  CB  ASP R  88     -22.612  10.839-151.324  1.00 44.33           C
ATOM   2712  CG  ASP R  88     -23.403  12.128-151.441  1.00 44.33           C
ATOM   2713  OD1 ASP R  88     -24.168  12.258-152.432  1.00 44.33           O
ATOM   2714  OD2 ASP R  88     -23.259  12.999-150.541  1.00 44.33           O
ATOM   2715  C   ASP R  88     -21.865   8.873-152.505  1.00 44.33           C
ATOM   2716  O   ASP R  88     -22.287   7.719-152.442  1.00 44.33           O
ATOM   2717  N   VAL R  89     -20.548   9.184-152.483  1.00 31.46           N
ATOM   2718  CA  VAL R  89     -19.502   8.202-152.420  1.00 31.46           C
ATOM   2719  CB  VAL R  89     -18.418   8.464-153.419  1.00 31.46           C
ATOM   2720  CG1 VAL R  89     -17.341   7.380-153.260  1.00 31.46           C
ATOM   2721  CG2 VAL R  89     -19.050   8.529-154.819  1.00 31.46           C
ATOM   2722  C   VAL R  89     -18.869   8.232-151.062  1.00 31.46           C
ATOM   2723  O   VAL R  89     -18.331   9.251-150.628  1.00 31.46           O
ATOM   2724  N   LYS R  90     -18.900   7.076-150.367  1.00105.78           N
ATOM   2725  CA  LYS R  90     -18.337   6.921-149.053  1.00105.78           C
ATOM   2726  CB  LYS R  90     -18.913   5.718-148.288  1.00105.78           C
ATOM   2727  CG  LYS R  90     -20.437   5.753-148.167  1.00105.78           C
ATOM   2728  CD  LYS R  90     -20.982   7.006-147.480  1.00105.78           C
ATOM   2729  CE  LYS R  90     -22.503   7.137-147.574  1.00105.78           C
ATOM   2730  NZ  LYS R  90     -23.153   6.178-146.652  1.00105.78           N
ATOM   2731  C   LYS R  90     -16.860   6.701-149.196  1.00105.78           C
ATOM   2732  O   LYS R  90     -16.373   6.316-150.257  1.00105.78           O
ATOM   2733  N   SER R  91     -16.119   6.962-148.103  1.00 41.56           N
ATOM   2734  CA  SER R  91     -14.684   6.894-148.033  1.00 41.56           C
ATOM   2735  CB  SER R  91     -14.135   7.569-146.765  1.00 41.56           C
ATOM   2736  OG  SER R  91     -12.720   7.471-146.739  1.00 41.56           O
ATOM   2737  C   SER R  91     -14.177   5.476-148.032  1.00 41.56           C
ATOM   2738  O   SER R  91     -12.966   5.271-148.064  1.00 41.56           O
ATOM   2739  N   THR R  92     -15.063   4.455-147.971  1.00 38.44           N
ATOM   2740  CA  THR R  92     -14.581   3.094-147.941  1.00 38.44           C
ATOM   2741  CB  THR R  92     -15.552   2.137-147.315  1.00 38.44           C
ATOM   2742  OG1 THR R  92     -16.762   2.116-148.056  1.00 38.44           O
ATOM   2743  CG2 THR R  92     -15.825   2.588-145.869  1.00 38.44           C
ATOM   2744  C   THR R  92     -14.360   2.644-149.359  1.00 38.44           C
ATOM   2745  O   THR R  92     -15.244   2.752-150.209  1.00 38.44           O
ATOM   2746  N   PRO R  93     -13.169   2.170-149.636  1.00 69.91           N
ATOM   2747  CA  PRO R  93     -12.762   1.757-150.956  1.00 69.91           C
ATOM   2748  CD  PRO R  93     -12.039   2.369-148.746  1.00 69.91           C
ATOM   2749  CB  PRO R  93     -11.236   1.642-150.911  1.00 69.91           C
ATOM   2750  CG  PRO R  93     -10.897   1.584-149.409  1.00 69.91           C
ATOM   2751  C   PRO R  93     -13.414   0.548-151.561  1.00 69.91           C
ATOM   2752  O   PRO R  93     -13.595   0.534-152.779  1.00 69.91           O
ATOM   2753  N   PHE R  94     -13.762  -0.480-150.767  1.00 38.14           N
ATOM   2754  CA  PHE R  94     -14.294  -1.684-151.347  1.00 38.14           C
ATOM   2755  CB  PHE R  94     -14.512  -2.793-150.302  1.00 38.14           C
ATOM   2756  CG  PHE R  94     -13.173  -3.272-149.857  1.00 38.14           C
ATOM   2757  CD1 PHE R  94     -12.410  -2.530-148.984  1.00 38.14           C
ATOM   2758  CD2 PHE R  94     -12.688  -4.478-150.304  1.00 38.14           C
ATOM   2759  CE1 PHE R  94     -11.178  -2.977-148.572  1.00 38.14           C
ATOM   2760  CE2 PHE R  94     -11.457  -4.934-149.895  1.00 38.14           C
ATOM   2761  CZ  PHE R  94     -10.699  -4.183-149.030  1.00 38.14           C
ATOM   2762  C   PHE R  94     -15.612  -1.408-151.997  1.00 38.14           C
ATOM   2763  O   PHE R  94     -15.831  -1.821-153.137  1.00 38.14           O
ATOM   2764  N   GLN R  95     -16.538  -0.730-151.283  1.00 53.09           N
ATOM   2765  CA  GLN R  95     -17.804  -0.404-151.882  1.00 53.09           C
ATOM   2766  CB  GLN R  95     -18.967  -1.306-151.433  1.00 53.09           C
ATOM   2767  CG  GLN R  95     -20.279  -0.983-152.153  1.00 53.09           C
ATOM   2768  CD  GLN R  95     -21.321  -2.021-151.756  1.00 53.09           C
ATOM   2769  OE1 GLN R  95     -21.156  -3.216-151.999  1.00 53.09           O
ATOM   2770  NE2 GLN R  95     -22.431  -1.552-151.126  1.00 53.09           N
ATOM   2771  C   GLN R  95     -18.133   1.014-151.507  1.00 53.09           C
ATOM   2772  O   GLN R  95     -18.688   1.277-150.441  1.00 53.09           O
ATOM   2773  N   PRO R  96     -17.751   1.939-152.353  1.00 71.73           N
ATOM   2774  CA  PRO R  96     -17.990   3.336-152.077  1.00 71.73           C
ATOM   2775  CD  PRO R  96     -16.527   1.750-153.115  1.00 71.73           C
ATOM   2776  CB  PRO R  96     -17.056   4.113-152.999  1.00 71.73           C
ATOM   2777  CG  PRO R  96     -15.888   3.142-153.236  1.00 71.73           C
ATOM   2778  C   PRO R  96     -19.400   3.871-152.101  1.00 71.73           C
ATOM   2779  O   PRO R  96     -19.769   4.599-151.182  1.00 71.73           O
ATOM   2780  N   TYR R  97     -20.197   3.533-153.138  1.00 57.04           N
ATOM   2781  CA  TYR R  97     -21.503   4.114-153.352  1.00 57.04           C
ATOM   2782  CB  TYR R  97     -22.064   3.855-154.762  1.00 57.04           C
ATOM   2783  CG  TYR R  97     -21.315   4.724-155.709  1.00 57.04           C
ATOM   2784  CD1 TYR R  97     -20.125   4.314-156.267  1.00 57.04           C
ATOM   2785  CD2 TYR R  97     -21.814   5.964-156.035  1.00 57.04           C
ATOM   2786  CE1 TYR R  97     -19.447   5.133-157.140  1.00 57.04           C
ATOM   2787  CE2 TYR R  97     -21.140   6.786-156.905  1.00 57.04           C
ATOM   2788  CZ  TYR R  97     -19.954   6.370-157.461  1.00 57.04           C
ATOM   2789  OH  TYR R  97     -19.261   7.213-158.354  1.00 57.04           O
ATOM   2790  C   TYR R  97     -22.572   3.701-152.381  1.00 57.04           C
ATOM   2791  O   TYR R  97     -23.333   4.555-151.931  1.00 57.04           O
ATOM   2792  N   THR R  98     -22.646   2.393-152.054  1.00 65.46           N
ATOM   2793  CA  THR R  98     -23.645   1.729-151.246  1.00 65.46           C
ATOM   2794  CB  THR R  98     -23.916   2.325-149.875  1.00 65.46           C
ATOM   2795  OG1 THR R  98     -24.611   3.559-149.955  1.00 65.46           O
ATOM   2796  CG2 THR R  98     -22.573   2.518-149.148  1.00 65.46           C
ATOM   2797  C   THR R  98     -24.946   1.640-151.998  1.00 65.46           C
ATOM   2798  O   THR R  98     -25.955   1.210-151.441  1.00 65.46           O
ATOM   2799  N   GLU R  99     -24.952   2.015-153.296  1.00 47.82           N
ATOM   2800  CA  GLU R  99     -26.116   1.859-154.127  1.00 47.82           C
ATOM   2801  CB  GLU R  99     -26.974   3.135-154.189  1.00 47.82           C
ATOM   2802  CG  GLU R  99     -28.378   2.907-154.740  1.00 47.82           C
ATOM   2803  CD  GLU R  99     -29.123   4.235-154.706  1.00 47.82           C
ATOM   2804  OE1 GLU R  99     -28.453   5.287-154.528  1.00 47.82           O
ATOM   2805  OE2 GLU R  99     -30.374   4.218-154.858  1.00 47.82           O
ATOM   2806  C   GLU R  99     -25.564   1.596-155.502  1.00 47.82           C
ATOM   2807  O   GLU R  99     -24.868   2.437-156.066  1.00 47.82           O
ATOM   2808  N   VAL R 100     -25.818   0.394-156.058  1.00 41.58           N
ATOM   2809  CA  VAL R 100     -25.297   0.021-157.350  1.00 41.58           C
ATOM   2810  CB  VAL R 100     -25.407  -1.450-157.615  1.00 41.58           C
ATOM   2811  CG1 VAL R 100     -24.850  -1.730-159.022  1.00 41.58           C
ATOM   2812  CG2 VAL R 100     -24.667  -2.204-156.497  1.00 41.58           C
ATOM   2813  C   VAL R 100     -25.988   0.750-158.476  1.00 41.58           C
ATOM   2814  O   VAL R 100     -25.366   1.151-159.459  1.00 41.58           O
ATOM   2815  N   PHE R 101     -27.309   0.929-158.334  1.00 96.23           N
ATOM   2816  CA  PHE R 101     -28.265   1.443-159.282  1.00 96.23           C
ATOM   2817  CB  PHE R 101     -29.706   0.984-159.028  1.00 96.23           C
ATOM   2818  CG  PHE R 101     -29.739  -0.395-159.584  1.00 96.23           C
ATOM   2819  CD1 PHE R 101     -29.338  -1.471-158.829  1.00 96.23           C
ATOM   2820  CD2 PHE R 101     -30.153  -0.599-160.879  1.00 96.23           C
ATOM   2821  CE1 PHE R 101     -29.364  -2.740-159.357  1.00 96.23           C
ATOM   2822  CE2 PHE R 101     -30.182  -1.865-161.413  1.00 96.23           C
ATOM   2823  CZ  PHE R 101     -29.788  -2.938-160.651  1.00 96.23           C
ATOM   2824  C   PHE R 101     -28.259   2.915-159.529  1.00 96.23           C
ATOM   2825  O   PHE R 101     -29.139   3.388-160.243  1.00 96.23           O
ATOM   2826  N   GLY R 102     -27.434   3.715-158.836  1.00 25.02           N
ATOM   2827  CA  GLY R 102     -27.495   5.133-159.091  1.00 25.02           C
ATOM   2828  C   GLY R 102     -27.057   5.466-160.486  1.00 25.02           C
ATOM   2829  O   GLY R 102     -26.302   4.735-161.125  1.00 25.02           O
ATOM   2830  N   LEU R 103     -27.573   6.603-161.000  1.00 31.42           N
ATOM   2831  CA  LEU R 103     -27.240   7.118-162.298  1.00 31.42           C
ATOM   2832  CB  LEU R 103     -28.124   8.309-162.708  1.00 31.42           C
ATOM   2833  CG  LEU R 103     -29.602   7.926-162.907  1.00 31.42           C
ATOM   2834  CD1 LEU R 103     -30.441   9.145-163.326  1.00 31.42           C
ATOM   2835  CD2 LEU R 103     -29.742   6.746-163.886  1.00 31.42           C
ATOM   2836  C   LEU R 103     -25.818   7.596-162.286  1.00 31.42           C
ATOM   2837  O   LEU R 103     -25.099   7.451-163.274  1.00 31.42           O
ATOM   2838  N   GLN R 104     -25.384   8.205-161.163  1.00 28.39           N
ATOM   2839  CA  GLN R 104     -24.057   8.747-161.083  1.00 28.39           C
ATOM   2840  CB  GLN R 104     -23.786   9.523-159.784  1.00 28.39           C
ATOM   2841  CG  GLN R 104     -22.379  10.126-159.737  1.00 28.39           C
ATOM   2842  CD  GLN R 104     -22.278  11.166-160.848  1.00 28.39           C
ATOM   2843  OE1 GLN R 104     -21.432  11.065-161.735  1.00 28.39           O
ATOM   2844  NE2 GLN R 104     -23.166  12.194-160.798  1.00 28.39           N
ATOM   2845  C   GLN R 104     -23.052   7.642-161.172  1.00 28.39           C
ATOM   2846  O   GLN R 104     -22.008   7.804-161.798  1.00 28.39           O
ATOM   2847  N   ARG R 105     -23.320   6.498-160.512  1.00 94.91           N
ATOM   2848  CA  ARG R 105     -22.426   5.376-160.560  1.00 94.91           C
ATOM   2849  CB  ARG R 105     -22.829   4.249-159.594  1.00 94.91           C
ATOM   2850  CG  ARG R 105     -21.722   3.214-159.393  1.00 94.91           C
ATOM   2851  CD  ARG R 105     -22.123   2.061-158.474  1.00 94.91           C
ATOM   2852  NE  ARG R 105     -22.509   0.923-159.350  1.00 94.91           N
ATOM   2853  CZ  ARG R 105     -21.560   0.037-159.771  1.00 94.91           C
ATOM   2854  NH1 ARG R 105     -20.272   0.159-159.336  1.00 94.91           N
ATOM   2855  NH2 ARG R 105     -21.901  -0.970-160.626  1.00 94.91           N
ATOM   2856  C   ARG R 105     -22.417   4.808-161.952  1.00 94.91           C
ATOM   2857  O   ARG R 105     -21.366   4.443-162.476  1.00 94.91           O
ATOM   2858  N   PHE R 106     -23.603   4.729-162.592  1.00 47.79           N
ATOM   2859  CA  PHE R 106     -23.716   4.176-163.915  1.00 47.79           C
ATOM   2860  CB  PHE R 106     -25.155   4.025-164.449  1.00 47.79           C
ATOM   2861  CG  PHE R 106     -25.763   2.797-163.853  1.00 47.79           C
ATOM   2862  CD1 PHE R 106     -25.251   1.555-164.153  1.00 47.79           C
ATOM   2863  CD2 PHE R 106     -26.867   2.863-163.035  1.00 47.79           C
ATOM   2864  CE1 PHE R 106     -25.804   0.413-163.622  1.00 47.79           C
ATOM   2865  CE2 PHE R 106     -27.427   1.727-162.501  1.00 47.79           C
ATOM   2866  CZ  PHE R 106     -26.894   0.494-162.790  1.00 47.79           C
ATOM   2867  C   PHE R 106     -22.947   5.031-164.873  1.00 47.79           C
ATOM   2868  O   PHE R 106     -22.341   4.517-165.810  1.00 47.79           O
ATOM   2869  N   ARG R 107     -22.970   6.366-164.687  1.00 74.05           N
ATOM   2870  CA  ARG R 107     -22.230   7.210-165.575  1.00 74.05           C
ATOM   2871  CB  ARG R 107     -22.321   8.707-165.244  1.00 74.05           C
ATOM   2872  CG  ARG R 107     -23.622   9.363-165.689  1.00 74.05           C
ATOM   2873  CD  ARG R 107     -23.957   9.112-167.162  1.00 74.05           C
ATOM   2874  NE  ARG R 107     -22.830   9.607-168.001  1.00 74.05           N
ATOM   2875  CZ  ARG R 107     -23.076  10.042-169.270  1.00 74.05           C
ATOM   2876  NH1 ARG R 107     -24.358  10.164-169.722  1.00 74.05           N
ATOM   2877  NH2 ARG R 107     -22.038  10.359-170.095  1.00 74.05           N
ATOM   2878  C   ARG R 107     -20.778   6.868-165.474  1.00 74.05           C
ATOM   2879  O   ARG R 107     -20.088   6.777-166.489  1.00 74.05           O
ATOM   2880  N   GLU R 108     -20.277   6.661-164.242  1.00 20.21           N
ATOM   2881  CA  GLU R 108     -18.883   6.386-164.055  1.00 20.21           C
ATOM   2882  CB  GLU R 108     -18.497   6.189-162.577  1.00 20.21           C
ATOM   2883  CG  GLU R 108     -17.003   5.918-162.375  1.00 20.21           C
ATOM   2884  CD  GLU R 108     -16.692   5.925-160.881  1.00 20.21           C
ATOM   2885  OE1 GLU R 108     -17.622   6.190-160.075  1.00 20.21           O
ATOM   2886  OE2 GLU R 108     -15.509   5.667-160.532  1.00 20.21           O
ATOM   2887  C   GLU R 108     -18.541   5.121-164.777  1.00 20.21           C
ATOM   2888  O   GLU R 108     -17.522   5.043-165.462  1.00 20.21           O
ATOM   2889  N   CYS R 109     -19.396   4.092-164.651  1.00 19.18           N
ATOM   2890  CA  CYS R 109     -19.124   2.831-165.281  1.00 19.18           C
ATOM   2891  CB  CYS R 109     -20.191   1.769-164.972  1.00 19.18           C
ATOM   2892  SG  CYS R 109     -20.225   1.301-163.214  1.00 19.18           S
ATOM   2893  C   CYS R 109     -19.101   3.012-166.764  1.00 19.18           C
ATOM   2894  O   CYS R 109     -18.189   2.537-167.437  1.00 19.18           O
ATOM   2895  N   GLU R 110     -20.092   3.739-167.312  1.00 28.40           N
ATOM   2896  CA  GLU R 110     -20.215   3.867-168.737  1.00 28.40           C
ATOM   2897  CB  GLU R 110     -21.410   4.749-169.143  1.00 28.40           C
ATOM   2898  CG  GLU R 110     -21.571   4.910-170.657  1.00 28.40           C
ATOM   2899  CD  GLU R 110     -22.661   5.941-170.922  1.00 28.40           C
ATOM   2900  OE1 GLU R 110     -22.992   6.712-169.982  1.00 28.40           O
ATOM   2901  OE2 GLU R 110     -23.170   5.976-172.073  1.00 28.40           O
ATOM   2902  C   GLU R 110     -19.001   4.533-169.303  1.00 28.40           C
ATOM   2903  O   GLU R 110     -18.440   4.091-170.303  1.00 28.40           O
ATOM   2904  N   LEU R 111     -18.575   5.638-168.670  1.00 41.93           N
ATOM   2905  CA  LEU R 111     -17.470   6.419-169.138  1.00 41.93           C
ATOM   2906  CB  LEU R 111     -17.395   7.757-168.382  1.00 41.93           C
ATOM   2907  CG  LEU R 111     -16.353   8.736-168.933  1.00 41.93           C
ATOM   2908  CD1 LEU R 111     -16.622   9.041-170.416  1.00 41.93           C
ATOM   2909  CD2 LEU R 111     -16.309  10.016-168.080  1.00 41.93           C
ATOM   2910  C   LEU R 111     -16.175   5.672-168.981  1.00 41.93           C
ATOM   2911  O   LEU R 111     -15.309   5.744-169.851  1.00 41.93           O
ATOM   2912  N   ILE R 112     -15.989   4.948-167.860  1.00 66.49           N
ATOM   2913  CA  ILE R 112     -14.757   4.239-167.664  1.00 66.49           C
ATOM   2914  CB  ILE R 112     -14.622   3.662-166.278  1.00 66.49           C
ATOM   2915  CG2 ILE R 112     -15.494   2.404-166.146  1.00 66.49           C
ATOM   2916  CG1 ILE R 112     -13.141   3.418-165.974  1.00 66.49           C
ATOM   2917  CD1 ILE R 112     -12.340   4.715-165.875  1.00 66.49           C
ATOM   2918  C   ILE R 112     -14.667   3.157-168.703  1.00 66.49           C
ATOM   2919  O   ILE R 112     -13.614   2.956-169.309  1.00 66.49           O
ATOM   2920  N   HIS R 113     -15.784   2.445-168.952  1.00 28.54           N
ATOM   2921  CA  HIS R 113     -15.801   1.389-169.925  1.00 28.54           C
ATOM   2922  ND1 HIS R 113     -18.631   0.005-168.091  1.00 28.54           N
ATOM   2923  CG  HIS R 113     -17.517  -0.188-168.874  1.00 28.54           C
ATOM   2924  CB  HIS R 113     -17.153   0.661-170.056  1.00 28.54           C
ATOM   2925  NE2 HIS R 113     -17.565  -1.752-167.247  1.00 28.54           N
ATOM   2926  CD2 HIS R 113     -16.878  -1.266-168.345  1.00 28.54           C
ATOM   2927  CE1 HIS R 113     -18.611  -0.955-167.133  1.00 28.54           C
ATOM   2928  C   HIS R 113     -15.514   1.989-171.264  1.00 28.54           C
ATOM   2929  O   HIS R 113     -14.803   1.404-172.081  1.00 28.54           O
ATOM   2930  N   GLY R 114     -16.087   3.175-171.531  1.00 11.23           N
ATOM   2931  CA  GLY R 114     -15.901   3.812-172.802  1.00 11.23           C
ATOM   2932  C   GLY R 114     -14.462   4.184-172.990  1.00 11.23           C
ATOM   2933  O   GLY R 114     -13.913   4.024-174.078  1.00 11.23           O
ATOM   2934  N   ARG R 115     -13.819   4.710-171.932  1.00 72.23           N
ATOM   2935  CA  ARG R 115     -12.453   5.141-172.019  1.00 72.23           C
ATOM   2936  CB  ARG R 115     -11.956   5.813-170.726  1.00 72.23           C
ATOM   2937  CG  ARG R 115     -12.523   7.215-170.473  1.00 72.23           C
ATOM   2938  CD  ARG R 115     -11.812   7.940-169.327  1.00 72.23           C
ATOM   2939  NE  ARG R 115     -12.218   9.374-169.338  1.00 72.23           N
ATOM   2940  CZ  ARG R 115     -13.084   9.874-168.408  1.00 72.23           C
ATOM   2941  NH1 ARG R 115     -13.670   9.056-167.489  1.00 72.23           N
ATOM   2942  NH2 ARG R 115     -13.342  11.212-168.376  1.00 72.23           N
ATOM   2943  C   ARG R 115     -11.573   3.960-172.283  1.00 72.23           C
ATOM   2944  O   ARG R 115     -10.624   4.053-173.057  1.00 72.23           O
ATOM   2945  N   TRP R 116     -11.838   2.814-171.631  1.00 40.42           N
ATOM   2946  CA  TRP R 116     -11.013   1.658-171.848  1.00 40.42           C
ATOM   2947  CB  TRP R 116     -11.428   0.430-171.011  1.00 40.42           C
ATOM   2948  CG  TRP R 116     -11.369   0.579-169.507  1.00 40.42           C
ATOM   2949  CD2 TRP R 116     -10.164   0.729-168.736  1.00 40.42           C
ATOM   2950  CD1 TRP R 116     -12.401   0.594-168.615  1.00 40.42           C
ATOM   2951  NE1 TRP R 116     -11.917   0.734-167.336  1.00 40.42           N
ATOM   2952  CE2 TRP R 116     -10.542   0.818-167.396  1.00 40.42           C
ATOM   2953  CE3 TRP R 116      -8.852   0.785-169.113  1.00 40.42           C
ATOM   2954  CZ2 TRP R 116      -9.609   0.963-166.408  1.00 40.42           C
ATOM   2955  CZ3 TRP R 116      -7.915   0.930-168.113  1.00 40.42           C
ATOM   2956  CH2 TRP R 116      -8.285   1.015-166.787  1.00 40.42           C
ATOM   2957  C   TRP R 116     -11.191   1.239-173.278  1.00 40.42           C
ATOM   2958  O   TRP R 116     -10.227   0.915-173.971  1.00 40.42           O
ATOM   2959  N   ALA R 117     -12.456   1.234-173.745  1.00 22.29           N
ATOM   2960  CA  ALA R 117     -12.845   0.788-175.055  1.00 22.29           C
ATOM   2961  CB  ALA R 117     -14.370   0.813-175.249  1.00 22.29           C
ATOM   2962  C   ALA R 117     -12.244   1.647-176.122  1.00 22.29           C
ATOM   2963  O   ALA R 117     -11.880   1.144-177.185  1.00 22.29           O
ATOM   2964  N   MET R 118     -12.158   2.971-175.893  1.00 21.75           N
ATOM   2965  CA  MET R 118     -11.583   3.846-176.874  1.00 21.75           C
ATOM   2966  CB  MET R 118     -11.646   5.323-176.462  1.00 21.75           C
ATOM   2967  CG  MET R 118     -13.072   5.876-176.494  1.00 21.75           C
ATOM   2968  SD  MET R 118     -13.243   7.583-175.896  1.00 21.75           S
ATOM   2969  CE  MET R 118     -13.486   7.109-174.161  1.00 21.75           C
ATOM   2970  C   MET R 118     -10.153   3.456-177.054  1.00 21.75           C
ATOM   2971  O   MET R 118      -9.630   3.455-178.167  1.00 21.75           O
ATOM   2972  N   LEU R 119      -9.466   3.130-175.948  1.00 67.52           N
ATOM   2973  CA  LEU R 119      -8.118   2.665-176.050  1.00 67.52           C
ATOM   2974  CB  LEU R 119      -7.438   2.466-174.683  1.00 67.52           C
ATOM   2975  CG  LEU R 119      -6.991   3.771-173.999  1.00 67.52           C
ATOM   2976  CD1 LEU R 119      -5.753   4.357-174.687  1.00 67.52           C
ATOM   2977  CD2 LEU R 119      -8.131   4.794-173.915  1.00 67.52           C
ATOM   2978  C   LEU R 119      -8.122   1.334-176.743  1.00 67.52           C
ATOM   2979  O   LEU R 119      -7.270   1.067-177.590  1.00 67.52           O
ATOM   2980  N   ALA R 120      -9.093   0.464-176.396  1.00 25.70           N
ATOM   2981  CA  ALA R 120      -9.140  -0.878-176.908  1.00 25.70           C
ATOM   2982  CB  ALA R 120     -10.273  -1.710-176.284  1.00 25.70           C
ATOM   2983  C   ALA R 120      -9.347  -0.903-178.396  1.00 25.70           C
ATOM   2984  O   ALA R 120      -8.668  -1.641-179.106  1.00 25.70           O
ATOM   2985  N   THR R 121     -10.302  -0.107-178.913  1.00 19.61           N
ATOM   2986  CA  THR R 121     -10.587  -0.119-180.321  1.00 19.61           C
ATOM   2987  CB  THR R 121     -11.795   0.700-180.675  1.00 19.61           C
ATOM   2988  OG1 THR R 121     -11.598   2.059-180.318  1.00 19.61           O
ATOM   2989  CG2 THR R 121     -13.006   0.120-179.927  1.00 19.61           C
ATOM   2990  C   THR R 121      -9.417   0.431-181.071  1.00 19.61           C
ATOM   2991  O   THR R 121      -9.030  -0.096-182.112  1.00 19.61           O
ATOM   2992  N   LEU R 122      -8.824   1.522-180.560  1.00 21.98           N
ATOM   2993  CA  LEU R 122      -7.697   2.116-181.213  1.00 21.98           C
ATOM   2994  CB  LEU R 122      -7.199   3.393-180.509  1.00 21.98           C
ATOM   2995  CG  LEU R 122      -5.989   4.049-181.204  1.00 21.98           C
ATOM   2996  CD1 LEU R 122      -6.380   4.577-182.593  1.00 21.98           C
ATOM   2997  CD2 LEU R 122      -5.331   5.125-180.317  1.00 21.98           C
ATOM   2998  C   LEU R 122      -6.595   1.112-181.155  1.00 21.98           C
ATOM   2999  O   LEU R 122      -5.832   0.959-182.105  1.00 21.98           O
ATOM   3000  N   GLY R 123      -6.481   0.414-180.007  1.00 17.28           N
ATOM   3001  CA  GLY R 123      -5.441  -0.553-179.801  1.00 17.28           C
ATOM   3002  C   GLY R 123      -5.592  -1.725-180.729  1.00 17.28           C
ATOM   3003  O   GLY R 123      -4.611  -2.184-181.312  1.00 17.28           O
ATOM   3004  N   ALA R 124      -6.824  -2.250-180.884  1.00 21.43           N
ATOM   3005  CA  ALA R 124      -7.051  -3.426-181.679  1.00 21.43           C
ATOM   3006  CB  ALA R 124      -8.511  -3.912-181.612  1.00 21.43           C
ATOM   3007  C   ALA R 124      -6.725  -3.158-183.117  1.00 21.43           C
ATOM   3008  O   ALA R 124      -6.119  -3.990-183.789  1.00 21.43           O
ATOM   3009  N   LEU R 125      -7.140  -1.988-183.635  1.00 30.61           N
ATOM   3010  CA  LEU R 125      -6.927  -1.666-185.015  1.00 30.61           C
ATOM   3011  CB  LEU R 125      -7.636  -0.369-185.440  1.00 30.61           C
ATOM   3012  CG  LEU R 125      -9.170  -0.445-185.316  1.00 30.61           C
ATOM   3013  CD1 LEU R 125      -9.830   0.866-185.772  1.00 30.61           C
ATOM   3014  CD2 LEU R 125      -9.729  -1.682-186.038  1.00 30.61           C
ATOM   3015  C   LEU R 125      -5.463  -1.495-185.305  1.00 30.61           C
ATOM   3016  O   LEU R 125      -4.968  -1.961-186.330  1.00 30.61           O
ATOM   3017  N   THR R 126      -4.731  -0.822-184.401  1.00 25.65           N
ATOM   3018  CA  THR R 126      -3.352  -0.488-184.629  1.00 25.65           C
ATOM   3019  CB  THR R 126      -2.795   0.403-183.561  1.00 25.65           C
ATOM   3020  OG1 THR R 126      -3.578   1.584-183.464  1.00 25.65           O
ATOM   3021  CG2 THR R 126      -1.349   0.769-183.939  1.00 25.65           C
ATOM   3022  C   THR R 126      -2.495  -1.717-184.708  1.00 25.65           C
ATOM   3023  O   THR R 126      -1.596  -1.794-185.545  1.00 25.65           O
ATOM   3024  N   VAL R 127      -2.736  -2.710-183.828  1.00 26.08           N
ATOM   3025  CA  VAL R 127      -1.912  -3.888-183.801  1.00 26.08           C
ATOM   3026  CB  VAL R 127      -2.254  -4.819-182.664  1.00 26.08           C
ATOM   3027  CG1 VAL R 127      -2.079  -4.045-181.351  1.00 26.08           C
ATOM   3028  CG2 VAL R 127      -3.664  -5.402-182.847  1.00 26.08           C
ATOM   3029  C   VAL R 127      -2.058  -4.643-185.090  1.00 26.08           C
ATOM   3030  O   VAL R 127      -1.071  -5.065-185.685  1.00 26.08           O
ATOM   3031  N   GLU R 128      -3.298  -4.825-185.582  1.00 58.78           N
ATOM   3032  CA  GLU R 128      -3.497  -5.575-186.789  1.00 58.78           C
ATOM   3033  CB  GLU R 128      -4.981  -5.714-187.177  1.00 58.78           C
ATOM   3034  CG  GLU R 128      -5.774  -6.726-186.348  1.00 58.78           C
ATOM   3035  CD  GLU R 128      -5.553  -8.109-186.952  1.00 58.78           C
ATOM   3036  OE1 GLU R 128      -4.379  -8.565-186.984  1.00 58.78           O
ATOM   3037  OE2 GLU R 128      -6.559  -8.727-187.394  1.00 58.78           O
ATOM   3038  C   GLU R 128      -2.838  -4.847-187.915  1.00 58.78           C
ATOM   3039  O   GLU R 128      -2.326  -5.464-188.845  1.00 58.78           O
ATOM   3040  N   TRP R 129      -2.916  -3.505-187.898  1.00 56.57           N
ATOM   3041  CA  TRP R 129      -2.339  -2.726-188.954  1.00 56.57           C
ATOM   3042  CB  TRP R 129      -2.752  -1.245-188.835  1.00 56.57           C
ATOM   3043  CG  TRP R 129      -2.430  -0.388-190.032  1.00 56.57           C
ATOM   3044  CD2 TRP R 129      -1.235   0.390-190.205  1.00 56.57           C
ATOM   3045  CD1 TRP R 129      -3.190  -0.179-191.143  1.00 56.57           C
ATOM   3046  NE1 TRP R 129      -2.551   0.684-191.999  1.00 56.57           N
ATOM   3047  CE2 TRP R 129      -1.344   1.041-191.436  1.00 56.57           C
ATOM   3048  CE3 TRP R 129      -0.141   0.555-189.408  1.00 56.57           C
ATOM   3049  CZ2 TRP R 129      -0.355   1.867-191.887  1.00 56.57           C
ATOM   3050  CZ3 TRP R 129       0.855   1.387-189.874  1.00 56.57           C
ATOM   3051  CH2 TRP R 129       0.752   2.032-191.087  1.00 56.57           C
ATOM   3052  C   TRP R 129      -0.830  -2.795-188.936  1.00 56.57           C
ATOM   3053  O   TRP R 129      -0.210  -3.257-189.893  1.00 56.57           O
ATOM   3054  N   LEU R 130      -0.199  -2.344-187.828  1.00 59.13           N
ATOM   3055  CA  LEU R 130       1.241  -2.262-187.745  1.00 59.13           C
ATOM   3056  CB  LEU R 130       1.709  -1.662-186.404  1.00 59.13           C
ATOM   3057  CG  LEU R 130       1.340  -0.190-186.153  1.00 59.13           C
ATOM   3058  CD1 LEU R 130       1.776   0.251-184.746  1.00 59.13           C
ATOM   3059  CD2 LEU R 130       1.942   0.726-187.225  1.00 59.13           C
ATOM   3060  C   LEU R 130       1.876  -3.623-187.760  1.00 59.13           C
ATOM   3061  O   LEU R 130       2.708  -3.924-188.614  1.00 59.13           O
ATOM   3062  N   THR R 131       1.530  -4.464-186.762  1.00 44.16           N
ATOM   3063  CA  THR R 131       2.143  -5.761-186.645  1.00 44.16           C
ATOM   3064  CB  THR R 131       2.116  -6.344-185.257  1.00 44.16           C
ATOM   3065  OG1 THR R 131       0.790  -6.616-184.844  1.00 44.16           O
ATOM   3066  CG2 THR R 131       2.769  -5.350-184.288  1.00 44.16           C
ATOM   3067  C   THR R 131       1.554  -6.771-187.573  1.00 44.16           C
ATOM   3068  O   THR R 131       2.276  -7.559-188.181  1.00 44.16           O
ATOM   3069  N   GLY R 132       0.215  -6.771-187.719  1.00 17.69           N
ATOM   3070  CA  GLY R 132      -0.416  -7.767-188.532  1.00 17.69           C
ATOM   3071  C   GLY R 132      -0.983  -8.835-187.638  1.00 17.69           C
ATOM   3072  O   GLY R 132      -1.721  -9.702-188.106  1.00 17.69           O
ATOM   3073  N   VAL R 133      -0.643  -8.823-186.329  1.00 25.71           N
ATOM   3074  CA  VAL R 133      -1.224  -9.782-185.427  1.00 25.71           C
ATOM   3075  CB  VAL R 133      -0.452 -10.035-184.162  1.00 25.71           C
ATOM   3076  CG1 VAL R 133       0.881 -10.698-184.510  1.00 25.71           C
ATOM   3077  CG2 VAL R 133      -0.321  -8.713-183.388  1.00 25.71           C
ATOM   3078  C   VAL R 133      -2.542  -9.234-184.982  1.00 25.71           C
ATOM   3079  O   VAL R 133      -2.657  -8.048-184.679  1.00 25.71           O
ATOM   3080  N   THR R 134      -3.573 -10.098-184.921  1.00 83.09           N
ATOM   3081  CA  THR R 134      -4.870  -9.656-184.496  1.00 83.09           C
ATOM   3082  CB  THR R 134      -5.987 -10.567-184.929  1.00 83.09           C
ATOM   3083  OG1 THR R 134      -7.243  -9.996-184.599  1.00 83.09           O
ATOM   3084  CG2 THR R 134      -5.820 -11.936-184.249  1.00 83.09           C
ATOM   3085  C   THR R 134      -4.865  -9.589-183.002  1.00 83.09           C
ATOM   3086  O   THR R 134      -4.050 -10.223-182.336  1.00 83.09           O
ATOM   3087  N   TRP R 135      -5.795  -8.791-182.445  1.00 42.75           N
ATOM   3088  CA  TRP R 135      -5.877  -8.544-181.031  1.00 42.75           C
ATOM   3089  CB  TRP R 135      -6.876  -7.429-180.673  1.00 42.75           C
ATOM   3090  CG  TRP R 135      -8.307  -7.702-181.066  1.00 42.75           C
ATOM   3091  CD2 TRP R 135      -9.293  -8.259-180.183  1.00 42.75           C
ATOM   3092  CD1 TRP R 135      -8.940  -7.462-182.250  1.00 42.75           C
ATOM   3093  NE1 TRP R 135     -10.258  -7.842-182.165  1.00 42.75           N
ATOM   3094  CE2 TRP R 135     -10.490  -8.331-180.896  1.00 42.75           C
ATOM   3095  CE3 TRP R 135      -9.210  -8.670-178.884  1.00 42.75           C
ATOM   3096  CZ2 TRP R 135     -11.626  -8.819-180.318  1.00 42.75           C
ATOM   3097  CZ3 TRP R 135     -10.357  -9.170-178.307  1.00 42.75           C
ATOM   3098  CH2 TRP R 135     -11.541  -9.244-179.010  1.00 42.75           C
ATOM   3099  C   TRP R 135      -6.248  -9.788-180.284  1.00 42.75           C
ATOM   3100  O   TRP R 135      -5.754 -10.013-179.181  1.00 42.75           O
ATOM   3101  N   GLN R 136      -7.140 -10.628-180.844  1.00 71.46           N
ATOM   3102  CA  GLN R 136      -7.583 -11.797-180.131  1.00 71.46           C
ATOM   3103  CB  GLN R 136      -8.619 -12.629-180.904  1.00 71.46           C
ATOM   3104  CG  GLN R 136      -9.827 -11.835-181.390  1.00 71.46           C
ATOM   3105  CD  GLN R 136      -9.473 -11.315-182.773  1.00 71.46           C
ATOM   3106  OE1 GLN R 136      -9.239 -10.124-182.965  1.00 71.46           O
ATOM   3107  NE2 GLN R 136      -9.417 -12.240-183.768  1.00 71.46           N
ATOM   3108  C   GLN R 136      -6.433 -12.727-179.919  1.00 71.46           C
ATOM   3109  O   GLN R 136      -6.348 -13.356-178.868  1.00 71.46           O
ATOM   3110  N   ASP R 137      -5.588 -12.897-180.954  1.00 53.82           N
ATOM   3111  CA  ASP R 137      -4.426 -13.753-180.977  1.00 53.82           C
ATOM   3112  CB  ASP R 137      -4.007 -14.141-182.401  1.00 53.82           C
ATOM   3113  CG  ASP R 137      -5.074 -15.094-182.922  1.00 53.82           C
ATOM   3114  OD1 ASP R 137      -5.627 -15.866-182.094  1.00 53.82           O
ATOM   3115  OD2 ASP R 137      -5.359 -15.057-184.149  1.00 53.82           O
ATOM   3116  C   ASP R 137      -3.234 -13.141-180.301  1.00 53.82           C
ATOM   3117  O   ASP R 137      -2.281 -13.850-179.987  1.00 53.82           O
ATOM   3118  N   ALA R 138      -3.226 -11.814-180.086  1.00 31.48           N
ATOM   3119  CA  ALA R 138      -2.043 -11.130-179.638  1.00 31.48           C
ATOM   3120  CB  ALA R 138      -2.271  -9.621-179.441  1.00 31.48           C
ATOM   3121  C   ALA R 138      -1.514 -11.682-178.347  1.00 31.48           C
ATOM   3122  O   ALA R 138      -0.303 -11.838-178.200  1.00 31.48           O
ATOM   3123  N   GLY R 139      -2.386 -11.996-177.374  1.00 11.19           N
ATOM   3124  CA  GLY R 139      -1.905 -12.498-176.117  1.00 11.19           C
ATOM   3125  C   GLY R 139      -1.196 -13.793-176.361  1.00 11.19           C
ATOM   3126  O   GLY R 139      -0.196 -14.094-175.713  1.00 11.19           O
ATOM   3127  N   LYS R 140      -1.720 -14.610-177.293  1.00 68.85           N
ATOM   3128  CA  LYS R 140      -1.150 -15.894-177.558  1.00 68.85           C
ATOM   3129  CB  LYS R 140      -1.953 -16.712-178.581  1.00 68.85           C
ATOM   3130  CG  LYS R 140      -1.311 -18.072-178.852  1.00 68.85           C
ATOM   3131  CD  LYS R 140      -1.212 -18.954-177.607  1.00 68.85           C
ATOM   3132  CE  LYS R 140      -0.364 -20.209-177.821  1.00 68.85           C
ATOM   3133  NZ  LYS R 140      -0.039 -20.827-176.517  1.00 68.85           N
ATOM   3134  C   LYS R 140       0.255 -15.773-178.072  1.00 68.85           C
ATOM   3135  O   LYS R 140       1.142 -16.493-177.619  1.00 68.85           O
ATOM   3136  N   VAL R 141       0.503 -14.860-179.030  1.00 26.26           N
ATOM   3137  CA  VAL R 141       1.802 -14.723-179.632  1.00 26.26           C
ATOM   3138  CB  VAL R 141       1.814 -13.784-180.803  1.00 26.26           C
ATOM   3139  CG1 VAL R 141       0.918 -14.373-181.903  1.00 26.26           C
ATOM   3140  CG2 VAL R 141       1.392 -12.381-180.336  1.00 26.26           C
ATOM   3141  C   VAL R 141       2.812 -14.220-178.646  1.00 26.26           C
ATOM   3142  O   VAL R 141       3.947 -14.683-178.627  1.00 26.26           O
ATOM   3143  N   GLU R 142       2.429 -13.260-177.786  1.00 64.39           N
ATOM   3144  CA  GLU R 142       3.360 -12.657-176.878  1.00 64.39           C
ATOM   3145  CB  GLU R 142       2.703 -11.584-175.989  1.00 64.39           C
ATOM   3146  CG  GLU R 142       2.153 -10.390-176.778  1.00 64.39           C
ATOM   3147  CD  GLU R 142       3.320  -9.633-177.401  1.00 64.39           C
ATOM   3148  OE1 GLU R 142       4.325  -9.400-176.679  1.00 64.39           O
ATOM   3149  OE2 GLU R 142       3.223  -9.276-178.606  1.00 64.39           O
ATOM   3150  C   GLU R 142       3.907 -13.727-175.988  1.00 64.39           C
ATOM   3151  O   GLU R 142       5.057 -13.658-175.556  1.00 64.39           O
ATOM   3152  N   LEU R 143       3.063 -14.711-175.630  1.00 95.73           N
ATOM   3153  CA  LEU R 143       3.507 -15.793-174.805  1.00 95.73           C
ATOM   3154  CB  LEU R 143       2.334 -16.666-174.322  1.00 95.73           C
ATOM   3155  CG  LEU R 143       2.693 -17.675-173.211  1.00 95.73           C
ATOM   3156  CD1 LEU R 143       3.635 -18.785-173.689  1.00 95.73           C
ATOM   3157  CD2 LEU R 143       3.233 -16.943-171.973  1.00 95.73           C
ATOM   3158  C   LEU R 143       4.466 -16.674-175.564  1.00 95.73           C
ATOM   3159  O   LEU R 143       5.571 -16.944-175.100  1.00 95.73           O
ATOM   3160  N   VAL R 144       4.069 -17.122-176.775  1.00 92.29           N
ATOM   3161  CA  VAL R 144       4.853 -18.048-177.559  1.00 92.29           C
ATOM   3162  CB  VAL R 144       4.119 -18.489-178.792  1.00 92.29           C
ATOM   3163  CG1 VAL R 144       3.600 -17.250-179.541  1.00 92.29           C
ATOM   3164  CG2 VAL R 144       5.076 -19.340-179.635  1.00 92.29           C
ATOM   3165  C   VAL R 144       6.149 -17.425-177.972  1.00 92.29           C
ATOM   3166  O   VAL R 144       7.214 -18.028-177.837  1.00 92.29           O
ATOM   3167  N   GLU R 145       6.068 -16.195-178.503  1.00 46.04           N
ATOM   3168  CA  GLU R 145       7.189 -15.396-178.897  1.00 46.04           C
ATOM   3169  CB  GLU R 145       6.832 -14.218-179.817  1.00 46.04           C
ATOM   3170  CG  GLU R 145       6.314 -14.555-181.207  1.00 46.04           C
ATOM   3171  CD  GLU R 145       5.895 -13.230-181.834  1.00 46.04           C
ATOM   3172  OE1 GLU R 145       5.901 -12.202-181.106  1.00 46.04           O
ATOM   3173  OE2 GLU R 145       5.563 -13.226-183.048  1.00 46.04           O
ATOM   3174  C   GLU R 145       7.587 -14.694-177.649  1.00 46.04           C
ATOM   3175  O   GLU R 145       7.032 -14.942-176.580  1.00 46.04           O
ATOM   3176  N   GLY R 146       8.588 -13.804-177.754  1.00 10.63           N
ATOM   3177  CA  GLY R 146       8.964 -13.044-176.604  1.00 10.63           C
ATOM   3178  C   GLY R 146       7.991 -11.914-176.477  1.00 10.63           C
ATOM   3179  O   GLY R 146       7.057 -11.793-177.269  1.00 10.63           O
ATOM   3180  N   SER R 147       8.183 -11.067-175.445  1.00 26.16           N
ATOM   3181  CA  SER R 147       7.337  -9.923-175.279  1.00 26.16           C
ATOM   3182  CB  SER R 147       7.554  -9.203-173.936  1.00 26.16           C
ATOM   3183  OG  SER R 147       6.690  -8.083-173.832  1.00 26.16           O
ATOM   3184  C   SER R 147       7.728  -8.984-176.373  1.00 26.16           C
ATOM   3185  O   SER R 147       8.912  -8.707-176.558  1.00 26.16           O
ATOM   3186  N   THR R 148       6.752  -8.470-177.145  1.00 32.81           N
ATOM   3187  CA  THR R 148       7.121  -7.616-178.238  1.00 32.81           C
ATOM   3188  CB  THR R 148       7.027  -8.304-179.575  1.00 32.81           C
ATOM   3189  OG1 THR R 148       5.694  -8.730-179.816  1.00 32.81           O
ATOM   3190  CG2 THR R 148       7.979  -9.514-179.591  1.00 32.81           C
ATOM   3191  C   THR R 148       6.201  -6.434-178.295  1.00 32.81           C
ATOM   3192  O   THR R 148       5.051  -6.501-177.864  1.00 32.81           O
ATOM   3193  N   TYR R 149       6.738  -5.297-178.787  1.00 52.67           N
ATOM   3194  CA  TYR R 149       5.991  -4.093-179.023  1.00 52.67           C
ATOM   3195  CB  TYR R 149       6.286  -3.010-177.970  1.00 52.67           C
ATOM   3196  CG  TYR R 149       5.653  -1.721-178.380  1.00 52.67           C
ATOM   3197  CD1 TYR R 149       4.317  -1.480-178.150  1.00 52.67           C
ATOM   3198  CD2 TYR R 149       6.414  -0.746-178.982  1.00 52.67           C
ATOM   3199  CE1 TYR R 149       3.751  -0.282-178.527  1.00 52.67           C
ATOM   3200  CE2 TYR R 149       5.855   0.451-179.360  1.00 52.67           C
ATOM   3201  CZ  TYR R 149       4.521   0.682-179.133  1.00 52.67           C
ATOM   3202  OH  TYR R 149       3.943   1.910-179.522  1.00 52.67           O
ATOM   3203  C   TYR R 149       6.454  -3.570-180.349  1.00 52.67           C
ATOM   3204  O   TYR R 149       7.623  -3.215-180.503  1.00 52.67           O
ATOM   3205  N   LEU R 150       5.550  -3.504-181.345  1.00 47.29           N
ATOM   3206  CA  LEU R 150       5.886  -2.964-182.631  1.00 47.29           C
ATOM   3207  CB  LEU R 150       6.183  -1.452-182.595  1.00 47.29           C
ATOM   3208  CG  LEU R 150       6.372  -0.832-183.993  1.00 47.29           C
ATOM   3209  CD1 LEU R 150       5.081  -0.924-184.823  1.00 47.29           C
ATOM   3210  CD2 LEU R 150       6.921   0.599-183.900  1.00 47.29           C
ATOM   3211  C   LEU R 150       7.082  -3.685-183.184  1.00 47.29           C
ATOM   3212  O   LEU R 150       7.929  -3.089-183.846  1.00 47.29           O
ATOM   3213  N   GLY R 151       7.193  -4.997-182.909  1.00 21.90           N
ATOM   3214  CA  GLY R 151       8.250  -5.785-183.483  1.00 21.90           C
ATOM   3215  C   GLY R 151       9.418  -5.892-182.546  1.00 21.90           C
ATOM   3216  O   GLY R 151      10.109  -6.909-182.538  1.00 21.90           O
ATOM   3217  N   GLN R 152       9.661  -4.864-181.711  1.00 38.43           N
ATOM   3218  CA  GLN R 152      10.825  -4.904-180.865  1.00 38.43           C
ATOM   3219  CB  GLN R 152      11.255  -3.523-180.347  1.00 38.43           C
ATOM   3220  CG  GLN R 152      11.619  -2.546-181.466  1.00 38.43           C
ATOM   3221  CD  GLN R 152      12.789  -3.136-182.242  1.00 38.43           C
ATOM   3222  OE1 GLN R 152      13.081  -2.726-183.364  1.00 38.43           O
ATOM   3223  NE2 GLN R 152      13.478  -4.136-181.628  1.00 38.43           N
ATOM   3224  C   GLN R 152      10.545  -5.766-179.675  1.00 38.43           C
ATOM   3225  O   GLN R 152       9.441  -5.777-179.134  1.00 38.43           O
ATOM   3226  N   PRO R 153      11.543  -6.507-179.272  1.00 60.78           N
ATOM   3227  CA  PRO R 153      11.416  -7.372-178.128  1.00 60.78           C
ATOM   3228  CD  PRO R 153      12.545  -6.991-180.205  1.00 60.78           C
ATOM   3229  CB  PRO R 153      12.486  -8.454-178.285  1.00 60.78           C
ATOM   3230  CG  PRO R 153      13.444  -7.905-179.357  1.00 60.78           C
ATOM   3231  C   PRO R 153      11.517  -6.619-176.838  1.00 60.78           C
ATOM   3232  O   PRO R 153      12.223  -5.614-176.776  1.00 60.78           O
ATOM   3233  N   LEU R 154      10.824  -7.115-175.796  1.00 35.23           N
ATOM   3234  CA  LEU R 154      10.813  -6.514-174.496  1.00 35.23           C
ATOM   3235  CB  LEU R 154       9.397  -6.177-173.999  1.00 35.23           C
ATOM   3236  CG  LEU R 154       8.707  -5.087-174.836  1.00 35.23           C
ATOM   3237  CD1 LEU R 154       7.299  -4.784-174.305  1.00 35.23           C
ATOM   3238  CD2 LEU R 154       9.578  -3.822-174.930  1.00 35.23           C
ATOM   3239  C   LEU R 154      11.394  -7.517-173.546  1.00 35.23           C
ATOM   3240  O   LEU R 154      11.274  -8.727-173.721  1.00 35.23           O
ATOM   3241  N   PRO R 155      12.045  -7.006-172.546  1.00 57.12           N
ATOM   3242  CA  PRO R 155      12.704  -7.844-171.580  1.00 57.12           C
ATOM   3243  CD  PRO R 155      12.706  -5.722-172.695  1.00 57.12           C
ATOM   3244  CB  PRO R 155      13.667  -6.927-170.825  1.00 57.12           C
ATOM   3245  CG  PRO R 155      13.972  -5.805-171.831  1.00 57.12           C
ATOM   3246  C   PRO R 155      11.790  -8.595-170.666  1.00 57.12           C
ATOM   3247  O   PRO R 155      12.269  -9.501-169.984  1.00 57.12           O
ATOM   3248  N   PHE R 156      10.487  -8.266-170.622  1.00 51.74           N
ATOM   3249  CA  PHE R 156       9.693  -8.859-169.585  1.00 51.74           C
ATOM   3250  CB  PHE R 156       8.643  -7.905-168.993  1.00 51.74           C
ATOM   3251  CG  PHE R 156       9.396  -6.955-168.129  1.00 51.74           C
ATOM   3252  CD1 PHE R 156       9.666  -7.283-166.821  1.00 51.74           C
ATOM   3253  CD2 PHE R 156       9.836  -5.749-168.621  1.00 51.74           C
ATOM   3254  CE1 PHE R 156      10.361  -6.425-166.007  1.00 51.74           C
ATOM   3255  CE2 PHE R 156      10.534  -4.885-167.811  1.00 51.74           C
ATOM   3256  CZ  PHE R 156      10.795  -5.222-166.506  1.00 51.74           C
ATOM   3257  C   PHE R 156       9.009 -10.119-169.985  1.00 51.74           C
ATOM   3258  O   PHE R 156       8.557 -10.303-171.115  1.00 51.74           O
ATOM   3259  N   SER R 157       8.957 -11.040-169.001  1.00 24.49           N
ATOM   3260  CA  SER R 157       8.276 -12.293-169.079  1.00 24.49           C
ATOM   3261  CB  SER R 157       8.725 -13.274-167.982  1.00 24.49           C
ATOM   3262  OG  SER R 157       7.905 -14.429-167.979  1.00 24.49           O
ATOM   3263  C   SER R 157       6.829 -11.987-168.845  1.00 24.49           C
ATOM   3264  O   SER R 157       6.486 -10.941-168.294  1.00 24.49           O
ATOM   3265  N   ILE R 158       5.938 -12.898-169.272  1.00 23.27           N
ATOM   3266  CA  ILE R 158       4.524 -12.705-169.120  1.00 23.27           C
ATOM   3267  CB  ILE R 158       3.705 -13.786-169.767  1.00 23.27           C
ATOM   3268  CG2 ILE R 158       4.027 -15.126-169.085  1.00 23.27           C
ATOM   3269  CG1 ILE R 158       2.214 -13.405-169.741  1.00 23.27           C
ATOM   3270  CD1 ILE R 158       1.349 -14.282-170.644  1.00 23.27           C
ATOM   3271  C   ILE R 158       4.194 -12.665-167.665  1.00 23.27           C
ATOM   3272  O   ILE R 158       3.337 -11.892-167.239  1.00 23.27           O
ATOM   3273  N   THR R 159       4.858 -13.516-166.860  1.00 83.95           N
ATOM   3274  CA  THR R 159       4.566 -13.540-165.457  1.00 83.95           C
ATOM   3275  CB  THR R 159       5.336 -14.599-164.715  1.00 83.95           C
ATOM   3276  OG1 THR R 159       4.858 -14.691-163.384  1.00 83.95           O
ATOM   3277  CG2 THR R 159       6.838 -14.272-164.725  1.00 83.95           C
ATOM   3278  C   THR R 159       4.891 -12.197-164.887  1.00 83.95           C
ATOM   3279  O   THR R 159       4.106 -11.623-164.136  1.00 83.95           O
ATOM   3280  N   THR R 160       6.041 -11.619-165.268  1.00 17.18           N
ATOM   3281  CA  THR R 160       6.415 -10.346-164.732  1.00 17.18           C
ATOM   3282  CB  THR R 160       7.728  -9.875-165.278  1.00 17.18           C
ATOM   3283  OG1 THR R 160       8.743 -10.827-165.001  1.00 17.18           O
ATOM   3284  CG2 THR R 160       8.076  -8.533-164.617  1.00 17.18           C
ATOM   3285  C   THR R 160       5.374  -9.354-165.146  1.00 17.18           C
ATOM   3286  O   THR R 160       4.945  -8.525-164.348  1.00 17.18           O
ATOM   3287  N   LEU R 161       4.905  -9.445-166.405  1.00 28.85           N
ATOM   3288  CA  LEU R 161       3.970  -8.485-166.914  1.00 28.85           C
ATOM   3289  CB  LEU R 161       3.575  -8.757-168.373  1.00 28.85           C
ATOM   3290  CG  LEU R 161       4.760  -8.604-169.346  1.00 28.85           C
ATOM   3291  CD1 LEU R 161       4.335  -8.852-170.802  1.00 28.85           C
ATOM   3292  CD2 LEU R 161       5.464  -7.250-169.148  1.00 28.85           C
ATOM   3293  C   LEU R 161       2.731  -8.502-166.077  1.00 28.85           C
ATOM   3294  O   LEU R 161       2.175  -7.449-165.769  1.00 28.85           O
ATOM   3295  N   ILE R 162       2.251  -9.694-165.679  1.00 31.51           N
ATOM   3296  CA  ILE R 162       1.056  -9.712-164.885  1.00 31.51           C
ATOM   3297  CB  ILE R 162       0.459 -11.078-164.664  1.00 31.51           C
ATOM   3298  CG2 ILE R 162      -0.009 -11.607-166.026  1.00 31.51           C
ATOM   3299  CG1 ILE R 162       1.414 -12.015-163.916  1.00 31.51           C
ATOM   3300  CD1 ILE R 162       0.759 -13.316-163.459  1.00 31.51           C
ATOM   3301  C   ILE R 162       1.307  -9.048-163.564  1.00 31.51           C
ATOM   3302  O   ILE R 162       0.456  -8.306-163.073  1.00 31.51           O
ATOM   3303  N   TRP R 163       2.480  -9.286-162.947  1.00 31.97           N
ATOM   3304  CA  TRP R 163       2.751  -8.718-161.655  1.00 31.97           C
ATOM   3305  CB  TRP R 163       4.102  -9.173-161.064  1.00 31.97           C
ATOM   3306  CG  TRP R 163       4.156 -10.639-160.687  1.00 31.97           C
ATOM   3307  CD2 TRP R 163       3.781 -11.164-159.402  1.00 31.97           C
ATOM   3308  CD1 TRP R 163       4.550 -11.705-161.438  1.00 31.97           C
ATOM   3309  NE1 TRP R 163       4.441 -12.864-160.707  1.00 31.97           N
ATOM   3310  CE2 TRP R 163       3.968 -12.546-159.453  1.00 31.97           C
ATOM   3311  CE3 TRP R 163       3.317 -10.547-158.278  1.00 31.97           C
ATOM   3312  CZ2 TRP R 163       3.692 -13.335-158.372  1.00 31.97           C
ATOM   3313  CZ3 TRP R 163       3.042 -11.345-157.190  1.00 31.97           C
ATOM   3314  CH2 TRP R 163       3.225 -12.712-157.238  1.00 31.97           C
ATOM   3315  C   TRP R 163       2.764  -7.218-161.738  1.00 31.97           C
ATOM   3316  O   TRP R 163       2.122  -6.549-160.929  1.00 31.97           O
ATOM   3317  N   ILE R 164       3.481  -6.642-162.724  1.00 63.82           N
ATOM   3318  CA  ILE R 164       3.549  -5.209-162.816  1.00 63.82           C
ATOM   3319  CB  ILE R 164       4.472  -4.695-163.889  1.00 63.82           C
ATOM   3320  CG2 ILE R 164       4.135  -3.210-164.103  1.00 63.82           C
ATOM   3321  CG1 ILE R 164       5.951  -4.919-163.518  1.00 63.82           C
ATOM   3322  CD1 ILE R 164       6.390  -6.378-163.460  1.00 63.82           C
ATOM   3323  C   ILE R 164       2.188  -4.663-163.086  1.00 63.82           C
ATOM   3324  O   ILE R 164       1.792  -3.661-162.494  1.00 63.82           O
ATOM   3325  N   GLU R 165       1.431  -5.318-163.981  1.00 30.07           N
ATOM   3326  CA  GLU R 165       0.144  -4.806-164.346  1.00 30.07           C
ATOM   3327  CB  GLU R 165      -0.512  -5.634-165.466  1.00 30.07           C
ATOM   3328  CG  GLU R 165      -1.745  -4.983-166.093  1.00 30.07           C
ATOM   3329  CD  GLU R 165      -2.044  -5.738-167.381  1.00 30.07           C
ATOM   3330  OE1 GLU R 165      -1.159  -6.520-167.820  1.00 30.07           O
ATOM   3331  OE2 GLU R 165      -3.153  -5.543-167.943  1.00 30.07           O
ATOM   3332  C   GLU R 165      -0.753  -4.793-163.148  1.00 30.07           C
ATOM   3333  O   GLU R 165      -1.447  -3.807-162.906  1.00 30.07           O
ATOM   3334  N   VAL R 166      -0.754  -5.874-162.346  1.00 77.41           N
ATOM   3335  CA  VAL R 166      -1.641  -5.913-161.217  1.00 77.41           C
ATOM   3336  CB  VAL R 166      -1.616  -7.241-160.511  1.00 77.41           C
ATOM   3337  CG1 VAL R 166      -0.240  -7.456-159.861  1.00 77.41           C
ATOM   3338  CG2 VAL R 166      -2.804  -7.301-159.539  1.00 77.41           C
ATOM   3339  C   VAL R 166      -1.286  -4.817-160.257  1.00 77.41           C
ATOM   3340  O   VAL R 166      -2.167  -4.111-159.766  1.00 77.41           O
ATOM   3341  N   LEU R 167       0.016  -4.647-159.960  1.00 37.69           N
ATOM   3342  CA  LEU R 167       0.434  -3.642-159.025  1.00 37.69           C
ATOM   3343  CB  LEU R 167       1.931  -3.742-158.688  1.00 37.69           C
ATOM   3344  CG  LEU R 167       2.302  -5.028-157.931  1.00 37.69           C
ATOM   3345  CD1 LEU R 167       3.801  -5.085-157.615  1.00 37.69           C
ATOM   3346  CD2 LEU R 167       1.429  -5.208-156.679  1.00 37.69           C
ATOM   3347  C   LEU R 167       0.192  -2.263-159.566  1.00 37.69           C
ATOM   3348  O   LEU R 167      -0.415  -1.433-158.891  1.00 37.69           O
ATOM   3349  N   VAL R 168       0.657  -1.981-160.802  1.00 33.21           N
ATOM   3350  CA  VAL R 168       0.562  -0.645-161.330  1.00 33.21           C
ATOM   3351  CB  VAL R 168       1.335  -0.433-162.606  1.00 33.21           C
ATOM   3352  CG1 VAL R 168       2.830  -0.599-162.293  1.00 33.21           C
ATOM   3353  CG2 VAL R 168       0.823  -1.393-163.694  1.00 33.21           C
ATOM   3354  C   VAL R 168      -0.857  -0.247-161.581  1.00 33.21           C
ATOM   3355  O   VAL R 168      -1.297   0.812-161.133  1.00 33.21           O
ATOM   3356  N   ILE R 169      -1.618  -1.091-162.303  1.00 69.11           N
ATOM   3357  CA  ILE R 169      -2.967  -0.750-162.645  1.00 69.11           C
ATOM   3358  CB  ILE R 169      -3.606  -1.689-163.636  1.00 69.11           C
ATOM   3359  CG2 ILE R 169      -4.067  -2.963-162.916  1.00 69.11           C
ATOM   3360  CG1 ILE R 169      -4.770  -0.981-164.339  1.00 69.11           C
ATOM   3361  CD1 ILE R 169      -4.321   0.152-165.257  1.00 69.11           C
ATOM   3362  C   ILE R 169      -3.775  -0.731-161.385  1.00 69.11           C
ATOM   3363  O   ILE R 169      -4.645   0.116-161.201  1.00 69.11           O
ATOM   3364  N   GLY R 170      -3.504  -1.681-160.472  1.00  9.43           N
ATOM   3365  CA  GLY R 170      -4.268  -1.765-159.266  1.00  9.43           C
ATOM   3366  C   GLY R 170      -4.096  -0.501-158.483  1.00  9.43           C
ATOM   3367  O   GLY R 170      -5.060   0.055-157.958  1.00  9.43           O
ATOM   3368  N   TYR R 171      -2.849  -0.001-158.403  1.00 27.17           N
ATOM   3369  CA  TYR R 171      -2.559   1.162-157.617  1.00 27.17           C
ATOM   3370  CB  TYR R 171      -1.055   1.491-157.593  1.00 27.17           C
ATOM   3371  CG  TYR R 171      -0.854   2.669-156.704  1.00 27.17           C
ATOM   3372  CD1 TYR R 171      -0.880   2.517-155.337  1.00 27.17           C
ATOM   3373  CD2 TYR R 171      -0.622   3.919-157.230  1.00 27.17           C
ATOM   3374  CE1 TYR R 171      -0.693   3.596-154.507  1.00 27.17           C
ATOM   3375  CE2 TYR R 171      -0.433   5.002-156.405  1.00 27.17           C
ATOM   3376  CZ  TYR R 171      -0.468   4.842-155.039  1.00 27.17           C
ATOM   3377  OH  TYR R 171      -0.275   5.950-154.188  1.00 27.17           O
ATOM   3378  C   TYR R 171      -3.295   2.336-158.187  1.00 27.17           C
ATOM   3379  O   TYR R 171      -3.896   3.116-157.448  1.00 27.17           O
ATOM   3380  N   ILE R 172      -3.283   2.481-159.524  1.00 28.88           N
ATOM   3381  CA  ILE R 172      -3.925   3.608-160.143  1.00 28.88           C
ATOM   3382  CB  ILE R 172      -3.694   3.720-161.627  1.00 28.88           C
ATOM   3383  CG2 ILE R 172      -2.178   3.854-161.847  1.00 28.88           C
ATOM   3384  CG1 ILE R 172      -4.327   2.555-162.400  1.00 28.88           C
ATOM   3385  CD1 ILE R 172      -4.360   2.776-163.912  1.00 28.88           C
ATOM   3386  C   ILE R 172      -5.399   3.535-159.888  1.00 28.88           C
ATOM   3387  O   ILE R 172      -6.043   4.560-159.682  1.00 28.88           O
ATOM   3388  N   GLU R 173      -5.981   2.319-159.919  1.00 59.95           N
ATOM   3389  CA  GLU R 173      -7.396   2.169-159.718  1.00 59.95           C
ATOM   3390  CB  GLU R 173      -7.879   0.728-159.932  1.00 59.95           C
ATOM   3391  CG  GLU R 173      -7.745   0.271-161.385  1.00 59.95           C
ATOM   3392  CD  GLU R 173      -8.648   1.143-162.247  1.00 59.95           C
ATOM   3393  OE1 GLU R 173      -8.463   2.390-162.236  1.00 59.95           O
ATOM   3394  OE2 GLU R 173      -9.540   0.572-162.928  1.00 59.95           O
ATOM   3395  C   GLU R 173      -7.751   2.581-158.322  1.00 59.95           C
ATOM   3396  O   GLU R 173      -8.788   3.206-158.106  1.00 59.95           O
ATOM   3397  N   PHE R 174      -6.910   2.232-157.329  1.00 35.43           N
ATOM   3398  CA  PHE R 174      -7.185   2.657-155.986  1.00 35.43           C
ATOM   3399  CB  PHE R 174      -6.227   2.094-154.920  1.00 35.43           C
ATOM   3400  CG  PHE R 174      -6.794   0.789-154.469  1.00 35.43           C
ATOM   3401  CD1 PHE R 174      -7.766   0.782-153.495  1.00 35.43           C
ATOM   3402  CD2 PHE R 174      -6.376  -0.409-154.997  1.00 35.43           C
ATOM   3403  CE1 PHE R 174      -8.317  -0.396-153.048  1.00 35.43           C
ATOM   3404  CE2 PHE R 174      -6.924  -1.592-154.556  1.00 35.43           C
ATOM   3405  CZ  PHE R 174      -7.893  -1.588-153.582  1.00 35.43           C
ATOM   3406  C   PHE R 174      -7.132   4.150-155.945  1.00 35.43           C
ATOM   3407  O   PHE R 174      -7.965   4.790-155.304  1.00 35.43           O
ATOM   3408  N   GLN R 175      -6.158   4.748-156.651  1.00 23.40           N
ATOM   3409  CA  GLN R 175      -6.019   6.174-156.661  1.00 23.40           C
ATOM   3410  CB  GLN R 175      -4.847   6.644-157.536  1.00 23.40           C
ATOM   3411  CG  GLN R 175      -3.480   6.274-156.964  1.00 23.40           C
ATOM   3412  CD  GLN R 175      -3.183   7.255-155.842  1.00 23.40           C
ATOM   3413  OE1 GLN R 175      -3.184   8.465-156.055  1.00 23.40           O
ATOM   3414  NE2 GLN R 175      -2.931   6.727-154.614  1.00 23.40           N
ATOM   3415  C   GLN R 175      -7.260   6.774-157.236  1.00 23.40           C
ATOM   3416  O   GLN R 175      -7.759   7.786-156.743  1.00 23.40           O
ATOM   3417  N   ARG R 176      -7.795   6.161-158.304  1.00 90.92           N
ATOM   3418  CA  ARG R 176      -8.967   6.687-158.939  1.00 90.92           C
ATOM   3419  CB  ARG R 176      -9.366   5.893-160.196  1.00 90.92           C
ATOM   3420  CG  ARG R 176     -10.619   6.429-160.897  1.00 90.92           C
ATOM   3421  CD  ARG R 176     -11.010   5.644-162.152  1.00 90.92           C
ATOM   3422  NE  ARG R 176     -11.143   4.209-161.771  1.00 90.92           N
ATOM   3423  CZ  ARG R 176     -12.234   3.491-162.168  1.00 90.92           C
ATOM   3424  NH1 ARG R 176     -13.223   4.093-162.890  1.00 90.92           N
ATOM   3425  NH2 ARG R 176     -12.338   2.170-161.838  1.00 90.92           N
ATOM   3426  C   ARG R 176     -10.126   6.645-157.988  1.00 90.92           C
ATOM   3427  O   ARG R 176     -10.907   7.589-157.906  1.00 90.92           O
ATOM   3428  N   ASN R 177     -10.257   5.536-157.238  1.00 40.38           N
ATOM   3429  CA  ASN R 177     -11.348   5.300-156.327  1.00 40.38           C
ATOM   3430  CB  ASN R 177     -11.331   3.864-155.768  1.00 40.38           C
ATOM   3431  CG  ASN R 177     -12.717   3.504-155.239  1.00 40.38           C
ATOM   3432  OD1 ASN R 177     -13.486   4.346-154.784  1.00 40.38           O
ATOM   3433  ND2 ASN R 177     -13.054   2.188-155.312  1.00 40.38           N
ATOM   3434  C   ASN R 177     -11.271   6.246-155.160  1.00 40.38           C
ATOM   3435  O   ASN R 177     -12.280   6.556-154.529  1.00 40.38           O
ATOM   3436  N   ALA R 178     -10.060   6.721-154.829  1.00 32.20           N
ATOM   3437  CA  ALA R 178      -9.835   7.538-153.666  1.00 32.20           C
ATOM   3438  CB  ALA R 178      -8.361   7.950-153.505  1.00 32.20           C
ATOM   3439  C   ALA R 178     -10.649   8.802-153.727  1.00 32.20           C
ATOM   3440  O   ALA R 178     -11.079   9.296-152.689  1.00 32.20           O
ATOM   3441  N   GLU R 179     -10.853   9.389-154.924  1.00 71.01           N
ATOM   3442  CA  GLU R 179     -11.571  10.637-155.008  1.00 71.01           C
ATOM   3443  CB  GLU R 179     -11.558  11.254-156.415  1.00 71.01           C
ATOM   3444  CG  GLU R 179     -12.276  12.602-156.493  1.00 71.01           C
ATOM   3445  CD  GLU R 179     -11.444  13.625-155.733  1.00 71.01           C
ATOM   3446  OE1 GLU R 179     -10.208  13.413-155.607  1.00 71.01           O
ATOM   3447  OE2 GLU R 179     -12.038  14.631-155.262  1.00 71.01           O
ATOM   3448  C   GLU R 179     -13.007  10.461-154.595  1.00 71.01           C
ATOM   3449  O   GLU R 179     -13.685   9.518-154.997  1.00 71.01           O
ATOM   3450  N   LEU R 180     -13.459  11.330-153.662  1.00 62.02           N
ATOM   3451  CA  LEU R 180     -14.808  11.384-153.159  1.00 62.02           C
ATOM   3452  CB  LEU R 180     -14.860  11.954-151.738  1.00 62.02           C
ATOM   3453  CG  LEU R 180     -14.053  11.092-150.751  1.00 62.02           C
ATOM   3454  CD1 LEU R 180     -14.167  11.624-149.316  1.00 62.02           C
ATOM   3455  CD2 LEU R 180     -14.428   9.607-150.881  1.00 62.02           C
ATOM   3456  C   LEU R 180     -15.762  12.185-154.000  1.00 62.02           C
ATOM   3457  O   LEU R 180     -16.929  11.815-154.135  1.00 62.02           O
ATOM   3458  N   ASP R 181     -15.298  13.333-154.544  1.00 34.89           N
ATOM   3459  CA  ASP R 181     -16.152  14.238-155.266  1.00 34.89           C
ATOM   3460  CB  ASP R 181     -15.442  15.541-155.675  1.00 34.89           C
ATOM   3461  CG  ASP R 181     -16.471  16.504-156.252  1.00 34.89           C
ATOM   3462  OD1 ASP R 181     -17.612  16.549-155.720  1.00 34.89           O
ATOM   3463  OD2 ASP R 181     -16.129  17.200-157.245  1.00 34.89           O
ATOM   3464  C   ASP R 181     -16.599  13.543-156.517  1.00 34.89           C
ATOM   3465  O   ASP R 181     -15.807  12.902-157.205  1.00 34.89           O
ATOM   3466  N   SER R 182     -17.895  13.694-156.856  1.00 28.76           N
ATOM   3467  CA  SER R 182     -18.506  12.975-157.937  1.00 28.76           C
ATOM   3468  CB  SER R 182     -20.014  13.246-158.045  1.00 28.76           C
ATOM   3469  OG  SER R 182     -20.673  12.792-156.873  1.00 28.76           O
ATOM   3470  C   SER R 182     -17.920  13.327-159.269  1.00 28.76           C
ATOM   3471  O   SER R 182     -17.649  12.442-160.080  1.00 28.76           O
ATOM   3472  N   GLU R 183     -17.748  14.628-159.549  1.00 68.33           N
ATOM   3473  CA  GLU R 183     -17.271  15.042-160.838  1.00 68.33           C
ATOM   3474  CB  GLU R 183     -17.397  16.557-161.034  1.00 68.33           C
ATOM   3475  CG  GLU R 183     -17.323  16.973-162.500  1.00 68.33           C
ATOM   3476  CD  GLU R 183     -18.623  16.531-163.157  1.00 68.33           C
ATOM   3477  OE1 GLU R 183     -19.127  15.428-162.815  1.00 68.33           O
ATOM   3478  OE2 GLU R 183     -19.127  17.295-164.021  1.00 68.33           O
ATOM   3479  C   GLU R 183     -15.831  14.662-161.028  1.00 68.33           C
ATOM   3480  O   GLU R 183     -15.439  14.205-162.101  1.00 68.33           O
ATOM   3481  N   LYS R 184     -15.002  14.846-159.982  1.00 39.10           N
ATOM   3482  CA  LYS R 184     -13.594  14.555-160.054  1.00 39.10           C
ATOM   3483  CB  LYS R 184     -12.795  14.968-158.806  1.00 39.10           C
ATOM   3484  CG  LYS R 184     -12.526  16.474-158.717  1.00 39.10           C
ATOM   3485  CD  LYS R 184     -11.871  16.903-157.401  1.00 39.10           C
ATOM   3486  CE  LYS R 184     -11.392  18.357-157.394  1.00 39.10           C
ATOM   3487  NZ  LYS R 184     -10.730  18.665-156.105  1.00 39.10           N
ATOM   3488  C   LYS R 184     -13.397  13.083-160.251  1.00 39.10           C
ATOM   3489  O   LYS R 184     -12.380  12.652-160.790  1.00 39.10           O
ATOM   3490  N   ARG R 185     -14.339  12.257-159.769  1.00 45.72           N
ATOM   3491  CA  ARG R 185     -14.171  10.849-159.970  1.00 45.72           C
ATOM   3492  CB  ARG R 185     -15.335  10.009-159.427  1.00 45.72           C
ATOM   3493  CG  ARG R 185     -15.264   9.699-157.937  1.00 45.72           C
ATOM   3494  CD  ARG R 185     -16.453   8.861-157.471  1.00 45.72           C
ATOM   3495  NE  ARG R 185     -16.075   8.255-156.170  1.00 45.72           N
ATOM   3496  CZ  ARG R 185     -15.466   7.031-156.149  1.00 45.72           C
ATOM   3497  NH1 ARG R 185     -15.287   6.340-157.310  1.00 45.72           N
ATOM   3498  NH2 ARG R 185     -15.026   6.513-154.968  1.00 45.72           N
ATOM   3499  C   ARG R 185     -14.141  10.573-161.452  1.00 45.72           C
ATOM   3500  O   ARG R 185     -13.376   9.728-161.914  1.00 45.72           O
ATOM   3501  N   LEU R 186     -15.070  11.166-162.230  1.00113.95           N
ATOM   3502  CA  LEU R 186     -15.046  10.979-163.658  1.00113.95           C
ATOM   3503  CB  LEU R 186     -16.401  11.154-164.376  1.00113.95           C
ATOM   3504  CG  LEU R 186     -17.333   9.932-164.335  1.00113.95           C
ATOM   3505  CD1 LEU R 186     -16.664   8.707-164.980  1.00113.95           C
ATOM   3506  CD2 LEU R 186     -17.889   9.666-162.932  1.00113.95           C
ATOM   3507  C   LEU R 186     -14.108  11.857-164.427  1.00113.95           C
ATOM   3508  O   LEU R 186     -13.397  11.370-165.306  1.00113.95           O
ATOM   3509  N   TYR R 187     -14.142  13.187-164.166  1.00 67.83           N
ATOM   3510  CA  TYR R 187     -13.330  14.095-164.927  1.00 67.83           C
ATOM   3511  CB  TYR R 187     -14.157  15.181-165.635  1.00 67.83           C
ATOM   3512  CG  TYR R 187     -15.242  14.523-166.420  1.00 67.83           C
ATOM   3513  CD1 TYR R 187     -14.998  13.909-167.628  1.00 67.83           C
ATOM   3514  CD2 TYR R 187     -16.528  14.538-165.929  1.00 67.83           C
ATOM   3515  CE1 TYR R 187     -16.025  13.315-168.327  1.00 67.83           C
ATOM   3516  CE2 TYR R 187     -17.558  13.947-166.622  1.00 67.83           C
ATOM   3517  CZ  TYR R 187     -17.306  13.332-167.825  1.00 67.83           C
ATOM   3518  OH  TYR R 187     -18.363  12.723-168.537  1.00 67.83           O
ATOM   3519  C   TYR R 187     -12.448  14.823-163.958  1.00 67.83           C
ATOM   3520  O   TYR R 187     -12.732  15.960-163.587  1.00 67.83           O
ATOM   3521  N   PRO R 188     -11.378  14.211-163.540  1.00 62.96           N
ATOM   3522  CA  PRO R 188     -10.486  14.773-162.565  1.00 62.96           C
ATOM   3523  CD  PRO R 188     -10.812  13.067-164.230  1.00 62.96           C
ATOM   3524  CB  PRO R 188      -9.409  13.712-162.358  1.00 62.96           C
ATOM   3525  CG  PRO R 188      -9.364  12.983-163.714  1.00 62.96           C
ATOM   3526  C   PRO R 188      -9.896  16.092-162.980  1.00 62.96           C
ATOM   3527  O   PRO R 188      -9.883  17.014-162.167  1.00 62.96           O
ATOM   3528  N   GLY R 189      -9.393  16.204-164.228  1.00 13.52           N
ATOM   3529  CA  GLY R 189      -8.843  17.439-164.713  1.00 13.52           C
ATOM   3530  C   GLY R 189      -7.605  17.806-163.969  1.00 13.52           C
ATOM   3531  O   GLY R 189      -6.796  16.960-163.592  1.00 13.52           O
ATOM   3532  N   GLY R 190      -7.425  19.128-163.772  1.00  7.73           N
ATOM   3533  CA  GLY R 190      -6.277  19.631-163.079  1.00  7.73           C
ATOM   3534  C   GLY R 190      -5.135  19.621-164.032  1.00  7.73           C
ATOM   3535  O   GLY R 190      -5.300  19.444-165.238  1.00  7.73           O
ATOM   3536  N   LYS R 191      -3.929  19.833-163.485  1.00130.87           N
ATOM   3537  CA  LYS R 191      -2.724  19.896-164.250  1.00130.87           C
ATOM   3538  CB  LYS R 191      -1.527  20.316-163.383  1.00130.87           C
ATOM   3539  CG  LYS R 191      -1.810  21.575-162.561  1.00130.87           C
ATOM   3540  CD  LYS R 191      -2.270  22.772-163.396  1.00130.87           C
ATOM   3541  CE  LYS R 191      -1.124  23.611-163.959  1.00130.87           C
ATOM   3542  NZ  LYS R 191      -0.532  24.442-162.887  1.00130.87           N
ATOM   3543  C   LYS R 191      -2.424  18.541-164.826  1.00130.87           C
ATOM   3544  O   LYS R 191      -1.908  18.441-165.937  1.00130.87           O
ATOM   3545  N   PHE R 192      -2.667  17.462-164.052  1.00 48.91           N
ATOM   3546  CA  PHE R 192      -2.317  16.142-164.508  1.00 48.91           C
ATOM   3547  CB  PHE R 192      -2.325  15.113-163.367  1.00 48.91           C
ATOM   3548  CG  PHE R 192      -1.200  15.498-162.468  1.00 48.91           C
ATOM   3549  CD1 PHE R 192       0.086  15.104-162.757  1.00 48.91           C
ATOM   3550  CD2 PHE R 192      -1.430  16.256-161.344  1.00 48.91           C
ATOM   3551  CE1 PHE R 192       1.129  15.458-161.935  1.00 48.91           C
ATOM   3552  CE2 PHE R 192      -0.390  16.612-160.518  1.00 48.91           C
ATOM   3553  CZ  PHE R 192       0.891  16.214-160.813  1.00 48.91           C
ATOM   3554  C   PHE R 192      -3.173  15.610-165.620  1.00 48.91           C
ATOM   3555  O   PHE R 192      -2.670  15.253-166.684  1.00 48.91           O
ATOM   3556  N   PHE R 193      -4.493  15.542-165.389  1.00 56.09           N
ATOM   3557  CA  PHE R 193      -5.441  14.950-166.293  1.00 56.09           C
ATOM   3558  CB  PHE R 193      -6.754  14.604-165.583  1.00 56.09           C
ATOM   3559  CG  PHE R 193      -6.343  13.629-164.530  1.00 56.09           C
ATOM   3560  CD1 PHE R 193      -6.116  12.310-164.846  1.00 56.09           C
ATOM   3561  CD2 PHE R 193      -6.175  14.041-163.227  1.00 56.09           C
ATOM   3562  CE1 PHE R 193      -5.730  11.414-163.877  1.00 56.09           C
ATOM   3563  CE2 PHE R 193      -5.789  13.149-162.254  1.00 56.09           C
ATOM   3564  CZ  PHE R 193      -5.565  11.833-162.578  1.00 56.09           C
ATOM   3565  C   PHE R 193      -5.728  15.834-167.465  1.00 56.09           C
ATOM   3566  O   PHE R 193      -6.035  15.337-168.546  1.00 56.09           O
ATOM   3567  N   ASP R 194      -5.728  17.167-167.268  1.00 46.89           N
ATOM   3568  CA  ASP R 194      -6.002  18.052-168.365  1.00 46.89           C
ATOM   3569  CB  ASP R 194      -7.242  18.926-168.103  1.00 46.89           C
ATOM   3570  CG  ASP R 194      -7.634  19.651-169.380  1.00 46.89           C
ATOM   3571  OD1 ASP R 194      -7.004  19.382-170.435  1.00 46.89           O
ATOM   3572  OD2 ASP R 194      -8.574  20.486-169.311  1.00 46.89           O
ATOM   3573  C   ASP R 194      -4.829  18.982-168.518  1.00 46.89           C
ATOM   3574  O   ASP R 194      -4.880  20.119-168.054  1.00 46.89           O
ATOM   3575  N   PRO R 195      -3.760  18.543-169.128  1.00 61.45           N
ATOM   3576  CA  PRO R 195      -2.618  19.405-169.298  1.00 61.45           C
ATOM   3577  CD  PRO R 195      -3.372  17.145-169.034  1.00 61.45           C
ATOM   3578  CB  PRO R 195      -1.471  18.496-169.729  1.00 61.45           C
ATOM   3579  CG  PRO R 195      -1.835  17.137-169.106  1.00 61.45           C
ATOM   3580  C   PRO R 195      -2.849  20.560-170.230  1.00 61.45           C
ATOM   3581  O   PRO R 195      -2.345  21.650-169.964  1.00 61.45           O
ATOM   3582  N   LEU R 196      -3.581  20.329-171.338  1.00 72.40           N
ATOM   3583  CA  LEU R 196      -3.866  21.327-172.332  1.00 72.40           C
ATOM   3584  CB  LEU R 196      -4.513  20.748-173.603  1.00 72.40           C
ATOM   3585  CG  LEU R 196      -3.566  19.866-174.438  1.00 72.40           C
ATOM   3586  CD1 LEU R 196      -2.428  20.698-175.050  1.00 72.40           C
ATOM   3587  CD2 LEU R 196      -3.059  18.662-173.631  1.00 72.40           C
ATOM   3588  C   LEU R 196      -4.822  22.332-171.768  1.00 72.40           C
ATOM   3589  O   LEU R 196      -4.741  23.520-172.081  1.00 72.40           O
ATOM   3590  N   GLY R 197      -5.770  21.879-170.924  1.00 16.64           N
ATOM   3591  CA  GLY R 197      -6.726  22.794-170.371  1.00 16.64           C
ATOM   3592  C   GLY R 197      -7.842  23.008-171.354  1.00 16.64           C
ATOM   3593  O   GLY R 197      -8.383  24.107-171.459  1.00 16.64           O
ATOM   3594  N   LEU R 198      -8.209  21.956-172.113  1.00 40.83           N
ATOM   3595  CA  LEU R 198      -9.256  22.010-173.099  1.00 40.83           C
ATOM   3596  CB  LEU R 198      -9.331  20.715-173.927  1.00 40.83           C
ATOM   3597  CG  LEU R 198      -8.054  20.471-174.756  1.00 40.83           C
ATOM   3598  CD1 LEU R 198      -8.151  19.176-175.575  1.00 40.83           C
ATOM   3599  CD2 LEU R 198      -7.712  21.694-175.619  1.00 40.83           C
ATOM   3600  C   LEU R 198     -10.596  22.235-172.443  1.00 40.83           C
ATOM   3601  O   LEU R 198     -11.479  22.890-172.993  1.00 40.83           O
ATOM   3602  N   ALA R 199     -10.771  21.622-171.261  1.00 71.72           N
ATOM   3603  CA  ALA R 199     -11.894  21.576-170.356  1.00 71.72           C
ATOM   3604  CB  ALA R 199     -11.750  20.476-169.290  1.00 71.72           C
ATOM   3605  C   ALA R 199     -12.152  22.861-169.615  1.00 71.72           C
ATOM   3606  O   ALA R 199     -13.093  22.914-168.831  1.00 71.72           O
ATOM   3607  N   ALA R 200     -11.250  23.854-169.674  1.00 39.68           N
ATOM   3608  CA  ALA R 200     -11.371  25.031-168.847  1.00 39.68           C
ATOM   3609  CB  ALA R 200     -10.229  26.035-169.083  1.00 39.68           C
ATOM   3610  C   ALA R 200     -12.663  25.784-169.040  1.00 39.68           C
ATOM   3611  O   ALA R 200     -13.259  26.222-168.055  1.00 39.68           O
ATOM   3612  N   ASP R 201     -13.128  25.969-170.293  1.00 50.05           N
ATOM   3613  CA  ASP R 201     -14.315  26.730-170.610  1.00 50.05           C
ATOM   3614  CB  ASP R 201     -14.365  27.020-172.116  1.00 50.05           C
ATOM   3615  CG  ASP R 201     -13.050  27.693-172.479  1.00 50.05           C
ATOM   3616  OD1 ASP R 201     -12.336  28.134-171.541  1.00 50.05           O
ATOM   3617  OD2 ASP R 201     -12.730  27.754-173.696  1.00 50.05           O
ATOM   3618  C   ASP R 201     -15.498  25.832-170.328  1.00 50.05           C
ATOM   3619  O   ASP R 201     -15.502  24.686-170.768  1.00 50.05           O
ATOM   3620  N   PRO R 202     -16.501  26.274-169.606  1.00 61.93           N
ATOM   3621  CA  PRO R 202     -17.608  25.390-169.313  1.00 61.93           C
ATOM   3622  CD  PRO R 202     -16.282  27.238-168.539  1.00 61.93           C
ATOM   3623  CB  PRO R 202     -18.394  26.070-168.196  1.00 61.93           C
ATOM   3624  CG  PRO R 202     -17.326  26.900-167.459  1.00 61.93           C
ATOM   3625  C   PRO R 202     -18.458  24.959-170.473  1.00 61.93           C
ATOM   3626  O   PRO R 202     -18.899  23.811-170.476  1.00 61.93           O
ATOM   3627  N   GLU R 203     -18.726  25.845-171.454  1.00 51.93           N
ATOM   3628  CA  GLU R 203     -19.563  25.450-172.551  1.00 51.93           C
ATOM   3629  CB  GLU R 203     -19.872  26.608-173.516  1.00 51.93           C
ATOM   3630  CG  GLU R 203     -20.757  27.693-172.901  1.00 51.93           C
ATOM   3631  CD  GLU R 203     -19.897  28.533-171.966  1.00 51.93           C
ATOM   3632  OE1 GLU R 203     -18.654  28.556-172.163  1.00 51.93           O
ATOM   3633  OE2 GLU R 203     -20.474  29.165-171.041  1.00 51.93           O
ATOM   3634  C   GLU R 203     -18.833  24.412-173.325  1.00 51.93           C
ATOM   3635  O   GLU R 203     -19.407  23.412-173.749  1.00 51.93           O
ATOM   3636  N   LYS R 204     -17.528  24.649-173.533  1.00 33.96           N
ATOM   3637  CA  LYS R 204     -16.663  23.756-174.243  1.00 33.96           C
ATOM   3638  CB  LYS R 204     -15.244  24.310-174.420  1.00 33.96           C
ATOM   3639  CG  LYS R 204     -14.333  23.312-175.130  1.00 33.96           C
ATOM   3640  CD  LYS R 204     -12.957  23.856-175.491  1.00 33.96           C
ATOM   3641  CE  LYS R 204     -12.003  22.766-175.980  1.00 33.96           C
ATOM   3642  NZ  LYS R 204     -10.634  23.311-176.116  1.00 33.96           N
ATOM   3643  C   LYS R 204     -16.515  22.488-173.459  1.00 33.96           C
ATOM   3644  O   LYS R 204     -16.381  21.406-174.029  1.00 33.96           O
ATOM   3645  N   LYS R 205     -16.493  22.588-172.120  1.00103.39           N
ATOM   3646  CA  LYS R 205     -16.300  21.429-171.298  1.00103.39           C
ATOM   3647  CB  LYS R 205     -16.328  21.782-169.800  1.00103.39           C
ATOM   3648  CG  LYS R 205     -16.132  20.600-168.845  1.00103.39           C
ATOM   3649  CD  LYS R 205     -14.727  19.996-168.860  1.00103.39           C
ATOM   3650  CE  LYS R 205     -14.621  18.712-169.684  1.00103.39           C
ATOM   3651  NZ  LYS R 205     -14.580  19.036-171.127  1.00103.39           N
ATOM   3652  C   LYS R 205     -17.416  20.458-171.544  1.00103.39           C
ATOM   3653  O   LYS R 205     -17.183  19.284-171.819  1.00103.39           O
ATOM   3654  N   ALA R 206     -18.666  20.944-171.479  1.00 20.63           N
ATOM   3655  CA  ALA R 206     -19.821  20.115-171.663  1.00 20.63           C
ATOM   3656  CB  ALA R 206     -21.138  20.875-171.442  1.00 20.63           C
ATOM   3657  C   ALA R 206     -19.828  19.596-173.064  1.00 20.63           C
ATOM   3658  O   ALA R 206     -20.263  18.471-173.298  1.00 20.63           O
ATOM   3659  N   THR R 207     -19.389  20.419-174.040  1.00 19.95           N
ATOM   3660  CA  THR R 207     -19.396  19.981-175.409  1.00 19.95           C
ATOM   3661  CB  THR R 207     -19.008  21.040-176.408  1.00 19.95           C
ATOM   3662  OG1 THR R 207     -17.647  21.407-176.264  1.00 19.95           O
ATOM   3663  CG2 THR R 207     -19.912  22.262-176.194  1.00 19.95           C
ATOM   3664  C   THR R 207     -18.441  18.839-175.557  1.00 19.95           C
ATOM   3665  O   THR R 207     -18.739  17.847-176.219  1.00 19.95           O
ATOM   3666  N   LEU R 208     -17.255  18.953-174.927  1.00 24.36           N
ATOM   3667  CA  LEU R 208     -16.243  17.934-175.000  1.00 24.36           C
ATOM   3668  CB  LEU R 208     -14.952  18.326-174.262  1.00 24.36           C
ATOM   3669  CG  LEU R 208     -14.246  19.553-174.862  1.00 24.36           C
ATOM   3670  CD1 LEU R 208     -12.963  19.888-174.086  1.00 24.36           C
ATOM   3671  CD2 LEU R 208     -14.004  19.372-176.368  1.00 24.36           C
ATOM   3672  C   LEU R 208     -16.761  16.698-174.345  1.00 24.36           C
ATOM   3673  O   LEU R 208     -16.482  15.592-174.796  1.00 24.36           O
ATOM   3674  N   GLN R 209     -17.509  16.860-173.236  1.00 21.53           N
ATOM   3675  CA  GLN R 209     -18.060  15.738-172.534  1.00 21.53           C
ATOM   3676  CB  GLN R 209     -18.772  16.134-171.230  1.00 21.53           C
ATOM   3677  CG  GLN R 209     -17.787  16.593-170.152  1.00 21.53           C
ATOM   3678  CD  GLN R 209     -18.567  16.960-168.900  1.00 21.53           C
ATOM   3679  OE1 GLN R 209     -19.785  17.115-168.929  1.00 21.53           O
ATOM   3680  NE2 GLN R 209     -17.837  17.112-167.761  1.00 21.53           N
ATOM   3681  C   GLN R 209     -19.034  15.054-173.437  1.00 21.53           C
ATOM   3682  O   GLN R 209     -19.127  13.826-173.436  1.00 21.53           O
ATOM   3683  N   LEU R 210     -19.798  15.828-174.234  1.00 21.50           N
ATOM   3684  CA  LEU R 210     -20.729  15.216-175.137  1.00 21.50           C
ATOM   3685  CB  LEU R 210     -21.550  16.221-175.965  1.00 21.50           C
ATOM   3686  CG  LEU R 210     -22.531  15.527-176.933  1.00 21.50           C
ATOM   3687  CD1 LEU R 210     -23.594  14.717-176.173  1.00 21.50           C
ATOM   3688  CD2 LEU R 210     -23.132  16.525-177.932  1.00 21.50           C
ATOM   3689  C   LEU R 210     -19.941  14.411-176.118  1.00 21.50           C
ATOM   3690  O   LEU R 210     -20.320  13.294-176.462  1.00 21.50           O
ATOM   3691  N   ALA R 211     -18.816  14.978-176.599  1.00 16.47           N
ATOM   3692  CA  ALA R 211     -17.995  14.297-177.554  1.00 16.47           C
ATOM   3693  CB  ALA R 211     -16.818  15.156-178.042  1.00 16.47           C
ATOM   3694  C   ALA R 211     -17.429  13.063-176.918  1.00 16.47           C
ATOM   3695  O   ALA R 211     -17.393  12.000-177.532  1.00 16.47           O
ATOM   3696  N   GLU R 212     -16.984  13.166-175.650  1.00 25.54           N
ATOM   3697  CA  GLU R 212     -16.338  12.063-175.002  1.00 25.54           C
ATOM   3698  CB  GLU R 212     -15.828  12.398-173.588  1.00 25.54           C
ATOM   3699  CG  GLU R 212     -15.036  11.252-172.953  1.00 25.54           C
ATOM   3700  CD  GLU R 212     -14.549  11.684-171.577  1.00 25.54           C
ATOM   3701  OE1 GLU R 212     -15.014  12.745-171.079  1.00 25.54           O
ATOM   3702  OE2 GLU R 212     -13.696  10.953-171.009  1.00 25.54           O
ATOM   3703  C   GLU R 212     -17.284  10.906-174.874  1.00 25.54           C
ATOM   3704  O   GLU R 212     -16.906   9.759-175.108  1.00 25.54           O
ATOM   3705  N   ILE R 213     -18.539  11.175-174.476  1.00 73.68           N
ATOM   3706  CA  ILE R 213     -19.513  10.139-174.278  1.00 73.68           C
ATOM   3707  CB  ILE R 213     -20.756  10.605-173.578  1.00 73.68           C
ATOM   3708  CG2 ILE R 213     -21.596  11.436-174.563  1.00 73.68           C
ATOM   3709  CG1 ILE R 213     -21.503   9.385-173.016  1.00 73.68           C
ATOM   3710  CD1 ILE R 213     -20.697   8.634-171.955  1.00 73.68           C
ATOM   3711  C   ILE R 213     -19.901   9.518-175.592  1.00 73.68           C
ATOM   3712  O   ILE R 213     -20.187   8.327-175.650  1.00 73.68           O
ATOM   3713  N   LYS R 214     -19.984  10.321-176.671  1.00111.35           N
ATOM   3714  CA  LYS R 214     -20.367   9.810-177.962  1.00111.35           C
ATOM   3715  CB  LYS R 214     -20.435  10.920-179.022  1.00111.35           C
ATOM   3716  CG  LYS R 214     -21.279  10.552-180.241  1.00111.35           C
ATOM   3717  CD  LYS R 214     -22.780  10.581-179.957  1.00111.35           C
ATOM   3718  CE  LYS R 214     -23.377  11.990-180.018  1.00111.35           C
ATOM   3719  NZ  LYS R 214     -22.738  12.851-179.000  1.00111.35           N
ATOM   3720  C   LYS R 214     -19.329   8.830-178.420  1.00111.35           C
ATOM   3721  O   LYS R 214     -19.657   7.755-178.920  1.00111.35           O
ATOM   3722  N   HIS R 215     -18.041   9.192-178.263  1.00 28.32           N
ATOM   3723  CA  HIS R 215     -16.946   8.342-178.646  1.00 28.32           C
ATOM   3724  ND1 HIS R 215     -15.801  11.322-179.548  1.00 28.32           N
ATOM   3725  CG  HIS R 215     -15.268  10.053-179.536  1.00 28.32           C
ATOM   3726  CB  HIS R 215     -15.568   9.014-178.495  1.00 28.32           C
ATOM   3727  NE2 HIS R 215     -14.453  11.186-181.310  1.00 28.32           N
ATOM   3728  CD2 HIS R 215     -14.448   9.986-180.619  1.00 28.32           C
ATOM   3729  CE1 HIS R 215     -15.281  11.956-180.628  1.00 28.32           C
ATOM   3730  C   HIS R 215     -16.937   7.142-177.753  1.00 28.32           C
ATOM   3731  O   HIS R 215     -16.638   6.032-178.191  1.00 28.32           O
ATOM   3732  N   ALA R 216     -17.240   7.348-176.458  1.00 20.82           N
ATOM   3733  CA  ALA R 216     -17.184   6.277-175.507  1.00 20.82           C
ATOM   3734  CB  ALA R 216     -17.485   6.737-174.070  1.00 20.82           C
ATOM   3735  C   ALA R 216     -18.183   5.217-175.854  1.00 20.82           C
ATOM   3736  O   ALA R 216     -17.862   4.029-175.852  1.00 20.82           O
ATOM   3737  N   ARG R 217     -19.427   5.623-176.167  1.00 45.30           N
ATOM   3738  CA  ARG R 217     -20.467   4.687-176.477  1.00 45.30           C
ATOM   3739  CB  ARG R 217     -21.829   5.381-176.641  1.00 45.30           C
ATOM   3740  CG  ARG R 217     -22.245   6.108-175.359  1.00 45.30           C
ATOM   3741  CD  ARG R 217     -23.579   6.849-175.438  1.00 45.30           C
ATOM   3742  NE  ARG R 217     -23.744   7.558-174.139  1.00 45.30           N
ATOM   3743  CZ  ARG R 217     -24.978   7.940-173.704  1.00 45.30           C
ATOM   3744  NH1 ARG R 217     -26.085   7.651-174.449  1.00 45.30           N
ATOM   3745  NH2 ARG R 217     -25.109   8.605-172.518  1.00 45.30           N
ATOM   3746  C   ARG R 217     -20.137   3.975-177.755  1.00 45.30           C
ATOM   3747  O   ARG R 217     -20.267   2.756-177.853  1.00 45.30           O
ATOM   3748  N   LEU R 218     -19.670   4.730-178.768  1.00 82.15           N
ATOM   3749  CA  LEU R 218     -19.393   4.170-180.060  1.00 82.15           C
ATOM   3750  CB  LEU R 218     -18.964   5.238-181.086  1.00 82.15           C
ATOM   3751  CG  LEU R 218     -18.832   4.742-182.547  1.00 82.15           C
ATOM   3752  CD1 LEU R 218     -17.667   3.757-182.736  1.00 82.15           C
ATOM   3753  CD2 LEU R 218     -20.172   4.195-183.065  1.00 82.15           C
ATOM   3754  C   LEU R 218     -18.285   3.168-179.922  1.00 82.15           C
ATOM   3755  O   LEU R 218     -18.298   2.124-180.568  1.00 82.15           O
ATOM   3756  N   ALA R 219     -17.271   3.474-179.099  1.00 20.90           N
ATOM   3757  CA  ALA R 219     -16.153   2.591-178.913  1.00 20.90           C
ATOM   3758  CB  ALA R 219     -15.054   3.216-178.037  1.00 20.90           C
ATOM   3759  C   ALA R 219     -16.600   1.327-178.245  1.00 20.90           C
ATOM   3760  O   ALA R 219     -16.095   0.252-178.564  1.00 20.90           O
ATOM   3761  N   MET R 220     -17.525   1.420-177.266  1.00 21.27           N
ATOM   3762  CA  MET R 220     -17.981   0.245-176.577  1.00 21.27           C
ATOM   3763  CB  MET R 220     -18.953   0.540-175.420  1.00 21.27           C
ATOM   3764  CG  MET R 220     -18.318   1.294-174.252  1.00 21.27           C
ATOM   3765  SD  MET R 220     -19.392   1.446-172.792  1.00 21.27           S
ATOM   3766  CE  MET R 220     -20.557   2.615-173.548  1.00 21.27           C
ATOM   3767  C   MET R 220     -18.707  -0.639-177.542  1.00 21.27           C
ATOM   3768  O   MET R 220     -18.541  -1.858-177.518  1.00 21.27           O
ATOM   3769  N   VAL R 221     -19.541  -0.051-178.425  1.00 26.04           N
ATOM   3770  CA  VAL R 221     -20.265  -0.872-179.348  1.00 26.04           C
ATOM   3771  CB  VAL R 221     -21.292  -0.148-180.185  1.00 26.04           C
ATOM   3772  CG1 VAL R 221     -22.297   0.527-179.239  1.00 26.04           C
ATOM   3773  CG2 VAL R 221     -20.609   0.799-181.179  1.00 26.04           C
ATOM   3774  C   VAL R 221     -19.274  -1.518-180.265  1.00 26.04           C
ATOM   3775  O   VAL R 221     -19.417  -2.685-180.623  1.00 26.04           O
ATOM   3776  N   ALA R 222     -18.226  -0.765-180.655  1.00 20.14           N
ATOM   3777  CA  ALA R 222     -17.225  -1.229-181.574  1.00 20.14           C
ATOM   3778  CB  ALA R 222     -16.183  -0.148-181.909  1.00 20.14           C
ATOM   3779  C   ALA R 222     -16.476  -2.398-181.002  1.00 20.14           C
ATOM   3780  O   ALA R 222     -16.149  -3.337-181.724  1.00 20.14           O
ATOM   3781  N   PHE R 223     -16.144  -2.363-179.697  1.00 33.56           N
ATOM   3782  CA  PHE R 223     -15.406  -3.445-179.109  1.00 33.56           C
ATOM   3783  CB  PHE R 223     -14.930  -3.146-177.676  1.00 33.56           C
ATOM   3784  CG  PHE R 223     -13.840  -4.124-177.400  1.00 33.56           C
ATOM   3785  CD1 PHE R 223     -12.571  -3.869-177.865  1.00 33.56           C
ATOM   3786  CD2 PHE R 223     -14.074  -5.281-176.694  1.00 33.56           C
ATOM   3787  CE1 PHE R 223     -11.545  -4.752-177.630  1.00 33.56           C
ATOM   3788  CE2 PHE R 223     -13.050  -6.169-176.457  1.00 33.56           C
ATOM   3789  CZ  PHE R 223     -11.785  -5.905-176.924  1.00 33.56           C
ATOM   3790  C   PHE R 223     -16.300  -4.640-179.072  1.00 33.56           C
ATOM   3791  O   PHE R 223     -15.867  -5.764-179.325  1.00 33.56           O
ATOM   3792  N   LEU R 224     -17.593  -4.416-178.768  1.00 27.68           N
ATOM   3793  CA  LEU R 224     -18.527  -5.502-178.738  1.00 27.68           C
ATOM   3794  CB  LEU R 224     -19.978  -5.056-178.492  1.00 27.68           C
ATOM   3795  CG  LEU R 224     -20.988  -6.220-178.542  1.00 27.68           C
ATOM   3796  CD1 LEU R 224     -20.745  -7.227-177.410  1.00 27.68           C
ATOM   3797  CD2 LEU R 224     -22.436  -5.704-178.587  1.00 27.68           C
ATOM   3798  C   LEU R 224     -18.482  -6.090-180.103  1.00 27.68           C
ATOM   3799  O   LEU R 224     -18.544  -7.307-180.273  1.00 27.68           O
ATOM   3800  N   GLY R 225     -18.366  -5.217-181.119  1.00  9.76           N
ATOM   3801  CA  GLY R 225     -18.313  -5.655-182.479  1.00  9.76           C
ATOM   3802  C   GLY R 225     -17.090  -6.492-182.691  1.00  9.76           C
ATOM   3803  O   GLY R 225     -17.151  -7.524-183.357  1.00  9.76           O
ATOM   3804  N   PHE R 226     -15.939  -6.077-182.124  1.00 37.69           N
ATOM   3805  CA  PHE R 226     -14.710  -6.786-182.346  1.00 37.69           C
ATOM   3806  CB  PHE R 226     -13.484  -6.139-181.676  1.00 37.69           C
ATOM   3807  CG  PHE R 226     -13.273  -4.792-182.277  1.00 37.69           C
ATOM   3808  CD1 PHE R 226     -13.094  -4.650-183.630  1.00 37.69           C
ATOM   3809  CD2 PHE R 226     -13.212  -3.672-181.480  1.00 37.69           C
ATOM   3810  CE1 PHE R 226     -12.886  -3.413-184.191  1.00 37.69           C
ATOM   3811  CE2 PHE R 226     -13.005  -2.432-182.033  1.00 37.69           C
ATOM   3812  CZ  PHE R 226     -12.844  -2.298-183.391  1.00 37.69           C
ATOM   3813  C   PHE R 226     -14.822  -8.169-181.786  1.00 37.69           C
ATOM   3814  O   PHE R 226     -14.388  -9.130-182.417  1.00 37.69           O
ATOM   3815  N   ALA R 227     -15.395  -8.301-180.574  1.00 21.99           N
ATOM   3816  CA  ALA R 227     -15.480  -9.579-179.927  1.00 21.99           C
ATOM   3817  CB  ALA R 227     -16.086  -9.493-178.516  1.00 21.99           C
ATOM   3818  C   ALA R 227     -16.336 -10.526-180.718  1.00 21.99           C
ATOM   3819  O   ALA R 227     -15.967 -11.683-180.919  1.00 21.99           O
ATOM   3820  N   VAL R 228     -17.509 -10.061-181.188  1.00 79.02           N
ATOM   3821  CA  VAL R 228     -18.419 -10.914-181.900  1.00 79.02           C
ATOM   3822  CB  VAL R 228     -19.746 -10.244-182.157  1.00 79.02           C
ATOM   3823  CG1 VAL R 228     -19.561  -9.050-183.108  1.00 79.02           C
ATOM   3824  CG2 VAL R 228     -20.734 -11.304-182.663  1.00 79.02           C
ATOM   3825  C   VAL R 228     -17.813 -11.325-183.211  1.00 79.02           C
ATOM   3826  O   VAL R 228     -17.857 -12.495-183.585  1.00 79.02           O
ATOM   3827  N   GLN R 229     -17.205 -10.359-183.929  1.00 27.28           N
ATOM   3828  CA  GLN R 229     -16.624 -10.598-185.216  1.00 27.28           C
ATOM   3829  CB  GLN R 229     -16.108  -9.318-185.893  1.00 27.28           C
ATOM   3830  CG  GLN R 229     -17.234  -8.363-186.300  1.00 27.28           C
ATOM   3831  CD  GLN R 229     -16.615  -7.177-187.025  1.00 27.28           C
ATOM   3832  OE1 GLN R 229     -15.699  -6.529-186.521  1.00 27.28           O
ATOM   3833  NE2 GLN R 229     -17.118  -6.890-188.254  1.00 27.28           N
ATOM   3834  C   GLN R 229     -15.484 -11.549-185.047  1.00 27.28           C
ATOM   3835  O   GLN R 229     -15.215 -12.369-185.923  1.00 27.28           O
ATOM   3836  N   ALA R 230     -14.762 -11.449-183.917  1.00 22.78           N
ATOM   3837  CA  ALA R 230     -13.636 -12.305-183.680  1.00 22.78           C
ATOM   3838  CB  ALA R 230     -12.930 -11.989-182.351  1.00 22.78           C
ATOM   3839  C   ALA R 230     -14.081 -13.735-183.608  1.00 22.78           C
ATOM   3840  O   ALA R 230     -13.470 -14.612-184.218  1.00 22.78           O
ATOM   3841  N   ALA R 231     -15.146 -14.015-182.837  1.00 29.57           N
ATOM   3842  CA  ALA R 231     -15.623 -15.364-182.711  1.00 29.57           C
ATOM   3843  CB  ALA R 231     -16.715 -15.500-181.637  1.00 29.57           C
ATOM   3844  C   ALA R 231     -16.215 -15.839-184.003  1.00 29.57           C
ATOM   3845  O   ALA R 231     -15.927 -16.946-184.457  1.00 29.57           O
ATOM   3846  N   ALA R 232     -17.082 -15.008-184.620  1.00 39.51           N
ATOM   3847  CA  ALA R 232     -17.794 -15.442-185.786  1.00 39.51           C
ATOM   3848  CB  ALA R 232     -18.893 -14.448-186.203  1.00 39.51           C
ATOM   3849  C   ALA R 232     -16.905 -15.652-186.979  1.00 39.51           C
ATOM   3850  O   ALA R 232     -16.908 -16.727-187.576  1.00 39.51           O
ATOM   3851  N   THR R 233     -16.126 -14.622-187.367  1.00 39.50           N
ATOM   3852  CA  THR R 233     -15.292 -14.713-188.537  1.00 39.50           C
ATOM   3853  CB  THR R 233     -14.903 -13.374-189.093  1.00 39.50           C
ATOM   3854  OG1 THR R 233     -14.046 -12.684-188.197  1.00 39.50           O
ATOM   3855  CG2 THR R 233     -16.193 -12.569-189.320  1.00 39.50           C
ATOM   3856  C   THR R 233     -14.033 -15.480-188.273  1.00 39.50           C
ATOM   3857  O   THR R 233     -13.560 -16.224-189.132  1.00 39.50           O
ATOM   3858  N   GLY R 234     -13.435 -15.300-187.080  1.00 16.61           N
ATOM   3859  CA  GLY R 234     -12.201 -15.960-186.761  1.00 16.61           C
ATOM   3860  C   GLY R 234     -11.055 -15.060-187.141  1.00 16.61           C
ATOM   3861  O   GLY R 234      -9.898 -15.387-186.882  1.00 16.61           O
ATOM   3862  N   LYS R 235     -11.343 -13.890-187.753  1.00 72.47           N
ATOM   3863  CA  LYS R 235     -10.287 -13.015-188.197  1.00 72.47           C
ATOM   3864  CB  LYS R 235     -10.336 -12.673-189.696  1.00 72.47           C
ATOM   3865  CG  LYS R 235      -9.839 -13.789-190.619  1.00 72.47           C
ATOM   3866  CD  LYS R 235     -10.731 -15.032-190.657  1.00 72.47           C
ATOM   3867  CE  LYS R 235     -10.225 -16.104-191.626  1.00 72.47           C
ATOM   3868  NZ  LYS R 235     -11.131 -17.273-191.602  1.00 72.47           N
ATOM   3869  C   LYS R 235     -10.331 -11.715-187.450  1.00 72.47           C
ATOM   3870  O   LYS R 235     -11.212 -11.478-186.625  1.00 72.47           O
ATOM   3871  N   GLY R 236      -9.332 -10.845-187.719  1.00 16.41           N
ATOM   3872  CA  GLY R 236      -9.218  -9.571-187.065  1.00 16.41           C
ATOM   3873  C   GLY R 236     -10.157  -8.597-187.712  1.00 16.41           C
ATOM   3874  O   GLY R 236     -10.685  -8.818-188.798  1.00 16.41           O
ATOM   3875  N   PRO R 237     -10.340  -7.495-187.036  1.00 51.71           N
ATOM   3876  CA  PRO R 237     -11.234  -6.460-187.483  1.00 51.71           C
ATOM   3877  CD  PRO R 237     -10.152  -7.473-185.594  1.00 51.71           C
ATOM   3878  CB  PRO R 237     -11.308  -5.459-186.331  1.00 51.71           C
ATOM   3879  CG  PRO R 237     -11.038  -6.325-185.087  1.00 51.71           C
ATOM   3880  C   PRO R 237     -10.822  -5.857-188.789  1.00 51.71           C
ATOM   3881  O   PRO R 237     -11.688  -5.382-189.524  1.00 51.71           O
ATOM   3882  N   LEU R 238      -9.512  -5.817-189.086  1.00 69.82           N
ATOM   3883  CA  LEU R 238      -9.059  -5.271-190.333  1.00 69.82           C
ATOM   3884  CB  LEU R 238      -7.534  -5.084-190.407  1.00 69.82           C
ATOM   3885  CG  LEU R 238      -7.030  -3.907-189.552  1.00 69.82           C
ATOM   3886  CD1 LEU R 238      -7.306  -4.125-188.057  1.00 69.82           C
ATOM   3887  CD2 LEU R 238      -5.558  -3.589-189.860  1.00 69.82           C
ATOM   3888  C   LEU R 238      -9.469  -6.173-191.443  1.00 69.82           C
ATOM   3889  O   LEU R 238      -9.794  -5.711-192.535  1.00 69.82           O
ATOM   3890  N   ASN R 239      -9.432  -7.495-191.202  1.00 26.47           N
ATOM   3891  CA  ASN R 239      -9.812  -8.426-192.221  1.00 26.47           C
ATOM   3892  CB  ASN R 239      -9.607  -9.891-191.799  1.00 26.47           C
ATOM   3893  CG  ASN R 239      -8.112 -10.164-191.747  1.00 26.47           C
ATOM   3894  OD1 ASN R 239      -7.364  -9.509-191.022  1.00 26.47           O
ATOM   3895  ND2 ASN R 239      -7.653 -11.161-192.548  1.00 26.47           N
ATOM   3896  C   ASN R 239     -11.265  -8.237-192.511  1.00 26.47           C
ATOM   3897  O   ASN R 239     -11.691  -8.335-193.656  1.00 26.47           O
ATOM   3898  N   ASN R 240     -12.079  -7.987-191.470  1.00 41.01           N
ATOM   3899  CA  ASN R 240     -13.493  -7.825-191.653  1.00 41.01           C
ATOM   3900  CB  ASN R 240     -14.249  -7.766-190.319  1.00 41.01           C
ATOM   3901  CG  ASN R 240     -14.082  -9.131-189.673  1.00 41.01           C
ATOM   3902  OD1 ASN R 240     -13.674  -9.242-188.518  1.00 41.01           O
ATOM   3903  ND2 ASN R 240     -14.398 -10.206-190.442  1.00 41.01           N
ATOM   3904  C   ASN R 240     -13.779  -6.565-192.407  1.00 41.01           C
ATOM   3905  O   ASN R 240     -14.662  -6.538-193.262  1.00 41.01           O
ATOM   3906  N   TRP R 241     -13.055  -5.475-192.086  1.00 31.92           N
ATOM   3907  CA  TRP R 241     -13.258  -4.209-192.734  1.00 31.92           C
ATOM   3908  CB  TRP R 241     -12.420  -3.079-192.104  1.00 31.92           C
ATOM   3909  CG  TRP R 241     -12.706  -1.703-192.660  1.00 31.92           C
ATOM   3910  CD2 TRP R 241     -11.996  -0.511-192.284  1.00 31.92           C
ATOM   3911  CD1 TRP R 241     -13.646  -1.320-193.570  1.00 31.92           C
ATOM   3912  NE1 TRP R 241     -13.573   0.035-193.781  1.00 31.92           N
ATOM   3913  CE2 TRP R 241     -12.561   0.546-192.999  1.00 31.92           C
ATOM   3914  CE3 TRP R 241     -10.963  -0.312-191.413  1.00 31.92           C
ATOM   3915  CZ2 TRP R 241     -12.100   1.823-192.852  1.00 31.92           C
ATOM   3916  CZ3 TRP R 241     -10.499   0.979-191.274  1.00 31.92           C
ATOM   3917  CH2 TRP R 241     -11.056   2.027-191.977  1.00 31.92           C
ATOM   3918  C   TRP R 241     -12.841  -4.333-194.164  1.00 31.92           C
ATOM   3919  O   TRP R 241     -13.510  -3.817-195.057  1.00 31.92           O
ATOM   3920  N   ALA R 242     -11.694  -4.996-194.409  1.00 18.48           N
ATOM   3921  CA  ALA R 242     -11.188  -5.160-195.741  1.00 18.48           C
ATOM   3922  CB  ALA R 242      -9.810  -5.845-195.775  1.00 18.48           C
ATOM   3923  C   ALA R 242     -12.133  -6.012-196.530  1.00 18.48           C
ATOM   3924  O   ALA R 242     -12.415  -5.714-197.689  1.00 18.48           O
ATOM   3925  N   THR R 243     -12.643  -7.105-195.920  1.00 23.95           N
ATOM   3926  CA  THR R 243     -13.522  -8.008-196.608  1.00 23.95           C
ATOM   3927  CB  THR R 243     -13.906  -9.212-195.796  1.00 23.95           C
ATOM   3928  OG1 THR R 243     -14.500  -8.807-194.572  1.00 23.95           O
ATOM   3929  CG2 THR R 243     -12.661 -10.070-195.543  1.00 23.95           C
ATOM   3930  C   THR R 243     -14.794  -7.304-196.970  1.00 23.95           C
ATOM   3931  O   THR R 243     -15.267  -7.413-198.101  1.00 23.95           O
ATOM   3932  N   HIS R 244     -15.369  -6.537-196.026  1.00 25.21           N
ATOM   3933  CA  HIS R 244     -16.608  -5.862-196.279  1.00 25.21           C
ATOM   3934  ND1 HIS R 244     -19.617  -4.866-195.282  1.00 25.21           N
ATOM   3935  CG  HIS R 244     -18.375  -4.278-195.366  1.00 25.21           C
ATOM   3936  CB  HIS R 244     -17.080  -4.992-195.099  1.00 25.21           C
ATOM   3937  NE2 HIS R 244     -19.958  -2.747-195.864  1.00 25.21           N
ATOM   3938  CD2 HIS R 244     -18.603  -2.983-195.721  1.00 25.21           C
ATOM   3939  CE1 HIS R 244     -20.527  -3.909-195.589  1.00 25.21           C
ATOM   3940  C   HIS R 244     -16.382  -4.939-197.428  1.00 25.21           C
ATOM   3941  O   HIS R 244     -17.253  -4.768-198.274  1.00 25.21           O
ATOM   3942  N   LEU R 245     -15.216  -4.286-197.464  1.00 38.74           N
ATOM   3943  CA  LEU R 245     -14.885  -3.395-198.533  1.00 38.74           C
ATOM   3944  CB  LEU R 245     -13.623  -2.576-198.237  1.00 38.74           C
ATOM   3945  CG  LEU R 245     -13.854  -1.604-197.070  1.00 38.74           C
ATOM   3946  CD1 LEU R 245     -12.595  -0.782-196.770  1.00 38.74           C
ATOM   3947  CD2 LEU R 245     -15.094  -0.725-197.316  1.00 38.74           C
ATOM   3948  C   LEU R 245     -14.675  -4.165-199.803  1.00 38.74           C
ATOM   3949  O   LEU R 245     -14.978  -3.663-200.885  1.00 38.74           O
ATOM   3950  N   SER R 246     -14.096  -5.380-199.713  1.00 31.01           N
ATOM   3951  CA  SER R 246     -13.838  -6.162-200.890  1.00 31.01           C
ATOM   3952  CB  SER R 246     -13.127  -7.487-200.576  1.00 31.01           C
ATOM   3953  OG  SER R 246     -11.833  -7.225-200.052  1.00 31.01           O
ATOM   3954  C   SER R 246     -15.129  -6.495-201.573  1.00 31.01           C
ATOM   3955  O   SER R 246     -15.455  -5.929-202.616  1.00 31.01           O
ATOM   3956  N   ASP R 247     -15.911  -7.426-200.990  1.00 50.11           N
ATOM   3957  CA  ASP R 247     -17.170  -7.786-201.576  1.00 50.11           C
ATOM   3958  CB  ASP R 247     -17.197  -9.216-202.152  1.00 50.11           C
ATOM   3959  CG  ASP R 247     -16.848 -10.232-201.075  1.00 50.11           C
ATOM   3960  OD1 ASP R 247     -16.213  -9.851-200.056  1.00 50.11           O
ATOM   3961  OD2 ASP R 247     -17.220 -11.417-201.269  1.00 50.11           O
ATOM   3962  C   ASP R 247     -18.221  -7.628-200.528  1.00 50.11           C
ATOM   3963  O   ASP R 247     -18.536  -8.527-199.752  1.00 50.11           O
ATOM   3964  N   PRO R 248     -18.774  -6.451-200.528  1.00 56.90           N
ATOM   3965  CA  PRO R 248     -19.725  -6.041-199.539  1.00 56.90           C
ATOM   3966  CD  PRO R 248     -18.195  -5.335-201.257  1.00 56.90           C
ATOM   3967  CB  PRO R 248     -20.004  -4.565-199.835  1.00 56.90           C
ATOM   3968  CG  PRO R 248     -18.741  -4.076-200.568  1.00 56.90           C
ATOM   3969  C   PRO R 248     -20.975  -6.862-199.550  1.00 56.90           C
ATOM   3970  O   PRO R 248     -21.553  -7.076-198.486  1.00 56.90           O
ATOM   3971  N   LEU R 249     -21.415  -7.306-200.738  1.00 82.50           N
ATOM   3972  CA  LEU R 249     -22.674  -7.976-200.887  1.00 82.50           C
ATOM   3973  CB  LEU R 249     -23.093  -8.146-202.356  1.00 82.50           C
ATOM   3974  CG  LEU R 249     -23.410  -6.815-203.062  1.00 82.50           C
ATOM   3975  CD1 LEU R 249     -22.165  -5.918-203.136  1.00 82.50           C
ATOM   3976  CD2 LEU R 249     -24.057  -7.047-204.437  1.00 82.50           C
ATOM   3977  C   LEU R 249     -22.713  -9.329-200.252  1.00 82.50           C
ATOM   3978  O   LEU R 249     -23.749  -9.715-199.714  1.00 82.50           O
ATOM   3979  N   HIS R 250     -21.640 -10.130-200.398  1.00 59.36           N
ATOM   3980  CA  HIS R 250     -21.582 -11.463-199.861  1.00 59.36           C
ATOM   3981  ND1 HIS R 250     -22.110 -13.454-202.289  1.00 59.36           N
ATOM   3982  CG  HIS R 250     -21.065 -12.609-201.998  1.00 59.36           C
ATOM   3983  CB  HIS R 250     -20.585 -12.351-200.608  1.00 59.36           C
ATOM   3984  NE2 HIS R 250     -21.412 -12.614-204.225  1.00 59.36           N
ATOM   3985  CD2 HIS R 250     -20.648 -12.103-203.190  1.00 59.36           C
ATOM   3986  CE1 HIS R 250     -22.276 -13.420-203.633  1.00 59.36           C
ATOM   3987  C   HIS R 250     -21.249 -11.534-198.392  1.00 59.36           C
ATOM   3988  O   HIS R 250     -21.722 -12.422-197.688  1.00 59.36           O
ATOM   3989  N   THR R 251     -20.411 -10.601-197.915  1.00 71.13           N
ATOM   3990  CA  THR R 251     -19.729 -10.572-196.645  1.00 71.13           C
ATOM   3991  CB  THR R 251     -18.587  -9.600-196.624  1.00 71.13           C
ATOM   3992  OG1 THR R 251     -19.048  -8.283-196.889  1.00 71.13           O
ATOM   3993  CG2 THR R 251     -17.560 -10.038-197.677  1.00 71.13           C
ATOM   3994  C   THR R 251     -20.529 -10.327-195.393  1.00 71.13           C
ATOM   3995  O   THR R 251     -19.987 -10.533-194.310  1.00 71.13           O
ATOM   3996  N   THR R 252     -21.773  -9.825-195.471  1.00 54.37           N
ATOM   3997  CA  THR R 252     -22.540  -9.428-194.316  1.00 54.37           C
ATOM   3998  CB  THR R 252     -23.912  -8.968-194.741  1.00 54.37           C
ATOM   3999  OG1 THR R 252     -23.764  -7.997-195.768  1.00 54.37           O
ATOM   4000  CG2 THR R 252     -24.659  -8.311-193.567  1.00 54.37           C
ATOM   4001  C   THR R 252     -22.638 -10.564-193.310  1.00 54.37           C
ATOM   4002  O   THR R 252     -22.152 -11.669-193.546  1.00 54.37           O
ATOM   4003  N   ILE R 253     -23.267 -10.287-192.139  1.00 34.73           N
ATOM   4004  CA  ILE R 253     -23.367 -11.145-190.988  1.00 34.73           C
ATOM   4005  CB  ILE R 253     -24.080 -10.481-189.840  1.00 34.73           C
ATOM   4006  CG2 ILE R 253     -25.535 -10.216-190.263  1.00 34.73           C
ATOM   4007  CG1 ILE R 253     -23.942 -11.318-188.556  1.00 34.73           C
ATOM   4008  CD1 ILE R 253     -24.369 -10.565-187.296  1.00 34.73           C
ATOM   4009  C   ILE R 253     -24.083 -12.431-191.281  1.00 34.73           C
ATOM   4010  O   ILE R 253     -23.650 -13.491-190.832  1.00 34.73           O
ATOM   4011  N   ILE R 254     -25.185 -12.385-192.047  1.00 63.62           N
ATOM   4012  CA  ILE R 254     -25.973 -13.561-192.298  1.00 63.62           C
ATOM   4013  CB  ILE R 254     -27.149 -13.286-193.194  1.00 63.62           C
ATOM   4014  CG2 ILE R 254     -27.825 -14.632-193.506  1.00 63.62           C
ATOM   4015  CG1 ILE R 254     -28.100 -12.267-192.542  1.00 63.62           C
ATOM   4016  CD1 ILE R 254     -27.527 -10.854-192.440  1.00 63.62           C
ATOM   4017  C   ILE R 254     -25.124 -14.594-192.974  1.00 63.62           C
ATOM   4018  O   ILE R 254     -25.208 -15.778-192.657  1.00 63.62           O
ATOM   4019  N   ASP R 255     -24.268 -14.166-193.917  1.00 34.63           N
ATOM   4020  CA  ASP R 255     -23.455 -15.063-194.694  1.00 34.63           C
ATOM   4021  CB  ASP R 255     -22.568 -14.331-195.716  1.00 34.63           C
ATOM   4022  CG  ASP R 255     -21.875 -15.371-196.587  1.00 34.63           C
ATOM   4023  OD1 ASP R 255     -22.592 -16.140-197.282  1.00 34.63           O
ATOM   4024  OD2 ASP R 255     -20.616 -15.417-196.560  1.00 34.63           O
ATOM   4025  C   ASP R 255     -22.535 -15.823-193.792  1.00 34.63           C
ATOM   4026  O   ASP R 255     -22.262 -16.996-194.039  1.00 34.63           O
ATOM   4027  N   THR R 256     -22.033 -15.185-192.716  1.00 21.34           N
ATOM   4028  CA  THR R 256     -21.069 -15.833-191.872  1.00 21.34           C
ATOM   4029  CB  THR R 256     -20.698 -15.004-190.678  1.00 21.34           C
ATOM   4030  OG1 THR R 256     -20.151 -13.763-191.099  1.00 21.34           O
ATOM   4031  CG2 THR R 256     -19.674 -15.781-189.835  1.00 21.34           C
ATOM   4032  C   THR R 256     -21.668 -17.105-191.364  1.00 21.34           C
ATOM   4033  O   THR R 256     -21.033 -18.157-191.422  1.00 21.34           O
ATOM   4034  N   PHE R 257     -22.904 -17.036-190.832  1.00 37.10           N
ATOM   4035  CA  PHE R 257     -23.580 -18.203-190.346  1.00 37.10           C
ATOM   4036  CB  PHE R 257     -24.824 -17.875-189.502  1.00 37.10           C
ATOM   4037  CG  PHE R 257     -24.337 -17.369-188.186  1.00 37.10           C
ATOM   4038  CD1 PHE R 257     -23.911 -16.069-188.046  1.00 37.10           C
ATOM   4039  CD2 PHE R 257     -24.310 -18.202-187.089  1.00 37.10           C
ATOM   4040  CE1 PHE R 257     -23.463 -15.607-186.831  1.00 37.10           C
ATOM   4041  CE2 PHE R 257     -23.862 -17.742-185.873  1.00 37.10           C
ATOM   4042  CZ  PHE R 257     -23.437 -16.444-185.742  1.00 37.10           C
ATOM   4043  C   PHE R 257     -24.005 -19.088-191.481  1.00 37.10           C
ATOM   4044  O   PHE R 257     -23.865 -20.308-191.413  1.00 37.10           O
ATOM   4045  N   SER R 258     -24.524 -18.489-192.568  1.00 24.40           N
ATOM   4046  CA  SER R 258     -25.068 -19.255-193.654  1.00 24.40           C
ATOM   4047  CB  SER R 258     -25.783 -18.399-194.712  1.00 24.40           C
ATOM   4048  OG  SER R 258     -24.853 -17.532-195.343  1.00 24.40           O
ATOM   4049  C   SER R 258     -23.969 -19.989-194.347  1.00 24.40           C
ATOM   4050  O   SER R 258     -22.786 -19.779-194.087  1.00 24.40           O
ATOM   4051  N   SER R 259     -24.365 -20.921-195.235  1.00 19.71           N
ATOM   4052  CA  SER R 259     -23.413 -21.681-195.983  1.00 19.71           C
ATOM   4053  CB  SER R 259     -23.371 -23.168-195.601  1.00 19.71           C
ATOM   4054  OG  SER R 259     -24.604 -23.784-195.946  1.00 19.71           O
ATOM   4055  C   SER R 259     -23.851 -21.632-197.406  1.00 19.71           C
ATOM   4056  O   SER R 259     -24.987 -21.268-197.708  1.00 19.71           O
ATOM   4057  N   SER R 260     -22.935 -21.978-198.329  1.00  4.96           N
ATOM   4058  CA  SER R 260     -23.289 -21.990-199.714  1.00  4.96           C
ATOM   4059  CB  SER R 260     -22.077 -21.886-200.657  1.00  4.96           C
ATOM   4060  OG  SER R 260     -21.443 -20.628-200.498  1.00  4.96           O
ATOM   4061  C   SER R 260     -23.961 -23.332-199.970  1.00  4.96           C
ATOM   4062  O   SER R 260     -24.381 -23.576-201.134  1.00  4.96           O
ATOM   4063  OXT SER R 260     -24.062 -24.135-199.004  1.00  4.96           O
TER    4064      SER R 260
ATOM   4065  N   MET B   1     -30.159  -0.961-115.211  1.00 45.17           N
ATOM   4066  CA  MET B   1     -28.992  -1.397-116.011  1.00 45.17           C
ATOM   4067  CB  MET B   1     -28.995  -2.925-116.168  1.00 45.17           C
ATOM   4068  CG  MET B   1     -27.656  -3.492-116.648  1.00 45.17           C
ATOM   4069  SD  MET B   1     -27.159  -2.986-118.321  1.00 45.17           S
ATOM   4070  CE  MET B   1     -25.605  -3.927-118.302  1.00 45.17           C
ATOM   4071  C   MET B   1     -29.068  -0.771-117.364  1.00 45.17           C
ATOM   4072  O   MET B   1     -28.304   0.140-117.684  1.00 45.17           O
ATOM   4073  N   GLY B   2     -30.013  -1.243-118.198  1.00 19.95           N
ATOM   4074  CA  GLY B   2     -30.140  -0.665-119.499  1.00 19.95           C
ATOM   4075  C   GLY B   2     -30.284  -1.779-120.467  1.00 19.95           C
ATOM   4076  O   GLY B   2     -31.098  -2.686-120.308  1.00 19.95           O
ATOM   4077  N   LEU B   3     -29.453  -1.699-121.511  1.00 97.67           N
ATOM   4078  CA  LEU B   3     -29.436  -2.595-122.614  1.00 97.67           C
ATOM   4079  CB  LEU B   3     -28.543  -1.920-123.692  1.00 97.67           C
ATOM   4080  CG  LEU B   3     -28.310  -2.562-125.066  1.00 97.67           C
ATOM   4081  CD1 LEU B   3     -27.734  -1.525-126.046  1.00 97.67           C
ATOM   4082  CD2 LEU B   3     -27.332  -3.726-124.972  1.00 97.67           C
ATOM   4083  C   LEU B   3     -28.987  -3.940-122.111  1.00 97.67           C
ATOM   4084  O   LEU B   3     -28.133  -4.059-121.233  1.00 97.67           O
ATOM   4085  N   PRO B   4     -29.641  -4.955-122.627  1.00 53.26           N
ATOM   4086  CA  PRO B   4     -29.375  -6.318-122.224  1.00 53.26           C
ATOM   4087  CD  PRO B   4     -31.032  -4.773-123.014  1.00 53.26           C
ATOM   4088  CB  PRO B   4     -30.565  -7.136-122.716  1.00 53.26           C
ATOM   4089  CG  PRO B   4     -31.721  -6.121-122.747  1.00 53.26           C
ATOM   4090  C   PRO B   4     -28.067  -6.763-122.803  1.00 53.26           C
ATOM   4091  O   PRO B   4     -27.571  -6.121-123.721  1.00 53.26           O
ATOM   4092  N   TRP B   5     -27.492  -7.871-122.313  1.00 42.28           N
ATOM   4093  CA  TRP B   5     -26.189  -8.290-122.747  1.00 42.28           C
ATOM   4094  CB  TRP B   5     -25.724  -9.568-122.024  1.00 42.28           C
ATOM   4095  CG  TRP B   5     -26.645 -10.754-122.204  1.00 42.28           C
ATOM   4096  CD2 TRP B   5     -26.484 -11.768-123.209  1.00 42.28           C
ATOM   4097  CD1 TRP B   5     -27.752 -11.098-121.483  1.00 42.28           C
ATOM   4098  NE1 TRP B   5     -28.296 -12.257-121.982  1.00 42.28           N
ATOM   4099  CE2 TRP B   5     -27.525 -12.681-123.041  1.00 42.28           C
ATOM   4100  CE3 TRP B   5     -25.544 -11.926-124.190  1.00 42.28           C
ATOM   4101  CZ2 TRP B   5     -27.642 -13.771-123.857  1.00 42.28           C
ATOM   4102  CZ3 TRP B   5     -25.669 -13.026-125.008  1.00 42.28           C
ATOM   4103  CH2 TRP B   5     -26.697 -13.931-124.845  1.00 42.28           C
ATOM   4104  C   TRP B   5     -26.170  -8.558-124.222  1.00 42.28           C
ATOM   4105  O   TRP B   5     -25.210  -8.206-124.903  1.00 42.28           O
ATOM   4106  N   TYR B   6     -27.228  -9.187-124.760  1.00 56.63           N
ATOM   4107  CA  TYR B   6     -27.236  -9.563-126.147  1.00 56.63           C
ATOM   4108  CB  TYR B   6     -28.396 -10.508-126.532  1.00 56.63           C
ATOM   4109  CG  TYR B   6     -29.728  -9.956-126.147  1.00 56.63           C
ATOM   4110  CD1 TYR B   6     -30.256 -10.238-124.907  1.00 56.63           C
ATOM   4111  CD2 TYR B   6     -30.460  -9.179-127.014  1.00 56.63           C
ATOM   4112  CE1 TYR B   6     -31.484  -9.748-124.534  1.00 56.63           C
ATOM   4113  CE2 TYR B   6     -31.691  -8.687-126.648  1.00 56.63           C
ATOM   4114  CZ  TYR B   6     -32.203  -8.970-125.407  1.00 56.63           C
ATOM   4115  OH  TYR B   6     -33.465  -8.464-125.029  1.00 56.63           O
ATOM   4116  C   TYR B   6     -27.186  -8.376-127.072  1.00 56.63           C
ATOM   4117  O   TYR B   6     -26.569  -8.449-128.130  1.00 56.63           O
ATOM   4118  N   ARG B   7     -27.862  -7.275-126.696  1.00124.04           N
ATOM   4119  CA  ARG B   7     -28.071  -6.045-127.422  1.00124.04           C
ATOM   4120  CB  ARG B   7     -29.240  -5.229-126.854  1.00124.04           C
ATOM   4121  CG  ARG B   7     -30.565  -5.981-126.946  1.00124.04           C
ATOM   4122  CD  ARG B   7     -31.784  -5.135-126.580  1.00124.04           C
ATOM   4123  NE  ARG B   7     -32.176  -4.380-127.802  1.00124.04           N
ATOM   4124  CZ  ARG B   7     -33.353  -3.690-127.834  1.00124.04           C
ATOM   4125  NH1 ARG B   7     -34.168  -3.682-126.740  1.00124.04           N
ATOM   4126  NH2 ARG B   7     -33.709  -3.009-128.960  1.00124.04           N
ATOM   4127  C   ARG B   7     -26.883  -5.121-127.526  1.00124.04           C
ATOM   4128  O   ARG B   7     -26.932  -4.177-128.308  1.00124.04           O
ATOM   4129  N   VAL B   8     -25.804  -5.315-126.749  1.00 49.77           N
ATOM   4130  CA  VAL B   8     -24.757  -4.330-126.605  1.00 49.77           C
ATOM   4131  CB  VAL B   8     -23.578  -4.856-125.842  1.00 49.77           C
ATOM   4132  CG1 VAL B   8     -24.039  -5.205-124.416  1.00 49.77           C
ATOM   4133  CG2 VAL B   8     -22.978  -6.046-126.612  1.00 49.77           C
ATOM   4134  C   VAL B   8     -24.240  -3.792-127.917  1.00 49.77           C
ATOM   4135  O   VAL B   8     -23.973  -2.596-128.019  1.00 49.77           O
ATOM   4136  N   HIS B   9     -24.068  -4.628-128.951  1.00 62.23           N
ATOM   4137  CA  HIS B   9     -23.515  -4.191-130.206  1.00 62.23           C
ATOM   4138  ND1 HIS B   9     -20.550  -5.465-131.109  1.00 62.23           N
ATOM   4139  CG  HIS B   9     -21.772  -5.906-130.648  1.00 62.23           C
ATOM   4140  CB  HIS B   9     -23.083  -5.349-131.115  1.00 62.23           C
ATOM   4141  NE2 HIS B   9     -20.128  -7.018-129.575  1.00 62.23           N
ATOM   4142  CD2 HIS B   9     -21.495  -6.852-129.713  1.00 62.23           C
ATOM   4143  CE1 HIS B   9     -19.603  -6.164-130.435  1.00 62.23           C
ATOM   4144  C   HIS B   9     -24.407  -3.248-130.961  1.00 62.23           C
ATOM   4145  O   HIS B   9     -23.925  -2.475-131.782  1.00 62.23           O
ATOM   4146  N   THR B  10     -25.725  -3.269-130.704  1.00 48.69           N
ATOM   4147  CA  THR B  10     -26.708  -2.496-131.417  1.00 48.69           C
ATOM   4148  CB  THR B  10     -28.117  -2.743-130.955  1.00 48.69           C
ATOM   4149  OG1 THR B  10     -28.264  -2.379-129.589  1.00 48.69           O
ATOM   4150  CG2 THR B  10     -28.447  -4.232-131.153  1.00 48.69           C
ATOM   4151  C   THR B  10     -26.431  -1.030-131.286  1.00 48.69           C
ATOM   4152  O   THR B  10     -26.979  -0.236-132.041  1.00 48.69           O
ATOM   4153  N   VAL B  11     -25.628  -0.619-130.292  1.00 90.35           N
ATOM   4154  CA  VAL B  11     -25.309   0.769-130.111  1.00 90.35           C
ATOM   4155  CB  VAL B  11     -24.324   0.968-128.998  1.00 90.35           C
ATOM   4156  CG1 VAL B  11     -23.082   0.102-129.267  1.00 90.35           C
ATOM   4157  CG2 VAL B  11     -24.004   2.463-128.916  1.00 90.35           C
ATOM   4158  C   VAL B  11     -24.706   1.297-131.383  1.00 90.35           C
ATOM   4159  O   VAL B  11     -24.956   2.437-131.768  1.00 90.35           O
ATOM   4160  N   VAL B  12     -23.885   0.477-132.064  1.00 53.13           N
ATOM   4161  CA  VAL B  12     -23.204   0.838-133.279  1.00 53.13           C
ATOM   4162  CB  VAL B  12     -22.114  -0.115-133.691  1.00 53.13           C
ATOM   4163  CG1 VAL B  12     -21.054  -0.163-132.585  1.00 53.13           C
ATOM   4164  CG2 VAL B  12     -22.724  -1.479-134.033  1.00 53.13           C
ATOM   4165  C   VAL B  12     -24.139   0.976-134.450  1.00 53.13           C
ATOM   4166  O   VAL B  12     -23.766   1.557-135.467  1.00 53.13           O
ATOM   4167  N   LEU B  13     -25.363   0.423-134.362  1.00100.18           N
ATOM   4168  CA  LEU B  13     -26.281   0.324-135.468  1.00100.18           C
ATOM   4169  CB  LEU B  13     -27.596  -0.353-135.020  1.00100.18           C
ATOM   4170  CG  LEU B  13     -28.589  -0.789-136.123  1.00100.18           C
ATOM   4171  CD1 LEU B  13     -29.805  -1.484-135.486  1.00100.18           C
ATOM   4172  CD2 LEU B  13     -29.013   0.359-137.052  1.00100.18           C
ATOM   4173  C   LEU B  13     -26.573   1.673-136.073  1.00100.18           C
ATOM   4174  O   LEU B  13     -26.622   1.797-137.296  1.00100.18           O
ATOM   4175  N   ASN B  14     -26.836   2.703-135.247  1.00 59.54           N
ATOM   4176  CA  ASN B  14     -27.116   4.040-135.704  1.00 59.54           C
ATOM   4177  CB  ASN B  14     -27.823   4.899-134.645  1.00 59.54           C
ATOM   4178  CG  ASN B  14     -29.258   4.414-134.536  1.00 59.54           C
ATOM   4179  OD1 ASN B  14     -29.970   4.773-133.602  1.00 59.54           O
ATOM   4180  ND2 ASN B  14     -29.696   3.578-135.517  1.00 59.54           N
ATOM   4181  C   ASN B  14     -25.877   4.781-136.105  1.00 59.54           C
ATOM   4182  O   ASN B  14     -25.956   5.669-136.949  1.00 59.54           O
ATOM   4183  N   ASP B  15     -24.718   4.483-135.474  1.00 43.17           N
ATOM   4184  CA  ASP B  15     -23.497   5.219-135.693  1.00 43.17           C
ATOM   4185  CB  ASP B  15     -22.640   5.290-134.418  1.00 43.17           C
ATOM   4186  CG  ASP B  15     -21.545   6.331-134.601  1.00 43.17           C
ATOM   4187  OD1 ASP B  15     -21.492   6.962-135.689  1.00 43.17           O
ATOM   4188  OD2 ASP B  15     -20.743   6.505-133.643  1.00 43.17           O
ATOM   4189  C   ASP B  15     -22.686   4.536-136.759  1.00 43.17           C
ATOM   4190  O   ASP B  15     -22.029   3.530-136.496  1.00 43.17           O
ATOM   4191  N   PRO B  16     -22.716   5.041-137.968  1.00 59.61           N
ATOM   4192  CA  PRO B  16     -22.006   4.470-139.076  1.00 59.61           C
ATOM   4193  CD  PRO B  16     -23.561   6.158-138.350  1.00 59.61           C
ATOM   4194  CB  PRO B  16     -22.531   5.192-140.317  1.00 59.61           C
ATOM   4195  CG  PRO B  16     -23.101   6.514-139.768  1.00 59.61           C
ATOM   4196  C   PRO B  16     -20.520   4.575-138.936  1.00 59.61           C
ATOM   4197  O   PRO B  16     -19.819   3.717-139.468  1.00 59.61           O
ATOM   4198  N   GLY B  17     -20.015   5.629-138.267  1.00 17.65           N
ATOM   4199  CA  GLY B  17     -18.598   5.794-138.121  1.00 17.65           C
ATOM   4200  C   GLY B  17     -18.049   4.693-137.268  1.00 17.65           C
ATOM   4201  O   GLY B  17     -16.959   4.182-137.526  1.00 17.65           O
ATOM   4202  N   ARG B  18     -18.760   4.373-136.170  1.00 62.50           N
ATOM   4203  CA  ARG B  18     -18.407   3.324-135.251  1.00 62.50           C
ATOM   4204  CB  ARG B  18     -19.125   3.429-133.898  1.00 62.50           C
ATOM   4205  CG  ARG B  18     -18.581   4.569-133.041  1.00 62.50           C
ATOM   4206  CD  ARG B  18     -19.109   4.575-131.608  1.00 62.50           C
ATOM   4207  NE  ARG B  18     -18.384   5.649-130.874  1.00 62.50           N
ATOM   4208  CZ  ARG B  18     -18.625   5.844-129.546  1.00 62.50           C
ATOM   4209  NH1 ARG B  18     -19.531   5.057-128.894  1.00 62.50           N
ATOM   4210  NH2 ARG B  18     -17.954   6.822-128.869  1.00 62.50           N
ATOM   4211  C   ARG B  18     -18.712   1.976-135.824  1.00 62.50           C
ATOM   4212  O   ARG B  18     -18.049   0.993-135.506  1.00 62.50           O
ATOM   4213  N   LEU B  19     -19.774   1.877-136.641  1.00 26.39           N
ATOM   4214  CA  LEU B  19     -20.119   0.608-137.214  1.00 26.39           C
ATOM   4215  CB  LEU B  19     -21.374   0.699-138.095  1.00 26.39           C
ATOM   4216  CG  LEU B  19     -21.789  -0.638-138.731  1.00 26.39           C
ATOM   4217  CD1 LEU B  19     -22.139  -1.679-137.657  1.00 26.39           C
ATOM   4218  CD2 LEU B  19     -22.915  -0.442-139.761  1.00 26.39           C
ATOM   4219  C   LEU B  19     -18.960   0.221-138.072  1.00 26.39           C
ATOM   4220  O   LEU B  19     -18.568  -0.941-138.140  1.00 26.39           O
ATOM   4221  N   LEU B  20     -18.375   1.220-138.744  1.00 24.61           N
ATOM   4222  CA  LEU B  20     -17.247   0.986-139.588  1.00 24.61           C
ATOM   4223  CB  LEU B  20     -16.808   2.264-140.319  1.00 24.61           C
ATOM   4224  CG  LEU B  20     -15.616   2.076-141.272  1.00 24.61           C
ATOM   4225  CD1 LEU B  20     -15.958   1.087-142.398  1.00 24.61           C
ATOM   4226  CD2 LEU B  20     -15.121   3.427-141.811  1.00 24.61           C
ATOM   4227  C   LEU B  20     -16.130   0.515-138.717  1.00 24.61           C
ATOM   4228  O   LEU B  20     -15.382  -0.393-139.074  1.00 24.61           O
ATOM   4229  N   SER B  21     -16.014   1.124-137.525  1.00 21.87           N
ATOM   4230  CA  SER B  21     -14.962   0.822-136.603  1.00 21.87           C
ATOM   4231  CB  SER B  21     -15.032   1.695-135.341  1.00 21.87           C
ATOM   4232  OG  SER B  21     -13.973   1.356-134.459  1.00 21.87           O
ATOM   4233  C   SER B  21     -15.034  -0.600-136.155  1.00 21.87           C
ATOM   4234  O   SER B  21     -14.016  -1.283-136.093  1.00 21.87           O
ATOM   4235  N   VAL B  22     -16.241  -1.085-135.825  1.00 26.54           N
ATOM   4236  CA  VAL B  22     -16.393  -2.422-135.324  1.00 26.54           C
ATOM   4237  CB  VAL B  22     -17.790  -2.735-134.858  1.00 26.54           C
ATOM   4238  CG1 VAL B  22     -18.149  -1.752-133.730  1.00 26.54           C
ATOM   4239  CG2 VAL B  22     -18.758  -2.710-136.050  1.00 26.54           C
ATOM   4240  C   VAL B  22     -16.034  -3.387-136.402  1.00 26.54           C
ATOM   4241  O   VAL B  22     -15.538  -4.475-136.121  1.00 26.54           O
ATOM   4242  N   HIS B  23     -16.330  -3.031-137.665  1.00 26.26           N
ATOM   4243  CA  HIS B  23     -16.028  -3.895-138.769  1.00 26.26           C
ATOM   4244  ND1 HIS B  23     -18.882  -2.735-141.037  1.00 26.26           N
ATOM   4245  CG  HIS B  23     -18.112  -3.393-140.104  1.00 26.26           C
ATOM   4246  CB  HIS B  23     -16.613  -3.389-140.099  1.00 26.26           C
ATOM   4247  NE2 HIS B  23     -20.293  -3.754-139.655  1.00 26.26           N
ATOM   4248  CD2 HIS B  23     -18.992  -4.010-139.268  1.00 26.26           C
ATOM   4249  CE1 HIS B  23     -20.178  -2.984-140.723  1.00 26.26           C
ATOM   4250  C   HIS B  23     -14.548  -4.014-138.945  1.00 26.26           C
ATOM   4251  O   HIS B  23     -14.036  -5.101-139.196  1.00 26.26           O
ATOM   4252  N   ILE B  24     -13.820  -2.884-138.818  1.00 74.11           N
ATOM   4253  CA  ILE B  24     -12.394  -2.856-138.991  1.00 74.11           C
ATOM   4254  CB  ILE B  24     -11.818  -1.481-138.783  1.00 74.11           C
ATOM   4255  CG2 ILE B  24     -10.291  -1.593-138.911  1.00 74.11           C
ATOM   4256  CG1 ILE B  24     -12.436  -0.450-139.745  1.00 74.11           C
ATOM   4257  CD1 ILE B  24     -12.124  -0.704-141.217  1.00 74.11           C
ATOM   4258  C   ILE B  24     -11.791  -3.711-137.917  1.00 74.11           C
ATOM   4259  O   ILE B  24     -10.820  -4.428-138.142  1.00 74.11           O
ATOM   4260  N   MET B  25     -12.334  -3.619-136.692  1.00 15.79           N
ATOM   4261  CA  MET B  25     -11.809  -4.390-135.605  1.00 15.79           C
ATOM   4262  CB  MET B  25     -12.489  -4.080-134.263  1.00 15.79           C
ATOM   4263  CG  MET B  25     -11.900  -4.872-133.094  1.00 15.79           C
ATOM   4264  SD  MET B  25     -10.198  -4.410-132.657  1.00 15.79           S
ATOM   4265  CE  MET B  25     -10.615  -2.756-132.030  1.00 15.79           C
ATOM   4266  C   MET B  25     -12.016  -5.842-135.900  1.00 15.79           C
ATOM   4267  O   MET B  25     -11.161  -6.673-135.601  1.00 15.79           O
ATOM   4268  N   HIS B  26     -13.178  -6.188-136.482  1.00 18.93           N
ATOM   4269  CA  HIS B  26     -13.454  -7.554-136.815  1.00 18.93           C
ATOM   4270  ND1 HIS B  26     -14.893  -9.774-138.945  1.00 18.93           N
ATOM   4271  CG  HIS B  26     -15.184  -9.172-137.740  1.00 18.93           C
ATOM   4272  CB  HIS B  26     -14.856  -7.743-137.421  1.00 18.93           C
ATOM   4273  NE2 HIS B  26     -15.896 -11.313-137.691  1.00 18.93           N
ATOM   4274  CD2 HIS B  26     -15.795 -10.127-136.986  1.00 18.93           C
ATOM   4275  CE1 HIS B  26     -15.340 -11.052-138.860  1.00 18.93           C
ATOM   4276  C   HIS B  26     -12.454  -7.987-137.838  1.00 18.93           C
ATOM   4277  O   HIS B  26     -11.917  -9.090-137.764  1.00 18.93           O
ATOM   4278  N   THR B  27     -12.171  -7.114-138.826  1.00 86.57           N
ATOM   4279  CA  THR B  27     -11.258  -7.489-139.861  1.00 86.57           C
ATOM   4280  CB  THR B  27     -11.187  -6.540-141.033  1.00 86.57           C
ATOM   4281  OG1 THR B  27     -10.592  -7.208-142.132  1.00 86.57           O
ATOM   4282  CG2 THR B  27     -10.343  -5.307-140.683  1.00 86.57           C
ATOM   4283  C   THR B  27      -9.893  -7.660-139.268  1.00 86.57           C
ATOM   4284  O   THR B  27      -9.128  -8.525-139.691  1.00 86.57           O
ATOM   4285  N   ALA B  28      -9.543  -6.835-138.262  1.00 15.99           N
ATOM   4286  CA  ALA B  28      -8.254  -6.935-137.642  1.00 15.99           C
ATOM   4287  CB  ALA B  28      -8.040  -5.880-136.542  1.00 15.99           C
ATOM   4288  C   ALA B  28      -8.124  -8.284-137.003  1.00 15.99           C
ATOM   4289  O   ALA B  28      -7.072  -8.909-137.085  1.00 15.99           O
ATOM   4290  N   LEU B  29      -9.189  -8.759-136.328  1.00 32.09           N
ATOM   4291  CA  LEU B  29      -9.167 -10.024-135.638  1.00 32.09           C
ATOM   4292  CB  LEU B  29     -10.443 -10.260-134.811  1.00 32.09           C
ATOM   4293  CG  LEU B  29     -10.623  -9.254-133.660  1.00 32.09           C
ATOM   4294  CD1 LEU B  29     -11.910  -9.537-132.870  1.00 32.09           C
ATOM   4295  CD2 LEU B  29      -9.375  -9.207-132.763  1.00 32.09           C
ATOM   4296  C   LEU B  29      -9.059 -11.164-136.604  1.00 32.09           C
ATOM   4297  O   LEU B  29      -8.310 -12.111-136.367  1.00 32.09           O
ATOM   4298  N   VAL B  30      -9.827 -11.115-137.712  1.00 19.73           N
ATOM   4299  CA  VAL B  30      -9.848 -12.196-138.658  1.00 19.73           C
ATOM   4300  CB  VAL B  30     -10.834 -11.982-139.770  1.00 19.73           C
ATOM   4301  CG1 VAL B  30     -10.692 -13.135-140.780  1.00 19.73           C
ATOM   4302  CG2 VAL B  30     -12.239 -11.855-139.159  1.00 19.73           C
ATOM   4303  C   VAL B  30      -8.497 -12.330-139.285  1.00 19.73           C
ATOM   4304  O   VAL B  30      -7.959 -13.431-139.377  1.00 19.73           O
ATOM   4305  N   ALA B  31      -7.922 -11.199-139.735  1.00 15.58           N
ATOM   4306  CA  ALA B  31      -6.631 -11.195-140.361  1.00 15.58           C
ATOM   4307  CB  ALA B  31      -6.218  -9.806-140.876  1.00 15.58           C
ATOM   4308  C   ALA B  31      -5.615 -11.618-139.346  1.00 15.58           C
ATOM   4309  O   ALA B  31      -4.659 -12.319-139.667  1.00 15.58           O
ATOM   4310  N   GLY B  32      -5.791 -11.168-138.091  1.00  9.59           N
ATOM   4311  CA  GLY B  32      -4.880 -11.497-137.032  1.00  9.59           C
ATOM   4312  C   GLY B  32      -4.911 -12.976-136.812  1.00  9.59           C
ATOM   4313  O   GLY B  32      -3.889 -13.589-136.509  1.00  9.59           O
ATOM   4314  N   TRP B  33      -6.107 -13.587-136.908  1.00 30.66           N
ATOM   4315  CA  TRP B  33      -6.216 -15.005-136.727  1.00 30.66           C
ATOM   4316  CB  TRP B  33      -7.664 -15.519-136.797  1.00 30.66           C
ATOM   4317  CG  TRP B  33      -7.772 -17.023-136.689  1.00 30.66           C
ATOM   4318  CD2 TRP B  33      -7.818 -17.914-137.817  1.00 30.66           C
ATOM   4319  CD1 TRP B  33      -7.841 -17.810-135.576  1.00 30.66           C
ATOM   4320  NE1 TRP B  33      -7.919 -19.135-135.940  1.00 30.66           N
ATOM   4321  CE2 TRP B  33      -7.908 -19.212-137.316  1.00 30.66           C
ATOM   4322  CE3 TRP B  33      -7.787 -17.671-139.161  1.00 30.66           C
ATOM   4323  CZ2 TRP B  33      -7.967 -20.290-138.155  1.00 30.66           C
ATOM   4324  CZ3 TRP B  33      -7.849 -18.759-140.005  1.00 30.66           C
ATOM   4325  CH2 TRP B  33      -7.937 -20.044-139.511  1.00 30.66           C
ATOM   4326  C   TRP B  33      -5.466 -15.695-137.826  1.00 30.66           C
ATOM   4327  O   TRP B  33      -4.753 -16.666-137.585  1.00 30.66           O
ATOM   4328  N   ALA B  34      -5.611 -15.200-139.070  1.00 19.72           N
ATOM   4329  CA  ALA B  34      -5.020 -15.838-140.211  1.00 19.72           C
ATOM   4330  CB  ALA B  34      -5.384 -15.139-141.532  1.00 19.72           C
ATOM   4331  C   ALA B  34      -3.526 -15.851-140.095  1.00 19.72           C
ATOM   4332  O   ALA B  34      -2.883 -16.846-140.424  1.00 19.72           O
ATOM   4333  N   GLY B  35      -2.922 -14.733-139.658  1.00 14.49           N
ATOM   4334  CA  GLY B  35      -1.494 -14.707-139.521  1.00 14.49           C
ATOM   4335  C   GLY B  35      -1.076 -15.635-138.422  1.00 14.49           C
ATOM   4336  O   GLY B  35      -0.109 -16.384-138.560  1.00 14.49           O
ATOM   4337  N   SER B  36      -1.804 -15.600-137.290  1.00 23.70           N
ATOM   4338  CA  SER B  36      -1.454 -16.368-136.129  1.00 23.70           C
ATOM   4339  CB  SER B  36      -2.303 -15.995-134.904  1.00 23.70           C
ATOM   4340  OG  SER B  36      -2.058 -14.642-134.545  1.00 23.70           O
ATOM   4341  C   SER B  36      -1.631 -17.831-136.384  1.00 23.70           C
ATOM   4342  O   SER B  36      -0.828 -18.641-135.926  1.00 23.70           O
ATOM   4343  N   MET B  37      -2.704 -18.221-137.097  1.00 27.16           N
ATOM   4344  CA  MET B  37      -2.916 -19.617-137.343  1.00 27.16           C
ATOM   4345  CB  MET B  37      -4.248 -19.928-138.041  1.00 27.16           C
ATOM   4346  CG  MET B  37      -4.562 -21.424-138.028  1.00 27.16           C
ATOM   4347  SD  MET B  37      -4.971 -22.069-136.378  1.00 27.16           S
ATOM   4348  CE  MET B  37      -4.576 -23.799-136.762  1.00 27.16           C
ATOM   4349  C   MET B  37      -1.809 -20.124-138.219  1.00 27.16           C
ATOM   4350  O   MET B  37      -1.298 -21.225-138.018  1.00 27.16           O
ATOM   4351  N   ALA B  38      -1.426 -19.328-139.234  1.00 19.87           N
ATOM   4352  CA  ALA B  38      -0.397 -19.711-140.159  1.00 19.87           C
ATOM   4353  CB  ALA B  38      -0.232 -18.709-141.314  1.00 19.87           C
ATOM   4354  C   ALA B  38       0.927 -19.813-139.462  1.00 19.87           C
ATOM   4355  O   ALA B  38       1.688 -20.748-139.702  1.00 19.87           O
ATOM   4356  N   LEU B  39       1.244 -18.845-138.579  1.00 25.20           N
ATOM   4357  CA  LEU B  39       2.503 -18.857-137.887  1.00 25.20           C
ATOM   4358  CB  LEU B  39       2.719 -17.631-136.984  1.00 25.20           C
ATOM   4359  CG  LEU B  39       2.891 -16.310-137.757  1.00 25.20           C
ATOM   4360  CD1 LEU B  39       3.178 -15.147-136.799  1.00 25.20           C
ATOM   4361  CD2 LEU B  39       3.954 -16.447-138.859  1.00 25.20           C
ATOM   4362  C   LEU B  39       2.549 -20.069-137.012  1.00 25.20           C
ATOM   4363  O   LEU B  39       3.591 -20.706-136.878  1.00 25.20           O
ATOM   4364  N   TYR B  40       1.414 -20.407-136.372  1.00 27.91           N
ATOM   4365  CA  TYR B  40       1.384 -21.550-135.509  1.00 27.91           C
ATOM   4366  CB  TYR B  40       0.044 -21.737-134.776  1.00 27.91           C
ATOM   4367  CG  TYR B  40       0.124 -23.045-134.060  1.00 27.91           C
ATOM   4368  CD1 TYR B  40       0.858 -23.171-132.904  1.00 27.91           C
ATOM   4369  CD2 TYR B  40      -0.539 -24.148-134.547  1.00 27.91           C
ATOM   4370  CE1 TYR B  40       0.931 -24.376-132.244  1.00 27.91           C
ATOM   4371  CE2 TYR B  40      -0.472 -25.356-133.894  1.00 27.91           C
ATOM   4372  CZ  TYR B  40       0.266 -25.471-132.741  1.00 27.91           C
ATOM   4373  OH  TYR B  40       0.339 -26.709-132.067  1.00 27.91           O
ATOM   4374  C   TYR B  40       1.616 -22.790-136.319  1.00 27.91           C
ATOM   4375  O   TYR B  40       2.392 -23.660-135.928  1.00 27.91           O
ATOM   4376  N   GLU B  41       0.952 -22.898-137.485  1.00 25.37           N
ATOM   4377  CA  GLU B  41       1.051 -24.078-138.295  1.00 25.37           C
ATOM   4378  CB  GLU B  41       0.067 -24.088-139.476  1.00 25.37           C
ATOM   4379  CG  GLU B  41      -1.384 -24.262-139.021  1.00 25.37           C
ATOM   4380  CD  GLU B  41      -2.281 -24.262-140.248  1.00 25.37           C
ATOM   4381  OE1 GLU B  41      -1.752 -24.052-141.371  1.00 25.37           O
ATOM   4382  OE2 GLU B  41      -3.512 -24.477-140.077  1.00 25.37           O
ATOM   4383  C   GLU B  41       2.440 -24.244-138.829  1.00 25.37           C
ATOM   4384  O   GLU B  41       2.924 -25.367-138.948  1.00 25.37           O
ATOM   4385  N   LEU B  42       3.124 -23.145-139.184  1.00 28.14           N
ATOM   4386  CA  LEU B  42       4.454 -23.248-139.716  1.00 28.14           C
ATOM   4387  CB  LEU B  42       5.033 -21.886-140.128  1.00 28.14           C
ATOM   4388  CG  LEU B  42       4.320 -21.272-141.343  1.00 28.14           C
ATOM   4389  CD1 LEU B  42       4.937 -19.917-141.721  1.00 28.14           C
ATOM   4390  CD2 LEU B  42       4.297 -22.254-142.526  1.00 28.14           C
ATOM   4391  C   LEU B  42       5.355 -23.826-138.674  1.00 28.14           C
ATOM   4392  O   LEU B  42       6.266 -24.586-138.995  1.00 28.14           O
ATOM   4393  N   ALA B  43       5.150 -23.457-137.395  1.00 18.45           N
ATOM   4394  CA  ALA B  43       5.997 -23.981-136.362  1.00 18.45           C
ATOM   4395  CB  ALA B  43       5.649 -23.428-134.971  1.00 18.45           C
ATOM   4396  C   ALA B  43       5.807 -25.472-136.319  1.00 18.45           C
ATOM   4397  O   ALA B  43       6.774 -26.221-136.197  1.00 18.45           O
ATOM   4398  N   VAL B  44       4.539 -25.923-136.398  1.00 98.00           N
ATOM   4399  CA  VAL B  44       4.144 -27.303-136.295  1.00 98.00           C
ATOM   4400  CB  VAL B  44       2.692 -27.442-135.929  1.00 98.00           C
ATOM   4401  CG1 VAL B  44       1.818 -27.111-137.147  1.00 98.00           C
ATOM   4402  CG2 VAL B  44       2.466 -28.837-135.337  1.00 98.00           C
ATOM   4403  C   VAL B  44       4.426 -28.154-137.518  1.00 98.00           C
ATOM   4404  O   VAL B  44       4.788 -29.322-137.391  1.00 98.00           O
ATOM   4405  N   PHE B  45       4.262 -27.596-138.733  1.00 63.17           N
ATOM   4406  CA  PHE B  45       4.315 -28.298-139.994  1.00 63.17           C
ATOM   4407  CB  PHE B  45       3.985 -27.334-141.157  1.00 63.17           C
ATOM   4408  CG  PHE B  45       3.962 -28.031-142.474  1.00 63.17           C
ATOM   4409  CD1 PHE B  45       2.952 -28.909-142.788  1.00 63.17           C
ATOM   4410  CD2 PHE B  45       4.928 -27.771-143.418  1.00 63.17           C
ATOM   4411  CE1 PHE B  45       2.923 -29.543-144.007  1.00 63.17           C
ATOM   4412  CE2 PHE B  45       4.905 -28.398-144.641  1.00 63.17           C
ATOM   4413  CZ  PHE B  45       3.902 -29.290-144.938  1.00 63.17           C
ATOM   4414  C   PHE B  45       5.655 -28.942-140.216  1.00 63.17           C
ATOM   4415  O   PHE B  45       6.702 -28.344-139.971  1.00 63.17           O
ATOM   4416  N   ASP B  46       5.635 -30.219-140.678  1.00 40.10           N
ATOM   4417  CA  ASP B  46       6.831 -30.968-140.973  1.00 40.10           C
ATOM   4418  CB  ASP B  46       6.877 -32.332-140.258  1.00 40.10           C
ATOM   4419  CG  ASP B  46       8.275 -32.914-140.408  1.00 40.10           C
ATOM   4420  OD1 ASP B  46       9.131 -32.246-141.045  1.00 40.10           O
ATOM   4421  OD2 ASP B  46       8.503 -34.038-139.884  1.00 40.10           O
ATOM   4422  C   ASP B  46       6.821 -31.230-142.458  1.00 40.10           C
ATOM   4423  O   ASP B  46       6.121 -32.118-142.940  1.00 40.10           O
ATOM   4424  N   PRO B  47       7.572 -30.454-143.193  1.00 71.24           N
ATOM   4425  CA  PRO B  47       7.650 -30.530-144.637  1.00 71.24           C
ATOM   4426  CD  PRO B  47       8.033 -29.171-142.689  1.00 71.24           C
ATOM   4427  CB  PRO B  47       8.182 -29.171-145.097  1.00 71.24           C
ATOM   4428  CG  PRO B  47       8.844 -28.570-143.848  1.00 71.24           C
ATOM   4429  C   PRO B  47       8.479 -31.661-145.171  1.00 71.24           C
ATOM   4430  O   PRO B  47       8.622 -31.747-146.390  1.00 71.24           O
ATOM   4431  N   SER B  48       9.061 -32.510-144.303  1.00 37.37           N
ATOM   4432  CA  SER B  48       9.993 -33.518-144.728  1.00 37.37           C
ATOM   4433  CB  SER B  48      10.531 -34.345-143.551  1.00 37.37           C
ATOM   4434  OG  SER B  48      11.203 -33.502-142.629  1.00 37.37           O
ATOM   4435  C   SER B  48       9.404 -34.509-145.697  1.00 37.37           C
ATOM   4436  O   SER B  48      10.005 -34.770-146.737  1.00 37.37           O
ATOM   4437  N   ASP B  49       8.233 -35.110-145.389  1.00 43.58           N
ATOM   4438  CA  ASP B  49       7.725 -36.137-146.269  1.00 43.58           C
ATOM   4439  CB  ASP B  49       7.601 -37.502-145.569  1.00 43.58           C
ATOM   4440  CG  ASP B  49       7.420 -38.587-146.621  1.00 43.58           C
ATOM   4441  OD1 ASP B  49       7.313 -38.234-147.825  1.00 43.58           O
ATOM   4442  OD2 ASP B  49       7.391 -39.786-146.232  1.00 43.58           O
ATOM   4443  C   ASP B  49       6.359 -35.754-146.767  1.00 43.58           C
ATOM   4444  O   ASP B  49       5.362 -35.949-146.073  1.00 43.58           O
ATOM   4445  N   PRO B  50       6.279 -35.196-147.948  1.00 59.68           N
ATOM   4446  CA  PRO B  50       4.995 -34.846-148.510  1.00 59.68           C
ATOM   4447  CD  PRO B  50       7.329 -34.300-148.405  1.00 59.68           C
ATOM   4448  CB  PRO B  50       5.295 -33.902-149.673  1.00 59.68           C
ATOM   4449  CG  PRO B  50       6.625 -33.242-149.271  1.00 59.68           C
ATOM   4450  C   PRO B  50       4.176 -36.043-148.907  1.00 59.68           C
ATOM   4451  O   PRO B  50       2.957 -35.912-149.018  1.00 59.68           O
ATOM   4452  N   VAL B  51       4.813 -37.198-149.205  1.00 45.22           N
ATOM   4453  CA  VAL B  51       4.050 -38.333-149.649  1.00 45.22           C
ATOM   4454  CB  VAL B  51       4.915 -39.441-150.171  1.00 45.22           C
ATOM   4455  CG1 VAL B  51       4.016 -40.630-150.549  1.00 45.22           C
ATOM   4456  CG2 VAL B  51       5.749 -38.892-151.343  1.00 45.22           C
ATOM   4457  C   VAL B  51       3.193 -38.916-148.555  1.00 45.22           C
ATOM   4458  O   VAL B  51       1.966 -38.913-148.638  1.00 45.22           O
ATOM   4459  N   LEU B  52       3.845 -39.473-147.515  1.00 69.42           N
ATOM   4460  CA  LEU B  52       3.235 -40.135-146.391  1.00 69.42           C
ATOM   4461  CB  LEU B  52       4.143 -41.205-145.763  1.00 69.42           C
ATOM   4462  CG  LEU B  52       4.334 -42.408-146.703  1.00 69.42           C
ATOM   4463  CD1 LEU B  52       5.196 -43.504-146.059  1.00 69.42           C
ATOM   4464  CD2 LEU B  52       2.976 -42.935-147.198  1.00 69.42           C
ATOM   4465  C   LEU B  52       2.749 -39.217-145.307  1.00 69.42           C
ATOM   4466  O   LEU B  52       1.895 -39.618-144.515  1.00 69.42           O
ATOM   4467  N   ASP B  53       3.361 -38.023-145.157  1.00 56.54           N
ATOM   4468  CA  ASP B  53       2.952 -37.124-144.107  1.00 56.54           C
ATOM   4469  CB  ASP B  53       4.051 -36.949-143.039  1.00 56.54           C
ATOM   4470  CG  ASP B  53       3.466 -36.268-141.808  1.00 56.54           C
ATOM   4471  OD1 ASP B  53       2.240 -35.977-141.810  1.00 56.54           O
ATOM   4472  OD2 ASP B  53       4.241 -36.029-140.844  1.00 56.54           O
ATOM   4473  C   ASP B  53       2.680 -35.763-144.706  1.00 56.54           C
ATOM   4474  O   ASP B  53       3.460 -34.836-144.498  1.00 56.54           O
ATOM   4475  N   PRO B  54       1.590 -35.587-145.408  1.00 68.27           N
ATOM   4476  CA  PRO B  54       1.267 -34.315-146.021  1.00 68.27           C
ATOM   4477  CD  PRO B  54       0.956 -36.695-146.107  1.00 68.27           C
ATOM   4478  CB  PRO B  54       0.322 -34.627-147.181  1.00 68.27           C
ATOM   4479  CG  PRO B  54      -0.197 -36.045-146.890  1.00 68.27           C
ATOM   4480  C   PRO B  54       0.661 -33.387-145.010  1.00 68.27           C
ATOM   4481  O   PRO B  54       0.557 -33.746-143.841  1.00 68.27           O
ATOM   4482  N   MET B  55       0.247 -32.185-145.457  1.00 80.25           N
ATOM   4483  CA  MET B  55      -0.287 -31.150-144.621  1.00 80.25           C
ATOM   4484  CB  MET B  55      -0.584 -29.859-145.405  1.00 80.25           C
ATOM   4485  CG  MET B  55      -1.680 -30.017-146.459  1.00 80.25           C
ATOM   4486  SD  MET B  55      -1.909 -28.568-147.532  1.00 80.25           S
ATOM   4487  CE  MET B  55      -0.377 -28.838-148.472  1.00 80.25           C
ATOM   4488  C   MET B  55      -1.557 -31.594-143.943  1.00 80.25           C
ATOM   4489  O   MET B  55      -1.816 -31.226-142.800  1.00 80.25           O
ATOM   4490  N   TRP B  56      -2.402 -32.370-144.640  1.00 70.90           N
ATOM   4491  CA  TRP B  56      -3.671 -32.819-144.129  1.00 70.90           C
ATOM   4492  CB  TRP B  56      -4.626 -33.304-145.237  1.00 70.90           C
ATOM   4493  CG  TRP B  56      -4.043 -34.265-146.245  1.00 70.90           C
ATOM   4494  CD2 TRP B  56      -4.181 -35.692-146.203  1.00 70.90           C
ATOM   4495  CD1 TRP B  56      -3.342 -33.977-147.380  1.00 70.90           C
ATOM   4496  NE1 TRP B  56      -3.030 -35.138-148.046  1.00 70.90           N
ATOM   4497  CE2 TRP B  56      -3.540 -36.201-147.334  1.00 70.90           C
ATOM   4498  CE3 TRP B  56      -4.794 -36.511-145.303  1.00 70.90           C
ATOM   4499  CZ2 TRP B  56      -3.504 -37.543-147.583  1.00 70.90           C
ATOM   4500  CZ3 TRP B  56      -4.748 -37.866-145.555  1.00 70.90           C
ATOM   4501  CH2 TRP B  56      -4.117 -38.371-146.672  1.00 70.90           C
ATOM   4502  C   TRP B  56      -3.534 -33.843-143.039  1.00 70.90           C
ATOM   4503  O   TRP B  56      -4.461 -34.037-142.254  1.00 70.90           O
ATOM   4504  N   ARG B  57      -2.431 -34.611-143.029  1.00 94.79           N
ATOM   4505  CA  ARG B  57      -2.185 -35.556-141.976  1.00 94.79           C
ATOM   4506  CB  ARG B  57      -1.000 -36.480-142.294  1.00 94.79           C
ATOM   4507  CG  ARG B  57      -1.254 -37.340-143.532  1.00 94.79           C
ATOM   4508  CD  ARG B  57      -2.281 -38.446-143.297  1.00 94.79           C
ATOM   4509  NE  ARG B  57      -1.647 -39.453-142.399  1.00 94.79           N
ATOM   4510  CZ  ARG B  57      -2.419 -40.327-141.692  1.00 94.79           C
ATOM   4511  NH1 ARG B  57      -3.778 -40.265-141.752  1.00 94.79           N
ATOM   4512  NH2 ARG B  57      -1.826 -41.276-140.919  1.00 94.79           N
ATOM   4513  C   ARG B  57      -1.869 -34.820-140.700  1.00 94.79           C
ATOM   4514  O   ARG B  57      -2.151 -35.294-139.604  1.00 94.79           O
ATOM   4515  N   GLN B  58      -1.189 -33.668-140.837  1.00 65.75           N
ATOM   4516  CA  GLN B  58      -0.711 -32.812-139.787  1.00 65.75           C
ATOM   4517  CB  GLN B  58       0.493 -31.966-140.225  1.00 65.75           C
ATOM   4518  CG  GLN B  58       1.684 -32.870-140.557  1.00 65.75           C
ATOM   4519  CD  GLN B  58       2.874 -32.020-140.967  1.00 65.75           C
ATOM   4520  OE1 GLN B  58       2.948 -30.829-140.668  1.00 65.75           O
ATOM   4521  NE2 GLN B  58       3.852 -32.662-141.659  1.00 65.75           N
ATOM   4522  C   GLN B  58      -1.760 -31.945-139.153  1.00 65.75           C
ATOM   4523  O   GLN B  58      -1.503 -31.339-138.113  1.00 65.75           O
ATOM   4524  N   GLY B  59      -2.922 -31.746-139.802  1.00 19.30           N
ATOM   4525  CA  GLY B  59      -3.929 -30.920-139.192  1.00 19.30           C
ATOM   4526  C   GLY B  59      -3.738 -29.499-139.628  1.00 19.30           C
ATOM   4527  O   GLY B  59      -4.284 -28.585-139.011  1.00 19.30           O
ATOM   4528  N   MET B  60      -2.957 -29.267-140.705  1.00 51.82           N
ATOM   4529  CA  MET B  60      -2.758 -27.924-141.183  1.00 51.82           C
ATOM   4530  CB  MET B  60      -1.585 -27.771-142.166  1.00 51.82           C
ATOM   4531  CG  MET B  60      -0.226 -27.550-141.500  1.00 51.82           C
ATOM   4532  SD  MET B  60       0.416 -28.904-140.487  1.00 51.82           S
ATOM   4533  CE  MET B  60      -0.351 -28.352-138.938  1.00 51.82           C
ATOM   4534  C   MET B  60      -4.003 -27.458-141.877  1.00 51.82           C
ATOM   4535  O   MET B  60      -4.405 -28.009-142.902  1.00 51.82           O
ATOM   4536  N   PHE B  61      -4.707 -26.495-141.246  1.00 66.25           N
ATOM   4537  CA  PHE B  61      -5.922 -25.942-141.782  1.00 66.25           C
ATOM   4538  CB  PHE B  61      -6.821 -25.371-140.668  1.00 66.25           C
ATOM   4539  CG  PHE B  61      -8.156 -25.052-141.251  1.00 66.25           C
ATOM   4540  CD1 PHE B  61      -9.071 -26.056-141.469  1.00 66.25           C
ATOM   4541  CD2 PHE B  61      -8.499 -23.758-141.561  1.00 66.25           C
ATOM   4542  CE1 PHE B  61     -10.308 -25.775-141.999  1.00 66.25           C
ATOM   4543  CE2 PHE B  61      -9.735 -23.469-142.091  1.00 66.25           C
ATOM   4544  CZ  PHE B  61     -10.640 -24.479-142.313  1.00 66.25           C
ATOM   4545  C   PHE B  61      -5.735 -24.855-142.816  1.00 66.25           C
ATOM   4546  O   PHE B  61      -6.364 -24.876-143.873  1.00 66.25           O
ATOM   4547  N   VAL B  62      -4.920 -23.836-142.484  1.00 53.84           N
ATOM   4548  CA  VAL B  62      -4.695 -22.645-143.270  1.00 53.84           C
ATOM   4549  CB  VAL B  62      -4.154 -21.535-142.417  1.00 53.84           C
ATOM   4550  CG1 VAL B  62      -3.938 -20.295-143.288  1.00 53.84           C
ATOM   4551  CG2 VAL B  62      -5.093 -21.317-141.224  1.00 53.84           C
ATOM   4552  C   VAL B  62      -3.708 -22.855-144.376  1.00 53.84           C
ATOM   4553  O   VAL B  62      -3.743 -22.148-145.380  1.00 53.84           O
ATOM   4554  N   ILE B  63      -2.748 -23.782-144.179  1.00 85.05           N
ATOM   4555  CA  ILE B  63      -1.703 -24.020-145.139  1.00 85.05           C
ATOM   4556  CB  ILE B  63      -0.797 -25.151-144.732  1.00 85.05           C
ATOM   4557  CG2 ILE B  63       0.165 -25.419-145.902  1.00 85.05           C
ATOM   4558  CG1 ILE B  63      -0.072 -24.866-143.403  1.00 85.05           C
ATOM   4559  CD1 ILE B  63       0.944 -23.730-143.463  1.00 85.05           C
ATOM   4560  C   ILE B  63      -2.326 -24.448-146.443  1.00 85.05           C
ATOM   4561  O   ILE B  63      -1.897 -23.971-147.491  1.00 85.05           O
ATOM   4562  N   PRO B  64      -3.304 -25.325-146.460  1.00 72.42           N
ATOM   4563  CA  PRO B  64      -3.900 -25.741-147.705  1.00 72.42           C
ATOM   4564  CD  PRO B  64      -3.522 -26.299-145.407  1.00 72.42           C
ATOM   4565  CB  PRO B  64      -4.788 -26.943-147.369  1.00 72.42           C
ATOM   4566  CG  PRO B  64      -4.826 -26.993-145.829  1.00 72.42           C
ATOM   4567  C   PRO B  64      -4.597 -24.627-148.423  1.00 72.42           C
ATOM   4568  O   PRO B  64      -4.741 -24.716-149.640  1.00 72.42           O
ATOM   4569  N   PHE B  65      -5.098 -23.607-147.702  1.00 40.44           N
ATOM   4570  CA  PHE B  65      -5.731 -22.489-148.347  1.00 40.44           C
ATOM   4571  CB  PHE B  65      -6.573 -21.632-147.386  1.00 40.44           C
ATOM   4572  CG  PHE B  65      -7.778 -22.445-147.045  1.00 40.44           C
ATOM   4573  CD1 PHE B  65      -8.858 -22.484-147.899  1.00 40.44           C
ATOM   4574  CD2 PHE B  65      -7.834 -23.170-145.878  1.00 40.44           C
ATOM   4575  CE1 PHE B  65      -9.972 -23.231-147.592  1.00 40.44           C
ATOM   4576  CE2 PHE B  65      -8.944 -23.919-145.566  1.00 40.44           C
ATOM   4577  CZ  PHE B  65     -10.019 -23.952-146.423  1.00 40.44           C
ATOM   4578  C   PHE B  65      -4.703 -21.633-149.020  1.00 40.44           C
ATOM   4579  O   PHE B  65      -4.951 -21.092-150.096  1.00 40.44           O
ATOM   4580  N   MET B  66      -3.532 -21.434-148.380  1.00 24.80           N
ATOM   4581  CA  MET B  66      -2.494 -20.647-148.985  1.00 24.80           C
ATOM   4582  CB  MET B  66      -1.301 -20.413-148.042  1.00 24.80           C
ATOM   4583  CG  MET B  66      -1.634 -19.495-146.863  1.00 24.80           C
ATOM   4584  SD  MET B  66      -0.270 -19.241-145.689  1.00 24.80           S
ATOM   4585  CE  MET B  66      -0.543 -20.793-144.788  1.00 24.80           C
ATOM   4586  C   MET B  66      -1.980 -21.364-150.202  1.00 24.80           C
ATOM   4587  O   MET B  66      -1.761 -20.752-151.246  1.00 24.80           O
ATOM   4588  N   THR B  67      -1.801 -22.694-150.092  1.00 27.66           N
ATOM   4589  CA  THR B  67      -1.240 -23.517-151.130  1.00 27.66           C
ATOM   4590  CB  THR B  67      -1.001 -24.929-150.685  1.00 27.66           C
ATOM   4591  OG1 THR B  67      -0.141 -24.943-149.556  1.00 27.66           O
ATOM   4592  CG2 THR B  67      -0.349 -25.702-151.846  1.00 27.66           C
ATOM   4593  C   THR B  67      -2.165 -23.557-152.309  1.00 27.66           C
ATOM   4594  O   THR B  67      -1.728 -23.666-153.453  1.00 27.66           O
ATOM   4595  N   ARG B  68      -3.481 -23.489-152.056  1.00 64.13           N
ATOM   4596  CA  ARG B  68      -4.454 -23.585-153.107  1.00 64.13           C
ATOM   4597  CB  ARG B  68      -5.891 -23.428-152.579  1.00 64.13           C
ATOM   4598  CG  ARG B  68      -6.956 -23.525-153.673  1.00 64.13           C
ATOM   4599  CD  ARG B  68      -8.308 -22.927-153.276  1.00 64.13           C
ATOM   4600  NE  ARG B  68      -8.952 -23.819-152.273  1.00 64.13           N
ATOM   4601  CZ  ARG B  68      -9.922 -23.320-151.452  1.00 64.13           C
ATOM   4602  NH1 ARG B  68     -10.202 -21.984-151.469  1.00 64.13           N
ATOM   4603  NH2 ARG B  68     -10.613 -24.149-150.618  1.00 64.13           N
ATOM   4604  C   ARG B  68      -4.236 -22.484-154.109  1.00 64.13           C
ATOM   4605  O   ARG B  68      -4.307 -22.702-155.316  1.00 64.13           O
ATOM   4606  N   LEU B  69      -4.012 -21.261-153.612  1.00116.99           N
ATOM   4607  CA  LEU B  69      -3.802 -20.027-154.323  1.00116.99           C
ATOM   4608  CB  LEU B  69      -4.145 -18.790-153.476  1.00116.99           C
ATOM   4609  CG  LEU B  69      -5.661 -18.566-153.343  1.00116.99           C
ATOM   4610  CD1 LEU B  69      -6.247 -17.971-154.631  1.00116.99           C
ATOM   4611  CD2 LEU B  69      -6.384 -19.865-152.960  1.00116.99           C
ATOM   4612  C   LEU B  69      -2.419 -19.852-154.891  1.00116.99           C
ATOM   4613  O   LEU B  69      -2.177 -18.844-155.550  1.00116.99           O
ATOM   4614  N   GLY B  70      -1.420 -20.697-154.584  1.00 40.63           N
ATOM   4615  CA  GLY B  70      -0.171 -20.400-155.236  1.00 40.63           C
ATOM   4616  C   GLY B  70       0.968 -20.212-154.272  1.00 40.63           C
ATOM   4617  O   GLY B  70       2.085 -19.953-154.715  1.00 40.63           O
ATOM   4618  N   ILE B  71       0.755 -20.335-152.944  1.00 83.11           N
ATOM   4619  CA  ILE B  71       1.875 -20.164-152.051  1.00 83.11           C
ATOM   4620  CB  ILE B  71       1.504 -19.555-150.727  1.00 83.11           C
ATOM   4621  CG2 ILE B  71       2.732 -19.637-149.808  1.00 83.11           C
ATOM   4622  CG1 ILE B  71       0.992 -18.115-150.909  1.00 83.11           C
ATOM   4623  CD1 ILE B  71      -0.361 -18.017-151.608  1.00 83.11           C
ATOM   4624  C   ILE B  71       2.472 -21.517-151.772  1.00 83.11           C
ATOM   4625  O   ILE B  71       1.905 -22.330-151.045  1.00 83.11           O
ATOM   4626  N   THR B  72       3.568 -21.840-152.493  1.00 66.01           N
ATOM   4627  CA  THR B  72       4.318 -23.058-152.352  1.00 66.01           C
ATOM   4628  CB  THR B  72       4.808 -23.551-153.679  1.00 66.01           C
ATOM   4629  OG1 THR B  72       5.685 -22.595-154.258  1.00 66.01           O
ATOM   4630  CG2 THR B  72       3.591 -23.776-154.593  1.00 66.01           C
ATOM   4631  C   THR B  72       5.510 -23.000-151.436  1.00 66.01           C
ATOM   4632  O   THR B  72       5.881 -24.010-150.836  1.00 66.01           O
ATOM   4633  N   ASN B  73       6.173 -21.828-151.332  1.00 59.70           N
ATOM   4634  CA  ASN B  73       7.477 -21.797-150.718  1.00 59.70           C
ATOM   4635  CB  ASN B  73       8.494 -20.956-151.503  1.00 59.70           C
ATOM   4636  CG  ASN B  73       8.776 -21.710-152.795  1.00 59.70           C
ATOM   4637  OD1 ASN B  73       8.327 -21.323-153.870  1.00 59.70           O
ATOM   4638  ND2 ASN B  73       9.534 -22.836-152.690  1.00 59.70           N
ATOM   4639  C   ASN B  73       7.448 -21.305-149.312  1.00 59.70           C
ATOM   4640  O   ASN B  73       6.467 -20.735-148.839  1.00 59.70           O
ATOM   4641  N   SER B  74       8.561 -21.579-148.598  1.00 25.27           N
ATOM   4642  CA  SER B  74       8.719 -21.170-147.237  1.00 25.27           C
ATOM   4643  CB  SER B  74       8.738 -22.352-146.254  1.00 25.27           C
ATOM   4644  OG  SER B  74       8.903 -21.884-144.924  1.00 25.27           O
ATOM   4645  C   SER B  74      10.044 -20.485-147.124  1.00 25.27           C
ATOM   4646  O   SER B  74      10.927 -20.660-147.963  1.00 25.27           O
ATOM   4647  N   TRP B  75      10.184 -19.637-146.089  1.00 55.68           N
ATOM   4648  CA  TRP B  75      11.416 -18.965-145.788  1.00 55.68           C
ATOM   4649  CB  TRP B  75      11.248 -17.829-144.770  1.00 55.68           C
ATOM   4650  CG  TRP B  75      10.563 -16.647-145.415  1.00 55.68           C
ATOM   4651  CD2 TRP B  75      10.141 -15.452-144.736  1.00 55.68           C
ATOM   4652  CD1 TRP B  75      10.232 -16.481-146.728  1.00 55.68           C
ATOM   4653  NE1 TRP B  75       9.632 -15.258-146.912  1.00 55.68           N
ATOM   4654  CE2 TRP B  75       9.570 -14.614-145.695  1.00 55.68           C
ATOM   4655  CE3 TRP B  75      10.224 -15.084-143.426  1.00 55.68           C
ATOM   4656  CZ2 TRP B  75       9.074 -13.388-145.355  1.00 55.68           C
ATOM   4657  CZ3 TRP B  75       9.721 -13.847-143.087  1.00 55.68           C
ATOM   4658  CH2 TRP B  75       9.157 -13.016-144.032  1.00 55.68           C
ATOM   4659  C   TRP B  75      12.383 -19.997-145.299  1.00 55.68           C
ATOM   4660  O   TRP B  75      13.597 -19.808-145.351  1.00 55.68           O
ATOM   4661  N   GLY B  76      11.839 -21.116-144.789  1.00 27.51           N
ATOM   4662  CA  GLY B  76      12.602 -22.225-144.289  1.00 27.51           C
ATOM   4663  C   GLY B  76      13.457 -22.756-145.400  1.00 27.51           C
ATOM   4664  O   GLY B  76      14.490 -23.370-145.143  1.00 27.51           O
ATOM   4665  N   GLY B  77      13.035 -22.589-146.669  1.00 20.70           N
ATOM   4666  CA  GLY B  77      13.867 -23.065-147.737  1.00 20.70           C
ATOM   4667  C   GLY B  77      13.271 -24.305-148.323  1.00 20.70           C
ATOM   4668  O   GLY B  77      13.885 -24.949-149.172  1.00 20.70           O
ATOM   4669  N   TRP B  78      12.052 -24.675-147.890  1.00 44.36           N
ATOM   4670  CA  TRP B  78      11.430 -25.856-148.415  1.00 44.36           C
ATOM   4671  CB  TRP B  78      10.948 -26.822-147.315  1.00 44.36           C
ATOM   4672  CG  TRP B  78      10.121 -26.171-146.230  1.00 44.36           C
ATOM   4673  CD2 TRP B  78       8.699 -25.968-146.276  1.00 44.36           C
ATOM   4674  CD1 TRP B  78      10.542 -25.663-145.034  1.00 44.36           C
ATOM   4675  NE1 TRP B  78       9.476 -25.156-144.336  1.00 44.36           N
ATOM   4676  CE2 TRP B  78       8.334 -25.335-145.086  1.00 44.36           C
ATOM   4677  CE3 TRP B  78       7.772 -26.282-147.228  1.00 44.36           C
ATOM   4678  CZ2 TRP B  78       7.034 -25.006-144.830  1.00 44.36           C
ATOM   4679  CZ3 TRP B  78       6.461 -25.948-146.967  1.00 44.36           C
ATOM   4680  CH2 TRP B  78       6.099 -25.321-145.790  1.00 44.36           C
ATOM   4681  C   TRP B  78      10.256 -25.481-149.266  1.00 44.36           C
ATOM   4682  O   TRP B  78       9.699 -24.389-149.150  1.00 44.36           O
ATOM   4683  N   ASN B  79       9.891 -26.402-150.184  1.00 32.66           N
ATOM   4684  CA  ASN B  79       8.794 -26.242-151.097  1.00 32.66           C
ATOM   4685  CB  ASN B  79       9.174 -26.586-152.551  1.00 32.66           C
ATOM   4686  CG  ASN B  79       8.103 -26.060-153.498  1.00 32.66           C
ATOM   4687  OD1 ASN B  79       7.063 -25.551-153.083  1.00 32.66           O
ATOM   4688  ND2 ASN B  79       8.363 -26.192-154.827  1.00 32.66           N
ATOM   4689  C   ASN B  79       7.738 -27.215-150.651  1.00 32.66           C
ATOM   4690  O   ASN B  79       8.040 -28.239-150.040  1.00 32.66           O
ATOM   4691  N   ILE B  80       6.459 -26.894-150.918  1.00 76.99           N
ATOM   4692  CA  ILE B  80       5.345 -27.701-150.499  1.00 76.99           C
ATOM   4693  CB  ILE B  80       4.020 -27.012-150.678  1.00 76.99           C
ATOM   4694  CG2 ILE B  80       3.699 -26.940-152.179  1.00 76.99           C
ATOM   4695  CG1 ILE B  80       2.948 -27.724-149.839  1.00 76.99           C
ATOM   4696  CD1 ILE B  80       3.189 -27.603-148.334  1.00 76.99           C
ATOM   4697  C   ILE B  80       5.326 -29.014-151.226  1.00 76.99           C
ATOM   4698  O   ILE B  80       4.876 -30.028-150.696  1.00 76.99           O
[truncated: 12,413,742 more chars]
