# Supplementary material for: How paired PSII–LHCII supercomplexes mediate the stacking of plant thylakoid membranes unveiled by structural mass-spectrometry
Source: Nat Commun. 2020 Mar 13;11:1361. doi: 10.1038/s41467-020-15184-1 (PMC7069969; doi:10.1038/s41467-020-15184-1)
Supplement: Supplementary file 6 — Supplementary Data 4 [file 41467_2020_15184_MOESM6_ESM.zip › PsbH_0009518.pdb]

EXPDTA    THEORETICAL MODEL, MODELLER 9v8 2019/02/12 05:49:41
REMARK   6 MODELLER OBJECTIVE FUNCTION:       155.7532
REMARK   6 MODELLER BEST TEMPLATE % SEQ ID: 100.000
SEQRES   1     73  MET ALA THR GLN THR VAL GLU GLY SER SER ARG SER GLY
SEQRES   2     73  PRO ARG ARG THR VAL VAL GLY ASP LEU LEU LYS PRO LEU
SEQRES   3     73  ASN SER GLU TYR GLY LYS VAL ALA PRO GLY TRP GLY THR
SEQRES   4     73  THR PRO LEU MET GLY ILE ALA MET ALA LEU PHE ALA VAL
SEQRES   5     73  PHE LEU SER ILE ILE LEU GLU ILE TYR ASN SER SER LEU
SEQRES   6     73  LEU LEU ASP GLN ILE SER MET ASN
HELIX    1   1 VAL     18  SER     28  1                                  11
HELIX    2   2 THR     40  ASN     62  1                                  23
ATOM      1  N   MET     1     216.989  38.791-168.733  1.00  9.31           N
ATOM      2  CA  MET     1     215.750  38.232-169.388  1.00  9.31           C
ATOM      3  CB  MET     1     215.258  37.147-168.311  1.00  9.31           C
ATOM      4  CG  MET     1     216.285  36.219-167.505  1.00  9.31           C
ATOM      5  SD  MET     1     215.659  35.296-166.030  1.00  9.31           S
ATOM      6  CE  MET     1     215.142  33.587-166.486  1.00  9.31           C
ATOM      7  C   MET     1     214.724  39.309-170.219  1.00  9.31           C
ATOM      8  O   MET     1     215.787  39.470-170.822  1.00  9.31           O
ATOM      9  HA  MET     1     216.163  37.582-170.170  1.00  0.00           H
ATOM     10  HB2 MET     1     214.571  36.456-168.791  1.00  0.00           H
ATOM     11  HB3 MET     1     214.731  37.690-167.531  1.00  0.00           H
ATOM     12  HG2 MET     1     216.818  35.509-168.145  1.00  0.00           H
ATOM     13  HG3 MET     1     217.070  36.840-167.063  1.00  0.00           H
ATOM     14  H1  MET     1     217.594  39.250-169.404  1.00  0.00           H
ATOM     15  H2  MET     1     216.763  39.412-167.969  1.00  0.00           H
ATOM     16  H3  MET     1     217.516  38.019-168.329  1.00  0.00           H
ATOM     17  HE1 MET     1     214.722  33.087-165.605  1.00  0.00           H
ATOM     18  HE2 MET     1     215.986  32.977-166.820  1.00  0.00           H
ATOM     19  HE3 MET     1     214.368  33.610-167.251  1.00  0.00           H
ATOM     20  N   ALA     2     214.284  40.249-171.223  1.00 15.50           N
ATOM     21  CA  ALA     2     213.014  41.015-171.920  1.00 15.50           C
ATOM     22  CB  ALA     2     212.073  40.117-172.737  1.00 15.50           C
ATOM     23  C   ALA     2     212.257  42.530-171.864  1.00 15.50           C
ATOM     24  O   ALA     2     212.910  43.426-172.412  1.00 15.50           O
ATOM     25  H   ALA     2     215.056  40.367-171.875  1.00  0.00           H
ATOM     26  HA  ALA     2     213.662  41.281-172.771  1.00  0.00           H
ATOM     27  HB1 ALA     2     212.539  39.203-173.101  1.00  0.00           H
ATOM     28  HB2 ALA     2     211.205  39.898-172.126  1.00  0.00           H
ATOM     29  HB3 ALA     2     211.739  40.710-173.607  1.00  0.00           H
ATOM     30  N   THR     3     210.853  42.727-171.726  1.00 82.45           N
ATOM     31  CA  THR     3     209.809  43.961-171.921  1.00 82.45           C
ATOM     32  CB  THR     3     209.277  44.022-173.392  1.00 82.45           C
ATOM     33  OG1 THR     3     209.331  45.362-173.831  1.00 82.45           O
ATOM     34  CG2 THR     3     207.805  43.622-173.666  1.00 82.45           C
ATOM     35  C   THR     3     208.397  44.240-170.949  1.00 82.45           C
ATOM     36  O   THR     3     208.173  43.284-170.208  1.00 82.45           O
ATOM     37  H   THR     3     210.369  41.862-171.564  1.00  0.00           H
ATOM     38  HA  THR     3     210.423  44.851-171.797  1.00  0.00           H
ATOM     39  HB  THR     3     209.907  43.425-174.043  1.00  0.00           H
ATOM     40  HG1 THR     3     209.814  45.387-174.666  1.00  0.00           H
ATOM     41 HG21 THR     3     207.580  43.712-174.730  1.00  0.00           H
ATOM     42 HG22 THR     3     207.612  42.606-173.327  1.00  0.00           H
ATOM     43 HG23 THR     3     207.095  44.291-173.192  1.00  0.00           H
ATOM     44  N   GLN     4     207.441  45.315-171.068  1.00 27.92           N
ATOM     45  CA  GLN     4     206.212  45.997-170.217  1.00 27.92           C
ATOM     46  CB  GLN     4     206.903  47.460-170.071  1.00 27.92           C
ATOM     47  CG  GLN     4     206.720  48.755-169.123  1.00 27.92           C
ATOM     48  CD  GLN     4     207.711  50.003-169.222  1.00 27.92           C
ATOM     49  OE1 GLN     4     208.582  50.050-170.062  1.00 27.92           O
ATOM     50  NE2 GLN     4     207.626  51.033-168.388  1.00 27.92           N
ATOM     51  C   GLN     4     204.526  46.126-170.318  1.00 27.92           C
ATOM     52  O   GLN     4     204.007  47.121-169.872  1.00 27.92           O
ATOM     53  H   GLN     4     207.898  46.002-171.657  1.00  0.00           H
ATOM     54  HA  GLN     4     206.346  45.583-169.272  1.00  0.00           H
ATOM     55  HB2 GLN     4     207.029  47.937-171.078  1.00  0.00           H
ATOM     56  HB3 GLN     4     208.048  47.280-169.824  1.00  0.00           H
ATOM     57  HG2 GLN     4     205.731  49.160-169.304  1.00  0.00           H
ATOM     58  HG3 GLN     4     206.773  48.442-168.071  1.00  0.00           H
ATOM     59 HE21 GLN     4     208.250  51.776-168.560  1.00  0.00           H
ATOM     60 HE22 GLN     4     206.938  51.081-167.666  1.00  0.00           H
ATOM     61  N   THR     5     203.348  45.467-170.694  1.00 93.47           N
ATOM     62  CA  THR     5     201.688  45.436-170.616  1.00 93.47           C
ATOM     63  CB  THR     5     201.852  43.710-171.452  1.00 93.47           C
ATOM     64  OG1 THR     5     201.074  42.290-171.194  1.00 93.47           O
ATOM     65  CG2 THR     5     203.044  42.270-171.412  1.00 93.47           C
ATOM     66  C   THR     5     200.051  46.484-170.240  1.00 93.47           C
ATOM     67  O   THR     5     199.705  45.720-169.315  1.00 93.47           O
ATOM     68  H   THR     5     203.614  44.384-171.044  1.00  0.00           H
ATOM     69  HA  THR     5     201.377  44.837-170.000  1.00  0.00           H
ATOM     70  HB  THR     5     202.026  43.538-172.581  1.00  0.00           H
ATOM     71 HG21 THR     5     202.905  41.401-172.217  1.00  0.00           H
ATOM     72 HG22 THR     5     203.141  41.554-170.575  1.00  0.00           H
ATOM     73 HG23 THR     5     204.034  42.402-171.707  1.00  0.00           H
ATOM     74  HG1 THR     5     201.751  41.566-171.279  1.00  0.00           H
ATOM     75  N   VAL     6     199.023  48.126-170.029  1.00 81.34           N
ATOM     76  CA  VAL     6     197.114  48.938-169.573  1.00 81.34           C
ATOM     77  CB  VAL     6     196.074  50.496-169.055  1.00 81.34           C
ATOM     78  CG1 VAL     6     194.610  51.303-169.655  1.00 81.34           C
ATOM     79  CG2 VAL     6     195.220  50.964-167.597  1.00 81.34           C
ATOM     80  C   VAL     6     195.669  48.171-169.578  1.00 81.34           C
ATOM     81  O   VAL     6     194.595  48.459-170.339  1.00 81.34           O
ATOM     82  H   VAL     6     199.146  48.626-170.966  1.00  0.00           H
ATOM     83  HA  VAL     6     196.989  49.331-170.700  1.00  0.00           H
ATOM     84  HB  VAL     6     196.746  51.182-169.148  1.00  0.00           H
ATOM     85 HG11 VAL     6     194.536  52.330-169.306  1.00  0.00           H
ATOM     86 HG12 VAL     6     194.562  51.555-170.645  1.00  0.00           H
ATOM     87 HG13 VAL     6     193.642  50.893-169.292  1.00  0.00           H
ATOM     88 HG21 VAL     6     194.796  51.939-167.499  1.00  0.00           H
ATOM     89 HG22 VAL     6     195.775  51.216-166.708  1.00  0.00           H
ATOM     90 HG23 VAL     6     194.237  50.461-167.330  1.00  0.00           H
ATOM     91  N   GLU     7     195.122  47.499-168.445  1.00 61.98           N
ATOM     92  CA  GLU     7     194.762  46.004-168.597  1.00 61.98           C
ATOM     93  CB  GLU     7     195.890  45.213-167.992  1.00 61.98           C
ATOM     94  CG  GLU     7     197.324  45.453-168.152  1.00 61.98           C
ATOM     95  CD  GLU     7     197.941  46.614-167.457  1.00 61.98           C
ATOM     96  OE1 GLU     7     197.452  47.654-166.980  1.00 61.98           O
ATOM     97  OE2 GLU     7     199.079  46.607-166.827  1.00 61.98           O
ATOM     98  C   GLU     7     193.471  45.273-168.011  1.00 61.98           C
ATOM     99  O   GLU     7     193.156  45.533-166.874  1.00 61.98           O
ATOM    100  H   GLU     7     195.826  47.590-167.640  1.00  0.00           H
ATOM    101  HA  GLU     7     194.754  45.948-169.698  1.00  0.00           H
ATOM    102  HB2 GLU     7     195.805  44.258-168.458  1.00  0.00           H
ATOM    103  HB3 GLU     7     195.783  45.245-166.879  1.00  0.00           H
ATOM    104  HG2 GLU     7     197.352  45.543-169.279  1.00  0.00           H
ATOM    105  HG3 GLU     7     198.116  44.611-168.095  1.00  0.00           H
ATOM    106  N   GLY     8     193.071  44.094-168.595  1.00 17.12           N
ATOM    107  CA  GLY     8     192.474  42.762-168.002  1.00 17.12           C
ATOM    108  C   GLY     8     190.913  42.109-167.968  1.00 17.12           C
ATOM    109  O   GLY     8     190.048  42.986-167.844  1.00 17.12           O
ATOM    110  H   GLY     8     193.614  43.940-169.440  1.00  0.00           H
ATOM    111  HA2 GLY     8     193.063  41.982-168.501  1.00  0.00           H
ATOM    112  HA3 GLY     8     192.830  42.770-166.965  1.00  0.00           H
ATOM    113  N   SER     9     190.600  40.656-167.972  1.00 32.15           N
ATOM    114  CA  SER     9     189.288  39.612-168.008  1.00 32.15           C
ATOM    115  CB  SER     9     188.196  40.693-168.760  1.00 32.15           C
ATOM    116  OG  SER     9     188.614  41.654-169.774  1.00 32.15           O
ATOM    117  C   SER     9     189.033  37.687-167.515  1.00 32.15           C
ATOM    118  O   SER     9     188.266  37.852-166.564  1.00 32.15           O
ATOM    119  H   SER     9     191.466  40.175-167.891  1.00  0.00           H
ATOM    120  HA  SER     9     188.895  40.004-167.051  1.00  0.00           H
ATOM    121  HB2 SER     9     187.767  41.397-168.001  1.00  0.00           H
ATOM    122  HB3 SER     9     187.309  40.253-169.206  1.00  0.00           H
ATOM    123  HG  SER     9     188.195  42.550-169.610  1.00  0.00           H
ATOM    124  N   SER    10     189.076  36.055-167.892  1.00 33.86           N
ATOM    125  CA  SER    10     188.834  34.095-167.481  1.00 33.86           C
ATOM    126  CB  SER    10     187.523  34.667-166.526  1.00 33.86           C
ATOM    127  OG  SER    10     187.715  35.328-165.294  1.00 33.86           O
ATOM    128  C   SER    10     189.260  31.812-167.514  1.00 33.86           C
ATOM    129  O   SER    10     188.126  31.429-167.212  1.00 33.86           O
ATOM    130  H   SER    10     188.109  36.218-168.202  1.00  0.00           H
ATOM    131  HA  SER    10     188.208  34.026-168.367  1.00  0.00           H
ATOM    132  HB2 SER    10     186.533  34.170-166.564  1.00  0.00           H
ATOM    133  HB3 SER    10     187.102  35.521-167.071  1.00  0.00           H
ATOM    134  HG  SER    10     186.784  35.601-164.911  1.00  0.00           H
ATOM    135  N   ARG    11     190.157  30.215-167.774  1.00 53.13           N
ATOM    136  CA  ARG    11     190.403  27.978-167.823  1.00 53.13           C
ATOM    137  CB  ARG    11     191.557  26.183-168.339  1.00 53.13           C
ATOM    138  CG  ARG    11     192.129  24.088-168.394  1.00 53.13           C
ATOM    139  CD  ARG    11     192.490  22.150-167.768  1.00 53.13           C
ATOM    140  NE  ARG    11     192.978  20.399-168.276  1.00 53.13           N
ATOM    141  CZ  ARG    11     193.332  18.908-167.916  1.00 53.13           C
ATOM    142  NH1 ARG    11     193.890  18.081-166.952  1.00 53.13           N
ATOM    143  NH2 ARG    11     193.278  17.674-168.546  1.00 53.13           N
ATOM    144  C   ARG    11     190.326  26.970-166.530  1.00 53.13           C
ATOM    145  O   ARG    11     191.245  27.198-165.741  1.00 53.13           O
ATOM    146  H   ARG    11     191.038  30.567-168.103  1.00  0.00           H
ATOM    147  HA  ARG    11     189.483  27.756-168.359  1.00  0.00           H
ATOM    148  HB2 ARG    11     190.819  25.634-168.953  1.00  0.00           H
ATOM    149  HB3 ARG    11     192.529  26.179-167.835  1.00  0.00           H
ATOM    150  HG2 ARG    11     191.692  23.751-169.333  1.00  0.00           H
ATOM    151  HG3 ARG    11     193.191  24.211-168.654  1.00  0.00           H
ATOM    152  HD2 ARG    11     191.548  21.827-167.326  1.00  0.00           H
ATOM    153  HD3 ARG    11     193.226  22.218-166.961  1.00  0.00           H
ATOM    154  HE  ARG    11     193.036  20.281-169.281  1.00  0.00           H
ATOM    155 HH11 ARG    11     194.268  18.385-166.073  1.00  0.00           H
ATOM    156 HH12 ARG    11     193.438  17.173-166.747  1.00  0.00           H
ATOM    157 HH21 ARG    11     193.126  17.443-169.516  1.00  0.00           H
ATOM    158 HH22 ARG    11     193.768  16.865-168.117  1.00  0.00           H
ATOM    159  N   SER    12     190.017  25.552-166.516  1.00 24.58           N
ATOM    160  CA  SER    12     189.045  24.499-167.200  1.00 24.58           C
ATOM    161  CB  SER    12     188.036  25.278-168.027  1.00 24.58           C
ATOM    162  OG  SER    12     188.504  25.470-169.334  1.00 24.58           O
ATOM    163  C   SER    12     188.868  22.801-167.215  1.00 24.58           C
ATOM    164  O   SER    12     188.343  22.377-166.204  1.00 24.58           O
ATOM    165  H   SER    12     190.718  25.126-165.929  1.00  0.00           H
ATOM    166  HA  SER    12     188.496  24.559-166.272  1.00  0.00           H
ATOM    167  HB2 SER    12     187.065  24.789-167.981  1.00  0.00           H
ATOM    168  HB3 SER    12     187.940  26.257-167.544  1.00  0.00           H
ATOM    169  HG  SER    12     188.754  24.628-169.717  1.00  0.00           H
ATOM    170  N   GLY    13     188.864  21.786-168.214  1.00 13.12           N
ATOM    171  CA  GLY    13     188.599  20.169-168.258  1.00 13.12           C
ATOM    172  C   GLY    13     187.984  19.124-167.084  1.00 13.12           C
ATOM    173  O   GLY    13     188.718  19.256-166.128  1.00 13.12           O
ATOM    174  H   GLY    13     189.147  22.123-169.125  1.00  0.00           H
ATOM    175  HA2 GLY    13     188.324  19.825-169.276  1.00  0.00           H
ATOM    176  HA3 GLY    13     189.645  19.845-168.318  1.00  0.00           H
ATOM    177  N   PRO    14     187.383  17.794-167.040  1.00 48.20           N
ATOM    178  CA  PRO    14     187.972  16.716-166.160  1.00 48.20           C
ATOM    179  CD  PRO    14     186.090  17.086-167.425  1.00 48.20           C
ATOM    180  CB  PRO    14     186.983  15.677-165.549  1.00 48.20           C
ATOM    181  CG  PRO    14     185.810  15.828-166.489  1.00 48.20           C
ATOM    182  C   PRO    14     188.819  15.905-167.125  1.00 48.20           C
ATOM    183  O   PRO    14     188.345  15.071-167.888  1.00 48.20           O
ATOM    184  HA  PRO    14     188.542  17.120-165.337  1.00  0.00           H
ATOM    185  HD2 PRO    14     186.148  16.678-168.438  1.00  0.00           H
ATOM    186  HD3 PRO    14     185.207  17.712-167.356  1.00  0.00           H
ATOM    187  HB2 PRO    14     187.404  14.661-165.603  1.00  0.00           H
ATOM    188  HB3 PRO    14     186.707  15.821-164.495  1.00  0.00           H
ATOM    189  HG2 PRO    14     184.906  15.920-165.890  1.00  0.00           H
ATOM    190  HG3 PRO    14     185.717  14.886-167.045  1.00  0.00           H
ATOM    191  N   ARG    15     190.070  16.251-167.355  1.00 72.84           N
ATOM    192  CA  ARG    15     191.062  16.083-166.286  1.00 72.84           C
ATOM    193  CB  ARG    15     191.098  17.639-165.548  1.00 72.84           C
ATOM    194  CG  ARG    15     192.152  18.702-164.840  1.00 72.84           C
ATOM    195  CD  ARG    15     192.191  20.232-164.485  1.00 72.84           C
ATOM    196  NE  ARG    15     191.436  20.530-163.293  1.00 72.84           N
ATOM    197  CZ  ARG    15     190.152  20.737-163.375  1.00 72.84           C
ATOM    198  NH1 ARG    15     189.638  20.998-164.511  1.00 72.84           N
ATOM    199  NH2 ARG    15     189.330  20.467-162.432  1.00 72.84           N
ATOM    200  C   ARG    15     190.803  14.490-165.700  1.00 72.84           C
ATOM    201  O   ARG    15     191.403  14.302-164.647  1.00 72.84           O
ATOM    202  H   ARG    15     190.306  15.944-168.280  1.00  0.00           H
ATOM    203  HA  ARG    15     192.008  15.975-166.834  1.00  0.00           H
ATOM    204  HB2 ARG    15     190.243  17.753-164.899  1.00  0.00           H
ATOM    205  HB3 ARG    15     190.885  18.272-166.422  1.00  0.00           H
ATOM    206  HG2 ARG    15     192.651  19.196-165.618  1.00  0.00           H
ATOM    207  HG3 ARG    15     192.814  18.220-164.130  1.00  0.00           H
ATOM    208  HD2 ARG    15     193.228  20.571-164.324  1.00  0.00           H
ATOM    209  HD3 ARG    15     191.888  20.884-165.329  1.00  0.00           H
ATOM    210  HE  ARG    15     191.851  20.358-162.391  1.00  0.00           H
ATOM    211 HH11 ARG    15     188.652  21.128-164.688  1.00  0.00           H
ATOM    212 HH12 ARG    15     190.162  20.894-165.354  1.00  0.00           H
ATOM    213 HH21 ARG    15     188.368  20.373-162.693  1.00  0.00           H
ATOM    214 HH22 ARG    15     189.682  20.097-161.569  1.00  0.00           H
ATOM    215  N   ARG    16     190.293  13.331-166.452  1.00 85.23           N
ATOM    216  CA  ARG    16     190.182  11.686-166.222  1.00 85.23           C
ATOM    217  CB  ARG    16     191.824  11.429-166.149  1.00 85.23           C
ATOM    218  CG  ARG    16     192.791  10.383-166.836  1.00 85.23           C
ATOM    219  CD  ARG    16     194.379  10.312-166.665  1.00 85.23           C
ATOM    220  NE  ARG    16     194.864   9.438-165.550  1.00 85.23           N
ATOM    221  CZ  ARG    16     195.185   8.144-165.634  1.00 85.23           C
ATOM    222  NH1 ARG    16     195.240   7.501-166.770  1.00 85.23           N
ATOM    223  NH2 ARG    16     195.421   7.427-164.567  1.00 85.23           N
ATOM    224  C   ARG    16     188.951  10.401-166.729  1.00 85.23           C
ATOM    225  O   ARG    16     188.396  11.353-167.253  1.00 85.23           O
ATOM    226  H   ARG    16     190.350  13.538-167.449  1.00  0.00           H
ATOM    227  HA  ARG    16     189.923  11.648-165.160  1.00  0.00           H
ATOM    228  HB2 ARG    16     192.310  12.334-166.539  1.00  0.00           H
ATOM    229  HB3 ARG    16     192.119  11.489-165.097  1.00  0.00           H
ATOM    230  HG2 ARG    16     192.687  10.579-167.901  1.00  0.00           H
ATOM    231  HG3 ARG    16     192.424   9.391-166.603  1.00  0.00           H
ATOM    232  HD2 ARG    16     194.893  11.292-166.640  1.00  0.00           H
ATOM    233  HD3 ARG    16     194.767   9.852-167.584  1.00  0.00           H
ATOM    234  HE  ARG    16     194.992   9.863-164.642  1.00  0.00           H
ATOM    235 HH11 ARG    16     195.433   6.514-166.794  1.00  0.00           H
ATOM    236 HH12 ARG    16     195.153   8.006-167.633  1.00  0.00           H
ATOM    237 HH21 ARG    16     195.567   6.435-164.653  1.00  0.00           H
ATOM    238 HH22 ARG    16     195.389   7.830-163.647  1.00  0.00           H
ATOM    239  N   THR    17     187.772   9.600-167.285  1.00 23.79           N
ATOM    240  CA  THR    17     186.621   8.302-167.505  1.00 23.79           C
ATOM    241  CB  THR    17     185.050   8.327-167.998  1.00 23.79           C
ATOM    242  OG1 THR    17     184.737   7.629-169.195  1.00 23.79           O
ATOM    243  CG2 THR    17     183.919   9.304-167.757  1.00 23.79           C
ATOM    244  C   THR    17     186.468   6.801-166.900  1.00 23.79           C
ATOM    245  O   THR    17     186.879   5.853-167.570  1.00 23.79           O
ATOM    246  H   THR    17     188.414   9.041-167.818  1.00  0.00           H
ATOM    247  HA  THR    17     187.025   7.961-168.467  1.00  0.00           H
ATOM    248  HB  THR    17     184.524   7.602-167.384  1.00  0.00           H
ATOM    249 HG21 THR    17     182.974   8.731-167.778  1.00  0.00           H
ATOM    250 HG22 THR    17     183.865  10.030-168.563  1.00  0.00           H
ATOM    251 HG23 THR    17     184.002   9.722-166.759  1.00  0.00           H
ATOM    252  HG1 THR    17     183.962   7.055-169.042  1.00  0.00           H
ATOM    253  N   VAL    18     185.639   6.498-165.830  1.00 15.87           N
ATOM    254  CA  VAL    18     186.041   5.587-164.716  1.00 15.87           C
ATOM    255  CB  VAL    18     187.119   6.386-163.946  1.00 15.87           C
ATOM    256  CG1 VAL    18     187.939   5.563-162.977  1.00 15.87           C
ATOM    257  CG2 VAL    18     188.156   7.119-164.820  1.00 15.87           C
ATOM    258  C   VAL    18     185.008   5.093-163.637  1.00 15.87           C
ATOM    259  O   VAL    18     185.116   3.956-163.192  1.00 15.87           O
ATOM    260  H   VAL    18     184.817   7.061-165.682  1.00  0.00           H
ATOM    261  HA  VAL    18     186.468   4.673-165.148  1.00  0.00           H
ATOM    262  HB  VAL    18     186.587   7.160-163.391  1.00  0.00           H
ATOM    263 HG21 VAL    18     189.020   7.470-164.278  1.00  0.00           H
ATOM    264 HG22 VAL    18     187.670   8.011-165.209  1.00  0.00           H
ATOM    265 HG23 VAL    18     188.493   6.443-165.616  1.00  0.00           H
ATOM    266 HG11 VAL    18     188.738   6.185-162.576  1.00  0.00           H
ATOM    267 HG12 VAL    18     187.314   5.228-162.153  1.00  0.00           H
ATOM    268 HG13 VAL    18     188.360   4.708-163.508  1.00  0.00           H
ATOM    269  N   VAL    19     184.145   5.936-163.026  1.00 19.63           N
ATOM    270  CA  VAL    19     183.373   5.561-161.789  1.00 19.63           C
ATOM    271  CB  VAL    19     182.558   6.747-161.216  1.00 19.63           C
ATOM    272  CG1 VAL    19     181.636   6.366-160.041  1.00 19.63           C
ATOM    273  CG2 VAL    19     183.483   7.872-160.741  1.00 19.63           C
ATOM    274  C   VAL    19     182.398   4.416-162.053  1.00 19.63           C
ATOM    275  O   VAL    19     182.255   3.496-161.249  1.00 19.63           O
ATOM    276  H   VAL    19     184.103   6.890-163.333  1.00  0.00           H
ATOM    277  HA  VAL    19     184.057   5.213-161.011  1.00  0.00           H
ATOM    278  HB  VAL    19     181.927   7.144-162.013  1.00  0.00           H
ATOM    279 HG21 VAL    19     182.884   8.707-160.375  1.00  0.00           H
ATOM    280 HG22 VAL    19     184.102   8.226-161.563  1.00  0.00           H
ATOM    281 HG23 VAL    19     184.120   7.513-159.932  1.00  0.00           H
ATOM    282 HG11 VAL    19     181.110   7.245-159.669  1.00  0.00           H
ATOM    283 HG12 VAL    19     182.215   5.925-159.228  1.00  0.00           H
ATOM    284 HG13 VAL    19     180.877   5.648-160.354  1.00  0.00           H
ATOM    285  N   GLY    20     181.739   4.495-163.209  1.00 12.90           N
ATOM    286  CA  GLY    20     180.808   3.479-163.675  1.00 12.90           C
ATOM    287  C   GLY    20     181.473   2.114-163.842  1.00 12.90           C
ATOM    288  O   GLY    20     180.880   1.133-163.417  1.00 12.90           O
ATOM    289  H   GLY    20     181.954   5.264-163.818  1.00  0.00           H
ATOM    290  HA2 GLY    20     179.990   3.383-162.960  1.00  0.00           H
ATOM    291  HA3 GLY    20     180.403   3.786-164.638  1.00  0.00           H
ATOM    292  N   ASP    21     182.758   2.065-164.206  1.00 22.34           N
ATOM    293  CA  ASP    21     183.510   0.810-164.333  1.00 22.34           C
ATOM    294  CB  ASP    21     184.876   1.045-164.998  1.00 22.34           C
ATOM    295  CG  ASP    21     184.806   1.469-166.467  1.00 22.34           C
ATOM    296  OD1 ASP    21     183.679   1.633-166.994  1.00 22.34           O
ATOM    297  OD2 ASP    21     185.895   1.728-167.020  1.00 22.34           O
ATOM    298  C   ASP    21     183.721   0.103-162.993  1.00 22.34           C
ATOM    299  O   ASP    21     183.523  -1.108-162.919  1.00 22.34           O
ATOM    300  H   ASP    21     183.228   2.906-164.498  1.00  0.00           H
ATOM    301  HA  ASP    21     182.943   0.131-164.970  1.00  0.00           H
ATOM    302  HB2 ASP    21     185.453   0.121-164.933  1.00  0.00           H
ATOM    303  HB3 ASP    21     185.423   1.802-164.437  1.00  0.00           H
ATOM    304  N   LEU    22     183.979   0.859-161.916  1.00 89.72           N
ATOM    305  CA  LEU    22     184.070   0.291-160.567  1.00 89.72           C
ATOM    306  CB  LEU    22     184.547   1.373-159.571  1.00 89.72           C
ATOM    307  CG  LEU    22     185.097   0.832-158.230  1.00 89.72           C
ATOM    308  CD1 LEU    22     185.466   2.010-157.326  1.00 89.72           C
ATOM    309  CD2 LEU    22     184.136  -0.067-157.447  1.00 89.72           C
ATOM    310  C   LEU    22     182.715  -0.308-160.162  1.00 89.72           C
ATOM    311  O   LEU    22     182.630  -1.461-159.746  1.00 89.72           O
ATOM    312  H   LEU    22     184.046   1.860-162.039  1.00  0.00           H
ATOM    313  HA  LEU    22     184.802  -0.518-160.587  1.00  0.00           H
ATOM    314  HB2 LEU    22     185.344   1.950-160.042  1.00  0.00           H
ATOM    315  HB3 LEU    22     183.725   2.062-159.368  1.00  0.00           H
ATOM    316  HG  LEU    22     186.005   0.265-158.430  1.00  0.00           H
ATOM    317 HD21 LEU    22     184.366  -0.069-156.383  1.00  0.00           H
ATOM    318 HD22 LEU    22     184.232  -1.093-157.807  1.00  0.00           H
ATOM    319 HD23 LEU    22     183.109   0.262-157.580  1.00  0.00           H
ATOM    320 HD11 LEU    22     185.879   1.635-156.388  1.00  0.00           H
ATOM    321 HD12 LEU    22     186.222   2.624-157.813  1.00  0.00           H
ATOM    322 HD13 LEU    22     184.581   2.610-157.113  1.00  0.00           H
ATOM    323  N   LEU    23     181.649   0.489-160.270  1.00 57.30           N
ATOM    324  CA  LEU    23     180.330   0.104-159.769  1.00 57.30           C
ATOM    325  CB  LEU    23     179.457   1.364-159.616  1.00 57.30           C
ATOM    326  CG  LEU    23     179.965   2.392-158.585  1.00 57.30           C
ATOM    327  CD1 LEU    23     178.929   3.505-158.420  1.00 57.30           C
ATOM    328  CD2 LEU    23     180.206   1.762-157.211  1.00 57.30           C
ATOM    329  C   LEU    23     179.624  -0.953-160.634  1.00 57.30           C
ATOM    330  O   LEU    23     178.736  -1.643-160.135  1.00 57.30           O
ATOM    331  H   LEU    23     181.784   1.417-160.654  1.00  0.00           H
ATOM    332  HA  LEU    23     180.457  -0.357-158.788  1.00  0.00           H
ATOM    333  HB2 LEU    23     178.459   1.042-159.315  1.00  0.00           H
ATOM    334  HB3 LEU    23     179.370   1.852-160.588  1.00  0.00           H
ATOM    335  HG  LEU    23     180.896   2.840-158.933  1.00  0.00           H
ATOM    336 HD21 LEU    23     180.235   2.523-156.432  1.00  0.00           H
ATOM    337 HD22 LEU    23     179.413   1.053-156.983  1.00  0.00           H
ATOM    338 HD23 LEU    23     181.162   1.243-157.215  1.00  0.00           H
ATOM    339 HD11 LEU    23     179.284   4.235-157.693  1.00  0.00           H
ATOM    340 HD12 LEU    23     177.984   3.086-158.072  1.00  0.00           H
ATOM    341 HD13 LEU    23     178.775   4.007-159.374  1.00  0.00           H
ATOM    342  N   LYS    24     179.976  -1.090-161.918  1.00 65.73           N
ATOM    343  CA  LYS    24     179.200  -1.879-162.889  1.00 65.73           C
ATOM    344  CB  LYS    24     179.778  -1.674-164.299  1.00 65.73           C
ATOM    345  CG  LYS    24     179.044  -2.514-165.346  1.00 65.73           C
ATOM    346  CD  LYS    24     179.684  -2.310-166.720  1.00 65.73           C
ATOM    347  CE  LYS    24     178.884  -3.057-167.790  1.00 65.73           C
ATOM    348  NZ  LYS    24     177.713  -2.263-168.235  1.00 65.73           N
ATOM    349  C   LYS    24     179.045  -3.363-162.509  1.00 65.73           C
ATOM    350  O   LYS    24     177.933  -3.878-162.638  1.00 65.73           O
ATOM    351  H   LYS    24     180.696  -0.466-162.271  1.00  0.00           H
ATOM    352  HA  LYS    24     178.185  -1.479-162.887  1.00  0.00           H
ATOM    353  HB2 LYS    24     179.666  -0.628-164.577  1.00  0.00           H
ATOM    354  HB3 LYS    24     180.843  -1.903-164.320  1.00  0.00           H
ATOM    355  HG2 LYS    24     179.111  -3.574-165.095  1.00  0.00           H
ATOM    356  HG3 LYS    24     177.995  -2.215-165.364  1.00  0.00           H
ATOM    357  HD2 LYS    24     180.700  -2.709-166.690  1.00  0.00           H
ATOM    358  HD3 LYS    24     179.742  -1.245-166.956  1.00  0.00           H
ATOM    359  HE2 LYS    24     179.547  -3.257-168.637  1.00  0.00           H
ATOM    360  HE3 LYS    24     178.564  -4.020-167.377  1.00  0.00           H
ATOM    361  HZ1 LYS    24     177.193  -2.763-168.945  1.00  0.00           H
ATOM    362  HZ2 LYS    24     178.024  -1.380-168.619  1.00  0.00           H
ATOM    363  HZ3 LYS    24     177.101  -2.073-167.451  1.00  0.00           H
ATOM    364  N   PRO    25     180.086  -4.088-162.055  1.00 55.54           N
ATOM    365  CA  PRO    25     179.894  -5.466-161.609  1.00 55.54           C
ATOM    366  CD  PRO    25     181.506  -3.817-162.257  1.00 55.54           C
ATOM    367  CB  PRO    25     181.291  -6.015-161.318  1.00 55.54           C
ATOM    368  CG  PRO    25     182.203  -5.174-162.207  1.00 55.54           C
ATOM    369  C   PRO    25     178.965  -5.626-160.396  1.00 55.54           C
ATOM    370  O   PRO    25     178.377  -6.689-160.247  1.00 55.54           O
ATOM    371  HA  PRO    25     179.462  -6.028-162.436  1.00  0.00           H
ATOM    372  HD2 PRO    25     181.703  -3.383-163.233  1.00  0.00           H
ATOM    373  HD3 PRO    25     181.888  -3.163-161.474  1.00  0.00           H
ATOM    374  HB2 PRO    25     181.355  -7.075-161.567  1.00  0.00           H
ATOM    375  HB3 PRO    25     181.550  -5.850-160.271  1.00  0.00           H
ATOM    376  HG2 PRO    25     183.209  -5.093-161.795  1.00  0.00           H
ATOM    377  HG3 PRO    25     182.233  -5.604-163.210  1.00  0.00           H
ATOM    378  N   LEU    26     178.739  -4.581-159.589  1.00 36.21           N
ATOM    379  CA  LEU    26     177.825  -4.659-158.443  1.00 36.21           C
ATOM    380  CB  LEU    26     177.998  -3.438-157.523  1.00 36.21           C
ATOM    381  CG  LEU    26     179.422  -3.231-156.984  1.00 36.21           C
ATOM    382  CD1 LEU    26     179.425  -2.024-156.048  1.00 36.21           C
ATOM    383  CD2 LEU    26     179.911  -4.470-156.230  1.00 36.21           C
ATOM    384  C   LEU    26     176.358  -4.768-158.868  1.00 36.21           C
ATOM    385  O   LEU    26     175.607  -5.551-158.292  1.00 36.21           O
ATOM    386  H   LEU    26     179.186  -3.694-159.783  1.00  0.00           H
ATOM    387  HA  LEU    26     178.053  -5.563-157.875  1.00  0.00           H
ATOM    388  HB2 LEU    26     177.319  -3.557-156.677  1.00  0.00           H
ATOM    389  HB3 LEU    26     177.687  -2.540-158.055  1.00  0.00           H
ATOM    390  HG  LEU    26     180.105  -3.022-157.807  1.00  0.00           H
ATOM    391 HD11 LEU    26     180.434  -1.848-155.678  1.00  0.00           H
ATOM    392 HD12 LEU    26     179.094  -1.148-156.602  1.00  0.00           H
ATOM    393 HD13 LEU    26     178.752  -2.196-155.208  1.00  0.00           H
ATOM    394 HD21 LEU    26     180.718  -4.209-155.546  1.00  0.00           H
ATOM    395 HD22 LEU    26     179.092  -4.917-155.665  1.00  0.00           H
ATOM    396 HD23 LEU    26     180.286  -5.200-156.948  1.00  0.00           H
ATOM    397  N   ASN    27     175.922  -3.963-159.845  1.00 61.55           N
ATOM    398  CA  ASN    27     174.522  -3.995-160.278  1.00 61.55           C
ATOM    399  CB  ASN    27     174.114  -2.648-160.907  1.00 61.55           C
ATOM    400  CG  ASN    27     174.532  -2.485-162.360  1.00 61.55           C
ATOM    401  OD1 ASN    27     175.628  -2.073-162.691  1.00 61.55           O
ATOM    402  ND2 ASN    27     173.624  -2.678-163.289  1.00 61.55           N
ATOM    403  C   ASN    27     174.212  -5.169-161.219  1.00 61.55           C
ATOM    404  O   ASN    27     173.037  -5.453-161.450  1.00 61.55           O
ATOM    405  H   ASN    27     176.577  -3.340-160.300  1.00  0.00           H
ATOM    406  HA  ASN    27     173.904  -4.140-159.389  1.00  0.00           H
ATOM    407  HB2 ASN    27     174.523  -1.823-160.325  1.00  0.00           H
ATOM    408  HB3 ASN    27     173.027  -2.581-160.860  1.00  0.00           H
ATOM    409 HD21 ASN    27     172.706  -3.003-163.035  1.00  0.00           H
ATOM    410 HD22 ASN    27     173.923  -2.558-164.235  1.00  0.00           H
ATOM    411  N   SER    28     175.225  -5.710-161.906  1.00 43.62           N
ATOM    412  CA  SER    28     175.024  -6.581-163.072  1.00 43.62           C
ATOM    413  CB  SER    28     176.364  -6.942-163.720  1.00 43.62           C
ATOM    414  OG  SER    28     177.145  -7.705-162.825  1.00 43.62           O
ATOM    415  C   SER    28     174.303  -7.883-162.741  1.00 43.62           C
ATOM    416  O   SER    28     173.641  -8.444-163.611  1.00 43.62           O
ATOM    417  H   SER    28     176.172  -5.435-161.675  1.00  0.00           H
ATOM    418  HA  SER    28     174.415  -6.047-163.800  1.00  0.00           H
ATOM    419  HB2 SER    28     176.170  -7.538-164.613  1.00  0.00           H
ATOM    420  HB3 SER    28     176.895  -6.033-164.000  1.00  0.00           H
ATOM    421  HG  SER    28     178.025  -7.864-163.173  1.00  0.00           H
ATOM    422  N   GLU    29     174.492  -8.414-161.532  1.00 57.93           N
ATOM    423  CA  GLU    29     174.046  -9.765-161.218  1.00 57.93           C
ATOM    424  CB  GLU    29     174.704 -10.257-159.923  1.00 57.93           C
ATOM    425  CG  GLU    29     176.183 -10.627-160.132  1.00 57.93           C
ATOM    426  CD  GLU    29     176.643 -11.769-159.211  1.00 57.93           C
ATOM    427  OE1 GLU    29     175.848 -12.743-159.181  1.00 57.93           O
ATOM    428  OE2 GLU    29     177.874 -11.933-159.155  1.00 57.93           O
ATOM    429  C   GLU    29     172.535  -9.930-161.077  1.00 57.93           C
ATOM    430  O   GLU    29     172.088 -11.078-161.086  1.00 57.93           O
ATOM    431  H   GLU    29     175.171  -7.972-160.925  1.00  0.00           H
ATOM    432  HA  GLU    29     174.342 -10.404-162.049  1.00  0.00           H
ATOM    433  HB2 GLU    29     174.147 -11.138-159.607  1.00  0.00           H
ATOM    434  HB3 GLU    29     174.599  -9.517-159.131  1.00  0.00           H
ATOM    435  HG2 GLU    29     176.800  -9.733-160.017  1.00  0.00           H
ATOM    436  HG3 GLU    29     176.312 -10.982-161.160  1.00  0.00           H
ATOM    437  N   TYR    30     171.809  -8.833-160.829  1.00 63.20           N
ATOM    438  CA  TYR    30     170.401  -8.800-160.423  1.00 63.20           C
ATOM    439  CB  TYR    30     169.797  -7.430-160.762  1.00 63.20           C
ATOM    440  CG  TYR    30     168.379  -7.271-160.238  1.00 63.20           C
ATOM    441  CD1 TYR    30     167.297  -7.853-160.930  1.00 63.20           C
ATOM    442  CD2 TYR    30     168.154  -6.623-159.008  1.00 63.20           C
ATOM    443  CE1 TYR    30     166.007  -7.839-160.369  1.00 63.20           C
ATOM    444  CE2 TYR    30     166.858  -6.583-158.455  1.00 63.20           C
ATOM    445  CZ  TYR    30     165.786  -7.209-159.129  1.00 63.20           C
ATOM    446  OH  TYR    30     164.546  -7.251-158.576  1.00 63.20           O
ATOM    447  C   TYR    30     169.542  -9.905-161.055  1.00 63.20           C
ATOM    448  O   TYR    30     169.511 -10.078-162.272  1.00 63.20           O
ATOM    449  H   TYR    30     172.315  -7.958-160.804  1.00  0.00           H
ATOM    450  HA  TYR    30     170.368  -8.922-159.340  1.00  0.00           H
ATOM    451  HB2 TYR    30     169.791  -7.307-161.847  1.00  0.00           H
ATOM    452  HB3 TYR    30     170.428  -6.645-160.343  1.00  0.00           H
ATOM    453  HD1 TYR    30     167.462  -8.364-161.871  1.00  0.00           H
ATOM    454  HD2 TYR    30     168.982  -6.167-158.481  1.00  0.00           H
ATOM    455  HE1 TYR    30     165.184  -8.329-160.867  1.00  0.00           H
ATOM    456  HE2 TYR    30     166.685  -6.078-157.517  1.00  0.00           H
ATOM    457  HH  TYR    30     164.577  -7.296-157.620  1.00  0.00           H
ATOM    458  N   GLY    31     168.718 -10.555-160.229  1.00 18.08           N
ATOM    459  CA  GLY    31     167.820 -11.621-160.678  1.00 18.08           C
ATOM    460  C   GLY    31     168.501 -12.986-160.790  1.00 18.08           C
ATOM    461  O   GLY    31     167.810 -13.995-160.917  1.00 18.08           O
ATOM    462  H   GLY    31     168.737 -10.327-159.248  1.00  0.00           H
ATOM    463  HA2 GLY    31     166.983 -11.707-159.985  1.00  0.00           H
ATOM    464  HA3 GLY    31     167.426 -11.369-161.663  1.00  0.00           H
ATOM    465  N   LYS    32     169.825 -13.062-160.588  1.00 83.21           N
ATOM    466  CA  LYS    32     170.509 -14.336-160.386  1.00 83.21           C
ATOM    467  CB  LYS    32     172.016 -14.178-160.563  1.00 83.21           C
ATOM    468  CG  LYS    32     172.706 -15.521-160.849  1.00 83.21           C
ATOM    469  CD  LYS    32     174.212 -15.408-161.137  1.00 83.21           C
ATOM    470  CE  LYS    32     174.577 -14.316-162.152  1.00 83.21           C
ATOM    471  NZ  LYS    32     174.637 -12.995-161.497  1.00 83.21           N
ATOM    472  C   LYS    32     170.162 -14.878-159.013  1.00 83.21           C
ATOM    473  O   LYS    32     170.460 -14.266-157.990  1.00 83.21           O
ATOM    474  H   LYS    32     170.350 -12.205-160.450  1.00  0.00           H
ATOM    475  HA  LYS    32     170.143 -15.032-161.141  1.00  0.00           H
ATOM    476  HB2 LYS    32     172.457 -13.706-159.680  1.00  0.00           H
ATOM    477  HB3 LYS    32     172.148 -13.537-161.430  1.00  0.00           H
ATOM    478  HG2 LYS    32     172.567 -16.192-160.000  1.00  0.00           H
ATOM    479  HG3 LYS    32     172.228 -15.971-161.720  1.00  0.00           H
ATOM    480  HD2 LYS    32     174.753 -15.229-160.203  1.00  0.00           H
ATOM    481  HD3 LYS    32     174.551 -16.366-161.533  1.00  0.00           H
ATOM    482  HE2 LYS    32     173.844 -14.305-162.963  1.00  0.00           H
ATOM    483  HE3 LYS    32     175.560 -14.549-162.569  1.00  0.00           H
ATOM    484  HZ1 LYS    32     175.396 -12.430-161.847  1.00  0.00           H
ATOM    485  HZ2 LYS    32     174.877 -13.104-160.501  1.00  0.00           H
ATOM    486  HZ3 LYS    32     173.754 -12.493-161.532  1.00  0.00           H
ATOM    487  N   VAL    33     169.605 -16.075-159.014  1.00 17.47           N
ATOM    488  CA  VAL    33     169.276 -16.832-157.812  1.00 17.47           C
ATOM    489  CB  VAL    33     167.753 -16.915-157.602  1.00 17.47           C
ATOM    490  CG1 VAL    33     167.176 -15.504-157.418  1.00 17.47           C
ATOM    491  CG2 VAL    33     167.015 -17.626-158.747  1.00 17.47           C
ATOM    492  C   VAL    33     169.933 -18.194-157.926  1.00 17.47           C
ATOM    493  O   VAL    33     170.052 -18.733-159.027  1.00 17.47           O
ATOM    494  H   VAL    33     169.402 -16.508-159.901  1.00  0.00           H
ATOM    495  HA  VAL    33     169.703 -16.333-156.942  1.00  0.00           H
ATOM    496  HB  VAL    33     167.570 -17.473-156.685  1.00  0.00           H
ATOM    497 HG21 VAL    33     165.946 -17.647-158.537  1.00  0.00           H
ATOM    498 HG22 VAL    33     167.365 -18.654-158.837  1.00  0.00           H
ATOM    499 HG23 VAL    33     167.178 -17.105-159.692  1.00  0.00           H
ATOM    500 HG11 VAL    33     166.115 -15.564-157.179  1.00  0.00           H
ATOM    501 HG12 VAL    33     167.295 -14.918-158.330  1.00  0.00           H
ATOM    502 HG13 VAL    33     167.697 -14.999-156.603  1.00  0.00           H
ATOM    503  N   ALA    34     170.420 -18.727-156.808  1.00 18.97           N
ATOM    504  CA  ALA    34     170.845 -20.118-156.784  1.00 18.97           C
ATOM    505  CB  ALA    34     171.539 -20.430-155.455  1.00 18.97           C
ATOM    506  C   ALA    34     169.616 -21.020-157.004  1.00 18.97           C
ATOM    507  O   ALA    34     168.626 -20.865-156.286  1.00 18.97           O
ATOM    508  H   ALA    34     170.261 -18.259-155.931  1.00  0.00           H
ATOM    509  HA  ALA    34     171.572 -20.268-157.580  1.00  0.00           H
ATOM    510  HB1 ALA    34     172.401 -19.777-155.323  1.00  0.00           H
ATOM    511  HB2 ALA    34     171.875 -21.468-155.470  1.00  0.00           H
ATOM    512  HB3 ALA    34     170.840 -20.296-154.629  1.00  0.00           H
ATOM    513  N   PRO    35     169.656 -21.965-157.958  1.00 47.27           N
ATOM    514  CA  PRO    35     168.616 -22.976-158.086  1.00 47.27           C
ATOM    515  CD  PRO    35     170.549 -21.998-159.106  1.00 47.27           C
ATOM    516  CB  PRO    35     168.946 -23.751-159.366  1.00 47.27           C
ATOM    517  CG  PRO    35     169.790 -22.770-160.179  1.00 47.27           C
ATOM    518  C   PRO    35     168.540 -23.896-156.857  1.00 47.27           C
ATOM    519  O   PRO    35     169.556 -24.227-156.243  1.00 47.27           O
ATOM    520  HA  PRO    35     167.660 -22.464-158.210  1.00  0.00           H
ATOM    521  HD2 PRO    35     171.474 -22.511-158.843  1.00  0.00           H
ATOM    522  HD3 PRO    35     170.769 -20.999-159.479  1.00  0.00           H
ATOM    523  HB2 PRO    35     169.548 -24.629-159.127  1.00  0.00           H
ATOM    524  HB3 PRO    35     168.041 -24.038-159.901  1.00  0.00           H
ATOM    525  HG2 PRO    35     170.471 -23.282-160.859  1.00  0.00           H
ATOM    526  HG3 PRO    35     169.137 -22.087-160.726  1.00  0.00           H
ATOM    527  N   GLY    36     167.356 -24.467-156.622  1.00 14.53           N
ATOM    528  CA  GLY    36     167.123 -25.399-155.518  1.00 14.53           C
ATOM    529  C   GLY    36     167.180 -24.725-154.142  1.00 14.53           C
ATOM    530  O   GLY    36     166.789 -23.574-153.986  1.00 14.53           O
ATOM    531  H   GLY    36     166.558 -24.127-157.133  1.00  0.00           H
ATOM    532  HA2 GLY    36     166.146 -25.866-155.633  1.00  0.00           H
ATOM    533  HA3 GLY    36     167.883 -26.181-155.556  1.00  0.00           H
ATOM    534  N   TRP    37     167.631 -25.470-153.130  1.00 45.31           N
ATOM    535  CA  TRP    37     167.760 -24.986-151.748  1.00 45.31           C
ATOM    536  CB  TRP    37     168.078 -26.189-150.848  1.00 45.31           C
ATOM    537  CG  TRP    37     166.948 -27.141-150.560  1.00 45.31           C
ATOM    538  CD2 TRP    37     165.938 -27.039-149.507  1.00 45.31           C
ATOM    539  CD1 TRP    37     166.678 -28.306-151.193  1.00 45.31           C
ATOM    540  NE1 TRP    37     165.593 -28.925-150.589  1.00 45.31           N
ATOM    541  CE2 TRP    37     165.121 -28.201-149.513  1.00 45.31           C
ATOM    542  CE3 TRP    37     165.634 -26.079-148.533  1.00 45.31           C
ATOM    543  CZ2 TRP    37     164.094 -28.398-148.570  1.00 45.31           C
ATOM    544  CZ3 TRP    37     164.651 -26.264-147.555  1.00 45.31           C
ATOM    545  CH2 TRP    37     163.875 -27.429-147.571  1.00 45.31           C
ATOM    546  C   TRP    37     168.853 -23.913-151.583  1.00 45.31           C
ATOM    547  O   TRP    37     168.737 -23.021-150.739  1.00 45.31           O
ATOM    548  H   TRP    37     167.903 -26.419-153.320  1.00  0.00           H
ATOM    549  HA  TRP    37     166.817 -24.539-151.425  1.00  0.00           H
ATOM    550  HB2 TRP    37     168.416 -25.803-149.886  1.00  0.00           H
ATOM    551  HB3 TRP    37     168.919 -26.742-151.269  1.00  0.00           H
ATOM    552  HD1 TRP    37     167.244 -28.707-152.024  1.00  0.00           H
ATOM    553  HE3 TRP    37     166.157 -25.166-148.554  1.00  0.00           H
ATOM    554  HZ2 TRP    37     163.479 -29.282-148.605  1.00  0.00           H
ATOM    555  HZ3 TRP    37     164.491 -25.496-146.807  1.00  0.00           H
ATOM    556  HH2 TRP    37     163.100 -27.559-146.828  1.00  0.00           H
ATOM    557  HE1 TRP    37     165.219 -29.813-150.885  1.00  0.00           H
ATOM    558  N   GLY    38     169.986 -24.059-152.277  1.00 21.10           N
ATOM    559  CA  GLY    38     171.125 -23.159-152.103  1.00 21.10           C
ATOM    560  C   GLY    38     171.630 -23.136-150.655  1.00 21.10           C
ATOM    561  O   GLY    38     171.827 -24.170-150.022  1.00 21.10           O
ATOM    562  H   GLY    38     170.079 -24.844-152.900  1.00  0.00           H
ATOM    563  HA2 GLY    38     171.944 -23.449-152.760  1.00  0.00           H
ATOM    564  HA3 GLY    38     170.805 -22.153-152.377  1.00  0.00           H
ATOM    565  N   THR    39     171.712 -21.930-150.098  1.00 59.76           N
ATOM    566  CA  THR    39     172.210 -21.642-148.745  1.00 59.76           C
ATOM    567  CB  THR    39     172.558 -20.145-148.674  1.00 59.76           C
ATOM    568  OG1 THR    39     173.448 -19.831-149.718  1.00 59.76           O
ATOM    569  CG2 THR    39     173.230 -19.714-147.378  1.00 59.76           C
ATOM    570  C   THR    39     171.226 -21.996-147.625  1.00 59.76           C
ATOM    571  O   THR    39     171.579 -21.958-146.457  1.00 59.76           O
ATOM    572  H   THR    39     171.529 -21.133-150.687  1.00  0.00           H
ATOM    573  HA  THR    39     173.118 -22.222-148.572  1.00  0.00           H
ATOM    574  HB  THR    39     171.649 -19.559-148.809  1.00  0.00           H
ATOM    575 HG21 THR    39     173.776 -18.781-147.507  1.00  0.00           H
ATOM    576 HG22 THR    39     172.476 -19.568-146.603  1.00  0.00           H
ATOM    577 HG23 THR    39     173.923 -20.498-147.078  1.00  0.00           H
ATOM    578  HG1 THR    39     173.752 -18.930-149.584  1.00  0.00           H
ATOM    579  N   THR    40     169.959 -22.259-147.914  1.00 60.04           N
ATOM    580  CA  THR    40     168.916 -22.382-146.868  1.00 60.04           C
ATOM    581  CB  THR    40     167.547 -22.591-147.489  1.00 60.04           C
ATOM    582  OG1 THR    40     167.722 -23.666-148.336  1.00 60.04           O
ATOM    583  CG2 THR    40     167.023 -21.449-148.351  1.00 60.04           C
ATOM    584  C   THR    40     169.144 -23.443-145.763  1.00 60.04           C
ATOM    585  O   THR    40     168.824 -23.104-144.628  1.00 60.04           O
ATOM    586  H   THR    40     169.682 -22.261-148.888  1.00  0.00           H
ATOM    587  HA  THR    40     168.860 -21.433-146.349  1.00  0.00           H
ATOM    588  HB  THR    40     166.814 -22.829-146.714  1.00  0.00           H
ATOM    589 HG21 THR    40     166.072 -21.747-148.794  1.00  0.00           H
ATOM    590 HG22 THR    40     167.726 -21.201-149.146  1.00  0.00           H
ATOM    591 HG23 THR    40     166.846 -20.575-147.736  1.00  0.00           H
ATOM    592  HG1 THR    40     168.378 -23.427-149.010  1.00  0.00           H
ATOM    593  N   PRO    41     169.906 -24.549-145.929  1.00 57.71           N
ATOM    594  CA  PRO    41     170.365 -25.326-144.769  1.00 57.71           C
ATOM    595  CD  PRO    41     170.031 -25.350-147.140  1.00 57.71           C
ATOM    596  CB  PRO    41     171.001 -26.600-145.331  1.00 57.71           C
ATOM    597  CG  PRO    41     170.328 -26.775-146.688  1.00 57.71           C
ATOM    598  C   PRO    41     171.329 -24.564-143.838  1.00 57.71           C
ATOM    599  O   PRO    41     171.153 -24.626-142.626  1.00 57.71           O
ATOM    600  HA  PRO    41     169.488 -25.610-144.184  1.00  0.00           H
ATOM    601  HD2 PRO    41     169.099 -25.390-147.691  1.00  0.00           H
ATOM    602  HD3 PRO    41     170.836 -24.968-147.766  1.00  0.00           H
ATOM    603  HB2 PRO    41     172.073 -26.461-145.473  1.00  0.00           H
ATOM    604  HB3 PRO    41     170.808 -27.456-144.682  1.00  0.00           H
ATOM    605  HG2 PRO    41     169.388 -27.318-146.565  1.00  0.00           H
ATOM    606  HG3 PRO    41     170.974 -27.291-147.399  1.00  0.00           H
ATOM    607  N   LEU    42     172.198 -23.691-144.374  1.00 79.75           N
ATOM    608  CA  LEU    42     172.971 -22.705-143.593  1.00 79.75           C
ATOM    609  CB  LEU    42     173.957 -21.944-144.511  1.00 79.75           C
ATOM    610  CG  LEU    42     175.086 -21.112-143.861  1.00 79.75           C
ATOM    611  CD1 LEU    42     175.877 -20.396-144.961  1.00 79.75           C
ATOM    612  CD2 LEU    42     174.602 -20.013-142.907  1.00 79.75           C
ATOM    613  C   LEU    42     172.034 -21.706-142.902  1.00 79.75           C
ATOM    614  O   LEU    42     172.218 -21.442-141.717  1.00 79.75           O
ATOM    615  H   LEU    42     172.165 -23.558-145.376  1.00  0.00           H
ATOM    616  HA  LEU    42     173.539 -23.234-142.826  1.00  0.00           H
ATOM    617  HB2 LEU    42     173.371 -21.238-145.085  1.00  0.00           H
ATOM    618  HB3 LEU    42     174.409 -22.653-145.206  1.00  0.00           H
ATOM    619  HG  LEU    42     175.763 -21.778-143.328  1.00  0.00           H
ATOM    620 HD21 LEU    42     175.327 -19.204-142.833  1.00  0.00           H
ATOM    621 HD22 LEU    42     173.656 -19.594-143.250  1.00  0.00           H
ATOM    622 HD23 LEU    42     174.480 -20.435-141.910  1.00  0.00           H
ATOM    623 HD11 LEU    42     176.723 -19.865-144.523  1.00  0.00           H
ATOM    624 HD12 LEU    42     175.244 -19.667-145.464  1.00  0.00           H
ATOM    625 HD13 LEU    42     176.258 -21.118-145.683  1.00  0.00           H
ATOM    626  N   MET    43     170.992 -21.203-143.590  1.00 29.04           N
ATOM    627  CA  MET    43     169.989 -20.363-142.913  1.00 29.04           C
ATOM    628  CB  MET    43     168.770 -19.970-143.754  1.00 29.04           C
ATOM    629  CG  MET    43     169.024 -19.132-144.993  1.00 29.04           C
ATOM    630  SD  MET    43     167.440 -18.788-145.793  1.00 29.04           S
ATOM    631  CE  MET    43     168.027 -18.048-147.325  1.00 29.04           C
ATOM    632  C   MET    43     169.412 -21.105-141.718  1.00 29.04           C
ATOM    633  O   MET    43     169.411 -20.556-140.631  1.00 29.04           O
ATOM    634  H   MET    43     170.850 -21.508-144.544  1.00  0.00           H
ATOM    635  HA  MET    43     170.474 -19.454-142.555  1.00  0.00           H
ATOM    636  HB2 MET    43     168.105 -19.391-143.109  1.00  0.00           H
ATOM    637  HB3 MET    43     168.210 -20.856-144.042  1.00  0.00           H
ATOM    638  HG2 MET    43     169.495 -18.192-144.710  1.00  0.00           H
ATOM    639  HG3 MET    43     169.680 -19.671-145.675  1.00  0.00           H
ATOM    640  HE1 MET    43     167.171 -17.832-147.964  1.00  0.00           H
ATOM    641  HE2 MET    43     168.556 -17.127-147.089  1.00  0.00           H
ATOM    642  HE3 MET    43     168.693 -18.747-147.830  1.00  0.00           H
ATOM    643  N   GLY    44     169.068 -22.382-141.886  1.00 12.34           N
ATOM    644  CA  GLY    44     168.503 -23.216-140.835  1.00 12.34           C
ATOM    645  C   GLY    44     169.442 -23.401-139.641  1.00 12.34           C
ATOM    646  O   GLY    44     168.978 -23.271-138.512  1.00 12.34           O
ATOM    647  H   GLY    44     169.153 -22.777-142.816  1.00  0.00           H
ATOM    648  HA2 GLY    44     167.578 -22.757-140.484  1.00  0.00           H
ATOM    649  HA3 GLY    44     168.277 -24.195-141.251  1.00  0.00           H
ATOM    650  N   ILE    45     170.763 -23.427-139.867  1.00 68.65           N
ATOM    651  CA  ILE    45     171.763 -23.301-138.795  1.00 68.65           C
ATOM    652  CB  ILE    45     173.212 -23.516-139.303  1.00 68.65           C
ATOM    653  CG2 ILE    45     174.234 -23.341-138.169  1.00 68.65           C
ATOM    654  CG1 ILE    45     173.442 -24.876-139.990  1.00 68.65           C
ATOM    655  CD1 ILE    45     173.161 -26.109-139.123  1.00 68.65           C
ATOM    656  C   ILE    45     171.640 -21.942-138.102  1.00 68.65           C
ATOM    657  O   ILE    45     171.388 -21.895-136.902  1.00 68.65           O
ATOM    658  H   ILE    45     171.079 -23.465-140.830  1.00  0.00           H
ATOM    659  HA  ILE    45     171.546 -24.055-138.039  1.00  0.00           H
ATOM    660  HB  ILE    45     173.441 -22.747-140.037  1.00  0.00           H
ATOM    661 HG12 ILE    45     172.817 -24.933-140.874  1.00  0.00           H
ATOM    662 HG13 ILE    45     174.477 -24.921-140.332  1.00  0.00           H
ATOM    663 HG21 ILE    45     175.242 -23.547-138.527  1.00  0.00           H
ATOM    664 HG22 ILE    45     174.001 -24.026-137.354  1.00  0.00           H
ATOM    665 HG23 ILE    45     174.219 -22.315-137.802  1.00  0.00           H
ATOM    666 HD11 ILE    45     173.336 -27.006-139.715  1.00  0.00           H
ATOM    667 HD12 ILE    45     173.824 -26.127-138.258  1.00  0.00           H
ATOM    668 HD13 ILE    45     172.123 -26.108-138.789  1.00  0.00           H
ATOM    669  N   ALA    46     171.754 -20.835-138.840  1.00 14.69           N
ATOM    670  CA  ALA    46     171.705 -19.496-138.251  1.00 14.69           C
ATOM    671  CB  ALA    46     171.905 -18.448-139.351  1.00 14.69           C
ATOM    672  C   ALA    46     170.391 -19.238-137.495  1.00 14.69           C
ATOM    673  O   ALA    46     170.423 -18.744-136.373  1.00 14.69           O
ATOM    674  H   ALA    46     171.854 -20.930-139.845  1.00  0.00           H
ATOM    675  HA  ALA    46     172.520 -19.406-137.531  1.00  0.00           H
ATOM    676  HB1 ALA    46     172.843 -18.626-139.876  1.00  0.00           H
ATOM    677  HB2 ALA    46     171.076 -18.488-140.059  1.00  0.00           H
ATOM    678  HB3 ALA    46     171.930 -17.457-138.895  1.00  0.00           H
ATOM    679  N   MET    47     169.263 -19.700-138.038  1.00 23.41           N
ATOM    680  CA  MET    47     167.944 -19.632-137.417  1.00 23.41           C
ATOM    681  CB  MET    47     166.857 -20.153-138.364  1.00 23.41           C
ATOM    682  CG  MET    47     166.629 -19.318-139.628  1.00 23.41           C
ATOM    683  SD  MET    47     165.358 -20.015-140.717  1.00 23.41           S
ATOM    684  CE  MET    47     163.901 -19.729-139.676  1.00 23.41           C
ATOM    685  C   MET    47     167.876 -20.465-136.141  1.00 23.41           C
ATOM    686  O   MET    47     167.372 -19.970-135.139  1.00 23.41           O
ATOM    687  H   MET    47     169.341 -20.163-138.935  1.00  0.00           H
ATOM    688  HA  MET    47     167.727 -18.596-137.154  1.00  0.00           H
ATOM    689  HB2 MET    47     165.927 -20.169-137.798  1.00  0.00           H
ATOM    690  HB3 MET    47     167.090 -21.178-138.654  1.00  0.00           H
ATOM    691  HG2 MET    47     166.339 -18.307-139.347  1.00  0.00           H
ATOM    692  HG3 MET    47     167.552 -19.245-140.193  1.00  0.00           H
ATOM    693  HE1 MET    47     163.005 -20.065-140.196  1.00  0.00           H
ATOM    694  HE2 MET    47     163.990 -20.281-138.741  1.00  0.00           H
ATOM    695  HE3 MET    47     163.820 -18.664-139.459  1.00  0.00           H
ATOM    696  N   ALA    48     168.378 -21.704-136.160  1.00 19.88           N
ATOM    697  CA  ALA    48     168.384 -22.564-134.984  1.00 19.88           C
ATOM    698  CB  ALA    48     168.864 -23.970-135.368  1.00 19.88           C
ATOM    699  C   ALA    48     169.253 -21.964-133.875  1.00 19.88           C
ATOM    700  O   ALA    48     168.756 -21.740-132.775  1.00 19.88           O
ATOM    701  H   ALA    48     168.781 -22.068-137.018  1.00  0.00           H
ATOM    702  HA  ALA    48     167.364 -22.640-134.604  1.00  0.00           H
ATOM    703  HB1 ALA    48     168.232 -24.380-136.157  1.00  0.00           H
ATOM    704  HB2 ALA    48     168.804 -24.621-134.495  1.00  0.00           H
ATOM    705  HB3 ALA    48     169.897 -23.936-135.717  1.00  0.00           H
ATOM    706  N   LEU    49     170.479 -21.534-134.196  1.00 69.13           N
ATOM    707  CA  LEU    49     171.385 -20.942-133.208  1.00 69.13           C
ATOM    708  CB  LEU    49     172.790 -20.678-133.788  1.00 69.13           C
ATOM    709  CG  LEU    49     173.765 -21.870-133.837  1.00 69.13           C
ATOM    710  CD1 LEU    49     174.071 -22.456-132.461  1.00 69.13           C
ATOM    711  CD2 LEU    49     173.304 -22.993-134.754  1.00 69.13           C
ATOM    712  C   LEU    49     170.816 -19.636-132.671  1.00 69.13           C
ATOM    713  O   LEU    49     170.878 -19.406-131.470  1.00 69.13           O
ATOM    714  H   LEU    49     170.798 -21.647-135.154  1.00  0.00           H
ATOM    715  HA  LEU    49     171.456 -21.615-132.355  1.00  0.00           H
ATOM    716  HB2 LEU    49     173.267 -19.922-133.161  1.00  0.00           H
ATOM    717  HB3 LEU    49     172.692 -20.243-134.784  1.00  0.00           H
ATOM    718  HG  LEU    49     174.706 -21.494-134.241  1.00  0.00           H
ATOM    719 HD21 LEU    49     173.927 -23.877-134.635  1.00  0.00           H
ATOM    720 HD22 LEU    49     172.268 -23.266-134.571  1.00  0.00           H
ATOM    721 HD23 LEU    49     173.403 -22.623-135.764  1.00  0.00           H
ATOM    722 HD11 LEU    49     174.808 -23.252-132.565  1.00  0.00           H
ATOM    723 HD12 LEU    49     173.172 -22.868-132.007  1.00  0.00           H
ATOM    724 HD13 LEU    49     174.486 -21.680-131.819  1.00  0.00           H
ATOM    725  N   PHE    50     170.188 -18.829-133.526  1.00 34.49           N
ATOM    726  CA  PHE    50     169.557 -17.594-133.096  1.00 34.49           C
ATOM    727  CB  PHE    50     169.194 -16.739-134.309  1.00 34.49           C
ATOM    728  CG  PHE    50     168.782 -15.359-133.866  1.00 34.49           C
ATOM    729  CD1 PHE    50     169.751 -14.514-133.294  1.00 34.49           C
ATOM    730  CD2 PHE    50     167.433 -14.967-133.903  1.00 34.49           C
ATOM    731  CE1 PHE    50     169.373 -13.277-132.751  1.00 34.49           C
ATOM    732  CE2 PHE    50     167.066 -13.706-133.407  1.00 34.49           C
ATOM    733  CZ  PHE    50     168.031 -12.868-132.819  1.00 34.49           C
ATOM    734  C   PHE    50     168.325 -17.829-132.216  1.00 34.49           C
ATOM    735  O   PHE    50     168.197 -17.185-131.180  1.00 34.49           O
ATOM    736  H   PHE    50     170.183 -19.059-134.514  1.00  0.00           H
ATOM    737  HA  PHE    50     170.281 -17.045-132.493  1.00  0.00           H
ATOM    738  HB2 PHE    50     168.385 -17.217-134.866  1.00  0.00           H
ATOM    739  HB3 PHE    50     170.057 -16.642-134.967  1.00  0.00           H
ATOM    740  HD1 PHE    50     170.780 -14.838-133.231  1.00  0.00           H
ATOM    741  HD2 PHE    50     166.678 -15.641-134.281  1.00  0.00           H
ATOM    742  HE1 PHE    50     170.111 -12.653-132.267  1.00  0.00           H
ATOM    743  HE2 PHE    50     166.030 -13.405-133.430  1.00  0.00           H
ATOM    744  HZ  PHE    50     167.736 -11.923-132.389  1.00  0.00           H
ATOM    745  N   ALA    51     167.483 -18.814-132.548  1.00 15.54           N
ATOM    746  CA  ALA    51     166.323 -19.175-131.737  1.00 15.54           C
ATOM    747  CB  ALA    51     165.524 -20.277-132.443  1.00 15.54           C
ATOM    748  C   ALA    51     166.742 -19.649-130.342  1.00 15.54           C
ATOM    749  O   ALA    51     166.221 -19.157-129.342  1.00 15.54           O
ATOM    750  H   ALA    51     167.660 -19.347-133.393  1.00  0.00           H
ATOM    751  HA  ALA    51     165.689 -18.295-131.619  1.00  0.00           H
ATOM    752  HB1 ALA    51     165.225 -19.952-133.439  1.00  0.00           H
ATOM    753  HB2 ALA    51     164.634 -20.503-131.855  1.00  0.00           H
ATOM    754  HB3 ALA    51     166.128 -21.183-132.524  1.00  0.00           H
ATOM    755  N   VAL    52     167.772 -20.501-130.276  1.00 19.22           N
ATOM    756  CA  VAL    52     168.345 -20.936-129.000  1.00 19.22           C
ATOM    757  CB  VAL    52     169.383 -22.060-129.162  1.00 19.22           C
ATOM    758  CG1 VAL    52     169.915 -22.505-127.792  1.00 19.22           C
ATOM    759  CG2 VAL    52     168.779 -23.298-129.835  1.00 19.22           C
ATOM    760  C   VAL    52     168.973 -19.757-128.273  1.00 19.22           C
ATOM    761  O   VAL    52     168.679 -19.563-127.103  1.00 19.22           O
ATOM    762  H   VAL    52     168.187 -20.831-131.143  1.00  0.00           H
ATOM    763  HA  VAL    52     167.536 -21.309-128.371  1.00  0.00           H
ATOM    764  HB  VAL    52     170.218 -21.699-129.765  1.00  0.00           H
ATOM    765 HG21 VAL    52     169.546 -24.062-129.954  1.00  0.00           H
ATOM    766 HG22 VAL    52     168.392 -23.049-130.816  1.00  0.00           H
ATOM    767 HG23 VAL    52     167.958 -23.687-129.234  1.00  0.00           H
ATOM    768 HG11 VAL    52     170.627 -23.321-127.911  1.00  0.00           H
ATOM    769 HG12 VAL    52     169.087 -22.839-127.164  1.00  0.00           H
ATOM    770 HG13 VAL    52     170.424 -21.685-127.287  1.00  0.00           H
ATOM    771  N   PHE    53     169.728 -18.899-128.960  1.00 28.47           N
ATOM    772  CA  PHE    53     170.390 -17.768-128.318  1.00 28.47           C
ATOM    773  CB  PHE    53     171.293 -17.030-129.310  1.00 28.47           C
ATOM    774  CG  PHE    53     172.093 -15.963-128.598  1.00 28.47           C
ATOM    775  CD1 PHE    53     173.112 -16.352-127.709  1.00 28.47           C
ATOM    776  CD2 PHE    53     171.739 -14.607-128.708  1.00 28.47           C
ATOM    777  CE1 PHE    53     173.762 -15.393-126.915  1.00 28.47           C
ATOM    778  CE2 PHE    53     172.427 -13.643-127.952  1.00 28.47           C
ATOM    779  CZ  PHE    53     173.417 -14.037-127.034  1.00 28.47           C
ATOM    780  C   PHE    53     169.397 -16.789-127.691  1.00 28.47           C
ATOM    781  O   PHE    53     169.555 -16.422-126.531  1.00 28.47           O
ATOM    782  H   PHE    53     169.920 -19.080-129.939  1.00  0.00           H
ATOM    783  HA  PHE    53     171.010 -18.158-127.510  1.00  0.00           H
ATOM    784  HB2 PHE    53     171.983 -17.731-129.778  1.00  0.00           H
ATOM    785  HB3 PHE    53     170.681 -16.574-130.091  1.00  0.00           H
ATOM    786  HD1 PHE    53     173.358 -17.398-127.596  1.00  0.00           H
ATOM    787  HD2 PHE    53     170.911 -14.309-129.337  1.00  0.00           H
ATOM    788  HE1 PHE    53     174.507 -15.702-126.197  1.00  0.00           H
ATOM    789  HE2 PHE    53     172.155 -12.602-128.032  1.00  0.00           H
ATOM    790  HZ  PHE    53     173.895 -13.301-126.404  1.00  0.00           H
ATOM    791  N   LEU    54     168.298 -16.484-128.386  1.00 29.26           N
ATOM    792  CA  LEU    54     167.220 -15.692-127.803  1.00 29.26           C
ATOM    793  CB  LEU    54     166.152 -15.375-128.854  1.00 29.26           C
ATOM    794  CG  LEU    54     166.573 -14.399-129.961  1.00 29.26           C
ATOM    795  CD1 LEU    54     165.310 -14.034-130.750  1.00 29.26           C
ATOM    796  CD2 LEU    54     167.247 -13.144-129.395  1.00 29.26           C
ATOM    797  C   LEU    54     166.551 -16.387-126.619  1.00 29.26           C
ATOM    798  O   LEU    54     166.233 -15.713-125.644  1.00 29.26           O
ATOM    799  H   LEU    54     168.188 -16.861-129.322  1.00  0.00           H
ATOM    800  HA  LEU    54     167.641 -14.767-127.411  1.00  0.00           H
ATOM    801  HB2 LEU    54     165.803 -16.305-129.308  1.00  0.00           H
ATOM    802  HB3 LEU    54     165.313 -14.932-128.315  1.00  0.00           H
ATOM    803  HG  LEU    54     167.278 -14.878-130.637  1.00  0.00           H
ATOM    804 HD21 LEU    54     167.237 -12.336-130.122  1.00  0.00           H
ATOM    805 HD22 LEU    54     168.288 -13.381-129.168  1.00  0.00           H
ATOM    806 HD23 LEU    54     166.743 -12.820-128.485  1.00  0.00           H
ATOM    807 HD11 LEU    54     164.445 -13.950-130.092  1.00  0.00           H
ATOM    808 HD12 LEU    54     165.122 -14.820-131.482  1.00  0.00           H
ATOM    809 HD13 LEU    54     165.440 -13.085-131.262  1.00  0.00           H
ATOM    810  N   SER    55     166.399 -17.713-126.672  1.00 16.53           N
ATOM    811  CA  SER    55     165.903 -18.496-125.539  1.00 16.53           C
ATOM    812  CB  SER    55     165.697 -19.962-125.938  1.00 16.53           C
ATOM    813  OG  SER    55     164.914 -20.618-124.967  1.00 16.53           O
ATOM    814  C   SER    55     166.834 -18.395-124.327  1.00 16.53           C
ATOM    815  O   SER    55     166.369 -18.014-123.261  1.00 16.53           O
ATOM    816  H   SER    55     166.701 -18.205-127.505  1.00  0.00           H
ATOM    817  HA  SER    55     164.934 -18.093-125.243  1.00  0.00           H
ATOM    818  HB2 SER    55     165.166 -20.009-126.889  1.00  0.00           H
ATOM    819  HB3 SER    55     166.662 -20.460-126.039  1.00  0.00           H
ATOM    820  HG  SER    55     165.311 -21.463-124.710  1.00  0.00           H
ATOM    821  N   ILE    56     168.159 -18.415-124.538  1.00 69.84           N
ATOM    822  CA  ILE    56     169.142 -18.220-123.460  1.00 69.84           C
ATOM    823  CB  ILE    56     170.600 -18.399-123.950  1.00 69.84           C
ATOM    824  CG2 ILE    56     171.595 -18.040-122.832  1.00 69.84           C
ATOM    825  CG1 ILE    56     170.891 -19.808-124.501  1.00 69.84           C
ATOM    826  CD1 ILE    56     170.670 -20.957-123.512  1.00 69.84           C
ATOM    827  C   ILE    56     168.975 -16.851-122.810  1.00 69.84           C
ATOM    828  O   ILE    56     168.802 -16.770-121.599  1.00 69.84           O
ATOM    829  H   ILE    56     168.489 -18.597-125.478  1.00  0.00           H
ATOM    830  HA  ILE    56     168.939 -18.954-122.680  1.00  0.00           H
ATOM    831  HB  ILE    56     170.784 -17.697-124.763  1.00  0.00           H
ATOM    832 HG12 ILE    56     170.260 -19.987-125.362  1.00  0.00           H
ATOM    833 HG13 ILE    56     171.922 -19.840-124.855  1.00  0.00           H
ATOM    834 HD11 ILE    56     170.898 -21.899-124.009  1.00  0.00           H
ATOM    835 HD12 ILE    56     171.321 -20.840-122.647  1.00  0.00           H
ATOM    836 HD13 ILE    56     169.630 -20.981-123.188  1.00  0.00           H
ATOM    837 HG21 ILE    56     172.579 -18.464-123.029  1.00  0.00           H
ATOM    838 HG22 ILE    56     171.692 -16.957-122.758  1.00  0.00           H
ATOM    839 HG23 ILE    56     171.234 -18.420-121.878  1.00  0.00           H
ATOM    840  N   ILE    57     168.931 -15.782-123.609  1.00 30.87           N
ATOM    841  CA  ILE    57     168.741 -14.423-123.083  1.00 30.87           C
ATOM    842  CB  ILE    57     168.752 -13.371-124.205  1.00 30.87           C
ATOM    843  CG2 ILE    57     168.585 -11.961-123.594  1.00 30.87           C
ATOM    844  CG1 ILE    57     170.046 -13.408-125.037  1.00 30.87           C
ATOM    845  CD1 ILE    57     169.903 -12.589-126.326  1.00 30.87           C
ATOM    846  C   ILE    57     167.419 -14.316-122.324  1.00 30.87           C
ATOM    847  O   ILE    57     167.352 -13.662-121.281  1.00 30.87           O
ATOM    848  H   ILE    57     169.021 -15.927-124.609  1.00  0.00           H
ATOM    849  HA  ILE    57     169.544 -14.202-122.382  1.00  0.00           H
ATOM    850  HB  ILE    57     167.910 -13.575-124.870  1.00  0.00           H
ATOM    851 HG12 ILE    57     170.297 -14.427-125.317  1.00  0.00           H
ATOM    852 HG13 ILE    57     170.876 -13.031-124.438  1.00  0.00           H
ATOM    853 HD11 ILE    57     169.020 -11.953-126.314  1.00  0.00           H
ATOM    854 HD12 ILE    57     170.781 -11.957-126.440  1.00  0.00           H
ATOM    855 HD13 ILE    57     169.803 -13.265-127.173  1.00  0.00           H
ATOM    856 HG21 ILE    57     168.622 -11.185-124.352  1.00  0.00           H
ATOM    857 HG22 ILE    57     169.376 -11.783-122.864  1.00  0.00           H
ATOM    858 HG23 ILE    57     167.621 -11.868-123.094  1.00  0.00           H
ATOM    859  N   LEU    58     166.358 -14.910-122.872  1.00 34.22           N
ATOM    860  CA  LEU    58     165.052 -14.855-122.248  1.00 34.22           C
ATOM    861  CB  LEU    58     163.982 -15.476-123.157  1.00 34.22           C
ATOM    862  CG  LEU    58     162.581 -15.330-122.532  1.00 34.22           C
ATOM    863  CD1 LEU    58     162.132 -13.866-122.504  1.00 34.22           C
ATOM    864  CD2 LEU    58     161.572 -16.159-123.316  1.00 34.22           C
ATOM    865  C   LEU    58     165.067 -15.557-120.897  1.00 34.22           C
ATOM    866  O   LEU    58     164.570 -14.995-119.931  1.00 34.22           O
ATOM    867  H   LEU    58     166.474 -15.453-123.722  1.00  0.00           H
ATOM    868  HA  LEU    58     164.825 -13.804-122.077  1.00  0.00           H
ATOM    869  HB2 LEU    58     164.204 -16.536-123.283  1.00  0.00           H
ATOM    870  HB3 LEU    58     164.005 -15.003-124.139  1.00  0.00           H
ATOM    871  HG  LEU    58     162.577 -15.713-121.513  1.00  0.00           H
ATOM    872 HD11 LEU    58     161.120 -13.798-122.110  1.00  0.00           H
ATOM    873 HD12 LEU    58     162.780 -13.290-121.843  1.00  0.00           H
ATOM    874 HD13 LEU    58     162.173 -13.443-123.507  1.00  0.00           H
ATOM    875 HD21 LEU    58     160.584 -16.038-122.873  1.00  0.00           H
ATOM    876 HD22 LEU    58     161.857 -17.211-123.253  1.00  0.00           H
ATOM    877 HD23 LEU    58     161.559 -15.846-124.358  1.00  0.00           H
ATOM    878  N   GLU    59     165.601 -16.774-120.828  1.00 33.54           N
ATOM    879  CA  GLU    59     165.663 -17.540-119.588  1.00 33.54           C
ATOM    880  CB  GLU    59     166.140 -18.967-119.838  1.00 33.54           C
ATOM    881  CG  GLU    59     165.177 -19.849-120.641  1.00 33.54           C
ATOM    882  CD  GLU    59     165.555 -21.340-120.578  1.00 33.54           C
ATOM    883  OE1 GLU    59     166.171 -21.758-119.573  1.00 33.54           O
ATOM    884  OE2 GLU    59     165.122 -22.080-121.492  1.00 33.54           O
ATOM    885  C   GLU    59     166.591 -16.909-118.552  1.00 33.54           C
ATOM    886  O   GLU    59     166.257 -16.954-117.371  1.00 33.54           O
ATOM    887  H   GLU    59     165.996 -17.188-121.669  1.00  0.00           H
ATOM    888  HA  GLU    59     164.668 -17.578-119.151  1.00  0.00           H
ATOM    889  HB2 GLU    59     167.119 -18.947-120.318  1.00  0.00           H
ATOM    890  HB3 GLU    59     166.237 -19.406-118.850  1.00  0.00           H
ATOM    891  HG2 GLU    59     165.173 -19.520-121.678  1.00  0.00           H
ATOM    892  HG3 GLU    59     164.168 -19.718-120.242  1.00  0.00           H
ATOM    893  N   ILE    60     167.658 -16.228-118.987  1.00 24.41           N
ATOM    894  CA  ILE    60     168.490 -15.384-118.122  1.00 24.41           C
ATOM    895  CB  ILE    60     169.651 -14.737-118.916  1.00 24.41           C
ATOM    896  CG2 ILE    60     170.209 -13.489-118.198  1.00 24.41           C
ATOM    897  CG1 ILE    60     170.737 -15.782-119.238  1.00 24.41           C
ATOM    898  CD1 ILE    60     171.755 -15.291-120.277  1.00 24.41           C
ATOM    899  C   ILE    60     167.624 -14.307-117.475  1.00 24.41           C
ATOM    900  O   ILE    60     167.589 -14.211-116.254  1.00 24.41           O
ATOM    901  H   ILE    60     167.872 -16.263-119.979  1.00  0.00           H
ATOM    902  HA  ILE    60     168.903 -15.996-117.316  1.00  0.00           H
ATOM    903  HB  ILE    60     169.256 -14.387-119.866  1.00  0.00           H
ATOM    904 HG12 ILE    60     171.251 -16.087-118.328  1.00  0.00           H
ATOM    905 HG13 ILE    60     170.257 -16.667-119.646  1.00  0.00           H
ATOM    906 HD11 ILE    60     172.406 -16.115-120.564  1.00  0.00           H
ATOM    907 HD12 ILE    60     171.236 -14.926-121.162  1.00  0.00           H
ATOM    908 HD13 ILE    60     172.369 -14.491-119.866  1.00  0.00           H
ATOM    909 HG21 ILE    60     169.688 -12.597-118.541  1.00  0.00           H
ATOM    910 HG22 ILE    60     171.275 -13.360-118.354  1.00  0.00           H
ATOM    911 HG23 ILE    60     170.020 -13.561-117.133  1.00  0.00           H
ATOM    912  N   TYR    61     166.898 -13.528-118.283  1.00 33.72           N
ATOM    913  CA  TYR    61     166.017 -12.488-117.753  1.00 33.72           C
ATOM    914  CB  TYR    61     165.383 -11.696-118.905  1.00 33.72           C
ATOM    915  CG  TYR    61     164.344 -10.711-118.403  1.00 33.72           C
ATOM    916  CD1 TYR    61     163.019 -11.135-118.172  1.00 33.72           C
ATOM    917  CD2 TYR    61     164.753  -9.429-117.997  1.00 33.72           C
ATOM    918  CE1 TYR    61     162.107 -10.282-117.521  1.00 33.72           C
ATOM    919  CE2 TYR    61     163.843  -8.569-117.352  1.00 33.72           C
ATOM    920  CZ  TYR    61     162.518  -8.991-117.123  1.00 33.72           C
ATOM    921  OH  TYR    61     161.623  -8.120-116.591  1.00 33.72           O
ATOM    922  C   TYR    61     164.927 -13.075-116.849  1.00 33.72           C
ATOM    923  O   TYR    61     164.542 -12.473-115.853  1.00 33.72           O
ATOM    924  H   TYR    61     166.946 -13.680-119.284  1.00  0.00           H
ATOM    925  HA  TYR    61     166.608 -11.807-117.143  1.00  0.00           H
ATOM    926  HB2 TYR    61     164.906 -12.386-119.602  1.00  0.00           H
ATOM    927  HB3 TYR    61     166.166 -11.162-119.445  1.00  0.00           H
ATOM    928  HD1 TYR    61     162.732 -12.152-118.403  1.00  0.00           H
ATOM    929  HD2 TYR    61     165.781  -9.132-118.130  1.00  0.00           H
ATOM    930  HE1 TYR    61     161.122 -10.643-117.272  1.00  0.00           H
ATOM    931  HE2 TYR    61     164.155  -7.602-116.994  1.00  0.00           H
ATOM    932  HH  TYR    61     160.727  -8.383-116.804  1.00  0.00           H
ATOM    933  N   ASN    62     164.357 -14.209-117.261  1.00 46.89           N
ATOM    934  CA  ASN    62     163.293 -14.895-116.537  1.00 46.89           C
ATOM    935  CB  ASN    62     162.721 -15.992-117.460  1.00 46.89           C
ATOM    936  CG  ASN    62     161.317 -16.449-117.092  1.00 46.89           C
ATOM    937  OD1 ASN    62     160.604 -15.874-116.292  1.00 46.89           O
ATOM    938  ND2 ASN    62     160.714 -17.237-117.953  1.00 46.89           N
ATOM    939  C   ASN    62     163.781 -15.487-115.200  1.00 46.89           C
ATOM    940  O   ASN    62     162.970 -16.033-114.457  1.00 46.89           O
ATOM    941  H   ASN    62     164.691 -14.613-118.128  1.00  0.00           H
ATOM    942  HA  ASN    62     162.514 -14.168-116.308  1.00  0.00           H
ATOM    943  HB2 ASN    62     163.386 -16.854-117.435  1.00  0.00           H
ATOM    944  HB3 ASN    62     162.672 -15.626-118.482  1.00  0.00           H
ATOM    945 HD21 ASN    62     161.205 -17.588-118.749  1.00  0.00           H
ATOM    946 HD22 ASN    62     159.771 -17.467-117.703  1.00  0.00           H
ATOM    947  N   SER    63     165.103 -15.606-115.010  1.00 43.76           N
ATOM    948  CA  SER    63     165.716 -16.438-113.967  1.00 43.76           C
ATOM    949  CB  SER    63     165.444 -15.836-112.575  1.00 43.76           C
ATOM    950  OG  SER    63     166.062 -14.562-112.459  1.00 43.76           O
ATOM    951  C   SER    63     165.343 -17.932-114.092  1.00 43.76           C
ATOM    952  O   SER    63     165.582 -18.720-113.177  1.00 43.76           O
ATOM    953  H   SER    63     165.735 -15.193-115.686  1.00  0.00           H
ATOM    954  HA  SER    63     166.794 -16.389-114.123  1.00  0.00           H
ATOM    955  HB2 SER    63     164.369 -15.747-112.418  1.00  0.00           H
ATOM    956  HB3 SER    63     165.855 -16.496-111.812  1.00  0.00           H
ATOM    957  HG  SER    63     165.484 -13.923-112.000  1.00  0.00           H
ATOM    958  N   SER    64     164.872 -18.360-115.274  1.00 31.80           N
ATOM    959  CA  SER    64     164.713 -19.775-115.655  1.00 31.80           C
ATOM    960  CB  SER    64     163.842 -19.924-116.908  1.00 31.80           C
ATOM    961  OG  SER    64     162.532 -19.440-116.690  1.00 31.80           O
ATOM    962  C   SER    64     166.059 -20.445-115.939  1.00 31.80           C
ATOM    963  O   SER    64     166.209 -21.643-115.699  1.00 31.80           O
ATOM    964  H   SER    64     164.820 -17.665-116.005  1.00  0.00           H
ATOM    965  HA  SER    64     164.236 -20.312-114.837  1.00  0.00           H
ATOM    966  HB2 SER    64     163.789 -20.979-117.185  1.00  0.00           H
ATOM    967  HB3 SER    64     164.288 -19.371-117.732  1.00  0.00           H
ATOM    968  HG  SER    64     161.996 -19.663-117.452  1.00  0.00           H
ATOM    969  N   LEU    65     167.057 -19.652-116.344  1.00 45.61           N
ATOM    970  CA  LEU    65     168.442 -20.072-116.494  1.00 45.61           C
ATOM    971  CB  LEU    65     168.970 -19.673-117.877  1.00 45.61           C
ATOM    972  CG  LEU    65     170.378 -20.218-118.162  1.00 45.61           C
ATOM    973  CD1 LEU    65     170.301 -21.682-118.599  1.00 45.61           C
ATOM    974  CD2 LEU    65     171.031 -19.393-119.268  1.00 45.61           C
ATOM    975  C   LEU    65     169.270 -19.439-115.384  1.00 45.61           C
ATOM    976  O   LEU    65     169.538 -18.238-115.401  1.00 45.61           O
ATOM    977  H   LEU    65     166.865 -18.659-116.428  1.00  0.00           H
ATOM    978  HA  LEU    65     168.495 -21.158-116.406  1.00  0.00           H
ATOM    979  HB2 LEU    65     168.301 -20.061-118.640  1.00  0.00           H
ATOM    980  HB3 LEU    65     168.979 -18.583-117.942  1.00  0.00           H
ATOM    981  HG  LEU    65     171.005 -20.153-117.274  1.00  0.00           H
ATOM    982 HD11 LEU    65     171.299 -22.058-118.815  1.00  0.00           H
ATOM    983 HD12 LEU    65     169.668 -21.771-119.483  1.00  0.00           H
ATOM    984 HD13 LEU    65     169.865 -22.280-117.800  1.00  0.00           H
ATOM    985 HD21 LEU    65     171.772 -19.980-119.807  1.00  0.00           H
ATOM    986 HD22 LEU    65     171.520 -18.534-118.813  1.00  0.00           H
ATOM    987 HD23 LEU    65     170.265 -19.038-119.958  1.00  0.00           H
ATOM    988  N   LEU    66     169.776 -20.275-114.484  1.00 39.03           N
ATOM    989  CA  LEU    66     170.687 -19.831-113.441  1.00 39.03           C
ATOM    990  CB  LEU    66     170.488 -20.654-112.162  1.00 39.03           C
ATOM    991  CG  LEU    66     169.030 -20.746-111.682  1.00 39.03           C
ATOM    992  CD1 LEU    66     169.007 -21.571-110.396  1.00 39.03           C
ATOM    993  CD2 LEU    66     168.400 -19.379-111.412  1.00 39.03           C
ATOM    994  C   LEU    66     172.116 -19.926-113.962  1.00 39.03           C
ATOM    995  O   LEU    66     172.637 -21.022-114.168  1.00 39.03           O
ATOM    996  H   LEU    66     169.600 -21.261-114.587  1.00  0.00           H
ATOM    997  HA  LEU    66     170.477 -18.785-113.202  1.00  0.00           H
ATOM    998  HB2 LEU    66     170.857 -21.665-112.338  1.00  0.00           H
ATOM    999  HB3 LEU    66     171.097 -20.203-111.377  1.00  0.00           H
ATOM   1000  HG  LEU    66     168.432 -21.268-112.429  1.00  0.00           H
ATOM   1001 HD21 LEU    66     168.368 -18.792-112.331  1.00  0.00           H
ATOM   1002 HD22 LEU    66     167.370 -19.508-111.081  1.00  0.00           H
ATOM   1003 HD23 LEU    66     168.966 -18.834-110.657  1.00  0.00           H
ATOM   1004 HD11 LEU    66     167.981 -21.659-110.041  1.00  0.00           H
ATOM   1005 HD12 LEU    66     169.401 -22.566-110.601  1.00  0.00           H
ATOM   1006 HD13 LEU    66     169.618 -21.086-109.635  1.00  0.00           H
ATOM   1007  N   LEU    67     172.751 -18.776-114.143  1.00 29.78           N
ATOM   1008  CA  LEU    67     174.188 -18.677-114.363  1.00 29.78           C
ATOM   1009  CB  LEU    67     174.445 -17.870-115.639  1.00 29.78           C
ATOM   1010  CG  LEU    67     173.869 -18.400-116.948  1.00 29.78           C
ATOM   1011  CD1 LEU    67     174.236 -17.425-118.074  1.00 29.78           C
ATOM   1012  CD2 LEU    67     174.387 -19.802-117.234  1.00 29.78           C
ATOM   1013  C   LEU    67     174.813 -18.025-113.129  1.00 29.78           C
ATOM   1014  O   LEU    67     174.262 -17.065-112.603  1.00 29.78           O
ATOM   1015  H   LEU    67     172.260 -17.920-113.916  1.00  0.00           H
ATOM   1016  HA  LEU    67     174.629 -19.666-114.476  1.00  0.00           H
ATOM   1017  HB2 LEU    67     173.921 -16.955-115.515  1.00  0.00           H
ATOM   1018  HB3 LEU    67     175.512 -17.666-115.740  1.00  0.00           H
ATOM   1019  HG  LEU    67     172.782 -18.427-116.873  1.00  0.00           H
ATOM   1020 HD21 LEU    67     174.278 -20.035-118.290  1.00  0.00           H
ATOM   1021 HD22 LEU    67     175.434 -19.874-116.936  1.00  0.00           H
ATOM   1022 HD23 LEU    67     173.798 -20.508-116.647  1.00  0.00           H
ATOM   1023 HD11 LEU    67     173.849 -16.433-117.837  1.00  0.00           H
ATOM   1024 HD12 LEU    67     173.787 -17.754-119.009  1.00  0.00           H
ATOM   1025 HD13 LEU    67     175.319 -17.368-118.182  1.00  0.00           H
ATOM   1026  N   ASP    68     175.963 -18.517-112.675  1.00 27.24           N
ATOM   1027  CA  ASP    68     176.645 -17.998-111.483  1.00 27.24           C
ATOM   1028  CB  ASP    68     177.844 -18.899-111.136  1.00 27.24           C
ATOM   1029  CG  ASP    68     178.871 -19.026-112.274  1.00 27.24           C
ATOM   1030  OD1 ASP    68     178.510 -19.580-113.339  1.00 27.24           O
ATOM   1031  OD2 ASP    68     180.004 -18.517-112.119  1.00 27.24           O
ATOM   1032  C   ASP    68     177.138 -16.555-111.668  1.00 27.24           C
ATOM   1033  O   ASP    68     177.203 -15.795-110.704  1.00 27.24           O
ATOM   1034  H   ASP    68     176.445 -19.236-113.205  1.00  0.00           H
ATOM   1035  HA  ASP    68     175.946 -18.000-110.643  1.00  0.00           H
ATOM   1036  HB2 ASP    68     178.331 -18.500-110.245  1.00  0.00           H
ATOM   1037  HB3 ASP    68     177.471 -19.894-110.889  1.00  0.00           H
ATOM   1038  N   GLN    69     177.510 -16.177-112.898  1.00 62.01           N
ATOM   1039  CA  GLN    69     178.052 -14.845-113.177  1.00 62.01           C
ATOM   1040  CB  GLN    69     178.647 -14.769-114.592  1.00 62.01           C
ATOM   1041  CG  GLN    69     179.829 -15.719-114.834  1.00 62.01           C
ATOM   1042  CD  GLN    69     179.406 -17.136-115.210  1.00 62.01           C
ATOM   1043  OE1 GLN    69     178.300 -17.381-115.667  1.00 62.01           O
ATOM   1044  NE2 GLN    69     180.281 -18.102-115.071  1.00 62.01           N
ATOM   1045  C   GLN    69     177.001 -13.740-113.056  1.00 62.01           C
ATOM   1046  O   GLN    69     177.341 -12.605-112.717  1.00 62.01           O
ATOM   1047  H   GLN    69     177.491 -16.876-113.633  1.00  0.00           H
ATOM   1048  HA  GLN    69     178.831 -14.632-112.446  1.00  0.00           H
ATOM   1049  HB2 GLN    69     177.864 -14.941-115.334  1.00  0.00           H
ATOM   1050  HB3 GLN    69     179.006 -13.750-114.738  1.00  0.00           H
ATOM   1051  HG2 GLN    69     180.460 -15.743-113.944  1.00  0.00           H
ATOM   1052  HG3 GLN    69     180.422 -15.326-115.659  1.00  0.00           H
ATOM   1053 HE21 GLN    69     181.056 -17.912-114.463  1.00  0.00           H
ATOM   1054 HE22 GLN    69     179.792 -18.973-114.882  1.00  0.00           H
ATOM   1055  N   ILE    70     175.798 -13.999-113.571  1.00 38.81           N
ATOM   1056  CA  ILE    70     174.700 -13.036-113.517  1.00 38.81           C
ATOM   1057  CB  ILE    70     173.755 -13.135-114.739  1.00 38.81           C
ATOM   1058  CG2 ILE    70     174.555 -12.878-116.038  1.00 38.81           C
ATOM   1059  CG1 ILE    70     173.095 -14.515-114.767  1.00 38.81           C
ATOM   1060  CD1 ILE    70     172.054 -14.767-115.839  1.00 38.81           C
ATOM   1061  C   ILE    70     174.002 -13.196-112.166  1.00 38.81           C
ATOM   1062  O   ILE    70     173.510 -14.254-111.792  1.00 38.81           O
ATOM   1063  H   ILE    70     175.562 -14.967-113.748  1.00  0.00           H
ATOM   1064  HA  ILE    70     175.124 -12.034-113.548  1.00  0.00           H
ATOM   1065  HB  ILE    70     172.977 -12.375-114.652  1.00  0.00           H
ATOM   1066 HG12 ILE    70     173.923 -15.186-114.858  1.00  0.00           H
ATOM   1067 HG13 ILE    70     172.574 -14.731-113.843  1.00  0.00           H
ATOM   1068 HD11 ILE    70     171.696 -15.796-115.779  1.00  0.00           H
ATOM   1069 HD12 ILE    70     171.227 -14.103-115.606  1.00  0.00           H
ATOM   1070 HD13 ILE    70     172.456 -14.585-116.832  1.00  0.00           H
ATOM   1071 HG21 ILE    70     173.896 -12.887-116.905  1.00  0.00           H
ATOM   1072 HG22 ILE    70     175.315 -13.649-116.175  1.00  0.00           H
ATOM   1073 HG23 ILE    70     175.043 -11.906-115.986  1.00  0.00           H
ATOM   1074  N   SER    71     173.897 -12.092-111.449  1.00 30.86           N
ATOM   1075  CA  SER    71     172.957 -11.982-110.344  1.00 30.86           C
ATOM   1076  CB  SER    71     173.635 -11.365-109.127  1.00 30.86           C
ATOM   1077  OG  SER    71     174.680 -12.211-108.690  1.00 30.86           O
ATOM   1078  C   SER    71     171.792 -11.141-110.827  1.00 30.86           C
ATOM   1079  O   SER    71     171.990  -9.989-111.219  1.00 30.86           O
ATOM   1080  H   SER    71     174.330 -11.255-111.796  1.00  0.00           H
ATOM   1081  HA  SER    71     172.584 -12.966-110.053  1.00  0.00           H
ATOM   1082  HB2 SER    71     172.901 -11.253-108.330  1.00  0.00           H
ATOM   1083  HB3 SER    71     174.038 -10.389-109.399  1.00  0.00           H
ATOM   1084  HG  SER    71     175.174 -11.793-107.986  1.00  0.00           H
ATOM   1085  N   MET    72     170.594 -11.719-110.821  1.00 31.51           N
ATOM   1086  CA  MET    72     169.372 -11.051-111.248  1.00 31.51           C
ATOM   1087  CB  MET    72     169.036 -11.441-112.697  1.00 31.51           C
ATOM   1088  CG  MET    72     168.115 -10.391-113.316  1.00 31.51           C
ATOM   1089  SD  MET    72     167.913 -10.519-115.106  1.00 31.51           S
ATOM   1090  CE  MET    72     166.695  -9.197-115.289  1.00 31.51           C
ATOM   1091  C   MET    72     168.225 -11.325-110.270  1.00 31.51           C
ATOM   1092  O   MET    72     168.317 -12.238-109.446  1.00 31.51           O
ATOM   1093  H   MET    72     170.495 -12.666-110.480  1.00  0.00           H
ATOM   1094  HA  MET    72     169.554  -9.976-111.231  1.00  0.00           H
ATOM   1095  HB2 MET    72     169.954 -11.475-113.286  1.00  0.00           H
ATOM   1096  HB3 MET    72     168.559 -12.423-112.729  1.00  0.00           H
ATOM   1097  HG2 MET    72     168.545  -9.407-113.125  1.00  0.00           H
ATOM   1098  HG3 MET    72     167.136 -10.440-112.837  1.00  0.00           H
ATOM   1099  HE1 MET    72     166.863  -8.436-114.528  1.00  0.00           H
ATOM   1100  HE2 MET    72     166.813  -8.749-116.271  1.00  0.00           H
ATOM   1101  HE3 MET    72     165.687  -9.603-115.178  1.00  0.00           H
ATOM   1102  N   ASN    73     167.345 -10.328-110.162  1.00 23.35           N
ATOM   1103  CA  ASN    73     166.090 -10.390-109.418  1.00 23.35           C
ATOM   1104  CB  ASN    73     165.896  -9.025-108.717  1.00 23.35           C
ATOM   1105  CG  ASN    73     165.866  -7.811-109.647  1.00 23.35           C
ATOM   1106  OD1 ASN    73     166.019  -7.850-110.856  1.00 23.35           O
ATOM   1107  ND2 ASN    73     166.086  -6.647-109.082  1.00 23.35           N
ATOM   1108  C   ASN    73     164.911 -10.813-110.319  1.00 23.35           C
ATOM   1109  O   ASN    73     165.073 -11.870-110.968  1.00 23.35           O
ATOM   1110  OXT ASN    73     163.805 -10.287-110.058  1.00 23.35           O
ATOM   1111  H   ASN    73     167.395  -9.586-110.844  1.00  0.00           H
ATOM   1112  HA  ASN    73     166.153 -11.178-108.669  1.00  0.00           H
ATOM   1113  HB2 ASN    73     164.957  -9.052-108.167  1.00  0.00           H
ATOM   1114  HB3 ASN    73     166.704  -8.892-108.001  1.00  0.00           H
ATOM   1115 HD21 ASN    73     166.220  -6.588-108.095  1.00  0.00           H
ATOM   1116 HD22 ASN    73     166.213  -5.897-109.733  1.00  0.00           H
END
