# Supplementary material for: How paired PSII–LHCII supercomplexes mediate the stacking of plant thylakoid membranes unveiled by structural mass-spectrometry
Source: Nat Commun. 2020 Mar 13;11:1361. doi: 10.1038/s41467-020-15184-1 (PMC7069969; doi:10.1038/s41467-020-15184-1)
Supplement: Supplementary file 7 — Supplementary Data 5 [file 41467_2020_15184_MOESM7_ESM.xlsx]

## Sheet: 5a
Supplementary Data 5. Scoring the position of Lhcb2 within the S-trimer in the nine theoretical structural models of PSII-LHCIIsc. (a) List of inter-protein crosslinks of Lhcb2 used to score its positioning. (b) Scoring of each theoretical model (see Supplementary Data 4 for PDB structures) based on the occurrence of the interlinks in (a) within the distance cut-off. (c) Total number of crosslink…
CROSSLINK ID	Interactor	Crosslinker	Found in samples (L, C and H)	Accession A	Sequence A	Position A	Accession B	Sequence B	Position B	Max. XlinkX Score	# CSMs	Modifications A	Modifications B	Protein Descriptions A	Protein Descriptions B
1	Lhcb1	DSSO	LCH	Lhcb2_0062077_2	TV[K]SAPESIWYGPDRPK	5	Lhcb1_0081729	KSATT[K]K	7	267.84	5	1xDSSO [K3]	1xDSSO [K1; K6]	Chlorophyll 0062077 a-b binding protein 215, chloroplastic OS=Pisum sativum GN=CAB215 PE=1 SV=1; Chlorophyll 0062077 a-b binding protein 215, chloroplastic OS=Pisum sativum GN=CAB215 PE=1 SV=1;Lhcb2_PEA Chlorophyll a-b binding protein 215, chloroplastic OS=Pisum sativum OX=3888 GN=CAB215 PE=1 SV=1	p.sativum_csfl_reftransV1_0102113 chlorophyll a-b binding of LHCII type 1-like; Chlorophyll a-b binding protein AB80,chloroplastic OS=Pisum sativum GN=AB80 PE=1 SV=1; p.sativum_csfl_reftransV1_0102113 chlorophyll a-b binding of LHCII type 1-like; Chlorophyll a-b binding protein AB80,chloroplastic OS=Pisum sativum GN=AB80 PE=1 SV=1; p.sativum_csfl_reftransV1_0102113 chlorophyll a-b binding of LHCI…
2	Lhcb1	DSSO	LCH	Lhcb2_0062077_2	TV[K]SAPESIWYGPDRPK	5	Lhcb1_0081730	R[K]SATTK	2	251.58	3	1xDSSO [K3]	2xAcetyl [R1; K2]	Chlorophyll 0062077 a-b binding protein 215, chloroplastic OS=Pisum sativum GN=CAB215 PE=1 SV=1; Chlorophyll 0062077 a-b binding protein 215, chloroplastic OS=Pisum sativum GN=CAB215 PE=1 SV=1;Lhcb2_PEA Chlorophyll a-b binding protein 215, chloroplastic OS=Pisum sativum OX=3888 GN=CAB215 PE=1 SV=1	p.sativum_csfl_reftransV1_0102113 chlorophyll a-b binding of LHCII type 1-like; p.sativum_csfl_reftransV1_0102113 chlorophyll a-b binding of LHCII type 1-like; p.sativum_csfl_reftransV1_0102113 chlorophyll a-b binding of LHCII type 1-like; Chlorophyll a-b binding protein AB80,chloroplastic OS=Pisum sativum GN=AB80 PE=1 SV=1; Chlorophyll a-b binding protein AB80,chloroplastic OS=Pisum sativum GN=A…
3	Lhcb1	DSSO	LCH	Lhcb2_0062077_2	TV[K]SAPESIWYGPDRPK	5	Lhcb1_0081731	[K]VASSGSPWYGPDR	8	149.59	1	1xDSSO [K3]	1xDSSO [K1]	Chlorophyll 0062077 a-b binding protein 215, chloroplastic OS=Pisum sativum GN=CAB215 PE=1 SV=1; Chlorophyll 0062077 a-b binding protein 215, chloroplastic OS=Pisum sativum GN=CAB215 PE=1 SV=1;Lhcb2_PEA Chlorophyll a-b binding protein 215, chloroplastic OS=Pisum sativum OX=3888 GN=CAB215 PE=1 SV=1	chlorophyll a b binding; Chlorophyll a-b binding protein AB80,chloroplastic OS=Pisum sativum GN=AB80 PE=1 SV=1; p.sativum_csfl_reftransV1_0102113 chlorophyll a-b binding of LHCII type 1-like; p.sativum_csfl_reftransV1_0102113 chlorophyll a-b binding of LHCII type 1-like; p.sativum_csfl_reftransV1_0102113 chlorophyll a-b binding of LHCII type 1-like; Chlorophyll a-b binding protein AB80,chloroplas…
4	Lhcb1	EDC	LH	Lhcb2_0062077_2	SAP[E]SIWYGPDRPK	9	Lhcb1_0081732	[K]VASSGSPWYGPDR	8	60.44	7	1xHLXL: zero-length [E4]	1xHLXL: zero-length [K1]	Chlorophyll 0062077 a-b binding protein 215, chloroplastic OS=Pisum sativum GN=CAB215 PE=1 SV=1; Chlorophyll 0062077 a-b binding protein 215, chloroplastic OS=Pisum sativum GN=CAB215 PE=1 SV=1;Lhcb2_PEA Chlorophyll a-b binding protein 215, chloroplastic OS=Pisum sativum OX=3888 GN=CAB215 PE=1 SV=1	p.sativum_csfl_reftransV1_0102113 chlorophyll a-b binding of LHCII type 1-like; p.sativum_csfl_reftransV1_0102113 chlorophyll a-b binding of LHCII type 1-like; Chlorophyll a-b binding protein AB80,chloroplastic OS=Pisum sativum GN=AB80 PE=1 SV=1; p.sativum_csfl_reftransV1_0102113 chlorophyll a-b binding of LHCII type 1-like; Chlorophyll a-b binding protein AB80,chloroplastic OS=Pisum sativum GN=A…
5	Lhcb1	EDC	LH	Lhcb2_0062077_2	SAP[E]SIWYGPDRPK	9	Lhcb1_0081733	SATT[K]K	7	55.13	1	1xHLXL: zero-length [E4]	1xHLXL: zero-length [K5]	Chlorophyll 0062077 a-b binding protein 215, chloroplastic OS=Pisum sativum GN=CAB215 PE=1 SV=1; Chlorophyll 0062077 a-b binding protein 215, chloroplastic OS=Pisum sativum GN=CAB215 PE=1 SV=1;Lhcb2_PEA Chlorophyll a-b binding protein 215, chloroplastic OS=Pisum sativum OX=3888 GN=CAB215 PE=1 SV=1	p.sativum_csfl_reftransV1_0102113 chlorophyll a-b binding of LHCII type 1-like; p.sativum_csfl_reftransV1_0102113 chlorophyll a-b binding of LHCII type 1-like; p.sativum_csfl_reftransV1_0102113 chlorophyll a-b binding of LHCII type 1-like; Chlorophyll a-b binding protein AB80,chloroplastic OS=Pisum sativum GN=AB80 PE=1 SV=1; Chlorophyll a-b binding protein AB80,chloroplastic OS=Pisum sativum GN=A…
6	Lhcb1	EDC	LH	Lhcb2_0062077_2	SAP[E]SIWYGPDRPK	9	Lhcb1_0081734	[K]SATTK	2	41.57	1	1xHLXL: zero-length [E4]	1xHLXL: zero-length [K1]	Chlorophyll 0062077 a-b binding protein 215, chloroplastic OS=Pisum sativum GN=CAB215 PE=1 SV=1; Chlorophyll 0062077 a-b binding protein 215, chloroplastic OS=Pisum sativum GN=CAB215 PE=1 SV=1;Lhcb2_PEA Chlorophyll a-b binding protein 215, chloroplastic OS=Pisum sativum OX=3888 GN=CAB215 PE=1 SV=1	p.sativum_csfl_reftransV1_0102113 chlorophyll a-b binding of LHCII type 1-like; p.sativum_csfl_reftransV1_0102113 chlorophyll a-b binding of LHCII type 1-like; p.sativum_csfl_reftransV1_0102113 chlorophyll a-b binding of LHCII type 1-like; Chlorophyll a-b binding protein AB80,chloroplastic OS=Pisum sativum GN=AB80 PE=1 SV=1; Chlorophyll a-b binding protein AB80,chloroplastic OS=Pisum sativum GN=A…
7	Lhcb4.2	DSSO	LCH	Lhcb2_0062077_2	TV[K]SAPESIWYGPDRPK	5	Lhcb42_0076852	K[K]AAPK	10	264.79	7	1xDSSO [K3]	2xDSSO Hydrolyzed [K1; K2]	Chlorophyll 0062077 a-b binding protein 215, chloroplastic OS=Pisum sativum GN=CAB215 PE=1 SV=1; Chlorophyll 0062077 a-b binding protein 215, chloroplastic OS=Pisum sativum GN=CAB215 PE=1 SV=1;Lhcb2_PEA Chlorophyll a-b binding protein 215, chloroplastic OS=Pisum sativum OX=3888 GN=CAB215 PE=1 SV=1	CB4B_ARATH ame: Full=Chlorophyll a-b binding chloroplastic ame: Full= ame: Full=LHCII Flags: Precursor
8	Lhcb4.2	DSSO	LCH	Lhcb2_0062077_2	TV[K]SAPESIWYGPDRPK	5	Lhcb42_0076852	NAELDSE[K]R	184	258.82	3	1xDSSO [K3]	1xDSSO [K8]	Chlorophyll 0062077 a-b binding protein 215, chloroplastic OS=Pisum sativum GN=CAB215 PE=1 SV=1; Chlorophyll 0062077 a-b binding protein 215, chloroplastic OS=Pisum sativum GN=CAB215 PE=1 SV=1;Lhcb2_PEA Chlorophyll a-b binding protein 215, chloroplastic OS=Pisum sativum OX=3888 GN=CAB215 PE=1 SV=1	CB4B_ARATH ame: Full=Chlorophyll a-b binding chloroplastic ame: Full= ame: Full=LHCII Flags: Precursor; CB4B_ARATH ame: Full=Chlorophyll a-b binding chloroplastic ame: Full= ame: Full=LHCII Flags: Precursor;Lhcb4.2 CB4B_ARATH ame: Full=Chlorophyll a-b binding chloroplastic ame: Full= ame: Full=LHCII Flags: Precursor
9	Lhcb4.2	DSSO	LC	Lhcb2_0062077_2	TV[K]SAPESIWYGPDRPK	5	Lhcb42_0076852	AAPK[K]PSR	15	238.55	2	1xDSSO [K3]	2xDSSO Hydrolyzed [K4; K5]	Chlorophyll 0062077 a-b binding protein 215, chloroplastic OS=Pisum sativum GN=CAB215 PE=1 SV=1; Chlorophyll 0062077 a-b binding protein 215, chloroplastic OS=Pisum sativum GN=CAB215 PE=1 SV=1;Lhcb2_PEA Chlorophyll a-b binding protein 215, chloroplastic OS=Pisum sativum OX=3888 GN=CAB215 PE=1 SV=1	CB4B_ARATH ame: Full=Chlorophyll a-b binding chloroplastic ame: Full= ame: Full=LHCII Flags: Precursor
10	Lhcb4.2	DSSO	CH	Lhcb2_0062077_2	TV[K]SAPESIWYGPDRPK	5	Lhcb42_0076852	FGFAFG[K]K	8	188.81	2	1xDSSO [K3]	1xDSSO [K7]	Chlorophyll 0062077 a-b binding protein 215, chloroplastic OS=Pisum sativum GN=CAB215 PE=1 SV=1; Chlorophyll 0062077 a-b binding protein 215, chloroplastic OS=Pisum sativum GN=CAB215 PE=1 SV=1;Lhcb2_PEA Chlorophyll a-b binding protein 215, chloroplastic OS=Pisum sativum OX=3888 GN=CAB215 PE=1 SV=1	CB4B_ARATH ame: Full=Chlorophyll a-b binding chloroplastic ame: Full= ame: Full=LHCII Flags: Precursor
11	Lhcb4.2	DSSO	LCH	Lhcb2_0062077_2	TV[K]SAPESIWYGPDRPK	5	Lhcb42_0076852	[K]ATLQLAEIK	205	189.33	1	1xDSSO [K3]	1xDSSO [K1]	Chlorophyll 0062077 a-b binding protein 215, chloroplastic OS=Pisum sativum GN=CAB215 PE=1 SV=1; Chlorophyll 0062077 a-b binding protein 215, chloroplastic OS=Pisum sativum GN=CAB215 PE=1 SV=1;Lhcb2_PEA Chlorophyll a-b binding protein 215, chloroplastic OS=Pisum sativum OX=3888 GN=CAB215 PE=1 SV=1	CB4B_ARATH ame: Full=Chlorophyll a-b binding chloroplastic ame: Full= ame: Full=LHCII Flags: Precursor
12	Lhcb5	DSSO	LCH	Lhcb2_0062077_2	TV[K]SAPESIWYGPDRPK	5	Lhcb5_0087274	LFS[K]K	2	275.8	1	1xDSSO [K3]	2xAcetyl [L1; K4]	Chlorophyll 0062077 a-b binding protein 215, chloroplastic OS=Pisum sativum GN=CAB215 PE=1 SV=1;Lhcb2_PEA Chlorophyll a-b binding protein 215, chloroplastic OS=Pisum sativum OX=3888 GN=CAB215 PE=1 SV=1; Chlorophyll 0062077 a-b binding protein 215, chloroplastic OS=Pisum sativum GN=CAB215 PE=1 SV=1	chlorophyll a-b binding chloroplastic
13	Lhcb5	DSSO	LC	Lhcb2_0062077_2	TV[K]SAPESIWYGPDRPK	5	Lhcb5_0087275	AAPV[K]QK	9	257.04	3	1xDSSO [K3]	1xDSSO [K5]	Chlorophyll 0062077 a-b binding protein 215, chloroplastic OS=Pisum sativum GN=CAB215 PE=1 SV=1; Chlorophyll 0062077 a-b binding protein 215, chloroplastic OS=Pisum sativum GN=CAB215 PE=1 SV=1;Lhcb2_PEA Chlorophyll a-b binding protein 215, chloroplastic OS=Pisum sativum OX=3888 GN=CAB215 PE=1 SV=1	chlorophyll a-b binding chloroplastic;Lhcb5.2 chlorophyll a-b binding chloroplastic; chlorophyll a-b binding chloroplastic
14	Lhcb5	DSSO	LC	Lhcb2_0062077_2	TV[K]SAPESIWYGPDRPK	5	Lhcb5_0087276	AAPVKQ[K]VVAPANEELAK	11	257.04	1	1xDSSO [K3]	1xDSSO [K7]	Chlorophyll 0062077 a-b binding protein 215, chloroplastic OS=Pisum sativum GN=CAB215 PE=1 SV=1; Chlorophyll 0062077 a-b binding protein 215, chloroplastic OS=Pisum sativum GN=CAB215 PE=1 SV=1;Lhcb2_PEA Chlorophyll a-b binding protein 215, chloroplastic OS=Pisum sativum OX=3888 GN=CAB215 PE=1 SV=1	chlorophyll a-b binding chloroplastic;Lhcb5.2 chlorophyll a-b binding chloroplastic; chlorophyll a-b binding chloroplastic; chlorophyll a-b binding chloroplastic; CB5_ARATH ame: Full=Chlorophyll a-b binding chloroplastic ame: Full=LHCB5 ame: Full=LHCIIc ame: Full=Light-harvesting complex II 5 Flags: Precursor; chlorophyll a-b binding chloroplastic; chlorophyll a-b binding chloroplastic
15	Lhcb5	DSSO	LCH	Lhcb2_0062077_2	TV[K]SAPESIWYGPDRPK	5	Lhcb5_0087277	K[K]AAPVK	4	241.14	3	1xDSSO [K3]	2xDSSO Hydrolyzed [K1; K2]	Chlorophyll 0062077 a-b binding protein 215, chloroplastic OS=Pisum sativum GN=CAB215 PE=1 SV=1; Chlorophyll 0062077 a-b binding protein 215, chloroplastic OS=Pisum sativum GN=CAB215 PE=1 SV=1;Lhcb2_PEA Chlorophyll a-b binding protein 215, chloroplastic OS=Pisum sativum OX=3888 GN=CAB215 PE=1 SV=1	chlorophyll a-b binding chloroplastic;Lhcb5.2 chlorophyll a-b binding chloroplastic; chlorophyll a-b binding chloroplastic
16	Lhcb5	DSSO	LCH	Lhcb2_0062077_2	TV[K]SAPESIWYGPDRPK	5	Lhcb5_0087278	Q[K]VVAPANEELAK	11	221.73	3	1xDSSO [K3]	1xDSSO [K2]	Chlorophyll 0062077 a-b binding protein 215, chloroplastic OS=Pisum sativum GN=CAB215 PE=1 SV=1; Chlorophyll 0062077 a-b binding protein 215, chloroplastic OS=Pisum sativum GN=CAB215 PE=1 SV=1;Lhcb2_PEA Chlorophyll a-b binding protein 215, chloroplastic OS=Pisum sativum OX=3888 GN=CAB215 PE=1 SV=1	chlorophyll a-b binding chloroplastic;Lhcb5.2 chlorophyll a-b binding chloroplastic; chlorophyll a-b binding chloroplastic; chlorophyll a-b binding chloroplastic
17	Lhcb5	EDC	LCH	Lhcb2_0062077_2	SAPESIWYGP[D]RPK	16	Lhcb5_0087279	[K]AAPVK	4	41.94	2	1xHLXL: zero-length [D11]	1xHLXL: zero-length [K1]	Chlorophyll 0062077 a-b binding protein 215, chloroplastic OS=Pisum sativum GN=CAB215 PE=1 SV=1; Chlorophyll 0062077 a-b binding protein 215, chloroplastic OS=Pisum sativum GN=CAB215 PE=1 SV=1;Lhcb2_PEA Chlorophyll a-b binding protein 215, chloroplastic OS=Pisum sativum OX=3888 GN=CAB215 PE=1 SV=1	chlorophyll a-b binding chloroplastic;Lhcb5.2 chlorophyll a-b binding chloroplastic; chlorophyll a-b binding chloroplastic; chlorophyll a-b binding chloroplastic; CB5_ARATH ame: Full=Chlorophyll a-b binding chloroplastic ame: Full=LHCB5 ame: Full=LHCIIc ame: Full=Light-harvesting complex II 5 Flags: Precursor; chlorophyll a-b binding chloroplastic; chlorophyll a-b binding chloroplastic
18	Lhcb5	EDC	LC	Lhcb2_0062077_2	SAP[E]SIWYGPDRPK	9	Lhcb5_0087280	Q[K]VVAPANEELAK	11	75.38	8	1xHLXL: zero-length [E4]	1xHLXL: zero-length [K2]	Chlorophyll 0062077 a-b binding protein 215, chloroplastic OS=Pisum sativum GN=CAB215 PE=1 SV=1; Chlorophyll 0062077 a-b binding protein 215, chloroplastic OS=Pisum sativum GN=CAB215 PE=1 SV=1;Lhcb2_PEA Chlorophyll a-b binding protein 215, chloroplastic OS=Pisum sativum OX=3888 GN=CAB215 PE=1 SV=1	chlorophyll a-b binding chloroplastic;Lhcb5.2 chlorophyll a-b binding chloroplastic; chlorophyll a-b binding chloroplastic; chlorophyll a-b binding chloroplastic
19	Lhcb5	EDC	LH	Lhcb2_0062077_2	SAP[E]SIWYGPDRPK	9	Lhcb5_0087281	[K]AAPVK	4	41.57	1	1xHLXL: zero-length [E4]	1xHLXL: zero-length [K1]	Chlorophyll 0062077 a-b binding protein 215, chloroplastic OS=Pisum sativum GN=CAB215 PE=1 SV=1; Chlorophyll 0062077 a-b binding protein 215, chloroplastic OS=Pisum sativum GN=CAB215 PE=1 SV=1;Lhcb2_PEA Chlorophyll a-b binding protein 215, chloroplastic OS=Pisum sativum OX=3888 GN=CAB215 PE=1 SV=1	chlorophyll a-b binding chloroplastic;Lhcb5.2 chlorophyll a-b binding chloroplastic; chlorophyll a-b binding chloroplastic
20	Lhcb6	EDC	LH	Lhcb2_0062077_2	SAP[E]SIWYGPDRPK	9	Lhcb6_0079196	AAASAPK	0	72.05	4	1xHLXL: zero-length [E4]	1xHLXL: zero-length [A1]	Chlorophyll 0062077 a-b binding protein 215, chloroplastic OS=Pisum sativum GN=CAB215 PE=1 SV=1; Chlorophyll 0062077 a-b binding protein 215, chloroplastic OS=Pisum sativum GN=CAB215 PE=1 SV=1;Lhcb2_PEA Chlorophyll a-b binding protein 215, chloroplastic OS=Pisum sativum OX=3888 GN=CAB215 PE=1 SV=1	Lhcb6_PEA Chlorophyll a-b binding protein, chloroplastic OS=Pisum sativum OX=3888 PE=1 SV=1
21	Lhcb6	EDC	LH	Lhcb2_0062077_2	SAP[E]SIWYGPDRPK	9	Lhcb6_0079196_n2	ASAPK	0	41.94	1	1xHLXL: zero-length [E4]	1xHLXL: zero-length [A1]	Chlorophyll 0062077 a-b binding protein 215, chloroplastic OS=Pisum sativum GN=CAB215 PE=1 SV=1; Chlorophyll 0062077 a-b binding protein 215, chloroplastic OS=Pisum sativum GN=CAB215 PE=1 SV=1;Lhcb2_PEA Chlorophyll a-b binding protein 215, chloroplastic OS=Pisum sativum OX=3888 GN=CAB215 PE=1 SV=1	Lhcb6_PEA Chlorophyll a-b binding protein, chloroplastic OS=Pisum sativum OX=3888 PE=1 SV=1
22	D1	EDC	LH	Lhcb2_0062077_2	TV[K]SAPESIWYGPDRPK	5	D1_0006140	TAIL[E]R	5	77.93	8	1xHLXL: zero-length [K3]	2xAcetyl [T1; E5]	Chlorophyll 0062077 a-b binding protein 215, chloroplastic OS=Pisum sativum GN=CAB215 PE=1 SV=1; Chlorophyll 0062077 a-b binding protein 215, chloroplastic OS=Pisum sativum GN=CAB215 PE=1 SV=1;Lhcb2_PEA Chlorophyll a-b binding protein 215, chloroplastic OS=Pisum sativum OX=3888 GN=CAB215 PE=1 SV=1	Photosystem II protein D1 OS=Pisum sativum GN=psbA PE=1 SV=3 trD5MAG1D5MAG1_PEA Photosystem II protein D1 OS=Pisum sativum GN=psbA PE=3 SV=1; Photosystem II protein D1 OS=Pisum sativum GN=psbA PE=1 SV=3 trD5MAG1D5MAG1_PEA Photosystem II protein D1 OS=Pisum sativum GN=psbA PE=3 SV=1
23	D1	EDC	LH	Lhcb2_0062077_2	SAP[E]SIWYGPDRPK	9	D1_0006140	TAILER	0	47.92	2	1xHLXL: zero-length [E4]	1xHLXL: zero-length [T1]	Chlorophyll 0062077 a-b binding protein 215, chloroplastic OS=Pisum sativum GN=CAB215 PE=1 SV=1; Chlorophyll 0062077 a-b binding protein 215, chloroplastic OS=Pisum sativum GN=CAB215 PE=1 SV=1;Lhcb2_PEA Chlorophyll a-b binding protein 215, chloroplastic OS=Pisum sativum OX=3888 GN=CAB215 PE=1 SV=1	Photosystem II protein D1 OS=Pisum sativum GN=psbA PE=1 SV=3 trD5MAG1D5MAG1_PEA Photosystem II protein D1 OS=Pisum sativum GN=psbA PE=3 SV=1; Photosystem II protein D1 OS=Pisum sativum GN=psbA PE=1 SV=3 trD5MAG1D5MAG1_PEA Photosystem II protein D1 OS=Pisum sativum GN=psbA PE=3 SV=1
24	CP47	DSSO	LCH	Lhcb2_0062077_2	TV[K]SAPESIWYGPDRPK	5	cp47_0010477	LGDPTT[K]K	504	229.36	2	1xDSSO [K3]	1xDSSO [K7]	Chlorophyll 0062077 a-b binding protein 215, chloroplastic OS=Pisum sativum GN=CAB215 PE=1 SV=1; Chlorophyll 0062077 a-b binding protein 215, chloroplastic OS=Pisum sativum GN=CAB215 PE=1 SV=1;Lhcb2_PEA Chlorophyll a-b binding protein 215, chloroplastic OS=Pisum sativum OX=3888 GN=CAB215 PE=1 SV=1	Photosystem II CP47 reaction center protein OS=Pisum sativum GN=psbB PE=3 SV=1
25	CP47	DSSO	LCH	Lhcb2_0062077_2	TV[K]SAPESIWYGPDRPK	5	cp47_0010477	LY[K]GLR	227	168.1	1	1xDSSO [K3]	1xDSSO [K3]	Chlorophyll 0062077 a-b binding protein 215, chloroplastic OS=Pisum sativum GN=CAB215 PE=1 SV=1; Chlorophyll 0062077 a-b binding protein 215, chloroplastic OS=Pisum sativum GN=CAB215 PE=1 SV=1;Lhcb2_PEA Chlorophyll a-b binding protein 215, chloroplastic OS=Pisum sativum OX=3888 GN=CAB215 PE=1 SV=1	Photosystem II CP47 reaction center protein OS=Pisum sativum GN=psbB PE=3 SV=1;CP47_PEA Photosystem II CP47 reaction center protein OS=Pisum sativum OX=3888 GN=psbB PE=1 SV=1
26	CP43	DSSO	CH	Lhcb2_0062077_2	TV[K]SAPESIWYGPDRPK	5	cp43_0008716	AAAAGFE[K]GIDR	457	138.76	1	1xDSSO [K3]	1xDSSO [K8]	Chlorophyll 0062077 a-b binding protein 215, chloroplastic OS=Pisum sativum GN=CAB215 PE=1 SV=1; Chlorophyll 0062077 a-b binding protein 215, chloroplastic OS=Pisum sativum GN=CAB215 PE=1 SV=1;Lhcb2_PEA Chlorophyll a-b binding protein 215, chloroplastic OS=Pisum sativum OX=3888 GN=CAB215 PE=1 SV=1	Photosystem II CP43 reaction center protein OS=Pisum sativum GN=psbC PE=3 SV=2 trD5MAI0D5MAI0_PEA Photosystem II CP43 reaction center protein OS=Pisum sativum GN=psbC PE=3 SV=1
27	D2	DSSO	LCH	Lhcb2_0062077_2	TV[K]SAPESIWYGPDRPK	5	D2_0013521	TIALG[K]FTK	6	219.42	1	1xDSSO [K3]	2xAcetyl [T1; K6]	Chlorophyll 0062077 a-b binding protein 215, chloroplastic OS=Pisum sativum GN=CAB215 PE=1 SV=1;Lhcb2_PEA Chlorophyll a-b binding protein 215, chloroplastic OS=Pisum sativum OX=3888 GN=CAB215 PE=1 SV=1; Chlorophyll 0062077 a-b binding protein 215, chloroplastic OS=Pisum sativum GN=CAB215 PE=1 SV=1	Photosystem II D2 protein OS=Pisum sativum GN=psbD PE=1 SV=5 trA0A0F6NGF2A0A0F6NGF2_PEA Photosystem II D2 protein OS=Pisum sativum GN=psbD PE=3 SV=1
28	PsbH	EDC	LCH	Lhcb2_0062077_2	SAP[E]SIWYGPDRPK	9	PsbH_0009518	ATQTVEGSSR	0	101.33	4	1xHLXL: zero-length [E4]	1xHLXL: zero-length [A1]	Chlorophyll 0062077 a-b binding protein 215, chloroplastic OS=Pisum sativum GN=CAB215 PE=1 SV=1; Chlorophyll 0062077 a-b binding protein 215, chloroplastic OS=Pisum sativum GN=CAB215 PE=1 SV=1;Lhcb2_PEA Chlorophyll a-b binding protein 215, chloroplastic OS=Pisum sativum OX=3888 GN=CAB215 PE=1 SV=1	Photosystem II reaction center protein H OS=Pisum sativum GN=psbH PE=3 SV=1

## Sheet: 5b
MODEL 1-1			MODEL 1-2			MODEL 1-3			MODEL 2-1			MODEL 2-2			MODEL 2-3			MODEL 3-1			MODEL 3-2			MODEL 3-3
Crosslink consensus sequence (#model/chain:position@alphaCarbon)	Crosslink ID	XlinkX score	Crosslink consensus sequence (#model/chain:position@alphaCarbon)	Crosslink ID	XlinkX score	Crosslink consensus sequence (#model/chain:position@alphaCarbon)	Crosslink ID	XlinkX score	Crosslink consensus sequence (#model/chain:position@alphaCarbon)	Crosslink ID	XlinkX score	Crosslink consensus sequence (#model/chain:position@alphaCarbon)	Crosslink ID	XlinkX score	Crosslink consensus sequence (#model/chain:position@alphaCarbon)	Crosslink ID	XlinkX score	Crosslink consensus sequence (#model/chain:position@alphaCarbon)	Crosslink ID	XlinkX score	Crosslink consensus sequence (#model/chain:position@alphaCarbon)	Crosslink ID	XlinkX score	Crosslink consensus sequence (#model/chain:position@alphaCarbon)	Crosslink ID	XlinkX score
#1.1/U:5@CA #1.2/R:205@CA	11	189.33	#1.1/U:5@CA#1.1/a:5@CA	22	77.93	#1.2/u:16@CA#1.1/S:4@CA	20	41.57	#1.1/U:5@CA#1.2/Y:7@CA	1	267.84	#1.1/u:5@CA #1.2/g:7@CA	1	267.84	#1.1/u:5@CA#1.2/v:8@CA	3	149.59	#1.2/U:5@CA#1.1/N:8@CA	3	149.59	#1.2/U:5@CA#1.2/N:7@CA	1	267.84	#1.1/U:5@CA #1.1/N:2@CA	2	251.58
#1.2/U:5@CA #1.1/R:205@CA	11	189.33	#1.1/U:5@CA#1.1/s:9@CA	13	257.04	#1.1/u:16@CA#1.2/S:4@CA	20	41.57	#1.1/U:5@CA#1.2/Y:8@CA	3	149.59	#1.1/u:5@CA #1.2/g:8@CA	3	149.59	#1.1/U:5@CA#1.2/Y:8@CA	3	149.59	#1.2/U:5@CA#1.1/N:7@CA	1	267.84	#1.2/U:5@CA#1.2/N:2@CA	2	251.58	#1.1/U:5@CA #1.1/N:7@CA	1	267.84
#1.2/U:5@CA #1.2/s:9@CA	13	257.04	#1.1/u:5@CA#1.2/g:2@CA	2	251.58	#1.1/U:5@CA#1.2/R:15@CA	9	238.55	#1.1/U:5@CA#1.2/Y:2@CA	2	251.58	#1.1/u:5@CA #1.2/g:2@CA	2	251.58	#1.1/u:5@CA#1.2/S:9@CA	13	257.04	#1.2/U:5@CA#1.1/N:2@CA	2	251.58	#1.2/U:5@CA#1.2/N:8@CA	3	149.59	#1.1/U:5@CA #1.1/N:8@CA	3	149.59
#1.2/u:5@CA #1.2/S:9@CA	13	257.04	#1.1/u:5@CA#1.2/g:7@CA	1	267.84	#1.1/u:5@CA#1.2/S:11@CA	14	257.04	#1.1/u:5@CA#1.1/S:9@CA	13	257.04	#1.1/U:5@CA #1.2/Y:8@CA	3	149.59	#1.1/u:5@CA#1.2/v:7@CA	1	267.84	#1.2/U:5@CA#1.2/N:2@CA	2	251.58	#1.1/U:5@CA#1.1/N:7@CA	1	267.84	#1.1/U:5@CA #1.2/N:2@CA	2	251.58
#1.2/U:5@CA #1.2/R:10@CA	7	264.79	#1.1/u:5@CA#1.2/g:8@CA	3	149.59	#1.1/u:5@CA#1.2/v:2@CA	2	251.58	#1.1/u:5@CA#1.1/a:5@CA	22	77.93	#1.1/U:5@CA #1.2/Y:7@CA	1	267.84	#1.1/u:5@CA#1.2/v:2@CA	2	251.58	#1.2/U:5@CA#1.2/N:7@CA	1	267.84	#1.1/U:5@CA#1.1/N:2@CA	2	251.58	#1.1/U:5@CA #1.2/N:7@CA	1	267.84
#1.1/U:5@CA #1.1/s:9@CA	13	257.04	#1.1/U:5@CA#1.2/R:10@CA	7	264.79	#1.1/U:5@CA#1.1/s:9@CA	13	257.04	#1.1/u:5@CA#1.2/a:5@CA	22	77.93	#1.1/U:5@CA #1.2/Y:2@CA	2	251.58	#1.1/U:5@CA#1.2/Y:7@CA	1	267.84	#1.2/U:5@CA#1.2/N:8@CA	3	149.59	#1.1/U:5@CA#1.1/N:8@CA	3	149.59	#1.1/u:5@CA #1.2/S:11@CA	14	257.04
#1.1/U:5@CA #1.1/R:10@CA	7	264.79	#1.1/U:5@CA#1.2/R:15@CA	9	238.55	#1.1/u:5@CA#1.2/S:4@CA	14	241.14	#1.1/u:9@CA#1.1/h:1@CA	28	101.33	#1.2/u:5@CA #1.1/g:2@CA	2	251.58	#1.1/u:5@CA#1.2/S:11@CA	16	221.73	#1.2/u:5@CA#1.2/S:9@CA	13	257.04	#1.1/u:5@CA#1.2/g:7@CA	1	267.84	#1.1/U:5@CA #1.2/N:8@CA	3	149.59
#1.1/u:5@CA #1.1/S:9@CA	13	257.04	#1.1/U:5@CA#1.2/R:184@CA	8	258.82	#1.1/U:5@CA#1.2/R:10@CA	7	264.79	#1.1/u:9@CA#1.2/h:1@CA	28	101.33	#1.2/u:5@CA #1.1/g:8@CA	3	149.59	#1.1/u:5@CA#1.2/S:4@CA	14	241.14	#1.1/U:5@CA#1.1/N:8@CA	3	149.59	#1.1/U:5@CA#1.2/N:2@CA	2	251.58	#1.1/u:5@CA #1.2/v:2@CA	2	251.58
#1.2/u:9@CA #1.1/h:1@CA	28	101.33	#1.1/U:5@CA#1.2/R:205@CA	11	189.33	#1.1/U:5@CA#1.2/R:205@CA	11	189.33	#1.2/U:5@CA#1.1/Y:8@CA	3	149.59	#1.2/u:5@CA #1.1/g:7@CA	1	267.84	#1.1/U:5@CA#1.2/Y:2@CA	2	251.58	#1.1/U:5@CA#1.1/N:2@CA	2	251.58	#1.1/U:5@CA#1.2/N:7@CA	1	267.84	#1.1/u:5@CA #1.2/S:4@CA	15	241.14
#1.2/U:9@CA #1.2/h:1@CA	28	101.33	#1.1/U:9@CA#1.1/h:1@CA	28	101.33	#1.1/u:5@CA#1.2/v:8@CA	3	149.59	#1.2/U:5@CA#1.1/Y:7@CA	1	267.84	#1.2/U:5@CA #1.1/Y:8@CA	3	149.59	#1.2/u:5@CA#1.1/v:7@CA	1	267.84	#1.1/U:5@CA#1.1/N:7@CA	1	267.84	#1.1/u:5@CA#1.2/g:2@CA	2	251.58	#1.1/u:5@CA #1.2/S:9@CA	13	257.04
#1.2/u:9@CA #1.2/h:1@CA	28	101.33	#1.2/u:5@CA#1.1/g:2@CA	2	251.58	#1.1/U:5@CA#1.2/R:184@CA	8	258.82	#1.2/U:5@CA#1.1/Y:2@CA	2	251.58	#1.2/U:5@CA #1.1/Y:7@CA	1	267.84	#1.2/u:5@CA#1.1/S:9@CA	13	257.04	#1.1/u:5@CA#1.1/S:9@CA	13	257.04	#1.1/U:5@CA#1.2/N:8@CA	3	149.59	#1.1/u:5@CA #1.2/v:7@CA	1	267.84
#1.1/u:5@CA #1.1/A:5@CA	22	77.93	#1.2/u:5@CA#1.1/g:7@CA	1	267.84	#1.1/u:5@CA#1.2/S:9@CA	13	257.04	#1.2/u:5@CA#1.2/S:9@CA	13	257.04	#1.2/U:5@CA #1.1/Y:2@CA	2	251.58	#1.2/u:5@CA#1.1/S:11@CA	14	257.04	#1.1/U:5@CA#1.2/N:7@CA	1	267.84	#1.1/u:5@CA#1.2/g:8@CA	3	149.59	#1.1/u:5@CA #1.2/v:8@CA	3	149.59
#1.1/u:5@CA #1.2/A:5@CA	22	77.93	#1.2/u:5@CA#1.1/g:8@CA	3	149.59	#1.1/u:5@CA#1.2/v:7@CA	1	267.84	#1.2/u:5@CA#1.1/a:5@CA	22	77.93		TOTAL Xlinkx score	2676.04	#1.2/u:5@CA#1.1/S:4@CA	15	241.14	#1.1/U:5@CA#1.2/N:2@CA	2	251.58	#1.2/U:5@CA#1.1/N:7@CA	1	267.84	#1.2/u:5@CA #1.1/S:9@CA	13	257.04
#1.1/U:5@CA #1.1/a:5@CA	22	77.93	#1.2/U:5@CA#1.1/R:10@CA	7	264.79	#1.1/U:5@CA#1.1/c:457@CA	27	138.76	#1.2/u:5@CA#1.2/a:5@CA	22	77.93		n. crosslinks satisfied	3	#1.2/u:5@CA#1.1/v:2@CA	2	251.58	#1.1/U:5@CA#1.2/N:8@CA	3	149.59	#1.2/u:5@CA#1.1/g:2@CA	2	251.58	#1.2/U:5@CA #1.1/N:2@CA	2	251.58
#1.1/u:9@CA #1.1/h:1@CA	28	101.33	#1.2/U:5@CA#1.1/R:15@CA	9	238.55	#1.2/u:16@CA#1.1/S:4@CA	20	41.57	#1.2/u:9@CA#1.2/h:1@CA	28	101.33		COMBINED SCORE	8028.12	#1.2/U:5@CA#1.1/Y:8@CA	3	149.59	#1.1/U:9@CA#1.1/N:8@CA	4	60.44	#1.2/U:5@CA#1.1/N:2@CA	2	251.58	#1.2/U:5@CA #1.1/N:7@CA	1	267.84
#1.1/U:9@CA #1.1/h:1@CA	28	101.33	#1.2/U:5@CA#1.1/R:184@CA	8	258.82	#1.1/U:5@CA#1.1/a:5@CA	22	77.93	#1.2/u:9@CA#1.1/h:1@CA	28	101.33				#1.2/U:5@CA#1.1/Y:7@CA	1	267.84	#1.1/U:9@CA#1.1/N:7@CA	5	55.13	#1.2/u:5@CA#1.1/g:8@CA	3	149.59	#1.2/u:5@CA #1.1/S:11@CA	14	257.04
#1.1/u:9@CA #1.2/h:1@CA	28	101.33	#1.2/U:5@CA#1.1/R:205@CA	11	189.33	#1.2/u:5@CA#1.1/S:9@CA	13	257.04		TOTAL Xlinkx score	2569.14				#1.2/u:5@CA#1.1/v:8@CA	3	149.59	#1.1/u:9@CA#1.1/h:1@CA	28	101.33	#1.2/u:5@CA#1.1/g:7@CA	3	267.84	#1.2/u:5@CA #1.1/v:2@CA	3	267.84
#1.2/u:5@CA #1.2/A:5@CA	22	77.93	#1.2/U:5@CA#1.2/a:5@CA	22	77.93	#1.1/U:9@CA#1.1/h:1@CA	28	101.33		n. crosslinks satisfied	6				#1.2/U:5@CA#1.1/Y:2@CA	2	251.58	#1.1/u:9@CA#1.2/h:1@CA	28	101.33	#1.2/U:5@CA#1.1/N:8@CA	2	149.59	#1.2/u:5@CA #1.1/S:4@CA	15	241.14
#1.2/u:5@CA #1.1/A:5@CA	22	77.93	#1.2/U:5@CA#1.2/s:9@CA	13	257.04	#1.2/U:5@CA#1.1/R:184@CA	8	258.82		COMBINED SCORE	15414.8				#1.2/u:16@CA#1.1/S:4@CA	20	41.57	#1.2/u:5@CA#1.1/a:5@CA	22	77.93	#1.1/U:9@CA#1.1/N:7@CA	5	55.13	#1.2/u:5@CA #1.1/v:7@CA	1	267.84
#1.2/U:5@CA #1.2/a:5@CA	22	77.93	#1.2/U:9@CA#1.2/h:1@CA	28	101.33	#1.2/U:5@CA#1.1/R:205@CA	11	189.33							#1.1/u:16@CA#1.2/S:4@CA	20	41.57	#1.2/u:5@CA#1.2/a:5@CA	22	77.93	#1.1/U:9@CA#1.1/N:8@CA	4	60.44	#1.2/U:5@CA #1.1/N:8@CA	3	149.59
	TOTAL Xlinkx score	3011.96		TOTAL Xlinkx score	4113.6	#1.2/U:5@CA#1.1/R:10@CA	7	264.79								TOTAL Xlinkx score	4234.31	#1.1/u:5@CA#1.2/a:5@CA	22	77.93	#1.2/U:9@CA#1.2/N:7@CA	5	55.13	#1.2/U:5@CA #1.2/N:8@CA	3	149.59
	n. crosslinks satisfied	5		n. crosslinks satisfied	10	#1.2/u:5@CA#1.1/S:4@CA	14	241.14								n. crosslinks satisfied	8	#1.1/u:5@CA#1.1/a:5@CA	22	77.93	#1.2/U:9@CA#1.2/N:8@CA	4	60.44	#1.2/U:5@CA #1.2/N:2@CA	2	251.58
	COMBINED SCORE	15059.8		COMBINED SCORE	41136	#1.2/U:5@CA#1.1/R:15@CA	9	238.55								COMBINED SCORE	33874.5	#1.2/u:9@CA#1.1/h:1@CA	28	101.33		TOTAL Xlinkx score	4245.2	#1.2/u:5@CA #1.1/v:8@CA	3	149.59
						#1.2/u:5@CA#1.1/S:11@CA	16	221.73										#1.2/U:9@CA#1.2/N:8@CA	4	60.44		n. crosslinks satisfied	5	#1.2/U:5@CA #1.2/N:7@CA	1	267.84
						#1.2/u:5@CA#1.1/v:7@CA	1	267.84										#1.2/u:9@CA#1.2/h:1@CA	28	101.33		COMBINED SCORE	21226	#1.1/U:9@CA #1.1/N:7@CA	5	55.13
						#1.2/u:5@CA#1.1/v:2@CA	2	251.58										#1.2/U:9@CA#1.2/N:7@CA	5	55.13				#1.1/U:9@CA #1.1/N:8@CA	4	60.44
						#1.2/u:5@CA#1.1/v:8@CA	3	149.59											TOTAL Xlinkx score	4138.3				#1.2/U:9@CA #1.2/N:8@CA	4	60.44
						#1.2/U:5@CA#1.2/s:9@CA	13	257.04											n. crosslinks satisfied	8				#1.2/U:9@CA #1.2/N:7@CA	5	55.13
						#1.2/U:5@CA#1.2/a:5@CA	22	77.93											COMBINED SCORE	33106.4					TOTAL Xlinkx score	5771.9
						#1.2/U:9@CA#1.2/h:1@CA	28	101.33																	n. crosslinks satisfied	6
							TOTAL Xlinkx score	5810.63																	COMBINED SCORE	38253.7
							n. crosslinks satisfied	14
							COMBINED SCORE	81348.8

## Sheet:  5c
total number of crosslinks (XLs) within the cut-off range for each theoretical model
	ALL XLs			LHCB2 XLs
model n.	DSSO <33Å	EDC <17Å	tot	DSSO <33Å	EDC <17Å	tot
1-1	556	325	881	8	12	20
1-2	570	340	910	20	4	24
1-3	574	338	912	24	8	32
2-1	574	336	910	10	8	18
2-2	542	327	869	12	0	12
2-3	572	348	905	22	4	26
3-1	548	324	872	18	12	30
3-2	506	338	844	26	4	30
3-3	513	320	833	24	4	28
