# Supplementary material for: How paired PSII–LHCII supercomplexes mediate the stacking of plant thylakoid membranes unveiled by structural mass-spectrometry
Source: Nat Commun. 2020 Mar 13;11:1361. doi: 10.1038/s41467-020-15184-1 (PMC7069969; doi:10.1038/s41467-020-15184-1)
Supplement: Supplementary file 8 — Supplementary Data 6 [file 41467_2020_15184_MOESM8_ESM.xlsx]

## Sheet: Readme_Supplementary Data 6
Supplementary Data 6. List of identified crosslinked peptide pairs (sub-tables 1,3,5), and their crosslink-spectrum matches (sub-tables 2,4,6) on the three replicates (rep1-3) of thylakoid membranes isolated from plants grown under moderate light (C).
Legend ThylC_[rep1,2,3] (sub-tables 1,3,5)				Legend ThylC_[rep1,2,3]_CSMs (sub-tables 2,4,6)
Crosslink Sequence	The amino acid sequences of the crosslinked peptide pair			Sequence	The amino acid sequences of the crosslinked peptides
Found in L/C/H	define whether (x) or not ( ) a specific crosslink is present in the two other replicates			Crosslinker	crosslinking reagent
Max. XlinkX Score	maximum score assigned by the search alghoritm (the highest ranked spectrum)			Crosslink Type	crosslink type (intra- or inter-chain)
Crosslinker	crosslinking reagent			Crosslink Strategy	refers to the MS acquisition strategy used
Crosslink Type	crosslink type (intra- or inter-chain)			Identified By	MS level at which the crosslink was identified
# CSMs	number of crosslink-spectrum matches used to identify the crosslink			XlinkX Score	score assigned by the search alghoritm
# Proteins	number of proteins identified in which the peptide(s) is/are contained			# Identified MS2 Scans	number of MS2 spectra used to identify the crosslinked peptides
Modifications A	Modifications found on peptide A (including crosslinker mass, if present)			# Identified MS3 Scans	number of MS3 spectra used to identify the crosslinked peptides
Sequence A	The amino acid sequence of peptide A (crosslinked amino acid in brackets)			Delta XlinkX Score	score difference between the first and second identification
Modifications B	Modifications found on peptide B (including crosslinker mass, if present)			m/z [Da]	The mass-to-charge ratio of the peptide pair precursor ion in Dalton
Accession A	Accession of identified protein(s) the peptide is contained in			Charge	total charge of the peptide pair precursor ion
Position A	crosslinked residue in peptide A			MH+ [Da]	protonated monoisotopic mass of the crosslinked peptides
Sequence B	The amino acid sequence of peptide B (crosslinked amino acid in brackets)			First Scan	number of the first scan used to identify the crosslink
Accession B	Accession of identified protein(s) the peptide is contained in			RT [min]	retention time when the crosslink elutes from LC
Position B	crosslinked residue in peptide B			DeltaM [ppm]	The mass deviation of the crosslink precursor
ALL accesion numbers A	List of all accessions of identified proteins the peptide is contained in			Reporter Ion Score	likelihood score of the reporter ion
ALL accesion numbers B	List of accessions of identified proteins the peptide is contained in			Modifications A	Modifications found on peptide A (including crosslinker mass, if present)
				Modifications B	Modifications found on peptide B (including crosslinker mass, if present)
				Accessions	Database accession number of the protein(s) contaning the peptides
				Sequence A	The amino acid sequence of peptide A
				Crosslinker Position A	position of the crosslinker in peptide A
				Charge A	charge of the peptide A
				m/z A [Da]	The mass-to-charge ratio of the peptide A precursor ion
				DeltaM A [ppm]	The mass deviation of the detected isotope for peptide A
				Protein Accession A	Database accession number of the protein(s) contaning the peptide A
				Leading Protein Position A	position of the crosslinked amino acid in protein A
				Sequence B	The amino acid sequence of peptide B
				Crosslinker Position B	position of the crosslinker in peptide B
				Charge B	charge of the peptide B
				m/z B [Da]	The mass-to-charge ratio of the peptide B precursor ion
				DeltaM B [ppm]	The mass deviation of the detected isotope for peptide B
				Protein Accession B	Database accession number of the protein(s) contaning the peptide B
				Leading Protein Position B	position of the crosslinked amino acid in protein B
				All Scans	identification number of all scans used to identify the crosslink
				Mzs A [Da]	all m/z values for the reporter peak of peptide A
				Charges A	multiple charges detected for peptide A
				Mzs B [Da]	all m/z values for the reporter peak of peptide B
				Charges B	multiple charges detected for peptide B
				Spectrum File	identifier of the source raw file

## Sheet: (1) ThylC_rep1
Crosslink Sequence	Found in rep.2	Found in rep.3	Max. XlinkX Score	Crosslinker	Crosslink Type	# CSMs	# Proteins	Modifications A	Sequence A	Modifications B	Accession A	Position A	Sequence B	Accession B	Position B	Protein Descriptions A	Protein Descriptions B
KAAPVK; |;TVTKK	x	x	128.82	DSSO	Inter	2	0		[K]AAPVK		lhcb5_0087274	6	TVT[K]K	lhcb1_0074459_0102114	6	lhcb5_0087274;lhcb5_0087274_n3	lhcb1_0074459_0102114
AATPPVKQGGVDRPLWFASK; |; SLKELK	x	x	360.57	DSSO	Intra	4	0		AATPPV[K]QGGVDRPLWFASK		lhca3_0056726	7	SL[K]ELK	lhca3_0056726	179	lhca3_0056726	lhca3_0056726
SATTKKVASSGSPWYGPDR; |; KVASSGSPWYGPDR		x	154.84	DSSO	Intra	1	0		SATTK[K]VASSGSPWYGPDR		lhcb1_0081729	8	[K]VASSGSPWYGPDR	lhcb1_0081729	8	lhcb1_0081729;lhcb1_0081729_c153;lhcb1_0081729_c162	lhcb1_0081729;lhcb1_0081729_c153;lhcb1_0081729_c162;lhcb1_0081729_n4;lhcb1_0081729_n5
QKVVAPANEELAK; |; KATLQLAEIK			244.42	DSSO	Inter	1	0		Q[K]VVAPANEELAK		lhcb5_0087274	13	[K]ATLQLAEIK	lhcb42_0076852	205	lhcb5_0087274;lhcb5_0087274_n3;lhcb5_0087274_n8	lhcb42_0076852;lhcb42_0076852_n4;lhcb42_0076852_n12
KATLQLAEIK; |;NAELDSEKR	x	x	311.01	DSSO	Intra	4	0		[K]ATLQLAEIK		lhcb42_0076852	205	NAELDSE[K]R	lhcb42_0076852	184	lhcb42_0076852;lhcb42_0076852_n4;lhcb42_0076852_n12	lhcb42_0076852;lhcb42_0076852_n4;lhcb42_0076852_n12
ATEDKTDAATDVATK; |; IKYQFYR	x	x	247.15	DSSO	Intra	3	0		ATED[K]TDAATDVATK		psad_0015054	5	I[K]YQFYR	psad_0015054	103	psad_0015054	psad_0015054
SEGVTKNTPLAFQNTK; |;GDEEELGKENNK	x	x	358.99	DSSO	Intra	1	0		SEGVT[K]NTPLAFQNTK		psbo_0058312	67	GDEEELG[K]ENNK	psbo_0058312	187	psbo_0058312	psbo_0058312
AYGEAANVFGKAK; |; LLVPAKWNPSK			135.08	DSSO	Intra	2	0		AYGEAANVFG[K]AK		psbp_0033281	11	LLVPA[K]WNPSK	psbp_0033281	33	psbp_0033281	psbp_0033281
TGKPSLDLPK; |;LGDPTTKK	x	x	183.81	DSSO	Intra	3	0		TG[K]PSLDLPK		cp47_0037811	129	LGDPTT[K]K	cp47_0037811	503	cp47_0037811	cp47_0037811
SEGVTKNTPLAFQNTK; |;SAASSKGK	x	x	396.98	DSSO	Intra	3	0		SEGVT[K]NTPLAFQNTK		psbo_0058312	67	SAASS[K]GK	psbo_0058312	197	psbo_0058312	psbo_0058312
QKVVAPANEELAK; |;NAELDSEKR	x		217.24	DSSO	Inter	2	0		Q[K]VVAPANEELAK		lhcb5_0087274	13	NAELDSE[K]R	lhcb42_0076852	184	lhcb5_0087274;lhcb5_0087274_n3;lhcb5_0087274_n8	lhcb42_0076852;lhcb42_0076852_n4;lhcb42_0076852_n12
ATEDKTDAATDVATK; |; KYGDK	x	x	263.33	DSSO	Inter	2	0		ATED[K]TDAATDVATK		psad_0015054	5	[K]YGDK	psah2_0040119	1	psad_0015054	psah2_0040119
AATPPVKQGGVDRPLWFASK; |; DEKSLK	x	x	313.36	DSSO	Intra	2	0		AATPPV[K]QGGVDRPLWFASK		lhca3_0056726	7	DE[K]SLK	lhca3_0056726	176	lhca3_0056726	lhca3_0056726
ATEDKTDAATDVATK; |; SIGKNVSPIEVK	x	x	260.5	DSSO	Intra	2	0		ATED[K]TDAATDVATK		psad_0015054	5	SIG[K]NVSPIEVK	psad_0015054	145	psad_0015054	psad_0015054
AYGEAANVFGKAK; |; TVKKK	x		171.67	DSSO	Inter	1	0		AYGEAANVFG[K]AK		psbp_0033281	11	TV[K]KK	lhcb1_0050874_0063631	5	psbp_0033281	lhcb1_0050874_0063631
SEGVTKNTPLAFQNTK; |; APKDVK	x	x	417.98	DSSO	Intra	2	0		SEGVT[K]NTPLAFQNTK		psbo_0058312	67	AP[K]DVK	psbo_0058312	234	psbo_0058312	psbo_0058312
LGANVGSAQGPTGLGKYLMR; |; GSSFLDPKGR		x	260.8	DSSO	Inter	1	0		LGANVGSAQGPTGLG[K]YLMR		cp43_0013521	325	GSSFLDP[K]GR	psbo_0058312	160	cp43_0013521	psbo_0058312
AATPPVKQGGVDRPLWFASK; |; ATAGLKLEAR		x	43.08	DSSO	Inter	1	0		AATPPV[K]QGGVDRPLWFASK		lhca3_0056726	7	ATAGL[K]LEAR	psak_0010409	39	lhca3_0056726	psak_0010409
FEEKDGIDYAAVTVQLPGGER; |; KDIQPWQER		x	173.18	DSSO	Inter	2	0		FEE[K]DGIDYAAVTVQLPGGER		psbo_0058312	106	[K]DIQPWQER	cp43_0013521	368	psbo_0058312	cp43_0013521
KVASSGSPWYGPDR; |;LGDPTTKK		x	176.97	DSSO	Inter	2	0		[K]VASSGSPWYGPDR		lhcb1_0081729	8	LGDPTT[K]K	cp47_0037811	503	lhcb1_0081729;lhcb1_0081729_c153;lhcb1_0081729_c162;lhcb1_0081729_n4;lhcb1_0081729_n5	cp47_0037811
PEWLDGSLPGDFGFDPLGLGKDPAFLK; |; ATEDKTDAATDVATK	x	x	293.49	DSSO	Inter	2	0		PEWLDGSLPGDFGFDPLGLG[K]DPAFLK		lhcb6_0079196_n23	21	ATED[K]TDAATDVATK	psad_0015054	5	lhcb6_0079196_n23	psad_0015054
ATEDKTDAATDVATK; |; SLKELK			189.99	DSSO	Inter	1	0		ATED[K]TDAATDVATK		psad_0015054	5	SL[K]ELK	lhca3_0056726	179	psad_0015054	lhca3_0056726
ATEDKTDAATDVATK; |; SGVKK			168.18	DSSO	Inter	1	0		ATED[K]TDAATDVATK		psad_0015054	5	SGV[K]K	psbr_0072798	4	psad_0015054	psbr_0072798
ATEDKTDAATDVATK; |;SATTKK		x	244.97	DSSO	Inter	2	0		ATED[K]TDAATDVATK		psad_0015054	5	SATT[K]K	lhcb1_0081729	7	psad_0015054	lhcb1_0081729;lhcb1_0081729_c153;lhcb1_0081729_c162
LYPGGKFFDPLGLAADPEK; |;FGFAFGKK			64.56	DSSO	Intra	1	0		LYPGG[K]FFDPLGLAADPEK		lhcb42_0076852	191	FGFAFG[K]K	lhcb42_0076852	8	lhcb42_0076852;lhcb42_0076852_n4;lhcb42_0076852_n12	lhcb42_0076852
FFDPLGLAADPEKK; |; FGFAFGKK	x	x	166.45	DSSO	Intra	4	0		FFDPLGLAADPE[K]K		lhcb42_0076852	204	FGFAFG[K]K	lhcb42_0076852	8	lhcb42_0076852;lhcb42_0076852_n4;lhcb42_0076852_n12	lhcb42_0076852
FFDPLGLAADPEKK; |; KVSSASPWYGPDR		x	191.29	DSSO	Inter	1	0		FFDPLGLAADPE[K]K		lhcb42_0076852	204	[K]VSSASPWYGPDR	lhcb1_0074459_0102114	7	lhcb42_0076852;lhcb42_0076852_n4;lhcb42_0076852_n12	lhcb1_0074459_0102114;lhcb1_0050874_0063631
TNTDYLPYNGDGFKLLVPAK; |; AYGEAANVFGKAK		x	218.79	DSSO	Intra	1	0		TNTDYLPYNGDGF[K]LLVPAK		psbp_0033281	27	AYGEAANVFG[K]AK	psbp_0033281	11	psbp_0033281	psbp_0033281
FFDPLGLAADPEKK; |; KVASSGSPWYGPDR		x	175.48	DSSO	Inter	1	0		FFDPLGLAADPE[K]K		lhcb42_0076852	204	[K]VASSGSPWYGPDR	lhcb1_0081729	8	lhcb42_0076852;lhcb42_0076852_n4;lhcb42_0076852_n12	lhcb1_0081729;lhcb1_0081729_c153;lhcb1_0081729_c162;lhcb1_0081729_n4;lhcb1_0081729_n5
LYPGGKFFDPLGLANDPEEK; |;NAELDPEKR		x	225.34	DSSO	Intra	2	0		LYPGG[K]FFDPLGLANDPEEK		lhcb43_0068262	192	NAELDPE[K]R	lhcb43_0068262	185	lhcb43_0068262	lhcb43_0068262
TVKSAPESIWYGPDRPK; |;TIALGKFTK		x	211.45	DSSO	Inter	2	0		TV[K]SAPESIWYGPDRPK		lhcb2_0062077	5	TIALG[K]FTK	d2_0013521	6	lhcb2_0062077;lhcb2_0062077_c149	d2_0013521
FFDPLGLAADPEKK; |; NAELDSEKR			205.18	DSSO	Intra	1	0		FFDPLGLAADPE[K]K		lhcb42_0076852	204	NAELDSE[K]R	lhcb42_0076852	184	lhcb42_0076852;lhcb42_0076852_n4;lhcb42_0076852_n12	lhcb42_0076852;lhcb42_0076852_n4;lhcb42_0076852_n12
FFDPLGLANDPEEKER; |; NAELDPEKR	x	x	160.63	DSSO	Intra	1	0		FFDPLGLANDPEE[K]ER		lhcb43_0068262	206	NAELDPE[K]R	lhcb43_0068262	185	lhcb43_0068262	lhcb43_0068262
AKTNTDYLPYNGDGFK; |;LLVPAKWNPSK	x	x	67.76	DSSO	Intra	1	0		A[K]TNTDYLPYNGDGFK		psbp_0033281	13	LLVPA[K]WNPSK	psbp_0033281	33	psbp_0033281	psbp_0033281
KVSSASPWYGPDR;|;KTVKK	x	x	229	DSSO	Inter	1	0		[K]VSSASPWYGPDR		lhcb1_0074459_0102114	7	[K]TVKK	lhcb1_0050874_0063631	2	lhcb1_0074459_0102114;lhcb1_0050874_0063631	lhcb1_0050874_0063631
PEWLDGSLPGDFGFDPLGLGKDPAFLK; |; DGVYPEKVNPGR	x	x	124.6	DSSO	Inter	5	0		PEWLDGSLPGDFGFDPLGLG[K]DPAFLK		lhcb6_0079196_n23	21	DGVYPE[K]VNPGR	psad_0015054	128	lhcb6_0079196_n23	psad_0015054
KVASSGSPWYGPDR; |;TVKKK		x	198.33	DSSO	Inter	1	0		[K]VASSGSPWYGPDR		lhcb1_0081729	8	TV[K]KK	lhcb1_0050874_0063631	5	lhcb1_0081729;lhcb1_0081729_c153;lhcb1_0081729_c162;lhcb1_0081729_n4;lhcb1_0081729_n5	lhcb1_0050874_0063631
KKEVKK; |	x	x	109.7	DSSO	Intra	1	0		K[K]EVKK		lhcb43_0068262	14			0	lhcb43_0068262
LYPGGKFFDPLGLANDPEEK; |; KEVKK			99.41	DSSO	Intra	1	0		LYPGG[K]FFDPLGLANDPEEK		lhcb43_0068262	192	KEV[K]K	lhcb43_0068262	17	lhcb43_0068262	lhcb43_0068262
FFDPLGLAADPEKK; |; KKAAPVK	x	x	191.93	DSSO	Inter	4	0		FFDPLGLAADPE[K]K		lhcb42_0076852	204	K[K]AAPVK	lhcb5_0087274	6	lhcb42_0076852;lhcb42_0076852_n4;lhcb42_0076852_n12	lhcb5_0087274;lhcb5_0087274_n3
FFDPLGLAADPEKK; |; KKAAPK	x	x	191.93	DSSO	Intra	9	0		FFDPLGLAADPE[K]K		lhcb42_0076852	204	K[K]AAPK	lhcb42_0076852	10	lhcb42_0076852;lhcb42_0076852_n4;lhcb42_0076852_n12	lhcb42_0076852;lhcb42_0076852_n4;lhcb43_0068262
ASDEEYVKETEEVISK; |; REKALLAR	x	x	129.39	DSSO	Intra	2	0		ASDEEYV[K]ETEEVISK		psb27_0071705	8	RE[K]ALLAR	psb27_0071705	52	psb27_0071705	psb27_0071705
FQDWAKPGSMGKQYFLGLEK; |; KSATTK			260.32	DSSO	Inter	1	0		FQDWAKPGSMG[K]QYFLGLEK		lhca3_0056726	142	[K]SATTK	lhcb1_0081729	2	lhca3_0056726	lhcb1_0081729;lhcb1_0081729_c153;lhcb1_0081729_c162
ILEEVEVAEKSLKR; |; YNAKK	x	x	243.77	DSSO	Inter	2	0		ILEEVEVAE[K]SLKR		psb27_0071705	100	YNA[K]K	psbo_0058312	49	psb27_0071705	psbo_0058312
FTKDQNDLFDIMDDWLR; |;AAPKKPSR			69.36	DSSO	Inter	1	0		FT[K]DQNDLFDIMDDWLR		d2_0013521	9	AAP[K]KPSR	lhcb42_0076852	14	d2_0013521	lhcb42_0076852;lhcb42_0076852_n4
KVASSGSPWYGPDRVK;|;KVSSASPWYGPDR		x	262.63	DSSO	Inter	3	0		[K]VASSGSPWYGPDRVK		lhcb1_0081729	8	[K]VSSASPWYGPDR	lhcb1_0074459_0102114	7	lhcb1_0081729;lhcb1_0081729_c153;lhcb1_0081729_c162;lhcb1_0081729_n4;lhcb1_0081729_n5	lhcb1_0074459_0102114;lhcb1_0050874_0063631
KIKTDTPYGTGGGMDLPNGLDASGR; |;SATTKK			165.43	DSSO	Inter	1	0		[K]IKTDTPYGTGGGMDLPNGLDASGR		psbr_0072798	5	SATT[K]K	lhcb1_0081729	7	psbr_0072798	lhcb1_0081729;lhcb1_0081729_c153;lhcb1_0081729_c162
KATLQLAEIK; |;AAPKKPSR	x	x	287.77	DSSO	Intra	2	0		[K]ATLQLAEIK		lhcb42_0076852	205	AAP[K]KPSR	lhcb42_0076852	14	lhcb42_0076852;lhcb42_0076852_n4;lhcb42_0076852_n12	lhcb42_0076852;lhcb42_0076852_n4
ATEDKTDAATDVATKEAPVGFTPPELDPNTPSPIFGGSTGGLLR; |;DGVYPEKVNPGR	x	x	346.34	DSSO	Intra	14	0		ATED[K]TDAATDVATKEAPVGFTPPELDPNTPSPIFGGSTGGLLR		psad_0015054	5	DGVYPE[K]VNPGR	psad_0015054	128	psad_0015054	psad_0015054
SKYKIKYQFYR; |;DGVYPEKVNPGR		x	205.12	DSSO	Intra	11	0		SKY[K]IKYQFYR		psad_0015054	101	DGVYPE[K]VNPGR	psad_0015054	128	psad_0015054	psad_0015054
TGKPSLDLPK; |;AAPKKPSR	x	x	130.74	DSSO	Inter	1	0		TG[K]PSLDLPK		cp47_0037811	129	AAP[K]KPSR	lhcb42_0076852	14	cp47_0037811	lhcb42_0076852;lhcb42_0076852_n4
QKVVAPANEELAK; |;KKAAPVK	x	x	265.67	DSSO	Intra	8	0		Q[K]VVAPANEELAK		lhcb5_0087274	13	K[K]AAPVK	lhcb5_0087274	6	lhcb5_0087274;lhcb5_0087274_n3;lhcb5_0087274_n8	lhcb5_0087274;lhcb5_0087274_n3
TADGDEGGKHQLITATVK; |; WNPSKER			287.43	DSSO	Intra	1	0		TADGDEGG[K]HQLITATVK		psbp_0033281	143	WNPS[K]ER	psbp_0033281	38	psbp_0033281	psbp_0033281
LGDPTTKK; |; KTVTKK	x		171.08	DSSO	Inter	1	0		LGDPTT[K]K		cp47_0037811	503	[K]TVTKK	lhcb1_0074459_0102114	2	cp47_0037811	lhcb1_0074459_0102114
NAELDSEKR; |; AAPKKPSR	x	x	192.12	DSSO	Intra	2	0		NAELDSE[K]R		lhcb42_0076852	184	AAP[K]KPSR	lhcb42_0076852	14	lhcb42_0076852;lhcb42_0076852_n4;lhcb42_0076852_n12	lhcb42_0076852;lhcb42_0076852_n4
NAELDSEKR; |; AAPKKPSR	x		172.27	DSSO	Intra	1	0		NAELDSE[K]R		lhcb42_0076852	184	AAPK[K]PSR	lhcb42_0076852	15	lhcb42_0076852;lhcb42_0076852_n4;lhcb42_0076852_n12	lhcb42_0076852;lhcb42_0076852_n4
NAELDPEKR; |; KKEVK		x	122.54	DSSO	Intra	1	0		NAELDPE[K]R		lhcb43_0068262	185	K[K]EVK	lhcb43_0068262	14	lhcb43_0068262	lhcb43_0068262
AAPKKPSR; |; KAAPVK	x		81.63	DSSO	Inter	1	0		AAP[K]KPSR		lhcb42_0076852	14	[K]AAPVK	lhcb5_0087274	6	lhcb42_0076852;lhcb42_0076852_n4	lhcb5_0087274;lhcb5_0087274_n3
FGFAFGKK; |; AAPKKPSR	x		132.08	DSSO	Intra	1	0		FGFAFG[K]K		lhcb42_0076852	8	AAPK[K]PSR	lhcb42_0076852	15	lhcb42_0076852	lhcb42_0076852;lhcb42_0076852_n4
KATLQLAEIK; |;KKAAPK	x	x	242.56	DSSO	Intra	2	0		[K]ATLQLAEIK		lhcb42_0076852	205	K[K]AAPK	lhcb42_0076852	10	lhcb42_0076852;lhcb42_0076852_n4;lhcb42_0076852_n12	lhcb42_0076852;lhcb42_0076852_n4;lhcb43_0068262
KKQPDQLQTADGWAK; |; KYGDK	x	x	330.15	DSSO	Inter	1	0		K[K]QPDQLQTADGWAK		psaa_0043580	126	[K]YGDK	psah2_0040119	1	psaa_0043580	psah2_0040119
KKQPDQLQTADGWAK;|;KYGDK	x	x	207.8	DSSO	Inter	1	0		[K]KQPDQLQTADGWAK		psaa_0043580	125	[K]YGDK	psah2_0040119	1	psaa_0043580	psah2_0040119
AAPKKPSR; |;FAFGKK	x	x	129.9	DSSO	Inter	2	0		AAPK[K]PSR		lhcb42_0076852	15	FAFG[K]K	lhcb42_0076852_n4	5	lhcb42_0076852;lhcb42_0076852_n4	lhcb42_0076852_n4
KKAAPVKQK; |; KSATTK		x	134.7	DSSO	Inter	2	0		K[K]AAPVKQK		lhcb5_0087274	6	[K]SATTK	lhcb1_0081729	2	lhcb5_0087274;lhcb5_0087274_n3	lhcb1_0081729;lhcb1_0081729_c153;lhcb1_0081729_c162
FGFAFGKK; |; AAPKKPSR	x	x	117.4	DSSO	Intra	8	0		FGFAFG[K]K		lhcb42_0076852	8	AAP[K]KPSR	lhcb42_0076852	14	lhcb42_0076852	lhcb42_0076852;lhcb42_0076852_n4
AYGEAANVFGKAK; |; LAEIKHAR			145.34	DSSO	Inter	1	0		AYGEAANVFG[K]AK		psbp_0033281	11	LAEI[K]HAR	lhcb6_0079196_n23	161	psbp_0033281	lhcb6_0079196_n23;lhcb6_0079196_n1;lhcb6_0079196
DGKLYICK; |;LAEIKHAR			103.83	DSSO	Inter	1	0		DG[K]LYICK		psbp_0033281	155	LAEI[K]HAR	lhcb6_0079196_n23	161	psbp_0033281	lhcb6_0079196_n23;lhcb6_0079196_n1;lhcb6_0079196
KATLQLAEIK; |;AAPKKPSR			287.77	DSSO	Intra	1	0		[K]ATLQLAEIK		lhcb42_0076852	205	AAPK[K]PSR	lhcb42_0076852	15	lhcb42_0076852;lhcb42_0076852_n4;lhcb42_0076852_n12	lhcb42_0076852;lhcb42_0076852_n4
AKEYVSLLK; |; KSATTKK		x	199.07	DSSO	Inter	2	0		A[K]EYVSLLK		psag_0014234	53	[K]SATTKK	lhcb1_0081729	2	psag_0014234	lhcb1_0081729;lhcb1_0081729_c153;lhcb1_0081729_c162
AAPKKPSR; |; LKLAEIK	x		187.69	DSSO	Inter	1	0		AAP[K]KPSR		lhcb42_0076852	14	L[K]LAEIK	lhcb6_0079196_n23	156	lhcb42_0076852;lhcb42_0076852_n4	lhcb6_0079196_n23;lhcb6_0079196_n1;lhcb6_0079196
QKVVAPANEELAK; |;KTVTKK			102.51	DSSO	Inter	1	0		Q[K]VVAPANEELAK		lhcb5_0087274	13	KTVT[K]K	lhcb1_0074459_0102114	6	lhcb5_0087274;lhcb5_0087274_n3;lhcb5_0087274_n8	lhcb1_0074459_0102114
AAPKKPSR; |;FAFGKK	x	x	132.92	DSSO	Inter	3	0		AAP[K]KPSR		lhcb42_0076852	14	FAFG[K]K	lhcb42_0076852_n4	5	lhcb42_0076852;lhcb42_0076852_n4	lhcb42_0076852_n4
QKVVAPANEELAK; |;KAAPVKQK	x	x	260.77	DSSO	Intra	2	0		Q[K]VVAPANEELAK		lhcb5_0087274	13	KAAPV[K]QK	lhcb5_0087274	11	lhcb5_0087274;lhcb5_0087274_n3;lhcb5_0087274_n8	lhcb5_0087274;lhcb5_0087274_n3
KVSSASPWYGPDR; |;QKVVAPANEELAK			182.71	DSSO	Inter	1	0		[K]VSSASPWYGPDR		lhcb1_0074459_0102114	7	Q[K]VVAPANEELAK	lhcb5_0087274	13	lhcb1_0074459_0102114;lhcb1_0050874_0063631	lhcb5_0087274;lhcb5_0087274_n3;lhcb5_0087274_n8
GTGTANQCPTIDGGVDSFSFKPGK; |; KSATTK			141.36	DSSO	Inter	1	0		GTGTANQCPTIDGGVDSFSF[K]PGK		psbo_0058312	42	[K]SATTK	lhcb1_0081729	2	psbo_0058312	lhcb1_0081729;lhcb1_0081729_c153;lhcb1_0081729_c162
KVSSASPWYGPDR; |;AAPVKQK	x	x	266.57	DSSO	Inter	1	0		[K]VSSASPWYGPDR		lhcb1_0074459_0102114	7	AAPV[K]QK	lhcb5_0087274	11	lhcb1_0074459_0102114;lhcb1_0050874_0063631	lhcb5_0087274;lhcb5_0087274_n3
GSSFLDPKGR; |; DKEGR	x	x	123.99	DSSO	Inter	1	0		GSSFLDP[K]GR		psbo_0058312	160	D[K]EGR	cp47_0037811	348	psbo_0058312	cp47_0037811
GPQLPPKLGPR; |; SATTKK			127.83	DSSO	Inter	1	0		GPQLPP[K]LGPR		psah2_0040119	88	SATT[K]K	lhcb1_0081729	7	psah2_0040119	lhcb1_0081729;lhcb1_0081729_c153;lhcb1_0081729_c162
GPQLPPKLGPR; |; KSATTK			181.06	DSSO	Inter	2	0		GPQLPP[K]LGPR		psah2_0040119	88	[K]SATTK	lhcb1_0081729	2	psah2_0040119	lhcb1_0081729;lhcb1_0081729_c153;lhcb1_0081729_c162
DGKLYICK; |;SATTKK		x	166.45	DSSO	Inter	1	0		DG[K]LYICK		psbp_0033281	155	SATT[K]K	lhcb1_0081729	7	psbp_0033281	lhcb1_0081729;lhcb1_0081729_c153;lhcb1_0081729_c162
DGKLYICK; |; KSATTK			175.75	DSSO	Inter	1	0		DG[K]LYICK		psbp_0033281	155	[K]SATTK	lhcb1_0081729	2	psbp_0033281	lhcb1_0081729;lhcb1_0081729_c153;lhcb1_0081729_c162
KVASSGSPWYGPDR;|;KAAPVK		x	265.26	DSSO	Inter	1	0		[K]VASSGSPWYGPDR		lhcb1_0081729	8	[K]AAPVK	lhcb5_0087274	6	lhcb1_0081729;lhcb1_0081729_c153;lhcb1_0081729_c162;lhcb1_0081729_n4;lhcb1_0081729_n5	lhcb5_0087274;lhcb5_0087274_n3
ATAGLKLEAR; |; SATTKK		x	170.63	DSSO	Inter	1	0		ATAGL[K]LEAR		psak_0010409	39	SATT[K]K	lhcb1_0081729	7	psak_0010409	lhcb1_0081729;lhcb1_0081729_c153;lhcb1_0081729_c162
ATAGLKLEAR; |; KSATTK		x	187.58	DSSO	Inter	2	0		ATAGL[K]LEAR		psak_0010409	39	[K]SATTK	lhcb1_0081729	2	psak_0010409	lhcb1_0081729;lhcb1_0081729_c153;lhcb1_0081729_c162
QKVVAPANEELAK; |; KAAPK	x	x	272.65	DSSO	Inter	2	0		Q[K]VVAPANEELAK		lhcb5_0087274	13	[K]AAPK	lhcb42_0076852	10	lhcb5_0087274;lhcb5_0087274_n3;lhcb5_0087274_n8	lhcb42_0076852;lhcb42_0076852_n4;lhcb43_0068262
GDEEELGKENNK; |; APKDVK	x		184.55	DSSO	Intra	1	0		GDEEELG[K]ENNK		psbo_0058312	187	AP[K]DVK	psbo_0058312	234	psbo_0058312	psbo_0058312
NAELDPEKR; |; KSATTK		x	164	DSSO	Inter	1	0		NAELDPE[K]R		lhcb43_0068262	185	[K]SATTK	lhcb1_0081729	2	lhcb43_0068262	lhcb1_0081729;lhcb1_0081729_c153;lhcb1_0081729_c162
DEKSLK; |;SATTKK			138.37	DSSO	Inter	1	0		DE[K]SLK		lhca3_0056726	176	SATT[K]K	lhcb1_0081729	7	lhca3_0056726	lhcb1_0081729;lhcb1_0081729_c153;lhcb1_0081729_c162
TGKPSLDLPK; |;FGFAFGKK	x	x	135.51	DSSO	Inter	1	0		TG[K]PSLDLPK		cp47_0037811	129	FGFAFG[K]K	lhcb42_0076852	8	cp47_0037811	lhcb42_0076852
QKVVAPANEELAK; |;SGVKK	x		283.19	DSSO	Inter	1	0		Q[K]VVAPANEELAK		lhcb5_0087274	13	SGV[K]K	psbr_0072798	4	lhcb5_0087274;lhcb5_0087274_n3;lhcb5_0087274_n8	psbr_0072798
AYGEAANVFGKAK; |; SATTKK			137.55	DSSO	Inter	1	0		AYGEAANVFG[K]AK		psbp_0033281	11	SATT[K]K	lhcb1_0081729	7	psbp_0033281	lhcb1_0081729;lhcb1_0081729_c153;lhcb1_0081729_c162
KATLQLAEIK;|;KSATTK		x	286.29	DSSO	Inter	1	0		[K]ATLQLAEIK		lhcb42_0076852	205	[K]SATTK	lhcb1_0081729	2	lhcb42_0076852;lhcb42_0076852_n4;lhcb42_0076852_n12	lhcb1_0081729;lhcb1_0081729_c153;lhcb1_0081729_c162
KATLQLAEIK; |;SATTKK		x	280.11	DSSO	Inter	1	0		[K]ATLQLAEIK		lhcb42_0076852	205	SATT[K]K	lhcb1_0081729	7	lhcb42_0076852;lhcb42_0076852_n4;lhcb42_0076852_n12	lhcb1_0081729;lhcb1_0081729_c153;lhcb1_0081729_c162
TADGDEGGKHQLITATVKDGK; |; AQAGDKR			186.73	DSSO	Intra	1	0		TADGDEGGKHQLITATV[K]DGK		psbp_0033281	152	AQAGD[K]R	psbp_0033281	166	psbp_0033281	psbp_0033281
KPEDFAKYQGYELIHAR; |;VKELK			61.3	DSSO	Inter	1	0		[K]PEDFAKYQGYELIHAR		lhcb5_0087274	66	V[K]ELK	lhcb1_0081729	179	lhcb5_0087274;lhcb5_0087274_n3;lhcb5_0087274_n8;lhcb5_0087274_n60;lhcb5_0087274_n12	lhcb1_0081729;lhcb2_0062077;lhcb1_0081729_n4;lhcb1_0081729_n5;lhcb1_0074459_0102114;lhcb1_0050874_0063631;lhcb1_0081729_n55
TKEIKNGR; |; LKELR	x		67.06	DSSO	Intra	1	0		TKEI[K]NGR		lhcb2_0077075	166	L[K]ELR	lhcb2_0077075	158	lhcb2_0077075	lhcb2_0077075
FTKDQNDLFDIMDDWLR; |;LYKGLR			86.87	DSSO	Inter	1	0		FT[K]DQNDLFDIMDDWLR		d2_0013521	9	LY[K]GLR	cp47_0037811	226	d2_0013521	cp47_0037811
FFDPLGLAADPEKK; |; FAFGKK		x	117.92	DSSO	Inter	2	0		FFDPLGLAADPE[K]K		lhcb42_0076852	204	FAFG[K]K	lhcb42_0076852_n4	5	lhcb42_0076852;lhcb42_0076852_n4;lhcb42_0076852_n12	lhcb42_0076852_n4
AKEYVSLLK; |;FGFAFGKK			112.11	DSSO	Inter	1	0		A[K]EYVSLLK		psag_0014234	53	FGFAFG[K]K	lhcb42_0076852	8	psag_0014234	lhcb42_0076852
FFDPLGLAADPEKK; |; TVTKK	x		170.66	DSSO	Inter	1	0		FFDPLGLAADPE[K]K		lhcb42_0076852	204	TVT[K]K	lhcb1_0074459_0102114	6	lhcb42_0076852;lhcb42_0076852_n4;lhcb42_0076852_n12	lhcb1_0074459_0102114
FFDPLGLAADPEKK; |; SATTKK		x	131.82	DSSO	Inter	1	0		FFDPLGLAADPE[K]K		lhcb42_0076852	204	SATT[K]K	lhcb1_0081729	7	lhcb42_0076852;lhcb42_0076852_n4;lhcb42_0076852_n12	lhcb1_0081729;lhcb1_0081729_c153;lhcb1_0081729_c162
KVASSGSPWYGPDR; |;LKLAEIK		x	180.47	DSSO	Inter	1	0		[K]VASSGSPWYGPDR		lhcb1_0081729	8	L[K]LAEIK	lhcb6_0079196_n23	156	lhcb1_0081729;lhcb1_0081729_c153;lhcb1_0081729_c162;lhcb1_0081729_n4;lhcb1_0081729_n5	lhcb6_0079196_n23;lhcb6_0079196_n1;lhcb6_0079196
VFPSGEVQYLHPKDGVYPEK; |; ATEDKTDAATDVATK	x	x	284.56	DSSO	Intra	4	0		VFPSGEVQYLHP[K]DGVYPEK		psad_0015054	121	ATED[K]TDAATDVATK	psad_0015054	5	psad_0015054	psad_0015054
TIALGKFTK; |; AAPKKPSR	x	x	190.02	DSSO	Inter	2	0		TIALG[K]FTK		d2_0013521	6	AAP[K]KPSR	lhcb42_0076852	14	d2_0013521	lhcb42_0076852;lhcb42_0076852_n4
DGVYPEKVNPGR; |; LYKGLR			62.89	DSSO	Inter	1	0		DGVYPE[K]VNPGR		psad_0015054	128	LY[K]GLR	cp47_0037811	226	psad_0015054	cp47_0037811
KVASSGSPWYGPDR;|;KPEDFAK		x	191.23	DSSO	Inter	2	0		[K]VASSGSPWYGPDR		lhcb1_0081729	8	[K]PEDFAK	lhcb5_0087274	66	lhcb1_0081729;lhcb1_0081729_c153;lhcb1_0081729_c162;lhcb1_0081729_n4;lhcb1_0081729_n5	lhcb5_0087274;lhcb5_0087274_n3;lhcb5_0087274_n8;lhcb5_0087274_n60;lhcb5_0087274_n12
KATLQLAEIK; |;TVTKK		x	229.53	DSSO	Inter	1	0		[K]ATLQLAEIK		lhcb42_0076852	205	TVT[K]K	lhcb1_0074459_0102114	6	lhcb42_0076852;lhcb42_0076852_n4;lhcb42_0076852_n12	lhcb1_0074459_0102114
KVASSGSPWYGPDR; |;NAELDSEKR		x	247.82	DSSO	Inter	1	0		[K]VASSGSPWYGPDR		lhcb1_0081729	8	NAELDSE[K]R	lhcb42_0076852	184	lhcb1_0081729;lhcb1_0081729_c153;lhcb1_0081729_c162;lhcb1_0081729_n4;lhcb1_0081729_n5	lhcb42_0076852;lhcb42_0076852_n4;lhcb42_0076852_n12
KVASSGSPWYGPDR;|;KATLQLAEIK			148.96	DSSO	Inter	2	0		[K]VASSGSPWYGPDR		lhcb1_0081729	8	[K]ATLQLAEIK	lhcb42_0076852	205	lhcb1_0081729;lhcb1_0081729_c153;lhcb1_0081729_c162;lhcb1_0081729_n4;lhcb1_0081729_n5	lhcb42_0076852;lhcb42_0076852_n4;lhcb42_0076852_n12
QKVVAPANEELAK; |;LFSKKK			199.15	DSSO	Intra	1	0		Q[K]VVAPANEELAK		lhcb5_0087274	13	LFS[K]KK	lhcb5_0087274	4	lhcb5_0087274;lhcb5_0087274_n3;lhcb5_0087274_n8	lhcb5_0087274
QKVVAPANEELAK; |;FGFAFGKK	x	x	228.73	DSSO	Inter	2	0		Q[K]VVAPANEELAK		lhcb5_0087274	13	FGFAFG[K]K	lhcb42_0076852	8	lhcb5_0087274;lhcb5_0087274_n3;lhcb5_0087274_n8	lhcb42_0076852
LLVPAKWNPSK; |;AQAGDKR	x	x	124.98	DSSO	Intra	2	0		LLVPA[K]WNPSK		psbp_0033281	33	AQAGD[K]R	psbp_0033281	166	psbp_0033281	psbp_0033281
LYPGGKFFDPLGLAADPEKK; |; LFSKK		x	159.69	DSSO	Inter	2	0		LYPGG[K]FFDPLGLAADPEKK		lhcb42_0076852	191	LFS[K]K	lhcb5_0087274	4	lhcb42_0076852;lhcb42_0076852_n4;lhcb42_0076852_n12	lhcb5_0087274
GFGGSGNPAYPGGPFFNPLGFGKDEKSLK; |; LFSKK			97.35	DSSO	Inter	1	0		GFGGSGNPAYPGGPFFNPLGFG[K]DEKSLK		lhca3_0056726	173	LFS[K]K	lhcb5_0087274	4	lhca3_0056726	lhcb5_0087274
GFGGSGNPAYPGGPFFNPLGFGKDEK; |; AKEYVSLLK		x	113.74	DSSO	Inter	2	0		GFGGSGNPAYPGGPFFNPLGFG[K]DEK		lhca3_0056726	173	A[K]EYVSLLK	psag_0014234	53	lhca3_0056726	psag_0014234
GFGGSGNPAYPGGPFFNPLGFGKDEK; |; KVASSGSPWYGPDR			147.96	DSSO	Inter	1	0		GFGGSGNPAYPGGPFFNPLGFG[K]DEK		lhca3_0056726	173	[K]VASSGSPWYGPDR	lhcb1_0081729	8	lhca3_0056726	lhcb1_0081729;lhcb1_0081729_c153;lhcb1_0081729_c162;lhcb1_0081729_n4;lhcb1_0081729_n5
GFGGSGNPAYPGGPFFNPLGFGKDEK; |; ELKLK		x	204.53	DSSO	Intra	1	0		GFGGSGNPAYPGGPFFNPLGFG[K]DEK		lhca3_0056726	173	EL[K]LK	lhca3_0056726	182	lhca3_0056726	lhca3_0056726
LAFYDYIGNNPAKGGLFR; |; ATLKSDGVFR			176.43	DSSO	Intra	1	0		LAFYDYIGNNPA[K]GGLFR		cp47_0037811	320	ATL[K]SDGVFR	cp47_0037811	437	cp47_0037811	cp47_0037811
LTGTDVGYPGGLWFDPLGWGSASPQKLK; |; TKEIK		x	185.58	DSSO	Intra	2	0		LTGTDVGYPGGLWFDPLGWGSASPQ[K]LK		lhcb2_0077075	156	T[K]EIK	lhcb2_0077075	163	lhcb2_0077075	lhcb2_0077075
QLVASGKPDSFSGEFLVPSYR; |;GSSFLDPKGR			56.47	DSSO	Intra	1	0		QLVASG[K]PDSFSGEFLVPSYR		psbo_0058312	138	GSSFLDP[K]GR	psbo_0058312	160	psbo_0058312	psbo_0058312
TVKSAPESIWYGPDRPK; |;LFSKK		x	218	DSSO	Inter	1	0		TV[K]SAPESIWYGPDRPK		lhcb2_0062077	5	LFS[K]K	lhcb5_0087274	4	lhcb2_0062077;lhcb2_0062077_c149	lhcb5_0087274
AATPPVKQGGVDRPLWFASK; |; ELKLK	x	x	291.36	DSSO	Intra	1	0		AATPPV[K]QGGVDRPLWFASK		lhca3_0056726	7	EL[K]LK	lhca3_0056726	182	lhca3_0056726	lhca3_0056726
LTFDEIQSKTYLEVK; |; EGAPKR	x	x	356.23	DSSO	Intra	2	0		LTFDEIQS[K]TYLEVK		psbo_0058312	15	EGAP[K]R	psbo_0058312	5	psbo_0058312	psbo_0058312
NTPLAFQNTKLMTR; |; GSSFLDPKGR	x	x	132.37	DSSO	Intra	1	0		NTPLAFQNT[K]LMTR		psbo_0058312	77	GSSFLDP[K]GR	psbo_0058312	160	psbo_0058312	psbo_0058312
FEEKDGIDYAAVTVQLPGGER; |;YNAKK	x	x	177.4	DSSO	Intra	1	0		FEE[K]DGIDYAAVTVQLPGGER		psbo_0058312	106	YNA[K]K	psbo_0058312	49	psbo_0058312	psbo_0058312
AATPPVKQGGVDRPLWFASK; |; KSATTK		x	251.64	DSSO	Inter	1	0		AATPPV[K]QGGVDRPLWFASK		lhca3_0056726	7	[K]SATTK	lhcb1_0081729	2	lhca3_0056726	lhcb1_0081729;lhcb1_0081729_c153;lhcb1_0081729_c162
AATPPVKQGGVDRPLWFASK; |; AKEYVSLLK		x	314.47	DSSO	Inter	1	0		AATPPV[K]QGGVDRPLWFASK		lhca3_0056726	7	A[K]EYVSLLK	psag_0014234	53	lhca3_0056726	psag_0014234
AAPVKQK; |; KSATTK			63.05	DSSO	Inter	1	0		AAPV[K]QK		lhcb5_0087274	11	[K]SATTK	lhcb1_0081729	2	lhcb5_0087274;lhcb5_0087274_n3	lhcb1_0081729;lhcb1_0081729_c153;lhcb1_0081729_c162
AAPVKQK; |; KAAPVK	x	x	128.75	DSSO	Intra	2	0		AAPV[K]QK		lhcb5_0087274	11	[K]AAPVK	lhcb5_0087274	6	lhcb5_0087274;lhcb5_0087274_n3	lhcb5_0087274;lhcb5_0087274_n3
LGDPTTKK; |; SATTKK		x	166.08	DSSO	Inter	2	0		LGDPTT[K]K		cp47_0037811	503	SATT[K]K	lhcb1_0081729	7	cp47_0037811	lhcb1_0081729;lhcb1_0081729_c153;lhcb1_0081729_c162
NTPLAFQNTKLMTR; |; APKDVK	x	x	215.56	DSSO	Intra	2	0		NTPLAFQNT[K]LMTR		psbo_0058312	77	AP[K]DVK	psbo_0058312	234	psbo_0058312	psbo_0058312
AKEYVSLLK; |;SATTKK		x	185.72	DSSO	Inter	3	0		A[K]EYVSLLK		psag_0014234	53	SATT[K]K	lhcb1_0081729	7	psag_0014234	lhcb1_0081729;lhcb1_0081729_c153;lhcb1_0081729_c162
AYGEAANVFGKAK; |; AQAGDKR		x	121.08	DSSO	Intra	1	0		AYGEAANVFG[K]AK		psbp_0033281	11	AQAGD[K]R	psbp_0033281	166	psbp_0033281	psbp_0033281
TGKPSLDLPK; |;TVTKK			177.6	DSSO	Inter	1	0		TG[K]PSLDLPK		cp47_0037811	129	TVT[K]K	lhcb1_0074459_0102114	6	cp47_0037811	lhcb1_0074459_0102114
TGKPSLDLPK; |; KAAPK	x	x	183.81	DSSO	Inter	1	0		TG[K]PSLDLPK		cp47_0037811	129	[K]AAPK	lhcb42_0076852	10	cp47_0037811	lhcb42_0076852;lhcb42_0076852_n4;lhcb43_0068262
TGKPSLDLPK; |;SATTKK		x	137.85	DSSO	Inter	4	0		TG[K]PSLDLPK		cp47_0037811	129	SATT[K]K	lhcb1_0081729	7	cp47_0037811	lhcb1_0081729;lhcb1_0081729_c153;lhcb1_0081729_c162
TGKPSLDLPK; |; KSATTK		x	180	DSSO	Inter	5	0		TG[K]PSLDLPK		cp47_0037811	129	[K]SATTK	lhcb1_0081729	2	cp47_0037811	lhcb1_0081729;lhcb1_0081729_c153;lhcb1_0081729_c162
GSSFLDPKGR; |; SAASSKGK	x		45.45	DSSO	Intra	1	0		GSSFLDP[K]GR		psbo_0058312	160	SAASS[K]GK	psbo_0058312	197	psbo_0058312	psbo_0058312
DEKSLK; |;ELKLK	x	x	154.92	DSSO	Intra	1	0		DE[K]SLK		lhca3_0056726	176	EL[K]LK	lhca3_0056726	182	lhca3_0056726	lhca3_0056726
NAELDSEKR; |; KAAPVK	x		49.37	DSSO	Inter	1	0		NAELDSE[K]R		lhcb42_0076852	184	[K]AAPVK	lhcb5_0087274	6	lhcb42_0076852;lhcb42_0076852_n4;lhcb42_0076852_n12	lhcb5_0087274;lhcb5_0087274_n3
NAELDSEKR; |; AAPVKQK	x	x	179.42	DSSO	Inter	1	0		NAELDSE[K]R		lhcb42_0076852	184	AAPV[K]QK	lhcb5_0087274	11	lhcb42_0076852;lhcb42_0076852_n4;lhcb42_0076852_n12	lhcb5_0087274;lhcb5_0087274_n3
LGDPTTKK; |; KAAPVK	x	x	165.61	DSSO	Inter	2	0		LGDPTT[K]K		cp47_0037811	503	[K]AAPVK	lhcb5_0087274	6	cp47_0037811	lhcb5_0087274;lhcb5_0087274_n3
LGDPTTKK; |; AAPVKQK	x	x	47.4	DSSO	Inter	1	0		LGDPTT[K]K		cp47_0037811	503	AAPV[K]QK	lhcb5_0087274	11	cp47_0037811	lhcb5_0087274;lhcb5_0087274_n3
LGDPTTKK; |; TVTKK	x	x	165.61	DSSO	Inter	2	0		LGDPTT[K]K		cp47_0037811	503	TVT[K]K	lhcb1_0074459_0102114	6	cp47_0037811	lhcb1_0074459_0102114
LGDPTTKK; |; KAAPK	x	x	145.65	DSSO	Inter	2	0		LGDPTT[K]K		cp47_0037811	503	[K]AAPK	lhcb42_0076852	10	cp47_0037811	lhcb42_0076852;lhcb42_0076852_n4;lhcb43_0068262
FGFAFGKK; |;LGDPTTKK	x	x	64	DSSO	Inter	1	0		FGFAFG[K]K		lhcb42_0076852	8	LGDPTT[K]K	cp47_0037811	503	lhcb42_0076852	cp47_0037811
QKVVAPANEELAK; |; KKAAPVK			176.34	DSSO	Intra	1	0		Q[K]VVAPANEELAK		lhcb5_0087274	13	[K]KAAPVK	lhcb5_0087274	5	lhcb5_0087274;lhcb5_0087274_n3;lhcb5_0087274_n8	lhcb5_0087274;lhcb5_0087274_n3
QKVVAPANEELAK; |;AAPKKPSR	x	x	248.56	DSSO	Inter	2	0		Q[K]VVAPANEELAK		lhcb5_0087274	13	AAP[K]KPSR	lhcb42_0076852	14	lhcb5_0087274;lhcb5_0087274_n3;lhcb5_0087274_n8	lhcb42_0076852;lhcb42_0076852_n4
QKVVAPANEELAK; |; KTVTKK	x	x	241.62	DSSO	Inter	2	0		Q[K]VVAPANEELAK		lhcb5_0087274	13	[K]TVTKK	lhcb1_0074459_0102114	2	lhcb5_0087274;lhcb5_0087274_n3;lhcb5_0087274_n8	lhcb1_0074459_0102114
ITNGLDLEDKFHPGGPFDPLGLANDPDQAAILK; |; KSATTK			135.15	DSSO	Inter	1	0		ITNGLDLED[K]FHPGGPFDPLGLANDPDQAAILK		lhcb5_0087274	162	[K]SATTK	lhcb1_0081729	2	lhcb5_0087274;lhcb5_0087274_n3;lhcb5_0087274_n8;lhcb5_0087274_n60;lhcb5_0087274_n12	lhcb1_0081729;lhcb1_0081729_c153;lhcb1_0081729_c162
KATLQLAEIK; |;FGFAFGKK	x	x	308.02	DSSO	Intra	3	0		[K]ATLQLAEIK		lhcb42_0076852	205	FGFAFG[K]K	lhcb42_0076852	8	lhcb42_0076852;lhcb42_0076852_n4;lhcb42_0076852_n12	lhcb42_0076852
FFNIGIKK; |; AAPKKK	x	x	130.31	DSSO	Intra	1	0		FFNIGI[K]K		lhcb43_0068262	7	AAPK[K]K	lhcb43_0068262	13	lhcb43_0068262	lhcb43_0068262
AKTNTDYLPYNGDGFK; |;WFKGAR	x	x	147.64	DSSO	Intra	1	0		A[K]TNTDYLPYNGDGFK		psbp_0033281	13	WF[K]GAR	psbp_0033281	170	psbp_0033281	psbp_0033281
TIALGKFTK; |; AAPKKPSR	x	x	157.99	DSSO	Inter	1	0		TIALG[K]FTK		d2_0013521	6	AAPK[K]PSR	lhcb42_0076852	15	d2_0013521	lhcb42_0076852;lhcb42_0076852_n4
PEWLDGSLPGDFGFDPLGLGKDPAFLK; |; IKYQFYR	x	x	151.27	DSSO	Inter	3	0		PEWLDGSLPGDFGFDPLGLG[K]DPAFLK		lhcb6_0079196_n23	21	I[K]YQFYR	psad_0015054	103	lhcb6_0079196_n23	psad_0015054
KAAPVK;|;KAAPK	x	x	122.98	DSSO	Inter	2	0		[K]AAPVK		lhcb5_0087274	6	[K]AAPK	lhcb42_0076852	10	lhcb5_0087274;lhcb5_0087274_n3	lhcb42_0076852;lhcb42_0076852_n4;lhcb43_0068262
KVSSASPWYGPDR;|;KAAPVK	x	x	193.04	DSSO	Inter	2	0		[K]VSSASPWYGPDR		lhcb1_0074459_0102114	7	[K]AAPVK	lhcb5_0087274	6	lhcb1_0074459_0102114;lhcb1_0050874_0063631	lhcb5_0087274;lhcb5_0087274_n3
LKLAEIK; |;TVTKK	x		153.15	DSSO	Inter	1	0		L[K]LAEIK		lhcb6_0079196_n23	156	TVT[K]K	lhcb1_0074459_0102114	6	lhcb6_0079196_n23;lhcb6_0079196_n1;lhcb6_0079196	lhcb1_0074459_0102114
AAPKKPSR; |;LFSKK		x	71.61	DSSO	Inter	1	0		AAP[K]KPSR		lhcb42_0076852	14	LFS[K]K	lhcb5_0087274	4	lhcb42_0076852;lhcb42_0076852_n4	lhcb5_0087274
KVSSASPWYGPDR;|;KAAPK	x	x	223.08	DSSO	Inter	1	0		[K]VSSASPWYGPDR		lhcb1_0074459_0102114	7	[K]AAPK	lhcb42_0076852	10	lhcb1_0074459_0102114;lhcb1_0050874_0063631	lhcb42_0076852;lhcb42_0076852_n4;lhcb43_0068262
KVASSGSPWYGPDR; |;SGVKK		x	214.86	DSSO	Inter	2	0		[K]VASSGSPWYGPDR		lhcb1_0081729	8	SGV[K]K	psbr_0072798	4	lhcb1_0081729;lhcb1_0081729_c153;lhcb1_0081729_c162;lhcb1_0081729_n4;lhcb1_0081729_n5	psbr_0072798
KVASSGSPWYGPDR;|;KAAPK		x	249.25	DSSO	Inter	1	0		[K]VASSGSPWYGPDR		lhcb1_0081729	8	[K]AAPK	lhcb42_0076852	10	lhcb1_0081729;lhcb1_0081729_c153;lhcb1_0081729_c162;lhcb1_0081729_n4;lhcb1_0081729_n5	lhcb42_0076852;lhcb42_0076852_n4;lhcb43_0068262
KVASSGSPWYGPDRVK; |;SATTKK		x	295.2	DSSO	Intra	5	0		[K]VASSGSPWYGPDRVK		lhcb1_0081729	8	SATT[K]K	lhcb1_0081729	7	lhcb1_0081729;lhcb1_0081729_c153;lhcb1_0081729_c162;lhcb1_0081729_n4;lhcb1_0081729_n5	lhcb1_0081729;lhcb1_0081729_c153;lhcb1_0081729_c162
KAAPVKQK; |; LFSKKK	x	x	195.05	DSSO	Intra	3	0		KAAPV[K]QK		lhcb5_0087274	11	LFS[K]KK	lhcb5_0087274	4	lhcb5_0087274;lhcb5_0087274_n3	lhcb5_0087274
KPEDFAK;|;KAAPK	x	x	179.73	DSSO	Inter	2	0		[K]PEDFAK		lhcb5_0087274	66	[K]AAPK	lhcb42_0076852	10	lhcb5_0087274;lhcb5_0087274_n3;lhcb5_0087274_n8;lhcb5_0087274_n60;lhcb5_0087274_n12	lhcb42_0076852;lhcb42_0076852_n4;lhcb43_0068262
KPEDFAK; |;TVTKK	x	x	56.99	DSSO	Inter	1	0		[K]PEDFAK		lhcb5_0087274	66	TVT[K]K	lhcb1_0074459_0102114	6	lhcb5_0087274;lhcb5_0087274_n3;lhcb5_0087274_n8;lhcb5_0087274_n60;lhcb5_0087274_n12	lhcb1_0074459_0102114
KSATTK; |;ELKLK		x	187.78	DSSO	Inter	1	0		[K]SATTK		lhcb1_0081729	2	EL[K]LK	lhca3_0056726	182	lhcb1_0081729;lhcb1_0081729_c153;lhcb1_0081729_c162	lhca3_0056726
LYPGGKFFDPLGLAADPEKK; |;NAELDSEKR	x	x	229.23	DSSO	Intra	10	0		LYPGG[K]FFDPLGLAADPEKK		lhcb42_0076852	191	NAELDSE[K]R	lhcb42_0076852	184	lhcb42_0076852;lhcb42_0076852_n4;lhcb42_0076852_n12	lhcb42_0076852;lhcb42_0076852_n4;lhcb42_0076852_n12
DMYSALNAVSGHYISFGPTAPIPAKR; |; KDIQPWQER			174.98	DSSO	Inter	3	0		DMYSALNAVSGHYISFGPTAPIPA[K]R		psb27_0071705	86	[K]DIQPWQER	cp43_0013521	368	psb27_0071705	cp43_0013521
FFNIGIKK; |; KKEVK	x	x	186.84	DSSO	Intra	4	0		FFNIGI[K]K		lhcb43_0068262	7	K[K]EVK	lhcb43_0068262	14	lhcb43_0068262	lhcb43_0068262
AYGEAANVFGKAK; |; WFKGAR		x	176.59	DSSO	Intra	2	0		AYGEAANVFG[K]AK		psbp_0033281	11	WF[K]GAR	psbp_0033281	170	psbp_0033281	psbp_0033281
GASTGYDNAVALPAGGRGDEEELGKENNK; |; GSSFLDPKGR	x	x	284.58	DSSO	Intra	3	0		GASTGYDNAVALPAGGRGDEEELG[K]ENNK		psbo_0058312	187	GSSFLDP[K]GR	psbo_0058312	160	psbo_0058312	psbo_0058312
TVKSAPESIWYGPDRPK; |; QKVVAPANEELAK		x	277.15	DSSO	Inter	4	0		TV[K]SAPESIWYGPDRPK		lhcb2_0062077	5	Q[K]VVAPANEELAK	lhcb5_0087274	13	lhcb2_0062077;lhcb2_0062077_c149	lhcb5_0087274;lhcb5_0087274_n3;lhcb5_0087274_n8
TIALGKFTK; |; KKAAPK	x	x	136.33	DSSO	Inter	2	0		TIALG[K]FTK		d2_0013521	6	K[K]AAPK	lhcb42_0076852	10	d2_0013521	lhcb42_0076852;lhcb42_0076852_n4
RFGFAFGKK; |; KAAPK		x	185.72	DSSO	Intra	8	0		RFGFAFG[K]K		lhcb42_0076852	8	[K]AAPK	lhcb42_0076852	10	lhcb42_0076852	lhcb42_0076852;lhcb42_0076852_n4;lhcb43_0068262
GASTGYDNAVALPAGGRGDEEELGKENNK; |; SAASSKGK	x	x	310.25	DSSO	Intra	6	0		GASTGYDNAVALPAGGRGDEEELG[K]ENNK		psbo_0058312	187	SAASS[K]GK	psbo_0058312	197	psbo_0058312	psbo_0058312
FAFGKK; |; KAAPK	x	x	107.49	DSSO	Inter	3	0		FAFG[K]K		lhcb42_0076852_n4	5	[K]AAPK	lhcb42_0076852	10	lhcb42_0076852_n4	lhcb42_0076852;lhcb42_0076852_n4;lhcb43_0068262
FAFGKK; |;SATTKK		x	107.49	DSSO	Inter	1	0		FAFG[K]K		lhcb42_0076852_n4	5	SATT[K]K	lhcb1_0081729	7	lhcb42_0076852_n4	lhcb1_0081729;lhcb1_0081729_c153;lhcb1_0081729_c162
LYKGLR; |;SATTKK		x	137.83	DSSO	Inter	4	0		LY[K]GLR		cp47_0037811	226	SATT[K]K	lhcb1_0081729	7	cp47_0037811	lhcb1_0081729;lhcb1_0081729_c153;lhcb1_0081729_c162
LYKGLR; |; KSATTK		x	167.82	DSSO	Inter	3	0		LY[K]GLR		cp47_0037811	226	[K]SATTK	lhcb1_0081729	2	cp47_0037811	lhcb1_0081729;lhcb1_0081729_c153;lhcb1_0081729_c162
SLKELK; |;TVTKK			45.16	DSSO	Inter	1	0		SL[K]ELK		lhca3_0056726	179	TVT[K]K	lhcb1_0074459_0102114	6	lhca3_0056726	lhcb1_0074459_0102114
SLKELK; |;EVKNGR			49.54	DSSO	Intra	1	0		SL[K]ELK		lhca3_0056726	179	EV[K]NGR	lhca3_0056726	187	lhca3_0056726	lhca3_0056726
KVASSGSPWYGPDRVK;|;KSATTKK		x	339.4	DSSO	Intra	10	0		[K]VASSGSPWYGPDRVK		lhcb1_0081729	8	[K]SATTKK	lhcb1_0081729	2	lhcb1_0081729;lhcb1_0081729_c153;lhcb1_0081729_c162;lhcb1_0081729_n4;lhcb1_0081729_n5	lhcb1_0081729;lhcb1_0081729_c153;lhcb1_0081729_c162
FHPGGPFDPLGLANDPDQAAILKVK; |; QKVVAPANEELAK	x	x	236.65	DSSO	Intra	3	0		FHPGGPFDPLGLANDPDQAAIL[K]VK		lhcb5_0087274	185	Q[K]VVAPANEELAK	lhcb5_0087274	13	lhcb5_0087274;lhcb5_0087274_n3;lhcb5_0087274_n8;lhcb5_0087274_n60;lhcb5_0087274_n12	lhcb5_0087274;lhcb5_0087274_n3;lhcb5_0087274_n8
NAELDSEKR; |; TVTKK	x	x	187.08	DSSO	Inter	2	0		NAELDSE[K]R		lhcb42_0076852	184	TVT[K]K	lhcb1_0074459_0102114	6	lhcb42_0076852;lhcb42_0076852_n4;lhcb42_0076852_n12	lhcb1_0074459_0102114
AAPVKQK; |;SATTKK		x	119.3	DSSO	Inter	2	0		AAPV[K]QK		lhcb5_0087274	11	SATT[K]K	lhcb1_0081729	7	lhcb5_0087274;lhcb5_0087274_n3	lhcb1_0081729;lhcb1_0081729_c153;lhcb1_0081729_c162
LKLAEIK; |; KSATTK		x	192.5	DSSO	Inter	2	0		L[K]LAEIK		lhcb6_0079196_n23	156	[K]SATTK	lhcb1_0081729	2	lhcb6_0079196_n23;lhcb6_0079196_n1;lhcb6_0079196	lhcb1_0081729;lhcb1_0081729_c153;lhcb1_0081729_c162
LGDPTTKK; |; LYKGLR	x	x	147.29	DSSO	Intra	6	0		LGDPTT[K]K		cp47_0037811	503	LY[K]GLR	cp47_0037811	226	cp47_0037811	cp47_0037811
KSATTKK; |;LFSKKK		x	222.91	DSSO	Inter	3	0		[K]SATTKK		lhcb1_0081729	2	LFS[K]KK	lhcb5_0087274	4	lhcb1_0081729;lhcb1_0081729_c153;lhcb1_0081729_c162	lhcb5_0087274
KPEDFAK; |;KKAAPVK	x	x	187.93	DSSO	Intra	8	0		[K]PEDFAK		lhcb5_0087274	66	K[K]AAPVK	lhcb5_0087274	6	lhcb5_0087274;lhcb5_0087274_n3;lhcb5_0087274_n8;lhcb5_0087274_n60;lhcb5_0087274_n12	lhcb5_0087274;lhcb5_0087274_n3
SLKELK; |;SATTKK		x	170.55	DSSO	Inter	4	0		SL[K]ELK		lhca3_0056726	179	SATT[K]K	lhcb1_0081729	7	lhca3_0056726	lhcb1_0081729;lhcb1_0081729_c153;lhcb1_0081729_c162
SLKELK; |; KSATTK		x	207.94	DSSO	Inter	4	0		SL[K]ELK		lhca3_0056726	179	[K]SATTK	lhcb1_0081729	2	lhca3_0056726	lhcb1_0081729;lhcb1_0081729_c153;lhcb1_0081729_c162
LKLAEIK; |;SATTKK		x	77.93	DSSO	Inter	1	0		L[K]LAEIK		lhcb6_0079196_n23	156	SATT[K]K	lhcb1_0081729	7	lhcb6_0079196_n23;lhcb6_0079196_n1;lhcb6_0079196	lhcb1_0081729;lhcb1_0081729_c153;lhcb1_0081729_c162
NAELDPEKR; |; KAAPK	x	x	161.51	DSSO	Inter	1	0		NAELDPE[K]R		lhcb43_0068262	185	[K]AAPK	lhcb42_0076852	10	lhcb43_0068262	lhcb42_0076852;lhcb42_0076852_n4;lhcb43_0068262
KPEDFAK;|;KSATTKK		x	205.92	DSSO	Inter	5	0		[K]PEDFAK		lhcb5_0087274	66	[K]SATTKK	lhcb1_0081729	2	lhcb5_0087274;lhcb5_0087274_n3;lhcb5_0087274_n8;lhcb5_0087274_n60;lhcb5_0087274_n12	lhcb1_0081729;lhcb1_0081729_c153;lhcb1_0081729_c162
NAELDSEKR; |; KKAAPK	x	x	205.18	DSSO	Intra	3	0		NAELDSE[K]R		lhcb42_0076852	184	K[K]AAPK	lhcb42_0076852	10	lhcb42_0076852;lhcb42_0076852_n4;lhcb42_0076852_n12	lhcb42_0076852;lhcb42_0076852_n4
NAELDSEKR; |; SATTKK		x	199.19	DSSO	Inter	2	0		NAELDSE[K]R		lhcb42_0076852	184	SATT[K]K	lhcb1_0081729	7	lhcb42_0076852;lhcb42_0076852_n4;lhcb42_0076852_n12	lhcb1_0081729;lhcb1_0081729_c153;lhcb1_0081729_c162
QETEEKR; |; ESNFKSK		x	201.57	DSSO	Intra	1	0		QETEE[K]R		tl183_0065375	171	ESNF[K]SK	tl183_0065375	163	tl183_0065375	tl183_0065375
NAELDSEKR; |; KSATTKK		x	216.74	DSSO	Inter	5	0		NAELDSE[K]R		lhcb42_0076852	184	[K]SATTKK	lhcb1_0081729	2	lhcb42_0076852;lhcb42_0076852_n4;lhcb42_0076852_n12	lhcb1_0081729;lhcb1_0081729_c153;lhcb1_0081729_c162
LGDPTTKK; |; SGVKK	x	x	191.38	DSSO	Inter	4	0		LGDPTT[K]K		cp47_0037811	503	SGV[K]K	psbr_0072798	4	cp47_0037811	psbr_0072798
KPEDFAK; |;KSATTKK		x	179.97	DSSO	Inter	5	0		[K]PEDFAK		lhcb5_0087274	66	KSATT[K]K	lhcb1_0081729	7	lhcb5_0087274;lhcb5_0087274_n3;lhcb5_0087274_n8;lhcb5_0087274_n60;lhcb5_0087274_n12	lhcb1_0081729;lhcb1_0081729_c153;lhcb1_0081729_c162
KPEDFAK; |;SLKELK	x	x	164.24	DSSO	Inter	2	0		[K]PEDFAK		lhcb5_0087274	66	SL[K]ELK	lhca3_0056726	179	lhcb5_0087274;lhcb5_0087274_n3;lhcb5_0087274_n8;lhcb5_0087274_n60;lhcb5_0087274_n12	lhca3_0056726
GKGVYQFVDK; |; KSATTK		x	57.94	DSSO	Inter	1	0		G[K]GVYQFVDK		psbr_0072798	34	[K]SATTK	lhcb1_0081729	2	psbr_0072798	lhcb1_0081729;lhcb1_0081729_c153;lhcb1_0081729_c162
GKGVYQFVDK; |;SATTKK		x	184.87	DSSO	Inter	1	0		G[K]GVYQFVDK		psbr_0072798	34	SATT[K]K	lhcb1_0081729	7	psbr_0072798	lhcb1_0081729;lhcb1_0081729_c153;lhcb1_0081729_c162
FGFAFGKK; |; LKLAEIK	x	x	146.87	DSSO	Inter	1	0		FGFAFG[K]K		lhcb42_0076852	8	L[K]LAEIK	lhcb6_0079196_n23	156	lhcb42_0076852	lhcb6_0079196_n23;lhcb6_0079196_n1;lhcb6_0079196
KVSSASPWYGPDR; |;FGFAFGKK		x	262.45	DSSO	Inter	2	0		[K]VSSASPWYGPDR		lhcb1_0074459_0102114	7	FGFAFG[K]K	lhcb42_0076852	8	lhcb1_0074459_0102114;lhcb1_0050874_0063631	lhcb42_0076852
KVASSGSPWYGPDR; |;FGFAFGKK		x	258.65	DSSO	Inter	2	0		[K]VASSGSPWYGPDR		lhcb1_0081729	8	FGFAFG[K]K	lhcb42_0076852	8	lhcb1_0081729;lhcb1_0081729_c153;lhcb1_0081729_c162;lhcb1_0081729_n4;lhcb1_0081729_n5	lhcb42_0076852
LLVPAKWNPSKER; |; WFKGAR	x	x	107.22	DSSO	Intra	4	0		LLVPA[K]WNPSKER		psbp_0033281	33	WF[K]GAR	psbp_0033281	170	psbp_0033281	psbp_0033281
LLVPAKWNPSKER; |; WFKGAR		x	55.13	DSSO	Intra	1	0		LLVPAKWNPS[K]ER		psbp_0033281	38	WF[K]GAR	psbp_0033281	170	psbp_0033281	psbp_0033281
NGVKFGEAVWFK; |; KSATTK		x	197.16	DSSO	Intra	2	0		NGV[K]FGEAVWFK		lhcb1_0081729	91	[K]SATTK	lhcb1_0081729	2	lhcb1_0081729;lhcb1_0081729_c153;lhcb1_0081729_c162;lhcb2_0062077;lhcb2_0062077_c149;lhcb1_0081729_n4;lhcb1_0081729_n5;lhcb1_0074459_0102114;lhcb1_0050874_0063631;lhcb1_0081729_n55	lhcb1_0081729;lhcb1_0081729_c153;lhcb1_0081729_c162
FGFAFGKK; |; KPEDFAK	x	x	143.5	DSSO	Inter	4	0		FGFAFG[K]K		lhcb42_0076852	8	[K]PEDFAK	lhcb5_0087274	66	lhcb42_0076852	lhcb5_0087274;lhcb5_0087274_n3;lhcb5_0087274_n8;lhcb5_0087274_n60;lhcb5_0087274_n12
NAELDSEKR; |; FGFAFGKK	x	x	221.57	DSSO	Intra	4	0		NAELDSE[K]R		lhcb42_0076852	184	FGFAFG[K]K	lhcb42_0076852	8	lhcb42_0076852;lhcb42_0076852_n4;lhcb42_0076852_n12	lhcb42_0076852
DGVYPEKVNPGR; |; YKIKYQFYR	x	x	213.45	DSSO	Intra	27	0		DGVYPE[K]VNPGR		psad_0015054	128	YKI[K]YQFYR	psad_0015054	103	psad_0015054	psad_0015054
TGKPSLDLPK; |;LYKGLR	x	x	183.98	DSSO	Intra	5	0		TG[K]PSLDLPK		cp47_0037811	129	LY[K]GLR	cp47_0037811	226	cp47_0037811	cp47_0037811
FGFAFGKK; |; KAAPVK	x		63.05	DSSO	Inter	1	0		FGFAFG[K]K		lhcb42_0076852	8	[K]AAPVK	lhcb5_0087274	6	lhcb42_0076852	lhcb5_0087274;lhcb5_0087274_n3
FGFAFGKK; |; AAPVKQK	x	x	78	DSSO	Inter	1	0		FGFAFG[K]K		lhcb42_0076852	8	AAPV[K]QK	lhcb5_0087274	11	lhcb42_0076852	lhcb5_0087274;lhcb5_0087274_n3
FGFAFGKK; |; KSATTKK		x	187.45	DSSO	Inter	6	0		FGFAFG[K]K		lhcb42_0076852	8	KSATT[K]K	lhcb1_0081729	7	lhcb42_0076852	lhcb1_0081729;lhcb1_0081729_c153;lhcb1_0081729_c162
FGFAFGKK; |; KSATTKK		x	181.28	DSSO	Inter	5	0		FGFAFG[K]K		lhcb42_0076852	8	[K]SATTKK	lhcb1_0081729	2	lhcb42_0076852	lhcb1_0081729;lhcb1_0081729_c153;lhcb1_0081729_c162
GPQLPPKLGPR; |; KYGDK	x	x	51	DSSO	Intra	1	0		GPQLPP[K]LGPR		psah2_0040119	88	[K]YGDK	psah2_0040119	1	psah2_0040119	psah2_0040119
KAAPVKQK; |;SATTKK		x	137.83	DSSO	Inter	3	0		[K]AAPVKQK		lhcb5_0087274	6	SATT[K]K	lhcb1_0081729	7	lhcb5_0087274;lhcb5_0087274_n3	lhcb1_0081729;lhcb1_0081729_c153;lhcb1_0081729_c162
KSATTK; |;SATTKK		x	136.23	DSSO	Intra	11	0		[K]SATTK		lhcb1_0081729	2	SATT[K]K	lhcb1_0081729	7	lhcb1_0081729;lhcb1_0081729_c153;lhcb1_0081729_c162	lhcb1_0081729;lhcb1_0081729_c153;lhcb1_0081729_c162
KKAAPVK; |; KTVTKK			143.23	DSSO	Inter	1	0		K[K]AAPVK		lhcb5_0087274	6	[K]TVTKK	lhcb1_0074459_0102114	2	lhcb5_0087274;lhcb5_0087274_n3	lhcb1_0074459_0102114
FAFGKK; |; KSATTK		x	152.63	DSSO	Inter	1	0		FAFG[K]K		lhcb42_0076852_n4	5	[K]SATTK	lhcb1_0081729	2	lhcb42_0076852_n4	lhcb1_0081729;lhcb1_0081729_c153;lhcb1_0081729_c162
TVKSAPESIWYGPDRPK; |;KAAPVKQK		x	262.28	DSSO	Inter	4	0		TV[K]SAPESIWYGPDRPK		lhcb2_0062077	5	KAAPV[K]QK	lhcb5_0087274	11	lhcb2_0062077;lhcb2_0062077_c149	lhcb5_0087274;lhcb5_0087274_n3
TVKSAPESIWYGPDRPK; |; KKAAPK		x	260.26	DSSO	Inter	4	0		TV[K]SAPESIWYGPDRPK		lhcb2_0062077	5	K[K]AAPK	lhcb42_0076852	10	lhcb2_0062077;lhcb2_0062077_c149	lhcb42_0076852;lhcb42_0076852_n4
ATEDKTDAATDVATK; |;AAPKKPSR			184.04	DSSO	Inter	1	0		ATED[K]TDAATDVATK		psad_0015054	5	AAPK[K]PSR	lhcb42_0076852	15	psad_0015054	lhcb42_0076852;lhcb42_0076852_n4
ATEDKTDAATDVATK; |; KTVTKK			197.68	DSSO	Inter	1	0		ATED[K]TDAATDVATK		psad_0015054	5	[K]TVTKK	lhcb1_0074459_0102114	2	psad_0015054	lhcb1_0074459_0102114
FHPGGPFDPLGLANDPDQAAILKVK; |; KAAPVK		x	176.38	DSSO	Intra	2	0		FHPGGPFDPLGLANDPDQAAIL[K]VK		lhcb5_0087274	185	[K]AAPVK	lhcb5_0087274	6	lhcb5_0087274;lhcb5_0087274_n3;lhcb5_0087274_n8;lhcb5_0087274_n60;lhcb5_0087274_n12	lhcb5_0087274;lhcb5_0087274_n3
TNTDYLPYNGDGFKLLVPAK; |;TADGDEGGKHQLITATVKDGK			220.81	DSSO	Intra	3	0		TNTDYLPYNGDGF[K]LLVPAK		psbp_0033281	27	TADGDEGGKHQLITATV[K]DGK	psbp_0033281	152	psbp_0033281	psbp_0033281
TVKSAPESIWYGPDRPK; |;TVTKK		x	157.54	DSSO	Inter	2	0		TV[K]SAPESIWYGPDRPK		lhcb2_0062077	5	TVT[K]K	lhcb1_0074459_0102114	6	lhcb2_0062077;lhcb2_0062077_c149	lhcb1_0074459_0102114
TVKSAPESIWYGPDRPK; |;FGFAFGKK		x	242.92	DSSO	Inter	4	0		TV[K]SAPESIWYGPDRPK		lhcb2_0062077	5	FGFAFG[K]K	lhcb42_0076852	8	lhcb2_0062077;lhcb2_0062077_c149	lhcb42_0076852
GTGTANQCPTIDGGVDSFSFKPGK; |; LAEIKHAR	x		169.97	DSSO	Inter	1	0		GTGTANQCPTIDGGVDSFSF[K]PGK		psbo_0058312	42	LAEI[K]HAR	lhcb6_0079196_n23	161	psbo_0058312	lhcb6_0079196_n23;lhcb6_0079196_n1;lhcb6_0079196
KLCLEPTSFTVKSEGVTK; |; APKDVK	x	x	346.06	DSSO	Intra	2	0		KLCLEPTSFTV[K]SEGVTK		psbo_0058312	61	AP[K]DVK	psbo_0058312	234	psbo_0058312	psbo_0058312
KLCLEPTSFTVKSEGVTK; |; SAASSKGK	x	x	345.35	DSSO	Intra	5	0		KLCLEPTSFTV[K]SEGVTK		psbo_0058312	61	SAASS[K]GK	psbo_0058312	197	psbo_0058312	psbo_0058312
KLCLEPTSFTVKSEGVTK; |; ENNKSAASSK	x	x	425.17	DSSO	Intra	2	0		KLCLEPTSFTV[K]SEGVTK		psbo_0058312	61	ENN[K]SAASSK	psbo_0058312	191	psbo_0058312	psbo_0058312
TVKSAPESIWYGPDRPK; |; KKAAPVK		x	260.59	DSSO	Inter	4	0		TV[K]SAPESIWYGPDRPK		lhcb2_0062077	5	K[K]AAPVK	lhcb5_0087274	6	lhcb2_0062077;lhcb2_0062077_c149	lhcb5_0087274;lhcb5_0087274_n3
TVKSAPESIWYGPDRPK; |; KTVTKK		x	194.72	DSSO	Inter	4	0		TV[K]SAPESIWYGPDRPK		lhcb2_0062077	5	[K]TVTKK	lhcb1_0074459_0102114	2	lhcb2_0062077;lhcb2_0062077_c149	lhcb1_0074459_0102114
TVKSAPESIWYGPDRPK; |; KVSSASPWYGPDR		x	293.75	DSSO	Inter	2	0		TV[K]SAPESIWYGPDRPK		lhcb2_0062077	5	[K]VSSASPWYGPDR	lhcb1_0074459_0102114	7	lhcb2_0062077;lhcb2_0062077_c149	lhcb1_0074459_0102114;lhcb1_0050874_0063631
KVASSGSPWYGPDRVK; |;QKVVAPANEELAK		x	267.31	DSSO	Inter	2	0		[K]VASSGSPWYGPDRVK		lhcb1_0081729	8	Q[K]VVAPANEELAK	lhcb5_0087274	13	lhcb1_0081729;lhcb1_0081729_c153;lhcb1_0081729_c162;lhcb1_0081729_n4;lhcb1_0081729_n5	lhcb5_0087274;lhcb5_0087274_n3;lhcb5_0087274_n8
TVKSAPESIWYGPDRPK; |; KPEDFAK		x	254.06	DSSO	Inter	1	0		TV[K]SAPESIWYGPDRPK		lhcb2_0062077	5	[K]PEDFAK	lhcb5_0087274	66	lhcb2_0062077;lhcb2_0062077_c149	lhcb5_0087274;lhcb5_0087274_n3;lhcb5_0087274_n8;lhcb5_0087274_n60;lhcb5_0087274_n12
KVASSGSPWYGPDRVK; |;AKEYVSLLK		x	125.28	DSSO	Inter	1	0		[K]VASSGSPWYGPDRVK		lhcb1_0081729	8	A[K]EYVSLLK	psag_0014234	53	lhcb1_0081729;lhcb1_0081729_c153;lhcb1_0081729_c162;lhcb1_0081729_n4;lhcb1_0081729_n5	psag_0014234
QKVVAPANEELAK; |;KSATTKK		x	145.83	DSSO	Inter	3	0		Q[K]VVAPANEELAK		lhcb5_0087274	13	KSATT[K]K	lhcb1_0081729	7	lhcb5_0087274;lhcb5_0087274_n3;lhcb5_0087274_n8	lhcb1_0081729;lhcb1_0081729_c153;lhcb1_0081729_c162
ATEDKTDAATDVATK; |; KKAAPK			184.04	DSSO	Inter	1	0		ATED[K]TDAATDVATK		psad_0015054	5	K[K]AAPK	lhcb42_0076852	10	psad_0015054	lhcb42_0076852;lhcb42_0076852_n4
LGDPTTKK; |; KSATTKK		x	199.37	DSSO	Inter	3	0		LGDPTT[K]K		cp47_0037811	503	[K]SATTKK	lhcb1_0081729	2	cp47_0037811	lhcb1_0081729;lhcb1_0081729_c153;lhcb1_0081729_c162
FFDPLGLAADPEKK; |; KTVTKK	x		63.05	DSSO	Inter	2	0		FFDPLGLAADPE[K]K		lhcb42_0076852	204	[K]TVTKK	lhcb1_0074459_0102114	2	lhcb42_0076852;lhcb42_0076852_n4;lhcb42_0076852_n12	lhcb1_0074459_0102114
TADGDEGGKHQLITATVK; |; WFKGAR	x	x	394.41	DSSO	Intra	3	0		TADGDEGG[K]HQLITATVK		psbp_0033281	143	WF[K]GAR	psbp_0033281	170	psbp_0033281	psbp_0033281
ATEDKTDAATDVATK; |; SKYKIK	x	x	293.49	DSSO	Intra	2	0		ATED[K]TDAATDVATK		psad_0015054	5	SKY[K]IK	psad_0015054	101	psad_0015054	psad_0015054
QKVVAPANEELAK; |; KSATTKK		x	257.75	DSSO	Inter	3	0		Q[K]VVAPANEELAK		lhcb5_0087274	13	[K]SATTKK	lhcb1_0081729	2	lhcb5_0087274;lhcb5_0087274_n3;lhcb5_0087274_n8	lhcb1_0081729;lhcb1_0081729_c153;lhcb1_0081729_c162
FHPGGPFDPLGLANDPDQAAILKVK; |; SATTKK			133.7	DSSO	Inter	1	0		FHPGGPFDPLGLANDPDQAAIL[K]VK		lhcb5_0087274	185	SATT[K]K	lhcb1_0081729	7	lhcb5_0087274;lhcb5_0087274_n3;lhcb5_0087274_n8;lhcb5_0087274_n60;lhcb5_0087274_n12	lhcb1_0081729;lhcb1_0081729_c153;lhcb1_0081729_c162
LYPGGKFFDPLGLAADPEKK; |; AAPKKPSR		x	198.44	DSSO	Intra	4	0		LYPGG[K]FFDPLGLAADPEKK		lhcb42_0076852	191	AAP[K]KPSR	lhcb42_0076852	14	lhcb42_0076852;lhcb42_0076852_n4;lhcb42_0076852_n12	lhcb42_0076852;lhcb42_0076852_n4
LYPGGKFFDPLGLANDPEEK; |; KSATTKK		x	107.01	DSSO	Inter	1	0		LYPGG[K]FFDPLGLANDPEEK		lhcb43_0068262	192	[K]SATTKK	lhcb1_0081729	2	lhcb43_0068262	lhcb1_0081729;lhcb1_0081729_c153;lhcb1_0081729_c162
FFDPLGLAADPEKK; |; AAPKKPSR	x	x	112.08	DSSO	Intra	2	0		FFDPLGLAADPE[K]K		lhcb42_0076852	204	AAPK[K]PSR	lhcb42_0076852	15	lhcb42_0076852;lhcb42_0076852_n4;lhcb42_0076852_n12	lhcb42_0076852;lhcb42_0076852_n4
FFDPLGLAADPEKK; |; KAAPKKPSR	x	x	170.66	DSSO	Intra	7	0		FFDPLGLAADPE[K]K		lhcb42_0076852	204	KAAP[K]KPSR	lhcb42_0076852	14	lhcb42_0076852;lhcb42_0076852_n4;lhcb42_0076852_n12	lhcb42_0076852;lhcb42_0076852_n4
FFDPLGLAADPEKK; |; KSATTKK		x	193.96	DSSO	Inter	6	0		FFDPLGLAADPE[K]K		lhcb42_0076852	204	[K]SATTKK	lhcb1_0081729	2	lhcb42_0076852;lhcb42_0076852_n4;lhcb42_0076852_n12	lhcb1_0081729;lhcb1_0081729_c153;lhcb1_0081729_c162
ILEEVEVAEKSLKR; |; KDIQPWQER		x	204.34	DSSO	Inter	2	0		ILEEVEVAE[K]SLKR		psb27_0071705	100	[K]DIQPWQER	cp43_0013521	368	psb27_0071705	cp43_0013521
TADGDEGGKHQLITATVKDGK; |; KSITDYGSPEEFLSK	x	x	403.08	DSSO	Intra	4	0		TADGDEGGKHQLITATV[K]DGK		psbp_0033281	152	[K]SITDYGSPEEFLSK	psbp_0033281	69	psbp_0033281	psbp_0033281
TVKSAPESIWYGPDRPK; |;KSATTKK		x	329.6	DSSO	Inter	8	0		TV[K]SAPESIWYGPDRPK		lhcb2_0062077	5	KSATT[K]K	lhcb1_0081729	7	lhcb2_0062077;lhcb2_0062077_c149	lhcb1_0081729;lhcb1_0081729_c153;lhcb1_0081729_c162
TVKSAPESIWYGPDRPK; |; KSATTKK		x	243.57	DSSO	Inter	5	0		TV[K]SAPESIWYGPDRPK		lhcb2_0062077	5	[K]SATTKK	lhcb1_0081729	2	lhcb2_0062077;lhcb2_0062077_c149	lhcb1_0081729;lhcb1_0081729_c153;lhcb1_0081729_c162
GDEEELGKENNKSAASSK; |; APKDVK	x		366.03	DSSO	Intra	1	0		GDEEELGKENN[K]SAASSK		psbo_0058312	191	AP[K]DVK	psbo_0058312	234	psbo_0058312	psbo_0058312
ATEDKTDAATDVATK; |; KSATTKK		x	286.82	DSSO	Inter	4	0		ATED[K]TDAATDVATK		psad_0015054	5	[K]SATTKK	lhcb1_0081729	2	psad_0015054	lhcb1_0081729;lhcb1_0081729_c153;lhcb1_0081729_c162
TADGDEGGKHQLITATVKDGK; |; AQAGDKR	x	x	380.13	DSSO	Intra	6	0		TADGDEGG[K]HQLITATVKDGK		psbp_0033281	143	AQAGD[K]R	psbp_0033281	166	psbp_0033281	psbp_0033281
WFKGAR; |;AQAGDKR		x	76.27	DSSO	Intra	5	0		WF[K]GAR		psbp_0033281	170	AQAGD[K]R	psbp_0033281	166	psbp_0033281	psbp_0033281
LYPGGKFFDPLGLAADPEKK; |; KVASSGSPWYGPDR		x	239.87	DSSO	Inter	2	0		LYPGG[K]FFDPLGLAADPEKK		lhcb42_0076852	191	[K]VASSGSPWYGPDR	lhcb1_0081729	8	lhcb42_0076852;lhcb42_0076852_n4;lhcb42_0076852_n12	lhcb1_0081729;lhcb1_0081729_c153;lhcb1_0081729_c162;lhcb1_0081729_n4;lhcb1_0081729_n5
TVKSAPESIWYGPDRPK; |;FFDPLGLAADPEKK			154.19	DSSO	Inter	1	0		TV[K]SAPESIWYGPDRPK		lhcb2_0062077	5	FFDPLGLAADPE[K]K	lhcb42_0076852	204	lhcb2_0062077;lhcb2_0062077_c149	lhcb42_0076852;lhcb42_0076852_n4;lhcb42_0076852_n12
GFGGSGNPAYPGGPFFNPLGFGKDEKSLK; |; DEKSLK			187.27	DSSO	Intra	1	0		GFGGSGNPAYPGGPFFNPLGFGKDE[K]SLK		lhca3_0056726	176	DE[K]SLK	lhca3_0056726	176	lhca3_0056726	lhca3_0056726
RVGGGLVENQSLSEAWSKIPEK; |; SEGVTKNTPLAFQNTK	x	x	371.62	DSSO	Inter	3	0		RVGGGLVENQSLSEAWS[K]IPEK		cp47_0037811	303	SEGVT[K]NTPLAFQNTK	psbo_0058312	67	cp47_0037811	psbo_0058312
ENVAKQGLPEQNGVTHFEAGDSR; |; AKEYVSLLK	x	x	145.17	DSSO	Intra	1	0		ENVA[K]QGLPEQNGVTHFEAGDSR		psag_0014234	33	A[K]EYVSLLK	psag_0014234	53	psag_0014234	psag_0014234
TIALGKFTK; |; KKEVK	x	x	147.4	DSSO	Inter	1	0		TIALG[K]FTK		d2_0013521	6	K[K]EVK	lhcb43_0068262	14	d2_0013521	lhcb43_0068262
IKTDTPYGTGGGMDLPNGLDASGRK; |;LGDPTTKK	x		240.14	DSSO	Inter	1	0		I[K]TDTPYGTGGGMDLPNGLDASGRK		psbr_0072798	7	LGDPTT[K]K	cp47_0037811	503	psbr_0072798	cp47_0037811
GDEEELGKENNKSAASSK; |; SEGVTKNTPLAFQNTK			260.41	DSSO	Intra	1	0		GDEEELGKENN[K]SAASSK		psbo_0058312	191	SEGVT[K]NTPLAFQNTK	psbo_0058312	67	psbo_0058312	psbo_0058312
GASTGYDNAVALPAGGRGDEEELGKENNK; |; DKEGR	x	x	208.95	DSSO	Inter	1	0		GASTGYDNAVALPAGGRGDEEELG[K]ENNK		psbo_0058312	187	D[K]EGR	cp47_0037811	348	psbo_0058312	cp47_0037811
KTVTKK; |;LFSKK			187.78	DSSO	Inter	1	0		[K]TVTKK		lhcb1_0074459_0102114	2	LFS[K]K	lhcb5_0087274	4	lhcb1_0074459_0102114	lhcb5_0087274
LKKDIQPWQER; |;YNAKK	x	x	240.05	DSSO	Inter	6	0		LK[K]DIQPWQER		cp43_0013521	368	YNA[K]K	psbo_0058312	49	cp43_0013521	psbo_0058312
KSATTKK; |; LFSKKK			159.11	DSSO	Inter	2	0		KSATT[K]K		lhcb1_0081729	7	LFS[K]KK	lhcb5_0087274	4	lhcb1_0081729;lhcb1_0081729_c153;lhcb1_0081729_c162	lhcb5_0087274
SLKELK; |; LKEVK	x	x	115.46	DSSO	Intra	1	0		SL[K]ELK		lhca3_0056726	179	L[K]EVK	lhca3_0056726	184	lhca3_0056726	lhca3_0056726
GDEEELGKENNKSAASSK; |; GSSFLDPKGR	x		445.03	DSSO	Intra	6	0		GDEEELGKENN[K]SAASSK		psbo_0058312	191	GSSFLDP[K]GR	psbo_0058312	160	psbo_0058312	psbo_0058312
TVKSAPESIWYGPDRPK; |;AAPKKPSR			220.46	DSSO	Inter	1	0		TV[K]SAPESIWYGPDRPK		lhcb2_0062077	5	AAP[K]KPSR	lhcb42_0076852	14	lhcb2_0062077;lhcb2_0062077_c149	lhcb42_0076852;lhcb42_0076852_n4
TVKSAPESIWYGPDRPK; |;LGDPTTKK		x	264.8	DSSO	Inter	4	0		TV[K]SAPESIWYGPDRPK		lhcb2_0062077	5	LGDPTT[K]K	cp47_0037811	503	lhcb2_0062077;lhcb2_0062077_c149	cp47_0037811
TVKSAPESIWYGPDRPK; |;TGKPSLDLPK		x	154.19	DSSO	Inter	2	0		TV[K]SAPESIWYGPDRPK		lhcb2_0062077	5	TG[K]PSLDLPK	cp47_0037811	129	lhcb2_0062077;lhcb2_0062077_c149	cp47_0037811
GFGGSGNPAYPGGPFFNPLGFGKDEKSLK; |; LKEVK	x	x	180.76	DSSO	Intra	2	0		GFGGSGNPAYPGGPFFNPLGFGKDE[K]SLK		lhca3_0056726	176	L[K]EVK	lhca3_0056726	184	lhca3_0056726	lhca3_0056726
GFGGSGNPAYPGGPFFNPLGFGKDEKSLK; |; KSATTK		x	233.62	DSSO	Inter	2	0		GFGGSGNPAYPGGPFFNPLGFG[K]DEKSLK		lhca3_0056726	173	[K]SATTK	lhcb1_0081729	2	lhca3_0056726	lhcb1_0081729;lhcb1_0081729_c153;lhcb1_0081729_c162
FHPGGPFDPLGLANDPDQAAILKVK; |; KSATTK		x	233.32	DSSO	Inter	6	0		FHPGGPFDPLGLANDPDQAAIL[K]VK		lhcb5_0087274	185	[K]SATTK	lhcb1_0081729	2	lhcb5_0087274;lhcb5_0087274_n3;lhcb5_0087274_n8;lhcb5_0087274_n60;lhcb5_0087274_n12	lhcb1_0081729;lhcb1_0081729_c153;lhcb1_0081729_c162
FHPGGPFDPLGLANDPDQAAILKVK; |; AAPVKQK		x	114.39	DSSO	Intra	1	0		FHPGGPFDPLGLANDPDQAAIL[K]VK		lhcb5_0087274	185	AAPV[K]QK	lhcb5_0087274	11	lhcb5_0087274;lhcb5_0087274_n3;lhcb5_0087274_n8;lhcb5_0087274_n60;lhcb5_0087274_n12	lhcb5_0087274;lhcb5_0087274_n3
LYPGGKFFDPLGLAADPEKK; |; SATTKK		x	262.5	DSSO	Inter	1	0		LYPGG[K]FFDPLGLAADPEKK		lhcb42_0076852	191	SATT[K]K	lhcb1_0081729	7	lhcb42_0076852;lhcb42_0076852_n4;lhcb42_0076852_n12	lhcb1_0081729;lhcb1_0081729_c153;lhcb1_0081729_c162
LYPGGKFFDPLGLAADPEKK; |; AAPVKQK	x		148.33	DSSO	Inter	1	0		LYPGG[K]FFDPLGLAADPEKK		lhcb42_0076852	191	AAPV[K]QK	lhcb5_0087274	11	lhcb42_0076852;lhcb42_0076852_n4;lhcb42_0076852_n12	lhcb5_0087274;lhcb5_0087274_n3
LYPGGKFFDPLGLAADPEKK; |; KKAAPK	x	x	259.5	DSSO	Intra	9	0		LYPGG[K]FFDPLGLAADPEKK		lhcb42_0076852	191	K[K]AAPK	lhcb42_0076852	10	lhcb42_0076852;lhcb42_0076852_n4;lhcb42_0076852_n12	lhcb42_0076852;lhcb42_0076852_n4
KTVKKK; |			82.26	DSSO	Intra	1	0		KTV[K]KK		lhcb1_0050874_0063631	5			0	lhcb1_0050874_0063631
TADGDEGGKHQLITATVK; |; LYICKAQAGDKR	x	x	353.96	DSSO	Intra	5	0		TADGDEGG[K]HQLITATVK		psbp_0033281	143	LYIC[K]AQAGDKR	psbp_0033281	160	psbp_0033281	psbp_0033281
IKTDTPYGTGGGMDLPNGLDASGRK; |; KSATTK		x	232	DSSO	Inter	1	0		I[K]TDTPYGTGGGMDLPNGLDASGRK		psbr_0072798	7	[K]SATTK	lhcb1_0081729	2	psbr_0072798	lhcb1_0081729;lhcb1_0081729_c153;lhcb1_0081729_c162
KTVTKK; |; LFSKK			128	DSSO	Inter	1	0		KTVT[K]K		lhcb1_0074459_0102114	6	LFS[K]K	lhcb5_0087274	4	lhcb1_0074459_0102114	lhcb5_0087274
YNEAIYSTAKRLVAAIDGLPDPGGPLVK; |; ATEDKTDAATDVATK	x	x	204.56	DSSO	Inter	1	0		YNEAIYSTA[K]RLVAAIDGLPDPGGPLVK		tl183_0065375	136	ATED[K]TDAATDVATK	psad_0015054	5	tl183_0065375	psad_0015054
LYPGGKFFDPLGLAADPEKK; |; KKAAPVK	x	x	176.42	DSSO	Inter	4	0		LYPGG[K]FFDPLGLAADPEKK		lhcb42_0076852	191	K[K]AAPVK	lhcb5_0087274	6	lhcb42_0076852;lhcb42_0076852_n4;lhcb42_0076852_n12	lhcb5_0087274;lhcb5_0087274_n3
LYPGGKFFDPLGLAADPEKK; |; KSATTKK		x	291.13	DSSO	Inter	7	0		LYPGG[K]FFDPLGLAADPEKK		lhcb42_0076852	191	[K]SATTKK	lhcb1_0081729	2	lhcb42_0076852;lhcb42_0076852_n4;lhcb42_0076852_n12	lhcb1_0081729;lhcb1_0081729_c153;lhcb1_0081729_c162
TVKSAPESIWYGPDRPK; |; AKEYVSLLK		x	192.6	DSSO	Inter	1	0		TV[K]SAPESIWYGPDRPK		lhcb2_0062077	5	A[K]EYVSLLK	psag_0014234	53	lhcb2_0062077;lhcb2_0062077_c149	psag_0014234
TVKSAPESIWYGPDRPK; |; KVASSGSPWYGPDR		x	298.6	DSSO	Inter	5	0		TV[K]SAPESIWYGPDRPK		lhcb2_0062077	5	[K]VASSGSPWYGPDR	lhcb1_0081729	8	lhcb2_0062077;lhcb2_0062077_c149	lhcb1_0081729;lhcb1_0081729_c153;lhcb1_0081729_c162;lhcb1_0081729_n4;lhcb1_0081729_n5
FGFAFGKK; |; KAAPKK		x	129.53	DSSO	Inter	1	0		FGFAFG[K]K		lhcb42_0076852	8	KAAP[K]K	lhcb43_0068262	12	lhcb42_0076852	lhcb43_0068262

## Sheet: (2) ThylC_rep1_CSMs
Sequence	Crosslinker	Crosslink Type	Crosslink Strategy	Identified By	XlinkX Score	# Identified MS2 Scans	# Identified MS3 Scans	Delta XlinkX Score	m/z [Da]	Charge	MH+ [Da]	First Scan	RT [min]	DeltaM [ppm]	Is Decoy	Reporter Ion Score	Modifications A	Modifications B	Accessions	Sequence A	Crosslinker Position A	Charge A	m/z A [Da]	DeltaM A [ppm]	Protein Accession A	Leading Protein Position A	Sequence B	Crosslinker Position B	Charge B	m/z B [Da]	DeltaM B [ppm]	Protein Accession B	Leading Protein Position B	All Scans	Mzs A [Da]	Charges A	Mzs B [Da]	Charges B	Spectrum File	File ID
KAAPVK-TVTKK	DSSO	Inter	MS2_MS3	MS3	128.82	1	4	51.97	449.597	3	1346.78	4115	18.5737	-0.04627	False	42.1	K1(DSSO)	K4(DSSO)	lhcb5_0087274-lhcb1_0074459_0102114	KAAPVK	1	1;1	630.38251;662.35498	0.55032	lhcb5_0087274	6	TVTKK	4	1;1	667.41418;699.38635	-0.64286	lhcb1_0074459_0102114	6	4115;4117;4118;4119;4120	630.382507;662.35498	1;1	667.414185;699.386353	1;1	20181010_F1_Ag5_alban001_SA_TCx1_22.raw	F4.1
LGDPTTKK-SGVKK	DSSO	Inter	MS2_MS3	MS3	151.5	1	3	77.66	384.46	4	1534.82	5355	21.0629	0.84825	False	61.04	K7(DSSO)	K4(DSSO)	cp47_0037811-psbr_0072798	LGDPTTKK	7	2;2	286.67331;302.6593	0.12844	cp47_0037811	503	SGVKK	4	2;2	457.25281;473.23908	1.56807	psbr_0072798	4	5355;5360;5361;5362;5363	286.673309;302.659302	2;2	457.252808;473.239075	2;2	20181010_F1_Ag5_alban001_SA_TCx1_22.raw	F4.1
NAELDSEKR-KSATTK	DSSO	Inter	MS2_MS3	MS3	209.98	1	4	195.73	464.23	4	1853.9	5408	21.1683	0.97441	False	50.07	K8(DSSO)	K1(DSSO)	lhcb42_0076852-lhcb1_0081729	NAELDSEKR	8	2;2	345.19464;361.18039	0.74974	lhcb42_0076852	184	KSATTK	1	2;2	558.26965;574.25562	1.19907	lhcb1_0081729	2	5408;5410;5411;5412;5413	345.194641;361.180389	2;2	558.269653;574.255615	2;2	20181010_F1_Ag5_alban001_SA_TCx1_22.raw	F4.1
NAELDSEKR-KSATTK	DSSO	Inter	MS2_MS3	MS3	216.74	1	4	206.36	618.637	3	1853.9	5409	21.1708	-0.26294	False	39.46	K8(DSSO)	K1(DSSO)	lhcb42_0076852-lhcb1_0081729	NAELDSEKR	8	2;2	345.19467;361.18079	0.09184	lhcb42_0076852	184	KSATTK	1	1;1	1115.53308;1147.49697	-0.61773	lhcb1_0081729	2	5409;5414;5415;5416;5417	345.194672;361.180786	2;2	1115.533081;1147.496966	1;1	20181010_F1_Ag5_alban001_SA_TCx1_22.raw	F4.1
LGDPTTKK-SGVKK	DSSO	Inter	MS2_MS3	MS3	163.04	1	3	80.34	384.46	4	1534.82	5575	21.5245	0.41277	False	61.04	K7(DSSO)	K4(DSSO)	cp47_0037811-psbr_0072798	LGDPTTKK	7	2;2	286.67343;302.65948	-0.19468	cp47_0037811	503	SGVKK	4	2;2	457.25296;473.23923	1.02022	psbr_0072798	4	5575;5577;5578;5579;5580	286.673431;302.659485	2;2	457.25296;473.239227	2;2	20181010_F1_Ag5_alban001_SA_TCx1_22.raw	F4.1
QETEEKR-ESNFKSK	DSSO	Intra	MS2_MS3	MS3	201.57	1	3	201.57	479.723	4	1915.87	5635	21.6537	0.10595	False	49.07	K6(DSSO)	K5(DSSO)	tl183_0065375-tl183_0065375	QETEEKR	6	2;2	487.23276;503.21909	0.28448	tl183_0065375	171	ESNFKSK	5	2;2	447.22183;463.20764	-0.07259	tl183_0065375	163	5635;5638;5639;5640;5641	487.232758;503.219086	2;2	447.221832;463.207642	2;2	20181010_F1_Ag5_alban001_SA_TCx1_22.raw	F4.1
NAELDSEKR-SATTKK	DSSO	Inter	MS2_MS3	MS2	49.37	1	2	44.06	464.23	4	1853.9	5694	21.7781	-2.87567	False	54.03	K8(DSSO)	K5(DSSO)	lhcb1_0081729-lhcb42_0076852	NAELDSEKR	8	2;2	558.2702;574.25623	-1.07989	lhcb42_0076852	184	SATTKK	5	2;2	345.19476;361.1807	-1.07989	lhcb1_0081729	7	5694;5696;5697;5697;5698;5699	558.270203;574.256226	2;2	345.194763;361.180695	2;2	20181010_F1_Ag5_alban001_SA_TCx1_22.raw	F4.1
NAELDSEKR-KAAPK	DSSO	Intra	MS2_MS3	MS3	205.18	1	4	179.37	433.97	4	1732.86	6204	22.8431	0.86216	False	61.04	K8(DSSO)	K1(DSSO)	lhcb42_0076852-lhcb42_0076852	NAELDSEKR	8	2;2	284.67584;300.66174	0.11091	lhcb42_0076852	184	KAAPK	1	2;2	558.26996;574.25598	1.61341	lhcb42_0076852	10	6204;6206;6207;6208;6209	284.675842;300.661743	2;2	558.269958;574.255981	2;2	20181010_F1_Ag5_alban001_SA_TCx1_22.raw	F4.1
KPEDFAK-KSATTK	DSSO	Inter	MS2_MS3	MS3	164.24	1	3	87.4	542.941	3	1626.81	6487	23.4229	-0.33438	False	49.07	K1(DSSO)	K1(DSSO)	lhcb5_0087274-lhcb1_0081729	KPEDFAK	1	2;2	345.19452;361.18057	-0.47467	lhcb5_0087274	66	KSATTK	1	1;1	888.44592;920.41791	-0.19408	lhcb1_0081729	2	6487;6489;6490;6491;6492	345.194519;361.180573	2;2	888.445923;920.417908	1;1	20181010_F1_Ag5_alban001_SA_TCx1_22.raw	F4.1
KPEDFAK-KSATTK	DSSO	Inter	MS2_MS3	MS3	199.95	1	4	156.88	407.458	4	1626.81	6488	23.4231	-0.52454	False	73.05	K1(DSSO)	K1(DSSO)	lhcb1_0081729-lhcb5_0087274	KPEDFAK	1	2;2	444.72678;460.71314	-0.82951	lhcb5_0087274	66	KSATTK	1	2;2	345.19513;361.18088	-0.21958	lhcb1_0081729	2	6488;6493;6494;6495;6496	444.726776;460.713135	2;2	345.195129;361.180878	2;2	20181010_F1_Ag5_alban001_SA_TCx1_22.raw	F4.1
KPEDFAK-KSATTK	DSSO	Inter	MS2_MS3	MS3	205.92	1	4	160.53	407.458	4	1626.81	6729	23.8991	0.78202	False	73.05	K1(DSSO)	K1(DSSO)	lhcb1_0081729-lhcb5_0087274	KPEDFAK	1	2;2	444.72644;460.71246	0.63096	lhcb5_0087274	66	KSATTK	1	2;2	345.19473;361.18066	0.93308	lhcb1_0081729	2	6729;6731;6732;6733;6734	444.72644;460.712463	2;2	345.194733;361.180664	2;2	20181010_F1_Ag5_alban001_SA_TCx1_22.raw	F4.1
KPEDFAK-SATTKK	DSSO	Inter	MS2_MS3	MS2	90.32	1	2	84.28	407.457	4	1626.81	6982	24.3672	-1.72231	False	61.04	K1(DSSO)	K5(DSSO)	lhcb1_0081729-lhcb5_0087274	KPEDFAK	1	2;2	444.72644;460.7124	-1.41664	lhcb5_0087274	66	SATTKK	5	2;2	345.19461;361.18063	-1.41664	lhcb1_0081729	7	6982;6987;6988;6989;6990	444.72644;460.712402	2;2	345.194611;361.180634	2;2	20181010_F1_Ag5_alban001_SA_TCx1_22.raw	F4.1
NAELDPEKR-KAAPK	DSSO	Inter	MS2_MS3	MS3	161.51	1	2	149.57	436.475	4	1742.88	8488	27.2387	0.47902	False	54.03	K8(DSSO)	K1(DSSO)	lhcb43_0068262-lhcb42_0076852	NAELDPEKR	8	2;2	284.67602;300.66217	-0.00988	lhcb43_0068262	185	KAAPK	1	2;2	563.28046;579.26642	0.96792	lhcb42_0076852	10	8488;8493;8494;8495;8496	284.676025;300.66217	2;2	563.280457;579.266418	2;2	20181010_F1_Ag5_alban001_SA_TCx1_22.raw	F4.1
SLKELK-KSATTK	DSSO	Inter	MS2_MS3	MS3	207.94	1	4	167.88	503.945	3	1509.82	8626	27.4949	0.22339	False	49.07	K3(DSSO)	K1(DSSO)	lhcb1_0081729-lhca3_0056726	SLKELK	3	2;2	771.4613;803.43353	0.0457	lhca3_0056726	179	KSATTK	1	2;2	345.19492;361.18091	0.40108	lhcb1_0081729	2	8626;8628;8629;8630;8631	771.461304;803.433533	1;1	345.194916;361.180908	2;2	20181010_F1_Ag5_alban001_SA_TCx1_22.raw	F4.1
SLKELK-KSATTK	DSSO	Inter	MS2_MS3	MS3	173.97	1	4	105.18	378.211	4	1509.82	8648	27.5252	0.35328	False	61.04	K3(DSSO)	K1(DSSO)	lhcb1_0081729-lhca3_0056726	SLKELK	3	2;2	386.2341;402.22	0.20413	lhca3_0056726	179	KSATTK	1	2;2	345.19486;361.18091	0.50243	lhcb1_0081729	2	8648;8653;8654;8655;8656	386.2341;402.220001	2;2	345.194855;361.180908	2;2	20181010_F1_Ag5_alban001_SA_TCx1_22.raw	F4.1
SLKELK-SATTKK	DSSO	Inter	MS2_MS3	MS3	154.46	1	4	74.29	503.946	3	1509.82	9050	28.3074	-0.28602	False	45.23	K3(DSSO)	K5(DSSO)	lhca3_0056726-lhcb1_0081729	SLKELK	3	2;2	345.19476;361.18097	0.0457	lhca3_0056726	179	SATTKK	5	1;1	771.46124;803.43323	-0.61773	lhcb1_0081729	7	9050;9053;9054;9055;9056	345.194763;361.180969	2;2	771.461243;803.433228	1;1	20181010_F1_Ag5_alban001_SA_TCx1_22.raw	F4.1
SLKELK-SATTKK	DSSO	Inter	MS2_MS3	MS2	55.13	1	2	45.86	378.211	4	1509.82	9052	28.3093	-3.21187	False	61.04	K3(DSSO)	K5(DSSO)	lhcb1_0081729-lhca3_0056726	SLKELK	3	2;2	386.23395;402.21967	-1.41664	lhca3_0056726	179	SATTKK	5	2;2	345.19449;361.18076	-1.41664	lhcb1_0081729	7	9052;9061;9062;9063;9064	386.233948;402.219666	2;2	345.194489;361.180756	2;2	20181010_F1_Ag5_alban001_SA_TCx1_22.raw	F4.1
KPEDFAK-KAAPVK	DSSO	Intra	MS2_MS3	MS3	172.15	1	4	89.19	401.966	4	1604.84	9250	28.6638	-0.68833	False	61.04	K1(DSSO)	K1(DSSO)	lhcb5_0087274-lhcb5_0087274	KPEDFAK	1	2;2	334.21078;350.19659	-1.22782	lhcb5_0087274	66	KAAPVK	1	2;2	444.72696;460.71332	-0.14884	lhcb5_0087274	6	9250;9252;9253;9254;9255	334.210785;350.196594	2;2	444.726959;460.713318	2;2	20181010_F1_Ag5_alban001_SA_TCx1_22.raw	F4.1
KPEDFAK-KAAPVK	DSSO	Intra	MS2_MS3	MS3	148.74	1	4	61.17	535.618	3	1604.84	9251	28.6661	0.15359	False	49.07	K1(DSSO)	K1(DSSO)	lhcb5_0087274-lhcb5_0087274	KPEDFAK	1	2;2	334.20987;350.19598	0.21309	lhcb5_0087274	66	KAAPVK	1	1;1	888.4455;920.41766	0.09409	lhcb5_0087274	6	9251;9256;9257;9258;9259	334.209869;350.195984	2;2	888.445496;920.417664	1;1	20181010_F1_Ag5_alban001_SA_TCx1_22.raw	F4.1
KPEDFAK-KAAPVK	DSSO	Intra	MS2_MS3	MS3	156.45	1	4	102.62	401.965	4	1604.84	9491	29.1154	0.08225	False	61.04	K1(DSSO)	K1(DSSO)	lhcb5_0087274-lhcb5_0087274	KPEDFAK	1	2;2	334.21048;350.19638	-0.29843	lhcb5_0087274	66	KAAPVK	1	2;2	444.72684;460.71289	0.46292	lhcb5_0087274	6	9491;9493;9494;9495;9496	334.21048;350.196381	2;2	444.726837;460.712891	2;2	20181010_F1_Ag5_alban001_SA_TCx1_22.raw	F4.1
KPEDFAK-KAAPVK	DSSO	Intra	MS2_MS3	MS3	164.24	1	4	105.52	535.618	3	1604.84	9492	29.1177	1.1331	False	49.07	K1(DSSO)	K1(DSSO)	lhcb5_0087274-lhcb5_0087274	KPEDFAK	1	2;2	334.20987;350.19568	1.56035	lhcb5_0087274	66	KAAPVK	1	1;1	888.4455;920.41809	0.70586	lhcb5_0087274	6	9492;9497;9498;9499;9500	334.209869;350.195679	2;2	888.445496;920.418091	1;1	20181010_F1_Ag5_alban001_SA_TCx1_22.raw	F4.1
LFSKKK-KSATTK	DSSO	Inter	MS2_MS3	MS3	199.95	1	3	166.55	396.972	4	1584.87	15080	40.2539	0.00571	False	61.04	K4(DSSO);N-Term(Acetyl_protnterm)	K1(DSSO)	lhcb1_0081729-lhcb5_0087274	LFSKKK	4	2;2	423.75787;439.74408	-0.12367	lhcb5_0087274	4	KSATTK	1	2;2	345.19501;361.18094	0.13509	lhcb1_0081729	2	15080;15083;15084;15085;15086	423.757874;439.74408	2;2	345.195007;361.180939	2;2	20181010_F1_Ag5_alban001_SA_TCx1_22.raw	F4.1
LGDPTTKK-LYKGLR	DSSO	Intra	MS2_MS3	MS2	95.35	1	0	88.12	442.244	4	1765.95	16228	42.3273	-0.55242	False	61.04	K7(DSSO)	K3(DSSO)	cp47_0037811-cp47_0037811	LGDPTTKK	7	2;2	457.25326;473.23947	0.92608	cp47_0037811	503	LYKGLR	3	2;2	402.24298;418.22842	0.92608	cp47_0037811	226	16228;16233;16234;16235;16236;16236	457.253265;473.239471	2;2	402.242981;418.228424	2;2	20181010_F1_Ag5_alban001_SA_TCx1_22.raw	F4.1
LGDPTTKK-LYKGLR	DSSO	Intra	MS2_MS3	MS3	147.29	1	4	82.39	589.322	3	1765.95	16247	42.3741	-2.25116	False	45.23	K7(DSSO)	K3(DSSO)	cp47_0037811-cp47_0037811	LGDPTTKK	7	1;1	803.47864;835.45184	-1.7599	cp47_0037811	503	LYKGLR	3	1;1	913.50049;945.47266	-2.74243	cp47_0037811	226	16247;16249;16250;16251;16252	803.478638;835.451843	1;1	913.500488;945.472656	1;1	20181010_F1_Ag5_alban001_SA_TCx1_22.raw	F4.1
LGDPTTKK-LYKGLR	DSSO	Intra	MS2_MS3	MS2	95.35	1	0	75.88	442.245	4	1765.96	16469	42.8045	-2.6965	False	61.04	K7(DSSO)	K3(DSSO)	cp47_0037811-cp47_0037811	LGDPTTKK	7	2;2	457.25262;473.23868	-1.39803	cp47_0037811	503	LYKGLR	3	2;2	402.24191;418.22775	-1.39803	cp47_0037811	226	16469;16471;16472;16472;16473;16474	457.252625;473.238678	2;2	402.241913;418.227753	2;2	20181010_F1_Ag5_alban001_SA_TCx1_22.raw	F4.1
KSATTKK-LFSKK	DSSO	Inter	MS2_MS3	MS2	40.33	1	2	40.33	396.973	4	1584.87	16749	43.3095	-2.87818	False	61.04	K1(DSSO)	K4(DSSO);N-Term(Acetyl_protnterm)	lhcb5_0087274-lhcb1_0081729	KSATTKK	1	2;2	409.242;425.22824	-1.57446	lhcb1_0081729	2	LFSKK	4	2;2	359.70987;375.6958	-1.57446	lhcb5_0087274	4	16749;16751;16752;16753;16754	409.242004;425.228241	2;2	359.709869;375.695801	2;2	20181010_F1_Ag5_alban001_SA_TCx1_22.raw	F4.1
LKLAEIK-KSATTK	DSSO	Inter	MS2_MS3	MS3	192.5	1	4	138.75	402.484	4	1606.91	17449	44.6122	0.01338	False	32.2	K2(DSSO)	K1(DSSO)	lhcb1_0081729-lhcb6_0079196_n23	LKLAEIK	2	2;2	868.54962;900.52338	-0.197	lhcb6_0079196_n23	156	KSATTK	1	2;2	345.19498;361.18097	0.22375	lhcb1_0081729	2	17449;17451;17452;17453;17454;17454	868.549622;900.523376	1;1	345.194977;361.180969	2;2	20181010_F1_Ag5_alban001_SA_TCx1_22.raw	F4.1
LKLAEIK-SATTKK	DSSO	Inter	MS2_MS3	MS2	77.93	1	2	77.93	402.484	4	1606.91	17810	45.2565	-2.76597	False	61.04	K2(DSSO)	K5(DSSO)	lhcb1_0081729-lhcb6_0079196_n23	LKLAEIK	2	2;2	434.77866;450.76459	-0.79124	lhcb6_0079196_n23	156	SATTKK	5	2;2	345.19479;361.18085	-0.79124	lhcb1_0081729	7	17810;17812;17813;17814;17815	434.778656;450.764587	2;2	345.194794;361.180847	2;2	20181010_F1_Ag5_alban001_SA_TCx1_22.raw	F4.1
KPEDFAK-SLKELK	DSSO	Inter	MS2_MS3	MS2	122.76	1	2	107.54	427.977	4	1708.89	17841	45.3051	-2.49533	False	37.17	K1(DSSO)	K3(DSSO)	lhca3_0056726-lhcb5_0087274	KPEDFAK	1	1;1	444.72641;460.71265	-2.43305	lhcb5_0087274	66	SLKELK	3	1;1	771.45825;803.4325	-2.43305	lhca3_0056726	179	17841;17843;17844;17845;17846	444.72641;460.712646	2;2	771.458252;803.432495	1;1	20181010_F1_Ag5_alban001_SA_TCx1_22.raw	F4.1
KPEDFAK-SLKELK	DSSO	Inter	MS2_MS3	MS3	164.24	1	4	100.28	570.301	3	1708.89	17863	45.3395	-1.90474	False	45.23	K1(DSSO)	K3(DSSO)	lhcb5_0087274-lhca3_0056726	KPEDFAK	1	2;2	386.23474;402.22076	-2.19409	lhcb5_0087274	66	SLKELK	3	1;1	888.44824;920.41937	-1.61538	lhca3_0056726	179	17863;17868;17869;17870;17871	386.234741;402.220764	2;2	888.448242;920.419373	1;1	20181010_F1_Ag5_alban001_SA_TCx1_22.raw	F4.1
GKGVYQFVDK-KSATTK	DSSO	Inter	MS2_MS3	MS2	57.94	1	2	24.28	484	4	1932.98	19229	47.8555	-1.57514	False	49.07	K2(DSSO)	K1(DSSO)	lhcb1_0081729-psbr_0072798	GKGVYQFVDK	2	1;1	597.8125;613.7984	1.68314	psbr_0072798	34	KSATTK	1	1;1	689.38367;721.3562	1.68314	lhcb1_0081729	2	19229;19236;19237	597.8125;613.798401	2;2	689.383667;721.356201	1;1	20181010_F1_Ag5_alban001_SA_TCx1_22.raw	F4.1
GKGVYQFVDK-SATTKK	DSSO	Inter	MS2_MS3	MS3	184.87	1	4	146.07	484	4	1932.98	19528	48.4284	0.19698	False	61.04	K2(DSSO)	K5(DSSO)	psbr_0072798-lhcb1_0081729	GKGVYQFVDK	2	2;2	345.19486;361.18094	-0.02374	psbr_0072798	34	SATTKK	5	2;2	597.81128;613.79736	0.4177	lhcb1_0081729	7	19528;19530;19531;19532;19533	345.194855;361.180939	2;2	597.811279;613.797363	2;2	20181010_F1_Ag5_alban001_SA_TCx1_22.raw	F4.1
GPQLPPKLGPR-KYGDK	DSSO	Intra	MS2_MS3	MS2	51	1	2	51	482.509	4	1927.02	19907	49.1068	-2.81288	False	54.03	K7(DSSO)	K1(DSSO)	psah2_0040119-psah2_0040119	GPQLPPKLGPR	7	2;2	607.35736;623.34357	2.17963	psah2_0040119	88	KYGDK	1	2;2	332.66934;348.65536	2.17963	psah2_0040119	1	19907;19909;19910;19911;19912	607.357361;623.343567	2;2	332.669342;348.655365	2;2	20181010_F1_Ag5_alban001_SA_TCx1_22.raw	F4.1
FGFAFGKK-KSATTK	DSSO	Inter	MS2_MS3	MS2	53.23	1	0	53.23	424.221	4	1693.86	27234	62.2804	-1.38917	False	61.04	K7(DSSO)	K1(DSSO)	lhcb1_0081729-lhcb42_0076852	FGFAFGKK	7	2;2	478.25488;494.24112	-1.51285	lhcb42_0076852	8	KSATTK	1	2;2	345.19464;361.18054	-1.51285	lhcb1_0081729	2	27234;27239;27240;27241;27242	478.254883;494.241119	2;2	345.194641;361.180542	2;2	20181010_F1_Ag5_alban001_SA_TCx1_22.raw	F4.1
FGFAFGKK-SATTKK	DSSO	Inter	MS2_MS3	MS2	78.19	1	2	78.19	424.221	4	1693.86	27550	62.7993	-0.59597	False	42.1	K7(DSSO)	K5(DSSO)	lhcb1_0081729-lhcb42_0076852	FGFAFGKK	7	1;1	319.17258;329.82974	-1.97301	lhcb42_0076852	8	SATTKK	5	1;1	689.38214;721.35309	-1.97301	lhcb1_0081729	7	27550;27555;27556;27557;27558	319.172577;329.829742	3;3	689.382141;721.353088	1;1	20181010_F1_Ag5_alban001_SA_TCx1_22.raw	F4.1
FGFAFGKK-AAPVKQK	DSSO	Inter	MS2_MS3	MS2	78	1	2	78	450.744	4	1799.95	27978	63.5621	-1.91452	False	61.04	K7(DSSO)	K5(DSSO)	lhcb5_0087274-lhcb42_0076852	FGFAFGKK	7	2;2	478.2554;494.24136	-0.60378	lhcb42_0076852	8	AAPVKQK	5	2;2	398.23962;414.22556	-0.60378	lhcb5_0087274	11	27978;27983;27984;27985;27986	478.255402;494.241364	2;2	398.239624;414.225555	2;2	20181010_F1_Ag5_alban001_SA_TCx1_22.raw	F4.1
FGFAFGKK-KAAPVK	DSSO	Inter	MS2_MS3	MS2	63.05	1	0	63.05	418.729	4	1671.89	28791	65.0401	-0.95568	False	61.04	K7(DSSO)	K1(DSSO)	lhcb5_0087274-lhcb42_0076852	FGFAFGKK	7	2;2	478.25635;494.24262	2.08393	lhcb42_0076852	8	KAAPVK	1	2;2	334.21121;350.19711	2.08393	lhcb5_0087274	6	28791;28796;28797	478.256348;494.242615	2;2	334.211212;350.197113	2;2	20181010_F1_Ag5_alban001_SA_TCx1_22.raw	F4.1
TGKPSLDLPK-LYKGLR	DSSO	Intra	MS2_MS3	MS2	95.35	1	2	95.35	491.274	4	1962.07	28941	65.3253	-0.76557	False	49.07	K3(DSSO)	K3(DSSO)	cp47_0037811-cp47_0037811	TGKPSLDLPK	3	2;2	555.31366;571.29993	-0.13404	cp47_0037811	129	LYKGLR	3	2;2	402.24246;418.22815	-0.13404	cp47_0037811	226	28941;28942;28943;28944	555.31366;571.299927	2;2	402.242462;418.228149	2;2	20181010_F1_Ag5_alban001_SA_TCx1_22.raw	F4.1
TGKPSLDLPK-LYKGLR	DSSO	Intra	MS2_MS3	MS2	85.52	1	2	85.52	491.275	4	1962.08	29214	65.8238	-1.76152	False	49.07	K3(DSSO)	K3(DSSO)	cp47_0037811-cp47_0037811	TGKPSLDLPK	3	2;2	555.31342;571.29944	-0.94951	cp47_0037811	129	LYKGLR	3	2;2	402.24204;418.22797	-0.94951	cp47_0037811	226	29214;29216;29217;29218	555.313416;571.299438	2;2	402.242035;418.227966	2;2	20181010_F1_Ag5_alban001_SA_TCx1_22.raw	F4.1
DGVYPEKVNPGR-IKYQFYR	DSSO	Intra	MS2_MS3	MS2	64.4	1	1	64.4	835.747	3	2505.23	29332	66.0258	-1.1257	False	54.03	K7(DSSO)	K2(DSSO)	psad_0015054-psad_0015054	DGVYPEKVNPGR	7	2;2	1384.68579;1416.65979	0.75772	psad_0015054	128	IKYQFYR	2	2;2	536.28509;552.27118	0.75772	psad_0015054	103	29332;29335	1384.685791;1416.65979	1;1	536.285095;552.271179	2;2	20181010_F1_Ag5_alban001_SA_TCx1_22.raw	F4.1
NAELDSEKR-FGFAFGKK	DSSO	Intra	MS2_MS3	MS3	185.33	1	4	169.68	530.759	4	2120.02	31501	69.9935	0.28841	False	61.04	K8(DSSO)	K7(DSSO)	lhcb42_0076852-lhcb42_0076852	NAELDSEKR	8	2;2	478.25537;494.24124	0.42042	lhcb42_0076852	184	FGFAFGKK	7	2;2	558.26978;574.25598	0.15641	lhcb42_0076852	8	31501;31503;31504;31505;31506	478.255371;494.241241	2;2	558.269775;574.255981	2;2	20181010_F1_Ag5_alban001_SA_TCx1_22.raw	F4.1
NAELDSEKR-FGFAFGKK	DSSO	Intra	MS2_MS3	MS3	221.57	1	4	209.75	707.344	3	2120.02	31502	69.9937	1.62356	False	42.1	K8(DSSO)	K7(DSSO)	lhcb42_0076852-lhcb42_0076852	NAELDSEKR	8	2;2	478.2543;494.24042	1.9538	lhcb42_0076852	184	FGFAFGKK	7	1;1	1115.53101;1147.50354	1.29333	lhcb42_0076852	8	31502;31507;31508;31509;31510	478.254303;494.240417	2;2	1115.531006;1147.50354	1;1	20181010_F1_Ag5_alban001_SA_TCx1_22.raw	F4.1
FGFAFGKK-KPEDFAK	DSSO	Inter	MS2_MS3	MS2	40.36	1	0	40.36	473.987	4	1892.93	33400	73.5708	-0.86959	False	54.03	K7(DSSO)	K1(DSSO)	lhcb5_0087274-lhcb42_0076852	FGFAFGKK	7	2;2	478.25595;494.24222	1.33296	lhcb42_0076852	8	KPEDFAK	1	2;2	444.72739;460.7132	1.33296	lhcb5_0087274	66	33400;33405;33406;33407;33408	478.255951;494.242218	2;2	444.727386;460.713196	2;2	20181010_F1_Ag5_alban001_SA_TCx1_22.raw	F4.1
FGFAFGKK-KPEDFAK	DSSO	Inter	MS2_MS3	MS3	109.46	1	4	67.26	631.647	3	1892.93	33462	73.6702	-2.41798	False	49.07	K7(DSSO)	K1(DSSO)	lhcb5_0087274-lhcb42_0076852	FGFAFGKK	7	2;2	955.50604;987.4787	-3.05453	lhcb42_0076852	8	KPEDFAK	1	2;2	444.72751;460.71347	-1.78143	lhcb5_0087274	66	33462;33467;33468;33469;33470	955.506042;987.478699	1;1	444.727509;460.71347	2;2	20181010_F1_Ag5_alban001_SA_TCx1_22.raw	F4.1
NGVKFGEAVWFK-KSATTK	DSSO	Intra	MS2_MS3	MS3	189.88	1	4	157.1	725.372	3	2174.1	37078	80.4973	-1.46402	False	49.07	K4(DSSO)	K1(DSSO)	lhcb1_0081729-lhcb1_0081729	NGVKFGEAVWFK	4	1;1	718.37311;734.3591	-1.44761	lhcb1_0081729	91	KSATTK	1	1;1	689.38385;721.35632	-1.48043	lhcb1_0081729	2	37078;37080;37081;37082;37083	718.373108;734.359101	2;2	689.38385;721.356323	1;1	20181010_F1_Ag5_alban001_SA_TCx1_22.raw	F4.1
LLVPAKWNPSKER-WFKGAR	DSSO	Intra	MS2_MS3	MS2	55.13	1	1	55.13	659.585	4	2635.32	37354	81.0246	-1.52078	False	54.03	K6(DSSO Hydrolyzed);K11(DSSO)	K3(DSSO)	psbp_0033281-psbp_0033281	LLVPAKWNPSKER	11	2;2	884.45949;900.44546	1.36797	psbp_0033281	38	WFKGAR	3	2;2	409.71964;425.7055	1.36797	psbp_0033281	170	37354;37356;37357;37358;37359	884.459491;900.445458	2;2	409.719635;425.705505	2;2	20181010_F1_Ag5_alban001_SA_TCx1_22.raw	F4.1
LLVPAKWNPSKER-WFKGAR	DSSO	Intra	MS2_MS3	MS2	41.94	1	1	41.94	659.587	4	2635.32	37601	81.5112	-3.18897	False	54.03	K6(DSSO);K11(DSSO Hydrolyzed)	K3(DSSO)	psbp_0033281-psbp_0033281	LLVPAKWNPSKER	6	2;2	884.46271;900.44763	1.6478	psbp_0033281	33	WFKGAR	3	2;2	409.7196;425.70575	1.6478	psbp_0033281	170	37601;37603;37604;37605;37606	884.462708;900.447632	2;2	409.719604;425.70575	2;2	20181010_F1_Ag5_alban001_SA_TCx1_22.raw	F4.1
KVASSGSPWYGPDR-FGFAFGKK	DSSO	Inter	MS2_MS3	MS2	65.33	1	4	65.33	642.063	4	2565.23	38963	84.1498	-2.16524	False	25.44	K1(DSSO)	K7(DSSO)	lhcb42_0076852-lhcb1_0081729	KVASSGSPWYGPDR	1	1;1	520.91894;531.57721	-1.31689	lhcb1_0081729	8	FGFAFGKK	7	1;1	955.50177;987.47516	-1.31689	lhcb42_0076852	8	38963;38968;38969;38970;38971	520.918942;531.577209	3;3	955.50177;987.475159	1;1	20181010_F1_Ag5_alban001_SA_TCx1_22.raw	F4.1
KVASSGSPWYGPDR-FGFAFGKK	DSSO	Inter	MS2_MS3	MS3	258.65	1	4	258.65	855.748	3	2565.23	38973	84.1644	-0.95468	False	61.04	K1(DSSO)	K7(DSSO)	lhcb1_0081729-lhcb42_0076852	KVASSGSPWYGPDR	1	1;1	955.50409;987.47668	-0.89663	lhcb1_0081729	8	FGFAFGKK	7	2;2	780.8764;796.86218	-1.01274	lhcb42_0076852	8	38973;38978;38979;38980;38981	955.504089;987.476685	1;1	780.876404;796.862183	2;2	20181010_F1_Ag5_alban001_SA_TCx1_22.raw	F4.1
KVSSASPWYGPDR-FGFAFGKK	DSSO	Inter	MS2_MS3	MS2	59.56	1	4	59.56	627.807	4	2508.21	39618	85.3661	-1.91412	False	49.07	K1(DSSO)	K7(DSSO)	lhcb42_0076852-lhcb1_0074459_0102114	KVSSASPWYGPDR	1	1;1	752.36462;768.35168	0.64874	lhcb1_0074459_0102114	7	FGFAFGKK	7	1;1	955.50391;987.47656	0.64874	lhcb42_0076852	8	39618;39623;39624;39625;39626	752.364624;768.351685	2;2	955.503906;987.476562	1;1	20181010_F1_Ag5_alban001_SA_TCx1_22.raw	F4.1
FGFAFGKK-LKLAEIK	DSSO	Inter	MS2_MS3	MS3	146.87	1	4	146.87	469.014	4	1873.03	40167	86.4718	-1.32829	False	54.03	K7(DSSO)	K2(DSSO)	lhcb6_0079196_n23-lhcb42_0076852	FGFAFGKK	7	2;2	478.2561;494.24204	-1.12285	lhcb42_0076852	8	LKLAEIK	2	2;2	434.77942;450.76526	-1.53372	lhcb6_0079196_n23	156	40167;40169;40170;40171;40172	478.256104;494.242035	2;2	434.779419;450.765259	2;2	20181010_F1_Ag5_alban001_SA_TCx1_22.raw	F4.1
AAPVKQK-SATTKK	DSSO	Inter	MS2_MS3	MS3	119.3	0	4	63.12	384.215	4	1533.84	3350	17.0169	-1.7652	False	54.03	K5(DSSO)	K5(DSSO)	lhcb1_0081729-lhcb5_0087274	AAPVKQK	5	1;1	398.24054;414.2269	-1.87265	lhcb5_0087274	11	SATTKK	5	1;1	689.38397;721.35632	-1.65776	lhcb1_0081729	7	3350;3352;3353;3354;3355	398.24054;414.226898	2;2	689.383972;721.356323	1;1	20181010_F1_Ag5_alban001_SA_TCx1_22.raw	F4.1
SATTKK-KAAPVK	DSSO	Inter	MS2_MS3	MS3	137.83	0	4	42.04	469.263	3	1405.77	3689	17.728	0.77245	False	49.07	K5(DSSO)	K1(DSSO)	lhcb5_0087274-lhcb1_0081729	SATTKK	5	2;2	689.38251;721.35461	0.47021	lhcb1_0081729	7	KAAPVK	1	2;2	334.21011;350.19617	1.07469	lhcb5_0087274	6	3689;3691;3692;3693;3694	689.382507;721.354614	1;1	334.210114;350.196167	2;2	20181010_F1_Ag5_alban001_SA_TCx1_22.raw	F4.1
NAELDSEKR-TVTKK	DSSO	Inter	MS2_MS3	MS3	187.08	0	4	175.39	598.97	3	1794.9	6676	23.7955	-2.11065	False	61.04	K8(DSSO)	K4(DSSO)	lhcb42_0076852-lhcb1_0074459_0102114	NAELDSEKR	8	1;1	630.3833;662.35571	-2.31774	lhcb42_0076852	184	TVTKK	4	2;2	558.2713;574.25714	-1.90356	lhcb1_0074459_0102114	6	6676;6678;6679;6680;6681	630.383301;662.355713	1;1	558.271301;574.257141	2;2	20181010_F1_Ag5_alban001_SA_TCx1_22.raw	F4.1
NAELDSEKR-TVTKK	DSSO	Inter	MS2_MS3	MS3	143.5	0	4	117.7	449.479	4	1794.89	6677	23.798	1.17462	False	54.03	K8(DSSO)	K4(DSSO)	lhcb42_0076852-lhcb1_0074459_0102114	NAELDSEKR	8	2;2	315.69415;331.68012	0.64327	lhcb42_0076852	184	TVTKK	4	2;2	558.26959;574.25568	1.70597	lhcb1_0074459_0102114	6	6677;6682;6683;6684;6685	315.694153;331.680115	2;2	558.269592;574.255676	2;2	20181010_F1_Ag5_alban001_SA_TCx1_22.raw	F4.1
KPEDFAK-KSATTK	DSSO	Inter	MS2_MS3	MS3	171.47	0	4	94.05	542.941	3	1626.81	6730	23.9016	-0.77097	False	49.07	K1(DSSO)	K1(DSSO)	lhcb5_0087274-lhcb1_0081729	KPEDFAK	1	2;2	345.19528;361.18152	-1.09367	lhcb5_0087274	66	KSATTK	1	1;1	888.44647;920.41998	-0.44827	lhcb1_0081729	2	6730;6735;6736;6737;6738	345.195282;361.181519	2;2	888.446472;920.419983	1;1	20181010_F1_Ag5_alban001_SA_TCx1_22.raw	F4.1
KPEDFAK-SATTKK	DSSO	Inter	MS2_MS3	MS3	179.97	0	4	81.56	542.94	3	1626.81	6981	24.3649	-0.25514	False	73.05	K1(DSSO)	K5(DSSO)	lhcb5_0087274-lhcb1_0081729	KPEDFAK	1	1;1	689.38269;721.35522	-0.06201	lhcb5_0087274	66	SATTKK	5	2;2	444.72675;460.71237	-0.44827	lhcb1_0081729	7	6981;6983;6984;6985;6986	689.38269;721.355225	1;1	444.726746;460.712372	2;2	20181010_F1_Ag5_alban001_SA_TCx1_22.raw	F4.1
LGDPTTKK-LYKGLR	DSSO	Intra	MS2_MS3	MS3	121.05	0	4	76.19	589.323	3	1765.95	16503	42.8583	-0.57812	False	54.03	K7(DSSO)	K3(DSSO)	cp47_0037811-cp47_0037811	LGDPTTKK	7	2;2	402.24262;418.22861	-0.46742	cp47_0037811	503	LYKGLR	3	1;1	913.49933;945.47144	-0.68883	cp47_0037811	226	16503;16505;16506;16507;16508	402.242615;418.228607	2;2	913.499329;945.471436	1;1	20181010_F1_Ag5_alban001_SA_TCx1_22.raw	F4.1
KVASSGSPWYGPDR-KSATTK	DSSO	Intra	MS2_MS3	MS3	232.48	0	4	232.48	767.04	3	2299.11	17057	43.8586	-0.61359	False	61.04	K1(DSSO)	K1(DSSO)	lhcb1_0081729-lhcb1_0081729	KVASSGSPWYGPDR	1	1;1	689.38312;721.35559	-0.27052	lhcb1_0081729	8	KSATTK	1	2;2	780.87576;796.86182	-0.95665	lhcb1_0081729	2	17057;17060;17061;17062;17063	689.383118;721.355591	1;1	780.875758;796.861816	2;2	20181010_F1_Ag5_alban001_SA_TCx1_22.raw	F4.1
KVASSGSPWYGPDR-SATTKK	DSSO	Intra	MS2_MS3	MS3	200.83	0	3	200.83	767.041	3	2299.11	17320	44.3652	-1.75131	False	61.04	K1(DSSO)	K5(DSSO)	lhcb1_0081729-lhcb1_0081729	KVASSGSPWYGPDR	1	1;1	689.38391;721.35638	-1.44447	lhcb1_0081729	8	SATTKK	5	2;2	780.87683;796.86285	-2.05814	lhcb1_0081729	7	17320;17322;17323;17324;17325	689.383911;721.356384	1;1	780.876831;796.862854	2;2	20181010_F1_Ag5_alban001_SA_TCx1_22.raw	F4.1
LKLAEIK-KSATTK	DSSO	Inter	MS2_MS3	MS3	160.03	0	4	131.82	536.308	3	1606.91	17461	44.6309	0.02548	False	54.03	K2(DSSO)	K1(DSSO)	lhcb1_0081729-lhcb6_0079196_n23	LKLAEIK	2	2;2	868.55048;900.52295	0.58395	lhcb6_0079196_n23	156	KSATTK	1	2;2	345.19479;361.18088	-0.533	lhcb1_0081729	2	17461;17467;17468;17469;17470	868.550476;900.522949	1;1	345.194794;361.180878	2;2	20181010_F1_Ag5_alban001_SA_TCx1_22.raw	F4.1
KVASSGSPWYGPDR-KAAPK	DSSO	Inter	MS2_MS3	MS3	249.25	0	4	249.25	726.695	3	2178.07	17524	44.7416	-0.98357	False	61.04	K1(DSSO)	K1(DSSO)	lhcb1_0081729-lhcb42_0076852	KVASSGSPWYGPDR	1	1;1	568.34589;600.31812	-0.97489	lhcb1_0081729	8	KAAPK	1	2;2	780.87646;796.86237	-0.99225	lhcb42_0076852	10	17524;17533;17534;17535;17536	568.345886;600.318115	1;1	780.876465;796.862366	2;2	20181010_F1_Ag5_alban001_SA_TCx1_22.raw	F4.1
KVASSGSPWYGPDR-KSATTK	DSSO	Intra	MS2_MS3	MS3	184.98	0	4	184.98	767.041	3	2299.11	17585	44.8607	0.08722	False	61.04	K1(DSSO)	K1(DSSO)	lhcb1_0081729-lhcb1_0081729	KVASSGSPWYGPDR	1	1;1	689.38269;721.35492	0.19906	lhcb1_0081729	8	KSATTK	1	2;2	780.87555;796.86127	-0.02462	lhcb1_0081729	2	17585;17590;17591;17592;17593	689.38269;721.354919	1;1	780.875549;796.861267	2;2	20181010_F1_Ag5_alban001_SA_TCx1_22.raw	F4.1
KVASSGSPWYGPDR-SGVKK	DSSO	Inter	MS2_MS3	MS3	214.86	0	3	214.86	728.025	3	2182.06	18073	45.7022	-1.13253	False	61.04	K1(DSSO)	K4(DSSO)	lhcb1_0081729-psbr_0072798	KVASSGSPWYGPDR	1	1;1	572.34106;604.31299	-0.81836	lhcb1_0081729	8	SGVKK	4	2;2	780.87634;796.8623	-1.44669	psbr_0072798	4	18073;18082;18083;18084;18085	572.341064;604.312988	1;1	780.876343;796.862305	2;2	20181010_F1_Ag5_alban001_SA_TCx1_22.raw	F4.1
KVSSASPWYGPDR-KAAPK	DSSO	Inter	MS2_MS3	MS3	223.08	0	4	223.08	707.687	3	2121.05	18222	46.004	-0.63074	False	61.04	K1(DSSO)	K1(DSSO)	lhcb1_0074459_0102114-lhcb42_0076852	KVSSASPWYGPDR	1	1;1	568.3457;600.31805	-0.59198	lhcb1_0074459_0102114	7	KAAPK	1	2;2	752.36542;768.35138	-0.6695	lhcb42_0076852	10	18222;18224;18225;18226;18227	568.345703;600.318054	1;1	752.365417;768.351379	2;2	20181010_F1_Ag5_alban001_SA_TCx1_22.raw	F4.1
AAPKKPSR-LFSKK	DSSO	Inter	MS2_MS3	MS3	71.61	0	3	71.61	559.31	3	1675.92	18223	46.0042	0.14611	False	61.04	K4(DSSO)	K4(DSSO);N-Term(Acetyl_protnterm)	lhcb42_0076852-lhcb5_0087274	AAPKKPSR	4	1;1	718.41333;750.38544	0.19078	lhcb42_0076852	14	LFSKK	4	2;2	454.76916;470.75513	0.10145	lhcb5_0087274	4	18223;18228;18229;18230;18231	718.41333;750.385437	1;1	454.769165;470.755127	2;2	20181010_F1_Ag5_alban001_SA_TCx1_22.raw	F4.1
LKLAEIK-TVTKK	DSSO	Inter	MS2_MS3	MS3	153.15	0	3	153.15	516.642	3	1547.91	18626	46.7703	0.46046	False	35.17	K2(DSSO)	K4(DSSO)	lhcb6_0079196_n23-lhcb1_0074459_0102114	LKLAEIK	2	2;2	315.69412;331.67981	0.78796	lhcb6_0079196_n23	156	TVTKK	4	1;1	868.55176;900.52197	0.13296	lhcb1_0074459_0102114	6	18626;18631;18632;18633;18634	315.694122;331.67981	2;2	868.551758;900.521973	1;1	20181010_F1_Ag5_alban001_SA_TCx1_22.raw	F4.1
KAAPVKQK-LFSKK	DSSO	Intra	MS2_MS3	MS3	195.05	0	3	195.05	564.325	3	1690.96	18713	46.9482	-0.99573	False	61.04	K6(DSSO)	K4(DSSO);N-Term(Acetyl_protnterm)	lhcb5_0087274-lhcb5_0087274	KAAPVKQK	6	1;1	718.414;750.38635	-1.15704	lhcb5_0087274	11	LFSKK	4	2;2	462.28793;478.27386	-0.83441	lhcb5_0087274	4	18713;18715;18716;18717;18718	718.414001;750.386353	1;1	462.287933;478.273865	2;2	20181010_F1_Ag5_alban001_SA_TCx1_22.raw	F4.1
KAAPVKQK-LFSKK	DSSO	Intra	MS2_MS3	MS3	169.21	0	3	169.21	423.495	4	1690.96	18714	46.9484	0.82329	False	61.04	K6(DSSO)	K4(DSSO);N-Term(Acetyl_protnterm)	lhcb5_0087274-lhcb5_0087274	KAAPVKQK	6	2;2	359.70993;375.69589	0.50546	lhcb5_0087274	11	LFSKK	4	2;2	462.28686;478.27307	1.14112	lhcb5_0087274	4	18714;18719;18720;18721;18722	359.70993;375.695892	2;2	462.286865;478.273071	2;2	20181010_F1_Ag5_alban001_SA_TCx1_22.raw	F4.1
KVSSASPWYGPDR-KAAPVK	DSSO	Inter	MS2_MS3	MS3	182.71	0	3	182.71	740.71	3	2220.12	19949	49.1801	-0.7327	False	61.04	K1(DSSO)	K1(DSSO)	lhcb1_0074459_0102114-lhcb5_0087274	KVSSASPWYGPDR	1	1;1	667.41406;699.38648	-0.51074	lhcb1_0074459_0102114	7	KAAPVK	1	2;2	752.36536;768.35205	-0.95466	lhcb5_0087274	6	19949;19951;19952;19953;19954	667.414062;699.386475	1;1	752.365356;768.352051	2;2	20181010_F1_Ag5_alban001_SA_TCx1_22.raw	F4.1
PEWLDGSLPGDFGFDPLGLGKDPAFLK-IKYQFYR	DSSO	Inter	MS2_MS3	MS3	151.27	0	4	151.27	1027.01	4	4105.03	26294	60.5909	-2.90034	False	54.03	K21(DSSO);N-Term(Acetyl_protnterm)	K2(DSSO)	psad_0015054-lhcb6_0079196_n23	PEWLDGSLPGDFGFDPLGLGKDPAFLK	21	2;2	1492.74782;1508.73195	-5.54413	lhcb6_0079196_n23	21	IKYQFYR	2	2;2	536.28516;552.27094	-0.25655	psad_0015054	103	26294;26298;26299;26300;26301	1492.747823;1508.731954	2;2	536.285156;552.270935	2;2	20181010_F1_Ag5_alban001_SA_TCx1_22.raw	F4.1
PEWLDGSLPGDFGFDPLGLGKDPAFLK-IKYQFYR	DSSO	Inter	MS2_MS3	MS3	107.9	0	3	107.9	821.812	5	4105.03	26552	61.0735	-3.13098	False	61.04	K21(DSSO);N-Term(Acetyl_protnterm)	K2(DSSO)	psad_0015054-lhcb6_0079196_n23	PEWLDGSLPGDFGFDPLGLGKDPAFLK	21	2;2	995.50029;1006.15746	-5.36001	lhcb6_0079196_n23	21	IKYQFYR	2	2;2	536.28522;552.27106	-0.90194	psad_0015054	103	26552;26554;26555;26556;26557	995.500294;1006.157459	3;3	536.285217;552.271057	2;2	20181010_F1_Ag5_alban001_SA_TCx1_22.raw	F4.1
FGFAFGKK-KSATTK	DSSO	Inter	MS2_MS3	MS3	148.33	0	4	121.63	565.294	3	1693.87	27209	62.2454	-2.21858	False	49.07	K7(DSSO)	K1(DSSO)	lhcb1_0081729-lhcb42_0076852	FGFAFGKK	7	1;1	955.50476;987.47736	-2.20955	lhcb42_0076852	8	KSATTK	1	1;1	689.38403;721.35651	-2.2276	lhcb1_0081729	2	27209;27211;27212;27213;27214	955.504761;987.477356	1;1	689.384033;721.356506	1;1	20181010_F1_Ag5_alban001_SA_TCx1_22.raw	F4.1
TIALGKFTK-AAPKKPSR	DSSO	Inter	MS2_MS3	MS3	157.99	0	4	157.99	678.048	3	2032.13	28267	64.0574	-0.94781	False	61.04	K6(DSSO);N-Term(Acetyl_protnterm)	K5(DSSO)	d2_0013521-lhcb42_0076852	TIALGKFTK	6	2;2	454.76978;470.7558	-0.80697	d2_0013521	6	AAPKKPSR	5	1;1	1074.62024;1106.59228	-1.08865	lhcb42_0076852	15	28267;28272;28273;28274;28275	454.769775;470.755798	2;2	1074.620239;1106.592285	1;1	20181010_F1_Ag5_alban001_SA_TCx1_22.raw	F4.1
TGKPSLDLPK-LYKGLR	DSSO	Intra	MS2_MS3	MS3	183.98	0	4	183.98	654.696	3	1962.07	29079	65.6035	-0.4644	False	42.1	K3(DSSO)	K3(DSSO)	cp47_0037811-cp47_0037811	TGKPSLDLPK	3	1;1	803.47797;835.44946	-0.93826	cp47_0037811	129	LYKGLR	3	1;1	1109.62;1141.59155	0.00946	cp47_0037811	226	29079;29082;29083;29084;29085	803.477966;835.449463	1;1	1109.619995;1141.591553	1;1	20181010_F1_Ag5_alban001_SA_TCx1_22.raw	F4.1
DGVYPEKVNPGR-IKYQFYR	DSSO	Intra	MS2_MS3	MS3	106.04	0	4	106.04	627.062	4	2505.23	29276	65.9344	-1.66053	False	73.05	K7(DSSO)	K2(DSSO)	psad_0015054-psad_0015054	DGVYPEKVNPGR	7	2;2	692.84747;708.83368	-1.73497	psad_0015054	128	IKYQFYR	2	2;2	536.28558;552.27161	-1.5861	psad_0015054	103	29276;29282;29283;29284;29285	692.847473;708.833679	2;2	536.285583;552.271606	2;2	20181010_F1_Ag5_alban001_SA_TCx1_22.raw	F4.1
DGVYPEKVNPGR-IKYQFYR	DSSO	Intra	MS2_MS3	MS3	113.41	0	4	113.41	627.062	4	2505.23	30177	67.5666	-0.88731	False	73.05	K7(DSSO)	K2(DSSO)	psad_0015054-psad_0015054	DGVYPEKVNPGR	7	2;2	692.84686;708.83307	-0.87268	psad_0015054	128	IKYQFYR	2	2;2	536.28522;552.27106	-0.90194	psad_0015054	103	30177;30179;30180;30181;30182	692.846863;708.833069	2;2	536.285217;552.271057	2;2	20181010_F1_Ag5_alban001_SA_TCx1_22.raw	F4.1
AKTNTDYLPYNGDGFK-WFKGAR	DSSO	Intra	MS2_MS3	MS3	147.64	0	4	132.74	909.097	3	2725.28	34082	74.8132	1.74871	False	54.03	K2(DSSO)	K3(DSSO)	psbp_0033281-psbp_0033281	AKTNTDYLPYNGDGFK	2	1;1	818.43005;850.40082	1.09917	psbp_0033281	13	WFKGAR	3	2;2	929.4353;945.42297	2.39826	psbp_0033281	170	34082;34086;34087;34088;34089	818.430054;850.400818	1;1	929.435303;945.422974	2;2	20181010_F1_Ag5_alban001_SA_TCx1_22.raw	F4.1
NGVKFGEAVWFK-KSATTK	DSSO	Intra	MS2_MS3	MS3	197.16	0	4	159.63	544.28	4	2174.1	37108	80.5493	-0.43756	False	54.03	K4(DSSO)	K1(DSSO)	lhcb1_0081729-lhcb1_0081729	NGVKFGEAVWFK	4	1;1	718.37238;734.35852	-0.56687	lhcb1_0081729	91	KSATTK	1	1;1	689.383;721.35559	-0.30824	lhcb1_0081729	2	37108;37110;37111;37112;37113	718.372375;734.358521	2;2	689.382996;721.355591	1;1	20181010_F1_Ag5_alban001_SA_TCx1_22.raw	F4.1
FFNIGIKK-AAPKKK	DSSO	Intra	MS2_MS3	MS3	130.31	0	4	130.31	603.344	3	1808.02	37415	81.1342	-2.21821	False	61.04	K7(DSSO);N-Term(Acetyl_protnterm)	K5(DSSO)	lhcb43_0068262-lhcb43_0068262	FFNIGIKK	7	1;1	696.44171;728.41394	-2.23097	lhcb43_0068262	7	AAPKKK	5	1;1	1062.60059;1094.57275	-2.20545	lhcb43_0068262	13	37415;37420;37421;37422;37423	696.441711;728.41394	1;1	1062.600586;1094.572754	1;1	20181010_F1_Ag5_alban001_SA_TCx1_22.raw	F4.1
KVSSASPWYGPDR-FGFAFGKK	DSSO	Inter	MS2_MS3	MS3	262.45	0	4	262.45	836.74	3	2508.21	39632	85.3906	-0.49489	False	61.04	K1(DSSO)	K7(DSSO)	lhcb1_0074459_0102114-lhcb42_0076852	KVSSASPWYGPDR	1	1;1	955.50397;987.47632	-0.34828	lhcb1_0074459_0102114	7	FGFAFGKK	7	2;2	752.36523;768.35134	-0.6415	lhcb42_0076852	8	39632;39637;39638;39639;39640	955.503967;987.476318	1;1	752.365234;768.351344	2;2	20181010_F1_Ag5_alban001_SA_TCx1_22.raw	F4.1
KATLQLAEIK-FGFAFGKK	DSSO	Intra	MS2_MS3	MS3	210.08	0	4	171.94	544.049	4	2173.18	41704	89.5538	-0.34735	False	61.04	K1(DSSO)	K7(DSSO)	lhcb42_0076852-lhcb42_0076852	KATLQLAEIK	1	2;2	478.25562;494.2417	-0.25245	lhcb42_0076852	205	FGFAFGKK	7	2;2	584.85059;600.83679	-0.44226	lhcb42_0076852	8	41704;41708;41709;41710;41711	478.255615;494.241699	2;2	584.850586;600.836792	2;2	20181010_F1_Ag5_alban001_SA_TCx1_22.raw	F4.1
ITNGLDLEDKFHPGGPFDPLGLANDPDQAAILK-KSATTK	DSSO	Inter	MS2_MS3	MS3	135.15	0	3	135.15	1071.04	4	4281.15	47133	102.563	-0.61503	False	61.04	K10(DSSO)	K1(DSSO)	lhcb5_0087274-lhcb1_0081729	ITNGLDLEDKFHPGGPFDPLGLANDPDQAAILK	10	1;1	689.38324;721.35553	-0.63629	lhcb5_0087274	162	KSATTK	1	3;3	1181.5998;1192.25825	-0.59377	lhcb1_0081729	2	47133;47135;47136;47137;47138	689.38324;721.35553	1;1	1181.599803;1192.258251	3;3	20181010_F1_Ag5_alban001_SA_TCx1_22.raw	F4.1
KAAPVK-KAAPK	DSSO	Inter	MS2_MS3	MS3	122.98	1	4	61.42	428.917	3	1284.74	3880	18.1049	0.92539	False	54.03	K1(DSSO)	K1(DSSO)	lhcb5_0087274-lhcb42_0076852	KAAPVK	1	1;1	568.34503;600.3172	1.33688	lhcb5_0087274	6	KAAPK	1	2;2	334.21011;350.19608	0.51389	lhcb42_0076852	10	3880;3884;3885;3886;3887	568.345032;600.3172	1;1	334.210114;350.196075	2;2	20181010_F1_Ag5_alban001_SA_TCx1_23.raw	F4.2
KAAPVK-TVTKK	DSSO	Inter	MS2_MS3	MS3	127.95	1	4	71.83	449.596	3	1346.77	4149	18.6043	1.64887	False	30.28	K1(DSSO)	K4(DSSO)	lhcb5_0087274-lhcb1_0074459_0102114	KAAPVK	1	2;2	315.69391;331.67999	2.21083	lhcb5_0087274	6	TVTKK	4	1;1	667.41309;699.38489	1.08691	lhcb1_0074459_0102114	6	4149;4151;4152;4153;4154	315.693909;331.679993	2;2	667.413086;699.384888	1;1	20181010_F1_Ag5_alban001_SA_TCx1_23.raw	F4.2
NAELDSEKR-KAAPK	DSSO	Intra	MS2_MS3	MS3	183.78	1	4	167.63	433.97	4	1732.86	6392	22.8398	0.11302	False	54.03	K8(DSSO)	K1(DSSO)	lhcb42_0076852-lhcb42_0076852	NAELDSEKR	8	2;2	284.67609;300.66211	-0.52793	lhcb42_0076852	184	KAAPK	1	2;2	558.27197;574.25635	0.75397	lhcb42_0076852	10	6392;6397;6398;6399;6400	284.676086;300.662109	2;2	558.271973;574.256348	2;2	20181010_F1_Ag5_alban001_SA_TCx1_23.raw	F4.2
KPEDFAK-SATTKK	DSSO	Inter	MS2_MS3	MS2	78.16	1	2	71.24	407.458	4	1626.81	7040	24.0428	-3.52431	False	30.09	K1(DSSO)	K5(DSSO)	lhcb1_0081729-lhcb5_0087274	KPEDFAK	1	1;1	444.72665;460.71262	-1.34762	lhcb5_0087274	66	SATTKK	5	1;1	689.38184;721.35419	-1.34762	lhcb1_0081729	7	7040;7042;7043;7044;7045	444.726654;460.712616	2;2	689.381836;721.354187	1;1	20181010_F1_Ag5_alban001_SA_TCx1_23.raw	F4.2
KPEDFAK-KAAPK	DSSO	Inter	MS2_MS3	MS3	179.73	1	4	106.6	502.595	3	1505.77	7628	25.1569	-0.61705	False	42.1	K1(DSSO)	K1(DSSO)	lhcb5_0087274-lhcb42_0076852	KPEDFAK	1	1;1	568.34552;600.31787	-0.88734	lhcb5_0087274	66	KAAPK	1	1;1	888.4447;920.4187	-0.34676	lhcb42_0076852	10	7628;7630;7631;7632;7633	568.34552;600.317871	1;1	888.444702;920.418701	1;1	20181010_F1_Ag5_alban001_SA_TCx1_23.raw	F4.2
KPEDFAK-KAAPK	DSSO	Inter	MS2_MS3	MS2	61.26	1	2	51.07	377.198	4	1505.77	7732	25.345	-1.15209	False	73.05	K1(DSSO)	K1(DSSO)	lhcb42_0076852-lhcb5_0087274	KPEDFAK	1	2;2	444.72604;460.71231	-2.16368	lhcb5_0087274	66	KAAPK	1	2;2	284.67575;300.66177	-2.16368	lhcb42_0076852	10	7732;7737;7738;7739;7740	444.726044;460.712311	2;2	284.675751;300.661774	2;2	20181010_F1_Ag5_alban001_SA_TCx1_23.raw	F4.2
KPEDFAK-TVTKK	DSSO	Inter	MS2_MS3	MS2	56.99	1	2	9.84	392.707	4	1567.81	8282	26.3952	-1.47288	False	61.04	K1(DSSO)	K4(DSSO)	lhcb1_0074459_0102114-lhcb5_0087274	KPEDFAK	1	2;2	444.72623;460.71225	-1.99343	lhcb5_0087274	66	TVTKK	4	2;2	315.69421;331.68005	-1.99343	lhcb1_0074459_0102114	6	8282;8284;8285;8286;8287	444.726227;460.71225	2;2	315.694214;331.680054	2;2	20181010_F1_Ag5_alban001_SA_TCx1_23.raw	F4.2
KSATTK-ELKLK	DSSO	Inter	MS2_MS3	MS3	187.78	1	4	157.17	474.934	3	1422.79	8552	26.9452	0.55225	False	35.17	K1(DSSO)	K3(DSSO)	lhcb1_0081729-lhca3_0056726	KSATTK	1	2;2	342.71793;358.70364	0.93308	lhcb1_0081729	2	ELKLK	3	1;1	689.3822;721.35486	0.17142	lhca3_0056726	182	8552;8554;8555;8556;8557	342.717926;358.703644	2;2	689.382202;721.354858	1;1	20181010_F1_Ag5_alban001_SA_TCx1_23.raw	F4.2
SLKELK-KSATTK	DSSO	Inter	MS2_MS3	MS3	167.82	1	4	126.8	503.946	3	1509.82	8905	27.6155	1.35898	False	49.07	K3(DSSO)	K1(DSSO)	lhcb1_0081729-lhca3_0056726	SLKELK	3	2;2	771.46063;803.4325	1.07555	lhca3_0056726	179	KSATTK	1	2;2	345.19449;361.18048	1.6424	lhcb1_0081729	2	8905;8910;8911;8912;8913	771.460632;803.432495	1;1	345.194489;361.180481	2;2	20181010_F1_Ag5_alban001_SA_TCx1_23.raw	F4.2
SLKELK-KSATTK	DSSO	Inter	MS2_MS3	MS2	87.26	1	1	72.26	378.211	4	1509.82	8931	27.6567	-2.80735	False	61.04	K3(DSSO)	K1(DSSO)	lhcb1_0081729-lhca3_0056726	SLKELK	3	2;2	386.23401;402.21982	-1.07989	lhca3_0056726	179	KSATTK	1	2;2	345.19467;361.18079	-1.07989	lhcb1_0081729	2	8931;8935	386.234009;402.219818	2;2	345.194672;361.180786	2;2	20181010_F1_Ag5_alban001_SA_TCx1_23.raw	F4.2
SLKELK-SATTKK	DSSO	Inter	MS2_MS3	MS3	170.55	1	3	89.43	503.946	3	1509.82	9397	28.5344	0.41639	False	42.1	K3(DSSO)	K5(DSSO)	lhca3_0056726-lhcb1_0081729	SLKELK	3	2;2	345.19461;361.18091	0.36257	lhca3_0056726	179	SATTKK	5	1;1	771.461;803.43304	0.47021	lhcb1_0081729	7	9397;9399;9400;9401;9402	345.194611;361.180908	2;2	771.460999;803.433044	1;1	20181010_F1_Ag5_alban001_SA_TCx1_23.raw	F4.2
SLKELK-SATTKK	DSSO	Inter	MS2_MS3	MS2	57.71	1	2	43.16	378.213	4	1509.83	9398	28.5369	-6.20536	False	61.04	K3(DSSO)	K5(DSSO)	lhcb1_0081729-lhca3_0056726	SLKELK	3	2;2	386.23419;402.21933	-0.5026	lhca3_0056726	179	SATTKK	5	2;2	345.19479;361.18103	-0.5026	lhcb1_0081729	7	9398;9403;9404;9405;9406	386.234192;402.21933	2;2	345.194794;361.18103	2;2	20181010_F1_Ag5_alban001_SA_TCx1_23.raw	F4.2
KPEDFAK-KAAPVK	DSSO	Intra	MS2_MS3	MS3	163.66	1	4	99.7	401.965	4	1604.84	9854	29.4154	0.83014	False	61.04	K1(DSSO)	K1(DSSO)	lhcb5_0087274-lhcb5_0087274	KPEDFAK	1	2;2	334.21024;350.19614	0.49819	lhcb5_0087274	66	KAAPVK	1	2;2	444.7265;460.71252	1.16209	lhcb5_0087274	6	9854;9858;9859;9860;9861	334.210236;350.196136	2;2	444.726501;460.712524	2;2	20181010_F1_Ag5_alban001_SA_TCx1_23.raw	F4.2
SLKELK-EVKNGR	DSSO	Intra	MS2_MS3	MS2	49.54	1	0	49.54	526.285	3	1576.84	10464	30.5201	-2.45252	False	33.37	K3(DSSO)	K3(DSSO)	lhca3_0056726-lhca3_0056726	SLKELK	3	2;2	771.46155;803.43378	0.17208	lhca3_0056726	179	EVKNGR	3	2;2	378.70361;394.6897	0.17208	lhca3_0056726	187	10464;10469;10470;10471;10472;10472	771.461548;803.433777	1;1	378.703613;394.689697	2;2	20181010_F1_Ag5_alban001_SA_TCx1_23.raw	F4.2
SLKELK-TVTKK	DSSO	Inter	MS2_MS3	MS2	45.16	1	0	37.78	484.278	3	1450.82	10851	31.2614	-1.41246	False	54.03	K3(DSSO)	K4(DSSO)	lhcb1_0074459_0102114-lhca3_0056726	SLKELK	3	1;1	386.23364;402.2193	-1.28084	lhca3_0056726	179	TVTKK	4	1;1	630.38141;662.35339	-1.28084	lhcb1_0074459_0102114	6	10851;10855;10856;10857;10858	386.233643;402.219299	2;2	630.381409;662.353394	1;1	20181010_F1_Ag5_alban001_SA_TCx1_23.raw	F4.2
LYKGLR-KSATTK	DSSO	Inter	MS2_MS3	MS3	167.82	1	4	122.44	386.215	4	1541.84	10946	31.4509	1.67908	False	61.04	K3(DSSO)	K1(DSSO)	lhcb1_0081729-cp47_0037811	LYKGLR	3	2;2	402.24149;418.22778	1.41533	cp47_0037811	226	KSATTK	1	2;2	345.19452;361.18039	1.94284	lhcb1_0081729	2	10946;10951;10952;10953;10954	402.241486;418.227783	2;2	345.194519;361.180389	2;2	20181010_F1_Ag5_alban001_SA_TCx1_23.raw	F4.2
LYKGLR-SATTKK	DSSO	Inter	MS2_MS3	MS2	62.39	1	2	62.39	386.215	4	1541.84	11485	32.396	-1.74419	False	61.04	K3(DSSO)	K5(DSSO)	lhcb1_0081729-cp47_0037811	LYKGLR	3	2;2	402.24194;418.2279	-1.56096	cp47_0037811	226	SATTKK	5	2;2	345.19458;361.18057	-1.56096	lhcb1_0081729	7	11485;11490;11491;11492;11493	402.241943;418.227905	2;2	345.19458;361.180573	2;2	20181010_F1_Ag5_alban001_SA_TCx1_23.raw	F4.2
FAFGKK-SATTKK	DSSO	Inter	MS2_MS3	MS3	107.49	1	4	62.73	497.263	3	1489.77	14549	38.2643	0.44671	False	42.1	K5(DSSO)	K5(DSSO)	lhcb42_0076852_n4-lhcb1_0081729	FAFGKK	5	2;2	345.1947;361.18097	0.56046	lhcb42_0076852_n4	5	SATTKK	5	1;1	751.41382;783.38592	0.33297	lhcb1_0081729	7	14549;14551;14552;14553;14554	345.194702;361.180969	2;2	751.413818;783.385925	1;1	20181010_F1_Ag5_alban001_SA_TCx1_23.raw	F4.2
FAFGKK-KAAPK	DSSO	Inter	MS2_MS3	MS2	55.6	1	2	55.6	456.917	3	1368.74	15159	39.4799	-1.66593	False	49.07	K5(DSSO)	K1(DSSO)	lhcb42_0076852-lhcb42_0076852_n4	FAFGKK	5	2;2	751.41254;783.38489	-2.81764	lhcb42_0076852_n4	5	KAAPK	1	2;2	284.67557;300.66162	-2.81764	lhcb42_0076852	10	15159;15161;15162;15163;15164	751.412537;783.384888	1;1	284.675568;300.661621	2;2	20181010_F1_Ag5_alban001_SA_TCx1_23.raw	F4.2
GASTGYDNAVALPAGGRGDEEELGKENNK-SAASSKGK	DSSO	Intra	MS2_MS3	MS2	49.35	1	2	49.35	763.161	5	3811.77	19511	47.6862	-1.56823	False	73.05	K25(DSSO)	K6(DSSO)	psbo_0058312-psbo_0058312	GASTGYDNAVALPAGGRGDEEELGKENNK	25	1;1	991.80455;1002.45616	0.79628	psbo_0058312	187	SAASSKGK	6	1;1	789.41052;821.38294	0.79628	psbo_0058312	197	19511;19513;19514;19515;19516	991.804554;1002.456165	3;3	789.410522;821.382935	1;1	20181010_F1_Ag5_alban001_SA_TCx1_23.raw	F4.2
FGFAFGKK-KSATTK	DSSO	Inter	MS2_MS3	MS2	63.05	1	0	63.05	424.222	4	1693.86	27417	62.0652	-1.82182	False	49.07	K7(DSSO)	K1(DSSO)	lhcb1_0081729-lhcb42_0076852	FGFAFGKK	7	1;1	478.25436;494.24057	-2.50219	lhcb42_0076852	8	KSATTK	1	1;1	689.38116;721.35339	-2.50219	lhcb1_0081729	2	27417;27419;27420;27421;27422;27422	478.254364;494.24057	2;2	689.381165;721.353394	1;1	20181010_F1_Ag5_alban001_SA_TCx1_23.raw	F4.2
FGFAFGKK-KSATTK	DSSO	Inter	MS2_MS3	MS3	179.16	1	4	146.37	565.294	3	1693.87	27440	62.1013	1.92592	False	61.04	K7(DSSO)	K1(DSSO)	lhcb1_0081729-lhcb42_0076852	FGFAFGKK	7	1;1	478.25436;494.24026	2.26659	lhcb42_0076852	8	KSATTK	1	1;1	689.38147;721.35376	1.58525	lhcb1_0081729	2	27440;27443;27444;27445;27446	478.254364;494.240265	2;2	689.38147;721.35376	1;1	20181010_F1_Ag5_alban001_SA_TCx1_23.raw	F4.2
FGFAFGKK-SATTKK	DSSO	Inter	MS2_MS3	MS2	62.39	1	2	54.94	424.221	4	1693.86	27667	62.5408	-1.10073	False	61.04	K7(DSSO)	K5(DSSO)	lhcb1_0081729-lhcb42_0076852	FGFAFGKK	7	2;2	478.25516;494.24127	-1.03178	lhcb42_0076852	8	SATTKK	5	2;2	345.19473;361.18076	-1.03178	lhcb1_0081729	7	27667;27674;27675;27676;27677	478.255157;494.241272	2;2	345.194733;361.180756	2;2	20181010_F1_Ag5_alban001_SA_TCx1_23.raw	F4.2
FGFAFGKK-KAAPK	DSSO	Intra	MS2_MS3	MS2	87.95	1	2	61.95	393.962	4	1572.83	27890	62.9199	-1.20594	False	42.1	K7(DSSO)	K1(DSSO)	lhcb42_0076852-lhcb42_0076852	FGFAFGKK	7	1;1	319.17191;329.82965	0.77525	lhcb42_0076852	8	KAAPK	1	1;1	568.34582;600.31769	0.77525	lhcb42_0076852	10	27890;27892;27893;27894;27895	319.171906;329.829651	3;3	568.345825;600.317688	1;1	20181010_F1_Ag5_alban001_SA_TCx1_23.raw	F4.2
FAFGKK-KAAPK	DSSO	Inter	MS2_MS3	MS3	77.94	1	3	54.92	456.917	3	1368.74	27927	62.9898	-1.66836	False	49.07	K5(DSSO)	K1(DSSO)	lhcb42_0076852-lhcb42_0076852_n4	FAFGKK	5	2;2	751.41486;783.38757	-1.6151	lhcb42_0076852_n4	5	KAAPK	1	2;2	284.67679;300.66278	-1.72162	lhcb42_0076852	10	27927;27929;27930;27931;27932	751.414856;783.387573	1;1	284.676788;300.662781	2;2	20181010_F1_Ag5_alban001_SA_TCx1_23.raw	F4.2
FGFAFGKK-KAAPK	DSSO	Intra	MS2_MS3	MS3	129.47	1	4	129.47	524.947	3	1572.83	28075	63.3018	1.71855	False	49.07	K7(DSSO)	K1(DSSO)	lhcb42_0076852-lhcb42_0076852	FGFAFGKK	7	2;2	284.67545;300.66153	2.09451	lhcb42_0076852	8	KAAPK	1	1;1	955.50324;987.47339	1.34258	lhcb42_0076852	10	28075;28078;28079;28080;28081	284.675446;300.66153	2;2	955.503235;987.473389	1;1	20181010_F1_Ag5_alban001_SA_TCx1_23.raw	F4.2
FGFAFGKK-KAAPK	DSSO	Intra	MS2_MS3	MS2	87.95	1	2	75.27	393.963	4	1572.83	28139	63.4176	-3.06982	False	61.04	K7(DSSO)	K1(DSSO)	lhcb42_0076852-lhcb42_0076852	FGFAFGKK	7	2;2	478.25461;494.24088	-2.75819	lhcb42_0076852	8	KAAPK	1	2;2	284.67563;300.66159	-2.75819	lhcb42_0076852	10	28139;28142;28143;28144;28145	478.254608;494.240875	2;2	284.675629;300.661591	2;2	20181010_F1_Ag5_alban001_SA_TCx1_23.raw	F4.2
TIALGKFTK-KKAAPK	DSSO	Inter	MS2_MS3	MS2	49.37	1	1	49.37	607.35	3	1820.04	28684	64.3648	0.00596	False	73.05	K6(DSSO);N-Term(Acetyl_protnterm)	K2(DSSO)	lhcb42_0076852-d2_0013521	TIALGKFTK	6	2;2	1074.61841;1106.59058	-1.57687	d2_0013521	6	KKAAPK	2	2;2	348.72327;364.70932	-1.57687	lhcb42_0076852	10	28684;28685	1074.618408;1106.590576	1;1	348.723267;364.70932	2;2	20181010_F1_Ag5_alban001_SA_TCx1_23.raw	F4.2
TVKSAPESIWYGPDRPK-QKVVAPANEELAK	DSSO	Inter	MS2_MS3	MS2	90.63	1	2	90.63	697.762	5	3484.78	29170	65.2159	-0.84144	False	49.07	K3(DSSO)	K2(DSSO)	lhcb5_0087274-lhcb2_0062077	TVKSAPESIWYGPDRPK	3	2;2	993.01044;1008.99518	0.30134	lhcb2_0062077	5	QKVVAPANEELAK	2	2;2	725.89874;741.88501	0.30134	lhcb5_0087274	13	29170;29172;29173;29174;29175	993.010437;1008.995178	2;2	725.898743;741.88501	2;2	20181010_F1_Ag5_alban001_SA_TCx1_23.raw	F4.2
TVKSAPESIWYGPDRPK-QKVVAPANEELAK	DSSO	Inter	MS2_MS3	MS2	46.82	1	2	46.82	871.951	4	3484.78	29212	65.2806	-1.30081	False	54.03	K3(DSSO)	K2(DSSO)	lhcb5_0087274-lhcb2_0062077	TVKSAPESIWYGPDRPK	3	2;2	993.01021;1008.99617	0.03897	lhcb2_0062077	5	QKVVAPANEELAK	2	2;2	725.89868;741.8847	0.03897	lhcb5_0087274	13	29212;29214;29215	993.01021;1008.996172	2;2	725.898682;741.884705	2;2	20181010_F1_Ag5_alban001_SA_TCx1_23.raw	F4.2
GASTGYDNAVALPAGGRGDEEELGKENNK-GSSFLDPKGR	DSSO	Intra	MS2_MS3	MS2	62.71	1	0	62.71	828.789	5	4139.91	29793	66.2915	1.7651	False	39.46	K25(DSSO)	K8(DSSO)	psbo_0058312-psbo_0058312	GASTGYDNAVALPAGGRGDEEELGKENNK	25	1;1	991.79974;1002.45641	2.41102	psbo_0058312	187	GSSFLDPKGR	8	1;1	1117.56274;1149.54175	2.41102	psbo_0058312	160	29793;29795;29796;29797;29798	991.799735;1002.456414	3;3	1117.562744;1149.541748	1;1	20181010_F1_Ag5_alban001_SA_TCx1_23.raw	F4.2
RFGFAFGKK-KAAPK	DSSO	Intra	MS2_MS3	MS3	185.72	1	3	185.72	443.49	4	1770.94	30461	67.6171	1.92548	False	61.04	K8(DSSO);N-Term(Acetyl_protnterm)	K1(DSSO)	lhcb42_0076852-lhcb42_0076852	RFGFAFGKK	8	2;2	284.67554;300.6615	1.16173	lhcb42_0076852	8	KAAPK	1	2;2	577.31042;593.29663	2.68923	lhcb42_0076852	10	30461;30466;30467;30468;30469	284.675537;300.661499	2;2	577.310425;593.296631	2;2	20181010_F1_Ag5_alban001_SA_TCx1_23.raw	F4.2
RFGFAFGKK-KAAPK	DSSO	Intra	MS2_MS3	MS3	173.2	1	2	173.2	443.49	4	1770.94	30739	68.0976	2.13384	False	61.04	K8(DSSO);N-Term(Acetyl_protnterm)	K1(DSSO)	lhcb42_0076852-lhcb42_0076852	RFGFAFGKK	8	2;2	284.67551;300.6615	1.47088	lhcb42_0076852	8	KAAPK	1	2;2	577.31006;593.29645	2.79681	lhcb42_0076852	10	30739;30741;30742;30743;30744	284.675507;300.661499	2;2	577.310059;593.296448	2;2	20181010_F1_Ag5_alban001_SA_TCx1_23.raw	F4.2
AYGEAANVFGKAK-WFKGAR	DSSO	Intra	MS2_MS3	MS3	176.59	1	3	176.59	562.533	4	2247.11	31551	69.6046	0.33156	False	61.04	K11(DSSO)	K3(DSSO)	psbp_0033281-psbp_0033281	AYGEAANVFGKAK	11	2;2	409.71881;425.7048	0.12629	psbp_0033281	11	WFKGAR	3	2;2	690.35083;706.33728	0.53683	psbp_0033281	170	31551;31557;31558;31559;31560	409.718811;425.704803	2;2	690.35083;706.33728	2;2	20181010_F1_Ag5_alban001_SA_TCx1_23.raw	F4.2
NAELDSEKR-FGFAFGKK	DSSO	Intra	MS2_MS3	MS3	152.04	1	4	127.77	530.76	4	2120.02	31702	69.8748	-0.92323	False	35.17	K8(DSSO)	K7(DSSO)	lhcb42_0076852-lhcb42_0076852	NAELDSEKR	8	1;1	955.50378;987.47638	-0.84735	lhcb42_0076852	184	FGFAFGKK	7	2;2	558.27094;574.25653	-0.99911	lhcb42_0076852	8	31702;31707;31708;31709;31710	955.503784;987.476379	1;1	558.270935;574.256531	2;2	20181010_F1_Ag5_alban001_SA_TCx1_23.raw	F4.2
FGFAFGKK-KPEDFAK	DSSO	Inter	MS2_MS3	MS2	51.81	1	0	51.81	473.988	4	1892.93	33473	73.1222	-2.48264	False	54.03	K7(DSSO)	K1(DSSO)	lhcb5_0087274-lhcb42_0076852	FGFAFGKK	7	2;2	478.25427;494.2406	-2.0358	lhcb42_0076852	8	KPEDFAK	1	2;2	444.72601;460.71176	-2.0358	lhcb5_0087274	66	33473;33478;33479;33480;33481	478.254272;494.240601	2;2	444.726013;460.711761	2;2	20181010_F1_Ag5_alban001_SA_TCx1_23.raw	F4.2
FGFAFGKK-KPEDFAK	DSSO	Inter	MS2_MS3	MS3	143.5	1	4	81.59	631.648	3	1892.93	33483	73.136	-0.60283	False	45.23	K7(DSSO)	K1(DSSO)	lhcb5_0087274-lhcb42_0076852	FGFAFGKK	7	1;1	955.50384;987.47614	-0.45589	lhcb42_0076852	8	KPEDFAK	1	1;1	888.44629;920.41858	-0.74978	lhcb5_0087274	66	33483;33488;33489;33490;33491	955.503845;987.476135	1;1	888.446289;920.418579	1;1	20181010_F1_Ag5_alban001_SA_TCx1_23.raw	F4.2
LLVPAKWNPSK-WFKGAR	DSSO	Intra	MS2_MS3	MS2	45.03	1	1	45.03	544.296	4	2174.16	36979	79.7612	-1.20375	False	49.07	K6(DSSO)	K3(DSSO)	psbp_0033281-psbp_0033281	LLVPAKWNPSK	6	2;2	653.87866;669.86487	-1.59019	psbp_0033281	33	WFKGAR	3	2;2	409.71848;425.70441	-1.59019	psbp_0033281	170	36979;36981;36982;36983;36984	653.878662;669.864868	2;2	409.718475;425.704407	2;2	20181010_F1_Ag5_alban001_SA_TCx1_23.raw	F4.2
LLVPAKWNPSK-WFKGAR	DSSO	Intra	MS2_MS3	MS2	41.94	1	2	41.94	725.392	3	2174.16	36987	79.772	-1.99635	False	45.23	K6(DSSO)	K3(DSSO)	psbp_0033281-psbp_0033281	LLVPAKWNPSK	6	2;2	1306.75183;1338.72607	1.28802	psbp_0033281	33	WFKGAR	3	2;2	409.71948;425.7056	1.28802	psbp_0033281	170	36987;36989;36990;36991;36992	1306.751831;1338.726074	1;1	409.719482;425.705597	2;2	20181010_F1_Ag5_alban001_SA_TCx1_23.raw	F4.2
FFNIGIKK-KKEVK	DSSO	Intra	MS2_MS3	MS3	153.26	1	4	153.26	599.671	3	1797	38551	82.7005	-0.78613	False	54.03	K7(DSSO);N-Term(Acetyl_protnterm)	K2(DSSO)	lhcb43_0068262-lhcb43_0068262	FFNIGIKK	7	1;1	1062.59839;1094.57104	-0.6682	lhcb43_0068262	7	KKEVK	2	1;1	685.42474;717.39667	-0.90406	lhcb43_0068262	14	38551;38556;38557;38558;38559	1062.598389;1094.571045	1;1	685.424744;717.396667	1;1	20181010_F1_Ag5_alban001_SA_TCx1_23.raw	F4.2
DMYSALNAVSGHYISFGPTAPIPAKR-KDIQPWQER	DSSO	Inter	MS2_MS3	MS2	105.42	1	1	105.42	828.008	5	4136.01	42175	89.584	-2.52107	False	76.14	M2(Oxidation);K25(DSSO)	K1(DSSO)	cp43_0013521-psb27_0071705	DMYSALNAVSGHYISFGPTAPIPAKR	25	2;2	945.13653;955.79516	0.39224	psb27_0071705	86	KDIQPWQER	1	2;2	627.3175;643.30359	0.39224	cp43_0013521	368	42175;42177;42178;42179;42180	945.136528;955.795158	3;3	627.317505;643.303589	2;2	20181010_F1_Ag5_alban001_SA_TCx1_23.raw	F4.2
DMYSALNAVSGHYISFGPTAPIPAKR-KDIQPWQER	DSSO	Inter	MS2_MS3	MS2	43.07	1	2	43.07	1034.76	4	4136	42202	89.6313	-0.87113	False	49.07	M2(Oxidation);K25(DSSO)	K1(DSSO)	cp43_0013521-psb27_0071705	DMYSALNAVSGHYISFGPTAPIPAKR	25	2;2	1417.20156;1433.18654	-0.21882	psb27_0071705	86	KDIQPWQER	1	2;2	627.31696;643.30341	-0.21882	cp43_0013521	368	42202;42207;42208;42209;42210	1417.201557;1433.186542	2;2	627.316956;643.303406	2;2	20181010_F1_Ag5_alban001_SA_TCx1_23.raw	F4.2
DMYSALNAVSGHYISFGPTAPIPAKR-KDIQPWQER	DSSO	Inter	MS2_MS3	MS3	174.98	1	3	174.98	828.007	5	4136.01	42426	90.0471	-0.18326	False	42.1	M2(Oxidation);K25(DSSO)	K1(DSSO)	cp43_0013521-psb27_0071705	DMYSALNAVSGHYISFGPTAPIPAKR	25	2;2	1417.19997;1433.18947	-0.12761	psb27_0071705	86	KDIQPWQER	1	2;2	627.31744;643.30377	-0.2389	cp43_0013521	368	42426;42428;42429;42430;42431	1417.19997;1433.189472	2;2	627.317444;643.303772	2;2	20181010_F1_Ag5_alban001_SA_TCx1_23.raw	F4.2
LYPGGKFFDPLGLAADPEKK-NAELDSEKR	DSSO	Intra	MS2_MS3	MS2	46.57	1	2	46.57	846.173	4	3381.67	43330	92.0393	-0.43349	False	45.23	K6(DSSO)	K8(DSSO)	lhcb42_0076852-lhcb42_0076852	LYPGGKFFDPLGLAADPEKK	6	2;2	1109.08376;1125.06936	-0.79867	lhcb42_0076852	191	NAELDSEKR	8	2;2	558.27014;574.25507	-0.79867	lhcb42_0076852	184	43330;43334;43335;43336;43337	1109.083761;1125.069361	2;2	558.270142;574.255066	2;2	20181010_F1_Ag5_alban001_SA_TCx1_23.raw	F4.2
FHPGGPFDPLGLANDPDQAAILKVK-QKVVAPANEELAK	DSSO	Intra	MS2_MS3	MS2	49.1	1	2	49.1	1043.54	4	4171.16	45051	95.8285	-0.98964	False	49.07	K23(DSSO)	K2(DSSO)	lhcb5_0087274-lhcb5_0087274	FHPGGPFDPLGLANDPDQAAILKVK	23	2;2	1336.19789;1352.18276	-1.40408	lhcb5_0087274	185	QKVVAPANEELAK	2	2;2	725.8977;741.88367	-1.40408	lhcb5_0087274	13	45051;45053;45054;45055;45056	1336.197891;1352.182758	2;2	725.897705;741.883667	2;2	20181010_F1_Ag5_alban001_SA_TCx1_23.raw	F4.2
KSATTK-SATTKK	DSSO	Intra	MS2_MS3	MS3	102.3	0	2	37.73	456.919	3	1368.74	3397	17.1188	-1.69405	False	49.07	K1(DSSO)	K5(DSSO)	lhcb1_0081729-lhcb1_0081729	KSATTK	1	1;1	630.38287;662.35571	-0.84023	lhcb1_0081729	2	SATTKK	5	2;2	345.19534;361.18201	-2.54786	lhcb1_0081729	7	3397;3399;3400;3401;3402;3402	630.382874;662.355713	1;1	345.195343;361.182007	2;2	20181010_F1_Ag5_alban001_SA_TCx1_23.raw	F4.2
KAAPVK-KAAPK	DSSO	Inter	MS2_MS3	MS3	110.36	0	3	75.21	416.573	3	1247.71	3409	17.1526	2.48446	False	35.17	K1(DSSO)	K1(DSSO)	lhcb5_0087274-lhcb42_0076852	KAAPVK	1	1;1	531.31256;563.28497	2.2797	lhcb5_0087274	6	KAAPK	1	2;2	334.20975;350.19562	2.68923	lhcb42_0076852	10	3409;3414;3415;3416;3417	531.312561;563.284973	1;1	334.209747;350.195618	2;2	20181010_F1_Ag5_alban001_SA_TCx1_23.raw	F4.2
KKAAPVK-KTVTKK	DSSO	Inter	MS2_MS3	MS3	143.23	0	3	143.23	469.262	3	1405.77	3484	17.2958	2.08681	False	35.17	K2(DSSO)	K1(DSSO)	lhcb1_0074459_0102114-lhcb5_0087274	KKAAPVK	2	2;2	758.4751;790.44794	2.36341	lhcb5_0087274	6	KTVTKK	1	2;2	299.6626;315.64865	1.81022	lhcb1_0074459_0102114	2	3484;3489;3490;3491;3492	758.475098;790.447937	1;1	299.662598;315.648651	2;2	20181010_F1_Ag5_alban001_SA_TCx1_23.raw	F4.2
SATTKK-KAAPVK	DSSO	Inter	MS2_MS3	MS3	114.02	0	3	76.86	469.262	3	1405.77	3757	17.8731	0.73718	False	35.17	K5(DSSO)	K1(DSSO)	lhcb5_0087274-lhcb1_0081729	SATTKK	5	1;1	689.37927;721.35449	0.56849	lhcb1_0081729	7	KAAPVK	1	1;1	667.41437;699.38574	0.90587	lhcb5_0087274	6	3757;3759;3760;3761;3762	689.379272;721.354492	1;1	667.414368;699.385742	1;1	20181010_F1_Ag5_alban001_SA_TCx1_23.raw	F4.2
KPEDFAK-SATTKK	DSSO	Inter	MS2_MS3	MS3	165.1	0	4	101.14	542.942	3	1626.81	7021	24.0099	-1.80067	False	54.03	K1(DSSO)	K5(DSSO)	lhcb5_0087274-lhcb1_0081729	KPEDFAK	1	1;1	689.38379;721.35626	-1.71266	lhcb5_0087274	66	SATTKK	5	1;1	888.44647;920.41956	-1.88868	lhcb1_0081729	7	7021;7026;7027;7028;7029	689.383789;721.356262	1;1	888.446472;920.419556	1;1	20181010_F1_Ag5_alban001_SA_TCx1_23.raw	F4.2
KPEDFAK-KAAPVK	DSSO	Intra	MS2_MS3	MS3	140.98	0	4	93.5	535.618	3	1604.84	9815	29.3444	0.96599	False	45.23	K1(DSSO)	K1(DSSO)	lhcb5_0087274-lhcb5_0087274	KPEDFAK	1	2;2	334.2099;350.19534	1.31352	lhcb5_0087274	66	KAAPVK	1	1;1	888.4436;920.41791	0.61846	lhcb5_0087274	6	9815;9820;9821;9822;9823	334.2099;350.195343	2;2	888.443604;920.417908	1;1	20181010_F1_Ag5_alban001_SA_TCx1_23.raw	F4.2
LYKGLR-KSATTK	DSSO	Inter	MS2_MS3	MS3	163.34	0	4	139.12	514.617	3	1541.84	11022	31.5851	0.64939	False	61.04	K3(DSSO)	K1(DSSO)	lhcb1_0081729-cp47_0037811	LYKGLR	3	1;1	402.24194;418.22788	0.98447	cp47_0037811	226	KSATTK	1	1;1	689.3822;721.35468	0.3143	lhcb1_0081729	2	11022;11024;11025;11026;11027	402.241943;418.227875	2;2	689.382202;721.354675	1;1	20181010_F1_Ag5_alban001_SA_TCx1_23.raw	F4.2
LYKGLR-SATTKK	DSSO	Inter	MS2_MS3	MS3	122.98	0	4	61.42	514.618	3	1541.84	11484	32.3935	0.72544	False	61.04	K3(DSSO)	K5(DSSO)	cp47_0037811-lhcb1_0081729	LYKGLR	3	1;1	689.38202;721.35468	1.13659	cp47_0037811	226	SATTKK	5	2;2	402.24188;418.22775	0.3143	lhcb1_0081729	7	11484;11486;11487;11488;11489	689.382019;721.354675	1;1	402.241882;418.227753	2;2	20181010_F1_Ag5_alban001_SA_TCx1_23.raw	F4.2
FAFGKK-KSATTK	DSSO	Inter	MS2_MS3	MS3	152.63	0	3	115.87	497.264	3	1489.78	14126	37.4605	1.12558	False	45.23	K5(DSSO)	K1(DSSO)	lhcb1_0081729-lhcb42_0076852_n4	FAFGKK	5	2;2	751.41284;783.38519	0.7861	lhcb42_0076852_n4	5	KSATTK	1	2;2	345.19455;361.18127	1.46507	lhcb1_0081729	2	14126;14131;14132;14133;14134	751.412842;783.385193	1;1	345.19455;361.181274	2;2	20181010_F1_Ag5_alban001_SA_TCx1_23.raw	F4.2
SLKELK-LKEVK	DSSO	Intra	MS2_MS3	MS3	115.46	0	4	71.26	497.622	3	1490.85	15464	40.0446	-0.81033	False	45.23	K3(DSSO)	K2(DSSO)	lhca3_0056726-lhca3_0056726	SLKELK	3	2;2	335.71063;351.69666	-0.7465	lhca3_0056726	179	LKEVK	2	1;1	771.461;803.43372	-0.87415	lhca3_0056726	184	15464;15466;15467;15468;15469	335.710632;351.696655	2;2	771.460999;803.433716	1;1	20181010_F1_Ag5_alban001_SA_TCx1_23.raw	F4.2
LFSKKK-SATTKK	DSSO	Inter	MS2_MS3	MS3	113.47	0	3	61.81	528.961	3	1584.87	16157	41.3972	-1.86686	False	61.04	K4(DSSO);N-Term(Acetyl_protnterm)	K5(DSSO)	lhcb1_0081729-lhcb5_0087274	LFSKKK	4	1;1	423.75861;439.74463	-1.7603	lhcb5_0087274	4	SATTKK	5	1;1	689.38391;721.35632	-1.97341	lhcb1_0081729	7	16157;16159;16160;16161;16162	423.758606;439.744629	2;2	689.383911;721.356323	1;1	20181010_F1_Ag5_alban001_SA_TCx1_23.raw	F4.2
KSATTKK-LFSKK	DSSO	Inter	MS2_MS3	MS3	222.91	0	3	222.91	528.961	3	1584.87	17183	43.312	-1.58685	False	49.07	K1(DSSO)	K4(DSSO);N-Term(Acetyl_protnterm)	lhcb1_0081729-lhcb5_0087274	KSATTKK	1	1;1	718.41431;750.38666	-1.9139	lhcb1_0081729	2	LFSKK	4	1;1	817.47913;849.45105	-1.2598	lhcb5_0087274	4	17183;17185;17186;17187;17188	718.414307;750.386658	1;1	817.479126;849.45105	1;1	20181010_F1_Ag5_alban001_SA_TCx1_23.raw	F4.2
KDIQPWQER-YNAKK	DSSO	Inter	MS2_MS3	MS3	226.96	0	3	226.96	660.662	3	1979.97	17327	43.6025	-0.1286	False	61.04	K1(DSSO)	K4(DSSO)	cp43_0013521-psbo_0058312	KDIQPWQER	1	1;1	677.36163;709.33392	-0.044	cp43_0013521	368	YNAKK	4	2;2	627.31732;643.30304	-0.2132	psbo_0058312	49	17327;17329;17330;17331;17332	677.361633;709.333923	1;1	627.317322;643.30304	2;2	20181010_F1_Ag5_alban001_SA_TCx1_23.raw	F4.2
KVASSGSPWYGPDR-KSATTK	DSSO	Intra	MS2_MS3	MS3	187.51	0	4	187.51	767.041	3	2299.11	17510	43.9231	1.32581	False	61.04	K1(DSSO)	K1(DSSO)	lhcb1_0081729-lhcb1_0081729	KVASSGSPWYGPDR	1	1;1	689.3819;721.35406	1.29475	lhcb1_0081729	8	KSATTK	1	2;2	780.8747;796.86047	1.35687	lhcb1_0081729	2	17510;17512;17513;17514;17515	689.381897;721.354065	1;1	780.874695;796.860474	2;2	20181010_F1_Ag5_alban001_SA_TCx1_23.raw	F4.2
KDIQPWQER-YNAKK	DSSO	Inter	MS2_MS3	MS3	176.6	0	3	176.6	660.661	3	1979.97	17599	44.1119	-1.31085	False	61.04	K1(DSSO)	K4(DSSO)	cp43_0013521-psbo_0058312	KDIQPWQER	1	1;1	677.36267;709.33484	-1.11597	cp43_0013521	368	YNAKK	4	2;2	627.31799;643.30231	-1.50572	psbo_0058312	49	17599;17604;17605;17606;17607	677.362671;709.334839	1;1	627.317993;643.302307	2;2	20181010_F1_Ag5_alban001_SA_TCx1_23.raw	F4.2
KSATTKK-LFSKK	DSSO	Inter	MS2_MS3	MS3	159.11	0	3	159.11	528.961	3	1584.87	18054	44.9705	1.91523	False	61.04	K6(DSSO)	K4(DSSO);N-Term(Acetyl_protnterm)	lhcb1_0081729-lhcb5_0087274	KSATTKK	6	1;1	718.41223;750.38403	2.19762	lhcb1_0081729	7	LFSKK	4	2;2	409.24164;425.22754	1.63284	lhcb5_0087274	4	18054;18059;18060;18061;18062	718.412231;750.384033	1;1	409.241638;425.227539	2;2	20181010_F1_Ag5_alban001_SA_TCx1_23.raw	F4.2
KTVTKK-LFSKK	DSSO	Inter	MS2_MS3	MS3	187.78	0	3	187.78	509.294	3	1525.87	18387	45.5877	-1.4892	False	37.17	K1(DSSO)	K4(DSSO);N-Term(Acetyl_protnterm)	lhcb1_0074459_0102114-lhcb5_0087274	KTVTKK	1	1;1	718.41437;750.3866	-1.63352	lhcb1_0074459_0102114	2	LFSKK	4	1;1	758.47803;790.45044	-1.34487	lhcb5_0087274	4	18387;18392;18393;18394;18395	718.414368;750.386597	1;1	758.478027;790.450439	1;1	20181010_F1_Ag5_alban001_SA_TCx1_23.raw	F4.2
KVASSGSPWYGPDR-SGVKK	DSSO	Inter	MS2_MS3	MS3	133.88	0	4	133.88	728.026	3	2182.06	18511	45.8105	0.74835	False	61.04	K1(DSSO)	K4(DSSO)	lhcb1_0081729-psbr_0072798	KVASSGSPWYGPDR	1	1;1	572.34015;604.31195	0.90343	lhcb1_0081729	8	SGVKK	4	2;2	780.875;796.862	0.59326	psbr_0072798	4	18511;18516;18517;18518;18519	572.340149;604.311951	1;1	780.875;796.862	2;2	20181010_F1_Ag5_alban001_SA_TCx1_23.raw	F4.2
GASTGYDNAVALPAGGRGDEEELGKENNK-SAASSKGK	DSSO	Intra	MS2_MS3	MS3	177.43	0	4	177.43	953.7	4	3811.78	19512	47.6886	-0.63435	False	73.05	K25(DSSO)	K6(DSSO)	psbo_0058312-psbo_0058312	GASTGYDNAVALPAGGRGDEEELGKENNK	25	1;1	789.41077;821.38281	-0.49659	psbo_0058312	187	SAASSKGK	6	3;3	991.79937;1002.45708	-0.77211	psbo_0058312	197	19512;19517;19518;19519;19520	789.410767;821.382812	1;1	991.799369;1002.457085	3;3	20181010_F1_Ag5_alban001_SA_TCx1_23.raw	F4.2
GASTGYDNAVALPAGGRGDEEELGKENNK-DKEGR	DSSO	Inter	MS2_MS3	MS3	208.95	0	3	208.95	920.926	4	3680.68	20482	49.4269	0.81363	False	61.04	K25(DSSO)	K2(DSSO)	psbo_0058312-cp47_0037811	GASTGYDNAVALPAGGRGDEEELGKENNK	25	1;1	658.31574;690.28742	2.01542	psbo_0058312	187	DKEGR	2	3;3	991.79918;1002.45629	-0.38816	cp47_0037811	348	20482;20487;20488;20489;20490	658.315735;690.287415	1;1	991.799183;1002.456287	3;3	20181010_F1_Ag5_alban001_SA_TCx1_23.raw	F4.2
GDEEELGKENNKSAASSK-SEGVTKNTPLAFQNTK	DSSO	Intra	MS2_MS3	MS3	260.41	0	4	260.41	946.953	4	3784.79	20683	49.7888	0.31583	False	61.04	K12(DSSO)	K6(DSSO)	psbo_0058312-psbo_0058312	GDEEELGKENNKSAASSK	12	2;2	894.95901;910.94678	0.14863	psbo_0058312	191	SEGVTKNTPLAFQNTK	6	2;2	973.9504;989.93654	0.48304	psbo_0058312	67	20683;20685;20686;20687;20688	894.959007;910.946777	2;2	973.950401;989.93654	2;2	20181010_F1_Ag5_alban001_SA_TCx1_23.raw	F4.2
IKTDTPYGTGGGMDLPNGLDASGRK-LGDPTTKK	DSSO	Inter	MS2_MS3	MS3	240.14	0	4	110.39	889.186	4	3553.72	22194	52.4936	0.04203	False	61.04	K2(DSSO);M13(Oxidation)	K7(DSSO)	psbr_0072798-cp47_0037811	IKTDTPYGTGGGMDLPNGLDASGRK	2	1;1	913.4989;945.47125	0.05991	psbr_0072798	7	LGDPTTKK	7	3;3	864.41808;875.0761	0.02415	cp47_0037811	503	22194;22199;22200;22201;22202	913.498901;945.471252	1;1	864.418084;875.076104	3;3	20181010_F1_Ag5_alban001_SA_TCx1_23.raw	F4.2
PEWLDGSLPGDFGFDPLGLGKDPAFLK-IKYQFYR	DSSO	Inter	MS2_MS3	MS3	76.48	0	3	76.48	821.814	5	4105.04	26752	60.7855	-1.31835	False	61.04	K21(DSSO);N-Term(Acetyl_protnterm)	K2(DSSO)	psad_0015054-lhcb6_0079196_n23	PEWLDGSLPGDFGFDPLGLGKDPAFLK	21	2;2	995.49877;1006.15563	-3.88705	lhcb6_0079196_n23	21	IKYQFYR	2	2;2	536.28394;552.27008	1.25035	psad_0015054	103	26752;26757;26758;26759;26760	995.498772;1006.155633	3;3	536.283936;552.270081	2;2	20181010_F1_Ag5_alban001_SA_TCx1_23.raw	F4.2
FGFAFGKK-SATTKK	DSSO	Inter	MS2_MS3	MS3	119.31	0	4	119.31	565.292	3	1693.86	27696	62.59	1.7133	False	49.07	K7(DSSO)	K5(DSSO)	lhcb42_0076852-lhcb1_0081729	FGFAFGKK	7	2;2	345.19409;361.18082	2.01081	lhcb42_0076852	8	SATTKK	5	1;1	955.50226;987.47461	1.41579	lhcb1_0081729	7	27696;27698;27699;27700;27701	345.194092;361.180817	2;2	955.502258;987.474609	1;1	20181010_F1_Ag5_alban001_SA_TCx1_23.raw	F4.2
FGFAFGKK-KAAPK	DSSO	Intra	MS2_MS3	MS3	113.95	0	3	113.95	524.947	3	1572.83	27840	62.8375	0.31333	False	49.07	K7(DSSO)	K1(DSSO)	lhcb42_0076852-lhcb42_0076852	FGFAFGKK	7	2;2	284.6759;300.6619	0.22035	lhcb42_0076852	8	KAAPK	1	1;1	955.50366;987.47644	0.40631	lhcb42_0076852	10	27840;27845;27846;27847;27848	284.675903;300.661896	2;2	955.503662;987.47644	1;1	20181010_F1_Ag5_alban001_SA_TCx1_23.raw	F4.2
TIALGKFTK-KKAAPK	DSSO	Inter	MS2_MS3	MS3	136.33	0	4	136.33	455.765	4	1820.04	28730	64.443	1.78483	False	61.04	K6(DSSO);N-Term(Acetyl_protnterm)	K2(DSSO)	lhcb42_0076852-d2_0013521	TIALGKFTK	6	2;2	537.81244;553.79858	1.65012	d2_0013521	6	KKAAPK	2	2;2	348.72311;364.70923	1.91954	lhcb42_0076852	10	28730;28733;28734;28735;28736;28736	537.812439;553.798584	2;2	348.723114;364.709229	2;2	20181010_F1_Ag5_alban001_SA_TCx1_23.raw	F4.2
TIALGKFTK-KKEVK	DSSO	Inter	MS2_MS3	MS3	147.4	0	3	147.4	603.678	3	1809.02	29356	65.5219	-0.61707	False	49.07	K6(DSSO);N-Term(Acetyl_protnterm)	K2(DSSO)	d2_0013521-lhcb43_0068262	TIALGKFTK	6	1;1	685.42456;717.39661	-0.42997	d2_0013521	6	KKEVK	2	1;1	1074.61987;1106.59192	-0.80416	lhcb43_0068262	14	29356;29362;29363;29364;29365	685.424561;717.396606	1;1	1074.619873;1106.591919	1;1	20181010_F1_Ag5_alban001_SA_TCx1_23.raw	F4.2
DGVYPEKVNPGR-IKYQFYR	DSSO	Intra	MS2_MS3	MS3	138.83	0	4	138.83	627.062	4	2505.23	29448	65.6934	1.10649	False	73.05	K7(DSSO)	K2(DSSO)	psad_0015054-psad_0015054	DGVYPEKVNPGR	7	2;2	692.84528;708.83185	0.85191	psad_0015054	128	IKYQFYR	2	2;2	536.28406;552.27002	1.36107	psad_0015054	103	29448;29450;29451;29452;29453	692.845276;708.831848	2;2	536.284058;552.27002	2;2	20181010_F1_Ag5_alban001_SA_TCx1_23.raw	F4.2
AYGEAANVFGKAK-WFKGAR	DSSO	Intra	MS2_MS3	MS3	165.3	0	3	165.3	749.708	3	2247.11	31637	69.7556	0.08221	False	45.23	K11(DSSO)	K3(DSSO)	psbp_0033281-psbp_0033281	AYGEAANVFGKAK	11	2;2	409.71866;425.70459	0.4654	psbp_0033281	11	WFKGAR	3	1;1	1379.69299;1411.67029	-0.30097	psbp_0033281	170	31637;31642;31643;31644;31645	409.718658;425.70459	2;2	1379.692993;1411.670288	1;1	20181010_F1_Ag5_alban001_SA_TCx1_23.raw	F4.2
NAELDSEKR-FGFAFGKK	DSSO	Intra	MS2_MS3	MS3	159.83	0	4	144.59	707.345	3	2120.02	31747	69.9458	-0.34381	False	49.07	K8(DSSO)	K7(DSSO)	lhcb42_0076852-lhcb42_0076852	NAELDSEKR	8	1;1	955.50354;987.47656	0.20137	lhcb42_0076852	184	FGFAFGKK	7	2;2	558.2699;574.25598	-0.88899	lhcb42_0076852	8	31747;31751;31752;31753;31754	955.50354;987.476562	1;1	558.269897;574.255981	2;2	20181010_F1_Ag5_alban001_SA_TCx1_23.raw	F4.2
ENVAKQGLPEQNGVTHFEAGDSR-AKEYVSLLK	DSSO	Intra	MS2_MS3	MS3	145.17	0	4	145.17	923.46	4	3690.82	32026	70.4451	2.18809	False	49.07	K5(DSSO)	K2(DSSO)	psag_0014234-psag_0014234	ENVAKQGLPEQNGVTHFEAGDSR	5	1;1	1269.09609;1285.08496	2.04873	psag_0014234	33	AKEYVSLLK	2	1;1	1104.62781;1136.59936	2.32744	psag_0014234	53	32026;32028;32029;32030;32031	1269.096088;1285.084961	2;2	1104.627808;1136.599365	1;1	20181010_F1_Ag5_alban001_SA_TCx1_23.raw	F4.2
KSATTK-SATTKK	DSSO	Intra	MS2_MS3	MS3	87.02	0	2	8.87	490.003	4	1956.99	36585	79.0228	-0.35515	False	61.04	K1(DSSO)	K5(DSSO)	lhcb1_0081729-lhcb1_0081729	KSATTK	1	2;2	345.19495;361.18146	0.31242	lhcb1_0081729	2	SATTKK	5	2;2	609.81897;625.80524	-1.02272	lhcb1_0081729	7	36585;36587;36588;36589;36590	345.194946;361.181458	2;2	609.81897;625.805237	2;2	20181010_F1_Ag5_alban001_SA_TCx1_23.raw	F4.2
LLVPAKWNPSK-WFKGAR	DSSO	Intra	MS2_MS3	MS3	107.22	0	3	79.71	544.296	4	2174.16	37256	80.2613	0.75667	False	49.07	K6(DSSO)	K3(DSSO)	psbp_0033281-psbp_0033281	LLVPAKWNPSK	6	2;2	653.87934;669.86511	0.67784	psbp_0033281	33	WFKGAR	3	2;2	409.71869;425.70459	0.8355	psbp_0033281	170	37256;37258;37259;37260;37261	653.879344;669.865112	2;2	409.718689;425.70459	2;2	20181010_F1_Ag5_alban001_SA_TCx1_23.raw	F4.2
RVGGGLVENQSLSEAWSKIPEK-SEGVTKNTPLAFQNTK	DSSO	Inter	MS2_MS3	MS3	309.29	0	3	252.52	856.039	5	4276.16	39001	83.5042	0.15286	False	45.23	K18(DSSO)	K6(DSSO)	psbo_0058312-cp47_0037811	RVGGGLVENQSLSEAWSKIPEK	18	2;2	1219.63637;1235.62219	0.01879	cp47_0037811	303	SEGVTKNTPLAFQNTK	6	2;2	894.95986;910.94574	0.28694	psbo_0058312	67	39001;39003;39004;39005;39006	1219.636372;1235.622192	2;2	894.959862;910.94574	2;2	20181010_F1_Ag5_alban001_SA_TCx1_23.raw	F4.2
FHPGGPFDPLGLANDPDQAAILKVK-QKVVAPANEELAK	DSSO	Intra	MS2_MS3	MS3	236.65	0	4	189.35	835.038	5	4171.16	44811	95.2862	-0.58499	False	61.04	K23(DSSO)	K2(DSSO)	lhcb5_0087274-lhcb5_0087274	FHPGGPFDPLGLANDPDQAAILKVK	23	2;2	891.13378;901.79192	-0.61884	lhcb5_0087274	185	QKVVAPANEELAK	2	2;2	725.89905;741.88483	-0.55114	lhcb5_0087274	13	44811;44816;44817;44818;44819	891.133779;901.791923	3;3	725.899048;741.884827	2;2	20181010_F1_Ag5_alban001_SA_TCx1_23.raw	F4.2
FHPGGPFDPLGLANDPDQAAILKVK-QKVVAPANEELAK	DSSO	Intra	MS2_MS3	MS3	202.69	0	3	170.09	835.038	5	4171.16	45104	95.9732	1.43122	False	61.04	K23(DSSO)	K2(DSSO)	lhcb5_0087274-lhcb5_0087274	FHPGGPFDPLGLANDPDQAAILKVK	23	2;2	891.1339;901.79127	2.65578	lhcb5_0087274	185	QKVVAPANEELAK	2	2;2	725.8985;741.88464	0.20665	lhcb5_0087274	13	45104;45109;45110;45111;45112	891.133901;901.791269	3;3	725.898499;741.884644	2;2	20181010_F1_Ag5_alban001_SA_TCx1_23.raw	F4.2
GFGGSGNPAYPGGPFFNPLGFGKDEKSLK-DEKSLK	DSSO	Intra	MS2_MS3	MS3	187.27	0	4	187.27	955.465	4	3818.84	45868	97.783	0.45957	False	73.05	K26(DSSO)	K3(DSSO)	lhca3_0056726-lhca3_0056726	GFGGSGNPAYPGGPFFNPLGFGKDEKSLK	26	1;1	773.40356;805.37579	0.40655	lhca3_0056726	176	DEKSLK	3	3;3	999.49096;1010.14837	0.5126	lhca3_0056726	176	45868;45870;45871;45872;45873	773.403564;805.375793	1;1	999.49096;1010.148366	3;3	20181010_F1_Ag5_alban001_SA_TCx1_23.raw	F4.2
TVKSAPESIWYGPDRPK-FFDPLGLAADPEKK	DSSO	Inter	MS2_MS3	MS3	154.19	0	4	154.19	909.711	4	3635.82	46391	99.0485	1.56756	False	61.04	K3(DSSO)	K13(DSSO)	lhcb2_0062077-lhcb42_0076852	TVKSAPESIWYGPDRPK	3	2;2	801.40817;817.39807	1.14287	lhcb2_0062077	5	FFDPLGLAADPEKK	13	2;2	993.00752;1008.99318	1.99224	lhcb42_0076852	204	46391;46396;46397;46398;46399	801.408172;817.398071	2;2	993.007524;1008.993181	2;2	20181010_F1_Ag5_alban001_SA_TCx1_23.raw	F4.2
LYPGGKFFDPLGLAADPEKK-KVASSGSPWYGPDR	DSSO	Inter	MS2_MS3	MS3	239.87	0	4	239.87	957.471	4	3826.86	46690	99.8273	0.16717	False	61.04	K6(DSSO)	K1(DSSO)	lhcb42_0076852-lhcb1_0081729	LYPGGKFFDPLGLAADPEKK	6	2;2	780.87543;796.86145	-0.02124	lhcb42_0076852	191	KVASSGSPWYGPDR	1	2;2	1109.0834;1125.0696	0.35559	lhcb1_0081729	8	46690;46695;46696;46697;46698	780.875427;796.86145	2;2	1109.083395;1125.069605	2;2	20181010_F1_Ag5_alban001_SA_TCx1_23.raw	F4.2
LYKGLR-KSATTK	DSSO	Inter	MS2_MS3	MS3	163.34	1	4	107.31	386.215	4	1541.84	11450	31.1474	1.60015	False	61.04	K3(DSSO)	K1(DSSO)	lhcb1_0081729-cp47_0037811	LYKGLR	3	2;2	402.24149;418.22781	1.34218	cp47_0037811	226	KSATTK	1	2;2	345.19452;361.18042	1.85811	lhcb1_0081729	2	11450;11455;11456;11457;11458	402.241486;418.227814	2;2	345.194519;361.18042	2;2	20181010_F1_Ag5_alban001_SA_TCx1_24.raw	F4.3
LYKGLR-SATTKK	DSSO	Inter	MS2_MS3	MS3	131.04	1	3	97.12	386.215	4	1541.84	12003	32.0882	2.5675	False	61.04	K3(DSSO)	K5(DSSO)	lhcb1_0081729-cp47_0037811	LYKGLR	3	2;2	402.24136;418.22736	2.42959	cp47_0037811	226	SATTKK	5	2;2	345.19409;361.18012	2.70541	lhcb1_0081729	7	12003;12005;12006;12007;12008	402.241364;418.227356	2;2	345.194092;361.180115	2;2	20181010_F1_Ag5_alban001_SA_TCx1_24.raw	F4.3
WFKGAR-AQAGDKR	DSSO	Intra	MS2_MS3	MS2	63.05	1	1	63.05	556.276	3	1666.81	13821	35.1442	-0.30985	False	42.1	K3(DSSO)	K6(DSSO)	psbp_0033281-psbp_0033281	WFKGAR	3	1;1	409.71835;425.70428	-1.11152	psbp_0033281	170	AQAGDKR	6	1;1	799.40436;831.37744	-1.11152	psbp_0033281	166	13821;13827;13828;13829;13830	409.718353;425.704285	2;2	799.404358;831.377441	1;1	20181010_F1_Ag5_alban001_SA_TCx1_24.raw	F4.3
TADGDEGGKHQLITATVK-AQAGDKR	DSSO	Intra	MS2_MS3	MS2	41.08	1	4	41.08	686.589	4	2743.34	15969	38.7446	-1.38596	False	45.23	K9(DSSO)	K6(DSSO)	psbp_0033281-psbp_0033281	TADGDEGGKHQLITATVK	9	2;2	947.97626;963.96234	-3.42518	psbp_0033281	143	AQAGDKR	6	2;2	400.20517;416.19128	-3.42518	psbp_0033281	166	15969;15978;15979;15980;15981	947.976257;963.962341	2;2	400.20517;416.191284	2;2	20181010_F1_Ag5_alban001_SA_TCx1_24.raw	F4.3
FAFGKK-KAAPK	DSSO	Inter	MS2_MS3	MS3	107.49	1	3	48.67	456.917	3	1368.74	16032	38.8376	3.12566	False	49.07	K5(DSSO)	K1(DSSO)	lhcb42_0076852_n4-lhcb42_0076852	FAFGKK	5	2;2	284.67526;300.66132	2.59387	lhcb42_0076852_n4	5	KAAPK	1	1;1	751.41205;783.38416	3.65746	lhcb42_0076852	10	16032;16037;16038;16039;16040	284.675262;300.661316	2;2	751.412048;783.384155	1;1	20181010_F1_Ag5_alban001_SA_TCx1_24.raw	F4.3
KDIQPWQER-YNAKK	DSSO	Inter	MS2_MS3	MS2	56.94	1	1	56.94	495.747	4	1979.97	18390	42.7405	-1.05055	False	45.23	K1(DSSO)	K4(DSSO)	psbo_0058312-cp43_0013521	KDIQPWQER	1	2;2	627.31549;643.30164	-4.12302	cp43_0013521	368	YNAKK	4	2;2	339.1832;355.16925	-4.12302	psbo_0058312	49	18390;18395;18396;18397;18398	627.315491;643.301636	2;2	339.183197;355.16925	2;2	20181010_F1_Ag5_alban001_SA_TCx1_24.raw	F4.3
GDEEELGKENNKSAASSK-GSSFLDPKGR	DSSO	Intra	MS2_MS3	MS3	244.57	1	3	194.33	623.493	5	3113.43	20934	47.2459	3.05193	False	49.07	K12(DSSO)	K8(DSSO)	psbo_0058312-psbo_0058312	GDEEELGKENNKSAASSK	12	2;2	559.28339;575.26978	3.10397	psbo_0058312	191	GSSFLDPKGR	8	3;3	649.63384;660.29169	2.99989	psbo_0058312	160	20934;20936;20937;20938;20939	559.283386;575.269775	2;2	649.633845;660.291687	3;3	20181010_F1_Ag5_alban001_SA_TCx1_24.raw	F4.3
TVKSAPESIWYGPDRPK-LGDPTTKK	DSSO	Inter	MS2_MS3	MS2	40.95	1	2	40.95	590.303	5	2947.49	27938	59.5183	0.19979	False	49.07	K3(DSSO)	K7(DSSO)	cp47_0037811-lhcb2_0062077	TVKSAPESIWYGPDRPK	3	1;1	662.34112;672.99956	-2.03081	lhcb2_0062077	5	LGDPTTKK	7	1;1	913.49689;945.46954	-2.03081	cp47_0037811	503	27938;27940;27941;27942;27943	662.341116;672.999564	3;3	913.496887;945.469543	1;1	20181010_F1_Ag5_alban001_SA_TCx1_24.raw	F4.3
FGFAFGKK-KAAPK	DSSO	Intra	MS2_MS3	MS2	70.86	1	2	65.67	393.962	4	1572.83	29733	62.6313	-0.50698	False	61.04	K7(DSSO)	K1(DSSO)	lhcb42_0076852-lhcb42_0076852	FGFAFGKK	7	2;2	478.25482;494.24109	-2.63928	lhcb42_0076852	8	KAAPK	1	2;2	284.67578;300.6615	-2.63928	lhcb42_0076852	10	29733;29736;29737;29738;29739	478.254822;494.241089	2;2	284.675781;300.661499	2;2	20181010_F1_Ag5_alban001_SA_TCx1_24.raw	F4.3
TVKSAPESIWYGPDRPK-QKVVAPANEELAK	DSSO	Inter	MS2_MS3	MS2	53.75	1	2	53.75	697.763	5	3484.78	31039	65.1169	-1.80503	False	49.07	K3(DSSO)	K2(DSSO)	lhcb5_0087274-lhcb2_0062077	TVKSAPESIWYGPDRPK	3	2;2	993.00928;1008.99611	-0.70442	lhcb2_0062077	5	QKVVAPANEELAK	2	2;2	725.89801;741.88434	-0.70442	lhcb5_0087274	13	31039;31041;31042;31043;31044	993.009277;1008.996111	2;2	725.89801;741.884338	2;2	20181010_F1_Ag5_alban001_SA_TCx1_24.raw	F4.3
TVKSAPESIWYGPDRPK-QKVVAPANEELAK	DSSO	Inter	MS2_MS3	MS3	277.15	1	4	200.45	871.952	4	3484.79	31047	65.1358	-0.06887	False	54.03	K3(DSSO)	K2(DSSO)	lhcb5_0087274-lhcb2_0062077	TVKSAPESIWYGPDRPK	3	2;2	993.01027;1008.99629	-0.00761	lhcb2_0062077	5	QKVVAPANEELAK	2	2;2	725.89874;741.8847	-0.13014	lhcb5_0087274	13	31047;31049;31050;31051;31052	993.010271;1008.996294	2;2	725.898743;741.884705	2;2	20181010_F1_Ag5_alban001_SA_TCx1_24.raw	F4.3
DGVYPEKVNPGR-IKYQFYR	DSSO	Intra	MS2_MS3	MS3	98.46	1	4	98.46	835.747	3	2505.23	31332	65.6358	0.33323	False	54.03	K7(DSSO)	K2(DSSO)	psad_0015054-psad_0015054	DGVYPEKVNPGR	7	2;2	1384.68469;1416.65772	0.41257	psad_0015054	128	IKYQFYR	2	2;2	536.28479;552.27063	0.25388	psad_0015054	103	31332;31337;31338;31339;31340	1384.684692;1416.657715	1;1	536.28479;552.27063	2;2	20181010_F1_Ag5_alban001_SA_TCx1_24.raw	F4.3
TVKSAPESIWYGPDRPK-KVASSGSPWYGPDR	DSSO	Inter	MS2_MS3	MS2	84.61	1	1	84.61	899.439	4	3594.74	35631	73.2918	-1.05418	False	35.17	K3(DSSO)	K1(DSSO)	lhcb1_0081729-lhcb2_0062077	TVKSAPESIWYGPDRPK	3	1;1	662.34197;672.99975	-0.87444	lhcb2_0062077	5	KVASSGSPWYGPDR	1	1;1	1560.74097;1592.71674	-0.87444	lhcb1_0081729	8	35631;35633	662.341971;672.999747	3;3	1560.740967;1592.716736	1;1	20181010_F1_Ag5_alban001_SA_TCx1_24.raw	F4.3
TVKSAPESIWYGPDRPK-TGKPSLDLPK	DSSO	Inter	MS2_MS3	MS2	47.07	1	1	47.07	786.658	4	3143.61	36172	74.2535	-0.19808	False	54.03	K3(DSSO)	K3(DSSO)	cp47_0037811-lhcb2_0062077	TVKSAPESIWYGPDRPK	3	1;1	662.34209;672.99975	-0.51744	lhcb2_0062077	5	TGKPSLDLPK	3	1;1	1109.61938;1141.5918	-0.51744	cp47_0037811	129	36172;36176	662.342093;672.999747	3;3	1109.619385;1141.591797	1;1	20181010_F1_Ag5_alban001_SA_TCx1_24.raw	F4.3
TVKSAPESIWYGPDRPK-TGKPSLDLPK	DSSO	Inter	MS2_MS3	MS3	154.19	1	4	154.19	629.528	5	3143.61	36227	74.3419	-0.20031	False	61.04	K3(DSSO)	K3(DSSO)	lhcb2_0062077-cp47_0037811	TVKSAPESIWYGPDRPK	3	2;2	555.31354;571.2998	-0.25956	lhcb2_0062077	5	TGKPSLDLPK	3	2;2	993.00911;1008.99524	-0.14106	cp47_0037811	129	36227;36229;36230;36231;36232	555.313538;571.299805	2;2	993.009111;1008.995239	2;2	20181010_F1_Ag5_alban001_SA_TCx1_24.raw	F4.3
TVKSAPESIWYGPDRPK-AKEYVSLLK	DSSO	Inter	MS2_MS3	MS3	192.6	1	4	192.6	785.41	4	3138.62	38981	80.055	0.4894	False	45.23	K3(DSSO)	K2(DSSO)	lhcb2_0062077-psag_0014234	TVKSAPESIWYGPDRPK	3	2;2	552.8183;568.80377	0.47877	lhcb2_0062077	5	AKEYVSLLK	2	2;2	993.00972;1008.99536	0.50003	psag_0014234	53	38981;38985;38986;38987;38988	552.818298;568.803772	2;2	993.009722;1008.995361	2;2	20181010_F1_Ag5_alban001_SA_TCx1_24.raw	F4.3
LYPGGKFFDPLGLAADPEKK-KSATTK	DSSO	Inter	MS2_MS3	MS2	45.03	1	1	45.03	591.91	5	2955.52	43482	89.5201	-0.47398	False	61.04	K6(DSSO)	K1(DSSO)	lhcb1_0081729-lhcb42_0076852	LYPGGKFFDPLGLAADPEKK	6	2;2	739.72338;750.38067	-2.09014	lhcb42_0076852	191	KSATTK	1	2;2	345.19437;361.18045	-2.09014	lhcb1_0081729	2	43482;43484;43485;43486;43487	739.723382;750.380672	3;3	345.194366;361.18045	2;2	20181010_F1_Ag5_alban001_SA_TCx1_24.raw	F4.3
LYPGGKFFDPLGLAADPEKK-KAAPVK	DSSO	Inter	MS2_MS3	MS2	47.84	1	1	47.84	587.515	5	2933.55	43994	90.6706	0.00881	False	54.03	K6(DSSO)	K1(DSSO)	lhcb5_0087274-lhcb42_0076852	LYPGGKFFDPLGLAADPEKK	6	1;1	739.72265;750.3797	-2.92755	lhcb42_0076852	191	KAAPVK	1	1;1	667.41138;699.38458	-2.92755	lhcb5_0087274	6	43994;43996;43997;43998;43999	739.72265;750.379696	3;3	667.411377;699.384583	1;1	20181010_F1_Ag5_alban001_SA_TCx1_24.raw	F4.3
LYPGGKFFDPLGLAADPEKK-NAELDSEKR	DSSO	Intra	MS2_MS3	MS2	61.14	1	0	61.14	846.175	4	3381.68	44919	92.9438	-2.74443	False	37.17	K6(DSSO)	K8(DSSO)	lhcb42_0076852-lhcb42_0076852	LYPGGKFFDPLGLAADPEKK	6	2;2	1109.08071;1125.06765	-0.22315	lhcb42_0076852	191	NAELDSEKR	8	2;2	558.26874;574.25708	-0.22315	lhcb42_0076852	184	44919;44921;44922;44923;44924	1109.08071;1125.067652	2;2	558.268738;574.25708	2;2	20181010_F1_Ag5_alban001_SA_TCx1_24.raw	F4.3
LYPGGKFFDPLGLAADPEKK-NAELDSEKR	DSSO	Intra	MS2_MS3	MS2	62.84	1	2	62.84	846.174	4	3381.67	45099	93.421	-2.31113	False	39.46	K6(DSSO)	K8(DSSO)	lhcb42_0076852-lhcb42_0076852	LYPGGKFFDPLGLAADPEKK	6	2;2	1109.08181;1125.0679	-1.14399	lhcb42_0076852	191	NAELDSEKR	8	2;2	558.26917;574.25568	-1.14399	lhcb42_0076852	184	45099;45101;45102;45103;45104	1109.081808;1125.067896	2;2	558.269165;574.255676	2;2	20181010_F1_Ag5_alban001_SA_TCx1_24.raw	F4.3
LYPGGKFFDPLGLAADPEKK-NAELDSEKR	DSSO	Intra	MS2_MS3	MS2	48.74	1	2	48.74	677.142	5	3381.68	45119	93.4665	-3.48068	False	61.04	K6(DSSO)	K8(DSSO)	lhcb42_0076852-lhcb42_0076852	LYPGGKFFDPLGLAADPEKK	6	2;2	739.72369;750.38104	-0.85622	lhcb42_0076852	191	NAELDSEKR	8	2;2	558.26953;574.25562	-0.85622	lhcb42_0076852	184	45119;45121;45122;45123;45124	739.723688;750.381039	3;3	558.269531;574.255615	2;2	20181010_F1_Ag5_alban001_SA_TCx1_24.raw	F4.3
LYPGGKFFDPLGLAADPEKK-NAELDSEKR	DSSO	Intra	MS2_MS3	MS2	62.84	1	0	62.84	846.174	4	3381.67	45273	93.8671	-2.23891	False	49.07	K6(DSSO)	K8(DSSO)	lhcb42_0076852-lhcb42_0076852	LYPGGKFFDPLGLAADPEKK	6	1;1	1109.08266;1125.06863	0.01957	lhcb42_0076852	191	NAELDSEKR	8	1;1	1115.53296;1147.50464	0.01957	lhcb42_0076852	184	45273;45275;45276;45277;45278	1109.082663;1125.068628	2;2	1115.532959;1147.504639	1;1	20181010_F1_Ag5_alban001_SA_TCx1_24.raw	F4.3
LYPGGKFFDPLGLAADPEKK-NAELDSEKR	DSSO	Intra	MS2_MS3	MS2	59.54	1	2	59.54	677.141	5	3381.67	45286	93.8975	-1.94607	False	61.04	K6(DSSO)	K8(DSSO)	lhcb42_0076852-lhcb42_0076852	LYPGGKFFDPLGLAADPEKK	6	2;2	739.72289;750.38007	-2.52525	lhcb42_0076852	191	NAELDSEKR	8	2;2	558.26874;574.25464	-2.52525	lhcb42_0076852	184	45286;45288;45289;45290;45291	739.722894;750.380066	3;3	558.268738;574.254639	2;2	20181010_F1_Ag5_alban001_SA_TCx1_24.raw	F4.3
LYKGLR-SATTKK	DSSO	Inter	MS2_MS3	MS3	137.83	0	3	79.16	514.616	3	1541.83	11903	31.9014	-0.93923	False	61.04	K3(DSSO)	K5(DSSO)	cp47_0037811-lhcb1_0081729	LYKGLR	3	1;1	689.38318;721.35577	-1.37336	cp47_0037811	226	SATTKK	5	2;2	402.24289;418.22858	-0.50511	lhcb1_0081729	7	11903;11905;11906;11907;11908	689.383179;721.355774	1;1	402.242889;418.228577	2;2	20181010_F1_Ag5_alban001_SA_TCx1_24.raw	F4.3
YNEAIYSTAKRLVAAIDGLPDPGGPLVK-ATEDKTDAATDVATK	DSSO	Inter	MS2_MS3	MS3	204.56	0	3	204.56	956.871	5	4780.33	17869	41.8947	2.64662	False	61.04	K10(DSSO);K28(DSSO)	K5(DSSO)	psad_0015054-tl183_0065375	YNEAIYSTAKRLVAAIDGLPDPGGPLVK	10	1;1	1047.53216;1058.18951	4.6652	tl183_0065375	136	ATEDKTDAATDVATK	5	1;1	1590.74695;1622.71851	0.62804	psad_0015054	5	17869;17874;17875;17876;17877	1047.532159;1058.189507	3;3	1590.746948;1622.718506	1;1	20181010_F1_Ag5_alban001_SA_TCx1_24.raw	F4.3
KDIQPWQER-YNAKK	DSSO	Inter	MS2_MS3	MS3	231.24	0	3	231.24	660.66	3	1979.97	18389	42.7384	1.91174	False	61.04	K1(DSSO)	K4(DSSO)	cp43_0013521-psbo_0058312	KDIQPWQER	1	1;1	677.35998;709.33228	1.71014	cp43_0013521	368	YNAKK	4	2;2	627.31622;643.30133	2.11334	psbo_0058312	49	18389;18391;18392;18393;18394	677.359985;709.332275	1;1	627.316223;643.301331	2;2	20181010_F1_Ag5_alban001_SA_TCx1_24.raw	F4.3
KTVTKK-LFSKK	DSSO	Inter	MS2_MS3	MS3	128	0	3	128	509.292	3	1525.86	20184	45.7792	2.06714	False	45.23	K5(DSSO)	K4(DSSO);N-Term(Acetyl_protnterm)	lhcb5_0087274-lhcb1_0074459_0102114	KTVTKK	5	1;1	379.7413;395.7273	2.29368	lhcb1_0074459_0102114	6	LFSKK	4	1;1	718.41223;750.38409	1.8406	lhcb5_0087274	4	20184;20186;20187;20188;20189	379.741302;395.727295	2;2	718.412231;750.384094	1;1	20181010_F1_Ag5_alban001_SA_TCx1_24.raw	F4.3
GDEEELGKENNKSAASSK-GSSFLDPKGR	DSSO	Intra	MS2_MS3	MS3	445.03	0	4	445.03	1038.48	3	3113.43	20782	46.9826	0.65245	False	54.03	K12(DSSO)	K8(DSSO)	psbo_0058312-psbo_0058312	GDEEELGKENNKSAASSK	12	1;1	1117.56299;1149.53406	0.71323	psbo_0058312	191	GSSFLDPKGR	8	2;2	973.94983;989.93561	0.59168	psbo_0058312	160	20782;20787;20788;20789;20790	1117.562988;1149.534058	1;1	973.949829;989.935608	2;2	20181010_F1_Ag5_alban001_SA_TCx1_24.raw	F4.3
GASTGYDNAVALPAGGRGDEEELGKENNK-SAASSKGK	DSSO	Intra	MS2_MS3	MS3	171.02	0	4	171.02	953.699	4	3811.77	20974	47.3149	1.17965	False	73.05	K25(DSSO)	K6(DSSO)	psbo_0058312-psbo_0058312	GASTGYDNAVALPAGGRGDEEELGKENNK	25	1;1	789.41003;821.3819	2.01542	psbo_0058312	187	SAASSKGK	6	3;3	991.79821;1002.45519	0.34388	psbo_0058312	197	20974;20976;20977;20978;20979	789.410034;821.381897	1;1	991.798209;1002.455193	3;3	20181010_F1_Ag5_alban001_SA_TCx1_24.raw	F4.3
GDEEELGKENNKSAASSK-GSSFLDPKGR	DSSO	Intra	MS2_MS3	MS3	307.11	0	3	307.11	779.114	4	3113.44	20986	47.3476	0.15465	False	49.07	K12(DSSO)	K8(DSSO)	psbo_0058312-psbo_0058312	GDEEELGKENNKSAASSK	12	2;2	559.28503;575.2721	-0.45842	psbo_0058312	191	GSSFLDPKGR	8	2;2	973.95074;989.93701	0.76771	psbo_0058312	160	20986;20991;20992;20993;20994	559.285034;575.272104	2;2	973.950745;989.937012	2;2	20181010_F1_Ag5_alban001_SA_TCx1_24.raw	F4.3
IKTDTPYGTGGGMDLPNGLDASGRK-KSATTK	DSSO	Inter	MS2_MS3	MS3	232	0	3	129.62	833.157	4	3329.6	21104	47.5587	0.8514	False	73.05	K2(DSSO);M13(Oxidation)	K1(DSSO)	psbr_0072798-lhcb1_0081729	IKTDTPYGTGGGMDLPNGLDASGRK	2	1;1	689.38226;721.35443	1.04958	psbr_0072798	7	KSATTK	1	3;3	864.41753;875.07488	0.65322	lhcb1_0081729	2	21104;21106;21107;21108;21109	689.382263;721.354431	1;1	864.417534;875.074883	3;3	20181010_F1_Ag5_alban001_SA_TCx1_24.raw	F4.3
TADGDEGGKHQLITATVK-LYICKAQAGDK	DSSO	Intra	MS2_MS3	MS3	275.52	0	4	275.52	816.903	4	3264.59	26353	56.7762	0.25216	False	49.07	K9(DSSO)	C4(Carbamidomethyl);K5(DSSO)	psbp_0033281-psbp_0033281	TADGDEGGKHQLITATVK	9	1;1	1320.66101;1352.63232	0.33467	psbp_0033281	143	LYICKAQAGDK	5	3;3	632.32117;642.97876	0.16964	psbp_0033281	160	26353;26358;26359;26360;26361	1320.661011;1352.632324	1;1	632.321167;642.97876	3;3	20181010_F1_Ag5_alban001_SA_TCx1_24.raw	F4.3
TVKSAPESIWYGPDRPK-LGDPTTKK	DSSO	Inter	MS2_MS3	MS3	264.8	0	4	264.8	737.629	4	2947.49	27889	59.4342	0.00113	False	45.23	K3(DSSO)	K7(DSSO)	lhcb2_0062077-cp47_0037811	TVKSAPESIWYGPDRPK	3	2;2	457.25272;473.2388	0.01731	lhcb2_0062077	5	LGDPTTKK	7	2;2	993.00879;1008.99611	-0.01505	cp47_0037811	503	27889;27894;27895;27896;27897	457.252716;473.2388	2;2	993.008789;1008.996111	2;2	20181010_F1_Ag5_alban001_SA_TCx1_24.raw	F4.3
TVKSAPESIWYGPDRPK-LGDPTTKK	DSSO	Inter	MS2_MS3	MS3	228.17	0	4	228.17	983.168	3	2947.49	28011	59.6457	2.3347	False	61.04	K3(DSSO)	K7(DSSO)	lhcb2_0062077-cp47_0037811	TVKSAPESIWYGPDRPK	3	1;1	913.49719;945.46875	2.29335	lhcb2_0062077	5	LGDPTTKK	7	2;2	993.00781;1008.99371	2.37605	cp47_0037811	503	28011;28013;28014;28015;28016	913.497192;945.46875	1;1	993.007812;1008.993713	2;2	20181010_F1_Ag5_alban001_SA_TCx1_24.raw	F4.3
FGFAFGKK-KAAPK	DSSO	Intra	MS2_MS3	MS3	113.18	0	4	113.18	524.947	3	1572.83	29734	62.6337	1.8439	False	49.07	K7(DSSO)	K1(DSSO)	lhcb42_0076852-lhcb42_0076852	FGFAFGKK	7	2;2	284.67538;300.6615	1.88292	lhcb42_0076852	8	KAAPK	1	1;1	955.50232;987.47467	1.80487	lhcb42_0076852	10	29734;29740;29741;29742;29743	284.675385;300.661499	2;2	955.502319;987.47467	1;1	20181010_F1_Ag5_alban001_SA_TCx1_24.raw	F4.3
DGVYPEKVNPGR-IKYQFYR	DSSO	Intra	MS2_MS3	MS3	129.55	0	4	129.55	627.062	4	2505.23	31292	65.5632	3.21169	False	73.05	K7(DSSO)	K2(DSSO)	psad_0015054-psad_0015054	DGVYPEKVNPGR	7	2;2	692.84412;708.8302	3.18009	psad_0015054	128	IKYQFYR	2	2;2	536.28296;552.26898	3.24329	psad_0015054	103	31292;31296;31297;31298;31299	692.844116;708.8302	2;2	536.282959;552.268982	2;2	20181010_F1_Ag5_alban001_SA_TCx1_24.raw	F4.3
KTVKK-TVKKK	DSSO	Intra	MS2_MS3	MS3	82.26	0	3	10.41	455.509	4	1819.01	37504	77.1306	1.68337	False	45.23	K4(DSSO)	K3(DSSO)	lhcb1_0050874_0063631-lhcb1_0050874_0063631	KTVKK	4	2;2	556.79608;572.79364	1.10716	lhcb1_0050874_0063631	5	TVKKK	3	2;2	329.21759;345.20334	2.25958	lhcb1_0050874_0063631	5	37504;37509;37510;37510;37511;37512	556.796082;572.79364	2;2	329.21759;345.203339	2;2	20181010_F1_Ag5_alban001_SA_TCx1_24.raw	F4.3
FFNIGIKK-KKEVK	DSSO	Intra	MS2_MS3	MS3	115.78	0	2	6.07	450.006	4	1797	40030	82.0691	3.06253	False	61.04	K7(DSSO);N-Term(Acetyl_protnterm)	K2(DSSO)	lhcb43_0068262-lhcb43_0068262	FFNIGIKK	7	2;2	531.80024;547.78705	3.1952	lhcb43_0068262	7	KKEVK	2	2;2	343.21469;359.20078	2.92986	lhcb43_0068262	14	40030;40032;40033;40034;40035	531.800243;547.787048	2;2	343.214691;359.200775	2;2	20181010_F1_Ag5_alban001_SA_TCx1_24.raw	F4.3
FFNIGIKK-KKEVK	DSSO	Intra	MS2_MS3	MS3	186.84	0	3	186.84	599.672	3	1797	40038	82.081	1.91818	False	61.04	K7(DSSO);N-Term(Acetyl_protnterm)	K2(DSSO)	lhcb43_0068262-lhcb43_0068262	FFNIGIKK	7	2;2	1062.59656;1094.56885	1.58809	lhcb43_0068262	7	KKEVK	2	2;2	343.21506;359.20102	2.24827	lhcb43_0068262	14	40038;40040;40041;40042;40043	1062.596558;1094.568848	1;1	343.215057;359.201019	2;2	20181010_F1_Ag5_alban001_SA_TCx1_24.raw	F4.3
FFNIGIKK-KKEVK	DSSO	Intra	MS2_MS3	MS3	186.84	0	3	186.84	599.672	3	1797	40259	82.5458	2.31612	False	61.04	K7(DSSO);N-Term(Acetyl_protnterm)	K2(DSSO)	lhcb43_0068262-lhcb43_0068262	FFNIGIKK	7	2;2	1062.59631;1094.56836	1.78758	lhcb43_0068262	7	KKEVK	2	2;2	343.21478;359.20081	2.84466	lhcb43_0068262	14	40259;40264;40265;40266;40267	1062.596313;1094.568359	1;1	343.214783;359.200806	2;2	20181010_F1_Ag5_alban001_SA_TCx1_24.raw	F4.3
LYPGGKFFDPLGLAADPEKK-KSATTK	DSSO	Inter	MS2_MS3	MS3	291.13	0	4	291.13	985.846	3	2955.52	43546	89.6754	0.81181	False	61.04	K6(DSSO)	K1(DSSO)	lhcb42_0076852-lhcb1_0081729	LYPGGKFFDPLGLAADPEKK	6	1;1	689.38245;721.3548	1.06473	lhcb42_0076852	191	KSATTK	1	2;2	1109.08266;1125.06814	0.55888	lhcb1_0081729	2	43546;43548;43549;43550;43551	689.382446;721.354797	1;1	1109.082663;1125.06814	2;2	20181010_F1_Ag5_alban001_SA_TCx1_24.raw	F4.3
LYPGGKFFDPLGLAADPEKK-KAAPK	DSSO	Intra	MS2_MS3	MS3	259.5	0	4	259.5	945.498	3	2834.48	43736	90.0633	0.41075	False	61.04	K6(DSSO)	K1(DSSO)	lhcb42_0076852-lhcb42_0076852	LYPGGKFFDPLGLAADPEKK	6	1;1	568.34522;600.3172	0.63034	lhcb42_0076852	191	KAAPK	1	2;2	1109.08291;1125.06887	0.19115	lhcb42_0076852	10	43736;43738;43739;43740;43741	568.345215;600.3172	1;1	1109.082907;1125.068872	2;2	20181010_F1_Ag5_alban001_SA_TCx1_24.raw	F4.3
LYPGGKFFDPLGLAADPEKK-AAPVKQK	DSSO	Inter	MS2_MS3	MS3	148.33	0	4	148.33	1021.21	3	3061.61	43772	90.159	3.05043	False	61.04	K6(DSSO)	K5(DSSO)	lhcb42_0076852-lhcb5_0087274	LYPGGKFFDPLGLAADPEKK	6	1;1	795.46985;827.44269	2.99678	lhcb42_0076852	191	AAPVKQK	5	2;2	1109.07863;1125.06729	3.10408	lhcb5_0087274	11	43772;43774;43775;43776;43777	795.469849;827.442688	1;1	1109.078634;1125.067285	2;2	20181010_F1_Ag5_alban001_SA_TCx1_24.raw	F4.3
LYPGGKFFDPLGLAADPEKK-SATTKK	DSSO	Inter	MS2_MS3	MS3	262.5	0	4	262.5	985.846	3	2955.52	43782	90.1894	0.65888	False	61.04	K6(DSSO)	K5(DSSO)	lhcb42_0076852-lhcb1_0081729	LYPGGKFFDPLGLAADPEKK	6	1;1	689.38251;721.35486	0.84754	lhcb42_0076852	191	SATTKK	5	2;2	1109.08266;1125.06851	0.47021	lhcb1_0081729	7	43782;43784;43785;43786;43787	689.382507;721.354858	1;1	1109.082663;1125.068506	2;2	20181010_F1_Ag5_alban001_SA_TCx1_24.raw	F4.3
LYPGGKFFDPLGLAADPEKK-KAAPVK	DSSO	Inter	MS2_MS3	MS3	172.51	0	4	172.51	978.524	3	2933.56	44001	90.6835	0.33041	False	61.04	K6(DSSO)	K1(DSSO)	lhcb42_0076852-lhcb5_0087274	LYPGGKFFDPLGLAADPEKK	6	1;1	667.41345;699.38556	0.30455	lhcb42_0076852	191	KAAPVK	1	2;2	1109.08352;1125.06887	0.35627	lhcb5_0087274	6	44001;44003;44004;44005;44006	667.413452;699.385559	1;1	1109.083517;1125.068872	2;2	20181010_F1_Ag5_alban001_SA_TCx1_24.raw	F4.3
FHPGGPFDPLGLANDPDQAAILKVK-AAPVKQK	DSSO	Intra	MS2_MS3	MS3	114.39	0	3	72.57	879.718	4	3515.85	44802	92.6562	-0.104	False	73.05	K23(DSSO)	K5(DSSO)	lhcb5_0087274-lhcb5_0087274	FHPGGPFDPLGLANDPDQAAILKVK	23	1;1	795.47211;827.44421	-0.41557	lhcb5_0087274	185	AAPVKQK	5	3;3	891.13524;901.79125	0.20757	lhcb5_0087274	11	44802;44804;44805;44806;44807	795.472107;827.444214	1;1	891.135244;901.791252	3;3	20181010_F1_Ag5_alban001_SA_TCx1_24.raw	F4.3
FHPGGPFDPLGLANDPDQAAILKVK-KSATTK	DSSO	Inter	MS2_MS3	MS3	132.72	0	3	74.6	682.755	5	3409.75	44870	92.8237	0.65012	False	49.07	K23(DSSO)	K1(DSSO)	lhcb5_0087274-lhcb1_0081729	FHPGGPFDPLGLANDPDQAAILKVK	23	2;2	345.1947;361.18054	1.00735	lhcb5_0087274	185	KSATTK	1	3;3	891.1336;901.79059	0.29288	lhcb1_0081729	2	44870;44875;44876;44877;44878	345.194702;361.180542	2;2	891.133596;901.790588	3;3	20181010_F1_Ag5_alban001_SA_TCx1_24.raw	F4.3
FHPGGPFDPLGLANDPDQAAILKVK-KSATTK	DSSO	Inter	MS2_MS3	MS3	233.32	0	4	158.5	853.194	4	3409.75	44887	92.8611	3.61114	False	73.05	K23(DSSO)	K1(DSSO)	lhcb5_0087274-lhcb1_0081729	FHPGGPFDPLGLANDPDQAAILKVK	23	1;1	689.38104;721.3526	4.02716	lhcb5_0087274	185	KSATTK	1	3;3	891.13164;901.78857	3.19513	lhcb1_0081729	2	44887;44889;44890;44891;44892	689.381042;721.3526	1;1	891.131643;901.788566	3;3	20181010_F1_Ag5_alban001_SA_TCx1_24.raw	F4.3
GFGGSGNPAYPGGPFFNPLGFGKDEKSLK-KSATTK	DSSO	Inter	MS2_MS3	MS3	152.63	0	3	106.29	934.459	4	3734.81	45628	94.8372	3.07274	False	73.05	K23(DSSO)	K1(DSSO)	lhcb1_0081729-lhca3_0056726	GFGGSGNPAYPGGPFFNPLGFGKDEKSLK	23	1;1	999.48778;1010.14513	3.19263	lhca3_0056726	173	KSATTK	1	1;1	689.3808;721.35266	2.95285	lhcb1_0081729	2	45628;45630;45631;45632;45633	999.487781;1010.145131	3;3	689.380798;721.352661	1;1	20181010_F1_Ag5_alban001_SA_TCx1_24.raw	F4.3
GFGGSGNPAYPGGPFFNPLGFGKDEKSLK-KSATTK	DSSO	Inter	MS2_MS3	MS3	233.62	0	4	233.62	934.461	4	3734.82	45805	95.3247	0.96569	False	73.05	K23(DSSO)	K1(DSSO)	lhca3_0056726-lhcb1_0081729	GFGGSGNPAYPGGPFFNPLGFGKDEKSLK	23	1;1	689.3822;721.35455	1.01783	lhca3_0056726	173	KSATTK	1	3;3	999.4898;1010.14733	0.91354	lhcb1_0081729	2	45805;45807;45808;45809;45810	689.382202;721.354553	1;1	999.489796;1010.147329	3;3	20181010_F1_Ag5_alban001_SA_TCx1_24.raw	F4.3
GFGGSGNPAYPGGPFFNPLGFGKDEKSLK-LKEVK	DSSO	Intra	MS2_MS3	MS3	180.76	0	4	180.76	929.717	4	3715.85	46415	97.0407	0.90066	False	73.05	K26(DSSO)	K2(DSSO)	lhca3_0056726-lhca3_0056726	GFGGSGNPAYPGGPFFNPLGFGKDEKSLK	26	1;1	670.41272;702.38501	1.14008	lhca3_0056726	176	LKEVK	2	3;3	999.4901;1010.14677	0.66124	lhca3_0056726	184	46415;46417;46418;46419;46420	670.41272;702.38501	1;1	999.490101;1010.146768	3;3	20181010_F1_Ag5_alban001_SA_TCx1_24.raw	F4.3
ATEDKTDAATDVATK-KSATTKK	DSSO	Inter	MS2_MS3	MS3	198.87	1	4	198.87	615.057	4	2457.21	4852	20.359	1.69357	False	61.04	K5(DSSO)	K1(DSSO)	lhcb1_0081729-psad_0015054	ATEDKTDAATDVATK	5	2;2	795.8772;811.86316	1.45894	psad_0015054	5	KSATTKK	1	2;2	409.24185;425.22775	1.92821	lhcb1_0081729	2	4852;4857;4858;4859;4860	795.877197;811.863159	2;2	409.241852;425.227753	2;2	20181010_F1_Ag5_alban001_SA_TCx1_25.raw	F4.4
GDEEELGKENNKSAASSK-APKDVK	DSSO	Intra	MS2_MS3	MS3	366.03	1	3	366.03	677.574	4	2707.27	6627	24.0423	1.90484	False	54.03	K12(DSSO)	K3(DSSO)	psbo_0058312-psbo_0058312	GDEEELGKENNKSAASSK	12	2;2	356.20465;372.19064	1.64001	psbo_0058312	191	APKDVK	3	2;2	973.94857;989.93494	2.16967	psbo_0058312	234	6627;6632;6633;6634;6635	356.204651;372.190643	2;2	973.94857;989.934937	2;2	20181010_F1_Ag5_alban001_SA_TCx1_25.raw	F4.4
WFKGAR-AQAGDKR	DSSO	Intra	MS2_MS3	MS2	76.27	1	1	76.27	556.276	3	1666.81	12088	35.1511	-1.29913	False	42.1	K3(DSSO)	K6(DSSO)	psbp_0033281-psbp_0033281	WFKGAR	3	1;1	409.71872;425.70407	-1.11152	psbp_0033281	170	AQAGDKR	6	1;1	799.40497;831.37683	-1.11152	psbp_0033281	166	12088;12091;12092;12093;12094	409.718719;425.704071	2;2	799.404968;831.376831	1;1	20181010_F1_Ag5_alban001_SA_TCx1_25.raw	F4.4
WFKGAR-AQAGDKR	DSSO	Intra	MS2_MS3	MS2	71.79	1	1	71.79	417.459	4	1666.81	12096	35.1655	-0.26513	False	45.23	K3(DSSO)	K6(DSSO)	psbp_0033281-psbp_0033281	WFKGAR	3	2;2	409.7178;425.70377	-2.97421	psbp_0033281	170	AQAGDKR	6	2;2	400.20563;416.19116	-2.97421	psbp_0033281	166	12096;12098;12099;12100;12101	409.717804;425.703766	2;2	400.205627;416.191162	2;2	20181010_F1_Ag5_alban001_SA_TCx1_25.raw	F4.4
WFKGAR-AQAGDKR	DSSO	Intra	MS2_MS3	MS2	62.39	1	1	62.39	556.276	3	1666.81	12331	35.6009	-1.73881	False	42.1	K3(DSSO)	K6(DSSO)	psbp_0033281-psbp_0033281	WFKGAR	3	1;1	409.7179;425.70374	-2.50542	psbp_0033281	170	AQAGDKR	6	1;1	799.40369;831.37604	-2.50542	psbp_0033281	166	12331;12333;12334;12335;12336	409.717896;425.703735	2;2	799.403687;831.376038	1;1	20181010_F1_Ag5_alban001_SA_TCx1_25.raw	F4.4
TADGDEGGKHQLITATVK-AQAGDKR	DSSO	Intra	MS2_MS3	MS2	84.11	1	4	84.11	686.588	4	2743.33	13869	38.5623	0.21652	False	54.03	K9(DSSO)	K6(DSSO)	psbp_0033281-psbp_0033281	TADGDEGGKHQLITATVK	9	2;2	947.97671;963.9631	-3.2202	psbp_0033281	143	AQAGDKR	6	2;2	400.20529;416.19132	-3.2202	psbp_0033281	166	13869;13871;13872;13873;13874	947.976706;963.963097	2;2	400.205292;416.191315	2;2	20181010_F1_Ag5_alban001_SA_TCx1_25.raw	F4.4
TADGDEGGKHQLITATVK-AQAGDKR	DSSO	Intra	MS2_MS3	MS2	85.08	1	2	85.08	549.472	5	2743.33	13896	38.6191	0.37722	False	49.07	K9(DSSO)	K6(DSSO)	psbp_0033281-psbp_0033281	TADGDEGGKHQLITATVK	9	2;2	947.97536;963.96283	-3.30219	psbp_0033281	143	AQAGDKR	6	2;2	400.20523;416.19132	-3.30219	psbp_0033281	166	13896;13898;13899;13900;13901	947.975363;963.96283	2;2	400.205231;416.191315	2;2	20181010_F1_Ag5_alban001_SA_TCx1_25.raw	F4.4
TVKSAPESIWYGPDRPK-KSATTK	DSSO	Inter	MS2_MS3	MS3	200.03	1	4	200.03	545.48	5	2723.37	22111	53.9543	-0.67901	False	73.05	K3(DSSO)	K1(DSSO)	lhcb2_0062077-lhcb1_0081729	TVKSAPESIWYGPDRPK	3	2;2	345.19531;361.18137	-0.60645	lhcb2_0062077	5	KSATTK	1	3;3	662.34258;672.99993	-0.75157	lhcb1_0081729	2	22111;22113;22114;22115;22116	345.195312;361.181366	2;2	662.342581;672.99993	3;3	20181010_F1_Ag5_alban001_SA_TCx1_25.raw	F4.4
TVKSAPESIWYGPDRPK-SATTKK	DSSO	Inter	MS2_MS3	MS3	254.03	1	4	254.03	545.48	5	2723.37	22572	54.9366	0.41432	False	54.03	K3(DSSO)	K5(DSSO)	lhcb2_0062077-lhcb1_0081729	TVKSAPESIWYGPDRPK	3	1;1	689.38269;721.35455	0.66513	lhcb2_0062077	5	SATTKK	5	3;3	662.34173;672.99944	0.16351	lhcb1_0081729	7	22572;22574;22575;22576;22577	689.38269;721.354553	1;1	662.341727;672.999442	3;3	20181010_F1_Ag5_alban001_SA_TCx1_25.raw	F4.4
TVKSAPESIWYGPDRPK-KTVTK	DSSO	Inter	MS2_MS3	MS2	65.44	1	0	26	666.849	4	2664.37	22852	55.4789	-1.50253	False	54.03	K3(DSSO)	K1(DSSO)	lhcb1_0074459_0102114-lhcb2_0062077	TVKSAPESIWYGPDRPK	3	1;1	993.01363;1008.99288	0.15125	lhcb2_0062077	5	KTVTK	1	1;1	630.38202;662.35443	0.15125	lhcb1_0074459_0102114	2	22852;22855;22856;22857;22858	993.013628;1008.992876	2;2	630.382019;662.354431	1;1	20181010_F1_Ag5_alban001_SA_TCx1_25.raw	F4.4
TVKSAPESIWYGPDRPK-KTVTK	DSSO	Inter	MS2_MS3	MS2	68.6	1	1	44.9	533.681	5	2664.37	22853	55.4812	-1.29123	False	61.04	K3(DSSO)	K1(DSSO)	lhcb1_0074459_0102114-lhcb2_0062077	TVKSAPESIWYGPDRPK	3	2;2	662.34869;672.99834	-3.37249	lhcb2_0062077	5	KTVTK	1	2;2	315.69382;331.67966	-3.37249	lhcb1_0074459_0102114	2	22853;22859;22860;22861;22862	662.348694;672.998343	3;3	315.693817;331.679657	2;2	20181010_F1_Ag5_alban001_SA_TCx1_25.raw	F4.4
TVKSAPESIWYGPDRPK-KAAPVK	DSSO	Inter	MS2_MS3	MS3	226.09	1	3	226.09	541.087	5	2701.41	23486	56.61	1.88076	False	61.04	K3(DSSO)	K1(DSSO)	lhcb2_0062077-lhcb5_0087274	TVKSAPESIWYGPDRPK	3	2;2	334.20978;350.1962	1.5734	lhcb2_0062077	5	KAAPVK	1	3;3	662.3419;672.99883	2.18811	lhcb5_0087274	6	23486;23488;23489;23490;23491	334.209778;350.196198	2;2	662.3419;672.998831	3;3	20181010_F1_Ag5_alban001_SA_TCx1_25.raw	F4.4
KLCLEPTSFTVKSEGVTK-ENNKSAASSK	DSSO	Intra	MS2_MS3	MS3	425.17	1	4	425.17	804.9	4	3216.58	25378	60.161	0.55301	False	73.05	C3(Carbamidomethyl);K12(DSSO)	K4(DSSO)	psbo_0058312-psbo_0058312	KLCLEPTSFTVKSEGVTK	12	2;2	545.26172;561.24774	0.25	psbo_0058312	61	ENNKSAASSK	4	2;2	1039.5447;1055.53103	0.85602	psbo_0058312	191	25378;25380;25381;25382;25383	545.261719;561.247742	2;2	1039.544703;1055.531031	2;2	20181010_F1_Ag5_alban001_SA_TCx1_25.raw	F4.4
KLCLEPTSFTVKSEGVTK-SAASSKGK	DSSO	Intra	MS2_MS3	MS3	257.72	1	4	257.72	729.873	4	2916.47	25715	60.8021	1.91316	False	42.1	C3(Carbamidomethyl);K12(DSSO)	K6(DSSO)	psbo_0058312-psbo_0058312	KLCLEPTSFTVKSEGVTK	12	2;2	395.20737;411.19351	2.51526	psbo_0058312	61	SAASSKGK	6	2;2	1039.54238;1055.52883	1.31107	psbo_0058312	197	25715;25719;25720;25721;25722	395.207367;411.193512	2;2	1039.542383;1055.528833	2;2	20181010_F1_Ag5_alban001_SA_TCx1_25.raw	F4.4
KLCLEPTSFTVKSEGVTK-APKDVK	DSSO	Intra	MS2_MS3	MS3	346.06	1	4	346.06	710.372	4	2838.47	26781	62.7687	1.76367	False	54.03	C3(Carbamidomethyl);K12(DSSO)	K3(DSSO)	psbo_0058312-psbo_0058312	KLCLEPTSFTVKSEGVTK	12	2;2	356.20465;372.19074	1.35767	psbo_0058312	61	APKDVK	3	2;2	1039.54385;1055.53018	2.16967	psbo_0058312	234	26781;26786;26787;26788;26789	356.204651;372.190735	2;2	1039.543848;1055.530176	2;2	20181010_F1_Ag5_alban001_SA_TCx1_25.raw	F4.4
DGVYPEKVNPGR-IKYQFYR	DSSO	Intra	MS2_MS3	MS3	95.91	1	4	95.91	835.747	3	2505.23	28555	66.0308	-0.00914	False	54.03	K7(DSSO)	K2(DSSO)	psad_0015054-psad_0015054	DGVYPEKVNPGR	7	2;2	1384.68396;1416.65642	-0.02854	psad_0015054	128	IKYQFYR	2	2;2	536.28473;552.27069	0.01026	psad_0015054	103	28555;28560;28561;28562;28563	1384.68396;1416.656424	1;1	536.284729;552.270691	2;2	20181010_F1_Ag5_alban001_SA_TCx1_25.raw	F4.4
GTGTANQCPTIDGGVDSFSFKPGK-LAEIKHAR	DSSO	Inter	MS2_MS3	MS3	169.97	1	4	169.97	884.683	4	3535.71	29746	68.0684	-0.0436	False	73.05	C8(Carbamidomethyl);K21(DSSO)	K5(DSSO)	lhcb6_0079196_n23-psbo_0058312	GTGTANQCPTIDGGVDSFSFKPGK	21	2;2	1248.07827;1264.06447	-0.01998	psbo_0058312	42	LAEIKHAR	5	2;2	496.28784;512.27399	-0.06723	lhcb6_0079196_n23	161	29746;29748;29749;29750;29751	1248.07827;1264.064472	2;2	496.287842;512.273987	2;2	20181010_F1_Ag5_alban001_SA_TCx1_25.raw	F4.4
TVKSAPESIWYGPDRPK-KVASSGSPWYGPDR	DSSO	Inter	MS2_MS3	MS2	50.89	1	2	50.89	719.753	5	3594.74	32340	73.1959	-1.6109	False	42.1	K3(DSSO)	K1(DSSO)	lhcb1_0081729-lhcb2_0062077	TVKSAPESIWYGPDRPK	3	2;2	993.00874;1008.99458	-2.02144	lhcb2_0062077	5	KVASSGSPWYGPDR	1	2;2	780.87411;796.86029	-2.02144	lhcb1_0081729	8	32340;32342;32343;32343;32344;32345	993.008745;1008.994585	2;2	780.87411;796.860291	2;2	20181010_F1_Ag5_alban001_SA_TCx1_25.raw	F4.4
TVKSAPESIWYGPDRPK-KVASSGSPWYGPDR	DSSO	Inter	MS2_MS3	MS3	252.52	1	4	252.52	899.442	4	3594.74	32341	73.1961	0.29509	False	35.17	K3(DSSO)	K1(DSSO)	lhcb2_0062077-lhcb1_0081729	TVKSAPESIWYGPDRPK	3	1;1	1560.74304;1592.7168	0.2346	lhcb2_0062077	5	KVASSGSPWYGPDR	1	3;3	662.34185;672.99957	0.35559	lhcb1_0081729	8	32341;32346;32347;32348;32349	1560.743042;1592.716797	1;1	662.341849;672.999573	3;3	20181010_F1_Ag5_alban001_SA_TCx1_25.raw	F4.4
TVKSAPESIWYGPDRPK-KVASSGSPWYGPDR	DSSO	Inter	MS2_MS3	MS3	298.6	1	4	298.6	899.439	4	3594.73	32613	73.6727	0.13857	False	61.04	K3(DSSO)	K1(DSSO)	lhcb2_0062077-lhcb1_0081729	TVKSAPESIWYGPDRPK	3	2;2	780.87567;796.86145	0.2346	lhcb2_0062077	5	KVASSGSPWYGPDR	1	2;2	993.01003;1008.99568	0.04253	lhcb1_0081729	8	32613;32615;32616;32617;32618	780.875671;796.86145	2;2	993.010027;1008.995684	2;2	20181010_F1_Ag5_alban001_SA_TCx1_25.raw	F4.4
TVKSAPESIWYGPDRPK-KVSSASPWYGPDR	DSSO	Inter	MS2_MS3	MS3	293.75	1	4	293.75	885.183	4	3537.71	32966	74.3394	1.16212	False	39.46	K3(DSSO)	K1(DSSO)	lhcb2_0062077-lhcb1_0074459_0102114	TVKSAPESIWYGPDRPK	3	1;1	1503.71936;1535.68774	1.21032	lhcb2_0062077	5	KVSSASPWYGPDR	1	2;2	993.00911;1008.99495	1.11392	lhcb1_0074459_0102114	7	32966;32968;32969;32970;32971	1503.71936;1535.687744	1;1	993.009111;1008.994951	2;2	20181010_F1_Ag5_alban001_SA_TCx1_25.raw	F4.4
TVKSAPESIWYGPDRPK-KVSSASPWYGPDR	DSSO	Inter	MS2_MS3	MS2	59.76	1	4	59.76	708.347	5	3537.71	32985	74.3784	0.69875	False	50.07	K3(DSSO)	K1(DSSO)	lhcb1_0074459_0102114-lhcb2_0062077	TVKSAPESIWYGPDRPK	3	2;2	662.34259;673.0003	3.04919	lhcb2_0062077	5	KVSSASPWYGPDR	1	2;2	752.3692;768.3512	3.04919	lhcb1_0074459_0102114	7	32985;32987;32988;32989;32990	662.34259;673.000305	3;3	752.369202;768.351196	2;2	20181010_F1_Ag5_alban001_SA_TCx1_25.raw	F4.4
TVKSAPESIWYGPDRPK-FGFAFGKK	DSSO	Inter	MS2_MS3	MS2	92.08	1	2	92.08	598.705	5	2989.49	39343	86.3334	-0.72483	False	45.23	K3(DSSO)	K7(DSSO)	lhcb42_0076852-lhcb2_0062077	TVKSAPESIWYGPDRPK	3	1;1	662.34148;672.99853	-1.04577	lhcb2_0062077	5	FGFAFGKK	7	1;1	955.50098;987.47644	-1.04577	lhcb42_0076852	8	39343;39345;39346;39347;39348;39348	662.341483;672.998526	3;3	955.500977;987.47644	1;1	20181010_F1_Ag5_alban001_SA_TCx1_25.raw	F4.4
TNTDYLPYNGDGFKLLVPAK-HQLITATVKDGK	DSSO	Intra	MS2_MS3	MS3	220.81	1	3	192.08	924.226	4	3693.88	40982	89.7743	3.1433	False	49.07	K14(DSSO)	K9(DSSO)	psbp_0033281-psbp_0033281	TNTDYLPYNGDGFKLLVPAK	14	1;1	1140.57748;1156.5624	3.58721	psbp_0033281	27	HQLITATVKDGK	9	1;1	1364.74573;1396.72119	2.6994	psbp_0033281	152	40982;40984;40985;40986;40987	1140.577478;1156.562397	2;2	1364.745728;1396.721191	1;1	20181010_F1_Ag5_alban001_SA_TCx1_25.raw	F4.4
LYPGGKFFDPLGLAADPEKK-KAAPK	DSSO	Intra	MS2_MS3	MS2	46.62	1	1	46.62	567.702	5	2834.48	40983	89.7745	-1.10871	False	49.07	K6(DSSO)	K1(DSSO)	lhcb42_0076852-lhcb42_0076852	LYPGGKFFDPLGLAADPEKK	6	2;2	739.72277;750.38055	-2.69874	lhcb42_0076852	191	KAAPK	1	2;2	284.67557;300.66168	-2.69874	lhcb42_0076852	10	40983;40988;40989;40990;40991	739.722772;750.38055	3;3	284.675568;300.661682	2;2	20181010_F1_Ag5_alban001_SA_TCx1_25.raw	F4.4
LYPGGKFFDPLGLAADPEKK-KAAPK	DSSO	Intra	MS2_MS3	MS2	55.6	1	1	55.6	567.702	5	2834.48	41206	90.2604	-0.03167	False	54.03	K6(DSSO)	K1(DSSO)	lhcb42_0076852-lhcb42_0076852	LYPGGKFFDPLGLAADPEKK	6	2;2	739.72401;750.38031	-3.17434	lhcb42_0076852	191	KAAPK	1	2;2	284.67554;300.66147	-3.17434	lhcb42_0076852	10	41206;41215;41216;41217;41218	739.72401;750.38031	3;3	284.675537;300.661469	2;2	20181010_F1_Ag5_alban001_SA_TCx1_25.raw	F4.4
FHPGGPFDPLGLANDPDQAAILKVK-KAAPVK	DSSO	Intra	MS2_MS3	MS3	161.43	1	4	108.24	678.362	5	3387.78	42535	93.5285	-0.00116	False	54.03	K23(DSSO)	K1(DSSO)	lhcb5_0087274-lhcb5_0087274	FHPGGPFDPLGLANDPDQAAILKVK	23	1;1	667.41406;699.3858	-0.00902	lhcb5_0087274	185	KAAPVK	1	3;3	891.13323;901.79131	0.00669	lhcb5_0087274	6	42535;42537;42538;42539;42540	667.414062;699.385803	1;1	891.13323;901.791313	3;3	20181010_F1_Ag5_alban001_SA_TCx1_25.raw	F4.4
ATEDKTDAATDVATK-KTVTKK	DSSO	Inter	MS2_MS3	MS3	197.68	0	3	197.68	600.307	4	2398.21	5462	21.5976	0.34304	False	45.23	K5(DSSO)	K1(DSSO)	psad_0015054-lhcb1_0074459_0102114	ATEDKTDAATDVATK	5	1;1	758.47644;790.44861	1.08258	psad_0015054	5	KTVTKK	1	2;2	795.87811;811.86346	-0.39649	lhcb1_0074459_0102114	2	5462;5467;5468;5469;5470	758.47644;790.448608	1;1	795.878113;811.863464	2;2	20181010_F1_Ag5_alban001_SA_TCx1_25.raw	F4.4
ATEDKTDAATDVATK-AAPKKPSR	DSSO	Inter	MS2_MS3	MS3	184.04	0	4	184.04	637.82	4	2548.26	5888	22.4421	-0.20992	False	61.04	K5(DSSO)	K5(DSSO)	psad_0015054-lhcb42_0076852	ATEDKTDAATDVATK	5	2;2	454.76938;470.75543	-0.13983	psad_0015054	5	AAPKKPSR	5	2;2	795.87842;811.8642	-0.28001	lhcb42_0076852	15	5888;5893;5894;5895;5896	454.769379;470.755432	2;2	795.878418;811.864197	2;2	20181010_F1_Ag5_alban001_SA_TCx1_25.raw	F4.4
TADGDEGGKHQLITATVK-AQAGDKR	DSSO	Intra	MS2_MS3	MS3	380.13	0	4	380.13	915.115	3	2743.33	13897	38.6215	0.92522	False	61.04	K9(DSSO)	K6(DSSO)	psbp_0033281-psbp_0033281	TADGDEGGKHQLITATVK	9	1;1	799.40478;831.37671	0.71497	psbp_0033281	143	AQAGDKR	6	2;2	947.97811;963.96395	1.13547	psbp_0033281	166	13897;13902;13903;13904;13905	799.404785;831.376709	1;1	947.97811;963.963951	2;2	20181010_F1_Ag5_alban001_SA_TCx1_25.raw	F4.4
GDEEELGKENNKSAASSK-GSSFLDPKGR	DSSO	Intra	MS2_MS3	MS3	412.3	0	4	412.3	779.115	4	3113.44	18554	47.4692	-0.75525	False	61.04	K12(DSSO)	K8(DSSO)	psbo_0058312-psbo_0058312	GDEEELGKENNKSAASSK	12	2;2	559.28571;575.27136	-1.0756	psbo_0058312	191	GSSFLDPKGR	8	2;2	973.95111;989.93762	-0.43489	psbo_0058312	160	18554;18559;18560;18561;18562	559.285706;575.271362	2;2	973.951111;989.937622	2;2	20181010_F1_Ag5_alban001_SA_TCx1_25.raw	F4.4
GDEEELGKENNKSAASSK-GSSFLDPKGR	DSSO	Intra	MS2_MS3	MS3	307.06	0	4	307.06	1038.48	3	3113.44	18686	47.7381	1.19193	False	54.03	K12(DSSO)	K8(DSSO)	psbo_0058312-psbo_0058312	GDEEELGKENNKSAASSK	12	1;1	1117.56213;1149.53442	1.02689	psbo_0058312	191	GSSFLDPKGR	8	2;2	973.94952;989.93506	1.35697	psbo_0058312	160	18686;18691;18692;18693;18694	1117.562134;1149.534424	1;1	973.949524;989.935059	2;2	20181010_F1_Ag5_alban001_SA_TCx1_25.raw	F4.4
KSATTK-SATTKK	DSSO	Intra	MS2_MS3	MS3	112.3	0	2	11.1	546.28	5	2727.37	20384	50.8001	-0.50192	False	54.03	K1(DSSO)	K5(DSSO)	lhcb1_0081729-lhcb1_0081729	KSATTK	1	1;1	689.38312;721.35547	-0.57424	lhcb1_0081729	2	SATTKK	5	4;4	498.0072;506.00184	-0.4296	lhcb1_0081729	7	20384;20390;20391;20392;20393	689.383118;721.355469	1;1	498.007202;506.00184	4;4	20181010_F1_Ag5_alban001_SA_TCx1_25.raw	F4.4
TVKSAPESIWYGPDRPK-KSATTK	DSSO	Inter	MS2_MS3	MS3	243.57	0	3	243.57	545.48	5	2723.37	22334	54.4347	2.09988	False	73.05	K3(DSSO)	K1(DSSO)	lhcb2_0062077-lhcb1_0081729	TVKSAPESIWYGPDRPK	3	2;2	345.19428;361.18036	1.93671	lhcb2_0062077	5	KSATTK	1	3;3	662.34112;672.99871	2.26306	lhcb1_0081729	2	22334;22337;22338;22339;22340	345.194275;361.180359	2;2	662.341116;672.998709	3;3	20181010_F1_Ag5_alban001_SA_TCx1_25.raw	F4.4
TVKSAPESIWYGPDRPK-SATTKK	DSSO	Inter	MS2_MS3	MS3	305.46	0	3	305.46	908.459	3	2723.36	22348	54.4528	-0.76127	False	73.05	K3(DSSO)	K5(DSSO)	lhcb2_0062077-lhcb1_0081729	TVKSAPESIWYGPDRPK	3	1;1	689.383;721.35541	-0.82008	lhcb2_0062077	5	SATTKK	5	2;2	993.01052;1008.99654	-0.70246	lhcb1_0081729	7	22348;22353;22354;22355;22356	689.382996;721.355408	1;1	993.010515;1008.996538	2;2	20181010_F1_Ag5_alban001_SA_TCx1_25.raw	F4.4
TVKSAPESIWYGPDRPK-KAAPK	DSSO	Inter	MS2_MS3	MS3	260.26	0	4	260.26	651.338	4	2602.33	22548	54.8829	-0.18093	False	73.05	K3(DSSO)	K1(DSSO)	lhcb2_0062077-lhcb42_0076852	TVKSAPESIWYGPDRPK	3	1;1	568.3454;600.31757	-0.07498	lhcb2_0062077	5	KAAPK	1	3;3	662.3424;672.99987	-0.28689	lhcb42_0076852	10	22548;22552;22553;22554;22555	568.345398;600.317566	1;1	662.342398;672.999869	3;3	20181010_F1_Ag5_alban001_SA_TCx1_25.raw	F4.4
TVKSAPESIWYGPDRPK-SATTKK	DSSO	Inter	MS2_MS3	MS3	329.6	0	4	329.6	908.462	3	2723.37	22573	54.9391	0.5162	False	73.05	K3(DSSO)	K5(DSSO)	lhcb2_0062077-lhcb1_0081729	TVKSAPESIWYGPDRPK	3	1;1	689.38232;721.35468	0.7181	lhcb2_0062077	5	SATTKK	5	2;2	993.00948;1008.99513	0.3143	lhcb1_0081729	7	22573;22578;22579;22580;22581	689.382324;721.354675	1;1	993.009477;1008.995134	2;2	20181010_F1_Ag5_alban001_SA_TCx1_25.raw	F4.4
TVKSAPESIWYGPDRPK-AAPVKQK	DSSO	Inter	MS2_MS3	MS3	218	0	4	218	943.827	3	2829.47	22937	55.6287	0.8204	False	73.05	K3(DSSO)	K5(DSSO)	lhcb2_0062077-lhcb5_0087274	TVKSAPESIWYGPDRPK	3	1;1	795.47192;827.44379	1.14879	lhcb2_0062077	5	AAPVKQK	5	2;2	993.00923;1008.99465	0.49202	lhcb5_0087274	11	22937;22942;22943;22944;22945	795.471924;827.443787	1;1	993.009233;1008.994646	2;2	20181010_F1_Ag5_alban001_SA_TCx1_25.raw	F4.4
TVKSAPESIWYGPDRPK-AAPVKQK	DSSO	Inter	MS2_MS3	MS3	262.28	0	4	262.28	708.121	4	2829.46	23063	55.8589	0.34322	False	61.04	K3(DSSO)	K5(DSSO)	lhcb2_0062077-lhcb5_0087274	TVKSAPESIWYGPDRPK	3	1;1	795.47217;827.44391	0.10961	lhcb2_0062077	5	AAPVKQK	5	2;2	993.00836;1008.9953	0.57683	lhcb5_0087274	11	23063;23068;23069;23070;23071	795.472168;827.443909	1;1	993.008362;1008.9953	2;2	20181010_F1_Ag5_alban001_SA_TCx1_25.raw	F4.4
TVKSAPESIWYGPDRPK-TVTKK	DSSO	Inter	MS2_MS3	MS3	131.61	0	2	131.61	533.68	5	2664.37	23123	55.9612	0.05851	False	49.07	K3(DSSO)	K4(DSSO)	lhcb2_0062077-lhcb1_0074459_0102114	TVKSAPESIWYGPDRPK	3	1;1	630.3819;662.34863	0.30182	lhcb2_0062077	5	TVTKK	4	4;4	497.00848;505.00208	-0.1848	lhcb1_0074459_0102114	6	23123;23129;23130;23131;23132	630.381897;662.348633	1;1	497.008484;505.002075	4;4	20181010_F1_Ag5_alban001_SA_TCx1_25.raw	F4.4
TVKSAPESIWYGPDRPK-KAAPVK	DSSO	Inter	MS2_MS3	MS3	260.59	0	4	260.59	901.141	3	2701.41	23450	56.5328	0.16488	False	61.04	K3(DSSO)	K1(DSSO)	lhcb2_0062077-lhcb5_0087274	TVKSAPESIWYGPDRPK	3	1;1	667.4137;699.38586	0.41046	lhcb2_0062077	5	KAAPVK	1	2;2	993.00978;1008.99562	-0.0807	lhcb5_0087274	6	23450;23453;23454;23455;23456	667.413696;699.385864	1;1	993.009783;1008.995622	2;2	20181010_F1_Ag5_alban001_SA_TCx1_25.raw	F4.4
KVASSGSPWYGPDRVK-QKVVAPANEELAK	DSSO	Inter	MS2_MS3	MS3	267.31	0	4	222.06	822.675	4	3287.68	23626	56.8675	0.04059	False	50.07	K1(DSSO)	K2(DSSO)	lhcb1_0081729-lhcb5_0087274	KVASSGSPWYGPDRVK	1	2;2	725.8985;741.88428	-0.12547	lhcb1_0081729	8	QKVVAPANEELAK	2	2;2	894.4576;910.4435	0.20665	lhcb5_0087274	13	23626;23628;23629;23630;23631	725.898499;741.884277	2;2	894.457604;910.443504	2;2	20181010_F1_Ag5_alban001_SA_TCx1_25.raw	F4.4
TVKSAPESIWYGPDRPK-LGDPTTKK	DSSO	Inter	MS2_MS3	MS3	259.97	0	4	259.97	737.629	4	2947.49	25179	59.8071	0.02073	False	49.07	K3(DSSO)	K7(DSSO)	lhcb2_0062077-cp47_0037811	TVKSAPESIWYGPDRPK	3	1;1	913.4989;945.47131	0.01731	lhcb2_0062077	5	LGDPTTKK	7	2;2	993.00758;1008.99506	0.02415	cp47_0037811	503	25179;25181;25182;25183;25184	913.498901;945.471313	1;1	993.007585;1008.995056	2;2	20181010_F1_Ag5_alban001_SA_TCx1_25.raw	F4.4
TVKSAPESIWYGPDRPK-KPEDFAK	DSSO	Inter	MS2_MS3	MS3	254.06	0	4	254.06	731.366	4	2922.44	27161	63.4804	-0.35269	False	54.03	K3(DSSO)	K1(DSSO)	lhcb2_0062077-lhcb5_0087274	TVKSAPESIWYGPDRPK	3	2;2	444.72672;460.71243	-0.25956	lhcb2_0062077	5	KPEDFAK	1	2;2	993.00977;1008.99574	-0.44583	lhcb5_0087274	66	27161;27163;27164;27165;27166	444.726715;460.712433	2;2	993.009766;1008.995745	2;2	20181010_F1_Ag5_alban001_SA_TCx1_25.raw	F4.4
DGVYPEKVNPGR-IKYQFYR	DSSO	Intra	MS2_MS3	MS3	110.31	0	4	110.31	627.062	4	2505.23	28511	65.9617	1.08744	False	73.05	K7(DSSO)	K2(DSSO)	psad_0015054-psad_0015054	DGVYPEKVNPGR	7	2;2	692.84522;708.83173	1.02437	psad_0015054	128	IKYQFYR	2	2;2	536.28412;552.27002	1.15051	psad_0015054	103	28511;28517;28518;28519;28520	692.845215;708.831726	2;2	536.284119;552.27002	2;2	20181010_F1_Ag5_alban001_SA_TCx1_25.raw	F4.4
KVASSGSPWYGPDRVK-AKEYVSLLK	DSSO	Inter	MS2_MS3	MS3	125.28	0	3	107.28	736.136	4	2941.52	31917	72.4088	1.59646	False	61.04	K1(DSSO)	K2(DSSO)	lhcb1_0081729-psag_0014234	KVASSGSPWYGPDRVK	1	2;2	552.81793;568.80371	1.55236	lhcb1_0081729	8	AKEYVSLLK	2	2;2	894.45828;910.44247	1.64057	psag_0014234	53	31917;31920;31921;31922;31923	552.817932;568.803711	2;2	894.458275;910.442467	2;2	20181010_F1_Ag5_alban001_SA_TCx1_25.raw	F4.4
TVKSAPESIWYGPDRPK-KVASSGSPWYGPDR	DSSO	Inter	MS2_MS3	MS3	275.78	0	4	275.78	1198.91	3	3594.73	32402	73.3016	1.13438	False	61.04	K3(DSSO)	K1(DSSO)	lhcb2_0062077-lhcb1_0081729	TVKSAPESIWYGPDRPK	3	1;1	1560.74219;1592.71594	1.02177	lhcb2_0062077	5	KVASSGSPWYGPDR	1	2;2	993.00954;1008.99513	1.247	lhcb1_0081729	8	32402;32404;32405;32406;32407	1560.742188;1592.715942	1;1	993.009538;1008.995134	2;2	20181010_F1_Ag5_alban001_SA_TCx1_25.raw	F4.4
KSITDYGSPEEFLSK-HQLITATVKDGK	DSSO	Intra	MS2_MS3	MS3	288.53	0	4	229.65	792.901	4	3168.58	33178	74.7328	2.04809	False	61.04	K1(DSSO)	K9(DSSO)	psbp_0033281-psbp_0033281	KSITDYGSPEEFLSK	1	2;2	682.87884;698.86475	2.02335	psbp_0033281	69	HQLITATVKDGK	9	2;2	877.92602;893.91223	2.07283	psbp_0033281	152	33178;33180;33181;33182;33183	682.878845;698.864746	2;2	877.926025;893.912231	2;2	20181010_F1_Ag5_alban001_SA_TCx1_25.raw	F4.4
KSATTK-SATTKK	DSSO	Intra	MS2_MS3	MS3	50.88	0	2	40.65	568.896	5	2840.45	35340	78.8509	0.53546	False	54.03	K1(DSSO)	K5(DSSO)	lhcb1_0081729-lhcb1_0081729	KSATTK	1	2;2	701.36804;712.02624	-0.26014	lhcb1_0081729	2	SATTKK	5	2;2	345.19531;361.18118	1.33106	lhcb1_0081729	7	35340;35343;35344;35345;35346	701.368042;712.026245	3;3	345.195312;361.181183	2;2	20181010_F1_Ag5_alban001_SA_TCx1_25.raw	F4.4
ILEEVEVAEKSLKR-KDIQPWQER	DSSO	Inter	MS2_MS3	MS3	145.83	0	3	145.83	750.645	4	2999.56	35355	78.8716	1.30529	False	61.04	K10(DSSO)	K1(DSSO)	psb27_0071705-cp43_0013521	ILEEVEVAEKSLKR	10	2;2	627.31653;643.3081	1.38769	psb27_0071705	100	KDIQPWQER	1	2;2	848.97656;864.96246	1.22288	cp43_0013521	368	35355;35358;35359;35360;35361	627.316528;643.308105	2;2	848.976562;864.962463	2;2	20181010_F1_Ag5_alban001_SA_TCx1_25.raw	F4.4
FFDPLGLAADPEKK-KSATTKK	DSSO	Inter	MS2_MS3	MS3	193.96	0	4	193.96	617.824	4	2468.27	36268	80.4954	2.45682	False	54.03	K13(DSSO)	K1(DSSO)	lhcb1_0081729-lhcb42_0076852	FFDPLGLAADPEKK	13	2;2	801.41287;817.39858	2.49175	lhcb42_0076852	204	KSATTKK	1	2;2	409.24155;425.22751	2.42188	lhcb1_0081729	2	36268;36273;36274;36275;36276	801.412872;817.398583	2;2	409.241547;425.227509	2;2	20181010_F1_Ag5_alban001_SA_TCx1_25.raw	F4.4
FFDPLGLAADPEKK-AAPKKPSR	DSSO	Intra	MS2_MS3	MS3	170.66	0	4	94.94	640.588	4	2559.33	36298	80.5454	-0.52012	False	61.04	K13(DSSO)	K4(DSSO)	lhcb42_0076852-lhcb42_0076852	FFDPLGLAADPEKK	13	2;2	454.76953;470.75546	-0.42397	lhcb42_0076852	204	AAPKKPSR	4	2;2	801.41425;817.40041	-0.61628	lhcb42_0076852	14	36298;36300;36301;36302;36303	454.769531;470.755463	2;2	801.414246;817.400414	2;2	20181010_F1_Ag5_alban001_SA_TCx1_25.raw	F4.4
FFDPLGLAADPEKK-AAPKKPSR	DSSO	Intra	MS2_MS3	MS3	107.99	0	4	68.57	853.783	3	2559.34	36336	80.614	0.95817	False	45.23	K13(DSSO)	K4(DSSO)	lhcb42_0076852-lhcb42_0076852	FFDPLGLAADPEKK	13	1;1	908.53052;940.50201	1.64069	lhcb42_0076852	204	AAPKKPSR	4	1;1	1601.81836;1633.79089	0.27564	lhcb42_0076852	14	36336;36338;36339;36340;36341	908.530518;940.502014	1;1	1601.818359;1633.790894	1;1	20181010_F1_Ag5_alban001_SA_TCx1_25.raw	F4.4
FFDPLGLAADPEKK-AAPKKPSR	DSSO	Intra	MS2_MS3	MS3	112.08	0	3	61.73	512.672	5	2559.33	36527	80.9535	0.11008	False	39.46	K13(DSSO)	K5(DSSO)	lhcb42_0076852-lhcb42_0076852	FFDPLGLAADPEKK	13	2;2	454.76941;470.75537	0.39928	lhcb42_0076852	204	AAPKKPSR	5	2;2	801.41318;817.39905	-0.17912	lhcb42_0076852	15	36527;36531;36532;36532;36533;36534	454.769409;470.755371	2;2	801.413177;817.399048	2;2	20181010_F1_Ag5_alban001_SA_TCx1_25.raw	F4.4
FFDPLGLAADPEKK-AAPKKPSR	DSSO	Intra	MS2_MS3	MS3	112.08	0	4	89.91	640.588	4	2559.33	36562	81.0048	-0.45662	False	61.04	K13(DSSO)	K4(DSSO)	lhcb42_0076852-lhcb42_0076852	FFDPLGLAADPEKK	13	2;2	454.76944;470.7554	-0.49873	lhcb42_0076852	204	AAPKKPSR	4	2;2	801.41455;817.40011	-0.41452	lhcb42_0076852	14	36562;36564;36565;36566;36567	454.76944;470.755402	2;2	801.414551;817.400109	2;2	20181010_F1_Ag5_alban001_SA_TCx1_25.raw	F4.4
TVKSAPESIWYGPDRPK-FGFAFGKK	DSSO	Inter	MS2_MS3	MS3	242.92	0	4	242.92	748.129	4	2989.49	39372	86.3886	2.66574	False	42.1	K3(DSSO)	K7(DSSO)	lhcb2_0062077-lhcb42_0076852	TVKSAPESIWYGPDRPK	3	2;2	478.2536;494.24003	2.69375	lhcb2_0062077	5	FGFAFGKK	7	2;2	993.0074;1008.99184	2.63773	lhcb42_0076852	8	39372;39374;39375;39376;39377	478.253601;494.240028	2;2	993.007402;1008.991838	2;2	20181010_F1_Ag5_alban001_SA_TCx1_25.raw	F4.4
LYPGGKFFDPLGLANDPEEK-KSATTKK	DSSO	Inter	MS2_MS3	MS3	107.01	0	3	107.01	782.645	4	3127.56	40522	88.8221	3.74701	False	45.23	K6(DSSO)	K1(DSSO)	lhcb1_0081729-lhcb43_0068262	LYPGGKFFDPLGLANDPEEK	6	1;1	1131.05713;1147.04311	4.69837	lhcb43_0068262	192	KSATTKK	1	1;1	817.47376;849.4469	2.79566	lhcb1_0081729	2	40522;40527;40528;40529;40530	1131.057129;1147.04311	2;2	817.473755;849.446899	1;1	20181010_F1_Ag5_alban001_SA_TCx1_25.raw	F4.4
LYPGGKFFDPLGLAADPEKK-KAAPK	DSSO	Intra	MS2_MS3	MS3	156.63	0	4	156.63	945.501	3	2834.49	41086	89.99	1.06441	False	61.04	K6(DSSO)	K1(DSSO)	lhcb42_0076852-lhcb42_0076852	LYPGGKFFDPLGLAADPEKK	6	1;1	568.34497;600.31702	1.49912	lhcb42_0076852	191	KAAPK	1	2;2	1109.0823;1125.06851	0.62969	lhcb42_0076852	10	41086;41088;41089;41090;41091	568.344971;600.317017	1;1	1109.082296;1125.068506	2;2	20181010_F1_Ag5_alban001_SA_TCx1_25.raw	F4.4
LYPGGKFFDPLGLAADPEK-AAPKKPSR	DSSO	Intra	MS2_MS3	MS3	178.85	0	4	178.85	762.402	4	3046.59	41581	91.0815	0.25385	False	61.04	K6(DSSO)	K4(DSSO)	lhcb42_0076852-lhcb42_0076852	LYPGGKFFDPLGLAADPEK	6	2;2	454.76944;470.75531	0.55689	lhcb42_0076852	191	AAPKKPSR	4	2;2	1045.03479;1061.02127	-0.04919	lhcb42_0076852	14	41581;41586;41587;41588;41589	454.76944;470.75531	2;2	1045.03479;1061.021265	2;2	20181010_F1_Ag5_alban001_SA_TCx1_25.raw	F4.4
LYPGGKFFDPLGLAADPEK-KSATTKK	DSSO	Inter	MS2_MS3	MS3	227.74	0	4	227.74	739.637	4	2955.52	41592	91.1126	2.52708	False	54.03	K6(DSSO)	K1(DSSO)	lhcb42_0076852-lhcb1_0081729	LYPGGKFFDPLGLAADPEK	6	2;2	409.24149;425.22754	2.48277	lhcb42_0076852	191	KSATTKK	1	2;2	1045.03308;1061.01916	2.57139	lhcb1_0081729	2	41592;41597;41598;41599;41600	409.241486;425.227539	2;2	1045.033081;1061.019165	2;2	20181010_F1_Ag5_alban001_SA_TCx1_25.raw	F4.4
LYPGGKFFDPLGLAADPEK-AAPKKPSR	DSSO	Intra	MS2_MS3	MS3	182.52	0	4	182.52	762.401	4	3046.58	41766	91.5466	1.26228	False	61.04	K6(DSSO)	K4(DSSO)	lhcb42_0076852-lhcb42_0076852	LYPGGKFFDPLGLAADPEK	6	2;2	454.76926;470.75516	2.24892	lhcb42_0076852	191	AAPKKPSR	4	2;2	1045.03333;1061.01992	0.27564	lhcb42_0076852	14	41766;41769;41770;41771;41772	454.769257;470.755157	2;2	1045.033325;1061.019922	2;2	20181010_F1_Ag5_alban001_SA_TCx1_25.raw	F4.4
LYPGGKFFDPLGLAADPEK-KSATTKK	DSSO	Inter	MS2_MS3	MS3	172.85	0	4	172.85	739.636	4	2955.52	41788	91.6039	-2.01797	False	50.07	K6(DSSO)	K1(DSSO)	lhcb1_0081729-lhcb42_0076852	LYPGGKFFDPLGLAADPEK	6	2;2	1045.04016;1061.02529	-3.24336	lhcb42_0076852	191	KSATTKK	1	2;2	409.24286;425.22882	-0.79258	lhcb1_0081729	2	41788;41793;41794;41795;41796	1045.040161;1061.025293	2;2	409.242859;425.228821	2;2	20181010_F1_Ag5_alban001_SA_TCx1_25.raw	F4.4
FHPGGPFDPLGLANDPDQAAILKVK-KSATTK	DSSO	Inter	MS2_MS3	MS3	203.77	0	4	107.05	853.193	4	3409.75	42135	92.4514	0.0975	False	73.05	K23(DSSO)	K1(DSSO)	lhcb5_0087274-lhcb1_0081729	FHPGGPFDPLGLANDPDQAAILKVK	23	1;1	689.38251;721.3548	0.05016	lhcb5_0087274	185	KSATTK	1	3;3	891.13319;901.7907	0.14484	lhcb1_0081729	2	42135;42140;42141;42142;42143	689.382507;721.354797	1;1	891.133189;901.790702	3;3	20181010_F1_Ag5_alban001_SA_TCx1_25.raw	F4.4
FHPGGPFDPLGLANDPDQAAILKVK-KSATTK	DSSO	Inter	MS2_MS3	MS3	114.43	0	4	43.09	1137.26	3	3409.75	42285	92.8532	2.97421	False	73.05	K23(DSSO)	K1(DSSO)	lhcb1_0081729-lhcb5_0087274	FHPGGPFDPLGLANDPDQAAILKVK	23	1;1	1336.19325;1352.17922	3.79357	lhcb5_0087274	185	KSATTK	1	1;1	689.38135;721.354	2.15486	lhcb1_0081729	2	42285;42287;42288;42289;42290	1336.193253;1352.179218	2;2	689.381348;721.354004	1;1	20181010_F1_Ag5_alban001_SA_TCx1_25.raw	F4.4
FHPGGPFDPLGLANDPDQAAILKVK-KSATTK	DSSO	Inter	MS2_MS3	MS3	130.17	0	4	50.46	682.757	5	3409.76	42314	92.934	2.7448	False	49.07	K23(DSSO)	K1(DSSO)	lhcb5_0087274-lhcb1_0081729	FHPGGPFDPLGLANDPDQAAILKVK	23	2;2	345.19394;361.17996	2.97232	lhcb5_0087274	185	KSATTK	1	3;3	891.13209;901.78875	2.51728	lhcb1_0081729	2	42314;42316;42317;42318;42319	345.193939;361.179962	2;2	891.132091;901.788749	3;3	20181010_F1_Ag5_alban001_SA_TCx1_25.raw	F4.4
FHPGGPFDPLGLANDPDQAAILKVK-KSATTK	DSSO	Inter	MS2_MS3	MS3	174.81	0	4	93.64	853.194	4	3409.76	42315	92.9363	0.41742	False	73.05	K23(DSSO)	K1(DSSO)	lhcb5_0087274-lhcb1_0081729	FHPGGPFDPLGLANDPDQAAILKVK	23	1;1	689.38238;721.35474	0.1873	lhcb5_0087274	185	KSATTK	1	3;3	891.1339;901.79101	0.64755	lhcb1_0081729	2	42315;42320;42321;42322;42323	689.382385;721.354736	1;1	891.133901;901.791008	3;3	20181010_F1_Ag5_alban001_SA_TCx1_25.raw	F4.4
FHPGGPFDPLGLANDPDQAAILKVK-SATTKK	DSSO	Inter	MS2_MS3	MS3	133.7	0	3	109.44	853.195	4	3409.76	42536	93.531	2.23538	False	73.05	K23(DSSO)	K5(DSSO)	lhcb5_0087274-lhcb1_0081729	FHPGGPFDPLGLANDPDQAAILKVK	23	1;1	689.38129;721.35419	3.47861	lhcb5_0087274	185	SATTKK	5	3;3	891.13238;901.78875	0.99214	lhcb1_0081729	7	42536;42541;42542;42543;42544	689.381287;721.354187	1;1	891.132375;901.788749	3;3	20181010_F1_Ag5_alban001_SA_TCx1_25.raw	F4.4
FHPGGPFDPLGLANDPDQAAILKVK-KAAPVK	DSSO	Intra	MS2_MS3	MS3	176.38	0	4	141.2	847.706	4	3387.8	42635	93.8006	1.51277	False	61.04	K23(DSSO)	K1(DSSO)	lhcb5_0087274-lhcb5_0087274	FHPGGPFDPLGLANDPDQAAILKVK	23	1;1	667.41278;699.38507	1.97009	lhcb5_0087274	185	KAAPVK	1	3;3	891.13238;901.7904	1.05544	lhcb5_0087274	6	42635;42637;42638;42639;42640	667.412781;699.385071	1;1	891.132385;901.790397	3;3	20181010_F1_Ag5_alban001_SA_TCx1_25.raw	F4.4
QKVVAPANEELAK-KSATTKK	DSSO	Inter	MS2_MS3	MS3	257.75	1	4	184.69	580.067	4	2317.25	9015	28.9801	-0.38065	False	42.1	K2(DSSO)	K1(DSSO)	lhcb5_0087274-lhcb1_0081729	QKVVAPANEELAK	2	1;1	817.4779;849.45056	-0.19298	lhcb5_0087274	13	KSATTKK	1	2;2	725.89893;741.88483	-0.56831	lhcb1_0081729	2	9015;9017;9018;9019;9020	817.477905;849.450562	1;1	725.898926;741.884827	2;2	20181010_F1_Ag5_alban001_SA_TCx1_26.raw	F4.5
ATEDKTDAATDVATK-SKYKIK	DSSO	Intra	MS2_MS3	MS3	293.49	1	4	293.49	615.81	4	2460.22	9880	30.7065	2.70491	False	61.04	K5(DSSO)	K4(DSSO)	psad_0015054-psad_0015054	ATEDKTDAATDVATK	5	2;2	410.74887;426.7348	2.6633	psad_0015054	5	SKYKIK	4	2;2	795.87634;811.86218	2.74653	psad_0015054	101	9880;9882;9883;9884;9885	410.748871;426.734802	2;2	795.876343;811.862183	2;2	20181010_F1_Ag5_alban001_SA_TCx1_26.raw	F4.5
WFKGAR-AQAGDKR	DSSO	Intra	MS2_MS3	MS2	50.34	1	2	50.34	556.276	3	1666.81	12408	35.6122	-0.96937	False	42.1	K3(DSSO)	K6(DSSO)	psbp_0033281-psbp_0033281	WFKGAR	3	1;1	409.71918;425.70514	0.36437	psbp_0033281	170	AQAGDKR	6	1;1	799.40588;831.37811	0.36437	psbp_0033281	166	12408;12413;12414;12415;12416	409.719177;425.705139	2;2	799.405884;831.378113	1;1	20181010_F1_Ag5_alban001_SA_TCx1_26.raw	F4.5
KVASSGSPWYGPDRVK-KSATTK	DSSO	Intra	MS2_MS3	MS3	294.03	1	3	183.91	632.323	4	2526.27	16058	42.6512	0.77127	False	54.03	K1(DSSO)	K1(DSSO)	lhcb1_0081729-lhcb1_0081729	KVASSGSPWYGPDRVK	1	2;2	345.19424;361.18033	0.71986	lhcb1_0081729	8	KSATTK	1	2;2	894.45636;910.44208	0.82268	lhcb1_0081729	2	16058;16062;16063;16064;16065	345.194244;361.180328	2;2	894.45636;910.442078	2;2	20181010_F1_Ag5_alban001_SA_TCx1_26.raw	F4.5
TVKSAPESIWYGPDRPK-KSATTK	DSSO	Inter	MS2_MS3	MS3	175.62	1	4	175.62	545.481	5	2723.37	22336	54.5462	-0.63684	False	61.04	K3(DSSO)	K1(DSSO)	lhcb2_0062077-lhcb1_0081729	TVKSAPESIWYGPDRPK	3	1;1	689.38336;721.3559	-0.78811	lhcb2_0062077	5	KSATTK	1	3;3	662.34234;672.99999	-0.48557	lhcb1_0081729	2	22336;22338;22339;22340;22341	689.383362;721.355896	1;1	662.342337;672.999991	3;3	20181010_F1_Ag5_alban001_SA_TCx1_26.raw	F4.5
TVKSAPESIWYGPDRPK-KAAPK	DSSO	Inter	MS2_MS3	MS3	220.46	1	3	220.46	521.273	5	2602.34	22747	55.3275	2.17673	False	73.05	K3(DSSO)	K1(DSSO)	lhcb2_0062077-lhcb42_0076852	TVKSAPESIWYGPDRPK	3	2;2	284.67554;300.66156	1.66423	lhcb2_0062077	5	KAAPK	1	3;3	662.34137;672.99866	2.68923	lhcb42_0076852	10	22747;22750;22751;22752;22753	284.675537;300.66156	2;2	662.34137;672.998657	3;3	20181010_F1_Ag5_alban001_SA_TCx1_26.raw	F4.5
TVKSAPESIWYGPDRPK-KTVTK	DSSO	Inter	MS2_MS3	MS2	47.14	1	1	23.44	533.681	5	2664.38	23016	55.8395	-1.86415	False	61.04	K3(DSSO)	K1(DSSO)	lhcb1_0074459_0102114-lhcb2_0062077	TVKSAPESIWYGPDRPK	3	2;2	662.34894;672.99877	-3.10729	lhcb2_0062077	5	KTVTK	1	2;2	315.69391;331.67972	-3.10729	lhcb1_0074459_0102114	2	23016;23021;23022;23023;23024	662.348938;672.99877	3;3	315.693909;331.679718	2;2	20181010_F1_Ag5_alban001_SA_TCx1_26.raw	F4.5
TADGDEGGKHQLITATVK-WFKGAR	DSSO	Intra	MS2_MS3	MS3	394.41	1	4	394.41	691.346	4	2762.36	24502	58.6852	-1.03419	False	39.46	K9(DSSO)	K3(DSSO)	psbp_0033281-psbp_0033281	TADGDEGGKHQLITATVK	9	1;1	818.4314;850.40558	-1.18652	psbp_0033281	143	WFKGAR	3	3;3	632.32208;642.97955	-0.88186	psbp_0033281	170	24502;24507;24508;24509;24510	818.431396;850.405579	1;1	632.322076;642.979548	3;3	20181010_F1_Ag5_alban001_SA_TCx1_26.raw	F4.5
TADGDEGGKHQLITATVK-WFKGAR	DSSO	Intra	MS2_MS3	MS2	55.13	1	0	55.13	553.278	5	2762.36	24533	58.7433	-2.23101	False	50.07	K9(DSSO)	K3(DSSO)	psbp_0033281-psbp_0033281	TADGDEGGKHQLITATVK	9	2;2	632.32233;642.97913	0.28864	psbp_0033281	143	WFKGAR	3	2;2	409.71912;425.7052	0.28864	psbp_0033281	170	24533;24538;24539;24540;24541;24541	632.322327;642.979126	3;3	409.719116;425.7052	2;2	20181010_F1_Ag5_alban001_SA_TCx1_26.raw	F4.5
KLCLEPTSFTVKSEGVTK-SAASSKGK	DSSO	Intra	MS2_MS3	MS3	207.42	1	4	207.42	729.874	4	2916.47	25692	60.8851	-0.54641	False	61.04	C3(Carbamidomethyl);K12(DSSO)	K6(DSSO)	psbo_0058312-psbo_0058312	KLCLEPTSFTVKSEGVTK	12	1;1	789.4101;821.38324	0.20008	psbo_0058312	61	SAASSKGK	6	3;3	693.3662;704.02343	-1.2929	psbo_0058312	197	25692;25694;25695;25696;25697	789.410095;821.38324	1;1	693.366205;704.023434	3;3	20181010_F1_Ag5_alban001_SA_TCx1_26.raw	F4.5
KSITDYGSPEEFLSK-HQLITATVKDGK	DSSO	Intra	MS2_MS3	MS3	272.67	1	3	231.56	792.901	4	3168.58	32916	75.1269	-0.07007	False	39.46	K1(DSSO)	K9(DSSO)	psbp_0033281-psbp_0033281	KSITDYGSPEEFLSK	1	1;1	877.92788;893.91341	-0.0647	psbp_0033281	69	HQLITATVKDGK	9	1;1	1364.75019;1396.7262	-0.07544	psbp_0033281	152	32916;32918;32919;32920	877.927875;893.913414	2;2	1364.750191;1396.726196	1;1	20181010_F1_Ag5_alban001_SA_TCx1_26.raw	F4.5
FFDPLGLAADPEKK-KSATTKK	DSSO	Inter	MS2_MS3	MS3	183.26	1	4	183.26	617.825	4	2468.28	35631	80.7587	-0.83334	False	61.04	K13(DSSO)	K1(DSSO)	lhcb1_0081729-lhcb42_0076852	FFDPLGLAADPEKK	13	2;2	801.41473;817.40064	-0.57349	lhcb42_0076852	204	KSATTKK	1	2;2	409.2431;425.22903	-1.09318	lhcb1_0081729	2	35631;35633;35634;35635;35636	801.414734;817.400635	2;2	409.243103;425.229034	2;2	20181010_F1_Ag5_alban001_SA_TCx1_26.raw	F4.5
FFDPLGLAADPEKK-AAPKKPSR	DSSO	Intra	MS2_MS3	MS3	145.83	1	4	131.53	853.782	3	2559.33	35766	81.0059	0.17581	False	45.23	K13(DSSO)	K4(DSSO)	lhcb42_0076852-lhcb42_0076852	FFDPLGLAADPEKK	13	1;1	908.53149;940.50421	0.72563	lhcb42_0076852	204	AAPKKPSR	4	1;1	1601.81982;1633.79285	-0.37402	lhcb42_0076852	14	35766;35775;35776;35777;35778	908.531494;940.504211	1;1	1601.819824;1633.792847	1;1	20181010_F1_Ag5_alban001_SA_TCx1_26.raw	F4.5
FFDPLGLAADPEKK-KTVTKK	DSSO	Inter	MS2_MS3	MS2	63.05	1	0	63.05	603.074	4	2409.28	35881	81.2133	-0.98288	False	61.04	K13(DSSO)	K1(DSSO)	lhcb1_0074459_0102114-lhcb42_0076852	FFDPLGLAADPEKK	13	2;2	801.4137;817.39948	-1.27246	lhcb42_0076852	204	KTVTKK	1	2;2	379.74179;395.72769	-1.27246	lhcb1_0074459_0102114	2	35881;35884	801.413696;817.399475	2;2	379.741791;395.727692	2;2	20181010_F1_Ag5_alban001_SA_TCx1_26.raw	F4.5
TNTDYLPYNGDGFKLLVPAK-TADGDEGGKHQLITATVKDGK	DSSO	Intra	MS2_MS3	MS2	85.96	1	4	85.96	905.652	5	4524.23	38345	86.2794	-1.25127	False	54.03	K14(DSSO)	K18(DSSO)	psbp_0033281-psbp_0033281	TNTDYLPYNGDGFKLLVPAK	14	2;2	1140.57723;1156.56496	-0.33018	psbp_0033281	27	TADGDEGGKHQLITATVKDGK	18	2;2	1098.05031;1114.03616	-0.33018	psbp_0033281	152	38345;38350;38351;38352;38353	1140.577234;1156.564961	2;2	1098.050314;1114.036157	2;2	20181010_F1_Ag5_alban001_SA_TCx1_26.raw	F4.5
TVKSAPESIWYGPDRPK-FGFAFGKK	DSSO	Inter	MS2_MS3	MS2	84.61	1	2	84.61	598.705	5	2989.5	38439	86.4737	-1.74601	False	61.04	K3(DSSO)	K7(DSSO)	lhcb42_0076852-lhcb2_0062077	TVKSAPESIWYGPDRPK	3	2;2	662.34204;672.99889	-1.36551	lhcb2_0062077	5	FGFAFGKK	7	2;2	478.25473;494.24097	-1.36551	lhcb42_0076852	8	38439;38444;38445;38446;38447	662.342041;672.998892	3;3	478.25473;494.240967	2;2	20181010_F1_Ag5_alban001_SA_TCx1_26.raw	F4.5
LGDPTTKK-KSATTKK	DSSO	Inter	MS2_MS3	MS3	167.9	0	4	167.9	445.744	4	1779.95	3535	17.803	0.03157	False	61.04	K7(DSSO)	K1(DSSO)	lhcb1_0081729-cp47_0037811	LGDPTTKK	7	2;2	457.25308;473.23901	0.25769	cp47_0037811	503	KSATTKK	1	2;2	409.24262;425.22882	-0.19454	lhcb1_0081729	2	3535;3540;3541;3542;3543	457.253082;473.239014	2;2	409.242615;425.228821	2;2	20181010_F1_Ag5_alban001_SA_TCx1_26.raw	F4.5
ATEDKTDAATDVATK-KKAAPK	DSSO	Inter	MS2_MS3	MS3	184.04	0	3	184.04	584.797	4	2336.16	5564	21.942	1.94629	False	73.05	K5(DSSO)	K2(DSSO)	psad_0015054-lhcb42_0076852	ATEDKTDAATDVATK	5	2;2	348.72296;364.7092	1.53421	psad_0015054	5	KKAAPK	2	2;2	795.87708;811.8631	2.35837	lhcb42_0076852	10	5564;5569;5570;5571;5572	348.722961;364.709198	2;2	795.877075;811.863098	2;2	20181010_F1_Ag5_alban001_SA_TCx1_26.raw	F4.5
QKVVAPANEELAK-KSATTKK	DSSO	Inter	MS2_MS3	MS3	145.83	0	3	119.54	580.067	4	2317.24	9688	30.3036	2.94517	False	49.07	K2(DSSO)	K6(DSSO)	lhcb5_0087274-lhcb1_0081729	QKVVAPANEELAK	2	2;2	409.24136;425.22742	3.01992	lhcb5_0087274	13	KSATTKK	6	2;2	725.89661;741.88245	2.87041	lhcb1_0081729	7	9688;9690;9691;9692;9693	409.241364;425.227417	2;2	725.896606;741.882446	2;2	20181010_F1_Ag5_alban001_SA_TCx1_26.raw	F4.5
QKVVAPANEELAK-KTVTKK	DSSO	Inter	MS2_MS3	MS3	188.26	0	4	132.36	565.314	4	2258.23	9841	30.5876	-0.35796	False	45.23	K2(DSSO)	K1(DSSO)	lhcb5_0087274-lhcb1_0074459_0102114	QKVVAPANEELAK	2	1;1	758.47723;790.44965	-0.02822	lhcb5_0087274	13	KTVTKK	1	2;2	725.89893;741.8847	-0.68769	lhcb1_0074459_0102114	2	9841;9842;9843;9844;9845	758.477234;790.449646	1;1	725.898926;741.884705	2;2	20181010_F1_Ag5_alban001_SA_TCx1_26.raw	F4.5
QKVVAPANEELAK-KTVTKK	DSSO	Inter	MS2_MS3	MS3	241.62	0	3	141.9	753.419	3	2258.24	9869	30.6772	1.10103	False	61.04	K2(DSSO)	K1(DSSO)	lhcb5_0087274-lhcb1_0074459_0102114	QKVVAPANEELAK	2	1;1	758.47662;790.44842	1.30124	lhcb5_0087274	13	KTVTKK	1	2;2	725.8977;741.88379	0.90082	lhcb1_0074459_0102114	2	9869;9874;9875;9876;9877	758.476624;790.448425	1;1	725.897705;741.883789	2;2	20181010_F1_Ag5_alban001_SA_TCx1_26.raw	F4.5
QKVVAPANEELAK-AAPKKPSR	DSSO	Inter	MS2_MS3	MS3	248.56	0	4	179.09	602.83	4	2408.3	10106	31.2184	-0.34847	False	37.17	K2(DSSO)	K4(DSSO)	lhcb5_0087274-lhcb42_0076852	QKVVAPANEELAK	2	1;1	908.53113;940.49045	-0.19298	lhcb5_0087274	13	AAPKKPSR	4	2;2	725.8988;741.88483	-0.50395	lhcb42_0076852	14	10106;10111;10112;10113;10114	908.531128;940.490454	1;1	725.898804;741.884827	2;2	20181010_F1_Ag5_alban001_SA_TCx1_26.raw	F4.5
QKVVAPANEELAK-AAPKKPSR	DSSO	Inter	MS2_MS3	MS3	159.36	0	4	95.05	803.438	3	2408.3	10187	31.38	0.73309	False	35.17	K2(DSSO)	K4(DSSO)	lhcb5_0087274-lhcb42_0076852	QKVVAPANEELAK	2	1;1	908.53015;940.50183	1.38544	lhcb5_0087274	13	AAPKKPSR	4	1;1	1450.7854;1482.76953	0.08074	lhcb42_0076852	14	10187;10190;10191;10192;10193	908.530151;940.501831	1;1	1450.7854;1482.769531	1;1	20181010_F1_Ag5_alban001_SA_TCx1_26.raw	F4.5
QKVVAPANEELAK-KKAAPVK	DSSO	Intra	MS2_MS3	MS3	176.34	0	3	117.65	574.575	4	2295.28	10478	31.9688	2.68055	False	45.23	K2(DSSO)	K1(DSSO)	lhcb5_0087274-lhcb5_0087274	QKVVAPANEELAK	2	2;2	398.25693;414.24295	2.69039	lhcb5_0087274	13	KKAAPVK	1	2;2	725.89716;741.88269	2.6707	lhcb5_0087274	5	10478;10483;10484;10485;10486	398.256927;414.24295	2;2	725.897156;741.88269	2;2	20181010_F1_Ag5_alban001_SA_TCx1_26.raw	F4.5
QKVVAPANEELAK-KAAPVKQK	DSSO	Intra	MS2_MS3	MS3	195.09	0	4	167.94	606.591	4	2423.34	10614	32.2208	1.50922	False	61.04	K2(DSSO)	K6(DSSO)	lhcb5_0087274-lhcb5_0087274	QKVVAPANEELAK	2	2;2	462.28638;478.27261	1.55384	lhcb5_0087274	13	KAAPVKQK	6	2;2	725.89752;741.88318	1.4646	lhcb5_0087274	11	10614;10618;10619;10620;10621	462.286377;478.272614	2;2	725.897522;741.883179	2;2	20181010_F1_Ag5_alban001_SA_TCx1_26.raw	F4.5
ATEDKTDAATDVATK-SKYKIK	DSSO	Intra	MS2_MS3	MS3	134.32	0	4	134.32	615.811	4	2460.22	11142	33.2578	2.66728	False	61.04	K5(DSSO)	K4(DSSO)	psad_0015054-psad_0015054	ATEDKTDAATDVATK	5	2;2	410.74887;426.73471	2.58802	psad_0015054	5	SKYKIK	4	2;2	795.87579;811.86224	2.74653	psad_0015054	101	11142;11144;11145;11146;11147	410.748871;426.734711	2;2	795.875793;811.862244	2;2	20181010_F1_Ag5_alban001_SA_TCx1_26.raw	F4.5
QKVVAPANEELAK-KKAAPVK	DSSO	Intra	MS2_MS3	MS3	245.46	0	4	189.18	574.575	4	2295.28	11308	33.5401	-0.09441	False	42.1	K2(DSSO)	K2(DSSO)	lhcb5_0087274-lhcb5_0087274	QKVVAPANEELAK	2	1;1	795.50861;827.48084	0.13654	lhcb5_0087274	13	KKAAPVK	2	2;2	725.89874;741.88458	-0.32536	lhcb5_0087274	6	11308;11311;11312;11313;11314	795.508606;827.480835	1;1	725.898743;741.884583	2;2	20181010_F1_Ag5_alban001_SA_TCx1_26.raw	F4.5
QKVVAPANEELAK-KKAAPVK	DSSO	Intra	MS2_MS3	MS3	252.59	0	3	189.69	765.764	3	2295.28	11309	33.5425	-0.35882	False	61.04	K2(DSSO)	K2(DSSO)	lhcb5_0087274-lhcb5_0087274	QKVVAPANEELAK	2	1;1	795.50903;827.48108	-0.29854	lhcb5_0087274	13	KKAAPVK	2	2;2	725.89886;741.88464	-0.4191	lhcb5_0087274	6	11309;11315;11316;11317;11318	795.509033;827.481079	1;1	725.898865;741.884644	2;2	20181010_F1_Ag5_alban001_SA_TCx1_26.raw	F4.5
QKVVAPANEELAK-KKAAPVK	DSSO	Intra	MS2_MS3	MS3	156.55	0	4	117.5	459.861	5	2295.27	11310	33.5443	2.85365	False	45.23	K2(DSSO)	K2(DSSO)	lhcb5_0087274-lhcb5_0087274	QKVVAPANEELAK	2	2;2	398.25693;414.24295	3.0366	lhcb5_0087274	13	KKAAPVK	2	3;3	484.26672;494.92422	2.6707	lhcb5_0087274	6	11310;11319;11320;11321;11322	398.256927;414.24295	2;2	484.266724;494.924225	3;3	20181010_F1_Ag5_alban001_SA_TCx1_26.raw	F4.5
TGKPSLDLPK-AAPKKPSR	DSSO	Inter	MS2_MS3	MS3	130.74	0	4	130.74	517.537	4	2067.13	15716	42.0039	1.96726	False	61.04	K3(DSSO)	K4(DSSO)	cp47_0037811-lhcb42_0076852	TGKPSLDLPK	3	2;2	454.76819;470.7544	2.03473	cp47_0037811	129	AAPKKPSR	4	2;2	555.31256;571.29858	1.89978	lhcb42_0076852	14	15716;15721;15722;15723;15724	454.768188;470.754395	2;2	555.312561;571.298584	2;2	20181010_F1_Ag5_alban001_SA_TCx1_26.raw	F4.5
DGVYPEKVNPGR-SKYKIK	DSSO	Intra	MS2_MS3	MS3	97.09	0	4	97.09	564.294	4	2254.16	15992	42.5283	0.88196	False	61.04	K7(DSSO)	K4(DSSO)	psad_0015054-psad_0015054	DGVYPEKVNPGR	7	2;2	692.84582;708.83209	0.50699	psad_0015054	128	SKYKIK	4	2;2	410.74948;426.73541	1.25693	psad_0015054	101	15992;15994;15995;15996;15997	692.845825;708.832092	2;2	410.749481;426.735413	2;2	20181010_F1_Ag5_alban001_SA_TCx1_26.raw	F4.5
KVASSGSPWYGPDRVK-KSATTK	DSSO	Intra	MS2_MS3	MS3	314.39	0	4	234.61	842.762	3	2526.27	16089	42.704	0.00733	False	73.05	K1(DSSO)	K1(DSSO)	lhcb1_0081729-lhcb1_0081729	KVASSGSPWYGPDRVK	1	1;1	689.38263;721.3551	-0.27822	lhcb1_0081729	8	KSATTK	1	2;2	894.45764;910.44342	0.29288	lhcb1_0081729	2	16089;16094;16095;16096;16097	689.382629;721.355103	1;1	894.457642;910.44342	2;2	20181010_F1_Ag5_alban001_SA_TCx1_26.raw	F4.5
KVASSGSPWYGPDRVK-SATTKK	DSSO	Intra	MS2_MS3	MS3	104.41	0	3	91.98	632.323	4	2526.27	16319	43.1208	1.84769	False	39.46	K1(DSSO)	K5(DSSO)	lhcb1_0081729-lhcb1_0081729	KVASSGSPWYGPDRVK	1	2;2	345.19409;361.18054	1.7712	lhcb1_0081729	8	SATTKK	5	2;2	894.45581;910.44153	1.92417	lhcb1_0081729	7	16319;16322;16323;16324;16325	345.194092;361.180542	2;2	894.455811;910.441528	2;2	20181010_F1_Ag5_alban001_SA_TCx1_26.raw	F4.5
KVASSGSPWYGPDRVK-SATTKK	DSSO	Intra	MS2_MS3	MS3	295.2	0	4	268.7	842.762	3	2526.27	16352	43.1776	-0.13796	False	73.05	K1(DSSO)	K5(DSSO)	lhcb1_0081729-lhcb1_0081729	KVASSGSPWYGPDRVK	1	1;1	689.38294;721.35529	-0.12547	lhcb1_0081729	8	SATTKK	5	2;2	894.45776;910.44354	-0.15044	lhcb1_0081729	7	16352;16357;16358;16359;16360	689.382935;721.355286	1;1	894.457764;910.443542	2;2	20181010_F1_Ag5_alban001_SA_TCx1_26.raw	F4.5
KSATTK-SATTKK	DSSO	Intra	MS2_MS3	MS3	136.23	0	2	45.45	453.844	5	2265.19	16930	44.2578	1.88129	False	45.23	K1(DSSO)	K5(DSSO)	lhcb1_0081729-lhcb1_0081729	KSATTK	1	2;2	345.19443;361.18039	1.81973	lhcb1_0081729	2	SATTKK	5	3;3	509.61374;520.27234	1.94284	lhcb1_0081729	7	16930;16934;16935;16936;16937	345.194427;361.180389	2;2	509.613739;520.272339	3;3	20181010_F1_Ag5_alban001_SA_TCx1_26.raw	F4.5
ATEDKTDAATDVATK-DGVYPEKVNPGR	DSSO	Intra	MS2_MS3	MS3	246.25	0	4	246.25	756.859	4	3024.41	17444	45.2264	1.13214	False	73.05	K5(DSSO)	K7(DSSO)	psad_0015054-psad_0015054	ATEDKTDAATDVATK	5	2;2	692.84534;708.83166	0.70482	psad_0015054	5	DGVYPEKVNPGR	7	2;2	795.87775;811.86352	1.55945	psad_0015054	128	17444;17446;17447;17448;17449	692.845337;708.831665	2;2	795.877747;811.863525	2;2	20181010_F1_Ag5_alban001_SA_TCx1_26.raw	F4.5
KATLQLAEIK-AAPKKPSR	DSSO	Intra	MS2_MS3	MS3	287.77	0	4	176.92	532.305	4	2126.2	18694	47.6716	2.10354	False	61.04	K1(DSSO)	K4(DSSO)	lhcb42_0076852-lhcb42_0076852	KATLQLAEIK	1	2;2	454.76825;470.75427	2.04744	lhcb42_0076852	205	AAPKKPSR	4	2;2	584.84924;600.83514	2.15965	lhcb42_0076852	14	18694;18696;18697;18698;18699	454.76825;470.754272	2;2	584.849243;600.835144	2;2	20181010_F1_Ag5_alban001_SA_TCx1_26.raw	F4.5
KATLQLAEIK-AAPKKPSR	DSSO	Intra	MS2_MS3	MS3	246.93	0	4	146.59	532.306	4	2126.2	18961	48.1794	-0.07876	False	61.04	K1(DSSO)	K4(DSSO)	lhcb42_0076852-lhcb42_0076852	KATLQLAEIK	1	2;2	454.76932;470.75534	-0.04337	lhcb42_0076852	205	AAPKKPSR	4	2;2	584.85046;600.83636	-0.11416	lhcb42_0076852	14	18961;18963;18964;18965;18966	454.769318;470.755341	2;2	584.850464;600.836365	2;2	20181010_F1_Ag5_alban001_SA_TCx1_26.raw	F4.5
KIKTDTPYGTGGGMDLPNGLDASGR-SATTKK	DSSO	Inter	MS2_MS3	MS3	165.43	0	4	165.43	1110.54	3	3329.61	19713	49.6042	-0.83667	False	100	K1(DSSO);M14(Oxidation)	K5(DSSO)	psbr_0072798-lhcb1_0081729	KIKTDTPYGTGGGMDLPNGLDASGR	1	1;1	689.38275;721.35516	-1.30979	psbr_0072798	5	SATTKK	5	2;2	1296.12465;1312.11062	-0.36354	lhcb1_0081729	7	19713;19715;19716;19717;19718	689.382751;721.355164	1;1	1296.124653;1312.110615	2;2	20181010_F1_Ag5_alban001_SA_TCx1_26.raw	F4.5
TADGDEGGKHQLITATVK-WNPSKER	DSSO	Intra	MS2_MS3	MS3	287.43	0	3	287.43	729.358	4	2914.41	20441	50.9813	0.54383	False	73.05	K9(DSSO)	K5(DSSO)	psbp_0033281-psbp_0033281	TADGDEGGKHQLITATVK	9	2;2	485.7403;501.7265	0.27129	psbp_0033281	143	WNPSKER	5	2;2	947.9776;963.96466	0.81637	psbp_0033281	38	20441;20446;20447;20448;20449	485.740295;501.726501	2;2	947.9776;963.964661	2;2	20181010_F1_Ag5_alban001_SA_TCx1_26.raw	F4.5
TVKSAPESIWYGPDRPK-SATTKK	DSSO	Inter	MS2_MS3	MS3	301.95	0	4	301.95	908.465	3	2723.38	22548	54.962	-0.30068	False	73.05	K3(DSSO)	K5(DSSO)	lhcb2_0062077-lhcb1_0081729	TVKSAPESIWYGPDRPK	3	1;1	689.38294;721.35541	-0.45092	lhcb2_0062077	5	SATTKK	5	2;2	993.01044;1008.99609	-0.15044	lhcb1_0081729	7	22548;22553;22554;22555;22556	689.382935;721.355408	1;1	993.010437;1008.996094	2;2	20181010_F1_Ag5_alban001_SA_TCx1_26.raw	F4.5
TVKSAPESIWYGPDRPK-SATTKK	DSSO	Inter	MS2_MS3	MS3	229.01	0	4	229.01	545.48	5	2723.37	22588	55.0426	-0.4211	False	54.03	K3(DSSO)	K5(DSSO)	lhcb2_0062077-lhcb1_0081729	TVKSAPESIWYGPDRPK	3	1;1	689.38287;721.35522	-0.24314	lhcb2_0062077	5	SATTKK	5	3;3	662.3424;672.99975	-0.59906	lhcb1_0081729	7	22588;22594;22595;22596;22597	689.382874;721.355225	1;1	662.342398;672.999747	3;3	20181010_F1_Ag5_alban001_SA_TCx1_26.raw	F4.5
TVKSAPESIWYGPDRPK-KAAPK	DSSO	Inter	MS2_MS3	MS3	226.09	0	4	226.09	651.341	4	2602.34	22701	55.2484	1.62196	False	49.07	K3(DSSO)	K1(DSSO)	lhcb2_0062077-lhcb42_0076852	TVKSAPESIWYGPDRPK	3	1;1	568.34412;600.31634	1.49397	lhcb2_0062077	5	KAAPK	1	2;2	993.00476;1008.99353	1.74995	lhcb42_0076852	10	22701;22706;22707;22708;22709	568.344116;600.316345	1;1	993.004761;1008.99353	2;2	20181010_F1_Ag5_alban001_SA_TCx1_26.raw	F4.5
TVKSAPESIWYGPDRPK-SATTKK	DSSO	Inter	MS2_MS3	MS3	164.38	0	2	164.38	681.601	4	2723.38	22873	55.5688	1.58954	False	61.04	K3(DSSO)	K5(DSSO)	lhcb2_0062077-lhcb1_0081729	TVKSAPESIWYGPDRPK	3	1;1	689.38171;721.35382	1.67855	lhcb2_0062077	5	SATTKK	5	3;3	662.34131;672.99908	1.50052	lhcb1_0081729	7	22873;22875;22876;22877;22878	689.381714;721.353821	1;1	662.341309;672.999075	3;3	20181010_F1_Ag5_alban001_SA_TCx1_26.raw	F4.5
TVKSAPESIWYGPDRPK-TVTKK	DSSO	Inter	MS2_MS3	MS3	157.54	0	4	157.54	533.68	5	2664.37	23259	56.3117	1.60042	False	61.04	K3(DSSO)	K4(DSSO)	lhcb2_0062077-lhcb1_0074459_0102114	TVKSAPESIWYGPDRPK	3	2;2	315.69409;331.67996	1.30092	lhcb2_0062077	5	TVTKK	4	3;3	662.34711;672.9989	1.89992	lhcb1_0074459_0102114	6	23259;23265;23266;23267;23268	315.694092;331.679962	2;2	662.347107;672.998901	3;3	20181010_F1_Ag5_alban001_SA_TCx1_26.raw	F4.5
TADGDEGGKHQLITATVK-WFKGAR	DSSO	Intra	MS2_MS3	MS3	346.55	0	3	346.55	921.458	3	2762.36	24569	58.8106	0.84786	False	54.03	K9(DSSO)	K3(DSSO)	psbp_0033281-psbp_0033281	TADGDEGGKHQLITATVK	9	1;1	818.4303;850.40393	1.10067	psbp_0033281	143	WFKGAR	3	2;2	947.97805;963.96438	0.59504	psbp_0033281	170	24569;24574;24575;24576;24577	818.430298;850.403931	1;1	947.978049;963.964378	2;2	20181010_F1_Ag5_alban001_SA_TCx1_26.raw	F4.5
KLCLEPTSFTVKSEGVTK-SAASSKGK	DSSO	Intra	MS2_MS3	MS3	345.35	0	4	345.35	972.83	3	2916.48	25738	60.9779	0.19758	False	73.05	C3(Carbamidomethyl);K12(DSSO)	K6(DSSO)	psbo_0058312-psbo_0058312	KLCLEPTSFTVKSEGVTK	12	1;1	789.40985;821.38202	0.20008	psbo_0058312	61	SAASSKGK	6	2;2	1039.54519;1055.53128	0.19508	psbo_0058312	197	25738;25740;25741;25742;25743	789.409851;821.382019	1;1	1039.545191;1055.531275	2;2	20181010_F1_Ag5_alban001_SA_TCx1_26.raw	F4.5
DGVYPEKVNPGR-IKYQFYR	DSSO	Intra	MS2_MS3	MS3	110.31	0	4	110.31	627.062	4	2505.23	28314	66.0773	1.1496	False	73.05	K7(DSSO)	K2(DSSO)	psad_0015054-psad_0015054	DGVYPEKVNPGR	7	2;2	692.84534;708.83179	0.93814	psad_0015054	128	IKYQFYR	2	2;2	536.28394;552.27002	1.36107	psad_0015054	103	28314;28316;28317;28318;28319	692.845337;708.831787	2;2	536.283936;552.27002	2;2	20181010_F1_Ag5_alban001_SA_TCx1_26.raw	F4.5
KVASSGSPWYGPDRVK-KVSSASPWYGPDR	DSSO	Inter	MS2_MS3	MS3	262.63	0	4	229.37	835.908	4	3340.61	29068	67.4558	0.85629	False	61.04	K1(DSSO)	K1(DSSO)	lhcb1_0081729-lhcb1_0074459_0102114	KVASSGSPWYGPDRVK	1	2;2	752.3642;768.35034	0.67988	lhcb1_0081729	8	KVSSASPWYGPDR	1	2;2	894.45636;910.44281	1.03269	lhcb1_0074459_0102114	7	29068;29073;29074;29075;29076	752.364197;768.350342	2;2	894.45636;910.44281	2;2	20181010_F1_Ag5_alban001_SA_TCx1_26.raw	F4.5
ILEEVEVAEKSLKR-YNAKK	DSSO	Inter	MS2_MS3	MS3	136.99	0	4	136.99	606.577	4	2423.29	29939	69.156	0.29817	False	45.23	K10(DSSO)	K4(DSSO)	psb27_0071705-psbo_0058312	ILEEVEVAEKSLKR	10	1;1	677.36169;709.33386	0.72337	psb27_0071705	100	YNAKK	4	2;2	848.97634;864.96374	-0.12703	psbo_0058312	49	29939;29944;29945;29946;29947	677.361694;709.333862	1;1	848.976343;864.963745	2;2	20181010_F1_Ag5_alban001_SA_TCx1_26.raw	F4.5
FQDWAKPGSMGKQYFLGLEK-KSATTK	DSSO	Inter	MS2_MS3	MS3	260.32	0	3	260.32	785.39	4	3138.54	32660	74.6365	-0.25048	False	61.04	M10(Oxidation);K12(DSSO)	K1(DSSO)	lhca3_0056726-lhcb1_0081729	FQDWAKPGSMGKQYFLGLEK	12	1;1	689.38275;721.35541	0.2015	lhca3_0056726	142	KSATTK	1	3;3	800.72802;811.38549	-0.70246	lhcb1_0081729	2	32660;32665;32666;32667;32668	689.382751;721.355408	1;1	800.728018;811.385491	3;3	20181010_F1_Ag5_alban001_SA_TCx1_26.raw	F4.5
ASDEEYVKETEEVISK-REKALLAR	DSSO	Intra	MS2_MS3	MS3	124.48	0	3	106.75	743.125	4	2969.48	33314	75.91	-0.42053	False	61.04	K8(DSSO)	K3(DSSO)	psb27_0071705-psb27_0071705	ASDEEYVKETEEVISK	8	2;2	505.80926;521.79517	-0.41365	psb27_0071705	8	REKALLAR	3	2;2	955.44983;971.43573	-0.42741	psb27_0071705	52	33314;33318;33319;33320;33321	505.809265;521.795166	2;2	955.449829;971.43573	2;2	20181010_F1_Ag5_alban001_SA_TCx1_26.raw	F4.5
FFDPLGLAADPEKK-AAPKKPSR	DSSO	Intra	MS2_MS3	MS3	151.7	0	4	95.62	640.588	4	2559.33	35737	80.9484	-1.02094	False	33.37	K13(DSSO)	K4(DSSO)	lhcb42_0076852-lhcb42_0076852	FFDPLGLAADPEKK	13	1;1	908.53168;940.48978	-1.02206	lhcb42_0076852	204	AAPKKPSR	4	2;2	801.4148;817.401	-1.01981	lhcb42_0076852	14	35737;35739;35740;35741;35742	908.531677;940.489783	1;1	801.414795;817.401001	2;2	20181010_F1_Ag5_alban001_SA_TCx1_26.raw	F4.5
FFDPLGLAADPEKK-KKAAPK	DSSO	Intra	MS2_MS3	MS3	138.92	0	4	138.92	587.565	4	2347.24	35834	81.131	2.57025	False	61.04	K13(DSSO)	K2(DSSO)	lhcb42_0076852-lhcb42_0076852	FFDPLGLAADPEKK	13	2;2	801.41254;817.39832	1.99224	lhcb42_0076852	204	KKAAPK	2	2;2	348.72269;364.70883	3.14826	lhcb42_0076852	10	35834;35836;35837;35838;35839	801.412537;817.398315	2;2	348.722687;364.708832	2;2	20181010_F1_Ag5_alban001_SA_TCx1_26.raw	F4.5
FFDPLGLAADPEKK-KKAAPK	DSSO	Intra	MS2_MS3	MS3	170.66	0	3	139.67	783.084	3	2347.24	35897	81.2401	1.99011	False	49.07	K13(DSSO)	K2(DSSO)	lhcb42_0076852-lhcb42_0076852	FFDPLGLAADPEKK	13	2;2	348.72293;364.70898	1.99224	lhcb42_0076852	204	KKAAPK	2	1;1	1601.81628;1633.78845	1.98797	lhcb42_0076852	10	35897;35899;35900;35901;35902	348.722931;364.708984	2;2	1601.816284;1633.788452	1;1	20181010_F1_Ag5_alban001_SA_TCx1_26.raw	F4.5
FFDPLGLAADPEKK-AAPKKPSR	DSSO	Intra	MS2_MS3	MS3	97.64	0	3	97.64	512.671	5	2559.33	35969	81.3998	2.65983	False	39.46	K13(DSSO)	K5(DSSO)	lhcb42_0076852-lhcb42_0076852	FFDPLGLAADPEKK	13	2;2	534.61023;545.26788	3.03009	lhcb42_0076852	204	AAPKKPSR	5	2;2	454.76819;470.75421	2.28958	lhcb42_0076852	15	35969;35972;35973;35973;35974;35975	534.610229;545.267883	3;3	454.768188;470.754211	2;2	20181010_F1_Ag5_alban001_SA_TCx1_26.raw	F4.5
FFDPLGLAADPEKK-KKAAPVK	DSSO	Inter	MS2_MS3	MS3	127.95	0	4	127.95	612.331	4	2446.3	36072	81.6057	1.71116	False	61.04	K13(DSSO)	K2(DSSO)	lhcb5_0087274-lhcb42_0076852	FFDPLGLAADPEKK	13	2;2	801.41306;817.39893	1.51984	lhcb42_0076852	204	KKAAPVK	2	2;2	398.25723;414.24332	1.90248	lhcb5_0087274	6	36072;36074;36075;36076;36077	801.413055;817.398926	2;2	398.257233;414.243317	2;2	20181010_F1_Ag5_alban001_SA_TCx1_26.raw	F4.5
TVKSAPESIWYGPDRPK-FGFAFGKK	DSSO	Inter	MS2_MS3	MS3	239.16	0	4	239.16	748.13	4	2989.5	38428	86.4485	-0.60907	False	54.03	K3(DSSO)	K7(DSSO)	lhcb2_0062077-lhcb42_0076852	TVKSAPESIWYGPDRPK	3	1;1	955.50409;987.4765	-0.72101	lhcb2_0062077	5	FGFAFGKK	7	2;2	993.01007;1008.99471	-0.49713	lhcb42_0076852	8	38428;38431;38432;38433;38434	955.504089;987.476501	1;1	993.010071;1008.994707	2;2	20181010_F1_Ag5_alban001_SA_TCx1_26.raw	F4.5
LYPGGKFFDPLGLANDPEEK-KEVKK	DSSO	Intra	MS2_MS3	MS3	99.41	0	4	90.45	749.636	4	2995.52	40008	90.1227	0.70403	False	54.03	K6(DSSO)	K4(DSSO)	lhcb43_0068262-lhcb43_0068262	LYPGGKFFDPLGLANDPEEK	6	2;2	343.2149;359.20148	0.43777	lhcb43_0068262	192	KEVKK	4	2;2	1131.05957;1147.04531	0.9703	lhcb43_0068262	17	40008;40010;40011;40012;40013	343.214905;359.201477	2;2	1131.05957;1147.045308	2;2	20181010_F1_Ag5_alban001_SA_TCx1_26.raw	F4.5
LYPGGKFFDPLGLAADPEK-KKAAPK	DSSO	Intra	MS2_MS3	MS3	120.63	0	4	120.63	709.378	4	2834.49	40562	91.528	-0.0671	False	61.04	K6(DSSO)	K2(DSSO)	lhcb42_0076852-lhcb42_0076852	LYPGGKFFDPLGLAADPEK	6	2;2	348.72354;364.70953	-0.82501	lhcb42_0076852	191	KKAAPK	2	2;2	1045.0376;1061.02258	0.69082	lhcb42_0076852	10	40562;40564;40565;40566;40567	348.723541;364.709534	2;2	1045.037598;1061.022583	2;2	20181010_F1_Ag5_alban001_SA_TCx1_26.raw	F4.5
LYPGGKFFDPLGLAADPEK-KKAAPK	DSSO	Intra	MS2_MS3	MS3	77.51	0	4	77.51	945.501	3	2834.49	40613	91.676	0.98723	False	73.05	K6(DSSO)	K2(DSSO)	lhcb42_0076852-lhcb42_0076852	LYPGGKFFDPLGLAADPEK	6	1;1	696.44019;728.41162	0.96278	lhcb42_0076852	191	KKAAPK	2	2;2	1045.03274;1061.01968	1.01168	lhcb42_0076852	10	40613;40615;40616;40617;40618	696.440186;728.411621	1;1	1045.03274;1061.019678	2;2	20181010_F1_Ag5_alban001_SA_TCx1_26.raw	F4.5
LYPGGKFFDPLGLAADPEK-KKAAPK	DSSO	Intra	MS2_MS3	MS3	104.44	0	4	104.44	709.383	4	2834.51	40783	92.1317	0.31523	False	61.04	K6(DSSO)	K2(DSSO)	lhcb42_0076852-lhcb42_0076852	LYPGGKFFDPLGLAADPEK	6	2;2	348.72357;364.70978	0.0274	lhcb42_0076852	191	KKAAPK	2	2;2	1045.03564;1061.0231	0.60305	lhcb42_0076852	10	40783;40788;40789;40790;40791	348.723572;364.709778	2;2	1045.035645;1061.023096	2;2	20181010_F1_Ag5_alban001_SA_TCx1_26.raw	F4.5
FTKDQNDLFDIMDDWLR-AAPKKPSR	DSSO	Inter	MS2_MS3	MS3	69.36	0	4	69.36	800.637	4	3199.53	41642	94.5034	2.4102	False	61.04	K3(DSSO);M12(Oxidation)	K4(DSSO)	d2_0013521-lhcb42_0076852	FTKDQNDLFDIMDDWLR	3	2;2	454.76901;470.755	4.29336	d2_0013521	9	AAPKKPSR	4	2;2	1121.51052;1137.49426	0.52705	lhcb42_0076852	14	41642;41644;41645;41646;41647	454.769012;470.755005	2;2	1121.510523;1137.494263	2;2	20181010_F1_Ag5_alban001_SA_TCx1_26.raw	F4.5
LGDPTTKK-KSATTKK	DSSO	Inter	MS2_MS3	MS3	199.37	1	4	199.37	445.744	4	1779.96	3634	17.7936	1.80381	False	33.37	K7(DSSO)	K1(DSSO)	lhcb1_0081729-cp47_0037811	LGDPTTKK	7	1;1	457.2522;473.23834	1.67942	cp47_0037811	503	KSATTKK	1	1;1	817.47552;849.4494	1.92821	lhcb1_0081729	2	3634;3636;3637;3638;3639	457.252197;473.238342	2;2	817.475525;849.449402	1;1	20181010_F1_Ag5_alban001_SA_TCx1_27.raw	F4.6
LGDPTTKK-KTVTKK	DSSO	Inter	MS2_MS3	MS3	171.08	1	3	171.08	430.994	4	1720.96	4113	18.6927	0.93823	False	61.04	K7(DSSO)	K1(DSSO)	lhcb1_0074459_0102114-cp47_0037811	LGDPTTKK	7	2;2	457.2525;473.23865	1.03318	cp47_0037811	503	KTVTKK	1	2;2	379.74185;395.72778	0.84328	lhcb1_0074459_0102114	2	4113;4118;4119;4120;4121	457.252502;473.238647	2;2	379.741852;395.727783	2;2	20181010_F1_Ag5_alban001_SA_TCx1_27.raw	F4.6
NAELDSEKR-AAPKKPSR	DSSO	Intra	MS2_MS3	MS3	172.27	1	4	130.59	691.686	3	2073.04	5076	20.6131	0.87363	False	45.23	K8(DSSO)	K4(DSSO)	lhcb42_0076852-lhcb42_0076852	NAELDSEKR	8	1;1	908.52966;940.50299	0.68218	lhcb42_0076852	184	AAPKKPSR	4	2;2	558.26923;574.25378	1.06508	lhcb42_0076852	14	5076;5081;5082;5083;5084	908.529663;940.502991	1;1	558.269226;574.253784	2;2	20181010_F1_Ag5_alban001_SA_TCx1_27.raw	F4.6
DGVYPEKVNPGR-SKYKIK	DSSO	Intra	MS2_MS3	MS3	160.88	1	4	160.88	752.057	3	2254.16	15458	42.1389	1.95919	False	49.07	K7(DSSO)	K4(DSSO)	psad_0015054-psad_0015054	DGVYPEKVNPGR	7	2;2	410.74902;426.73498	2.26522	psad_0015054	128	SKYKIK	4	1;1	1384.6825;1416.65649	1.65316	psad_0015054	101	15458;15460;15461;15462;15463	410.749023;426.734985	2;2	1384.682495;1416.656494	1;1	20181010_F1_Ag5_alban001_SA_TCx1_27.raw	F4.6
KVASSGSPWYGPDRVK-KSATTK	DSSO	Intra	MS2_MS3	MS3	311.66	1	4	193.94	632.322	4	2526.27	15733	42.6366	0.0856	False	54.03	K1(DSSO)	K1(DSSO)	lhcb1_0081729-lhcb1_0081729	KVASSGSPWYGPDRVK	1	2;2	345.19446;361.18042	-0.91968	lhcb1_0081729	8	KSATTK	1	2;2	894.45673;910.44269	1.09087	lhcb1_0081729	2	15733;15738;15739;15740;15741	345.194458;361.18042	2;2	894.456726;910.442688	2;2	20181010_F1_Ag5_alban001_SA_TCx1_27.raw	F4.6
DGVYPEKVNPGR-YKIKYQFYR	DSSO	Intra	MS2_MS3	MS3	128.91	1	3	128.91	560.082	5	2796.38	28243	66.233	-0.88724	False	39.46	K7(DSSO)	K4(DSSO)	psad_0015054-psad_0015054	DGVYPEKVNPGR	7	3;3	692.84778;708.83258	-1.96942	psad_0015054	128	YKIKYQFYR	4	3;3	454.91159;465.56863	0.19494	psad_0015054	103	28243;28245;28246;28247;28248	692.847778;708.832581	2;2	454.911591;465.568631	3;3	20181010_F1_Ag5_alban001_SA_TCx1_27.raw	F4.6
TADGDEGGKHQLITATVKDGK-KSITDYGSPEEFLSK	DSSO	Intra	MS2_MS3	MS3	347.75	1	4	347.75	1000.49	4	3998.93	30827	71.0307	-0.3425	False	49.07	K18(DSSO)	K1(DSSO)	psbp_0033281-psbp_0033281	TADGDEGGKHQLITATVKDGK	18	1;1	1754.84814;1786.82019	-0.34189	psbp_0033281	152	KSITDYGSPEEFLSK	1	3;3	732.3695;743.02661	-0.34311	psbp_0033281	69	30827;30829;30830;30831;30832	1754.848145;1786.82019	1;1	732.369501;743.026607	3;3	20181010_F1_Ag5_alban001_SA_TCx1_27.raw	F4.6
FFDPLGLAADPEKK-KKAAPK	DSSO	Intra	MS2_MS3	MS3	161.33	1	4	116.51	783.085	3	2347.24	35400	79.457	-1.18637	False	49.07	K13(DSSO)	K2(DSSO)	lhcb42_0076852-lhcb42_0076852	FFDPLGLAADPEKK	13	2;2	348.72418;364.7103	-1.28673	lhcb42_0076852	204	KKAAPK	2	1;1	1601.82141;1633.79285	-1.08602	lhcb42_0076852	10	35400;35409;35410;35411;35412	348.724182;364.710297	2;2	1601.821411;1633.792847	1;1	20181010_F1_Ag5_alban001_SA_TCx1_27.raw	F4.6
TNTDYLPYNGDGFKLLVPAK-TADGDEGGKHQLITATVKDGK	DSSO	Intra	MS2_MS3	MS2	47.29	1	4	47.29	905.652	5	4524.23	38683	86.2152	-1.1838	False	54.03	K14(DSSO)	K18(DSSO)	psbp_0033281-psbp_0033281	TNTDYLPYNGDGFKLLVPAK	14	3;3	1140.58083;1156.56738	0.29383	psbp_0033281	27	TADGDEGGKHQLITATVKDGK	18	3;3	732.3695;743.02722	0.29383	psbp_0033281	152	38683;38685;38686;38687;38688	1140.58083;1156.567383	2;2	732.369501;743.027222	3;3	20181010_F1_Ag5_alban001_SA_TCx1_27.raw	F4.6
NAELDSEKR-KSATTKK	DSSO	Inter	MS2_MS3	MS3	215.79	0	4	215.79	496.252	4	1981.99	4188	18.8542	-0.03937	False	61.04	K8(DSSO)	K1(DSSO)	lhcb1_0081729-lhcb42_0076852	NAELDSEKR	8	2;2	558.27002;574.25616	-0.20851	lhcb42_0076852	184	KSATTKK	1	2;2	409.24255;425.22852	0.12976	lhcb1_0081729	2	4188;4193;4194;4195;4196	558.27002;574.256165	2;2	409.242554;425.228516	2;2	20181010_F1_Ag5_alban001_SA_TCx1_27.raw	F4.6
NAELDSEKR-AAPKKPSR	DSSO	Intra	MS2_MS3	MS3	172.27	0	4	128.86	519.016	4	2073.04	5075	20.6107	1.11477	False	61.04	K8(DSSO)	K5(DSSO)	lhcb42_0076852-lhcb42_0076852	NAELDSEKR	8	2;2	454.76868;470.7547	0.96268	lhcb42_0076852	184	AAPKKPSR	5	2;2	558.2691;574.25549	1.26685	lhcb42_0076852	15	5075;5077;5078;5079;5080	454.768677;470.7547	2;2	558.269104;574.255493	2;2	20181010_F1_Ag5_alban001_SA_TCx1_27.raw	F4.6
QKVVAPANEELAK-KSATTKK	DSSO	Inter	MS2_MS3	MS3	145.83	0	4	107.5	580.067	4	2317.24	9439	29.6381	1.5645	False	49.07	K2(DSSO)	K6(DSSO)	lhcb5_0087274-lhcb1_0081729	QKVVAPANEELAK	2	2;2	409.24185;425.22788	1.45466	lhcb5_0087274	13	KSATTKK	6	2;2	725.89746;741.88361	1.67433	lhcb1_0081729	7	9439;9440;9441;9442;9443	409.241852;425.227875	2;2	725.897461;741.883606	2;2	20181010_F1_Ag5_alban001_SA_TCx1_27.raw	F4.6
QKVVAPANEELAK-KTVTKK	DSSO	Inter	MS2_MS3	MS3	102.51	0	2	102.51	565.316	4	2258.24	10206	31.5204	0.13092	False	33.37	K2(DSSO)	K5(DSSO)	lhcb1_0074459_0102114-lhcb5_0087274	QKVVAPANEELAK	2	2;2	725.89957;741.88434	0.46607	lhcb5_0087274	13	KTVTKK	5	2;2	379.74225;395.72806	-0.20423	lhcb1_0074459_0102114	6	10206;10208;10209;10209;10210;10211;10211	725.899568;741.884338	2;2	379.742249;395.728058	2;2	20181010_F1_Ag5_alban001_SA_TCx1_27.raw	F4.6
QKVVAPANEELAK-KKAAPVK	DSSO	Intra	MS2_MS3	MS3	219.43	0	4	181.55	574.575	4	2295.28	11019	33.1335	-0.85758	False	42.1	K2(DSSO)	K2(DSSO)	lhcb5_0087274-lhcb5_0087274	QKVVAPANEELAK	2	1;1	795.50897;827.4809	-0.85204	lhcb5_0087274	13	KKAAPVK	2	2;2	725.89923;741.88532	-0.86311	lhcb5_0087274	6	11019;11023;11024;11025;11026	795.508972;827.480896	1;1	725.899231;741.885315	2;2	20181010_F1_Ag5_alban001_SA_TCx1_27.raw	F4.6
QKVVAPANEELAK-KKAAPVK	DSSO	Intra	MS2_MS3	MS3	265.67	0	3	195.76	765.764	3	2295.28	11049	33.1905	-0.07519	False	30.09	K2(DSSO)	K2(DSSO)	lhcb5_0087274-lhcb5_0087274	QKVVAPANEELAK	2	1;1	795.50885;827.48096	0.03826	lhcb5_0087274	13	KKAAPVK	2	1;1	1450.78394;1482.76343	-0.18864	lhcb5_0087274	6	11049;11055;11056;11057;11058	795.50885;827.480957	1;1	1450.783936;1482.763428	1;1	20181010_F1_Ag5_alban001_SA_TCx1_27.raw	F4.6
QKVVAPANEELAK-KKAAPVK	DSSO	Intra	MS2_MS3	MS3	139.96	0	4	139.96	459.861	5	2295.28	11059	33.206	1.44287	False	49.07	K2(DSSO)	K2(DSSO)	lhcb5_0087274-lhcb5_0087274	QKVVAPANEELAK	2	2;2	484.26746;494.92471	1.52101	lhcb5_0087274	13	KKAAPVK	2	2;2	398.25745;414.24341	1.36473	lhcb5_0087274	6	11059;11061;11062;11063;11064	484.267456;494.924713	3;3	398.257446;414.243408	2;2	20181010_F1_Ag5_alban001_SA_TCx1_27.raw	F4.6
KVASSGSPWYGPDR-KSATTKK	DSSO	Intra	MS2_MS3	MS3	262.24	0	3	262.24	809.739	3	2427.2	13390	37.7784	-0.50677	False	61.04	K1(DSSO)	K1(DSSO)	lhcb1_0081729-lhcb1_0081729	KVASSGSPWYGPDR	1	1;1	817.47815;849.45056	-0.19226	lhcb1_0081729	8	KSATTKK	1	2;2	780.87585;796.86182	-0.82128	lhcb1_0081729	2	13390;13394;13395;13396;13397	817.478149;849.450562	1;1	780.875854;796.861816	2;2	20181010_F1_Ag5_alban001_SA_TCx1_27.raw	F4.6
AAPKKPSR-LKLAEIK	DSSO	Inter	MS2_MS3	MS3	187.69	0	4	187.69	609.357	3	1826.06	13808	38.4723	1.45926	False	54.03	K4(DSSO)	K2(DSSO)	lhcb6_0079196_n23-lhcb42_0076852	AAPKKPSR	4	1;1	454.76852;470.75449	1.60312	lhcb42_0076852	14	LKLAEIK	2	1;1	868.54889;900.52112	1.31539	lhcb6_0079196_n23	156	13808;13810;13811;13812;13813	454.768524;470.754486	2;2	868.548889;900.521118	1;1	20181010_F1_Ag5_alban001_SA_TCx1_27.raw	F4.6
DGVYPEKVNPGR-SKYKIK	DSSO	Intra	MS2_MS3	MS3	130.64	0	4	130.64	564.295	4	2254.16	15444	42.1125	0.12741	False	54.03	K7(DSSO)	K4(DSSO)	psad_0015054-psad_0015054	DGVYPEKVNPGR	7	2;2	692.84656;708.83258	-0.18284	psad_0015054	128	SKYKIK	4	2;2	410.74982;426.73587	0.43765	psad_0015054	101	15444;15446;15447;15448;15449	692.846558;708.832581	2;2	410.749817;426.73587	2;2	20181010_F1_Ag5_alban001_SA_TCx1_27.raw	F4.6
DGVYPEKVNPGR-SKYKIK	DSSO	Intra	MS2_MS3	MS3	143.27	0	4	143.27	451.637	5	2254.16	15484	42.1858	1.08909	False	61.04	K7(DSSO)	K4(DSSO)	psad_0015054-psad_0015054	DGVYPEKVNPGR	7	2;2	410.74951;426.73575	0.99573	psad_0015054	128	SKYKIK	4	3;3	462.23291;472.89011	1.18245	psad_0015054	101	15484;15486;15487;15488;15489	410.749512;426.735748	2;2	462.23291;472.890106	3;3	20181010_F1_Ag5_alban001_SA_TCx1_27.raw	F4.6
DGVYPEKVNPGR-SKYKIK	DSSO	Intra	MS2_MS3	MS3	113.14	0	3	113.14	564.295	4	2254.16	15714	42.6051	-1.41847	False	49.07	K7(DSSO)	K4(DSSO)	psad_0015054-psad_0015054	DGVYPEKVNPGR	7	1;1	692.84729;708.83331	-1.26364	psad_0015054	128	SKYKIK	4	1;1	820.4939;852.46539	-1.5733	psad_0015054	101	15714;15716;15717;15718;15719	692.84729;708.833313	2;2	820.493896;852.465393	1;1	20181010_F1_Ag5_alban001_SA_TCx1_27.raw	F4.6
DGVYPEKVNPGR-SKYKIK	DSSO	Intra	MS2_MS3	MS3	172.97	0	4	172.97	752.057	3	2254.16	15715	42.6075	-1.43465	False	49.07	K7(DSSO)	K4(DSSO)	psad_0015054-psad_0015054	DGVYPEKVNPGR	7	2;2	1384.68689;1416.66162	-1.44009	psad_0015054	128	SKYKIK	4	2;2	410.75061;426.73679	-1.42922	psad_0015054	101	15715;15720;15721;15722;15723	1384.68689;1416.661621	1;1	410.75061;426.736786	2;2	20181010_F1_Ag5_alban001_SA_TCx1_27.raw	F4.6
KVASSGSPWYGPDRVK-KSATTK	DSSO	Intra	MS2_MS3	MS3	339.4	0	4	294.15	842.761	3	2526.27	15748	42.6604	-0.3716	False	73.05	K1(DSSO)	K1(DSSO)	lhcb1_0081729-lhcb1_0081729	KVASSGSPWYGPDRVK	1	1;1	689.383;721.35535	-0.12547	lhcb1_0081729	8	KSATTK	1	2;2	894.45776;910.44354	-0.61773	lhcb1_0081729	2	15748;15753;15754;15755;15756	689.382996;721.355347	1;1	894.457764;910.443542	2;2	20181010_F1_Ag5_alban001_SA_TCx1_27.raw	F4.6
AKEYVSLLK-KSATTKK	DSSO	Inter	MS2_MS3	MS3	199.07	0	4	199.07	493.527	4	1971.09	18013	46.8617	1.02986	False	61.04	K2(DSSO)	K1(DSSO)	lhcb1_0081729-psag_0014234	AKEYVSLLK	2	2;2	552.81812;568.80396	1.21059	psag_0014234	53	KSATTKK	1	2;2	409.24204;425.22821	0.84914	lhcb1_0081729	2	18013;18015;18016;18017;18018	552.818115;568.803955	2;2	409.242035;425.22821	2;2	20181010_F1_Ag5_alban001_SA_TCx1_27.raw	F4.6
KATLQLAEIK-AAPKKPSR	DSSO	Intra	MS2_MS3	MS3	287.77	0	4	207.55	532.305	4	2126.2	18377	47.5255	-1.13389	False	54.03	K1(DSSO)	K5(DSSO)	lhcb42_0076852-lhcb42_0076852	KATLQLAEIK	1	2;2	454.76974;470.75589	-0.98423	lhcb42_0076852	205	AAPKKPSR	5	2;2	584.85101;600.8374	-1.28354	lhcb42_0076852	15	18377;18383;18384;18385;18386	454.769745;470.75589	2;2	584.851013;600.837402	2;2	20181010_F1_Ag5_alban001_SA_TCx1_27.raw	F4.6
DGKLYICK-LAEIKHAR	DSSO	Inter	MS2_MS3	MS3	103.83	0	4	103.83	697.696	3	2091.07	18503	47.7634	-0.5811	False	54.03	K3(DSSO);C7(Carbamidomethyl)	K5(DSSO)	lhcb6_0079196_n23-psbp_0033281	DGKLYICK	3	2;2	1050.52856;1082.5011	-0.17071	psbp_0033281	155	LAEIKHAR	5	2;2	496.2883;512.27435	-0.99148	lhcb6_0079196_n23	161	18503;18507;18508;18509;18510	1050.528564;1082.501099	1;1	496.2883;512.274353	2;2	20181010_F1_Ag5_alban001_SA_TCx1_27.raw	F4.6
AYGEAANVFGKAK-LAEIKHAR	DSSO	Inter	MS2_MS3	MS3	145.34	0	4	145.34	605.815	4	2420.24	22085	54.5772	1.95481	False	73.05	K11(DSSO)	K5(DSSO)	lhcb6_0079196_n23-psbp_0033281	AYGEAANVFGKAK	11	2;2	690.35034;706.336	1.94351	psbp_0033281	11	LAEIKHAR	5	2;2	496.28684;512.2727	1.96612	lhcb6_0079196_n23	161	22085;22090;22091;22092;22093	690.350342;706.335999	2;2	496.286835;512.272705	2;2	20181010_F1_Ag5_alban001_SA_TCx1_27.raw	F4.6
FGFAFGKK-AAPKKPSR	DSSO	Intra	MS2_MS3	MS3	105.57	0	4	105.57	638.34	3	1913.01	23468	57.2228	1.58816	False	49.07	K7(DSSO)	K4(DSSO)	lhcb42_0076852-lhcb42_0076852	FGFAFGKK	7	2;2	454.7684;470.7544	1.27654	lhcb42_0076852	8	AAPKKPSR	4	1;1	955.50226;987.47443	1.89978	lhcb42_0076852	14	23468;23470;23471;23472;23473	454.768402;470.754395	2;2	955.502258;987.474426	1;1	20181010_F1_Ag5_alban001_SA_TCx1_27.raw	F4.6
FGFAFGKK-AAPKKPSR	DSSO	Intra	MS2_MS3	MS3	103.83	0	4	103.83	555.036	4	2217.12	24161	58.5726	1.43863	False	45.23	K7(DSSO)	K4(DSSO)	lhcb42_0076852-lhcb42_0076852	FGFAFGKK	7	2;2	478.25467;494.24075	1.62714	lhcb42_0076852	8	AAPKKPSR	4	2;2	606.82282;622.80908	1.25012	lhcb42_0076852	14	24161;24165;24166;24167;24168	478.254669;494.240753	2;2	606.822815;622.809082	2;2	20181010_F1_Ag5_alban001_SA_TCx1_27.raw	F4.6
DGVYPEKVNPGR-YKIKYQFYR	DSSO	Intra	MS2_MS3	MS3	205.12	0	4	205.12	932.801	3	2796.39	27860	65.5557	-0.27504	False	54.03	K7(DSSO)	K2(DSSO)	psad_0015054-psad_0015054	DGVYPEKVNPGR	7	2;2	1384.68542;1416.65857	0.09407	psad_0015054	128	YKIKYQFYR	2	2;2	681.86432;697.8504	-0.64415	psad_0015054	101	27860;27865;27866;27867;27868	1384.685425;1416.658569	1;1	681.864319;697.850403	2;2	20181010_F1_Ag5_alban001_SA_TCx1_27.raw	F4.6
DGVYPEKVNPGR-IKYQFYR	DSSO	Intra	MS2_MS3	MS3	106.36	0	4	106.36	627.063	4	2505.23	28006	65.8185	0.44804	False	73.05	K7(DSSO)	K2(DSSO)	psad_0015054-psad_0015054	DGVYPEKVNPGR	7	2;2	692.84671;708.83215	0.42076	psad_0015054	128	IKYQFYR	2	2;2	536.28461;552.27051	0.47532	psad_0015054	103	28006;28008;28009;28010;28011	692.846706;708.832153	2;2	536.284607;552.270508	2;2	20181010_F1_Ag5_alban001_SA_TCx1_27.raw	F4.6
DGVYPEKVNPGR-YKIKYQFYR	DSSO	Intra	MS2_MS3	MS3	213.45	0	4	213.45	932.8	3	2796.38	28264	66.2668	0.30338	False	39.46	K7(DSSO)	K4(DSSO)	psad_0015054-psad_0015054	DGVYPEKVNPGR	7	1;1	1384.68469;1416.6571	0.6234	psad_0015054	128	YKIKYQFYR	4	1;1	1362.71997;1394.69854	-0.01664	psad_0015054	103	28264;28269;28270;28271;28272	1384.684692;1416.657104	1;1	1362.719971;1394.698538	1;1	20181010_F1_Ag5_alban001_SA_TCx1_27.raw	F4.6
TADGDEGGKHQLITATVKDGK-KSITDYGSPEEFLSK	DSSO	Intra	MS2_MS3	MS3	403.08	0	4	403.08	1333.65	3	3998.93	30932	71.2156	1.86413	False	61.04	K18(DSSO)	K1(DSSO)	psbp_0033281-psbp_0033281	TADGDEGGKHQLITATVKDGK	18	1;1	1754.84485;1786.81665	1.63224	psbp_0033281	152	KSITDYGSPEEFLSK	1	2;2	1098.04848;1114.03433	2.09601	psbp_0033281	69	30932;30941;30942;30943;30944	1754.844849;1786.81665	1;1	1098.048483;1114.034326	2;2	20181010_F1_Ag5_alban001_SA_TCx1_27.raw	F4.6
FFDPLGLAADPEKK-KKAAPK	DSSO	Intra	MS2_MS3	MS3	136.24	0	4	74.45	587.566	4	2347.24	35288	79.2671	0.40159	False	61.04	K13(DSSO)	K2(DSSO)	lhcb42_0076852-lhcb42_0076852	FFDPLGLAADPEKK	13	2;2	348.72351;364.7096	0.0246	lhcb42_0076852	204	KKAAPK	2	2;2	801.41406;817.40015	0.77859	lhcb42_0076852	10	35288;35293;35294;35295;35296	348.723511;364.709595	2;2	801.414062;817.400146	2;2	20181010_F1_Ag5_alban001_SA_TCx1_27.raw	F4.6
KKAAPVK-KSATTK	DSSO	Inter	MS2_MS3	MS3	134.7	1	4	134.7	384.223	4	1533.87	3410	17.0843	0.82097	False	30.09	K2(DSSO)	K1(DSSO)	lhcb5_0087274-lhcb1_0081729	KKAAPVK	2	1;1	689.38141;721.35449	0.44286	lhcb5_0087274	6	KSATTK	1	2;2	398.25781;414.24396	1.19907	lhcb1_0081729	2	3410;3415;3416;3417;3418	689.381409;721.354492	1;1	398.257812;414.243958	2;2	20181010_F1_Ag5_alban001_SA_TCx1_28.raw	F4.7
KPEDFAK-KSATTKK	DSSO	Inter	MS2_MS3	MS3	205.13	1	4	205.13	439.482	4	1754.91	5024	20.2367	-1.61699	False	54.03	K1(DSSO)	K1(DSSO)	lhcb1_0081729-lhcb5_0087274	KPEDFAK	1	2;2	444.72745;460.71344	-1.49336	lhcb5_0087274	66	KSATTKK	1	2;2	409.24307;425.22931	-1.74062	lhcb1_0081729	2	5024;5026;5027;5028;5029	444.727448;460.71344	2;2	409.243073;425.229309	2;2	20181010_F1_Ag5_alban001_SA_TCx1_28.raw	F4.7
NAELDSEKR-KKAAPK	DSSO	Intra	MS2_MS3	MS3	97.09	1	3	97.09	620.99	3	1860.95	5077	20.3266	-1.03437	False	42.1	K8(DSSO)	K2(DSSO)	lhcb42_0076852-lhcb42_0076852	NAELDSEKR	8	2;2	1115.53406;1147.50269	-1.17978	lhcb42_0076852	184	KKAAPK	2	2;2	348.72409;364.7103	-0.88896	lhcb42_0076852	10	5077;5082;5083;5084;5085	1115.534058;1147.502686	1;1	348.724091;364.710297	2;2	20181010_F1_Ag5_alban001_SA_TCx1_28.raw	F4.7
KPEDFAK-KKAAPVK	DSSO	Intra	MS2_MS3	MS3	187.93	1	4	123.97	433.988	4	1732.93	7311	25.5577	0.79514	False	61.04	K1(DSSO)	K2(DSSO)	lhcb5_0087274-lhcb5_0087274	KPEDFAK	1	2;2	398.25766;414.24362	0.76331	lhcb5_0087274	66	KKAAPVK	2	2;2	444.72638;460.71231	0.82697	lhcb5_0087274	6	7311;7313;7314;7315;7316	398.25766;414.243622	2;2	444.726379;460.712311	2;2	20181010_F1_Ag5_alban001_SA_TCx1_28.raw	F4.7
AAPKKPSR-FAFGKK	DSSO	Inter	MS2_MS3	MS3	129.9	1	4	129.9	427.987	4	1708.93	11332	34.3261	0.30423	False	49.07	K5(DSSO)	K5(DSSO)	lhcb42_0076852-lhcb42_0076852_n4	AAPKKPSR	5	2;2	376.21036;392.19626	0.21067	lhcb42_0076852	15	FAFGKK	5	2;2	454.7691;470.75519	0.39779	lhcb42_0076852_n4	5	11332;11334;11335;11336;11337	376.210358;392.196259	2;2	454.769104;470.755188	2;2	20181010_F1_Ag5_alban001_SA_TCx1_28.raw	F4.7
TADGDEGGKHQLITATVKDGK-AQAGDKR	DSSO	Intra	MS2_MS3	MS2	52.59	1	4	52.59	609.502	5	3043.48	12196	36.1102	-1.78706	False	54.03	K9(DSSO)	K6(DSSO)	psbp_0033281-psbp_0033281	TADGDEGGKHQLITATVKDGK	9	1;1	549.52942;557.52196	1.51228	psbp_0033281	143	AQAGDKR	6	1;1	799.40643;831.37927	1.51228	psbp_0033281	166	12196;12201;12202;12203;12204	549.529419;557.521963	4;4	799.406433;831.379272	1;1	20181010_F1_Ag5_alban001_SA_TCx1_28.raw	F4.7
DGVYPEKVNPGR-SKYKIK	DSSO	Intra	MS2_MS3	MS3	143.94	1	4	143.94	752.058	3	2254.16	15194	42.629	0.97307	False	49.07	K7(DSSO)	K4(DSSO)	psad_0015054-psad_0015054	DGVYPEKVNPGR	7	2;2	1384.68384;1416.65649	0.93814	psad_0015054	128	SKYKIK	4	2;2	410.74939;426.73538	1.00801	psad_0015054	101	15194;15196;15197;15198;15199	1384.683838;1416.656494	1;1	410.74939;426.735382	2;2	20181010_F1_Ag5_alban001_SA_TCx1_28.raw	F4.7
KKQPDQLQTADGWAK-KYGDK	DSSO	Inter	MS2_MS3	MS3	207.8	1	3	207.8	621.059	4	2481.21	15899	44.0446	-1.04818	False	49.07	K1(DSSO)	K1(DSSO)	psaa_0043580-psah2_0040119	KKQPDQLQTADGWAK	1	2;2	332.66888;348.65503	-0.97565	psaa_0043580	125	KYGDK	1	2;2	884.45483;900.44104	-1.12071	psah2_0040119	1	15899;15901;15902;15903;15904	332.668884;348.655029	2;2	884.454834;900.44104	2;2	20181010_F1_Ag5_alban001_SA_TCx1_28.raw	F4.7
KKQPDQLQTADGWAK-KYGDK	DSSO	Inter	MS2_MS3	MS3	330.15	1	3	330.15	827.743	3	2481.21	15917	44.078	-0.90552	False	61.04	K2(DSSO)	K1(DSSO)	psaa_0043580-psah2_0040119	KKQPDQLQTADGWAK	2	1;1	664.33075;696.30261	-0.78235	psaa_0043580	126	KYGDK	1	2;2	884.45538;900.44159	-1.02869	psah2_0040119	1	15917;15919;15920;15921;15922	664.33075;696.302612	1;1	884.455383;900.441589	2;2	20181010_F1_Ag5_alban001_SA_TCx1_28.raw	F4.7
KATLQLAEIK-KKAAPK	DSSO	Intra	MS2_MS3	MS3	242.56	1	4	152.6	638.71	3	1914.11	18016	48.3257	-0.8168	False	54.03	K1(DSSO)	K2(DSSO)	lhcb42_0076852-lhcb42_0076852	KATLQLAEIK	1	1;1	696.44061;728.4129	-0.56607	lhcb42_0076852	205	KKAAPK	2	1;1	1168.69324;1200.66565	-1.06753	lhcb42_0076852	10	18016;18018;18019;18020;18021	696.440613;728.412903	1;1	1168.693237;1200.665649	1;1	20181010_F1_Ag5_alban001_SA_TCx1_28.raw	F4.7
TADGDEGGKHQLITATVK-LYICKAQAGDKR	DSSO	Intra	MS2_MS3	MS3	234.32	1	4	234.32	684.945	5	3420.7	20305	53.1203	0.35065	False	54.03	K9(DSSO)	C4(Carbamidomethyl);K5(DSSO)	psbp_0033281-psbp_0033281	TADGDEGGKHQLITATVK	9	3;3	492.92532;503.58289	0.43101	psbp_0033281	143	LYICKAQAGDKR	5	2;2	947.97888;963.96503	0.2703	psbp_0033281	160	20305;20307;20308;20309;20310	492.925323;503.582886	3;3	947.978882;963.965027	2;2	20181010_F1_Ag5_alban001_SA_TCx1_28.raw	F4.7
TADGDEGGKHQLITATVK-LYICKAQAGDKR	DSSO	Intra	MS2_MS3	MS3	353.96	1	4	353.96	855.93	4	3420.7	20335	53.1808	-0.50654	False	73.05	K9(DSSO)	C4(Carbamidomethyl);K5(DSSO)	psbp_0033281-psbp_0033281	TADGDEGGKHQLITATVK	9	2;2	738.8855;754.87134	-0.36254	psbp_0033281	143	LYICKAQAGDKR	5	2;2	947.97919;963.96527	-0.65053	psbp_0033281	160	20335;20337;20338;20339;20340	738.885498;754.871338	2;2	947.979187;963.965271	2;2	20181010_F1_Ag5_alban001_SA_TCx1_28.raw	F4.7
TADGDEGGKHQLITATVK-LYICKAQAGDKR	DSSO	Intra	MS2_MS3	MS2	78.5	1	0	78.5	570.955	6	3420.69	20342	53.1916	-1.70689	False	61.04	K9(DSSO)	C4(Carbamidomethyl);K5(DSSO)	psbp_0033281-psbp_0033281	TADGDEGGKHQLITATVK	9	2;2	632.32275;642.97992	0.36614	psbp_0033281	143	LYICKAQAGDKR	5	2;2	738.88446;754.87213	0.36614	psbp_0033281	160	20342;20347;20348;20349;20350	632.322754;642.979919	3;3	738.88446;754.872131	2;2	20181010_F1_Ag5_alban001_SA_TCx1_28.raw	F4.7
FGFAFGKK-AAPKKPSR	DSSO	Intra	MS2_MS3	MS2	75.94	1	2	75.94	479.009	4	1913.01	22042	56.9104	-2.20954	False	42.1	K7(DSSO)	K4(DSSO)	lhcb42_0076852-lhcb42_0076852	FGFAFGKK	7	2;2	478.25447;494.24109	-1.36133	lhcb42_0076852	8	AAPKKPSR	4	2;2	454.76874;470.75464	-1.36133	lhcb42_0076852	14	22042;22045;22046;22047;22048	478.254474;494.241089	2;2	454.768738;470.754639	2;2	20181010_F1_Ag5_alban001_SA_TCx1_28.raw	F4.7
FGFAFGKK-AAPKKPSR	DSSO	Intra	MS2_MS3	MS2	67.76	1	2	67.76	383.409	5	1913.02	22078	56.9662	-2.64941	False	42.1	K7(DSSO)	K4(DSSO)	lhcb42_0076852-lhcb42_0076852	FGFAFGKK	7	3;3	478.25491;494.24115	-2.59256	lhcb42_0076852	8	AAPKKPSR	4	3;3	303.5145;314.17191	-2.59256	lhcb42_0076852	14	22078;22080;22081;22082;22083	478.254913;494.24115	2;2	303.514496;314.171906	3;3	20181010_F1_Ag5_alban001_SA_TCx1_28.raw	F4.7
FGFAFGKK-AAPKKPSR	DSSO	Intra	MS2_MS3	MS3	132.08	1	4	132.08	383.409	5	1913.02	22313	57.4472	1.6524	False	42.1	K7(DSSO)	K5(DSSO)	lhcb42_0076852-lhcb42_0076852	FGFAFGKK	7	3;3	303.51462;314.17197	1.2283	lhcb42_0076852	8	AAPKKPSR	5	2;2	478.25482;494.24088	2.07651	lhcb42_0076852	15	22313;22315;22316;22317;22318	303.514618;314.171967	3;3	478.254822;494.240875	2;2	20181010_F1_Ag5_alban001_SA_TCx1_28.raw	F4.7
AAPKKPSR-KAAPVK	DSSO	Inter	MS2_MS3	MS3	81.63	0	4	25.51	542.313	3	1624.92	3648	17.5671	-1.65353	False	61.04	K4(DSSO)	K1(DSSO)	lhcb5_0087274-lhcb42_0076852	AAPKKPSR	4	1;1	454.76996;470.75598	-1.47844	lhcb42_0076852	14	KAAPVK	1	1;1	667.4151;699.38708	-1.82861	lhcb5_0087274	6	3648;3653;3654;3655;3656	454.769958;470.755981	2;2	667.4151;699.387085	1;1	20181010_F1_Ag5_alban001_SA_TCx1_28.raw	F4.7
NAELDSEKR-AAPKKPSR	DSSO	Intra	MS2_MS3	MS3	192.12	0	4	170.36	519.016	4	2073.04	5214	20.601	0.18447	False	61.04	K8(DSSO)	K4(DSSO)	lhcb42_0076852-lhcb42_0076852	NAELDSEKR	8	2;2	454.76914;470.75513	0.11091	lhcb42_0076852	184	AAPKKPSR	4	2;2	558.2699;574.25598	0.25803	lhcb42_0076852	14	5214;5216;5217;5218;5219	454.769135;470.755127	2;2	558.269897;574.255981	2;2	20181010_F1_Ag5_alban001_SA_TCx1_28.raw	F4.7
KPEDFAK-KSATTKK	DSSO	Inter	MS2_MS3	MS3	172.19	0	4	172.19	439.481	4	1754.9	5467	21.227	-0.56969	False	54.03	K1(DSSO)	K6(DSSO)	lhcb1_0081729-lhcb5_0087274	KPEDFAK	1	2;2	444.7269;460.71277	-0.4059	lhcb5_0087274	66	KSATTKK	6	2;2	409.24274;425.22888	-0.73349	lhcb1_0081729	7	5467;5469;5470;5471;5472	444.726898;460.712769	2;2	409.242737;425.228882	2;2	20181010_F1_Ag5_alban001_SA_TCx1_28.raw	F4.7
NAELDPEKR-KKEVK	DSSO	Intra	MS2_MS3	MS3	122.54	0	3	122.54	620.657	3	1859.96	7243	25.3874	2.37215	False	49.07	K8(DSSO)	K2(DSSO)	lhcb43_0068262-lhcb43_0068262	NAELDPEKR	8	1;1	563.27869;579.26532	3.00721	lhcb43_0068262	185	KKEVK	2	1;1	685.42316;717.39398	1.73708	lhcb43_0068262	14	7243;7248;7249;7250;7251	563.278687;579.26532	2;2	685.423157;717.393982	1;1	20181010_F1_Ag5_alban001_SA_TCx1_28.raw	F4.7
KPEDFAK-KKAAPVK	DSSO	Intra	MS2_MS3	MS3	143.56	0	4	89.94	433.988	4	1732.93	7492	26.0053	0.65356	False	61.04	K1(DSSO)	K2(DSSO)	lhcb5_0087274-lhcb5_0087274	KPEDFAK	1	2;2	398.25769;414.24374	0.55698	lhcb5_0087274	66	KKAAPVK	2	2;2	444.72647;460.71243	0.75015	lhcb5_0087274	6	7492;7494;7495;7496;7497	398.25769;414.243744	2;2	444.726471;460.712433	2;2	20181010_F1_Ag5_alban001_SA_TCx1_28.raw	F4.7
KEVKK-KKEVK	DSSO	Intra	MS2_MS3	MS3	109.7	0	2	40.47	578.286	4	2310.12	9768	30.9846	-1.68539	False	50.07	K1(DSSO)	K2(DSSO)	lhcb43_0068262-lhcb43_0068262	KEVKK	1	2;2	343.2164;359.20239	-1.78513	lhcb43_0068262	14	KKEVK	2	2;2	788.36697;804.35202	-1.58565	lhcb43_0068262	14	9768;9770;9771;9772;9773	343.2164;359.202393	2;2	788.366969;804.35202	2;2	20181010_F1_Ag5_alban001_SA_TCx1_28.raw	F4.7
AAPKKPSR-FAFGKK	DSSO	Inter	MS2_MS3	MS3	90.37	0	4	90.37	570.313	3	1708.92	11357	34.3752	0.79131	False	61.04	K4(DSSO)	K5(DSSO)	lhcb42_0076852-lhcb42_0076852_n4	AAPKKPSR	4	1;1	751.41315;783.38519	0.79607	lhcb42_0076852	14	FAFGKK	5	2;2	454.76889;470.75476	0.78655	lhcb42_0076852_n4	5	11357;11359;11360;11361;11362	751.413147;783.385193	1;1	454.76889;470.754761	2;2	20181010_F1_Ag5_alban001_SA_TCx1_28.raw	F4.7
AAPKKPSR-FAFGKK	DSSO	Inter	MS2_MS3	MS3	111.28	0	4	111.28	427.986	4	1708.92	11587	34.8355	1.83931	False	37.17	K4(DSSO)	K5(DSSO)	lhcb42_0076852-lhcb42_0076852_n4	AAPKKPSR	4	1;1	751.41223;783.38428	1.31509	lhcb42_0076852	14	FAFGKK	5	3;3	303.51444;314.17188	2.36353	lhcb42_0076852_n4	5	11587;11589;11590;11591;11592;11592	751.412231;783.384277	1;1	303.514435;314.171875	3;3	20181010_F1_Ag5_alban001_SA_TCx1_28.raw	F4.7
TADGDEGGKHQLITATVKDGK-AQAGDKR	DSSO	Intra	MS2_MS3	MS3	271.92	0	4	271.92	761.626	4	3043.48	12231	36.1848	-1.17216	False	49.07	K9(DSSO)	K6(DSSO)	psbp_0033281-psbp_0033281	TADGDEGGKHQLITATVKDGK	9	2;2	400.20703;416.19211	-0.88059	psbp_0033281	143	AQAGDKR	6	2;2	1098.05129;1114.03701	-1.46372	psbp_0033281	166	12231;12233;12234;12235;12236	400.207031;416.192108	2;2	1098.051291;1114.037012	2;2	20181010_F1_Ag5_alban001_SA_TCx1_28.raw	F4.7
KVASSGSPWYGPDR-TVKKK	DSSO	Inter	MS2_MS3	MS3	198.33	0	3	198.33	756.389	3	2267.15	13390	38.5798	0.06417	False	61.04	K1(DSSO)	K3(DSSO)	lhcb1_0081729-lhcb1_0050874_0063631	KVASSGSPWYGPDR	1	1;1	657.42938;689.40131	0.1208	lhcb1_0081729	8	TVKKK	3	2;2	780.87561;796.86169	0.00754	lhcb1_0050874_0063631	5	13390;13392;13393;13394;13395	657.429382;689.401306	1;1	780.87561;796.861694	2;2	20181010_F1_Ag5_alban001_SA_TCx1_28.raw	F4.7
KVSSASPWYGPDR-KTVKK	DSSO	Inter	MS2_MS3	MS3	229	0	4	229	737.382	3	2210.13	14703	41.5736	-0.62904	False	61.04	K1(DSSO)	K1(DSSO)	lhcb1_0074459_0102114-lhcb1_0050874_0063631	KVSSASPWYGPDR	1	1;1	657.42993;689.40192	-0.59198	lhcb1_0074459_0102114	7	KTVKK	1	2;2	752.36542;768.3515	-0.66611	lhcb1_0050874_0063631	2	14703;14704;14705;14706;14707	657.429932;689.401917	1;1	752.365417;768.351501	2;2	20181010_F1_Ag5_alban001_SA_TCx1_28.raw	F4.7
DGVYPEKVNPGR-SKYKIK	DSSO	Intra	MS2_MS3	MS3	125.5	0	4	125.5	564.295	4	2254.16	15170	42.5879	0.80161	False	61.04	K7(DSSO)	K4(DSSO)	psad_0015054-psad_0015054	DGVYPEKVNPGR	7	2;2	692.84576;708.83215	0.42076	psad_0015054	128	SKYKIK	4	2;2	410.74951;426.73556	1.18245	psad_0015054	101	15170;15172;15173;15174;15175	692.845764;708.832153	2;2	410.749512;426.735565	2;2	20181010_F1_Ag5_alban001_SA_TCx1_28.raw	F4.7
DGVYPEKVNPGR-SKYKIK	DSSO	Intra	MS2_MS3	MS3	120.92	0	3	120.92	564.293	4	2254.15	15464	43.1791	-1.0348	False	49.07	K7(DSSO)	K4(DSSO)	psad_0015054-psad_0015054	DGVYPEKVNPGR	7	1;1	692.84625;708.83344	-1.39005	psad_0015054	128	SKYKIK	4	1;1	820.49249;852.46472	-0.67954	psad_0015054	101	15464;15469;15470;15471;15472	692.846252;708.833435	2;2	820.492493;852.464722	1;1	20181010_F1_Ag5_alban001_SA_TCx1_28.raw	F4.7
ATEDKTDAATDVATK-DGVYPEKVNPGR	DSSO	Intra	MS2_MS3	MS3	197.25	0	4	197.25	756.86	4	3024.42	16509	45.271	-0.31491	False	73.05	K5(DSSO)	K7(DSSO)	psad_0015054-psad_0015054	ATEDKTDAATDVATK	5	2;2	692.8465;708.83258	-0.44697	psad_0015054	5	DGVYPEKVNPGR	7	2;2	795.87866;811.86548	-0.18284	psad_0015054	128	16509;16514;16515;16516;16517	692.846497;708.832581	2;2	795.878662;811.865479	2;2	20181010_F1_Ag5_alban001_SA_TCx1_28.raw	F4.7
AYGEAANVFGKAK-TVKKK	DSSO	Inter	MS2_MS3	MS3	171.67	0	3	171.67	522.281	4	2086.1	17334	46.9759	0.90432	False	54.03	K11(DSSO)	K3(DSSO)	psbp_0033281-lhcb1_0050874_0063631	AYGEAANVFGKAK	11	2;2	329.21786;345.20395	0.38589	psbp_0033281	11	TVKKK	3	2;2	690.35134;706.3371	1.42274	lhcb1_0050874_0063631	5	17334;17339;17340;17341;17342	329.217865;345.203949	2;2	690.351344;706.337097	2;2	20181010_F1_Ag5_alban001_SA_TCx1_28.raw	F4.7
TADGDEGGKHQLITATVK-LYICKAQAGDKR	DSSO	Intra	MS2_MS3	MS3	223.34	0	4	223.34	1140.9	3	3420.7	20380	53.2709	-0.09616	False	54.03	K9(DSSO)	C4(Carbamidomethyl);K5(DSSO)	psbp_0033281-psbp_0033281	TADGDEGGKHQLITATVK	9	1;1	1476.7627;1508.73588	-0.23578	psbp_0033281	143	LYICKAQAGDKR	5	2;2	947.97902;963.96499	0.04345	psbp_0033281	160	20380;20383;20384;20385;20386	1476.762695;1508.735881	1;1	947.979025;963.964989	2;2	20181010_F1_Ag5_alban001_SA_TCx1_28.raw	F4.7
FGFAFGKK-KSATTKK	DSSO	Inter	MS2_MS3	MS3	181.28	0	4	181.28	456.245	4	1821.96	21840	56.4344	0.54951	False	61.04	K7(DSSO)	K1(DSSO)	lhcb1_0081729-lhcb42_0076852	FGFAFGKK	7	2;2	478.25522;494.24118	0.60958	lhcb42_0076852	8	KSATTKK	1	2;2	409.24246;425.22836	0.48945	lhcb1_0081729	2	21840;21842;21843;21844;21845	478.255219;494.24118	2;2	409.242462;425.228363	2;2	20181010_F1_Ag5_alban001_SA_TCx1_28.raw	F4.7
FGFAFGKK-AAPKKPSR	DSSO	Intra	MS2_MS3	MS3	103.74	0	4	103.74	638.342	3	1913.01	22044	56.914	-1.0378	False	49.07	K7(DSSO)	K4(DSSO)	lhcb42_0076852-lhcb42_0076852	FGFAFGKK	7	2;2	454.76996;470.75558	-0.51776	lhcb42_0076852	8	AAPKKPSR	4	1;1	955.50403;987.4762	-1.55784	lhcb42_0076852	14	22044;22053;22054;22055;22056	454.769958;470.755585	2;2	955.504028;987.476196	1;1	20181010_F1_Ag5_alban001_SA_TCx1_28.raw	F4.7
FGFAFGKK-KSATTKK	DSSO	Inter	MS2_MS3	MS3	116.37	0	3	116.37	456.245	4	1821.96	22162	57.1441	1.81738	False	61.04	K7(DSSO)	K6(DSSO)	lhcb42_0076852-lhcb1_0081729	FGFAFGKK	7	2;2	409.24173;425.22775	1.66141	lhcb42_0076852	8	KSATTKK	6	2;2	478.2544;494.24066	1.97335	lhcb1_0081729	7	22162;22164;22165;22166;22167;22167	409.24173;425.227753	2;2	478.254395;494.240662	2;2	20181010_F1_Ag5_alban001_SA_TCx1_28.raw	F4.7
FGFAFGKK-AAPKKPSR	DSSO	Intra	MS2_MS3	MS3	117.4	0	4	117.4	638.343	3	1913.01	22279	57.3915	0.92303	False	49.07	K7(DSSO)	K4(DSSO)	lhcb42_0076852-lhcb42_0076852	FGFAFGKK	7	2;2	454.7688;470.7547	0.59594	lhcb42_0076852	8	AAPKKPSR	4	1;1	955.50281;987.4751	1.25012	lhcb42_0076852	14	22279;22285;22286;22287;22288	454.768799;470.7547	2;2	955.502808;987.475098	1;1	20181010_F1_Ag5_alban001_SA_TCx1_28.raw	F4.7
DGVYPEKVNPGR-IKYQFYR	DSSO	Intra	MS2_MS3	MS3	113.41	0	4	113.41	627.063	4	2505.23	26406	66.1143	1.716	False	73.05	K7(DSSO)	K2(DSSO)	psad_0015054-psad_0015054	DGVYPEKVNPGR	7	2;2	692.84473;708.83148	1.36928	psad_0015054	128	IKYQFYR	2	2;2	536.28363;552.26996	2.06271	psad_0015054	103	26406;26410;26411;26412;26413	692.844727;708.831482	2;2	536.28363;552.269958	2;2	20181010_F1_Ag5_alban001_SA_TCx1_28.raw	F4.7
LYPGGKFFDPLGLAADPEKK-AAPKKPSR	DSSO	Intra	MS2_MS3	MS3	198.44	0	4	198.44	794.425	4	3174.68	34754	84.3486	-0.53313	False	61.04	K6(DSSO)	K4(DSSO)	lhcb42_0076852-lhcb42_0076852	LYPGGKFFDPLGLAADPEKK	6	2;2	454.76959;470.75583	0.08736	lhcb42_0076852	191	AAPKKPSR	4	2;2	1109.08364;1125.06997	-1.15361	lhcb42_0076852	14	34754;34756;34757;34758;34759	454.769592;470.755829	2;2	1109.083639;1125.069971	2;2	20181010_F1_Ag5_alban001_SA_TCx1_28.raw	F4.7
LYPGGKFFDPLGLAADPEKK-AAPKKPSR	DSSO	Intra	MS2_MS3	MS3	148.41	0	3	148.41	1058.9	3	3174.68	34877	84.661	0.43228	False	54.03	K6(DSSO)	K4(DSSO)	lhcb42_0076852-lhcb42_0076852	LYPGGKFFDPLGLAADPEKK	6	1;1	908.53186;940.50134	-1.21581	lhcb42_0076852	191	AAPKKPSR	4	2;2	1109.08352;1125.06948	2.08037	lhcb42_0076852	14	34877;34882;34883;34884;34885	908.53186;940.501343	1;1	1109.083517;1125.069483	2;2	20181010_F1_Ag5_alban001_SA_TCx1_28.raw	F4.7
ATEDKTDAATDVATK-DGVYPEKVNPGR	DSSO	Intra	MS2_MS3	MS2	43.44	1	2	43.44	756.86	4	3024.42	15336	42.8033	-2.43842	False	73.05	K5(DSSO)	K7(DSSO)	psad_0015054-psad_0015054	ATEDKTDAATDVATK	5	2;2	795.87915;811.86584	1.30578	psad_0015054	5	DGVYPEKVNPGR	7	2;2	692.84735;708.83325	1.30578	psad_0015054	128	15336;15341;15342;15343;15344	795.87915;811.865845	2;2	692.847351;708.833252	2;2	20181010_F1_Ag5_alban001_SA_TCx1_1416.raw	F4.8
ATEDKTDAATDVATK-DGVYPEKVNPGR	DSSO	Intra	MS2_MS3	MS3	275.17	1	4	275.17	756.859	4	3024.41	15549	43.2758	1.68564	False	73.05	K5(DSSO)	K7(DSSO)	psad_0015054-psad_0015054	ATEDKTDAATDVATK	5	2;2	692.84509;708.8316	1.45894	psad_0015054	5	DGVYPEKVNPGR	7	2;2	795.87732;811.86316	1.91233	psad_0015054	128	15549;15551;15552;15553;15554	692.845093;708.831604	2;2	795.877319;811.863159	2;2	20181010_F1_Ag5_alban001_SA_TCx1_1416.raw	F4.8
ATEDKTDAATDVATK-DGVYPEKVNPGR	DSSO	Intra	MS2_MS3	MS3	346.34	1	4	346.34	756.858	4	3024.41	16511	45.0222	-1.25078	False	49.07	K5(DSSO)	K7(DSSO)	psad_0015054-psad_0015054	ATEDKTDAATDVATK	5	2;2	692.84723;708.83313	-1.32614	psad_0015054	5	DGVYPEKVNPGR	7	1;1	1590.74915;1622.7207	-1.17542	psad_0015054	128	16511;16513;16514;16515;16516	692.847229;708.83313	2;2	1590.749146;1622.720703	1;1	20181010_F1_Ag5_alban001_SA_TCx1_1416.raw	F4.8
ATEDKTDAATDVATK-DGVYPEKVNPGR	DSSO	Intra	MS2_MS3	MS3	235.25	1	4	235.25	1008.81	3	3024.41	16554	45.0895	0.72319	False	54.03	K5(DSSO)	K7(DSSO)	psad_0015054-psad_0015054	ATEDKTDAATDVATK	5	1;1	1384.68457;1416.65796	0.73476	psad_0015054	5	DGVYPEKVNPGR	7	1;1	1590.74817;1622.71948	0.71162	psad_0015054	128	16554;16559;16560;16561;16562	1384.68457;1416.657959	1;1	1590.748169;1622.719482	1;1	20181010_F1_Ag5_alban001_SA_TCx1_1416.raw	F4.8
ATEDKTDAATDVATK-SIGKNVSPIEVK	DSSO	Intra	MS2_MS3	MS3	260.5	1	4	260.5	741.874	4	2964.47	19159	49.7979	1.55673	False	61.04	K5(DSSO)	K4(DSSO)	psad_0015054-psad_0015054	ATEDKTDAATDVATK	5	2;2	662.8761;678.86194	1.47269	psad_0015054	5	SIGKNVSPIEVK	4	2;2	795.87714;811.86298	1.64078	psad_0015054	145	19159;19161;19162;19163;19164	662.876099;678.861938	2;2	795.877136;811.862976	2;2	20181010_F1_Ag5_alban001_SA_TCx1_1416.raw	F4.8
DGVYPEKVNPGR-IKYQFYR	DSSO	Intra	MS2_MS3	MS3	125.81	1	4	125.81	835.747	3	2505.23	28157	66.5224	-0.32899	False	54.03	K7(DSSO)	K2(DSSO)	psad_0015054-psad_0015054	DGVYPEKVNPGR	7	2;2	1384.68433;1416.65881	-0.02854	psad_0015054	128	IKYQFYR	2	2;2	536.28491;552.27087	-0.62944	psad_0015054	103	28157;28159;28160;28161;28162	1384.684326;1416.658813	1;1	536.284912;552.270874	2;2	20181010_F1_Ag5_alban001_SA_TCx1_1416.raw	F4.8
AATPPVKQGGVDRPLWFASK-DEKSLK	DSSO	Intra	MS2_MS3	MS3	313.36	1	4	313.36	1015.19	3	3043.57	34152	77.0271	-0.4811	False	61.04	K7(DSSO);N-Term(Acetyl_protnterm)	K3(DSSO)	lhca3_0056726-lhca3_0056726	AATPPVKQGGVDRPLWFASK	7	1;1	773.40424;805.37628	-0.65057	lhca3_0056726	7	DEKSLK	3	2;2	1111.09231;1127.07852	-0.31163	lhca3_0056726	176	34152;34156;34157;34158;34159	773.404236;805.376282	1;1	1111.092306;1127.078516	2;2	20181010_F1_Ag5_alban001_SA_TCx1_1416.raw	F4.8
VGGGLVENQSLSEAWSKIPEK-SEGVTKNTPLAFQNTK	DSSO	Inter	MS2_MS3	MS3	371.62	1	4	255.92	1030.77	4	4120.06	40198	88.4811	0.72548	False	49.07	K17(DSSO)	K6(DSSO)	psbo_0058312-cp47_0037811	VGGGLVENQSLSEAWSKIPEK	17	1;1	1141.58547;1157.5718	0.69483	cp47_0037811	303	SEGVTKNTPLAFQNTK	6	1;1	1788.90898;1820.88452	0.75614	psbo_0058312	67	40198;40200;40201;40202;40203	1141.585469;1157.571797	2;2	1788.908981;1820.884521	1;1	20181010_F1_Ag5_alban001_SA_TCx1_1416.raw	F4.8
ATEDKTDAATDVATK-DGVYPEKVNPGR	DSSO	Intra	MS2_MS3	MS3	313.87	0	4	313.87	1008.81	3	3024.41	15390	42.927	0.11517	False	49.07	K5(DSSO)	K7(DSSO)	psad_0015054-psad_0015054	ATEDKTDAATDVATK	5	1;1	1384.68494;1416.65735	-0.21661	psad_0015054	5	DGVYPEKVNPGR	7	1;1	1590.74841;1622.72034	0.44696	psad_0015054	128	15390;15392;15393;15394;15395	1384.684937;1416.657349	1;1	1590.748413;1622.720337	1;1	20181010_F1_Ag5_alban001_SA_TCx1_1416.raw	F4.8
ATEDKTDAATDVATK-DGVYPEKVNPGR	DSSO	Intra	MS2_MS3	MS3	264.22	0	4	264.22	1008.81	3	3024.41	15605	43.3814	0.24751	False	49.07	K5(DSSO)	K7(DSSO)	psad_0015054-psad_0015054	ATEDKTDAATDVATK	5	1;1	1384.68457;1416.65723	-0.21661	psad_0015054	5	DGVYPEKVNPGR	7	1;1	1590.7489;1622.72339	0.71162	psad_0015054	128	15605;15608;15609;15610;15611	1384.68457;1416.657227	1;1	1590.748901;1622.723389	1;1	20181010_F1_Ag5_alban001_SA_TCx1_1416.raw	F4.8
ATEDKTDAATDVATK-SIGKNVSPIEVK	DSSO	Intra	MS2_MS3	MS3	258.56	0	3	258.56	988.831	3	2964.48	19168	49.812	-0.28291	False	49.07	K5(DSSO)	K4(DSSO)	psad_0015054-psad_0015054	ATEDKTDAATDVATK	5	1;1	1324.7467;1356.71912	-0.60054	psad_0015054	5	SIGKNVSPIEVK	4	1;1	1590.74707;1622.71484	0.03472	psad_0015054	145	19168;19173;19174;19175	1324.746704;1356.719116	1;1	1590.74707;1622.714844	1;1	20181010_F1_Ag5_alban001_SA_TCx1_1416.raw	F4.8
VGGGLVENQSLSEAWSKIPEK-SEGVTKNTPLAFQNTK	DSSO	Inter	MS2_MS3	MS3	263.15	0	4	204.28	1374.03	3	4120.06	40290	88.6586	0.23908	False	73.05	K17(DSSO)	K6(DSSO)	psbo_0058312-cp47_0037811	VGGGLVENQSLSEAWSKIPEK	17	1;1	1141.58681;1157.57351	0.10506	cp47_0037811	303	SEGVTKNTPLAFQNTK	6	1;1	1788.91199;1820.8844	0.3731	psbo_0058312	67	40290;40292;40293;40294;40295	1141.586811;1157.573506	2;2	1788.911987;1820.884399	1;1	20181010_F1_Ag5_alban001_SA_TCx1_1416.raw	F4.8
ATEDKTDAATDVATK-KSATTK	DSSO	Inter	MS2_MS3	MS2	53.23	1	4	53.23	583.033	4	2329.11	5498	23.5148	-1.90379	False	54.03	K5(DSSO)	K1(DSSO)	lhcb1_0081729-psad_0015054	ATEDKTDAATDVATK	5	2;2	795.87799;811.86398	-1.22421	psad_0015054	5	KSATTK	1	2;2	345.19473;361.18063	-1.22421	lhcb1_0081729	2	5498;5502;5503;5504;5505	795.877991;811.863983	2;2	345.194733;361.180634	2;2	20181010_F1_Ag5_alban001_SA_TCx1_1719.raw	F4.9
ATEDKTDAATDVATK-KYGDK	DSSO	Inter	MS2_MS3	MS2	45.16	1	2	45.16	576.77	4	2304.06	7133	27.8381	-1.72529	False	45.23	K5(DSSO)	K1(DSSO)	psah2_0040119-psad_0015054	ATEDKTDAATDVATK	5	1;1	795.87701;811.86267	-2.45653	psad_0015054	5	KYGDK	1	1;1	664.32831;696.3009	-2.45653	psah2_0040119	1	7133;7135;7136;7137;7138	795.877014;811.862671	2;2	664.328308;696.300903	1;1	20181010_F1_Ag5_alban001_SA_TCx1_1719.raw	F4.9
QKVVAPANEELAK-KAAPVK	DSSO	Intra	MS2_MS3	MS3	200.13	1	4	137.58	542.55	4	2167.18	12351	41.1641	-0.85715	False	33.37	K2(DSSO)	K1(DSSO)	lhcb5_0087274-lhcb5_0087274	QKVVAPANEELAK	2	1;1	667.41425;699.38635	-0.93442	lhcb5_0087274	13	KAAPVK	1	3;3	484.26858;494.92648	-0.77987	lhcb5_0087274	6	12351;12356;12357;12358;12359	667.414246;699.386353	1;1	484.268585;494.926476	3;3	20181010_F1_Ag5_alban001_SA_TCx1_1719.raw	F4.9
QKVVAPANEELAK-NAELDSEKR	DSSO	Inter	MS2_MS3	MS3	217.24	1	4	167.12	654.58	4	2615.3	15581	49.0944	-0.41071	False	61.04	K2(DSSO)	K8(DSSO)	lhcb5_0087274-lhcb42_0076852	QKVVAPANEELAK	2	2;2	558.27002;574.25616	-0.80373	lhcb5_0087274	13	NAELDSEKR	8	2;2	725.89923;741.88532	-0.01768	lhcb42_0076852	184	15581;15586;15587;15588;15589	558.27002;574.256165	2;2	725.899231;741.885315	2;2	20181010_F1_Ag5_alban001_SA_TCx1_1719.raw	F4.9
SEGVTKNTPLAFQNTK-SAASSKGK	DSSO	Intra	MS2_MS3	MS3	301.31	1	4	192.34	657.581	4	2627.3	17129	52.8838	-0.82005	False	54.03	K6(DSSO)	K6(DSSO)	psbo_0058312-psbo_0058312	SEGVTKNTPLAFQNTK	6	1;1	789.41101;821.38294	-0.7192	psbo_0058312	67	SAASSKGK	6	3;3	596.97631;607.63397	-0.92091	psbo_0058312	197	17129;17134;17135;17136;17137	789.411011;821.382935	1;1	596.976313;607.633967	3;3	20181010_F1_Ag5_alban001_SA_TCx1_1719.raw	F4.9
SEGVTKNTPLAFQNTK-SAASSKGK	DSSO	Intra	MS2_MS3	MS2	40.92	1	2	40.92	657.58	4	2627.3	17323	53.3511	-0.41631	False	49.07	K6(DSSO)	K6(DSSO)	psbo_0058312-psbo_0058312	SEGVTKNTPLAFQNTK	6	2;2	894.95864;910.94424	-1.7982	psbo_0058312	67	SAASSKGK	6	2;2	395.20801;411.19409	-1.7982	psbo_0058312	197	17323;17325;17326;17327;17328	894.958641;910.944237	2;2	395.208008;411.194092	2;2	20181010_F1_Ag5_alban001_SA_TCx1_1719.raw	F4.9
SEGVTKNTPLAFQNTK-APKDVK	DSSO	Intra	MS2_MS3	MS3	361.48	1	4	241.79	638.078	4	2549.29	19064	57.2461	1.97556	False	50.07	K6(DSSO)	K3(DSSO)	psbo_0058312-psbo_0058312	SEGVTKNTPLAFQNTK	6	2;2	356.20462;372.19061	1.69554	psbo_0058312	67	APKDVK	3	2;2	894.9588;910.94454	2.25558	psbo_0058312	234	19064;19067;19068;19069;19070	356.20462;372.190613	2;2	894.958801;910.944542	2;2	20181010_F1_Ag5_alban001_SA_TCx1_1719.raw	F4.9
TGKPSLDLPK-LGDPTTKK	DSSO	Intra	MS2_MS3	MS3	175.53	1	4	175.53	518.779	4	2072.09	21074	62.307	1.22276	False	49.07	K3(DSSO)	K7(DSSO)	cp47_0037811-cp47_0037811	TGKPSLDLPK	3	1;1	913.49847;945.47144	1.15384	cp47_0037811	129	LGDPTTKK	7	2;2	555.31305;571.29895	1.29167	cp47_0037811	503	21074;21076;21077;21078;21079	913.498474;945.471436	1;1	555.313049;571.29895	2;2	20181010_F1_Ag5_alban001_SA_TCx1_1719.raw	F4.9
TGKPSLDLPK-LGDPTTKK	DSSO	Intra	MS2_MS3	MS3	160.13	1	4	160.13	518.779	4	2072.09	21249	62.7585	0.68898	False	61.04	K3(DSSO)	K7(DSSO)	cp47_0037811-cp47_0037811	TGKPSLDLPK	3	2;2	457.25266;473.23877	0.60329	cp47_0037811	129	LGDPTTKK	7	2;2	555.31335;571.29919	0.77468	cp47_0037811	503	21249;21254;21255;21256;21257	457.252655;473.23877	2;2	555.313354;571.299194	2;2	20181010_F1_Ag5_alban001_SA_TCx1_1719.raw	F4.9
GDEEELGKENNK-GSSFLDPKGR	DSSO	Intra	MS2_MS3	MS3	284.58	1	4	284.58	646.297	4	2582.17	21703	63.836	1.65355	False	61.04	K8(DSSO)	K8(DSSO)	psbo_0058312-psbo_0058312	GDEEELGKENNK	8	2;2	559.28448;575.27069	1.55545	psbo_0058312	187	GSSFLDPKGR	8	2;2	708.31677;724.3028	1.75166	psbo_0058312	160	21703;21708;21709;21710;21711	559.284485;575.270691	2;2	708.316772;724.302795	2;2	20181010_F1_Ag5_alban001_SA_TCx1_1719.raw	F4.9
GDEEELGKENNK-GSSFLDPKGR	DSSO	Intra	MS2_MS3	MS3	246.08	1	4	246.08	861.395	3	2582.17	21722	63.8828	0.15035	False	45.23	K8(DSSO)	K8(DSSO)	psbo_0058312-psbo_0058312	GDEEELGKENNK	8	2;2	559.28503;575.27112	0.36499	psbo_0058312	187	GSSFLDPKGR	8	1;1	1415.62891;1447.60022	-0.06429	psbo_0058312	160	21722;21727;21728;21729;21730	559.285034;575.271118	2;2	1415.628906;1447.60022	1;1	20181010_F1_Ag5_alban001_SA_TCx1_1719.raw	F4.9
SEGVTKNTPLAFQNTK-GDEEELGKENNK	DSSO	Intra	MS2_MS3	MS3	358.99	1	4	273.14	814.134	4	3253.51	22389	65.4451	2.09442	False	61.04	K6(DSSO)	K8(DSSO)	psbo_0058312-psbo_0058312	SEGVTKNTPLAFQNTK	6	2;2	708.31641;724.30249	2.098	psbo_0058312	67	GDEEELGKENNK	8	2;2	894.95809;910.94409	2.09083	psbo_0058312	187	22389;22391;22392;22393;22394	708.316406;724.30249	2;2	894.958092;910.944092	2;2	20181010_F1_Ag5_alban001_SA_TCx1_1719.raw	F4.9
ATEDKTDAATDVATK-IKYQFYR	DSSO	Intra	MS2_MS3	MS3	234.58	1	4	234.58	678.579	4	2711.3	22470	65.6403	0.0959	False	39.46	K5(DSSO)	K2(DSSO)	psad_0015054-psad_0015054	ATEDKTDAATDVATK	5	1;1	1071.5614;1103.54199	-0.04651	psad_0015054	5	IKYQFYR	2	2;2	795.87787;811.86438	0.23831	psad_0015054	103	22470;22475;22476;22477;22478	1071.561401;1103.541992	1;1	795.877869;811.86438	2;2	20181010_F1_Ag5_alban001_SA_TCx1_1719.raw	F4.9
KVASSGSPWYGPDR-QKVVAPANEELAK	DSSO	Inter	MS2_MS3	MS2	45.68	1	4	45.68	1020.84	3	3060.52	24694	70.6257	-1.86973	False	35.17	K1(DSSO)	K2(DSSO)	lhcb5_0087274-lhcb1_0081729	KVASSGSPWYGPDR	1	1;1	1560.74414;1592.71381	-1.1322	lhcb1_0081729	8	QKVVAPANEELAK	2	1;1	1450.7865;1482.76245	-1.1322	lhcb5_0087274	13	24694;24699;24700;24701;24702	1560.744141;1592.713806	1;1	1450.786499;1482.762451	1;1	20181010_F1_Ag5_alban001_SA_TCx1_1719.raw	F4.9
KATLQLAEIK-NAELDSEKR	DSSO	Intra	MS2_MS3	MS3	311.01	1	4	200.16	778.405	3	2333.2	25075	71.6161	0.04969	False	37.17	K1(DSSO)	K8(DSSO)	lhcb42_0076852-lhcb42_0076852	KATLQLAEIK	1	2;2	558.26971;574.25586	0.47933	lhcb42_0076852	205	NAELDSEKR	8	1;1	1168.69263;1200.66553	-0.37995	lhcb42_0076852	184	25075;25077;25078;25079;25080	558.269714;574.255859	2;2	1168.692627;1200.665527	1;1	20181010_F1_Ag5_alban001_SA_TCx1_1719.raw	F4.9
DGVYPEKVNPGR-IKYQFYR	DSSO	Intra	MS2_MS3	MS2	100.91	1	2	100.91	835.748	3	2505.23	28091	78.7168	-2.36872	False	42.1	K7(DSSO)	K2(DSSO)	psad_0015054-psad_0015054	DGVYPEKVNPGR	7	1;1	1384.6842;1416.65637	-0.06981	psad_0015054	128	IKYQFYR	2	1;1	1071.56213;1103.53418	-0.06981	psad_0015054	103	28091;28093;28094;28095;28096	1384.684204;1416.656372	1;1	1071.562134;1103.53418	1;1	20181010_F1_Ag5_alban001_SA_TCx1_1719.raw	F4.9
LCLEPTSFTVKSEGVTK-SAASSKGK	DSSO	Intra	MS2_MS3	MS3	190.1	1	4	138.3	697.851	4	2788.38	28131	78.7994	0.85302	False	49.07	C2(Carbamidomethyl);K11(DSSO)	K6(DSSO)	psbo_0058312-psbo_0058312	LCLEPTSFTVKSEGVTK	11	2;2	395.20789;411.19403	1.51096	psbo_0058312	61	SAASSKGK	6	2;2	975.49673;991.48268	0.19508	psbo_0058312	197	28131;28136;28137;28138;28139	395.207886;411.194031	2;2	975.496727;991.482683	2;2	20181010_F1_Ag5_alban001_SA_TCx1_1719.raw	F4.9
QKVVAPANEELAK-KATLQLAEIK	DSSO	Inter	MS2_MS3	MS3	244.42	1	3	138.38	667.872	4	2668.46	28342	79.2735	-0.41759	False	61.04	K2(DSSO)	K1(DSSO)	lhcb42_0076852-lhcb5_0087274	QKVVAPANEELAK	2	2;2	725.89899;741.88519	-0.68728	lhcb5_0087274	13	KATLQLAEIK	1	2;2	584.85052;600.83777	-0.14791	lhcb42_0076852	205	28342;28346;28347;28348;28349	725.898987;741.885193	2;2	584.850525;600.837769	2;2	20181010_F1_Ag5_alban001_SA_TCx1_1719.raw	F4.9
LCLEPTSFTVKSEGVTK-APKDVK	DSSO	Intra	MS2_MS3	MS3	259.4	1	4	172.86	678.349	4	2710.37	29444	81.7949	2.64615	False	54.03	C2(Carbamidomethyl);K11(DSSO)	K3(DSSO)	psbo_0058312-psbo_0058312	LCLEPTSFTVKSEGVTK	11	2;2	356.20441;372.19043	2.43529	psbo_0058312	61	APKDVK	3	2;2	975.49447;991.48169	2.857	psbo_0058312	234	29444;29449;29450;29451;29452	356.204407;372.19043	2;2	975.494469;991.481689	2;2	20181010_F1_Ag5_alban001_SA_TCx1_1719.raw	F4.9
SATTKKVASSGSPWYGPDR-KVASSGSPWYGPDR	DSSO	Intra	MS2_MS3	MS2	154.84	1	4	154.84	959.44	4	3834.74	31026	85.419	-0.19938	False	61.04	K5(DSSO Hydrolyzed);K6(DSSO)	K1(DSSO)	lhcb1_0081729-lhcb1_0081729	SATTKKVASSGSPWYGPDR	6	2;2	1113.01565;1129.00002	0.17067	lhcb1_0081729	8	KVASSGSPWYGPDR	1	2;2	780.87573;796.86197	0.17067	lhcb1_0081729	8	31026;31028;31029;31030;31031	1113.015646;1129.000025	2;2	780.875732;796.861969	2;2	20181010_F1_Ag5_alban001_SA_TCx1_1719.raw	F4.9
DGVYPEKVNPGR-YKIKYQFYR	DSSO	Intra	MS2_MS3	MS2	59.61	1	2	59.61	743.856	4	2972.4	32618	88.8926	-2.6856	False	84.95	K7(DSSO)	K2(DSSO Hydrolyzed);K4(DSSO)	psad_0015054-psad_0015054	DGVYPEKVNPGR	7	2;2	692.84454;708.83166	-1.99921	psad_0015054	128	YKIKYQFYR	4	2;2	769.86932;785.85516	-1.99921	psad_0015054	103	32618;32620;32621;32622;32623	692.844543;708.831665	2;2	769.869324;785.855164	2;2	20181010_F1_Ag5_alban001_SA_TCx1_1719.raw	F4.9
DGVYPEKVNPGR-YKIKYQFYR	DSSO	Intra	MS2_MS3	MS2	54.53	1	0	54.53	991.473	3	2972.4	32662	88.9795	-2.89554	False	54.85	K7(DSSO)	K2(DSSO Hydrolyzed);K4(DSSO)	psad_0015054-psad_0015054	DGVYPEKVNPGR	7	1;1	1384.6853;1416.68884	11.6437	psad_0015054	128	YKIKYQFYR	4	2;2	769.8714;785.85675	11.6437	psad_0015054	103	32662;32664;32665	1384.685303;1416.688843	1;1	769.871399;785.85675	2;2	20181010_F1_Ag5_alban001_SA_TCx1_1719.raw	F4.9
DGVYPEKVNPGR-YKIKYQFYR	DSSO	Intra	MS2_MS3	MS2	48.17	1	2	48.17	743.856	4	2972.4	32818	89.3459	-2.02829	False	61.04	K7(DSSO)	K2(DSSO);K4(DSSO Hydrolyzed)	psad_0015054-psad_0015054	DGVYPEKVNPGR	7	2;2	692.84589;708.83191	-0.80574	psad_0015054	128	YKIKYQFYR	2	2;2	769.8706;785.86086	-0.80574	psad_0015054	101	32818;32824;32825;32826;32827	692.845886;708.831909	2;2	769.870605;785.860865	2;2	20181010_F1_Ag5_alban001_SA_TCx1_1719.raw	F4.9
AATPPVKQGGVDRPLWFASK-SLKELK	DSSO	Intra	MS2_MS3	MS2	55.13	1	2	55.13	761.16	4	3041.62	37182	99.4614	-1.39177	False	49.07	K7(DSSO);N-Term(Acetyl_protnterm)	K3(DSSO)	lhca3_0056726-lhca3_0056726	AATPPVKQGGVDRPLWFASK	7	2;2	1111.0895;1127.07546	-3.2609	lhca3_0056726	7	SLKELK	3	2;2	386.23309;402.21896	-3.2609	lhca3_0056726	179	37182;37186;37187;37188;37189	1111.089499;1127.075464	2;2	386.233093;402.218964	2;2	20181010_F1_Ag5_alban001_SA_TCx1_1719.raw	F4.9
AATPPVKQGGVDRPLWFASK-SLKELK	DSSO	Intra	MS2_MS3	MS3	360.57	1	4	360.57	1014.54	3	3041.62	37218	99.5467	-0.5242	False	61.04	K7(DSSO);N-Term(Acetyl_protnterm)	K3(DSSO)	lhca3_0056726-lhca3_0056726	AATPPVKQGGVDRPLWFASK	7	1;1	771.46136;803.43341	-0.72609	lhca3_0056726	7	SLKELK	3	2;2	1111.09231;1127.07815	-0.3223	lhca3_0056726	179	37218;37220;37221;37222;37223	771.461365;803.433411	1;1	1111.092306;1127.07815	2;2	20181010_F1_Ag5_alban001_SA_TCx1_1719.raw	F4.9
AATPPVKQGGVDRPLWFASK-SLKELK	DSSO	Intra	MS2_MS3	MS2	41.57	1	2	41.57	761.161	4	3041.62	37382	99.9302	-2.59617	False	49.07	K7(DSSO);N-Term(Acetyl_protnterm)	K3(DSSO)	lhca3_0056726-lhca3_0056726	AATPPVKQGGVDRPLWFASK	7	2;2	1111.09084;1127.07681	-1.0459	lhca3_0056726	7	SLKELK	3	2;2	386.23373;402.21991	-1.0459	lhca3_0056726	179	37382;37384;37385;37386;37387	1111.090841;1127.076807	2;2	386.233734;402.21991	2;2	20181010_F1_Ag5_alban001_SA_TCx1_1719.raw	F4.9
AATPPVKQGGVDRPLWFASK-SLKELK	DSSO	Intra	MS2_MS3	MS3	305.34	1	4	305.34	1014.54	3	3041.62	37431	100.045	0.07192	False	61.04	K7(DSSO);N-Term(Acetyl_protnterm)	K3(DSSO)	lhca3_0056726-lhca3_0056726	AATPPVKQGGVDRPLWFASK	7	1;1	771.46094;803.43298	-0.0663	lhca3_0056726	7	SLKELK	3	2;2	1111.09157;1127.07754	0.21014	lhca3_0056726	179	37431;37433;37434;37435;37436	771.460938;803.432983	1;1	1111.091574;1127.077539	2;2	20181010_F1_Ag5_alban001_SA_TCx1_1719.raw	F4.9
AYGEAANVFGKAK-LLVPAKWNPSK	DSSO	Intra	MS2_MS3	MS3	135.08	1	4	135.08	684.609	4	2735.42	37884	101.194	2.497	False	54.03	K11(DSSO)	K6(DSSO)	psbp_0033281-psbp_0033281	AYGEAANVFGKAK	11	2;2	653.87799;669.86365	2.63578	psbp_0033281	11	LLVPAKWNPSK	6	2;2	690.34857;706.33551	2.35822	psbp_0033281	33	37884;37885;37886;37887;37888	653.877991;669.863647	2;2	690.348572;706.33551	2;2	20181010_F1_Ag5_alban001_SA_TCx1_1719.raw	F4.9
AYGEAANVFGKAK-LLVPAKWNPSK	DSSO	Intra	MS2_MS3	MS2	56.01	1	4	56.01	912.475	3	2735.41	37938	101.321	4.58126	False	39.46	K11(DSSO)	K6(DSSO)	psbp_0033281-psbp_0033281	AYGEAANVFGKAK	11	2;2	1379.6919;1411.66431	-3.05487	psbp_0033281	11	LLVPAKWNPSK	6	2;2	653.87775;669.86352	-3.05487	psbp_0033281	33	37938;37940;37941;37942;37943	1379.691895;1411.664307	1;1	653.877747;669.863525	2;2	20181010_F1_Ag5_alban001_SA_TCx1_1719.raw	F4.9
LGANVGSAQGPTGLGKYLMR-GSSFLDPKGR	DSSO	Inter	MS2_MS3	MS3	260.8	1	4	227.18	807.402	4	3226.59	38101	101.768	1.45012	False	45.23	K16(DSSO);M19(Oxidation)	K8(DSSO)	cp43_0013521-psbo_0058312	LGANVGSAQGPTGLGKYLMR	16	2;2	559.28436;575.2702	0.92992	cp43_0013521	325	GSSFLDPKGR	8	2;2	1030.53359;1046.51895	1.97031	psbo_0058312	160	38101;38103;38104;38105;38106	559.284363;575.270203	2;2	1030.533591;1046.518946	2;2	20181010_F1_Ag5_alban001_SA_TCx1_1719.raw	F4.9
ILEEVEVAEKSLK-KDIQPWQER	DSSO	Inter	MS2_MS3	MS3	204.34	1	3	204.34	711.617	4	2843.45	38249	102.193	0.99321	False	61.04	K10(DSSO)	K1(DSSO)	cp43_0013521-psb27_0071705	ILEEVEVAEKSLK	10	2;2	770.92664;786.91091	0.95845	psb27_0071705	100	KDIQPWQER	1	2;2	627.31665;643.30267	1.02797	cp43_0013521	368	38249;38251;38252;38253;38254	770.926636;786.910914	2;2	627.31665;643.302673	2;2	20181010_F1_Ag5_alban001_SA_TCx1_1719.raw	F4.9
AATPPVKQGGVDRPLWFASK-ATAGLKLEAR	DSSO	Inter	MS2_MS3	MS2	43.08	1	1	43.08	839.199	4	3353.78	38620	103.145	-2.48155	False	61.04	K7(DSSO);N-Term(Acetyl_protnterm)	K6(DSSO)	psak_0010409-lhca3_0056726	AATPPVKQGGVDRPLWFASK	7	2;2	1111.09167;1127.07766	-0.2252	lhca3_0056726	7	ATAGLKLEAR	6	2;2	542.31165;558.29712	-0.2252	psak_0010409	39	38620;38622	1111.091675;1127.077661	2;2	542.311646;558.297119	2;2	20181010_F1_Ag5_alban001_SA_TCx1_1719.raw	F4.9
FFDPLGLAADPEKK-KAAPK	DSSO	Intra	MS2_MS3	MS2	47.14	1	1	47.14	555.541	4	2219.14	39173	104.494	-0.14446	False	45.23	K13(DSSO)	K1(DSSO)	lhcb42_0076852-lhcb42_0076852	FFDPLGLAADPEKK	13	2;2	801.41238;817.3981	-4.36336	lhcb42_0076852	204	KAAPK	1	2;2	284.6752;300.66119	-4.36336	lhcb42_0076852	10	39173;39175;39176;39177;39178	801.412384;817.398095	2;2	284.675201;300.661194	2;2	20181010_F1_Ag5_alban001_SA_TCx1_1719.raw	F4.9
FEEKDGIDYAAVTVQLPGGER-KDIQPWQER	DSSO	Inter	MS2_MS3	MS2	124.12	1	4	124.12	913.442	4	3650.75	39196	104.545	-1.11249	False	61.04	K4(DSSO)	K1(DSSO)	cp43_0013521-psbo_0058312	FEEKDGIDYAAVTVQLPGGER	4	2;2	1174.57436;1190.55946	-1.03357	psbo_0058312	106	KDIQPWQER	1	2;2	627.31665;643.30273	-1.03357	cp43_0013521	368	39196;39198;39199;39200;39201	1174.574362;1190.559464	2;2	627.31665;643.302734	2;2	20181010_F1_Ag5_alban001_SA_TCx1_1719.raw	F4.9
AKTNTDYLPYNGDGFK-LLVPAKWNPSK	DSSO	Intra	MS2_MS3	MS2	67.76	1	2	67.76	804.154	4	3213.59	39269	104.724	-0.35355	False	45.23	K2(DSSO)	K6(DSSO)	psbp_0033281-psbp_0033281	AKTNTDYLPYNGDGFK	2	1;1	929.43576;945.42395	-0.45995	psbp_0033281	13	LLVPAKWNPSK	6	1;1	1306.74976;1338.72473	-0.45995	psbp_0033281	33	39269;39271;39272;39273;39274	929.435757;945.42395	2;2	1306.749756;1338.724731	1;1	20181010_F1_Ag5_alban001_SA_TCx1_1719.raw	F4.9
FFDPLGLAADPEKK-KTVTK	DSSO	Inter	MS2_MS3	MS2	47.63	1	2	20.7	571.051	4	2281.18	39328	104.864	-1.03473	False	45.23	K13(DSSO)	K1(DSSO)	lhcb1_0074459_0102114-lhcb42_0076852	FFDPLGLAADPEKK	13	2;2	801.41348;817.39911	-2.4708	lhcb42_0076852	204	KTVTK	1	2;2	315.69403;331.67996	-2.4708	lhcb1_0074459_0102114	2	39328;39330;39331;39332;39333	801.413483;817.399109	2;2	315.694031;331.679962	2;2	20181010_F1_Ag5_alban001_SA_TCx1_1719.raw	F4.9
FFDPLGLAADPEKK-KAAPVK	DSSO	Inter	MS2_MS3	MS3	191.93	1	4	123.77	580.309	4	2318.21	39580	105.464	3.22216	False	49.07	K13(DSSO)	K1(DSSO)	lhcb42_0076852-lhcb5_0087274	FFDPLGLAADPEKK	13	2;2	334.20929;350.19522	2.7908	lhcb42_0076852	204	KAAPVK	1	2;2	801.4126;817.39791	3.65353	lhcb5_0087274	6	39580;39582;39583;39584;39585	334.20929;350.195221	2;2	801.412598;817.397912	2;2	20181010_F1_Ag5_alban001_SA_TCx1_1719.raw	F4.9
FFDPLGLANDPEEKER-NAELDPEKR	DSSO	Intra	MS2_MS3	MS3	160.63	1	4	126.63	777.118	4	3105.45	40890	108.747	2.16339	False	54.03	K14(DSSO)	K8(DSSO)	lhcb43_0068262-lhcb43_0068262	FFDPLGLANDPEEKER	14	2;2	563.27918;579.26501	2.18796	lhcb43_0068262	206	NAELDPEKR	8	2;2	965.96066;981.94692	2.13881	lhcb43_0068262	185	40890;40893;40894;40895;40896	563.279175;579.265015	2;2	965.960655;981.946922	2;2	20181010_F1_Ag5_alban001_SA_TCx1_1719.raw	F4.9
FFDPLGLAADPEKK-NAELDSEKR	DSSO	Intra	MS2_MS3	MS3	205.18	1	4	187.6	692.34	4	2766.34	40926	108.825	1.8233	False	54.03	K13(DSSO)	K8(DSSO)	lhcb42_0076852-lhcb42_0076852	FFDPLGLAADPEKK	13	2;2	801.41199;817.39972	2.67854	lhcb42_0076852	204	NAELDSEKR	8	2;2	558.26947;574.25616	0.96806	lhcb42_0076852	184	40926;40928;40929;40929;40930;40931	801.411987;817.399719	2;2	558.26947;574.256165	2;2	20181010_F1_Ag5_alban001_SA_TCx1_1719.raw	F4.9
TVKSAPESIWYGPDRPK-TIALGKFTK	DSSO	Inter	MS2_MS3	MS3	211.45	1	4	211.45	777.908	4	3108.61	42016	111.565	2.42882	False	73.05	K3(DSSO)	K6(DSSO);N-Term(Acetyl_protnterm)	lhcb2_0062077-d2_0013521	TVKSAPESIWYGPDRPK	3	1;1	1074.61658;1106.58874	2.41688	lhcb2_0062077	5	TIALGKFTK	6	3;3	662.34069;672.99761	2.44075	d2_0013521	6	42016;42018;42019;42020;42021	1074.616577;1106.588745	1;1	662.340689;672.997611	3;3	20181010_F1_Ag5_alban001_SA_TCx1_1719.raw	F4.9
LYPGGKFFDPLGLAADPEK-KSATTK	DSSO	Inter	MS2_MS3	MS2	41.94	1	3	41.94	707.611	4	2827.42	44584	118.322	0.25831	False	49.07	K6(DSSO)	K1(DSSO)	lhcb1_0081729-lhcb42_0076852	LYPGGKFFDPLGLAADPEK	6	2;2	1045.03213;1061.01846	-3.19662	lhcb42_0076852	191	KSATTK	1	2;2	345.19403;361.18008	-3.19662	lhcb1_0081729	2	44584;44586;44587;44588;44589	1045.032129;1061.018457	2;2	345.194031;361.180084	2;2	20181010_F1_Ag5_alban001_SA_TCx1_1719.raw	F4.9
LYPGGKFFDPLGLAADPEK-KAAPVK	DSSO	Inter	MS2_MS3	MS2	41.94	1	1	41.94	702.12	4	2805.46	44942	119.282	-1.08103	False	49.07	K6(DSSO)	K1(DSSO)	lhcb5_0087274-lhcb42_0076852	LYPGGKFFDPLGLAADPEK	6	2;2	1045.03579;1061.01904	-1.80305	lhcb42_0076852	191	KAAPVK	1	2;2	334.20969;350.19626	-1.80305	lhcb5_0087274	6	44942;44944	1045.035791;1061.019043	2;2	334.209686;350.196259	2;2	20181010_F1_Ag5_alban001_SA_TCx1_1719.raw	F4.9
LYPGGKFFDPLGLANDPEEK-NAELDPEKR	DSSO	Intra	MS2_MS3	MS3	225.34	1	4	213.42	859.665	4	3435.64	45467	120.686	1.41855	False	39.46	K6(DSSO)	K8(DSSO)	lhcb43_0068262-lhcb43_0068262	LYPGGKFFDPLGLANDPEEK	6	1;1	1125.55188;1157.52429	1.67525	lhcb43_0068262	192	NAELDPEKR	8	2;2	1131.05813;1147.0447	1.16185	lhcb43_0068262	185	45467;45469;45470;45471;45472	1125.55188;1157.524292	1;1	1131.05813;1147.044697	2;2	20181010_F1_Ag5_alban001_SA_TCx1_1719.raw	F4.9
LYPGGKFFDPLGLANDPEEK-NAELDPEKR	DSSO	Intra	MS2_MS3	MS3	177.64	1	4	159.85	859.666	4	3435.64	45675	121.244	1.79848	False	39.46	K6(DSSO)	K8(DSSO)	lhcb43_0068262-lhcb43_0068262	LYPGGKFFDPLGLANDPEEK	6	1;1	1125.55102;1157.52551	1.67525	lhcb43_0068262	192	NAELDPEKR	8	2;2	1131.0585;1147.04518	1.9217	lhcb43_0068262	185	45675;45680;45681;45682;45683	1125.551025;1157.525513	1;1	1131.058496;1147.045185	2;2	20181010_F1_Ag5_alban001_SA_TCx1_1719.raw	F4.9
FFDPLGLAADPEKK-KVASSGSPWYGPDR	DSSO	Inter	MS2_MS3	MS3	175.48	1	4	175.48	1071.18	3	3211.54	45796	121.575	2.6236	False	61.04	K13(DSSO)	K1(DSSO)	lhcb1_0081729-lhcb42_0076852	FFDPLGLAADPEKK	13	2;2	1601.81616;1633.78833	3.01329	lhcb42_0076852	204	KVASSGSPWYGPDR	1	2;2	780.87396;796.85968	2.23391	lhcb1_0081729	8	45796;45799;45800;45801;45802	1601.816162;1633.78833	1;1	780.873962;796.85968	2;2	20181010_F1_Ag5_alban001_SA_TCx1_1719.raw	F4.9
ATEDKTDAATDVATKEAPVGFTPPELDPNTPSPIFGGSTGGLLR-DGVYPEKVNPGR	DSSO	Intra	MS2_MS3	MS2	42.11	1	4	42.11	1186.58	5	5928.87	45875	121.784	1.72627	False	54.03	K5(DSSO)	K7(DSSO)	psad_0015054-psad_0015054	ATEDKTDAATDVATKEAPVGFTPPELDPNTPSPIFGGSTGGLLR	5	1;1	1499.07418;1509.73042	-0.93346	psad_0015054	5	DGVYPEKVNPGR	7	1;1	1384.68408;1416.65662	-0.93346	psad_0015054	128	45875;45880;45881;45882;45883	1499.074177;1509.730425	3;3	1384.684082;1416.656616	1;1	20181010_F1_Ag5_alban001_SA_TCx1_1719.raw	F4.9
TNTDYLPYNGDGFKLLVPAK-AYGEAANVFGKAK	DSSO	Intra	MS2_MS3	MS3	218.79	1	4	161.72	927.963	4	3708.83	45930	121.922	2.12798	False	54.03	K14(DSSO)	K11(DSSO)	psbp_0033281-psbp_0033281	TNTDYLPYNGDGFKLLVPAK	14	1;1	1379.69128;1411.66272	2.10828	psbp_0033281	27	AYGEAANVFGKAK	11	2;2	1140.57802;1156.56435	2.14768	psbp_0033281	11	45930;45935;45936;45936;45937;45938	1379.691284;1411.66272	1;1	1140.578022;1156.564351	2;2	20181010_F1_Ag5_alban001_SA_TCx1_1719.raw	F4.9
LYPGGKFFDPLGLAADPEK-NAELDSEKR	DSSO	Intra	MS2_MS3	MS3	189.11	1	4	189.11	814.148	4	3253.57	45940	121.952	0.20358	False	42.1	K6(DSSO)	K8(DSSO)	lhcb42_0076852-lhcb42_0076852	LYPGGKFFDPLGLAADPEK	6	1;1	1115.53259;1147.49709	0.09626	lhcb42_0076852	191	NAELDSEKR	8	2;2	1045.03494;1061.02127	0.3109	lhcb42_0076852	184	45940;45942;45943;45944;45945	1115.532593;1147.497088	1;1	1045.034937;1061.021265	2;2	20181010_F1_Ag5_alban001_SA_TCx1_1719.raw	F4.9
LYPGGKFFDPLGLAADPEK-NAELDSEKR	DSSO	Intra	MS2_MS3	MS3	215.04	1	4	215.04	814.149	4	3253.57	46134	122.446	-0.22899	False	45.23	K6(DSSO)	K8(DSSO)	lhcb42_0076852-lhcb42_0076852	LYPGGKFFDPLGLAADPEK	6	1;1	1115.53345;1147.49697	-0.44029	lhcb42_0076852	191	NAELDSEKR	8	2;2	1045.03542;1061.02212	-0.01768	lhcb42_0076852	184	46134;46136;46137;46138;46139	1115.533447;1147.496966	1;1	1045.035425;1061.02212	2;2	20181010_F1_Ag5_alban001_SA_TCx1_1719.raw	F4.9
FFDPLGLAADPEKK-KVSSASPWYGPDR	DSSO	Inter	MS2_MS3	MS3	191.29	1	4	191.29	789.386	4	3154.52	46229	122.692	0.70584	False	61.04	K13(DSSO)	K1(DSSO)	lhcb1_0074459_0102114-lhcb42_0076852	FFDPLGLAADPEKK	13	2;2	801.41437;817.39966	0.6227	lhcb42_0076852	204	KVSSASPWYGPDR	1	2;2	752.36438;768.35077	0.78899	lhcb1_0074459_0102114	7	46229;46231;46232;46233;46234	801.414368;817.399658	2;2	752.36438;768.350769	2;2	20181010_F1_Ag5_alban001_SA_TCx1_1719.raw	F4.9
LYPGGKFFDPLGLAADPEK-KVASSGSPWYGPDR	DSSO	Inter	MS2_MS3	MS3	164.48	1	3	164.48	925.452	4	3698.79	49181	130.9	3.99714	False	61.04	K6(DSSO)	K1(DSSO)	lhcb1_0081729-lhcb42_0076852	LYPGGKFFDPLGLAADPEK	6	2;2	1045.03103;1061.0187	4.82122	lhcb42_0076852	191	KVASSGSPWYGPDR	1	2;2	780.87323;796.85913	3.17307	lhcb1_0081729	8	49181;49186;49187;49188;49189	1045.031031;1061.018702	2;2	780.87323;796.859131	2;2	20181010_F1_Ag5_alban001_SA_TCx1_1719.raw	F4.9
FFDPLGLAADPEKK-FGFAFGKK	DSSO	Intra	MS2_MS3	MS3	156	1	4	111.87	652.332	4	2606.3	51148	136.605	0.87136	False	49.07	K13(DSSO)	K7(DSSO)	lhcb42_0076852-lhcb42_0076852	FFDPLGLAADPEKK	13	1;1	955.50287;987.47498	1.07127	lhcb42_0076852	204	FGFAFGKK	7	2;2	801.41272;817.39929	0.67145	lhcb42_0076852	8	51148;51150;51151;51152;51153	955.502869;987.474976	1;1	801.41272;817.399292	2;2	20181010_F1_Ag5_alban001_SA_TCx1_1719.raw	F4.9
LYPGGKFFDPLGLAADPEK-FGFAFGKK	DSSO	Intra	MS2_MS3	MS2	64.56	1	4	64.56	774.143	4	3093.55	54218	145.645	-2.46932	False	49.07	K6(DSSO)	K7(DSSO)	lhcb42_0076852-lhcb42_0076852	LYPGGKFFDPLGLAADPEK	6	2;2	1045.03469;1061.02249	-1.63663	lhcb42_0076852	191	FGFAFGKK	7	2;2	478.25461;494.24084	-1.63663	lhcb42_0076852	8	54218;54223;54224;54225;54226	1045.034693;1061.022486	2;2	478.254608;494.240845	2;2	20181010_F1_Ag5_alban001_SA_TCx1_1719.raw	F4.9
GDEEELGKENNK-SAASSKGK	DSSO	Intra	MS2_MS3	MS3	162.68	0	4	162.68	752.011	3	2254.02	5366	23.1271	0.21158	False	61.04	K8(DSSO)	K6(DSSO)	psbo_0058312-psbo_0058312	GDEEELGKENNK	8	1;1	789.41052;821.3822	0.45128	psbo_0058312	187	SAASSKGK	6	2;2	708.31757;724.30347	-0.02812	psbo_0058312	197	5366;5370;5371;5372;5373	789.410522;821.382202	1;1	708.317566;724.303467	2;2	20181010_F1_Ag5_alban001_SA_TCx1_1719.raw	F4.9
ATEDKTDAATDVATK-KSATTK	DSSO	Inter	MS2_MS3	MS3	286.82	0	4	286.82	777.042	3	2329.11	5513	23.5501	-0.21329	False	73.05	K5(DSSO)	K1(DSSO)	psad_0015054-lhcb1_0081729	ATEDKTDAATDVATK	5	1;1	689.38269;721.35516	-0.06304	psad_0015054	5	KSATTK	1	2;2	795.87836;811.86401	-0.36354	lhcb1_0081729	2	5513;5515;5516;5517;5518	689.38269;721.355164	1;1	795.878357;811.864014	2;2	20181010_F1_Ag5_alban001_SA_TCx1_1719.raw	F4.9
ATEDKTDAATDVATK-SATTKK	DSSO	Inter	MS2_MS3	MS3	153.18	0	4	153.18	583.034	4	2329.11	5751	24.1496	-0.42689	False	49.07	K5(DSSO)	K5(DSSO)	psad_0015054-lhcb1_0081729	ATEDKTDAATDVATK	5	1;1	689.38294;721.35565	0.1876	psad_0015054	5	SATTKK	5	3;3	530.92126;541.57843	-1.04138	lhcb1_0081729	7	5751;5756;5757;5758;5759	689.382935;721.355652	1;1	530.921265;541.57843	3;3	20181010_F1_Ag5_alban001_SA_TCx1_1719.raw	F4.9
ATEDKTDAATDVATK-SATTKK	DSSO	Inter	MS2_MS3	MS3	244.97	0	4	244.97	777.043	3	2329.11	5777	24.2249	-0.98248	False	73.05	K5(DSSO)	K5(DSSO)	psad_0015054-lhcb1_0081729	ATEDKTDAATDVATK	5	1;1	689.38318;721.35577	-0.75412	psad_0015054	5	SATTKK	5	2;2	795.87891;811.86475	-1.21084	lhcb1_0081729	7	5777;5779;5780;5781;5782	689.383179;721.355774	1;1	795.878906;811.864746	2;2	20181010_F1_Ag5_alban001_SA_TCx1_1719.raw	F4.9
ATEDKTDAATDVATK-SGVKK	DSSO	Inter	MS2_MS3	MS3	168.18	0	3	168.18	738.027	3	2212.07	6435	26.0186	0.16576	False	73.05	K5(DSSO)	K4(DSSO)	psad_0015054-psbr_0072798	ATEDKTDAATDVATK	5	1;1	572.34064;604.31226	0.24411	psad_0015054	5	SGVKK	4	2;2	795.87811;811.86414	0.08742	psbr_0072798	4	6435;6436;6437;6438;6439	572.340637;604.312256	1;1	795.878113;811.864136	2;2	20181010_F1_Ag5_alban001_SA_TCx1_1719.raw	F4.9
ATEDKTDAATDVATK-KSATTK	DSSO	Inter	MS2_MS3	MS3	135.24	0	4	135.24	583.033	4	2329.11	6501	26.216	-1.91534	False	54.03	K5(DSSO)	K1(DSSO)	psad_0015054-lhcb1_0081729	ATEDKTDAATDVATK	5	1;1	689.38238;721.35736	-3.43377	psad_0015054	5	KSATTK	1	2;2	795.87884;811.86713	-0.39691	lhcb1_0081729	2	6501;6503;6504;6505;6506	689.382385;721.357361	1;1	795.878845;811.867126	2;2	20181010_F1_Ag5_alban001_SA_TCx1_1719.raw	F4.9
KSATTK-SATTKK	DSSO	Intra	MS2_MS3	MS3	103.03	0	2	16.56	507.271	4	2026.06	6669	26.6631	0.32917	False	49.07	K1(DSSO)	K5(DSSO)	lhcb1_0081729-lhcb1_0081729	KSATTK	1	1;1	689.38184;721.35547	-0.78719	lhcb1_0081729	2	SATTKK	5	2;2	644.35578;660.34277	1.44554	lhcb1_0081729	7	6669;6671;6672;6673;6674	689.381836;721.355469	1;1	644.355784;660.342773	2;2	20181010_F1_Ag5_alban001_SA_TCx1_1719.raw	F4.9
ATEDKTDAATDVATK-KYGDK	DSSO	Inter	MS2_MS3	MS3	263.33	0	3	263.33	768.688	3	2304.05	7354	28.3756	-0.56468	False	61.04	K5(DSSO)	K1(DSSO)	psad_0015054-psah2_0040119	ATEDKTDAATDVATK	5	1;1	664.33057;696.30261	-0.44697	psad_0015054	5	KYGDK	1	2;2	795.87866;811.86475	-0.68238	psah2_0040119	1	7354;7355;7356;7357;7358	664.330566;696.302612	1;1	795.878662;811.864746	2;2	20181010_F1_Ag5_alban001_SA_TCx1_1719.raw	F4.9
QKVVAPANEELAK-KSATTK	DSSO	Inter	MS2_MS3	MS3	148.68	0	3	120.36	548.043	4	2189.15	9999	35.2449	2.41005	False	35.17	K2(DSSO)	K1(DSSO)	lhcb5_0087274-lhcb1_0081729	QKVVAPANEELAK	2	2;2	345.19412;361.18014	2.11372	lhcb5_0087274	13	KSATTK	1	2;2	725.89606;741.88312	2.70639	lhcb1_0081729	2	9999;10001;10002;10003;10004	345.194122;361.180145	2;2	725.896057;741.883118	2;2	20181010_F1_Ag5_alban001_SA_TCx1_1719.raw	F4.9
QKVVAPANEELAK-AAPVKQK	DSSO	Intra	MS2_MS3	MS3	260.77	0	4	169.21	765.752	3	2295.24	11653	39.3633	1.58244	False	61.04	K2(DSSO)	K5(DSSO)	lhcb5_0087274-lhcb5_0087274	QKVVAPANEELAK	2	1;1	795.47125;827.44318	1.70181	lhcb5_0087274	13	AAPVKQK	5	2;2	725.89716;741.88342	1.46307	lhcb5_0087274	11	11653;11658;11659;11660;11661	795.471252;827.443176	1;1	725.897156;741.883423	2;2	20181010_F1_Ag5_alban001_SA_TCx1_1719.raw	F4.9
ATEDKTDAATDVATK-SLKELK	DSSO	Inter	MS2_MS3	MS3	189.99	0	4	189.99	603.554	4	2411.19	14175	45.66	2.41607	False	54.03	K5(DSSO)	K3(DSSO)	psad_0015054-lhca3_0056726	ATEDKTDAATDVATK	5	2;2	386.23346;402.21942	2.96439	psad_0015054	5	SLKELK	3	2;2	795.87613;811.86194	1.86775	lhca3_0056726	179	14175;14177;14178;14179;14180	386.233459;402.219421	2;2	795.876129;811.861938	2;2	20181010_F1_Ag5_alban001_SA_TCx1_1719.raw	F4.9
QKVVAPANEELAK-NAELDSEKR	DSSO	Inter	MS2_MS3	MS3	159.36	0	4	115.48	872.439	3	2615.3	15617	49.1938	0.49473	False	54.03	K2(DSSO)	K8(DSSO)	lhcb5_0087274-lhcb42_0076852	QKVVAPANEELAK	2	1;1	1115.53272;1147.50806	0.96445	lhcb5_0087274	13	NAELDSEKR	8	2;2	725.89795;741.88397	0.02502	lhcb42_0076852	184	15617;15619;15620;15621;15622	1115.532715;1147.508057	1;1	725.897949;741.883972	2;2	20181010_F1_Ag5_alban001_SA_TCx1_1719.raw	F4.9
PEWLDGSLPGDFGFDPLGLGKDPAFLK-ATEDKTDAATDVATK	DSSO	Inter	MS2_MS3	MS3	237.07	0	3	237.07	925.645	5	4624.2	16121	50.5137	-1.72115	False	73.05	K21(DSSO);N-Term(Acetyl_protnterm)	K5(DSSO)	psad_0015054-lhcb6_0079196_n23	PEWLDGSLPGDFGFDPLGLGKDPAFLK	21	2;2	995.49798;1006.15502	-4.99177	lhcb6_0079196_n23	21	ATEDKTDAATDVATK	5	2;2	795.87708;811.86267	1.54947	psad_0015054	5	16121;16126;16127;16128;16129	995.497979;1006.155018	3;3	795.877075;811.862671	2;2	20181010_F1_Ag5_alban001_SA_TCx1_1719.raw	F4.9
ATEDKTDAATDVATK-DGVYPEKVNPGR	DSSO	Intra	MS2_MS3	MS3	186.41	0	4	186.41	756.861	4	3024.42	16406	51.1516	-0.47742	False	73.05	K5(DSSO)	K7(DSSO)	psad_0015054-psad_0015054	ATEDKTDAATDVATK	5	2;2	692.84668;708.83307	-0.57342	psad_0015054	5	DGVYPEKVNPGR	7	2;2	795.87866;811.86481	-0.38143	psad_0015054	128	16406;16411;16412;16413;16414	692.84668;708.833069	2;2	795.878662;811.864807	2;2	20181010_F1_Ag5_alban001_SA_TCx1_1719.raw	F4.9
PEWLDGSLPGDFGFDPLGLGKDPAFLK-ATEDKTDAATDVATK	DSSO	Inter	MS2_MS3	MS3	293.49	0	4	293.49	925.647	5	4624.21	17119	52.8548	-1.55842	False	73.05	K21(DSSO);N-Term(Acetyl_protnterm)	K5(DSSO)	psad_0015054-lhcb6_0079196_n23	PEWLDGSLPGDFGFDPLGLGKDPAFLK	21	2;2	995.49963;1006.15618	-3.89833	lhcb6_0079196_n23	21	ATEDKTDAATDVATK	5	2;2	795.87811;811.86371	0.78149	psad_0015054	5	17119;17122;17123;17124;17125	995.499627;1006.156177	3;3	795.878113;811.863708	2;2	20181010_F1_Ag5_alban001_SA_TCx1_1719.raw	F4.9
SEGVTKNTPLAFQNTK-SAASSKGK	DSSO	Intra	MS2_MS3	MS3	396.98	0	4	265.84	876.441	3	2627.31	17144	52.9165	-0.00538	False	73.05	K6(DSSO)	K6(DSSO)	psbo_0058312-psbo_0058312	SEGVTKNTPLAFQNTK	6	1;1	789.4101;821.38208	-0.13144	psbo_0058312	67	SAASSKGK	6	2;2	894.96008;910.94558	0.12068	psbo_0058312	197	17144;17146;17147;17148;17149	789.410095;821.38208	1;1	894.960083;910.94558	2;2	20181010_F1_Ag5_alban001_SA_TCx1_1719.raw	F4.9
SEGVTKNTPLAFQNTK-APKDVK	DSSO	Intra	MS2_MS3	MS3	417.98	0	4	304.97	850.435	3	2549.29	19072	57.2633	0.20993	False	61.04	K6(DSSO)	K3(DSSO)	psbo_0058312-psbo_0058312	SEGVTKNTPLAFQNTK	6	1;1	711.40332;743.37555	0.07338	psbo_0058312	67	APKDVK	3	2;2	894.95974;910.94552	0.34648	psbo_0058312	234	19072;19077;19078;19079;19080	711.40332;743.375549	1;1	894.95974;910.945519	2;2	20181010_F1_Ag5_alban001_SA_TCx1_1719.raw	F4.9
KVASSGSPWYGPDR-LGDPTTKK	DSSO	Inter	MS2_MS3	MS3	172.28	0	4	172.28	841.744	3	2523.22	19318	57.9205	2.74728	False	61.04	K1(DSSO)	K7(DSSO)	lhcb1_0081729-cp47_0037811	KVASSGSPWYGPDR	1	1;1	913.49683;945.46851	2.86002	lhcb1_0081729	8	LGDPTTKK	7	2;2	780.87362;796.85992	2.63454	cp47_0037811	503	19318;19320;19321;19322;19323	913.496826;945.468506	1;1	780.873622;796.859924	2;2	20181010_F1_Ag5_alban001_SA_TCx1_1719.raw	F4.9
PEWLDGSLPGDFGFDPLGLGKDPAFLK-DGVYPEKVNPGR	DSSO	Inter	MS2_MS3	MS3	101.89	0	3	101.89	884.435	5	4418.14	20485	60.9587	-3.38669	False	61.04	K21(DSSO);N-Term(Acetyl_protnterm)	K7(DSSO)	psad_0015054-lhcb6_0079196_n23	PEWLDGSLPGDFGFDPLGLGKDPAFLK	21	2;2	995.5006;1006.15826	-5.72825	lhcb6_0079196_n23	21	DGVYPEKVNPGR	7	2;2	692.84698;708.83319	-1.04513	psad_0015054	128	20485;20487;20488;20489;20490	995.500603;1006.158257	3;3	692.846985;708.833191	2;2	20181010_F1_Ag5_alban001_SA_TCx1_1719.raw	F4.9
PEWLDGSLPGDFGFDPLGLGKDPAFLK-DGVYPEKVNPGR	DSSO	Inter	MS2_MS3	MS3	103.88	0	4	103.88	884.436	5	4418.15	20690	61.4573	-0.15263	False	54.03	K21(DSSO);N-Term(Acetyl_protnterm)	K7(DSSO)	psad_0015054-lhcb6_0079196_n23	PEWLDGSLPGDFGFDPLGLGKDPAFLK	21	2;2	1492.74209;1508.72939	-2.53683	lhcb6_0079196_n23	21	DGVYPEKVNPGR	7	2;2	692.8446;708.83087	2.23157	psad_0015054	128	20690;20692;20693;20694;20695	1492.742086;1508.72939	2;2	692.844604;708.830872	2;2	20181010_F1_Ag5_alban001_SA_TCx1_1719.raw	F4.9
PEWLDGSLPGDFGFDPLGLGKDPAFLK-DGVYPEKVNPGR	DSSO	Inter	MS2_MS3	MS3	63.66	0	3	63.66	884.437	5	4418.16	20920	61.9563	-2.72112	False	54.03	K21(DSSO);N-Term(Acetyl_protnterm)	K7(DSSO)	psad_0015054-lhcb6_0079196_n23	PEWLDGSLPGDFGFDPLGLGKDPAFLK	21	1;1	1492.74148;1508.72388	-5.23726	lhcb6_0079196_n23	21	DGVYPEKVNPGR	7	1;1	1384.68274;1416.65955	-0.20498	psad_0015054	128	20920;20922;20923;20924;20925	1492.741475;1508.723877	2;2	1384.682739;1416.659546	1;1	20181010_F1_Ag5_alban001_SA_TCx1_1719.raw	F4.9
TGKPSLDLPK-LGDPTTKK	DSSO	Intra	MS2_MS3	MS3	183.81	0	4	183.81	691.37	3	2072.1	21285	62.8528	-0.48262	False	49.07	K3(DSSO)	K7(DSSO)	cp47_0037811-cp47_0037811	TGKPSLDLPK	3	1;1	913.49945;945.47144	-0.49782	cp47_0037811	129	LGDPTTKK	7	1;1	1109.62012;1141.58923	-0.46742	cp47_0037811	503	21285;21287;21288;21289;21290	913.499451;945.471436	1;1	1109.620117;1141.589233	1;1	20181010_F1_Ag5_alban001_SA_TCx1_1719.raw	F4.9
ATEDKTDAATDVATK-IKYQFYR	DSSO	Intra	MS2_MS3	MS3	247.15	0	4	247.15	904.436	3	2711.29	22496	65.6926	-0.52616	False	61.04	K5(DSSO)	K2(DSSO)	psad_0015054-psad_0015054	ATEDKTDAATDVATK	5	1;1	1071.56287;1103.53467	-0.42287	psad_0015054	5	IKYQFYR	2	2;2	795.87884;811.86468	-0.62944	psad_0015054	103	22496;22501;22502;22503;22504	1071.562866;1103.534668	1;1	795.878845;811.864685	2;2	20181010_F1_Ag5_alban001_SA_TCx1_1719.raw	F4.9
ATEDKTDAATDVATK-IKYQFYR	DSSO	Intra	MS2_MS3	MS3	229.43	0	4	229.43	678.578	4	2711.29	22681	66.1228	1.19182	False	73.05	K5(DSSO)	K2(DSSO)	psad_0015054-psad_0015054	ATEDKTDAATDVATK	5	2;2	536.28412;552.27008	1.23312	psad_0015054	5	IKYQFYR	2	2;2	795.8775;811.86334	1.15051	psad_0015054	103	22681;22683;22684;22685;22686	536.284119;552.270081	2;2	795.877502;811.863342	2;2	20181010_F1_Ag5_alban001_SA_TCx1_1719.raw	F4.9
KVSSASPWYGPDR-QKVVAPANEELAK	DSSO	Inter	MS2_MS3	MS3	182.71	0	4	182.71	1001.84	3	3003.49	25394	72.4561	1.03473	False	35.17	K1(DSSO)	K2(DSSO)	lhcb1_0074459_0102114-lhcb5_0087274	KVSSASPWYGPDR	1	1;1	1450.78015;1482.75513	1.35762	lhcb1_0074459_0102114	7	QKVVAPANEELAK	2	2;2	752.36395;768.35016	0.71185	lhcb5_0087274	13	25394;25396;25397;25398;25399	1450.780151;1482.755127	1;1	752.363953;768.350159	2;2	20181010_F1_Ag5_alban001_SA_TCx1_1719.raw	F4.9
KSATTK-SATTKK	DSSO	Intra	MS2_MS3	MS3	107.59	0	2	29.42	927.797	3	2781.38	25410	72.4995	-0.34172	False	61.04	K1(DSSO)	K5(DSSO)	lhcb1_0081729-lhcb1_0081729	KSATTK	1	1;1	689.38294;721.35529	-0.15044	lhcb1_0081729	2	SATTKK	5	2;2	1022.01284;1037.99976	-0.533	lhcb1_0081729	7	25410;25413;25414;25415;25416	689.382935;721.355286	1;1	1022.012839;1037.999756	2;2	20181010_F1_Ag5_alban001_SA_TCx1_1719.raw	F4.9
QKVVAPANEELAK-LFSKKK	DSSO	Intra	MS2_MS3	MS3	199.15	0	3	172.94	587.324	4	2346.27	26541	75.1038	-0.76642	False	33.37	K2(DSSO)	K4(DSSO);N-Term(Acetyl_protnterm)	lhcb5_0087274-lhcb5_0087274	QKVVAPANEELAK	2	1;1	846.50891;878.48114	-0.68728	lhcb5_0087274	13	LFSKKK	4	2;2	725.8985;741.88519	-0.84556	lhcb5_0087274	4	26541;26546;26547;26548;26549	846.508911;878.48114	1;1	725.898499;741.885193	2;2	20181010_F1_Ag5_alban001_SA_TCx1_1719.raw	F4.9
GTGTANQCPTIDGGVDSFSFKPGK-KSATTK	DSSO	Inter	MS2_MS3	MS3	141.36	0	3	127.95	1078.51	3	3233.52	27885	78.2437	-0.03871	False	73.05	C8(Carbamidomethyl);K21(DSSO)	K1(DSSO)	psbo_0058312-lhcb1_0081729	GTGTANQCPTIDGGVDSFSFKPGK	21	1;1	689.38251;721.35504	0.11666	psbo_0058312	42	KSATTK	1	2;2	1248.07851;1264.06472	-0.19408	lhcb1_0081729	2	27885;27887;27888;27889;27890	689.382507;721.355042	1;1	1248.078514;1264.064716	2;2	20181010_F1_Ag5_alban001_SA_TCx1_1719.raw	F4.9
LCLEPTSFTVKSEGVTK-ENNKSAASSK	DSSO	Intra	MS2_MS3	MS3	153.25	0	4	121.18	772.878	4	3088.49	27902	78.2869	2.95197	False	61.04	C2(Carbamidomethyl);K11(DSSO)	K4(DSSO)	psbo_0058312-psbo_0058312	LCLEPTSFTVKSEGVTK	11	2;2	975.49548;991.4825	2.80502	psbo_0058312	61	ENNKSAASSK	4	2;2	545.2605;561.24689	3.09891	psbo_0058312	191	27902;27904;27905;27906;27907	975.495483;991.4825	2;2	545.260498;561.246887	2;2	20181010_F1_Ag5_alban001_SA_TCx1_1719.raw	F4.9
DGVYPEKVNPGR-IKYQFYR	DSSO	Intra	MS2_MS3	MS3	124.34	0	4	124.34	627.062	4	2505.22	28006	78.515	-0.52445	False	73.05	K7(DSSO)	K2(DSSO)	psad_0015054-psad_0015054	DGVYPEKVNPGR	7	2;2	692.84656;708.83282	-0.52776	psad_0015054	128	IKYQFYR	2	2;2	536.28516;552.27106	-0.52115	psad_0015054	103	28006;28008;28009;28010;28011	692.846558;708.832825	2;2	536.285156;552.271057	2;2	20181010_F1_Ag5_alban001_SA_TCx1_1719.raw	F4.9
LCLEPTSFTVKSEGVTK-SAASSKGK	DSSO	Intra	MS2_MS3	MS3	220.91	0	4	162.2	930.132	3	2788.38	28158	78.8624	2.73056	False	61.04	C2(Carbamidomethyl);K11(DSSO)	K6(DSSO)	psbo_0058312-psbo_0058312	LCLEPTSFTVKSEGVTK	11	1;1	789.40839;821.38025	3.27675	psbo_0058312	61	SAASSKGK	6	2;2	975.4952;991.48183	2.18437	psbo_0058312	197	28158;28160;28161;28162;28163	789.408386;821.380249	1;1	975.495201;991.481829	2;2	20181010_F1_Ag5_alban001_SA_TCx1_1719.raw	F4.9
AATPPVKQGGVDRPLWFASK-KSATTK	DSSO	Inter	MS2_MS3	MS3	251.64	0	4	251.64	987.187	3	2959.55	32213	88.0411	-0.10496	False	61.04	K7(DSSO);N-Term(Acetyl_protnterm)	K1(DSSO)	lhca3_0056726-lhcb1_0081729	AATPPVKQGGVDRPLWFASK	7	1;1	689.38281;721.35516	0.15363	lhca3_0056726	7	KSATTK	1	2;2	1111.09182;1127.07766	-0.36354	lhcb1_0081729	2	32213;32218;32219;32220;32221	689.382812;721.355164	1;1	1111.091818;1127.077661	2;2	20181010_F1_Ag5_alban001_SA_TCx1_1719.raw	F4.9
FEEKDGIDYAAVTVQLPGGER-YNAKK	DSSO	Intra	MS2_MS3	MS3	177.4	0	3	177.4	1025.51	3	3074.51	33925	91.8763	-0.04317	False	61.04	K4(DSSO)	K4(DSSO)	psbo_0058312-psbo_0058312	FEEKDGIDYAAVTVQLPGGER	4	1;1	677.36194;709.33392	0.12686	psbo_0058312	106	YNAKK	4	2;2	1174.57412;1190.55983	-0.2132	psbo_0058312	49	33925;33930;33931;33932;33933	677.361938;709.333923	1;1	1174.574118;1190.559831	2;2	20181010_F1_Ag5_alban001_SA_TCx1_1719.raw	F4.9
NTPLAFQNTKLMTR-GSSFLDPKGR	DSSO	Intra	MS2_MS3	MS3	132.37	0	3	132.37	718.61	4	2871.42	34203	92.515	0.27224	False	49.07	K10(DSSO);M12(Oxidation)	K8(DSSO)	psbo_0058312-psbo_0058312	NTPLAFQNTKLMTR	10	2;2	559.28546;575.2724	0.54205	psbo_0058312	77	GSSFLDPKGR	8	2;2	852.93972;868.92592	0.00242	psbo_0058312	160	34203;34205;34206;34207;34208	559.285461;575.2724	2;2	852.939722;868.925922	2;2	20181010_F1_Ag5_alban001_SA_TCx1_1719.raw	F4.9
LTFDEIQSKTYLEVK-EGAPKR	DSSO	Intra	MS2_MS3	MS3	356.23	0	4	356.23	876.781	3	2628.33	34924	94.1491	0.55292	False	54.03	K9(DSSO)	K5(DSSO)	psbo_0058312-psbo_0058312	LTFDEIQSKTYLEVK	9	1;1	711.37799;743.34985	0.50952	psbo_0058312	15	EGAPKR	5	2;2	934.48733;950.4731	0.59632	psbo_0058312	5	34924;34926;34927;34928;34929	711.377991;743.349854	1;1	934.487332;950.473105	2;2	20181010_F1_Ag5_alban001_SA_TCx1_1719.raw	F4.9
AATPPVKQGGVDRPLWFASK-DEKSLK	DSSO	Intra	MS2_MS3	MS3	102.72	0	4	72.46	1015.2	3	3043.58	35117	94.5863	1.54604	False	61.04	K7(DSSO);N-Term(Acetyl_protnterm)	K3(DSSO)	lhca3_0056726-lhca3_0056726	AATPPVKQGGVDRPLWFASK	7	1;1	1111.0884;1127.07449	1.47321	lhca3_0056726	7	DEKSLK	3	1;1	773.40271;805.3747	1.61888	lhca3_0056726	176	35117;35119;35120;35121;35122	1111.0884;1127.074487	2;2	773.40271;805.374695	1;1	20181010_F1_Ag5_alban001_SA_TCx1_1719.raw	F4.9
ASDEEYVKETEEVISK-EKALLAR	DSSO	Intra	MS2_MS3	MS3	129.39	0	4	109.92	704.101	4	2813.38	37093	99.2484	1.85703	False	49.07	K8(DSSO)	K2(DSSO)	psb27_0071705-psb27_0071705	ASDEEYVKETEEVISK	8	2;2	955.44796;971.4341	1.66189	psb27_0071705	8	EKALLAR	2	2;2	427.75748;443.74356	2.05216	psb27_0071705	52	37093;37098;37099;37100;37101	955.447958;971.434105	2;2	427.757477;443.743561	2;2	20181010_F1_Ag5_alban001_SA_TCx1_1719.raw	F4.9
AATPPVKQGGVDRPLWFASK-ELKLK	DSSO	Intra	MS2_MS3	MS3	291.36	0	4	291.36	985.532	3	2954.58	38010	101.527	0.71189	False	61.04	K7(DSSO);N-Term(Acetyl_protnterm)	K3(DSSO)	lhca3_0056726-lhca3_0056726	AATPPVKQGGVDRPLWFASK	7	1;1	684.42871;716.40064	0.92338	lhca3_0056726	7	ELKLK	3	2;2	1111.09084;1127.07693	0.5004	lhca3_0056726	182	38010;38014;38015;38016;38017	684.428711;716.400635	1;1	1111.090841;1127.076929	2;2	20181010_F1_Ag5_alban001_SA_TCx1_1719.raw	F4.9
FFDPLGLAADPEKK-KSATTK	DSSO	Inter	MS2_MS3	MS3	160.03	0	4	119.25	585.801	4	2340.18	38818	103.647	1.3125	False	54.03	K13(DSSO)	K1(DSSO)	lhcb1_0081729-lhcb42_0076852	FFDPLGLAADPEKK	13	2;2	801.4137;817.39938	1.07127	lhcb42_0076852	204	KSATTK	1	2;2	345.19452;361.18094	1.55373	lhcb1_0081729	2	38818;38823;38824;38825;38826	801.413696;817.399376	2;2	345.194519;361.180939	2;2	20181010_F1_Ag5_alban001_SA_TCx1_1719.raw	F4.9
FFDPLGLAADPEKK-KSATTK	DSSO	Inter	MS2_MS3	MS3	177.16	0	4	132.34	585.802	4	2340.19	39028	104.154	2.41216	False	49.07	K13(DSSO)	K1(DSSO)	lhcb42_0076852-lhcb1_0081729	FFDPLGLAADPEKK	13	2;2	345.19412;361.18088	2.11794	lhcb42_0076852	204	KSATTK	1	2;2	801.41248;817.39844	2.70639	lhcb1_0081729	2	39028;39030;39031;39032;39033	345.194122;361.180878	2;2	801.412476;817.398438	2;2	20181010_F1_Ag5_alban001_SA_TCx1_1719.raw	F4.9
FFDPLGLAADPEKK-KAAPK	DSSO	Intra	MS2_MS3	MS3	191.93	0	4	125.98	740.386	3	2219.14	39207	104.565	-0.46473	False	61.04	K13(DSSO)	K1(DSSO)	lhcb42_0076852-lhcb42_0076852	FFDPLGLAADPEKK	13	1;1	568.34534;600.3175	-0.90545	lhcb42_0076852	204	KAAPK	1	2;2	801.41422;817.4007	-0.02401	lhcb42_0076852	10	39207;39209;39210;39211;39212	568.345337;600.317505	1;1	801.414215;817.400696	2;2	20181010_F1_Ag5_alban001_SA_TCx1_1719.raw	F4.9
FEEKDGIDYAAVTVQLPGGER-KDIQPWQER	DSSO	Inter	MS2_MS3	MS3	173.18	0	3	173.18	1217.59	3	3650.74	39252	104.677	3.13446	False	61.04	K4(DSSO)	K1(DSSO)	psbo_0058312-cp43_0013521	FEEKDGIDYAAVTVQLPGGER	4	1;1	1253.62366;1285.59363	3.35137	psbo_0058312	106	KDIQPWQER	1	2;2	1174.56997;1190.55568	2.91755	cp43_0013521	368	39252;39254;39255;39256;39257	1253.623657;1285.593628	1;1	1174.569967;1190.55568	2;2	20181010_F1_Ag5_alban001_SA_TCx1_1719.raw	F4.9
FFDPLGLAADPEKK-KAAPVK	DSSO	Inter	MS2_MS3	MS3	182.25	0	4	98.77	773.408	3	2318.21	39632	105.595	0.60234	False	61.04	K13(DSSO)	K1(DSSO)	lhcb42_0076852-lhcb5_0087274	FFDPLGLAADPEKK	13	1;1	667.41333;699.38556	0.84842	lhcb42_0076852	204	KAAPVK	1	2;2	801.41345;817.39938	0.35627	lhcb5_0087274	6	39632;39637;39638;39639;39640	667.41333;699.385559	1;1	801.413452;817.399376	2;2	20181010_F1_Ag5_alban001_SA_TCx1_1719.raw	F4.9
TVKSAPESIWYGPDRPK-LFSKK	DSSO	Inter	MS2_MS3	MS3	218	0	3	218	688.857	4	2752.4	39642	105.626	0.66935	False	61.04	K3(DSSO)	K4(DSSO);N-Term(Acetyl_protnterm)	lhcb2_0062077-lhcb5_0087274	TVKSAPESIWYGPDRPK	3	1;1	718.41272;750.38501	0.38648	lhcb2_0062077	5	LFSKK	4	3;3	662.34191;672.99901	0.95222	lhcb5_0087274	4	39642;39644;39645;39646;39647	718.41272;750.38501	1;1	662.34191;672.999014	3;3	20181010_F1_Ag5_alban001_SA_TCx1_1719.raw	F4.9
TVKSAPESIWYGPDRPK-TIALGKFTK	DSSO	Inter	MS2_MS3	MS3	201.3	0	4	201.3	777.906	4	3108.6	42207	112.065	-0.06789	False	73.05	K3(DSSO)	K6(DSSO);N-Term(Acetyl_protnterm)	lhcb2_0062077-d2_0013521	TVKSAPESIWYGPDRPK	3	1;1	1074.62036;1106.59192	0.29419	lhcb2_0062077	5	TIALGKFTK	6	3;3	662.34191;672.99932	-0.42997	d2_0013521	6	42207;42210;42211;42212;42213	1074.620361;1106.591919	1;1	662.34191;672.99932	3;3	20181010_F1_Ag5_alban001_SA_TCx1_1719.raw	F4.9
AATPPVKQGGVDRPLWFASK-AKEYVSLLK	DSSO	Inter	MS2_MS3	MS3	314.47	0	4	314.47	844.452	4	3374.78	42931	113.944	0.55071	False	54.03	K7(DSSO);N-Term(Acetyl_protnterm)	K2(DSSO)	lhca3_0056726-psag_0014234	AATPPVKQGGVDRPLWFASK	7	2;2	552.8183;568.80408	0.54187	lhca3_0056726	7	AKEYVSLLK	2	2;2	1111.09145;1127.07742	0.55954	psag_0014234	53	42931;42933;42934;42935;42936	552.818298;568.804077	2;2	1111.091452;1127.077417	2;2	20181010_F1_Ag5_alban001_SA_TCx1_1719.raw	F4.9
QLVASGKPDSFSGEFLVPSYR-GSSFLDPKGR	DSSO	Intra	MS2_MS3	MS3	56.47	0	2	56.47	876.934	4	3504.71	44367	117.754	-2.34177	False	54.03	K7(DSSO)	K8(DSSO)	psbo_0058312-psbo_0058312	QLVASGKPDSFSGEFLVPSYR	7	2;2	559.28485;575.27167	-4.38862	psbo_0058312	138	GSSFLDPKGR	8	2;2	1169.58962;1185.57644	-0.29492	psbo_0058312	160	44367;44369;44370;44371;44372	559.284851;575.271667	2;2	1169.589621;1185.576437	2;2	20181010_F1_Ag5_alban001_SA_TCx1_1719.raw	F4.9
LYPGGKFFDPLGLAADPEK-KSATTK	DSSO	Inter	MS2_MS3	MS3	196.18	0	4	196.18	943.146	3	2827.42	44422	117.91	2.92145	False	73.05	K6(DSSO)	K1(DSSO)	lhcb42_0076852-lhcb1_0081729	LYPGGKFFDPLGLAADPEK	6	1;1	689.38092;721.35266	3.06738	lhcb42_0076852	191	KSATTK	1	2;2	1045.03335;1061.01819	2.77552	lhcb1_0081729	2	44422;44427;44428;44429;44430	689.38092;721.352661	1;1	1045.03335;1061.018188	2;2	20181010_F1_Ag5_alban001_SA_TCx1_1719.raw	F4.9
LYPGGKFFDPLGLAADPEK-KSATTK	DSSO	Inter	MS2_MS3	MS3	229.31	0	4	229.31	943.145	3	2827.42	44606	118.376	0.00139	False	73.05	K6(DSSO)	K1(DSSO)	lhcb42_0076852-lhcb1_0081729	LYPGGKFFDPLGLAADPEK	6	1;1	689.38251;721.35492	0.0274	lhcb42_0076852	191	KSATTK	1	2;2	1045.03567;1061.02175	-0.02462	lhcb1_0081729	2	44606;44610;44611;44612;44613	689.382507;721.354919	1;1	1045.035669;1061.021753	2;2	20181010_F1_Ag5_alban001_SA_TCx1_1719.raw	F4.9
LYPGGKFFDPLGLAADPEK-KAAPK	DSSO	Intra	MS2_MS3	MS3	196.8	0	4	196.8	902.8	3	2706.39	44732	118.705	0.21686	False	73.05	K6(DSSO)	K1(DSSO)	lhcb42_0076852-lhcb42_0076852	LYPGGKFFDPLGLAADPEK	6	1;1	568.34509;600.31714	0.0274	lhcb42_0076852	191	KAAPK	1	2;2	1045.03542;1061.02175	0.40631	lhcb42_0076852	10	44732;44737;44738;44739;44740	568.345093;600.317139	1;1	1045.035425;1061.021753	2;2	20181010_F1_Ag5_alban001_SA_TCx1_1719.raw	F4.9
LYPGGKFFDPLGLAADPEK-NAELDSEKR	DSSO	Intra	MS2_MS3	MS3	229.23	0	4	229.23	1085.2	3	3253.57	45976	122.033	0.4865	False	54.03	K6(DSSO)	K8(DSSO)	lhcb42_0076852-lhcb42_0076852	LYPGGKFFDPLGLAADPEK	6	1;1	1115.53247;1147.50378	0.72893	lhcb42_0076852	191	NAELDSEKR	8	2;2	1045.03482;1061.0209	0.24407	lhcb42_0076852	184	45976;45981;45982;45983;45984	1115.532471;1147.503784	1;1	1045.034815;1061.020899	2;2	20181010_F1_Ag5_alban001_SA_TCx1_1719.raw	F4.9
LYPGGKFFDPLGLAADPEK-NAELDSEKR	DSSO	Intra	MS2_MS3	MS3	208.75	0	4	186.64	1085.2	3	3253.57	46160	122.503	3.11096	False	54.03	K6(DSSO)	K8(DSSO)	lhcb42_0076852-lhcb42_0076852	LYPGGKFFDPLGLAADPEK	6	1;1	1045.03262;1061.01809	3.30123	lhcb42_0076852	191	NAELDSEKR	8	1;1	1115.52991;1147.50146	2.9207	lhcb42_0076852	184	46160;46165;46166;46167;46168	1045.032618;1061.018091	2;2	1115.529907;1147.501465	1;1	20181010_F1_Ag5_alban001_SA_TCx1_1719.raw	F4.9
LAFYDYIGNNPAKGGLFR-ATLKSDGVFR	DSSO	Intra	MS2_MS3	MS3	176.43	0	4	176.43	817.411	4	3266.62	47598	126.45	1.65628	False	54.03	K13(DSSO)	K4(DSSO)	cp47_0037811-cp47_0037811	LAFYDYIGNNPAKGGLFR	13	2;2	574.3081;590.2945	1.86062	cp47_0037811	320	ATLKSDGVFR	4	2;2	1035.52334;1051.50955	1.45195	cp47_0037811	437	47598;47600;47601;47602;47603	574.308105;590.294495	2;2	1035.523337;1051.509546	2;2	20181010_F1_Ag5_alban001_SA_TCx1_1719.raw	F4.9
GFGGSGNPAYPGGPFFNPLGFGKDEK-ELKLK	DSSO	Intra	MS2_MS3	MS3	204.53	0	4	168.87	1134.55	3	3401.64	48397	128.715	1.12558	False	73.05	K23(DSSO)	K3(DSSO)	lhca3_0056726-lhca3_0056726	GFGGSGNPAYPGGPFFNPLGFGKDEK	23	1;1	684.42853;716.40045	1.48284	lhca3_0056726	173	ELKLK	3	2;2	1334.62453;1350.61061	0.76832	lhca3_0056726	182	48397;48399;48400;48401;48402	684.428528;716.400452	1;1	1334.624527;1350.610614	2;2	20181010_F1_Ag5_alban001_SA_TCx1_1719.raw	F4.9
GFGGSGNPAYPGGPFFNPLGFGKDEK-KVASSGSPWYGPDR	DSSO	Inter	MS2_MS3	MS3	147.96	0	4	147.96	1070.24	4	4277.96	49180	130.898	1.74464	False	61.04	K23(DSSO)	K1(DSSO)	lhcb1_0081729-lhca3_0056726	GFGGSGNPAYPGGPFFNPLGFGKDEK	23	2;2	1334.62538;1350.61049	1.88148	lhca3_0056726	173	KVASSGSPWYGPDR	1	2;2	780.87445;796.8613	1.6078	lhcb1_0081729	8	49180;49182;49183;49184;49185	1334.625382;1350.610492	2;2	780.874451;796.861297	2;2	20181010_F1_Ag5_alban001_SA_TCx1_1719.raw	F4.9
GFGGSGNPAYPGGPFFNPLGFGKDEK-AKEYVSLLK	DSSO	Inter	MS2_MS3	MS3	103.19	0	4	103.19	956.222	4	3821.86	51185	136.714	1.70327	False	54.03	K23(DSSO)	K2(DSSO)	psag_0014234-lhca3_0056726	GFGGSGNPAYPGGPFFNPLGFGKDEK	23	1;1	1334.62306;1350.60927	1.51969	lhca3_0056726	173	AKEYVSLLK	2	1;1	1104.62585;1136.60193	1.88685	psag_0014234	53	51185;51187;51188;51189;51190	1334.623062;1350.609271	2;2	1104.625854;1136.601929	1;1	20181010_F1_Ag5_alban001_SA_TCx1_1719.raw	F4.9
GFGGSGNPAYPGGPFFNPLGFGKDEK-AKEYVSLLK	DSSO	Inter	MS2_MS3	MS3	113.74	0	4	113.74	956.219	4	3821.86	51346	137.181	2.06813	False	50.07	K23(DSSO)	K2(DSSO)	psag_0014234-lhca3_0056726	GFGGSGNPAYPGGPFFNPLGFGKDEK	23	2;2	1334.62685;1350.61135	2.58124	lhca3_0056726	173	AKEYVSLLK	2	2;2	552.81775;568.80322	1.55502	psag_0014234	53	51346;51348;51349;51350;51351	1334.626847;1350.611347	2;2	552.817749;568.803223	2;2	20181010_F1_Ag5_alban001_SA_TCx1_1719.raw	F4.9
GFGGSGNPAYPGGPFFNPLGFGKDEKSLK-LFSKK	DSSO	Inter	MS2_MS3	MS3	97.35	0	4	97.35	941.719	4	3763.85	52845	141.574	3.45634	False	61.04	K23(DSSO)	K4(DSSO);N-Term(Acetyl_protnterm)	lhca3_0056726-lhcb5_0087274	GFGGSGNPAYPGGPFFNPLGFGKDEKSLK	23	1;1	718.41156;750.38348	4.25761	lhca3_0056726	173	LFSKK	4	3;3	999.48675;1010.14526	2.65508	lhcb5_0087274	4	52845;52847;52848;52849;52850	718.41156;750.383484	1;1	999.486748;1010.145264	3;3	20181010_F1_Ag5_alban001_SA_TCx1_1719.raw	F4.9
LYPGGKFFDPLGLAADPEKK-LFSKK	DSSO	Inter	MS2_MS3	MS3	159.69	0	4	159.69	995.523	3	2984.55	52873	141.671	2.84994	False	61.04	K6(DSSO)	K4(DSSO);N-Term(Acetyl_protnterm)	lhcb42_0076852-lhcb5_0087274	LYPGGKFFDPLGLAADPEKK	6	1;1	718.41156;750.38312	2.55612	lhcb42_0076852	191	LFSKK	4	2;2	1109.07912;1125.06631	3.14377	lhcb5_0087274	4	52873;52875;52876;52877;52878	718.41156;750.383118	1;1	1109.079123;1125.066309	2;2	20181010_F1_Ag5_alban001_SA_TCx1_1719.raw	F4.9
LYPGGKFFDPLGLAADPEKK-LFSKK	DSSO	Inter	MS2_MS3	MS3	129.32	0	3	129.32	995.522	3	2984.55	53018	142.11	2.14466	False	61.04	K6(DSSO)	K4(DSSO);N-Term(Acetyl_protnterm)	lhcb42_0076852-lhcb5_0087274	LYPGGKFFDPLGLAADPEKK	6	1;1	718.41248;750.38367	2.99678	lhcb42_0076852	191	LFSKK	4	2;2	1109.08071;1125.06631	1.29253	lhcb5_0087274	4	53018;53023;53024;53025;53026	718.412476;750.383667	1;1	1109.08071;1125.066309	2;2	20181010_F1_Ag5_alban001_SA_TCx1_1719.raw	F4.9
LTGTDVGYPGGLWFDPLGWGSASPQKLK-TKEIK	DSSO	Intra	MS2_MS3	MS3	75.31	0	4	75.31	1241.63	3	3722.89	54649	146.908	2.21	False	61.04	K26(DSSO)	K2(DSSO)	lhcb2_0077075-lhcb2_0077075	LTGTDVGYPGGLWFDPLGWGSASPQKLK	26	1;1	1501.25515;1517.23971	2.74155	lhcb2_0077075	156	TKEIK	2	1;1	672.39154;704.36359	1.67845	lhcb2_0077075	163	54649;54650;54651;54652;54653	1501.255147;1517.239713	2;2	672.391541;704.363586	1;1	20181010_F1_Ag5_alban001_SA_TCx1_1719.raw	F4.9
LTGTDVGYPGGLWFDPLGWGSASPQKLK-TKEIK	DSSO	Intra	MS2_MS3	MS3	185.58	0	3	154.75	1241.63	3	3722.88	54799	147.345	0.48676	False	61.04	K26(DSSO)	K2(DSSO)	lhcb2_0077075-lhcb2_0077075	LTGTDVGYPGGLWFDPLGWGSASPQKLK	26	1;1	672.3924;704.3642	0.56781	lhcb2_0077075	156	TKEIK	2	2;2	1501.25621;1517.24325	0.40572	lhcb2_0077075	163	54799;54801;54802;54803;54804	672.392395;704.364197	1;1	1501.256208;1517.243253	2;2	20181010_F1_Ag5_alban001_SA_TCx1_1719.raw	F4.9
AAPVKQK-KSATTK	DSSO	Inter	MS2_MS3	MS2	63.05	1	1	41.82	511.948	3	1533.83	3193	16.9742	0.33563	False	42.1	K5(DSSO)	K1(DSSO)	lhcb1_0081729-lhcb5_0087274	AAPVKQK	5	2;2	795.47156;827.44391	-3.19662	lhcb5_0087274	11	KSATTK	1	2;2	345.19403;361.18008	-3.19662	lhcb1_0081729	2	3193;3198;3199;3200;3201	795.471558;827.443909	1;1	345.194031;361.180084	2;2	20181010_F1_Ag5_alban001_SA_TCx1_2021.raw	F4.10
AAPVKQK-SATTKK	DSSO	Inter	MS2_MS3	MS2	55.13	1	0	49.88	384.213	4	1533.83	3202	16.9996	-0.21307	False	54.03	K5(DSSO)	K5(DSSO)	lhcb1_0081729-lhcb5_0087274	AAPVKQK	5	2;2	398.23901;414.22501	-2.475	lhcb5_0087274	11	SATTKK	5	2;2	345.1943;361.18027	-2.475	lhcb1_0081729	7	3202;3204	398.239014;414.225006	2;2	345.194305;361.180267	2;2	20181010_F1_Ag5_alban001_SA_TCx1_2021.raw	F4.10
KAAPVKQK-KSATTK	DSSO	Inter	MS2_MS3	MS2	41.24	1	0	41.24	460.241	4	1837.94	3958	18.9378	-0.82081	False	42.1	K1(DSSO);K6(DSSO Hydrolyzed)	K1(DSSO)	lhcb1_0081729-lhcb5_0087274	KAAPVKQK	1	1;1	550.29382;566.28003	-1.20329	lhcb5_0087274	6	KSATTK	1	1;1	689.38147;721.35474	-1.20329	lhcb1_0081729	2	3958;3963;3964;3965;3966	550.293823;566.280029	2;2	689.38147;721.354736	1;1	20181010_F1_Ag5_alban001_SA_TCx1_2021.raw	F4.10
KAAPVKQK-SATTKK	DSSO	Inter	MS2_MS3	MS2	57.71	1	1	57.71	460.241	4	1837.94	4156	19.4228	-0.6879	False	45.23	K1(DSSO);K6(DSSO Hydrolyzed)	K5(DSSO)	lhcb1_0081729-lhcb5_0087274	KAAPVKQK	1	1;1	367.19836;377.85606	-1.20329	lhcb5_0087274	6	SATTKK	5	1;1	689.38184;721.35437	-1.20329	lhcb1_0081729	7	4156;4158;4159;4160;4161	367.198364;377.856065	3;3	689.381836;721.35437	1;1	20181010_F1_Ag5_alban001_SA_TCx1_2021.raw	F4.10
LGDPTTKK-KSATTK	DSSO	Inter	MS2_MS3	MS3	160.03	1	4	128.73	551.291	3	1651.86	4190	19.5037	-0.70492	False	49.07	K7(DSSO)	K1(DSSO)	lhcb1_0081729-cp47_0037811	LGDPTTKK	7	1;1	913.4989;945.47138	-0.45318	cp47_0037811	503	KSATTK	1	1;1	689.383;721.35559	-0.95665	lhcb1_0081729	2	4190;4192;4193;4194;4195	913.498901;945.471375	1;1	689.382996;721.355591	1;1	20181010_F1_Ag5_alban001_SA_TCx1_2021.raw	F4.10
AAPVKQK-KAAPVK	DSSO	Intra	MS2_MS3	MS2	63.05	1	2	35.74	504.626	3	1511.86	4211	19.5561	-0.99799	False	39.46	K5(DSSO)	K1(DSSO)	lhcb5_0087274-lhcb5_0087274	AAPVKQK	5	2;2	795.47174;827.44391	-2.00238	lhcb5_0087274	11	KAAPVK	1	2;2	334.20987;350.19595	-2.00238	lhcb5_0087274	6	4211;4213;4214;4215;4216	795.471741;827.443909	1;1	334.209869;350.195953	2;2	20181010_F1_Ag5_alban001_SA_TCx1_2021.raw	F4.10
AAPVKQK-KAAPVK	DSSO	Intra	MS2_MS3	MS3	128.75	1	4	37.77	378.721	4	1511.86	4212	19.5589	2.79904	False	50.07	K5(DSSO)	K1(DSSO)	lhcb5_0087274-lhcb5_0087274	AAPVKQK	5	2;2	398.23877;414.22479	2.51329	lhcb5_0087274	11	KAAPVK	1	2;2	334.20956;350.19546	3.08479	lhcb5_0087274	6	4212;4217;4218;4219;4220	398.23877;414.224792	2;2	334.209564;350.195465	2;2	20181010_F1_Ag5_alban001_SA_TCx1_2021.raw	F4.10
LGDPTTKK-SATTKK	DSSO	Inter	MS2_MS3	MS3	166.08	1	3	112.43	551.291	3	1651.86	4387	20.005	2.3372	False	37.17	K7(DSSO)	K5(DSSO)	cp47_0037811-lhcb1_0081729	LGDPTTKK	7	2;2	345.194;361.18033	2.51953	cp47_0037811	503	SATTKK	5	1;1	913.49713;945.46918	2.15486	lhcb1_0081729	7	4387;4392;4393;4394;4395	345.194;361.180328	2;2	913.497131;945.469177	1;1	20181010_F1_Ag5_alban001_SA_TCx1_2021.raw	F4.10
LGDPTTKK-SATTKK	DSSO	Inter	MS2_MS3	MS2	85.52	1	2	80.21	413.72	4	1651.86	4396	20.0232	-1.23465	False	61.04	K7(DSSO)	K5(DSSO)	lhcb1_0081729-cp47_0037811	LGDPTTKK	7	2;2	457.25223;473.23856	-1.94582	cp47_0037811	503	SATTKK	5	2;2	345.19437;361.18054	-1.94582	lhcb1_0081729	7	4396;4398;4399;4400;4401	457.252228;473.238556	2;2	345.194366;361.180542	2;2	20181010_F1_Ag5_alban001_SA_TCx1_2021.raw	F4.10
LGDPTTKK-KAAPK	DSSO	Inter	MS2_MS3	MS2	55.6	1	2	50.85	383.461	4	1530.82	4883	21.2736	-0.5554	False	61.04	K7(DSSO)	K1(DSSO)	lhcb42_0076852-cp47_0037811	LGDPTTKK	7	2;2	457.25244;473.23895	-2.22313	cp47_0037811	503	KAAPK	1	2;2	284.67575;300.66174	-2.22313	lhcb42_0076852	10	4883;4888;4889;4890;4891	457.252441;473.238953	2;2	284.675751;300.661743	2;2	20181010_F1_Ag5_alban001_SA_TCx1_2021.raw	F4.10
LGDPTTKK-SGVKK	DSSO	Inter	MS2_MS3	MS2	70.86	1	2	70.86	384.46	4	1534.82	5000	21.5903	-2.27775	False	61.04	K7(DSSO)	K4(DSSO)	psbr_0072798-cp47_0037811	LGDPTTKK	7	2;2	457.25259;473.23886	-2.34532	cp47_0037811	503	SGVKK	4	2;2	286.67316;302.65918	-2.34532	psbr_0072798	4	5000;5002;5003;5004;5005	457.252594;473.238861	2;2	286.673157;302.65918	2;2	20181010_F1_Ag5_alban001_SA_TCx1_2021.raw	F4.10
NAELDSEKR-KSATTK	DSSO	Inter	MS2_MS3	MS2	50.23	1	3	46.11	464.229	4	1853.89	5067	21.7638	-0.83335	False	54.03	K8(DSSO)	K1(DSSO)	lhcb1_0081729-lhcb42_0076852	NAELDSEKR	8	1;1	558.26984;574.25586	0.0956	lhcb42_0076852	184	KSATTK	1	1;1	689.38257;721.35529	0.0956	lhcb1_0081729	2	5067;5069;5070;5071;5072	558.269836;574.255859	2;2	689.382568;721.355286	1;1	20181010_F1_Ag5_alban001_SA_TCx1_2021.raw	F4.10
LGDPTTKK-SGVKK	DSSO	Inter	MS2_MS3	MS3	191.38	1	3	95.63	384.46	4	1534.82	5176	22.0429	2.32496	False	61.04	K7(DSSO)	K4(DSSO)	cp47_0037811-psbr_0072798	LGDPTTKK	7	2;2	286.67297;302.65894	1.80867	cp47_0037811	503	SGVKK	4	2;2	457.25217;473.23828	2.84125	psbr_0072798	4	5176;5178;5179;5180;5181	286.672974;302.658936	2;2	457.252167;473.238281	2;2	20181010_F1_Ag5_alban001_SA_TCx1_2021.raw	F4.10
LGDPTTKK-TVTKK	DSSO	Inter	MS2_MS3	MS3	163.04	1	4	89.2	398.97	4	1592.86	5198	22.0997	1.87051	False	54.03	K7(DSSO)	K4(DSSO)	cp47_0037811-lhcb1_0074459_0102114	LGDPTTKK	7	2;2	315.694;331.67984	1.55017	cp47_0037811	503	TVTKK	4	2;2	457.25235;473.2384	2.19085	lhcb1_0074459_0102114	6	5198;5203;5204;5205;5206	315.694;331.67984	2;2	457.25235;473.238403	2;2	20181010_F1_Ag5_alban001_SA_TCx1_2021.raw	F4.10
GDEEELGKENNK-SAASSKGK	DSSO	Intra	MS2_MS3	MS2	97.31	1	1	97.31	564.26	4	2254.02	5625	23.1798	-1.88559	False	61.04	K8(DSSO)	K6(DSSO)	psbo_0058312-psbo_0058312	GDEEELGKENNK	8	2;2	708.31732;724.30341	-1.38265	psbo_0058312	187	SAASSKGK	6	2;2	395.20825;411.19415	-1.38265	psbo_0058312	197	5625;5627	708.317322;724.303406	2;2	395.208252;411.194153	2;2	20181010_F1_Ag5_alban001_SA_TCx1_2021.raw	F4.10
GDEEELGKENNK-SAASSKGK	DSSO	Intra	MS2_MS3	MS3	310.25	1	4	310.25	752.011	3	2254.02	5629	23.189	2.30803	False	39.46	K8(DSSO)	K6(DSSO)	psbo_0058312-psbo_0058312	GDEEELGKENNK	8	2;2	395.20731;411.19333	2.26341	psbo_0058312	187	SAASSKGK	6	1;1	1415.62439;1447.59534	2.35265	psbo_0058312	197	5629;5631;5632;5633;5634	395.207306;411.193329	2;2	1415.62439;1447.595337	1;1	20181010_F1_Ag5_alban001_SA_TCx1_2021.raw	F4.10
LGDPTTKK-AAPVKQK	DSSO	Inter	MS2_MS3	MS2	47.4	1	2	47.4	440.243	4	1757.95	5679	23.3051	-1.85138	False	61.04	K7(DSSO)	K5(DSSO)	lhcb5_0087274-cp47_0037811	LGDPTTKK	7	2;2	457.25214;473.2381	-2.78817	cp47_0037811	503	AAPVKQK	5	2;2	398.23877;414.22479	-2.78817	lhcb5_0087274	11	5679;5681;5682;5683;5684	457.252136;473.238098	2;2	398.23877;414.224792	2;2	20181010_F1_Ag5_alban001_SA_TCx1_2021.raw	F4.10
LGDPTTKK-KAAPVK	DSSO	Inter	MS2_MS3	MS2	65.33	1	0	58.1	408.228	4	1629.89	6342	24.9997	-1.23755	False	54.03	K7(DSSO)	K1(DSSO)	lhcb5_0087274-cp47_0037811	LGDPTTKK	7	2;2	457.25293;473.2391	-0.85622	cp47_0037811	503	KAAPVK	1	2;2	334.21042;350.19611	-0.85622	lhcb5_0087274	6	6342;6344;6345;6346;6347;6347	457.25293;473.239105	2;2	334.210419;350.196106	2;2	20181010_F1_Ag5_alban001_SA_TCx1_2021.raw	F4.10
LGDPTTKK-KAAPVK	DSSO	Inter	MS2_MS3	MS3	165.61	1	4	88.28	543.968	3	1629.89	6343	25.0026	1.73553	False	49.07	K7(DSSO)	K1(DSSO)	cp47_0037811-lhcb5_0087274	LGDPTTKK	7	2;2	334.20956;350.19559	1.97865	cp47_0037811	503	KAAPVK	1	1;1	913.49762;945.46912	1.49242	lhcb5_0087274	6	6343;6348;6349;6350;6351	334.209564;350.195587	2;2	913.49762;945.469116	1;1	20181010_F1_Ag5_alban001_SA_TCx1_2021.raw	F4.10
NAELDSEKR-AAPVKQK	DSSO	Inter	MS2_MS3	MS3	179.42	1	4	163.77	653.999	3	1959.98	6633	25.7746	2.39657	False	42.1	K8(DSSO)	K5(DSSO)	lhcb42_0076852-lhcb5_0087274	NAELDSEKR	8	2;2	398.23865;414.22504	2.61096	lhcb42_0076852	184	AAPVKQK	5	1;1	1115.53027;1147.49013	2.18218	lhcb5_0087274	11	6633;6635;6636;6637;6638	398.238647;414.225037	2;2	1115.530273;1147.49013	1;1	20181010_F1_Ag5_alban001_SA_TCx1_2021.raw	F4.10
NAELDSEKR-KAAPVK	DSSO	Inter	MS2_MS3	MS2	49.37	1	2	49.37	458.736	4	1831.92	7556	27.9452	-1.09779	False	42.1	K8(DSSO)	K1(DSSO)	lhcb5_0087274-lhcb42_0076852	NAELDSEKR	8	2;2	558.27063;574.25452	-8.77976	lhcb42_0076852	184	KAAPVK	1	2;2	334.20944;350.19223	-8.77976	lhcb5_0087274	6	7556;7558;7559;7560;7561	558.27063;574.254517	2;2	334.209442;350.19223	2;2	20181010_F1_Ag5_alban001_SA_TCx1_2021.raw	F4.10
DEKSLK-LKEVK	DSSO	Intra	MS2_MS3	MS3	134.66	1	4	64.68	498.269	3	1492.79	8782	31.0654	0.83089	False	65.05	K3(DSSO)	K2(DSSO)	lhca3_0056726-lhca3_0056726	DEKSLK	3	2;2	335.70996;351.69598	0.53001	lhca3_0056726	176	LKEVK	2	1;1	773.40399;805.37598	1.13177	lhca3_0056726	184	8782;8784;8785;8786;8787	335.709961;351.695984	2;2	773.403992;805.375977	1;1	20181010_F1_Ag5_alban001_SA_TCx1_2021.raw	F4.10
QKVVAPANEELAK-KSATTK	DSSO	Inter	MS2_MS3	MS3	180	1	4	130.67	548.043	4	2189.15	10764	36.2775	2.41319	False	37.17	K2(DSSO)	K1(DSSO)	lhcb1_0081729-lhcb5_0087274	QKVVAPANEELAK	2	2;2	725.89575;741.88318	2.03134	lhcb5_0087274	13	KSATTK	1	2;2	345.19409;361.17999	2.79505	lhcb1_0081729	2	10764;10766;10767;10768;10769	725.895752;741.883179	2;2	345.194092;361.179993	2;2	20181010_F1_Ag5_alban001_SA_TCx1_2021.raw	F4.10
QKVVAPANEELAK-SATTKK	DSSO	Inter	MS2_MS3	MS2	41.57	1	1	41.57	548.043	4	2189.15	11098	37.1151	-1.1734	False	31.75	K2(DSSO)	K5(DSSO)	lhcb1_0081729-lhcb5_0087274	QKVVAPANEELAK	2	2;2	725.89557;741.88263	-3.43716	lhcb5_0087274	13	SATTKK	5	2;2	345.19397;361.17999	-3.43716	lhcb1_0081729	7	11098;11100;11101;11102;11103	725.895569;741.882629	2;2	345.19397;361.179993	2;2	20181010_F1_Ag5_alban001_SA_TCx1_2021.raw	F4.10
QKVVAPANEELAK-KAAPVK	DSSO	Intra	MS2_MS3	MS2	63.05	1	2	53.61	542.55	4	2167.18	13373	42.2742	-0.44236	False	45.23	K2(DSSO)	K1(DSSO)	lhcb5_0087274-lhcb5_0087274	QKVVAPANEELAK	2	2;2	725.89654;741.8833	-3.14855	lhcb5_0087274	13	KAAPVK	1	2;2	334.20959;350.19553	-3.14855	lhcb5_0087274	6	13373;13378;13379;13380;13381	725.896545;741.883301	2;2	334.209595;350.195526	2;2	20181010_F1_Ag5_alban001_SA_TCx1_2021.raw	F4.10
DEKSLK-ELKLK	DSSO	Intra	MS2_MS3	MS3	154.92	1	4	91.5	502.941	3	1506.81	14341	44.433	0.64303	False	39.46	K3(DSSO)	K3(DSSO)	lhca3_0056726-lhca3_0056726	DEKSLK	3	2;2	342.71765;358.70355	0.68805	lhca3_0056726	176	ELKLK	3	1;1	773.40381;805.37573	0.598	lhca3_0056726	182	14341;14343;14344;14345;14346	342.717651;358.703552	2;2	773.403809;805.375732	1;1	20181010_F1_Ag5_alban001_SA_TCx1_2021.raw	F4.10
GSSFLDPKGR-ENNKSAASSK	DSSO	Intra	MS2_MS3	MS3	208.03	1	4	182.71	752.692	3	2256.06	15870	47.7453	0.84163	False	42.1	K8(DSSO)	K4(DSSO)	psbo_0058312-psbo_0058312	GSSFLDPKGR	8	2;2	1117.56348;1149.53699	0.15437	psbo_0058312	160	ENNKSAASSK	4	2;2	545.26135;561.24762	1.52889	psbo_0058312	191	15870;15872;15873;15874;15875	1117.563477;1149.536987	1;1	545.261353;561.24762	2;2	20181010_F1_Ag5_alban001_SA_TCx1_2021.raw	F4.10
LGDPTTKK-LYKGLR	DSSO	Intra	MS2_MS3	MS2	41.57	1	0	30.7	442.243	4	1765.95	16121	48.2482	-0.2066	False	61.04	K7(DSSO)	K3(DSSO)	cp47_0037811-cp47_0037811	LGDPTTKK	7	2;2	457.2533;473.23956	0.59989	cp47_0037811	503	LYKGLR	3	2;2	402.24271;418.22846	0.59989	cp47_0037811	226	16121;16123;16124;16125;16126;16126	457.253296;473.239563	2;2	402.242706;418.228455	2;2	20181010_F1_Ag5_alban001_SA_TCx1_2021.raw	F4.10
GSSFLDPKGR-SAASSKGK	DSSO	Intra	MS2_MS3	MS2	45.45	1	2	45.45	652.655	3	1955.95	16133	48.2702	-0.35089	False	61.04	K8(DSSO)	K6(DSSO)	psbo_0058312-psbo_0058312	GSSFLDPKGR	8	1;1	559.28491;575.27087	-2.48657	psbo_0058312	160	SAASSKGK	6	1;1	789.40662;821.38202	-2.48657	psbo_0058312	197	16133;16137;16138;16139;16140	559.284912;575.270874	2;2	789.406616;821.382019	1;1	20181010_F1_Ag5_alban001_SA_TCx1_2021.raw	F4.10
TGKPSLDLPK-KSATTK	DSSO	Inter	MS2_MS3	MS2	58.16	1	1	47.24	462.75	4	1847.98	17639	51.7295	0.52815	False	54.03	K3(DSSO)	K1(DSSO)	lhcb1_0081729-cp47_0037811	TGKPSLDLPK	3	2;2	555.3128;571.29895	-0.59881	cp47_0037811	129	KSATTK	1	2;2	345.19443;361.18134	-0.59881	lhcb1_0081729	2	17639;17641;17643;17644	555.312805;571.29895	2;2	345.194427;361.181335	2;2	20181010_F1_Ag5_alban001_SA_TCx1_2021.raw	F4.10
TGKPSLDLPK-KSATTK	DSSO	Inter	MS2_MS3	MS2	76.27	1	2	59.19	462.75	4	1847.98	17867	52.2168	-0.66151	False	54.03	K3(DSSO)	K1(DSSO)	lhcb1_0081729-cp47_0037811	TGKPSLDLPK	3	2;2	555.31293;571.29907	-0.74314	cp47_0037811	129	KSATTK	1	2;2	345.19446;361.18121	-0.74314	lhcb1_0081729	2	17867;17869;17870;17871	555.312927;571.299072	2;2	345.194458;361.181213	2;2	20181010_F1_Ag5_alban001_SA_TCx1_2021.raw	F4.10
TGKPSLDLPK-KSATTK	DSSO	Inter	MS2_MS3	MS2	53.23	1	2	36.14	462.75	4	1847.98	18093	52.6819	-0.85978	False	54.03	K3(DSSO)	K1(DSSO)	lhcb1_0081729-cp47_0037811	TGKPSLDLPK	3	2;2	555.31287;571.29913	-0.59881	cp47_0037811	129	KSATTK	1	2;2	345.19452;361.18124	-0.59881	lhcb1_0081729	2	18093;18095;18096;18097	555.312866;571.299133	2;2	345.194519;361.181244	2;2	20181010_F1_Ag5_alban001_SA_TCx1_2021.raw	F4.10
TGKPSLDLPK-SATTKK	DSSO	Inter	MS2_MS3	MS2	78.19	1	2	78.19	462.751	4	1847.98	18302	53.164	-1.5207	False	49.07	K3(DSSO)	K5(DSSO)	lhcb1_0081729-cp47_0037811	TGKPSLDLPK	3	2;2	555.31262;571.29871	-2.475	cp47_0037811	129	SATTKK	5	2;2	345.19412;361.18045	-2.475	lhcb1_0081729	7	18302;18304;18305;18306;18307	555.312622;571.298706	2;2	345.194122;361.18045	2;2	20181010_F1_Ag5_alban001_SA_TCx1_2021.raw	F4.10
TGKPSLDLPK-SATTKK	DSSO	Inter	MS2_MS3	MS2	78.19	1	2	78.19	462.75	4	1847.98	18539	53.656	-0.7276	False	49.07	K3(DSSO)	K5(DSSO)	lhcb1_0081729-cp47_0037811	TGKPSLDLPK	3	2;2	555.31311;571.29913	-1.36853	cp47_0037811	129	SATTKK	5	2;2	345.19443;361.18085	-1.36853	lhcb1_0081729	7	18539;18541;18542;18543;18544	555.31311;571.299133	2;2	345.194427;361.180847	2;2	20181010_F1_Ag5_alban001_SA_TCx1_2021.raw	F4.10
TGKPSLDLPK-KAAPK	DSSO	Inter	MS2_MS3	MS3	183.81	1	3	183.81	432.491	4	1726.94	18862	54.339	2.0227	False	61.04	K3(DSSO)	K1(DSSO)	cp47_0037811-lhcb42_0076852	TGKPSLDLPK	3	2;2	284.6756;300.66165	1.57133	cp47_0037811	129	KAAPK	1	2;2	555.31268;571.29883	2.47406	lhcb42_0076852	10	18862;18864;18865;18866;18867	284.675598;300.661652	2;2	555.312683;571.298828	2;2	20181010_F1_Ag5_alban001_SA_TCx1_2021.raw	F4.10
TGKPSLDLPK-TVTKK	DSSO	Inter	MS2_MS3	MS3	177.6	1	3	177.6	448	4	1788.98	19417	55.4571	1.41958	False	61.04	K3(DSSO)	K4(DSSO)	cp47_0037811-lhcb1_0074459_0102114	TGKPSLDLPK	3	2;2	315.69412;331.68002	1.03621	cp47_0037811	129	TVTKK	4	2;2	555.31305;571.29913	1.80294	lhcb1_0074459_0102114	6	19417;19419;19420;19421;19422	315.694122;331.680023	2;2	555.313049;571.299133	2;2	20181010_F1_Ag5_alban001_SA_TCx1_2021.raw	F4.10
AYGEAANVFGKAK-AQAGDKR	DSSO	Intra	MS2_MS3	MS3	121.08	1	3	121.08	557.774	4	2228.08	19718	56.1057	1.53921	False	61.04	K11(DSSO)	K6(DSSO)	psbp_0033281-psbp_0033281	AYGEAANVFGKAK	11	2;2	690.35059;706.33645	1.08519	psbp_0033281	11	AQAGDKR	6	2;2	400.20569;416.19183	1.99323	psbp_0033281	166	19718;19720;19721;19722;19723	690.350586;706.336452	2;2	400.205688;416.191833	2;2	20181010_F1_Ag5_alban001_SA_TCx1_2021.raw	F4.10
KATLQLAEIK-KAAPK	DSSO	Intra	MS2_MS3	MS2	53.48	1	1	35.75	447.26	4	1786.02	22374	61.8673	-1.78939	False	45.23	K1(DSSO)	K1(DSSO)	lhcb42_0076852-lhcb42_0076852	KATLQLAEIK	1	2;2	584.84992;600.836	-2.22313	lhcb42_0076852	205	KAAPK	1	2;2	284.67572;300.66177	-2.22313	lhcb42_0076852	10	22374;22378;22379;22380;22381	584.849915;600.835999	2;2	284.67572;300.661774	2;2	20181010_F1_Ag5_alban001_SA_TCx1_2021.raw	F4.10
AKEYVSLLK-SATTKK	DSSO	Inter	MS2_MS3	MS3	179.58	1	4	179.58	461.503	4	1842.99	22708	62.5558	2.05728	False	61.04	K2(DSSO)	K5(DSSO)	psag_0014234-lhcb1_0081729	AKEYVSLLK	2	2;2	345.19428;361.18024	1.74806	psag_0014234	53	SATTKK	5	2;2	552.81793;568.80365	2.36649	lhcb1_0081729	7	22708;22710;22711;22712;22713	345.194275;361.180237	2;2	552.817932;568.80365	2;2	20181010_F1_Ag5_alban001_SA_TCx1_2021.raw	F4.10
AKEYVSLLK-SATTKK	DSSO	Inter	MS2_MS3	MS3	159.11	1	4	159.11	461.502	4	1842.99	22783	62.7297	1.47083	False	61.04	K2(DSSO)	K5(DSSO)	psag_0014234-lhcb1_0081729	AKEYVSLLK	2	2;2	345.19446;361.18045	1.21059	psag_0014234	53	SATTKK	5	2;2	552.8183;568.80396	1.73107	lhcb1_0081729	7	22783;22785;22786;22787;22788	345.194458;361.18045	2;2	552.818298;568.803955	2;2	20181010_F1_Ag5_alban001_SA_TCx1_2021.raw	F4.10
NTPLAFQNTKLMTR-APKDVK	DSSO	Intra	MS2_MS3	MS2	45.03	1	2	45.03	617.069	4	2465.26	24583	66.4706	-1.04612	False	54.03	K10(DSSO);M12(Oxidation)	K3(DSSO)	psbo_0058312-psbo_0058312	NTPLAFQNTKLMTR	10	2;2	852.93561;868.9259	-1.7624	psbo_0058312	77	APKDVK	3	2;2	356.20483;372.19089	-1.7624	psbo_0058312	234	24583;24585;24586;24587;24588	852.935608;868.925903	2;2	356.204834;372.190887	2;2	20181010_F1_Ag5_alban001_SA_TCx1_2021.raw	F4.10
KATLQLAEIK-NAELDSEKR	DSSO	Intra	MS2_MS3	MS2	123.34	1	2	123.34	584.057	4	2333.21	27178	71.9498	-1.82283	False	49.07	K1(DSSO)	K8(DSSO)	lhcb42_0076852-lhcb42_0076852	KATLQLAEIK	1	2;2	584.84998;600.8363	-0.3958	lhcb42_0076852	205	NAELDSEKR	8	2;2	558.26978;574.25586	-0.3958	lhcb42_0076852	184	27178;27180;27181;27182;27183	584.849978;600.836304	2;2	558.269775;574.255859	2;2	20181010_F1_Ag5_alban001_SA_TCx1_2021.raw	F4.10
KATLQLAEIK-NAELDSEKR	DSSO	Intra	MS2_MS3	MS3	306.19	1	3	193.28	778.406	3	2333.2	27189	71.971	-1.01976	False	37.17	K1(DSSO)	K8(DSSO)	lhcb42_0076852-lhcb42_0076852	KATLQLAEIK	1	2;2	558.27026;574.25647	-1.29785	lhcb42_0076852	205	NAELDSEKR	8	1;1	1168.69373;1200.66614	-0.74167	lhcb42_0076852	184	27189;27192;27193;27194	558.270264;574.25647	2;2	1168.693726;1200.666138	1;1	20181010_F1_Ag5_alban001_SA_TCx1_2021.raw	F4.10
KATLQLAEIK-NAELDSEKR	DSSO	Intra	MS2_MS3	MS3	286.29	1	4	207.98	778.407	3	2333.21	27421	72.4753	0.21037	False	37.17	K1(DSSO)	K8(DSSO)	lhcb42_0076852-lhcb42_0076852	KATLQLAEIK	1	2;2	558.26978;574.25555	0.37479	lhcb42_0076852	205	NAELDSEKR	8	1;1	1168.69275;1200.66614	0.04594	lhcb42_0076852	184	27421;27423;27424;27425;27426	558.269775;574.255554	2;2	1168.692749;1200.666138	1;1	20181010_F1_Ag5_alban001_SA_TCx1_2021.raw	F4.10
LLVPAKWNPSK-AQAGDKR	DSSO	Intra	MS2_MS3	MS3	124.98	1	2	124.98	539.539	4	2155.13	28243	74.2217	2.53904	False	54.03	K6(DSSO)	K6(DSSO)	psbp_0033281-psbp_0033281	LLVPAKWNPSK	6	2;2	653.87799;669.86401	2.32039	psbp_0033281	33	AQAGDKR	6	2;2	400.20538;416.19132	2.7577	psbp_0033281	166	28243;28245;28246;28246;28247;28248	653.877991;669.864014	2;2	400.205383;416.191315	2;2	20181010_F1_Ag5_alban001_SA_TCx1_2021.raw	F4.10
FGFAFGKK-AAPKKPSR	DSSO	Intra	MS2_MS3	MS2	47.05	1	2	47.05	523.013	4	2089.03	29419	76.6185	-1.76682	False	61.04	K7(DSSO)	K4(DSSO);K5(DSSO Hydrolyzed)	lhcb42_0076852-lhcb42_0076852	FGFAFGKK	7	2;2	478.25543;494.24158	0.09177	lhcb42_0076852	8	AAPKKPSR	4	2;2	542.77667;558.76257	0.09177	lhcb42_0076852	14	29419;29424;29425;29425;29426;29427	478.255432;494.241577	2;2	542.776672;558.762573	2;2	20181010_F1_Ag5_alban001_SA_TCx1_2021.raw	F4.10
TGKPSLDLPK-LYKGLR	DSSO	Intra	MS2_MS3	MS2	104.48	1	2	104.48	491.274	4	1962.07	30173	78.2342	-0.51658	False	49.07	K3(DSSO)	K3(DSSO)	cp47_0037811-cp47_0037811	TGKPSLDLPK	3	2;2	555.31274;571.29901	-2.05041	cp47_0037811	129	LYKGLR	3	2;2	402.24167;418.22751	-2.05041	cp47_0037811	226	30173;30178;30179;30180	555.312744;571.299011	2;2	402.241669;418.227509	2;2	20181010_F1_Ag5_alban001_SA_TCx1_2021.raw	F4.10
DGVYPEKVNPGR-IKYQFYR	DSSO	Intra	MS2_MS3	MS2	76.05	1	2	76.05	627.062	4	2505.22	30285	78.44	-0.55975	False	73.05	K7(DSSO)	K2(DSSO)	psad_0015054-psad_0015054	DGVYPEKVNPGR	7	2;2	692.84467;708.83118	-2.12429	psad_0015054	128	IKYQFYR	2	2;2	536.28375;552.26959	-2.12429	psad_0015054	103	30285;30288;30289;30290;30291	692.844666;708.831177	2;2	536.283752;552.269592	2;2	20181010_F1_Ag5_alban001_SA_TCx1_2021.raw	F4.10
DGVYPEKVNPGR-IKYQFYR	DSSO	Intra	MS2_MS3	MS2	100.91	1	4	100.91	835.746	3	2505.22	30286	78.4424	-0.46763	False	54.03	K7(DSSO)	K2(DSSO)	psad_0015054-psad_0015054	DGVYPEKVNPGR	7	2;2	1384.68469;1416.65674	-0.38307	psad_0015054	128	IKYQFYR	2	2;2	536.28467;552.27045	-0.38307	psad_0015054	103	30286;30292;30293;30294;30295	1384.684692;1416.656738	1;1	536.284668;552.270447	2;2	20181010_F1_Ag5_alban001_SA_TCx1_2021.raw	F4.10
DGVYPEKVNPGR-IKYQFYR	DSSO	Intra	MS2_MS3	MS3	126.04	1	4	126.04	627.063	4	2505.23	30508	78.913	-0.66604	False	73.05	K7(DSSO)	K2(DSSO)	psad_0015054-psad_0015054	DGVYPEKVNPGR	7	2;2	692.84668;708.83295	-0.70022	psad_0015054	128	IKYQFYR	2	2;2	536.28516;552.27112	-0.63187	psad_0015054	103	30508;30511;30512;30513;30514	692.84668;708.832947	2;2	536.285156;552.271118	2;2	20181010_F1_Ag5_alban001_SA_TCx1_2021.raw	F4.10
DGVYPEKVNPGR-IKYQFYR	DSSO	Intra	MS2_MS3	MS2	70.49	1	4	70.49	835.746	3	2505.22	30509	78.9154	-0.17516	False	42.1	K7(DSSO)	K2(DSSO)	psad_0015054-psad_0015054	DGVYPEKVNPGR	7	1;1	1384.68323;1416.65552	-0.24994	psad_0015054	128	IKYQFYR	2	1;1	1071.56116;1103.53479	-0.24994	psad_0015054	103	30509;30515;30516;30517;30518	1384.683228;1416.655518	1;1	1071.561157;1103.53479	1;1	20181010_F1_Ag5_alban001_SA_TCx1_2021.raw	F4.10
DGVYPEKVNPGR-IKYQFYR	DSSO	Intra	MS2_MS3	MS3	98.01	1	4	98.01	835.747	3	2505.23	30740	79.3984	0.1544	False	42.1	K7(DSSO)	K2(DSSO)	psad_0015054-psad_0015054	DGVYPEKVNPGR	7	1;1	1384.68347;1416.65796	0.41257	psad_0015054	128	IKYQFYR	2	1;1	1071.56177;1103.53272	-0.10377	psad_0015054	103	30740;30745;30746;30747;30748	1384.683472;1416.657959	1;1	1071.561768;1103.532715	1;1	20181010_F1_Ag5_alban001_SA_TCx1_2021.raw	F4.10
FGFAFGKK-LGDPTTKK	DSSO	Inter	MS2_MS3	MS2	64	1	2	64	480.25	4	1917.98	32040	82.0557	-0.65181	False	37.17	K7(DSSO)	K7(DSSO)	cp47_0037811-lhcb42_0076852	FGFAFGKK	7	2;2	955.50208;987.47485	-1.76188	lhcb42_0076852	8	LGDPTTKK	7	2;2	457.25238;473.23834	-1.76188	cp47_0037811	503	32040;32042;32043;32044;32045	955.502075;987.474854	1;1	457.25238;473.238342	2;2	20181010_F1_Ag5_alban001_SA_TCx1_2021.raw	F4.10
KVASSGSPWYGPDR-KVSSASPWYGPDR	DSSO	Inter	MS2_MS3	MS3	200.67	1	3	200.67	779.118	4	3113.45	33612	85.4413	-0.45682	False	42.1	K1(DSSO)	K1(DSSO)	lhcb1_0074459_0102114-lhcb1_0081729	KVASSGSPWYGPDR	1	2;2	780.87625;796.86206	-0.40289	lhcb1_0081729	8	KVSSASPWYGPDR	1	2;2	752.36536;768.35223	-0.51074	lhcb1_0074459_0102114	7	33612;33614;33615;33616;33617	780.876246;796.862061	2;2	752.365356;768.352234	2;2	20181010_F1_Ag5_alban001_SA_TCx1_2021.raw	F4.10
KVASSGSPWYGPDR-KVSSASPWYGPDR	DSSO	Inter	MS2_MS3	MS2	147.36	1	3	147.36	1038.49	3	3113.46	33653	85.5258	-5.78904	False	31.75	K1(DSSO)	K1(DSSO)	lhcb1_0074459_0102114-lhcb1_0081729	KVASSGSPWYGPDR	1	2;2	1560.74451;1592.71484	0.39496	lhcb1_0081729	8	KVSSASPWYGPDR	1	2;2	752.36523;768.35132	0.39496	lhcb1_0074459_0102114	7	33653;33658;33659;33660;33661	1560.744507;1592.714844	1;1	752.365234;768.351318	2;2	20181010_F1_Ag5_alban001_SA_TCx1_2021.raw	F4.10
QKVVAPANEELAK-FGFAFGKK	DSSO	Inter	MS2_MS3	MS3	131.66	1	4	101.84	614.573	4	2455.27	35816	90.1592	0.04353	False	45.23	K2(DSSO)	K7(DSSO)	lhcb5_0087274-lhcb42_0076852	QKVVAPANEELAK	2	1;1	955.50012;987.47626	-0.52251	lhcb5_0087274	13	FGFAFGKK	7	2;2	725.89832;741.88507	0.60958	lhcb42_0076852	8	35816;35818;35819;35820;35821	955.500122;987.476257	1;1	725.898315;741.885071	2;2	20181010_F1_Ag5_alban001_SA_TCx1_2021.raw	F4.10
KVASSGSPWYGPDR-KATLQLAEIK	DSSO	Inter	MS2_MS3	MS2	55.44	1	1	55.44	695.36	4	2778.42	35997	90.5274	-2.07102	False	42.1	K1(DSSO)	K1(DSSO)	lhcb42_0076852-lhcb1_0081729	KVASSGSPWYGPDR	1	2;2	780.875;796.86182	0.14411	lhcb1_0081729	8	KATLQLAEIK	1	2;2	584.85077;600.8363	0.14411	lhcb42_0076852	205	35997;35998	780.875;796.861816	2;2	584.850769;600.836304	2;2	20181010_F1_Ag5_alban001_SA_TCx1_2021.raw	F4.10
TGKPSLDLPK-FGFAFGKK	DSSO	Inter	MS2_MS3	MS3	135.51	1	4	135.51	529.282	4	2114.1	41293	103.23	-1.20254	False	45.23	K3(DSSO)	K7(DSSO)	cp47_0037811-lhcb42_0076852	TGKPSLDLPK	3	1;1	955.50446;987.47571	-1.15848	cp47_0037811	129	FGFAFGKK	7	2;2	555.31433;571.29993	-1.2466	lhcb42_0076852	8	41293;41295;41296;41297;41298	955.504456;987.475708	1;1	555.314331;571.299927	2;2	20181010_F1_Ag5_alban001_SA_TCx1_2021.raw	F4.10
FFDPLGLAADPEKK-KSATTK	DSSO	Inter	MS2_MS3	MS3	173.97	1	4	104.94	585.801	4	2340.18	41492	103.731	-1.391	False	49.07	K13(DSSO)	K1(DSSO)	lhcb1_0081729-lhcb42_0076852	FFDPLGLAADPEKK	13	1;1	534.61243;545.27081	-1.32111	lhcb42_0076852	204	KSATTK	1	1;1	689.38263;721.35614	-1.46089	lhcb1_0081729	2	41492;41497;41498;41499;41500	534.612427;545.270813	3;3	689.382629;721.35614	1;1	20181010_F1_Ag5_alban001_SA_TCx1_2021.raw	F4.10
FFDPLGLAADPEKK-KAAPK	DSSO	Intra	MS2_MS3	MS2	41.96	1	3	41.96	555.542	4	2219.14	41746	104.322	-1.13505	False	54.03	K13(DSSO)	K1(DSSO)	lhcb42_0076852-lhcb42_0076852	FFDPLGLAADPEKK	13	2;2	801.41373;817.39941	-2.46093	lhcb42_0076852	204	KAAPK	1	2;2	284.67566;300.66171	-2.46093	lhcb42_0076852	10	41746;41748;41749;41750;41751	801.413727;817.399414	2;2	284.675659;300.661713	2;2	20181010_F1_Ag5_alban001_SA_TCx1_2021.raw	F4.10
KATLQLAEIK-FGFAFGKK	DSSO	Intra	MS2_MS3	MS3	288.74	1	4	196.51	544.05	4	2173.18	43611	109.097	2.10191	False	61.04	K1(DSSO)	K7(DSSO)	lhcb42_0076852-lhcb42_0076852	KATLQLAEIK	1	2;2	478.25442;494.24042	2.04744	lhcb42_0076852	205	FGFAFGKK	7	2;2	584.84924;600.83514	2.15639	lhcb42_0076852	8	43611;43613;43614;43615;43616	478.254425;494.240417	2;2	584.849243;600.835144	2;2	20181010_F1_Ag5_alban001_SA_TCx1_2021.raw	F4.10
FFDPLGLAADPEKK-FGFAFGKK	DSSO	Intra	MS2_MS3	MS3	166.45	1	4	134.83	652.333	4	2606.31	52495	137.035	1.38659	False	61.04	K13(DSSO)	K7(DSSO)	lhcb42_0076852-lhcb42_0076852	FFDPLGLAADPEKK	13	2;2	478.25467;494.24109	1.14603	lhcb42_0076852	204	FGFAFGKK	7	2;2	801.4129;817.39923	1.62714	lhcb42_0076852	8	52495;52496;52497;52498;52499	478.254669;494.241089	2;2	801.412903;817.399231	2;2	20181010_F1_Ag5_alban001_SA_TCx1_2021.raw	F4.10
DEKSLK-SATTKK	DSSO	Inter	MS2_MS3	MS3	138.37	0	3	63.6	504.593	3	1511.76	4408	20.0459	1.1217	False	45.23	K3(DSSO)	K5(DSSO)	lhca3_0056726-lhcb1_0081729	DEKSLK	3	2;2	345.19443;361.1806	1.24119	lhca3_0056726	176	SATTKK	5	1;1	773.40362;805.37585	1.00221	lhcb1_0081729	7	4408;4413;4414;4415;4416	345.194427;361.180603	2;2	773.403625;805.375854	1;1	20181010_F1_Ag5_alban001_SA_TCx1_2021.raw	F4.10
LGDPTTKK-KAAPK	DSSO	Inter	MS2_MS3	MS3	145.65	0	4	91.47	510.946	3	1530.82	4919	21.3659	-0.54583	False	49.07	K7(DSSO)	K1(DSSO)	cp47_0037811-lhcb42_0076852	LGDPTTKK	7	2;2	284.67627;300.66196	-0.29556	cp47_0037811	503	KAAPK	1	1;1	913.50244;945.47369	-0.79611	lhcb42_0076852	10	4919;4924;4925;4926;4927	284.67627;300.661957	2;2	913.502441;945.473694	1;1	20181010_F1_Ag5_alban001_SA_TCx1_2021.raw	F4.10
KSATTK-SATTKK	DSSO	Intra	MS2_MS3	MS3	134.85	0	2	61.53	477.505	4	1907	5023	21.6458	1.84286	False	54.03	K1(DSSO)	K5(DSSO)	lhcb1_0081729-lhcb1_0081729	KSATTK	1	2;2	345.19437;361.18048	1.99706	lhcb1_0081729	2	SATTKK	5	2;2	584.82251;600.80853	1.68865	lhcb1_0081729	7	5023;5025;5026;5027;5028	345.194366;361.180481	2;2	584.82251;600.808533	2;2	20181010_F1_Ag5_alban001_SA_TCx1_2021.raw	F4.10
NAELDSEKR-KSATTK	DSSO	Inter	MS2_MS3	MS3	214.56	0	4	199.34	618.636	3	1853.89	5054	21.7334	-0.43612	False	42.1	K8(DSSO)	K1(DSSO)	lhcb42_0076852-lhcb1_0081729	NAELDSEKR	8	2;2	345.19516;361.1813	-0.45579	lhcb42_0076852	184	KSATTK	1	1;1	1115.53357;1147.49367	-0.41644	lhcb1_0081729	2	5054;5056;5057;5058;5059	345.19516;361.181305	2;2	1115.533569;1147.49367	1;1	20181010_F1_Ag5_alban001_SA_TCx1_2021.raw	F4.10
LGDPTTKK-TVTKK	DSSO	Inter	MS2_MS3	MS3	165.61	0	4	108.35	531.625	3	1592.86	5197	22.0968	0.87194	False	33.37	K7(DSSO)	K4(DSSO)	cp47_0037811-lhcb1_0074459_0102114	LGDPTTKK	7	2;2	315.69403;331.67996	0.84154	cp47_0037811	503	TVTKK	4	1;1	913.49872;945.4704	0.90234	lhcb1_0074459_0102114	6	5197;5199;5200;5201;5202	315.694031;331.679962	2;2	913.498718;945.470398	1;1	20181010_F1_Ag5_alban001_SA_TCx1_2021.raw	F4.10
NAELDSEKR-SATTKK	DSSO	Inter	MS2_MS3	MS3	199.19	0	3	189.9	618.636	3	1853.89	5303	22.4034	2.17429	False	61.04	K8(DSSO)	K5(DSSO)	lhcb42_0076852-lhcb1_0081729	NAELDSEKR	8	1;1	689.38141;721.35346	2.28238	lhcb42_0076852	184	SATTKK	5	2;2	558.26874;574.25452	2.06619	lhcb1_0081729	7	5303;5308;5309;5310;5311	689.381409;721.353455	1;1	558.268738;574.254517	2;2	20181010_F1_Ag5_alban001_SA_TCx1_2021.raw	F4.10
KSATTK-SATTKK	DSSO	Intra	MS2_MS3	MS3	89.01	0	2	30.23	507.273	4	2026.07	6778	26.1535	1.62316	False	42.1	K1(DSSO)	K5(DSSO)	lhcb1_0081729-lhcb1_0081729	KSATTK	1	2;2	345.19449;361.18051	1.6424	lhcb1_0081729	2	SATTKK	5	2;2	644.35559;660.34259	1.60392	lhcb1_0081729	7	6778;6783;6784;6785;6786	345.194489;361.180511	2;2	644.355591;660.34259	2;2	20181010_F1_Ag5_alban001_SA_TCx1_2021.raw	F4.10
NAELDPEKR-KSATTK	DSSO	Inter	MS2_MS3	MS3	164	0	4	135.82	621.977	3	1863.92	7071	26.8486	2.1025	False	61.04	K8(DSSO)	K1(DSSO)	lhcb1_0081729-lhcb43_0068262	NAELDPEKR	8	1;1	563.27918;579.26526	2.13881	lhcb43_0068262	185	KSATTK	1	1;1	689.38141;721.35364	2.06619	lhcb1_0081729	2	7071;7073;7074;7075;7076	563.279175;579.265259	2;2	689.381409;721.353638	1;1	20181010_F1_Ag5_alban001_SA_TCx1_2021.raw	F4.10
GDEEELGKENNK-APKDVK	DSSO	Intra	MS2_MS3	MS3	184.55	0	3	184.55	544.758	4	2176.01	7852	28.6619	2.68025	False	54.03	K8(DSSO)	K3(DSSO)	psbo_0058312-psbo_0058312	GDEEELGKENNK	8	2;2	356.20483;372.19037	1.04914	psbo_0058312	187	APKDVK	3	2;2	708.31708;724.30316	4.31136	psbo_0058312	234	7852;7854;7855;7856	356.204834;372.190369	2;2	708.317078;724.303162	2;2	20181010_F1_Ag5_alban001_SA_TCx1_2021.raw	F4.10
QKVVAPANEELAK-KAAPK	DSSO	Inter	MS2_MS3	MS3	161.33	0	2	123.45	517.783	4	2068.11	11534	38.1497	1.88996	False	39.46	K2(DSSO)	K1(DSSO)	lhcb5_0087274-lhcb42_0076852	QKVVAPANEELAK	2	2;2	284.67566;300.66162	1.52101	lhcb5_0087274	13	KAAPK	1	2;2	725.89658;741.88409	2.2589	lhcb42_0076852	10	11534;11536;11537;11538;11539	284.675659;300.661621	2;2	725.896577;741.884094	2;2	20181010_F1_Ag5_alban001_SA_TCx1_2021.raw	F4.10
QKVVAPANEELAK-KAAPK	DSSO	Inter	MS2_MS3	MS3	272.65	0	4	229.65	690.042	3	2068.11	11563	38.2249	0.35561	False	54.03	K2(DSSO)	K1(DSSO)	lhcb5_0087274-lhcb42_0076852	QKVVAPANEELAK	2	1;1	568.34528;600.31757	0.62765	lhcb5_0087274	13	KAAPK	1	2;2	725.89819;741.88422	0.08357	lhcb42_0076852	10	11563;11565;11566;11567;11568	568.345276;600.317566	1;1	725.898193;741.884216	2;2	20181010_F1_Ag5_alban001_SA_TCx1_2021.raw	F4.10
ATAGLKLEAR-KSATTK	DSSO	Inter	MS2_MS3	MS3	187.58	0	4	155.95	456.249	4	1821.97	11906	39.0152	1.48439	False	61.04	K6(DSSO)	K1(DSSO)	psak_0010409-lhcb1_0081729	ATAGLKLEAR	6	2;2	345.19428;361.18018	1.80717	psak_0010409	39	KSATTK	1	2;2	542.31024;558.29651	1.1616	lhcb1_0081729	2	11906;11911;11912;11913;11914	345.194275;361.180176	2;2	542.310242;558.296509	2;2	20181010_F1_Ag5_alban001_SA_TCx1_2021.raw	F4.10
ATAGLKLEAR-KSATTK	DSSO	Inter	MS2_MS3	MS3	148.33	0	4	116.57	607.997	3	1821.98	11934	39.0862	2.52974	False	73.05	K6(DSSO)	K1(DSSO)	lhcb1_0081729-psak_0010409	ATAGLKLEAR	6	1;1	542.31006;558.29614	2.62693	psak_0010409	39	KSATTK	1	1;1	689.38123;721.35315	2.43255	lhcb1_0081729	2	11934;11936;11937;11938;11939	542.310059;558.296143	2;2	689.381226;721.353149	1;1	20181010_F1_Ag5_alban001_SA_TCx1_2021.raw	F4.10
QKVVAPANEELAK-SGVKK	DSSO	Inter	MS2_MS3	MS3	283.19	0	3	237.53	691.374	3	2072.11	12170	39.546	0.097	False	54.03	K2(DSSO)	K4(DSSO)	lhcb5_0087274-psbr_0072798	QKVVAPANEELAK	2	1;1	572.34015;604.3122	0.03826	lhcb5_0087274	13	SGVKK	4	2;2	725.89862;741.88483	0.15575	psbr_0072798	4	12170;12175;12176;12177;12178	572.340149;604.312195	1;1	725.898621;741.884827	2;2	20181010_F1_Ag5_alban001_SA_TCx1_2021.raw	F4.10
ATAGLKLEAR-SATTKK	DSSO	Inter	MS2_MS3	MS3	170.63	0	4	134.01	456.249	4	1821.97	12327	39.8879	2.98171	False	61.04	K6(DSSO)	K5(DSSO)	psak_0010409-lhcb1_0081729	ATAGLKLEAR	6	2;2	345.194;361.18014	2.90238	psak_0010409	39	SATTKK	5	2;2	542.31018;558.2959	3.06105	lhcb1_0081729	7	12327;12332;12333;12334;12335;12335	345.194;361.180145	2;2	542.310181;558.295898	2;2	20181010_F1_Ag5_alban001_SA_TCx1_2021.raw	F4.10
DGKLYICK-KSATTK	DSSO	Inter	MS2_MS3	MS3	175.75	0	4	151.53	596.967	3	1788.89	12690	40.7005	-0.41622	False	61.04	K3(DSSO);C7(Carbamidomethyl)	K1(DSSO)	lhcb1_0081729-psbp_0033281	DGKLYICK	3	1;1	525.76819;541.75421	-0.21471	psbp_0033281	155	KSATTK	1	1;1	689.38294;721.35535	-0.61773	lhcb1_0081729	2	12690;12697;12698;12699;12700	525.768188;541.754211	2;2	689.382935;721.355347	1;1	20181010_F1_Ag5_alban001_SA_TCx1_2021.raw	F4.10
DGKLYICK-SATTKK	DSSO	Inter	MS2_MS3	MS3	166.45	0	4	137.29	596.967	3	1788.89	13146	41.7559	-0.40473	False	54.03	K3(DSSO);C7(Carbamidomethyl)	K5(DSSO)	psbp_0033281-lhcb1_0081729	DGKLYICK	3	1;1	689.38294;721.35522	-0.36119	psbp_0033281	155	SATTKK	5	2;2	525.76825;541.75421	-0.44827	lhcb1_0081729	7	13146;13151;13152;13153;13154	689.382935;721.355225	1;1	525.76825;541.754211	2;2	20181010_F1_Ag5_alban001_SA_TCx1_2021.raw	F4.10
LGDPTTKK-LYKGLR	DSSO	Intra	MS2_MS3	MS3	122.19	0	4	53.73	589.323	3	1765.95	16182	48.3806	0.61968	False	61.04	K7(DSSO)	K3(DSSO)	cp47_0037811-cp47_0037811	LGDPTTKK	7	2;2	402.24191;418.22794	0.17883	cp47_0037811	503	LYKGLR	3	1;1	913.49866;945.47082	1.06053	cp47_0037811	226	16182;16187;16188;16189;16190	402.241913;418.227936	2;2	913.498657;945.470825	1;1	20181010_F1_Ag5_alban001_SA_TCx1_2021.raw	F4.10
KVASSGSPWYGPDR-KSATTK	DSSO	Intra	MS2_MS3	MS3	274.89	0	4	274.89	767.038	3	2299.1	16502	49.0617	-0.48972	False	61.04	K1(DSSO)	K1(DSSO)	lhcb1_0081729-lhcb1_0081729	KVASSGSPWYGPDR	1	1;1	689.38281;721.35547	-0.19226	lhcb1_0081729	8	KSATTK	1	2;2	780.87585;796.86163	-0.78719	lhcb1_0081729	2	16502;16507;16508;16509;16510	689.382812;721.355469	1;1	780.875854;796.861633	2;2	20181010_F1_Ag5_alban001_SA_TCx1_2021.raw	F4.10
KVASSGSPWYGPDR-KSATTK	DSSO	Intra	MS2_MS3	MS3	299.23	0	4	299.23	767.039	3	2299.1	16703	49.5294	-0.17135	False	61.04	K1(DSSO)	K1(DSSO)	lhcb1_0081729-lhcb1_0081729	KVASSGSPWYGPDR	1	1;1	689.38294;721.35547	-0.19226	lhcb1_0081729	8	KSATTK	1	2;2	780.87585;796.86176	-0.15044	lhcb1_0081729	2	16703;16709;16710;16711;16712	689.382935;721.355469	1;1	780.875854;796.861755	2;2	20181010_F1_Ag5_alban001_SA_TCx1_2021.raw	F4.10
KVASSGSPWYGPDR-SATTKK	DSSO	Intra	MS2_MS3	MS3	218.94	0	3	218.94	767.04	3	2299.11	16915	49.9901	-0.08789	False	61.04	K1(DSSO)	K5(DSSO)	lhcb1_0081729-lhcb1_0081729	KVASSGSPWYGPDR	1	1;1	689.38287;721.35541	-0.11399	lhcb1_0081729	8	SATTKK	5	2;2	780.87579;796.86163	-0.06178	lhcb1_0081729	7	16915;16921;16922;16923;16924	689.382874;721.355408	1;1	780.875793;796.861633	2;2	20181010_F1_Ag5_alban001_SA_TCx1_2021.raw	F4.10
GPQLPPKLGPR-KSATTK	DSSO	Inter	MS2_MS3	MS3	181.06	0	4	151.9	488.771	4	1952.06	17032	50.2232	-1.25224	False	49.07	K7(DSSO)	K1(DSSO)	lhcb1_0081729-psah2_0040119	GPQLPPKLGPR	7	1;1	607.35706;623.34302	-1.22091	psah2_0040119	88	KSATTK	1	1;1	689.383;721.35565	-1.28356	lhcb1_0081729	2	17032;17037;17038;17039;17040	607.357056;623.343018	2;2	689.382996;721.355652	1;1	20181010_F1_Ag5_alban001_SA_TCx1_2021.raw	F4.10
LFSKKK-AAPVKQK	DSSO	Intra	MS2_MS3	MS3	138.48	0	4	138.48	564.324	3	1690.96	17053	50.2741	1.90979	False	54.03	K4(DSSO);N-Term(Acetyl_protnterm)	K5(DSSO)	lhcb5_0087274-lhcb5_0087274	LFSKKK	4	1;1	795.47095;827.44299	2.13494	lhcb5_0087274	4	AAPVKQK	5	2;2	423.75705;439.74292	1.68463	lhcb5_0087274	11	17053;17058;17059;17060;17061	795.470947;827.442993	1;1	423.75705;439.74292	2;2	20181010_F1_Ag5_alban001_SA_TCx1_2021.raw	F4.10
GPQLPPKLGPR-KSATTK	DSSO	Inter	MS2_MS3	MS3	145.04	0	3	127.81	651.361	3	1952.07	17072	50.3121	-0.56943	False	61.04	K7(DSSO)	K1(DSSO)	lhcb1_0081729-psah2_0040119	GPQLPPKLGPR	7	1;1	607.35638;623.34228	-0.26694	psah2_0040119	88	KSATTK	1	1;1	689.38324;721.35553	-0.87192	lhcb1_0081729	2	17072;17074;17075;17076;17077	607.356384;623.342285	2;2	689.38324;721.35553	1;1	20181010_F1_Ag5_alban001_SA_TCx1_2021.raw	F4.10
KVASSGSPWYGPDR-SATTKK	DSSO	Intra	MS2_MS3	MS3	137.95	0	3	137.95	767.04	3	2299.1	17130	50.4482	0.08424	False	61.04	K1(DSSO)	K5(DSSO)	lhcb1_0081729-lhcb1_0081729	KVASSGSPWYGPDR	1	1;1	689.38269;721.35504	-0.03573	lhcb1_0081729	8	SATTKK	5	2;2	780.87573;796.86163	0.20422	lhcb1_0081729	7	17130;17135;17136;17137;17138	689.38269;721.355042	1;1	780.875732;796.861633	2;2	20181010_F1_Ag5_alban001_SA_TCx1_2021.raw	F4.10
GPQLPPKLGPR-SATTKK	DSSO	Inter	MS2_MS3	MS3	127.83	0	3	127.83	651.359	3	1952.06	17444	51.2322	0.47665	False	61.04	K7(DSSO)	K5(DSSO)	psah2_0040119-lhcb1_0081729	GPQLPPKLGPR	7	1;1	689.38257;721.35468	0.639	psah2_0040119	88	SATTKK	5	2;2	607.35583;623.34204	0.3143	lhcb1_0081729	7	17444;17446;17447;17448;17449	689.382568;721.354675	1;1	607.355835;623.342041	2;2	20181010_F1_Ag5_alban001_SA_TCx1_2021.raw	F4.10
TGKPSLDLPK-KSATTK	DSSO	Inter	MS2_MS3	MS3	180	0	4	139.93	616.665	3	1847.98	17708	51.9008	0.72481	False	61.04	K3(DSSO)	K1(DSSO)	lhcb1_0081729-cp47_0037811	TGKPSLDLPK	3	1;1	555.31329;571.29913	0.7134	cp47_0037811	129	KSATTK	1	1;1	689.38232;721.35455	0.73621	lhcb1_0081729	2	17708;17710;17711;17712;17713	555.313293;571.299133	2;2	689.382324;721.354553	1;1	20181010_F1_Ag5_alban001_SA_TCx1_2021.raw	F4.10
GSSFLDPKGR-DKEGR	DSSO	Inter	MS2_MS3	MS3	123.99	0	3	101.75	608.956	3	1824.85	17779	52.0338	-0.67136	False	69.9	K8(DSSO)	K2(DSSO)	psbo_0058312-cp47_0037811	GSSFLDPKGR	8	1;1	658.31543;690.28925	-1.41884	psbo_0058312	160	DKEGR	2	1;1	1117.56384;1149.53503	0.07612	cp47_0037811	348	17779;17784;17785;17786	658.31543;690.289246	1;1	1117.563843;1149.535034	1;1	20181010_F1_Ag5_alban001_SA_TCx1_2021.raw	F4.10
TGKPSLDLPK-KSATTK	DSSO	Inter	MS2_MS3	MS3	156.08	0	4	156.08	616.664	3	1847.98	17964	52.4124	-0.97713	False	61.04	K3(DSSO)	K1(DSSO)	cp47_0037811-lhcb1_0081729	TGKPSLDLPK	3	1;1	689.38318;721.35571	-0.82815	cp47_0037811	129	KSATTK	1	2;2	555.31415;571.29993	-1.12611	lhcb1_0081729	2	17964;17966;17967;17968;17969	689.383179;721.355713	1;1	555.314148;571.299927	2;2	20181010_F1_Ag5_alban001_SA_TCx1_2021.raw	F4.10
TGKPSLDLPK-SATTKK	DSSO	Inter	MS2_MS3	MS3	126.29	0	3	126.29	616.665	3	1847.98	18197	52.9116	1.42052	False	54.03	K3(DSSO)	K5(DSSO)	cp47_0037811-lhcb1_0081729	TGKPSLDLPK	3	1;1	689.3819;721.35413	1.48418	cp47_0037811	129	SATTKK	5	2;2	555.31287;571.29889	1.35687	lhcb1_0081729	7	18197;18202;18203;18204;18205	689.381897;721.354126	1;1	555.312866;571.298889	2;2	20181010_F1_Ag5_alban001_SA_TCx1_2021.raw	F4.10
TGKPSLDLPK-SATTKK	DSSO	Inter	MS2_MS3	MS3	137.85	0	4	137.85	616.665	3	1847.98	18618	53.8293	2.08956	False	61.04	K3(DSSO)	K5(DSSO)	cp47_0037811-lhcb1_0081729	TGKPSLDLPK	3	1;1	689.38153;721.35352	2.25495	cp47_0037811	129	SATTKK	5	2;2	555.31244;571.29864	1.92417	lhcb1_0081729	7	18618;18620;18621;18622;18623	689.381531;721.353516	1;1	555.312439;571.298645	2;2	20181010_F1_Ag5_alban001_SA_TCx1_2021.raw	F4.10
KVSSASPWYGPDR-AAPVKQK	DSSO	Inter	MS2_MS3	MS3	266.57	0	4	266.57	783.397	3	2348.18	18842	54.2948	0.57213	False	61.04	K1(DSSO)	K5(DSSO)	lhcb1_0074459_0102114-lhcb5_0087274	KVSSASPWYGPDR	1	1;1	795.47229;827.44409	0.78899	lhcb1_0074459_0102114	7	AAPVKQK	5	2;2	752.36438;768.35065	0.35527	lhcb5_0087274	11	18842;18847;18848;18849;18850	795.47229;827.444092	1;1	752.36438;768.350647	2;2	20181010_F1_Ag5_alban001_SA_TCx1_2021.raw	F4.10
KVASSGSPWYGPDR-KAAPVK	DSSO	Inter	MS2_MS3	MS3	265.26	0	4	265.26	759.717	3	2277.14	18950	54.4988	0.50333	False	61.04	K1(DSSO)	K1(DSSO)	lhcb1_0081729-lhcb5_0087274	KVASSGSPWYGPDR	1	1;1	667.41351;699.38568	0.82517	lhcb1_0081729	8	KAAPVK	1	2;2	780.87506;796.8609	0.18148	lhcb5_0087274	6	18950;18952;18953;18954;18955	667.413513;699.385681	1;1	780.875061;796.860901	2;2	20181010_F1_Ag5_alban001_SA_TCx1_2021.raw	F4.10
AYGEAANVFGKAK-SATTKK	DSSO	Inter	MS2_MS3	MS3	137.55	0	3	137.55	530.269	4	2118.06	19305	55.1979	1.71494	False	41.1	K11(DSSO)	K5(DSSO)	psbp_0033281-lhcb1_0081729	AYGEAANVFGKAK	11	2;2	345.19424;361.18027	1.07816	psbp_0033281	11	SATTKK	5	2;2	690.35095;706.33661	2.35172	lhcb1_0081729	7	19305;19307;19308;19309;19310	345.194244;361.180267	2;2	690.350952;706.336609	2;2	20181010_F1_Ag5_alban001_SA_TCx1_2021.raw	F4.10
KVSSASPWYGPDR-KAAPVK	DSSO	Inter	MS2_MS3	MS3	193.04	0	4	193.04	740.71	3	2220.12	19719	56.1059	0.94434	False	61.04	K1(DSSO)	K1(DSSO)	lhcb1_0074459_0102114-lhcb5_0087274	KVSSASPWYGPDR	1	1;1	667.41333;699.38544	1.35762	lhcb1_0074459_0102114	7	KAAPVK	1	2;2	752.36395;768.3501	0.53107	lhcb5_0087274	6	19719;19724;19725;19726;19727	667.41333;699.385437	1;1	752.363953;768.350098	2;2	20181010_F1_Ag5_alban001_SA_TCx1_2021.raw	F4.10
KVASSGSPWYGPDR-LGDPTTKK	DSSO	Inter	MS2_MS3	MS3	176.97	0	4	176.97	841.743	3	2523.22	21454	59.8865	2.77416	False	61.04	K1(DSSO)	K7(DSSO)	lhcb1_0081729-cp47_0037811	KVASSGSPWYGPDR	1	1;1	913.4964;945.46893	2.78175	lhcb1_0081729	8	LGDPTTKK	7	2;2	780.87354;796.85944	2.76657	cp47_0037811	503	21454;21456;21457;21458;21459	913.496399;945.468933	1;1	780.873535;796.859436	2;2	20181010_F1_Ag5_alban001_SA_TCx1_2021.raw	F4.10
KATLQLAEIK-KSATTK	DSSO	Inter	MS2_MS3	MS3	286.29	0	4	164.32	636.356	3	1907.05	21647	60.3397	-0.57209	False	73.05	K1(DSSO)	K1(DSSO)	lhcb42_0076852-lhcb1_0081729	KATLQLAEIK	1	1;1	689.383;721.35547	-0.35699	lhcb42_0076852	205	KSATTK	1	2;2	584.85065;600.83655	-0.78719	lhcb1_0081729	2	21647;21649;21650;21651;21652	689.382996;721.355469	1;1	584.850647;600.836548	2;2	20181010_F1_Ag5_alban001_SA_TCx1_2021.raw	F4.10
KATLQLAEIK-SATTKK	DSSO	Inter	MS2_MS3	MS3	280.11	0	3	199.9	636.356	3	1907.05	21991	61.1004	-0.02412	False	37.17	K1(DSSO)	K5(DSSO)	lhcb42_0076852-lhcb1_0081729	KATLQLAEIK	1	1;1	689.38269;721.35541	-0.25245	lhcb42_0076852	205	SATTKK	5	1;1	1168.69214;1200.66113	0.20422	lhcb1_0081729	7	21991;21993;21994;21995;21996	689.38269;721.355408	1;1	1168.692139;1200.661133	1;1	20181010_F1_Ag5_alban001_SA_TCx1_2021.raw	F4.10
PEWLDGSLPGDFGFDPLGLGKDPAFLK-DGVYPEKVNPGR	DSSO	Inter	MS2_MS3	MS3	82.54	0	3	82.54	884.437	5	4418.16	22183	61.5038	-2.94388	False	54.03	K21(DSSO);N-Term(Acetyl_protnterm)	K7(DSSO)	psad_0015054-lhcb6_0079196_n23	PEWLDGSLPGDFGFDPLGLGKDPAFLK	21	2;2	1492.74636;1508.73354	-5.36001	lhcb6_0079196_n23	21	DGVYPEKVNPGR	7	2;2	692.8465;708.83282	-0.52776	psad_0015054	128	22183;22185;22186;22187;22188	1492.746358;1508.733541	2;2	692.846497;708.832825	2;2	20181010_F1_Ag5_alban001_SA_TCx1_2021.raw	F4.10
AKEYVSLLK-KSATTK	DSSO	Inter	MS2_MS3	MS3	183.89	0	4	152.36	615.001	3	1842.99	22211	61.5609	1.94788	False	37.17	K2(DSSO)	K1(DSSO)	lhcb1_0081729-psag_0014234	AKEYVSLLK	2	2;2	1104.62427;1136.59802	1.88685	psag_0014234	53	KSATTK	1	2;2	345.19403;361.18018	2.0089	lhcb1_0081729	2	22211;22217;22218;22219;22220	1104.624268;1136.598022	1;1	345.194031;361.180176	2;2	20181010_F1_Ag5_alban001_SA_TCx1_2021.raw	F4.10
KVASSGSPWYGPDR-NAELDSEKR	DSSO	Inter	MS2_MS3	MS3	247.82	0	4	247.82	909.091	3	2725.26	22299	61.711	0.15904	False	54.03	K1(DSSO)	K8(DSSO)	lhcb1_0081729-lhcb42_0076852	KVASSGSPWYGPDR	1	1;1	1115.53296;1147.50732	0.51211	lhcb1_0081729	8	NAELDSEKR	8	2;2	780.8753;796.86145	-0.19404	lhcb42_0076852	184	22299;22301;22302;22303;22304	1115.532959;1147.507324	1;1	780.875305;796.86145	2;2	20181010_F1_Ag5_alban001_SA_TCx1_2021.raw	F4.10
PEWLDGSLPGDFGFDPLGLGKDPAFLK-DGVYPEKVNPGR	DSSO	Inter	MS2_MS3	MS3	124.6	0	3	124.6	884.437	5	4418.16	22444	61.9904	-2.15918	False	61.04	K21(DSSO);N-Term(Acetyl_protnterm)	K7(DSSO)	psad_0015054-lhcb6_0079196_n23	PEWLDGSLPGDFGFDPLGLGKDPAFLK	21	2;2	995.50012;1006.15673	-4.37803	lhcb6_0079196_n23	21	DGVYPEKVNPGR	7	2;2	692.84638;708.83264	0.05968	psad_0015054	128	22444;22447;22448;22449;22450	995.500115;1006.156731	3;3	692.846375;708.832642	2;2	20181010_F1_Ag5_alban001_SA_TCx1_2021.raw	F4.10
AKEYVSLLK-SATTKK	DSSO	Inter	MS2_MS3	MS3	185.72	0	4	185.72	615	3	1842.99	22659	62.4435	1.33243	False	61.04	K2(DSSO)	K5(DSSO)	psag_0014234-lhcb1_0081729	AKEYVSLLK	2	1;1	689.38165;721.35394	1.3338	psag_0014234	53	SATTKK	5	2;2	552.81787;568.80341	1.33106	lhcb1_0081729	7	22659;22663;22664;22665;22666	689.381653;721.353943	1;1	552.817871;568.803406	2;2	20181010_F1_Ag5_alban001_SA_TCx1_2021.raw	F4.10
KATLQLAEIK-TVTKK	DSSO	Inter	MS2_MS3	MS3	229.53	0	3	159.34	616.69	3	1848.05	23234	63.708	-0.11813	False	61.04	K1(DSSO)	K4(DSSO)	lhcb42_0076852-lhcb1_0074459_0102114	KATLQLAEIK	1	1;1	630.38232;662.35437	0.06117	lhcb42_0076852	205	TVTKK	4	2;2	584.8504;600.83691	-0.29742	lhcb1_0074459_0102114	6	23234;23236;23237;23238;23239	630.382324;662.35437	1;1	584.850403;600.836914	2;2	20181010_F1_Ag5_alban001_SA_TCx1_2021.raw	F4.10
KVASSGSPWYGPDR-KPEDFAK	DSSO	Inter	MS2_MS3	MS3	191.23	0	4	191.23	833.396	3	2498.17	24484	66.2472	-0.10207	False	61.04	K1(DSSO)	K1(DSSO)	lhcb1_0081729-lhcb5_0087274	KVASSGSPWYGPDR	1	1;1	888.44629;920.41846	0.04253	lhcb1_0081729	8	KPEDFAK	1	2;2	780.87567;796.86182	-0.24667	lhcb5_0087274	66	24484;24489;24490;24491;24492	888.446289;920.418457	1;1	780.875671;796.861816	2;2	20181010_F1_Ag5_alban001_SA_TCx1_2021.raw	F4.10
NTPLAFQNTKLMTR-APKDVK	DSSO	Intra	MS2_MS3	MS3	215.56	0	4	215.56	822.424	3	2465.26	24595	66.4939	0.28803	False	61.04	K10(DSSO);M12(Oxidation)	K3(DSSO)	psbo_0058312-psbo_0058312	NTPLAFQNTKLMTR	10	1;1	711.40344;743.37567	0.40141	psbo_0058312	77	APKDVK	3	2;2	852.94;868.92621	0.17465	psbo_0058312	234	24595;24600;24601;24602;24603	711.403442;743.375671	1;1	852.940002;868.926208	2;2	20181010_F1_Ag5_alban001_SA_TCx1_2021.raw	F4.10
KVASSGSPWYGPDR-KPEDFAK	DSSO	Inter	MS2_MS3	MS3	175.48	0	4	175.48	833.395	3	2498.17	24704	66.7216	-0.49094	False	61.04	K1(DSSO)	K1(DSSO)	lhcb1_0081729-lhcb5_0087274	KVASSGSPWYGPDR	1	1;1	888.44635;920.41888	-0.27052	lhcb1_0081729	8	KPEDFAK	1	2;2	780.87592;796.86182	-0.71137	lhcb5_0087274	66	24704;24706;24707;24708;24709	888.44635;920.418884	1;1	780.875916;796.861816	2;2	20181010_F1_Ag5_alban001_SA_TCx1_2021.raw	F4.10
DGVYPEKVNPGR-LYKGLR	DSSO	Inter	MS2_MS3	MS3	62.89	0	2	62.89	560.041	4	2237.14	25284	67.929	-1.99813	False	54.03	K7(DSSO)	K3(DSSO)	psad_0015054-cp47_0037811	DGVYPEKVNPGR	7	2;2	402.24255;418.22852	-3.45955	psad_0015054	128	LYKGLR	3	2;2	692.84619;708.8349	-0.53671	cp47_0037811	226	25284;25289;25290;25291;25292	402.242554;418.228516	2;2	692.846191;708.8349	2;2	20181010_F1_Ag5_alban001_SA_TCx1_2021.raw	F4.10
ATEDKTDAATDVATK-DGVYPEKVNPGR	DSSO	Intra	MS2_MS3	MS3	223.03	0	4	223.03	779.971	5	3895.83	27500	72.6511	2.39665	False	42.1	K5(DSSO)	K7(DSSO)	psad_0015054-psad_0015054	ATEDKTDAATDVATK	5	1;1	1590.74438;1622.71728	2.08698	psad_0015054	5	DGVYPEKVNPGR	7	2;2	1128.5542;1144.5375	2.70633	psad_0015054	128	27500;27505;27506;27507;27508	1590.744385;1622.717285	1;1	1128.554199;1144.537495	2;2	20181010_F1_Ag5_alban001_SA_TCx1_2021.raw	F4.10
ATEDKTDAATDVATK-DGVYPEKVNPGR	DSSO	Intra	MS2_MS3	MS3	257.2	0	4	257.2	974.714	4	3895.83	27556	72.7597	0.88467	False	61.04	K5(DSSO)	K7(DSSO)	psad_0015054-psad_0015054	ATEDKTDAATDVATK	5	1;1	1590.74731;1622.71741	0.70482	psad_0015054	5	DGVYPEKVNPGR	7	2;2	1128.55312;1144.53872	1.06451	psad_0015054	128	27556;27558;27559;27560;27561	1590.747314;1622.717407	1;1	1128.553125;1144.538716	2;2	20181010_F1_Ag5_alban001_SA_TCx1_2021.raw	F4.10
ATEDKTDAATDVATK-DGVYPEKVNPGR	DSSO	Intra	MS2_MS3	MS3	232.36	0	4	232.36	779.972	5	3895.83	27768	73.2146	2.03396	False	61.04	K5(DSSO)	K7(DSSO)	psad_0015054-psad_0015054	ATEDKTDAATDVATK	5	1;1	1590.74487;1622.72473	1.62626	psad_0015054	5	DGVYPEKVNPGR	7	3;3	752.70324;763.36047	2.44166	psad_0015054	128	27768;27770;27771;27772;27773	1590.744873;1622.724731	1;1	752.703243;763.360474	3;3	20181010_F1_Ag5_alban001_SA_TCx1_2021.raw	F4.10
ATEDKTDAATDVATK-DGVYPEKVNPGR	DSSO	Intra	MS2_MS3	MS3	218.6	0	4	218.6	779.972	5	3895.83	28060	73.8265	0.17886	False	61.04	K5(DSSO)	K7(DSSO)	psad_0015054-psad_0015054	ATEDKTDAATDVATK	5	2;2	795.87836;811.86484	-0.06304	psad_0015054	5	DGVYPEKVNPGR	7	3;3	752.70465;763.36205	0.42076	psad_0015054	128	28060;28062;28063;28064;28065	795.878357;811.864837	2;2	752.704647;763.362053	3;3	20181010_F1_Ag5_alban001_SA_TCx1_2021.raw	F4.10
LLVPAKWNPSK-AQAGDKR	DSSO	Intra	MS2_MS3	MS3	90.05	0	4	66.63	719.048	3	2155.13	28249	74.2329	1.43591	False	61.04	K6(DSSO)	K6(DSSO)	psbp_0033281-psbp_0033281	LLVPAKWNPSK	6	1;1	799.40356;831.37726	2.26473	psbp_0033281	33	AQAGDKR	6	2;2	653.87805;669.86395	0.60708	psbp_0033281	166	28249;28251;28252;28253;28254	799.403564;831.377258	1;1	653.878052;669.863953	2;2	20181010_F1_Ag5_alban001_SA_TCx1_2021.raw	F4.10
TIALGKFTK-AAPKKPSR	DSSO	Inter	MS2_MS3	MS3	190.02	0	4	190.02	678.048	3	2032.13	29021	75.8063	0.34346	False	42.1	K6(DSSO);N-Term(Acetyl_protnterm)	K4(DSSO)	d2_0013521-lhcb42_0076852	TIALGKFTK	6	1;1	908.53058;940.49982	0.67114	d2_0013521	6	AAPKKPSR	4	1;1	1074.61865;1106.59082	0.01577	lhcb42_0076852	14	29021;29023;29024;29025;29026	908.530579;940.499817	1;1	1074.618652;1106.59082	1;1	20181010_F1_Ag5_alban001_SA_TCx1_2021.raw	F4.10
TIALGKFTK-AAPKKPSR	DSSO	Inter	MS2_MS3	MS3	147.4	0	4	147.4	678.049	3	2032.13	29254	76.28	-0.81372	False	61.04	K6(DSSO);N-Term(Acetyl_protnterm)	K4(DSSO)	d2_0013521-lhcb42_0076852	TIALGKFTK	6	2;2	454.76974;470.75574	-0.54038	d2_0013521	6	AAPKKPSR	4	1;1	1074.62048;1106.59204	-1.08706	lhcb42_0076852	14	29254;29259;29260;29261;29262	454.769745;470.755737	2;2	1074.620483;1106.592041	1;1	20181010_F1_Ag5_alban001_SA_TCx1_2021.raw	F4.10
DGVYPEKVNPGR-IKYQFYR	DSSO	Intra	MS2_MS3	MS3	117.96	0	4	117.96	845.749	3	2535.23	30320	78.4984	0.25552	False	33.37	K7(DSSO)	K2(DSSO)	psad_0015054-psad_0015054	DGVYPEKVNPGR	7	1;1	707.85156;723.83652	0.50079	psad_0015054	128	IKYQFYR	2	1;1	1071.56189;1103.53113	0.01026	psad_0015054	103	30320;30327;30328;30329;30330	707.851562;723.836518	2;2	1071.56189;1103.53113	1;1	20181010_F1_Ag5_alban001_SA_TCx1_2021.raw	F4.10
TGKPSLDLPK-LYKGLR	DSSO	Intra	MS2_MS3	MS3	128.75	0	3	60.33	654.696	3	1962.07	30375	78.6106	-0.73889	False	39.46	K3(DSSO)	K3(DSSO)	cp47_0037811-cp47_0037811	TGKPSLDLPK	3	2;2	1109.62097;1141.59302	-1.04837	cp47_0037811	129	LYKGLR	3	2;2	402.24271;418.22876	-0.42941	cp47_0037811	226	30375;30381;30382;30383;30384	1109.620972;1141.593018	1;1	402.242706;418.22876	2;2	20181010_F1_Ag5_alban001_SA_TCx1_2021.raw	F4.10
VFPSGEVQYLHPKDGVYPEK-ATEDKTDAATDVATK	DSSO	Intra	MS2_MS3	MS3	284.56	0	4	284.56	996.481	4	3982.9	30660	79.2209	-0.5402	False	61.04	K13(DSSO)	K5(DSSO)	psad_0015054-psad_0015054	VFPSGEVQYLHPKDGVYPEK	13	2;2	795.87848;811.8642	-0.86378	psad_0015054	121	ATEDKTDAATDVATK	5	2;2	1172.08657;1188.07351	-0.21661	psad_0015054	5	30660;30662;30663;30664;30665	795.878479;811.864197	2;2	1172.086569;1188.073507	2;2	20181010_F1_Ag5_alban001_SA_TCx1_2021.raw	F4.10
DGVYPEKVNPGR-IKYQFYR	DSSO	Intra	MS2_MS3	MS3	113.41	0	4	113.41	627.062	4	2505.23	30739	79.3961	2.06091	False	73.05	K7(DSSO)	K2(DSSO)	psad_0015054-psad_0015054	DGVYPEKVNPGR	7	2;2	692.84467;708.83099	2.05912	psad_0015054	128	IKYQFYR	2	2;2	536.28363;552.26971	2.06271	psad_0015054	103	30739;30741;30742;30743;30744	692.844666;708.830994	2;2	536.28363;552.269714	2;2	20181010_F1_Ag5_alban001_SA_TCx1_2021.raw	F4.10
VFPSGEVQYLHPKDGVYPEK-ATEDKTDAATDVATK	DSSO	Intra	MS2_MS3	MS3	260.12	0	4	260.12	996.479	4	3982.89	30943	79.783	0.20155	False	61.04	K13(DSSO)	K5(DSSO)	psad_0015054-psad_0015054	VFPSGEVQYLHPKDGVYPEK	13	2;2	795.87824;811.86401	0.31257	psad_0015054	121	ATEDKTDAATDVATK	5	2;2	1172.08547;1188.07204	0.09053	psad_0015054	5	30943;30945;30946;30947;30948	795.878235;811.864014	2;2	1172.08547;1188.072043	2;2	20181010_F1_Ag5_alban001_SA_TCx1_2021.raw	F4.10
VFPSGEVQYLHPKDGVYPEK-ATEDKTDAATDVATK	DSSO	Intra	MS2_MS3	MS3	236.11	0	4	236.11	996.48	4	3982.9	31305	80.4956	0.29206	False	61.04	K13(DSSO)	K5(DSSO)	psad_0015054-psad_0015054	VFPSGEVQYLHPKDGVYPEK	13	2;2	1172.08571;1188.07216	0.41681	psad_0015054	121	ATEDKTDAATDVATK	5	2;2	795.87817;811.86371	0.16732	psad_0015054	5	31305;31310;31311;31312;31313	1172.085714;1188.072165	2;2	795.878174;811.863708	2;2	20181010_F1_Ag5_alban001_SA_TCx1_2021.raw	F4.10
VFPSGEVQYLHPKDGVYPEK-ATEDKTDAATDVATK	DSSO	Intra	MS2_MS3	MS3	210.69	0	4	210.69	996.478	4	3982.89	31551	81.0244	0.32019	False	61.04	K13(DSSO)	K5(DSSO)	psad_0015054-psad_0015054	VFPSGEVQYLHPKDGVYPEK	13	2;2	795.87817;811.8631	0.47305	psad_0015054	121	ATEDKTDAATDVATK	5	2;2	1172.08474;1188.07046	0.16732	psad_0015054	5	31551;31553;31554;31555;31556	795.878174;811.863098	2;2	1172.084738;1188.070456	2;2	20181010_F1_Ag5_alban001_SA_TCx1_2021.raw	F4.10
KVASSGSPWYGPDR-LKLAEIK	DSSO	Inter	MS2_MS3	MS3	180.47	0	3	180.47	826.762	3	2478.27	33914	86.1098	1.75904	False	61.04	K1(DSSO)	K2(DSSO)	lhcb1_0081729-lhcb6_0079196_n23	KVASSGSPWYGPDR	1	1;1	868.54846;900.52094	1.99912	lhcb1_0081729	8	LKLAEIK	2	2;2	780.87415;796.8606	1.51895	lhcb6_0079196_n23	156	33914;33919;33920;33921;33922	868.548462;900.520935	1;1	780.874146;796.860596	2;2	20181010_F1_Ag5_alban001_SA_TCx1_2021.raw	F4.10
ILEEVEVAEKSLK-YNAKK	DSSO	Inter	MS2_MS3	MS3	243.77	0	4	243.77	756.401	3	2267.19	34731	87.8725	-0.594	False	61.04	K10(DSSO)	K4(DSSO)	psb27_0071705-psbo_0058312	ILEEVEVAEKSLK	10	1;1	677.36212;709.33423	-0.54396	psb27_0071705	100	YNAKK	4	2;2	770.92749;786.91403	-0.64404	psbo_0058312	49	34731;34733;34734;34735;34736	677.362122;709.334229	1;1	770.92749;786.914027	2;2	20181010_F1_Ag5_alban001_SA_TCx1_2021.raw	F4.10
QKVVAPANEELAK-FGFAFGKK	DSSO	Inter	MS2_MS3	MS3	228.73	0	4	190.4	819.096	3	2455.27	35799	90.1228	-0.60238	False	54.03	K2(DSSO)	K7(DSSO)	lhcb5_0087274-lhcb42_0076852	QKVVAPANEELAK	2	1;1	955.50446;987.47675	-0.13014	lhcb5_0087274	13	FGFAFGKK	7	2;2	725.89874;741.8844	-1.07461	lhcb42_0076852	8	35799;35804;35805;35806;35807	955.504456;987.476746	1;1	725.898743;741.884399	2;2	20181010_F1_Ag5_alban001_SA_TCx1_2021.raw	F4.10
KVASSGSPWYGPDR-KATLQLAEIK	DSSO	Inter	MS2_MS3	MS3	148.96	0	4	148.96	926.811	3	2778.42	36042	90.629	0.87564	False	61.04	K1(DSSO)	K1(DSSO)	lhcb1_0081729-lhcb42_0076852	KVASSGSPWYGPDR	1	1;1	1168.6925;1200.66419	0.51211	lhcb1_0081729	8	KATLQLAEIK	1	2;2	780.8753;796.86096	1.23917	lhcb42_0076852	205	36042;36044;36045;36046;36047	1168.692505;1200.664185	1;1	780.875305;796.860962	2;2	20181010_F1_Ag5_alban001_SA_TCx1_2021.raw	F4.10
LTFDEIQSKTYLEVK-EGAPKR	DSSO	Intra	MS2_MS3	MS3	321.78	0	4	321.78	876.781	3	2628.33	37716	94.3594	-0.51837	False	54.03	K9(DSSO)	K5(DSSO)	psbo_0058312-psbo_0058312	LTFDEIQSKTYLEVK	9	1;1	711.37872;743.35071	-0.60202	psbo_0058312	15	EGAPKR	5	2;2	934.48861;950.47432	-0.43472	psbo_0058312	5	37716;37718;37719;37720;37721	711.378723;743.350708	1;1	934.488614;950.474325	2;2	20181010_F1_Ag5_alban001_SA_TCx1_2021.raw	F4.10
FFDPLGLAADPEKK-KSATTK	DSSO	Inter	MS2_MS3	MS3	188.26	0	4	146.72	780.732	3	2340.18	41523	103.796	1.08802	False	61.04	K13(DSSO)	K1(DSSO)	lhcb42_0076852-lhcb1_0081729	FFDPLGLAADPEKK	13	1;1	689.38202;721.35419	0.99651	lhcb42_0076852	204	KSATTK	1	2;2	801.41318;817.39935	1.17954	lhcb1_0081729	2	41523;41528;41529;41530;41531	689.382019;721.354187	1;1	801.413177;817.399353	2;2	20181010_F1_Ag5_alban001_SA_TCx1_2021.raw	F4.10
KSATTK-SATTKK	DSSO	Intra	MS2_MS3	MS3	92.19	0	3	23.4	585.801	4	2340.18	41696	104.211	-1.116	False	49.07	K1(DSSO)	K5(DSSO)	lhcb1_0081729-lhcb1_0081729	KSATTK	1	2;2	345.19544;361.1824	-1.10623	lhcb1_0081729	2	SATTKK	5	2;2	801.41534;817.40094	-1.12576	lhcb1_0081729	7	41696;41698;41699;41700;41701	345.195435;361.182404	2;2	801.415344;817.40094	2;2	20181010_F1_Ag5_alban001_SA_TCx1_2021.raw	F4.10
FFDPLGLAADPEKK-SATTKK	DSSO	Inter	MS2_MS3	MS3	131.82	0	3	96.9	780.732	3	2340.18	41724	104.274	0.07589	False	61.04	K13(DSSO)	K5(DSSO)	lhcb42_0076852-lhcb1_0081729	FFDPLGLAADPEKK	13	1;1	689.383;721.35516	0.39088	lhcb42_0076852	204	SATTKK	5	2;2	801.41382;817.39966	-0.23911	lhcb1_0081729	7	41724;41729;41730;41731;41732	689.382996;721.355164	1;1	801.413818;817.399658	2;2	20181010_F1_Ag5_alban001_SA_TCx1_2021.raw	F4.10
FFDPLGLAADPEKK-KAAPK	DSSO	Intra	MS2_MS3	MS3	186.49	0	4	134.88	740.386	3	2219.14	41756	104.346	-0.73614	False	61.04	K13(DSSO)	K1(DSSO)	lhcb42_0076852-lhcb42_0076852	FFDPLGLAADPEKK	13	1;1	568.34546;600.31769	-0.98171	lhcb42_0076852	204	KAAPK	1	2;2	801.41492;817.39978	-0.49058	lhcb42_0076852	10	41756;41758;41759;41760;41761	568.345459;600.317688	1;1	801.414917;817.39978	2;2	20181010_F1_Ag5_alban001_SA_TCx1_2021.raw	F4.10
FFDPLGLAADPEKK-KAAPK	DSSO	Intra	MS2_MS3	MS3	170.66	0	4	120.31	740.385	3	2219.14	41959	104.79	1.5569	False	61.04	K13(DSSO)	K1(DSSO)	lhcb42_0076852-lhcb42_0076852	FFDPLGLAADPEKK	13	1;1	568.34436;600.31653	1.66937	lhcb42_0076852	204	KAAPK	1	2;2	801.41339;817.3988	1.44443	lhcb42_0076852	10	41959;41965;41966;41967;41968	568.34436;600.316528	1;1	801.413391;817.398804	2;2	20181010_F1_Ag5_alban001_SA_TCx1_2021.raw	F4.10
FFDPLGLAADPEKK-TVTKK	DSSO	Inter	MS2_MS3	MS3	170.66	0	3	131.66	571.05	4	2281.18	42024	104.947	1.4967	False	45.23	K13(DSSO)	K4(DSSO)	lhcb42_0076852-lhcb1_0074459_0102114	FFDPLGLAADPEKK	13	2;2	315.69406;331.67999	0.99651	lhcb42_0076852	204	TVTKK	4	2;2	801.41351;817.39935	1.9969	lhcb1_0074459_0102114	6	42024;42029;42030;42031;42032	315.694061;331.679993	2;2	801.413513;817.399353	2;2	20181010_F1_Ag5_alban001_SA_TCx1_2021.raw	F4.10
FFDPLGLAADPEKK-KAAPVK	DSSO	Inter	MS2_MS3	MS3	74.42	0	3	46.2	580.31	4	2318.22	42363	105.773	-0.71395	False	54.03	K13(DSSO)	K1(DSSO)	lhcb5_0087274-lhcb42_0076852	FFDPLGLAADPEKK	13	1;1	801.41458;817.40314	-3.63873	lhcb42_0076852	204	KAAPVK	1	1;1	667.41302;699.38794	2.21083	lhcb5_0087274	6	42363;42365;42366;42366;42367;42368	801.414581;817.403137	2;2	667.413025;699.387939	1;1	20181010_F1_Ag5_alban001_SA_TCx1_2021.raw	F4.10
KATLQLAEIK-FGFAFGKK	DSSO	Intra	MS2_MS3	MS3	308.02	0	4	223.87	725.064	3	2173.18	43656	109.221	-0.12588	False	54.03	K1(DSSO)	K7(DSSO)	lhcb42_0076852-lhcb42_0076852	KATLQLAEIK	1	1;1	955.5033;987.47589	-0.04337	lhcb42_0076852	205	FGFAFGKK	7	1;1	1168.69263;1200.66687	-0.2084	lhcb42_0076852	8	43656;43658;43659;43660;43661	955.503296;987.475891	1;1	1168.692627;1200.66687	1;1	20181010_F1_Ag5_alban001_SA_TCx1_2021.raw	F4.10
AKEYVSLLK-FGFAFGKK	DSSO	Inter	MS2_MS3	MS3	112.11	0	4	112.11	528.033	4	2109.11	44689	112.165	1.11514	False	61.04	K2(DSSO)	K7(DSSO)	psag_0014234-lhcb42_0076852	AKEYVSLLK	2	2;2	478.25415;494.24088	1.00198	psag_0014234	53	FGFAFGKK	7	2;2	552.81805;568.8025	1.2283	lhcb42_0076852	8	44689;44691;44692;44693;44694	478.25415;494.240875	2;2	552.818054;568.802499	2;2	20181010_F1_Ag5_alban001_SA_TCx1_2021.raw	F4.10
KSATTK-SATTKK	DSSO	Intra	MS2_MS3	MS3	114.43	0	2	46.35	597.68	5	2984.37	45404	114.178	-0.80044	False	61.09	K1(DSSO)	K5(DSSO)	lhcb1_0081729-lhcb1_0081729	KSATTK	1	2;2	345.19528;361.18143	-0.6629	lhcb1_0081729	2	SATTKK	5	3;3	749.34252;760.00048	-0.93799	lhcb1_0081729	7	45404;45409;45410;45411;45412	345.195282;361.181427	2;2	749.342525;760.000481	3;3	20181010_F1_Ag5_alban001_SA_TCx1_2021.raw	F4.10
FFDPLGLAADPEKK-FAFGKK	DSSO	Inter	MS2_MS3	MS3	117.92	0	3	94.38	601.31	4	2402.22	48253	122.552	1.03564	False	45.23	K13(DSSO)	K5(DSSO)	lhcb42_0076852-lhcb42_0076852_n4	FFDPLGLAADPEKK	13	2;2	376.20999;392.19595	0.69746	lhcb42_0076852	204	FAFGKK	5	2;2	801.40143;817.3996	1.37382	lhcb42_0076852_n4	5	48253;48255;48256;48257;48258;48258	376.209991;392.195953	2;2	801.401428;817.399597	2;2	20181010_F1_Ag5_alban001_SA_TCx1_2021.raw	F4.10
FFDPLGLAADPEKK-FAFGKK	DSSO	Inter	MS2_MS3	MS3	91.03	0	2	71.87	601.31	4	2402.22	48390	122.969	2.44053	False	49.07	K13(DSSO)	K5(DSSO)	lhcb42_0076852-lhcb42_0076852_n4	FFDPLGLAADPEKK	13	1;1	751.41144;783.38507	2.04318	lhcb42_0076852	204	FAFGKK	5	2;2	801.40588;817.3985	2.83787	lhcb42_0076852_n4	5	48390;48392;48393;48394;48395	751.411438;783.385071	1;1	801.405884;817.398499	2;2	20181010_F1_Ag5_alban001_SA_TCx1_2021.raw	F4.10
FTKDQNDLFDIMDDWLR-LYKGLR	DSSO	Inter	MS2_MS3	MS3	86.87	0	2	49.31	774.375	4	3094.48	50937	131.294	0.83509	False	54.03	K3(DSSO);M12(Oxidation)	K3(DSSO)	cp47_0037811-d2_0013521	FTKDQNDLFDIMDDWLR	3	2;2	1121.52039;1137.4938	0.00117	d2_0013521	9	LYKGLR	3	2;2	402.24167;418.22714	1.669	cp47_0037811	226	50937;50938;50939;50940;50941;50941	1121.520386;1137.493799	2;2	402.241669;418.227142	2;2	20181010_F1_Ag5_alban001_SA_TCx1_2021.raw	F4.10
FFDPLGLAADPEKK-FGFAFGKK	DSSO	Intra	MS2_MS3	MS3	117.92	0	4	99.34	652.333	4	2606.31	52395	136.631	1.7582	False	49.07	K13(DSSO)	K7(DSSO)	lhcb42_0076852-lhcb42_0076852	FFDPLGLAADPEKK	13	1;1	955.49963;987.47772	1.66937	lhcb42_0076852	204	FGFAFGKK	7	2;2	801.41077;817.39956	1.84702	lhcb42_0076852	8	52395;52396;52397;52398;52399	955.499634;987.477722	1;1	801.410767;817.399559	2;2	20181010_F1_Ag5_alban001_SA_TCx1_2021.raw	F4.10
FFDPLGLAADPEKK-FGFAFGKK	DSSO	Intra	MS2_MS3	MS3	148.68	0	4	107.14	869.443	3	2606.31	52487	137.008	1.00453	False	61.04	K13(DSSO)	K7(DSSO)	lhcb42_0076852-lhcb42_0076852	FFDPLGLAADPEKK	13	1;1	955.50324;987.4751	1.61097	lhcb42_0076852	204	FGFAFGKK	7	2;2	801.41284;817.39911	0.3981	lhcb42_0076852	8	52487;52489;52490;52491;52492	955.503235;987.475098	1;1	801.412842;817.399109	2;2	20181010_F1_Ag5_alban001_SA_TCx1_2021.raw	F4.10
TKEIKNGR-LKELR	DSSO	Intra	MS2_MS3	MS2	67.06	1	0	67.06	440.999	4	1760.97	8868	27.7538	-2.86717	False	61.04	K5(DSSO)	K2(DSSO)	lhcb2_0077075-lhcb2_0077075	TKEIKNGR	5	2;2	500.28262;516.2691	-0.02344	lhcb2_0077075	166	LKELR	2	2;2	356.72128;372.70721	-0.02344	lhcb2_0077075	158	8868;8870;8871;8871	500.282623;516.269104	2;2	356.721283;372.707214	2;2	20181010_F1_Ag5_alban001_SA_TCx1_2930.raw	F4.11
AAPKKPSR-FAFGKK	DSSO	Inter	MS2_MS3	MS3	109.27	1	3	54.49	427.986	4	1708.92	12202	34.8791	1.32834	False	49.07	K5(DSSO)	K5(DSSO)	lhcb42_0076852_n4-lhcb42_0076852	AAPKKPSR	5	2;2	454.76858;470.75476	1.12019	lhcb42_0076852	15	FAFGKK	5	2;2	376.20993;392.19574	1.5365	lhcb42_0076852_n4	5	12202;12204;12205;12206;12207	454.768585;470.754761	2;2	376.20993;392.19574	2;2	20181010_F1_Ag5_alban001_SA_TCx1_2930.raw	F4.11
LKKDIQPWQER-YNAKK	DSSO	Inter	MS2_MS3	MS3	145.16	1	3	145.16	556.042	4	2221.15	16506	44.3408	-1.56871	False	42.1	K3(DSSO)	K4(DSSO)	cp43_0013521-psbo_0058312	LKKDIQPWQER	3	2;2	339.18494;355.17093	-1.61411	cp43_0013521	368	YNAKK	4	2;2	747.90765;763.89356	-1.52331	psbo_0058312	49	16506;16511;16512;16513;16514	339.184937;355.170929	2;2	747.907654;763.893555	2;2	20181010_F1_Ag5_alban001_SA_TCx1_2930.raw	F4.11
TVKSAPESIWYGPDRPK-KSATTKK	DSSO	Inter	MS2_MS3	MS3	226.09	1	4	226.09	571.1	5	2851.47	19081	50.1446	0.27374	False	45.23	K3(DSSO)	K1(DSSO)	lhcb2_0062077-lhcb1_0081729	TVKSAPESIWYGPDRPK	3	1;1	817.47693;849.45007	0.2019	lhcb2_0062077	5	KSATTKK	1	3;3	662.34222;672.99938	0.34558	lhcb1_0081729	2	19081;19083;19084;19085;19086	817.476929;849.450073	1;1	662.342215;672.999381	3;3	20181010_F1_Ag5_alban001_SA_TCx1_2930.raw	F4.11
KPEDFAKYQGYELIHAR-VKELK	DSSO	Inter	MS2_MS3	MS2	61.3	1	2	61.3	568.497	5	2838.46	26190	66.4225	-2.70779	False	49.07	K1(DSSO)	K2(DSSO)	lhcb1_0081729-lhcb5_0087274	KPEDFAKYQGYELIHAR	1	2;2	707.02526;717.68267	-0.90382	lhcb5_0087274	66	VKELK	2	2;2	335.71008;351.69608	-0.90382	lhcb1_0081729	179	26190;26196;26197;26198;26199	707.025265;717.682669	3;3	335.710083;351.696075	2;2	20181010_F1_Ag5_alban001_SA_TCx1_2930.raw	F4.11
TADGDEGGKHQLITATVKDGK-AQAGDKR	DSSO	Intra	MS2_MS3	MS3	186.73	0	4	186.73	609.502	5	3043.48	11707	33.7475	1.5669	False	73.05	K18(DSSO)	K6(DSSO)	psbp_0033281-psbp_0033281	TADGDEGGKHQLITATVKDGK	18	2;2	400.20581;416.19211	1.44635	psbp_0033281	152	AQAGDKR	6	3;3	732.36852;743.02563	1.68744	psbp_0033281	166	11707;11712;11713;11714;11715	400.205811;416.192108	2;2	732.368524;743.025631	3;3	20181010_F1_Ag5_alban001_SA_TCx1_2930.raw	F4.11
AAPKKPSR-FAFGKK	DSSO	Inter	MS2_MS3	MS3	132.92	0	3	132.92	570.313	3	1708.93	12195	34.8642	-1.37179	False	61.04	K4(DSSO)	K5(DSSO)	lhcb42_0076852-lhcb42_0076852_n4	AAPKKPSR	4	1;1	751.41461;783.38684	-1.42334	lhcb42_0076852	14	FAFGKK	5	2;2	454.7699;470.75583	-1.32024	lhcb42_0076852_n4	5	12195;12198;12199;12200	751.414612;783.386841	1;1	454.769897;470.755829	2;2	20181010_F1_Ag5_alban001_SA_TCx1_2930.raw	F4.11
LKKDIQPWQER-YNAKK	DSSO	Inter	MS2_MS3	MS3	240.05	0	4	240.05	741.055	3	2221.15	16531	44.3965	-0.62841	False	73.05	K3(DSSO)	K4(DSSO)	cp43_0013521-psbo_0058312	LKKDIQPWQER	3	1;1	677.36261;709.33423	-0.61278	cp43_0013521	368	YNAKK	4	2;2	747.90735;763.89331	-0.64404	psbo_0058312	49	16531;16536;16537;16538;16539	677.36261;709.334229	1;1	747.907349;763.893311	2;2	20181010_F1_Ag5_alban001_SA_TCx1_2930.raw	F4.11
TVKSAPESIWYGPDRPK-KSATTKK	DSSO	Inter	MS2_MS3	MS3	226.09	0	3	226.09	713.625	4	2851.48	19069	50.1186	1.51943	False	45.23	K3(DSSO)	K1(DSSO)	lhcb2_0062077-lhcb1_0081729	TVKSAPESIWYGPDRPK	3	2;2	409.24173;425.22778	1.84588	lhcb2_0062077	5	KSATTKK	1	2;2	993.00848;1008.99422	1.19298	lhcb1_0081729	2	19069;19074;19075;19076;19077	409.24173;425.227783	2;2	993.008484;1008.994219	2;2	20181010_F1_Ag5_alban001_SA_TCx1_2930.raw	F4.11
TVKSAPESIWYGPDRPK-KTVTKK	DSSO	Inter	MS2_MS3	MS3	194.72	0	3	194.72	698.874	4	2792.47	19442	50.9182	-0.39888	False	49.07	K3(DSSO)	K1(DSSO)	lhcb2_0062077-lhcb1_0074459_0102114	TVKSAPESIWYGPDRPK	3	1;1	758.47681;790.44971	-0.07498	lhcb2_0062077	5	KTVTKK	1	2;2	993.00582;1008.99404	-0.72278	lhcb1_0074459_0102114	2	19442;19447;19448;19449	758.476807;790.449707	1;1	993.005815;1008.994036	2;2	20181010_F1_Ag5_alban001_SA_TCx1_2930.raw	F4.11
TVKSAPESIWYGPDRPK-KKAAPK	DSSO	Inter	MS2_MS3	MS3	98.52	0	3	98.52	546.892	5	2730.43	19494	51.035	-1.14878	False	73.05	K3(DSSO)	K2(DSSO)	lhcb42_0076852-lhcb2_0062077	TVKSAPESIWYGPDRPK	3	2;2	662.34404;673.00121	-0.96976	lhcb2_0062077	5	KKAAPK	2	2;2	348.72424;364.7106	-1.32779	lhcb42_0076852	10	19494;19496;19497;19498;19499	662.344037;673.001212	3;3	348.724243;364.710602	2;2	20181010_F1_Ag5_alban001_SA_TCx1_2930.raw	F4.11
TVKSAPESIWYGPDRPK-AAPKKPSR	DSSO	Inter	MS2_MS3	MS3	220.46	0	4	220.46	736.388	4	2942.53	19513	51.0688	-0.06639	False	61.04	K3(DSSO)	K4(DSSO)	lhcb2_0062077-lhcb42_0076852	TVKSAPESIWYGPDRPK	3	2;2	454.7695;470.75549	0.41625	lhcb2_0062077	5	AAPKKPSR	4	2;2	993.00997;1008.99593	-0.54903	lhcb42_0076852	14	19513;19515;19516;19517;19518	454.769501;470.755493	2;2	993.009966;1008.995928	2;2	20181010_F1_Ag5_alban001_SA_TCx1_2930.raw	F4.11
TVKSAPESIWYGPDRPK-KSATTKK	DSSO	Inter	MS2_MS3	MS3	176.09	0	4	176.09	713.624	4	2851.47	19524	51.0891	-0.62253	False	49.07	K3(DSSO)	K6(DSSO)	lhcb2_0062077-lhcb1_0081729	TVKSAPESIWYGPDRPK	3	1;1	817.47809;849.45062	-0.35185	lhcb2_0062077	5	KSATTKK	6	3;3	662.34252;673.00024	-0.89322	lhcb1_0081729	7	19524;19526;19527;19528;19529	817.478088;849.450623	1;1	662.34252;673.000244	3;3	20181010_F1_Ag5_alban001_SA_TCx1_2930.raw	F4.11
TVKSAPESIWYGPDRPK-KSATTKK	DSSO	Inter	MS2_MS3	MS3	142.29	0	4	142.29	571.1	5	2851.47	19596	51.2461	-1.43575	False	61.04	K3(DSSO)	K6(DSSO)	lhcb2_0062077-lhcb1_0081729	TVKSAPESIWYGPDRPK	3	2;2	409.2432;425.22925	-1.27476	lhcb2_0062077	5	KSATTKK	6	3;3	662.34307;673.00171	-1.59675	lhcb1_0081729	7	19596;19598;19599;19600;19601	409.243195;425.229248	2;2	662.34307;673.001709	3;3	20181010_F1_Ag5_alban001_SA_TCx1_2930.raw	F4.11
TVKSAPESIWYGPDRPK-KAAPVKQK	DSSO	Inter	MS2_MS3	MS3	217.5	0	4	217.5	740.147	4	2957.57	19740	51.5812	-0.87988	False	49.07	K3(DSSO)	K6(DSSO)	lhcb2_0062077-lhcb5_0087274	TVKSAPESIWYGPDRPK	3	1;1	923.56818;955.54059	-0.73422	lhcb2_0062077	5	KAAPVKQK	6	3;3	662.3429;673.00012	-1.02554	lhcb5_0087274	11	19740;19742;19743;19744;19745	923.568176;955.540588	1;1	662.342896;673.000122	3;3	20181010_F1_Ag5_alban001_SA_TCx1_2930.raw	F4.11
TVKSAPESIWYGPDRPK-KAAPVKQK	DSSO	Inter	MS2_MS3	MS3	189.33	0	4	189.33	592.318	5	2957.56	19827	51.7824	0.39982	False	61.04	K3(DSSO)	K6(DSSO)	lhcb2_0062077-lhcb5_0087274	TVKSAPESIWYGPDRPK	3	2;2	462.28711;478.27307	0.29419	lhcb2_0062077	5	KAAPVKQK	6	3;3	662.34173;672.99834	0.50546	lhcb5_0087274	11	19827;19829;19830;19831;19832	462.287109;478.273071	2;2	662.341727;672.998343	3;3	20181010_F1_Ag5_alban001_SA_TCx1_2930.raw	F4.11
TVKSAPESIWYGPDRPK-KKAAPVK	DSSO	Inter	MS2_MS3	MS3	157.19	0	4	157.19	566.706	5	2829.5	20046	52.2803	0.19069	False	73.05	K3(DSSO)	K2(DSSO)	lhcb2_0062077-lhcb5_0087274	TVKSAPESIWYGPDRPK	3	2;2	398.25781;414.24384	-0.06149	lhcb2_0062077	5	KKAAPVK	2	3;3	662.34203;672.99969	0.44286	lhcb5_0087274	6	20046;20048;20049;20050;20051	398.257812;414.243835	2;2	662.342032;672.999686	3;3	20181010_F1_Ag5_alban001_SA_TCx1_2930.raw	F4.11
TVKSAPESIWYGPDRPK-KKAAPVK	DSSO	Inter	MS2_MS3	MS3	209.53	0	4	209.53	708.131	4	2829.5	20099	52.386	-0.3608	False	54.03	K3(DSSO)	K2(DSSO)	lhcb2_0062077-lhcb5_0087274	TVKSAPESIWYGPDRPK	3	1;1	795.5094;827.48096	0.29515	lhcb2_0062077	5	KKAAPVK	2	3;3	662.34247;673	-1.01675	lhcb5_0087274	6	20099;20102;20103;20104;20105	795.509399;827.480957	1;1	662.342468;673	3;3	20181010_F1_Ag5_alban001_SA_TCx1_2930.raw	F4.11
FGFAFGKK-KAAPKK	DSSO	Inter	MS2_MS3	MS3	129.53	0	3	37.07	425.986	4	1700.92	22221	57.3023	-0.10304	False	61.04	K7(DSSO)	K5(DSSO)	lhcb43_0068262-lhcb42_0076852	FGFAFGKK	7	2;2	478.25549;494.24158	-0.19477	lhcb42_0076852	8	KAAPKK	5	2;2	348.72378;364.71002	-0.01131	lhcb43_0068262	12	22221;22223;22224;22225;22226	478.255493;494.241577	2;2	348.723785;364.710022	2;2	20181010_F1_Ag5_alban001_SA_TCx1_2930.raw	F4.11
FGFAFGKK-KSATTKK	DSSO	Inter	MS2_MS3	MS3	187.45	0	4	187.45	456.245	4	1821.96	22251	57.3715	1.35238	False	61.04	K7(DSSO)	K6(DSSO)	lhcb1_0081729-lhcb42_0076852	FGFAFGKK	7	2;2	478.25482;494.24081	1.35204	lhcb42_0076852	8	KSATTKK	6	2;2	409.24204;425.228	1.35271	lhcb1_0081729	7	22251;22255;22256;22257;22258	478.254822;494.240814	2;2	409.242035;425.227997	2;2	20181010_F1_Ag5_alban001_SA_TCx1_2930.raw	F4.11
FGFAFGKK-AAPKKPSR	DSSO	Intra	MS2_MS3	MS3	105.57	0	4	105.57	638.343	3	1913.02	22273	57.4217	-1.24095	False	49.07	K7(DSSO)	K4(DSSO)	lhcb42_0076852-lhcb42_0076852	FGFAFGKK	7	2;2	454.7699;470.75589	-1.19835	lhcb42_0076852	8	AAPKKPSR	4	1;1	955.50458;987.47687	-1.28354	lhcb42_0076852	14	22273;22278;22279;22280;22281	454.769897;470.75589	2;2	955.504578;987.476868	1;1	20181010_F1_Ag5_alban001_SA_TCx1_2930.raw	F4.11
FGFAFGKK-KSATTKK	DSSO	Inter	MS2_MS3	MS3	117.55	0	4	117.55	607.992	3	1821.96	22302	57.481	-0.11383	False	61.04	K7(DSSO)	K6(DSSO)	lhcb1_0081729-lhcb42_0076852	FGFAFGKK	7	2;2	955.50384;987.47601	-0.33214	lhcb42_0076852	8	KSATTKK	6	2;2	409.24249;425.22855	0.10448	lhcb1_0081729	7	22302;22307;22308;22309;22310	955.503845;987.476013	1;1	409.242493;425.228546	2;2	20181010_F1_Ag5_alban001_SA_TCx1_2930.raw	F4.11
DGVYPEKVNPGR-IKYQFYR	DSSO	Intra	MS2_MS3	MS3	98.46	0	4	98.46	627.063	4	2505.23	26164	66.3602	0.54013	False	73.05	K7(DSSO)	K2(DSSO)	psad_0015054-psad_0015054	DGVYPEKVNPGR	7	2;2	692.8461;708.83234	0.16207	psad_0015054	128	IKYQFYR	2	2;2	536.28442;552.27026	0.9182	psad_0015054	103	26164;26166;26167;26168;26169	692.846095;708.832336	2;2	536.284424;552.270264	2;2	20181010_F1_Ag5_alban001_SA_TCx1_2930.raw	F4.11
DGVYPEKVNPGR-IKYQFYR	DSSO	Intra	MS2_MS3	MS3	98.46	0	4	98.46	835.748	3	2505.23	26178	66.3898	-0.81272	False	54.03	K7(DSSO)	K2(DSSO)	psad_0015054-psad_0015054	DGVYPEKVNPGR	7	2;2	1384.68591;1416.65491	-0.38143	psad_0015054	128	IKYQFYR	2	2;2	536.2854;552.27112	-1.24402	psad_0015054	103	26178;26180;26181;26182;26183	1384.685913;1416.654907	1;1	536.2854;552.271118	2;2	20181010_F1_Ag5_alban001_SA_TCx1_2930.raw	F4.11
FFDPLGLAADPEKK-KAAPKKPSR	DSSO	Intra	MS2_MS3	MS3	80.71	0	4	80.71	896.48	3	2687.43	30460	76.2297	1.65283	False	61.04	K13(DSSO)	K5(DSSO)	lhcb42_0076852-lhcb42_0076852	FFDPLGLAADPEKK	13	2;2	1601.8169;1633.78857	2.55576	lhcb42_0076852	204	KAAPKKPSR	5	2;2	518.81634;534.80237	0.7499	lhcb42_0076852	14	30460;30461;30462;30463;30464	1601.816895;1633.788574	1;1	518.816345;534.802368	2;2	20181010_F1_Ag5_alban001_SA_TCx1_2930.raw	F4.11
FFDPLGLAADPEKK-KAAPKKPSR	DSSO	Intra	MS2_MS3	MS3	142.29	0	4	126.03	538.291	5	2687.43	30491	76.3048	1.67822	False	54.03	K13(DSSO)	K5(DSSO)	lhcb42_0076852-lhcb42_0076852	FFDPLGLAADPEKK	13	3;3	346.21292;356.87036	1.44508	lhcb42_0076852	204	KAAPKKPSR	5	2;2	801.414;817.39899	1.91135	lhcb42_0076852	14	30491;30493;30494;30495;30496	346.212921;356.870361	3;3	801.414001;817.398987	2;2	20181010_F1_Ag5_alban001_SA_TCx1_2930.raw	F4.11
LYPGGKFFDPLGLAADPEKK-KKAAPK	DSSO	Intra	MS2_MS3	MS3	134.34	0	4	134.34	988.203	3	2962.59	33739	84.9548	0.60634	False	61.04	K6(DSSO)	K2(DSSO)	lhcb42_0076852-lhcb42_0076852	LYPGGKFFDPLGLAADPEKK	6	1;1	696.44012;728.41229	1.12399	lhcb42_0076852	191	KKAAPK	2	2;2	1109.08303;1125.06863	0.0887	lhcb42_0076852	10	33739;33740;33741;33742;33743	696.440125;728.412292	1;1	1109.083029;1125.068628	2;2	20181010_F1_Ag5_alban001_SA_TCx1_2930.raw	F4.11
LYPGGKFFDPLGLAADPEKK-KKAAPVK	DSSO	Inter	MS2_MS3	MS3	176.42	0	4	176.42	766.169	4	3061.65	33865	85.3273	0.45455	False	61.04	K6(DSSO)	K2(DSSO)	lhcb42_0076852-lhcb5_0087274	LYPGGKFFDPLGLAADPEKK	6	2;2	398.25745;414.2435	-0.45563	lhcb42_0076852	191	KKAAPVK	2	2;2	1109.0834;1125.06899	1.36473	lhcb5_0087274	6	33865;33867;33868;33869;33870	398.257446;414.2435	2;2	1109.083395;1125.068994	2;2	20181010_F1_Ag5_alban001_SA_TCx1_2930.raw	F4.11

## Sheet: (3) ThylC_rep2
Crosslink Sequence	Found in rep.1	Found in rep.3	Max. XlinkX Score	Crosslinker	Crosslink Type	# CSMs	# Proteins	Modifications A	Sequence A	Modifications B	Accession A	Position A	Sequence B	Accession B	Position B	Protein Descriptions A	Protein Descriptions B
KAAPVKQK; |; KSATTKK			85.52	DSSO	Inter	3	0		KAAPV[K]QK		lhcb5_0087274	11	[K]SATTKK	lhcb1_0081729_c153	2	lhcb5_0087274;lhcb5_0087274_n3	lhcb1_0081729_c153;lhcb1_0081729_c162;lhcb1_0081729
SATTKKVASSGSPWYGPDR; |; KSATTK			151.07	DSSO	Intra	18	0		SATT[K]KVASSGSPWYGPDR		lhcb1_0081729_c153	7	[K]SATTK	lhcb1_0081729_c153	2	lhcb1_0081729_c153;lhcb1_0081729_c162;lhcb1_0081729	lhcb1_0081729_c153;lhcb1_0081729_c162;lhcb1_0081729
KAAPVKQK; |;SATTKK			132.72	DSSO	Inter	2	0		[K]AAPVKQK		lhcb5_0087274	6	SATT[K]K	lhcb1_0081729_c153	7	lhcb5_0087274;lhcb5_0087274_n3	lhcb1_0081729_c153;lhcb1_0081729_c162;lhcb1_0081729
KAAPVK; |;TVTKK	x	x	137.5	DSSO	Inter	2	0		[K]AAPVK		lhcb5_0087274	6	TVT[K]K	lhcb1_0074459_0102114	6	lhcb5_0087274;lhcb5_0087274_n3	lhcb1_0074459_0102114
AAPVKQK; |; KAAPVK	x	x	94.27	DSSO	Intra	4	0		AAPV[K]QK		lhcb5_0087274	11	[K]AAPVK	lhcb5_0087274	6	lhcb5_0087274;lhcb5_0087274_n3	lhcb5_0087274;lhcb5_0087274_n3
LGDPTTKK; |; SATTKK			181.65	DSSO	Inter	5	0		LGDPTT[K]K		cp47_0037811	503	SATT[K]K	lhcb1_0081729_c153	7	cp47_0037811	lhcb1_0081729_c153;lhcb1_0081729_c162;lhcb1_0081729
NAELDSEKR; |; KSATTK			192.12	DSSO	Inter	3	0		NAELDSE[K]R		lhcb42_0076852	184	[K]SATTK	lhcb1_0081729_c153	2	lhcb42_0076852;lhcb42_0076852_n4;lhcb42_0076852_n12	lhcb1_0081729_c153;lhcb1_0081729_c162;lhcb1_0081729
LGDPTTKK; |; SGVKK	x	x	180.34	DSSO	Inter	9	0		LGDPTT[K]K		cp47_0037811	503	SGV[K]K	psbr_0072798	4	cp47_0037811	psbr_0072798
NAELDSEKR; |; KSATTKK			220.87	DSSO	Inter	5	0		NAELDSE[K]R		lhcb42_0076852	184	KSATT[K]K	lhcb1_0081729_c153	7	lhcb42_0076852;lhcb42_0076852_n4;lhcb42_0076852_n12	lhcb1_0081729_c153;lhcb1_0081729_c162;lhcb1_0081729
NAELDSEKR; |; KKAAPK	x	x	227.91	DSSO	Intra	5	0		NAELDSE[K]R		lhcb42_0076852	184	K[K]AAPK	lhcb42_0076852	10	lhcb42_0076852;lhcb42_0076852_n4;lhcb42_0076852_n12	lhcb42_0076852;lhcb42_0076852_n4
KPEDFAK;|;KSATTKK			198.87	DSSO	Inter	7	0		[K]PEDFAK		lhcb5_0087274	66	[K]SATTKK	lhcb1_0081729_c153	2	lhcb5_0087274;lhcb5_0087274_n3;lhcb5_0087274_n8;lhcb5_0087274_n12;lhcb5_0087274_n60	lhcb1_0081729_c153;lhcb1_0081729_c162;lhcb1_0081729
KPEDFAK; |;KSATTKK			181.69	DSSO	Inter	5	0		[K]PEDFAK		lhcb5_0087274	66	KSATT[K]K	lhcb1_0081729_c153	7	lhcb5_0087274;lhcb5_0087274_n3;lhcb5_0087274_n8;lhcb5_0087274_n12;lhcb5_0087274_n60	lhcb1_0081729_c153;lhcb1_0081729_c162;lhcb1_0081729
KPEDFAK; |;TVTKK	x	x	169.6	DSSO	Inter	2	0		[K]PEDFAK		lhcb5_0087274	66	TVT[K]K	lhcb1_0074459_0102114	6	lhcb5_0087274;lhcb5_0087274_n3;lhcb5_0087274_n8;lhcb5_0087274_n12;lhcb5_0087274_n60	lhcb1_0074459_0102114
NAELDSEKR; |; KAAPVK	x		57.71	DSSO	Inter	1	0		NAELDSE[K]R		lhcb42_0076852	184	[K]AAPVK	lhcb5_0087274	6	lhcb42_0076852;lhcb42_0076852_n4;lhcb42_0076852_n12	lhcb5_0087274;lhcb5_0087274_n3
NAELDPEKR; |; KAAPK	x	x	155.11	DSSO	Inter	1	0		NAELDPE[K]R		lhcb43_0068262	185	[K]AAPK	lhcb42_0076852	10	lhcb43_0068262	lhcb42_0076852;lhcb42_0076852_n4;lhcb43_0068262
SLKELK; |; KSATTK			205.92	DSSO	Inter	4	0		SL[K]ELK		lhca3_0056726	179	[K]SATTK	lhcb1_0081729_c153	2	lhca3_0056726	lhcb1_0081729_c153;lhcb1_0081729_c162;lhcb1_0081729
SLKELK; |;SATTKK			170.72	DSSO	Inter	3	0		SL[K]ELK		lhca3_0056726	179	SATT[K]K	lhcb1_0081729_c153	7	lhca3_0056726	lhcb1_0081729_c153;lhcb1_0081729_c162;lhcb1_0081729
KPEDFAK; |;KKAAPVK	x	x	187.93	DSSO	Intra	10	0		[K]PEDFAK		lhcb5_0087274	66	K[K]AAPVK	lhcb5_0087274	6	lhcb5_0087274;lhcb5_0087274_n3;lhcb5_0087274_n8;lhcb5_0087274_n12;lhcb5_0087274_n60	lhcb5_0087274;lhcb5_0087274_n3
LGDPTTKK; |; LYKGLR	x	x	128.82	DSSO	Intra	5	0		LGDPTT[K]K		cp47_0037811	503	LY[K]GLR	cp47_0037811	226	cp47_0037811	cp47_0037811
KVASSGSPWYGPDRVK;|;KSATTKK			328.6	DSSO	Intra	16	0		[K]VASSGSPWYGPDRVK		lhcb1_0081729_c153	8	[K]SATTKK	lhcb1_0081729_c153	2	lhcb1_0081729_c153;lhcb1_0081729_c162;lhcb1_0081729;lhcb1_0081729_n4;lhcb1_0081729_n5	lhcb1_0081729_c153;lhcb1_0081729_c162;lhcb1_0081729
GSSFLDPKGR; |; SAASSKGK	x		53.52	DSSO	Intra	2	0		GSSFLDP[K]GR		psbo_0058312	160	SAASS[K]GK	psbo_0058312	197	psbo_0058312	psbo_0058312
KSATTKK; |;LFSKKK			172.82	DSSO	Inter	2	0		[K]SATTKK		lhcb1_0081729_c153	2	LFS[K]KK	lhcb5_0087274	4	lhcb1_0081729_c153;lhcb1_0081729_c162;lhcb1_0081729	lhcb5_0087274
KVASSGSPWYGPDR;|;KAAPK			230.81	DSSO	Inter	1	0		[K]VASSGSPWYGPDR		lhcb1_0081729_c153	8	[K]AAPK	lhcb42_0076852	10	lhcb1_0081729_c153;lhcb1_0081729_c162;lhcb1_0081729;lhcb1_0081729_n4;lhcb1_0081729_n5	lhcb42_0076852;lhcb42_0076852_n4;lhcb43_0068262
LKLAEIK; |; KSATTK			181.06	DSSO	Inter	2	0		L[K]LAEIK		lhcb6_0079196_n23	156	[K]SATTK	lhcb1_0081729_c153	2	lhcb6_0079196_n23;lhcb6_0079196_n1;lhcb6_0079196	lhcb1_0081729_c153;lhcb1_0081729_c162;lhcb1_0081729
KPEDFAK; |;SLKELK	x	x	205.82	DSSO	Inter	2	0		[K]PEDFAK		lhcb5_0087274	66	SL[K]ELK	lhca3_0056726	179	lhcb5_0087274;lhcb5_0087274_n3;lhcb5_0087274_n8;lhcb5_0087274_n12;lhcb5_0087274_n60	lhca3_0056726
LKLAEIK; |;SATTKK			62.39	DSSO	Inter	1	0		L[K]LAEIK		lhcb6_0079196_n23	156	SATT[K]K	lhcb1_0081729_c153	7	lhcb6_0079196_n23;lhcb6_0079196_n1;lhcb6_0079196	lhcb1_0081729_c153;lhcb1_0081729_c162;lhcb1_0081729
KVSSASPWYGPDR;|;KTVTK		x	67.85	DSSO	Intra	1	0		[K]VSSASPWYGPDR		lhcb1_0074459_0102114	7	[K]TVTK	lhcb1_0074459_0102114	2	lhcb1_0074459_0102114;lhcb1_0050874_0063631	lhcb1_0074459_0102114
LKLAEIK; |; KAAPK			140.12	DSSO	Inter	1	0		L[K]LAEIK		lhcb6_0079196_n23	156	[K]AAPK	lhcb42_0076852	10	lhcb6_0079196_n23;lhcb6_0079196_n1;lhcb6_0079196	lhcb42_0076852;lhcb42_0076852_n4;lhcb43_0068262
LKLAEIK; |;TVTKK	x		170.55	DSSO	Inter	2	0		L[K]LAEIK		lhcb6_0079196_n23	156	TVT[K]K	lhcb1_0074459_0102114	6	lhcb6_0079196_n23;lhcb6_0079196_n1;lhcb6_0079196	lhcb1_0074459_0102114
KAAPVKQK; |; LFSKKK	x	x	180.08	DSSO	Intra	3	0		KAAPV[K]QK		lhcb5_0087274	11	LFS[K]KK	lhcb5_0087274	4	lhcb5_0087274;lhcb5_0087274_n3	lhcb5_0087274
KVASSGSPWYGPDR;|;KAAPVK			235.89	DSSO	Inter	3	0		[K]VASSGSPWYGPDR		lhcb1_0081729_c153	8	[K]AAPVK	lhcb5_0087274	6	lhcb1_0081729_c153;lhcb1_0081729_c162;lhcb1_0081729;lhcb1_0081729_n4;lhcb1_0081729_n5	lhcb5_0087274;lhcb5_0087274_n3
GKGVYQFVDK; |; KSATTK			158.08	DSSO	Inter	2	0		G[K]GVYQFVDK		psbr_0072798	34	[K]SATTK	lhcb1_0081729_c153	2	psbr_0072798	lhcb1_0081729_c153;lhcb1_0081729_c162;lhcb1_0081729
GKGVYQFVDK; |;SATTKK			209.21	DSSO	Inter	1	0		G[K]GVYQFVDK		psbr_0072798	34	SATT[K]K	lhcb1_0081729_c153	7	psbr_0072798	lhcb1_0081729_c153;lhcb1_0081729_c162;lhcb1_0081729
KVSSASPWYGPDR;|;KAAPVK	x	x	231.17	DSSO	Inter	1	0		[K]VSSASPWYGPDR		lhcb1_0074459_0102114	7	[K]AAPVK	lhcb5_0087274	6	lhcb1_0074459_0102114;lhcb1_0050874_0063631	lhcb5_0087274;lhcb5_0087274_n3
GKGVYQFVDK; |;TVTKK			45.16	DSSO	Inter	1	0		G[K]GVYQFVDK		psbr_0072798	34	TVT[K]K	lhcb1_0074459_0102114	6	psbr_0072798	lhcb1_0074459_0102114
KATLQLAEIK; |;KKAAPK	x	x	272.82	DSSO	Intra	4	0		[K]ATLQLAEIK		lhcb42_0076852	205	K[K]AAPK	lhcb42_0076852	10	lhcb42_0076852;lhcb42_0076852_n4;lhcb42_0076852_n12	lhcb42_0076852;lhcb42_0076852_n4;lhcb43_0068262
KVASSGSPWYGPDR;|;KPEDFAK			256.71	DSSO	Inter	3	0		[K]VASSGSPWYGPDR		lhcb1_0081729_c153	8	[K]PEDFAK	lhcb5_0087274	66	lhcb1_0081729_c153;lhcb1_0081729_c162;lhcb1_0081729;lhcb1_0081729_n4;lhcb1_0081729_n5	lhcb5_0087274;lhcb5_0087274_n3;lhcb5_0087274_n8;lhcb5_0087274_n12;lhcb5_0087274_n60
FGFAFGKK; |; SATTKK			120.52	DSSO	Inter	5	0		FGFAFG[K]K		lhcb42_0076852	8	SATT[K]K	lhcb1_0081729_c153	7	lhcb42_0076852	lhcb1_0081729_c153;lhcb1_0081729_c162;lhcb1_0081729
LLVPAKWNPSK; |;AQAGDKR	x	x	113.26	DSSO	Intra	3	0		LLVPA[K]WNPSK		psbp_0033281	33	AQAGD[K]R	psbp_0033281	166	psbp_0033281	psbp_0033281
FGFAFGKK; |; AAPVKQK	x	x	101.72	DSSO	Inter	1	0		FGFAFG[K]K		lhcb42_0076852	8	AAPV[K]QK	lhcb5_0087274	11	lhcb42_0076852	lhcb5_0087274;lhcb5_0087274_n3
FGFAFGKK; |; AAPKKPSR	x	x	146.27	DSSO	Intra	8	0		FGFAFG[K]K		lhcb42_0076852	8	AAP[K]KPSR	lhcb42_0076852	14	lhcb42_0076852	lhcb42_0076852;lhcb42_0076852_n4
TGKPSLDLPK; |;LYKGLR	x	x	163.71	DSSO	Intra	4	0		TG[K]PSLDLPK		cp47_0037811	129	LY[K]GLR	cp47_0037811	226	cp47_0037811	cp47_0037811
DGVYPEKVNPGR; |; YKIKYQFYR	x	x	138.63	DSSO	Intra	14	0		DGVYPE[K]VNPGR		psad_0015054	128	YKI[K]YQFYR	psad_0015054	103	psad_0015054	psad_0015054
NAELDSEKR; |; FGFAFGKK	x	x	221.83	DSSO	Intra	4	0		NAELDSE[K]R		lhcb42_0076852	184	FGFAFG[K]K	lhcb42_0076852	8	lhcb42_0076852;lhcb42_0076852_n4;lhcb42_0076852_n12	lhcb42_0076852
AKTNTDYLPYNGDGFK; |;WFKGAR	x	x	41.94	DSSO	Intra	1	0		A[K]TNTDYLPYNGDGFK		psbp_0033281	13	WF[K]GAR	psbp_0033281	170	psbp_0033281	psbp_0033281
NGVKFGEAVWFK; |; KSATTK			188.69	DSSO	Intra	2	0		NGV[K]FGEAVWFK		lhcb1_0081729_c153	91	[K]SATTK	lhcb1_0081729_c153	2	lhcb1_0081729_c153;lhcb1_0081729_c162;lhcb1_0081729;lhcb2_0062077_c149;lhcb2_0062077;lhcb1_0081729_n4;lhcb1_0081729_n5;lhcb1_0074459_0102114;lhcb1_0050874_0063631;lhcb1_0081729_n55	lhcb1_0081729_c153;lhcb1_0081729_c162;lhcb1_0081729
LLVPAKWNPSKER; |; WFKGAR	x	x	141.98	DSSO	Intra	10	0		LLVPA[K]WNPSKER		psbp_0033281	33	WF[K]GAR	psbp_0033281	170	psbp_0033281	psbp_0033281
KVASSGSPWYGPDR; |;FGFAFGKK			329.07	DSSO	Inter	1	0		[K]VASSGSPWYGPDR		lhcb1_0081729_c153	8	FGFAFG[K]K	lhcb42_0076852	8	lhcb1_0081729_c153;lhcb1_0081729_c162;lhcb1_0081729;lhcb1_0081729_n4;lhcb1_0081729_n5	lhcb42_0076852
FGFAFGKK; |; LKLAEIK	x	x	154.92	DSSO	Inter	3	0		FGFAFG[K]K		lhcb42_0076852	8	L[K]LAEIK	lhcb6_0079196_n23	156	lhcb42_0076852	lhcb6_0079196_n23;lhcb6_0079196_n1;lhcb6_0079196
SAASSKGK; |; APKDVK			107.69	DSSO	Intra	1	0		SAASS[K]GK		psbo_0058312	197	AP[K]DVK	psbo_0058312	234	psbo_0058312	psbo_0058312
NAELDSEKR; |; TVTKK	x	x	195.3	DSSO	Inter	1	0		NAELDSE[K]R		lhcb42_0076852	184	TVT[K]K	lhcb1_0074459_0102114	6	lhcb42_0076852;lhcb42_0076852_n4;lhcb42_0076852_n12	lhcb1_0074459_0102114
KSATTK; |;ELKLK			196.94	DSSO	Inter	2	0		[K]SATTK		lhcb1_0081729_c153	2	EL[K]LK	lhca3_0056726	182	lhcb1_0081729_c153;lhcb1_0081729_c162;lhcb1_0081729	lhca3_0056726
SLKELK; |; LKEVK	x	x	113.47	DSSO	Intra	1	0		SL[K]ELK		lhca3_0056726	179	L[K]EVK	lhca3_0056726	184	lhca3_0056726	lhca3_0056726
KVSSASPWYGPDR;|;KAAPK	x	x	264.21	DSSO	Inter	1	0		[K]VSSASPWYGPDR		lhcb1_0074459_0102114	7	[K]AAPK	lhcb42_0076852	10	lhcb1_0074459_0102114;lhcb1_0050874_0063631	lhcb42_0076852;lhcb42_0076852_n4;lhcb43_0068262
KKAAPVK; |;LFSKK			62.1	DSSO	Intra	1	0		[K]KAAPVK		lhcb5_0087274	5	LFS[K]K	lhcb5_0087274	4	lhcb5_0087274;lhcb5_0087274_n3	lhcb5_0087274
GPQLPPKLGPR; |; KYGDK	x	x	170.75	DSSO	Intra	3	0		GPQLPP[K]LGPR		psah2_0040119	88	[K]YGDK	psah2_0040119	1	psah2_0040119	psah2_0040119
KATLQLAEIK;|;KSATTK			306.19	DSSO	Inter	2	0		[K]ATLQLAEIK		lhcb42_0076852	205	[K]SATTK	lhcb1_0081729_c153	2	lhcb42_0076852;lhcb42_0076852_n4;lhcb42_0076852_n12	lhcb1_0081729_c153;lhcb1_0081729_c162;lhcb1_0081729
AKEYVSLLK; |;SATTKK			176.8	DSSO	Inter	3	0		A[K]EYVSLLK		psag_0014234	53	SATT[K]K	lhcb1_0081729_c153	7	psag_0014234	lhcb1_0081729_c153;lhcb1_0081729_c162;lhcb1_0081729
KVSSASPWYGPDR;|;KPEDFAK			194.39	DSSO	Inter	1	0		[K]VSSASPWYGPDR		lhcb1_0074459_0102114	7	[K]PEDFAK	lhcb5_0087274	66	lhcb1_0074459_0102114;lhcb1_0050874_0063631	lhcb5_0087274;lhcb5_0087274_n3;lhcb5_0087274_n8;lhcb5_0087274_n12;lhcb5_0087274_n60
PEWLDGSLPGDFGFDPLGLGKDPAFLK; |; IKYQFYR	x	x	137.03	DSSO	Inter	2	0		PEWLDGSLPGDFGFDPLGLG[K]DPAFLK		lhcb6_0079196_n23	21	I[K]YQFYR	psad_0015054	103	lhcb6_0079196_n23	psad_0015054
ATEDKTDAATDVATK; |;DGVYPEKVNPGR	x	x	332.02	DSSO	Intra	13	0		ATED[K]TDAATDVATK		psad_0015054	5	DGVYPE[K]VNPGR	psad_0015054	128	psad_0015054	psad_0015054
TIALGKFTK; |; AAPKKPSR	x	x	182.4	DSSO	Inter	2	0		TIALG[K]FTK		d2_0013521	6	AAP[K]KPSR	lhcb42_0076852	14	d2_0013521	lhcb42_0076852;lhcb42_0076852_n4
KAAPKKPSR; |;FGFAFGKK			130.22	DSSO	Intra	8	0		[K]AAPKKPSR		lhcb42_0076852	10	FGFAFG[K]K	lhcb42_0076852	8	lhcb42_0076852;lhcb42_0076852_n4;lhcb43_0068262	lhcb42_0076852
VFPSGEVQYLHPKDGVYPEK; |; ATEDKTDAATDVATK	x	x	300.35	DSSO	Intra	3	0		VFPSGEVQYLHP[K]DGVYPEK		psad_0015054	121	ATED[K]TDAATDVATK	psad_0015054	5	psad_0015054	psad_0015054
FGFAFGKK; |; KPEDFAK	x	x	156.45	DSSO	Inter	3	0		FGFAFG[K]K		lhcb42_0076852	8	[K]PEDFAK	lhcb5_0087274	66	lhcb42_0076852	lhcb5_0087274;lhcb5_0087274_n3;lhcb5_0087274_n8;lhcb5_0087274_n12;lhcb5_0087274_n60
LTFDEIQSKTYLEVK; |; EGAPKR	x	x	337.73	DSSO	Intra	5	0		LTFDEIQS[K]TYLEVK		psbo_0058312	15	EGAP[K]R	psbo_0058312	5	psbo_0058312	psbo_0058312
FFNIGIKK; |; AAPKKK			102.07	DSSO	Intra	1	0		FFNIGI[K]K		lhcb43_0068262	7	AAP[K]KK	lhcb43_0068262	12	lhcb43_0068262	lhcb43_0068262
FFNIGIKK; |; AAPKKPSR			82.75	DSSO	Inter	1	0		FFNIGI[K]K		lhcb43_0068262	7	AAP[K]KPSR	lhcb42_0076852	14	lhcb43_0068262	lhcb42_0076852;lhcb42_0076852_n4
FFDPLGLAADPEKK; |; KSATTKK			222.21	DSSO	Inter	9	0		FFDPLGLAADPE[K]K		lhcb42_0076852	204	[K]SATTKK	lhcb1_0081729_c153	2	lhcb42_0076852;lhcb42_0076852_n4;lhcb42_0076852_n12	lhcb1_0081729_c153;lhcb1_0081729_c162;lhcb1_0081729
KATLQLAEIK; |;FGFAFGKK	x	x	256.55	DSSO	Intra	3	0		[K]ATLQLAEIK		lhcb42_0076852	205	FGFAFG[K]K	lhcb42_0076852	8	lhcb42_0076852;lhcb42_0076852_n4;lhcb42_0076852_n12	lhcb42_0076852
KAAPVK;|;KAAPK	x	x	108.98	DSSO	Inter	1	0		[K]AAPVK		lhcb5_0087274	6	[K]AAPK	lhcb42_0076852	10	lhcb5_0087274;lhcb5_0087274_n3	lhcb42_0076852;lhcb42_0076852_n4;lhcb43_0068262
KPEDFAK;|;KAAPK	x	x	68.6	DSSO	Inter	2	0		[K]PEDFAK		lhcb5_0087274	66	[K]AAPK	lhcb42_0076852	10	lhcb5_0087274;lhcb5_0087274_n3;lhcb5_0087274_n8;lhcb5_0087274_n12;lhcb5_0087274_n60	lhcb42_0076852;lhcb42_0076852_n4;lhcb43_0068262
LYKGLR; |; KSATTK			181.06	DSSO	Inter	3	0		LY[K]GLR		cp47_0037811	226	[K]SATTK	lhcb1_0081729_c153	2	cp47_0037811	lhcb1_0081729_c153;lhcb1_0081729_c162;lhcb1_0081729
LYKGLR; |;SATTKK			143.97	DSSO	Inter	3	0		LY[K]GLR		cp47_0037811	226	SATT[K]K	lhcb1_0081729_c153	7	cp47_0037811	lhcb1_0081729_c153;lhcb1_0081729_c162;lhcb1_0081729
FAFGKK; |; KSATTK			49.54	DSSO	Inter	1	0		FAFG[K]K		lhcb42_0076852_n4	5	[K]SATTK	lhcb1_0081729_c153	2	lhcb42_0076852_n4	lhcb1_0081729_c153;lhcb1_0081729_c162;lhcb1_0081729
FAFGKK; |; KAAPK	x	x	91.09	DSSO	Inter	3	0		FAFG[K]K		lhcb42_0076852_n4	5	[K]AAPK	lhcb42_0076852	10	lhcb42_0076852_n4	lhcb42_0076852;lhcb42_0076852_n4;lhcb43_0068262
LYICKAQAGDKR; |; WFKGAR			139.78	DSSO	Intra	7	0		LYICKAQAGD[K]R		psbp_0033281	166	WF[K]GAR	psbp_0033281	170	psbp_0033281	psbp_0033281
FGFAFGKK; |; KSATTKK			198.07	DSSO	Inter	4	0		FGFAFG[K]K		lhcb42_0076852	8	[K]SATTKK	lhcb1_0081729_c153	2	lhcb42_0076852	lhcb1_0081729_c153;lhcb1_0081729_c162;lhcb1_0081729
FGFAFGKK; |; KTVTK		x	65.44	DSSO	Inter	2	0		FGFAFG[K]K		lhcb42_0076852	8	[K]TVTK	lhcb1_0074459_0102114	2	lhcb42_0076852	lhcb1_0074459_0102114
FGFAFGKK; |; KKAAPVK	x		122.19	DSSO	Inter	3	0		FGFAFG[K]K		lhcb42_0076852	8	K[K]AAPVK	lhcb5_0087274	6	lhcb42_0076852	lhcb5_0087274;lhcb5_0087274_n3
TVKSAPESIWYGPDRPK; |; QKVVAPANEELAK			267.84	DSSO	Inter	4	0		TV[K]SAPESIWYGPDRPK		lhcb2_0062077_c149	5	Q[K]VVAPANEELAK	lhcb5_0087274	13	lhcb2_0062077_c149;lhcb2_0062077	lhcb5_0087274;lhcb5_0087274_n3;lhcb5_0087274_n8
TIALGKFTK; |; KKEVK	x	x	176.38	DSSO	Inter	1	0		TIALG[K]FTK		d2_0013521	6	K[K]EVK	lhcb43_0068262	14	d2_0013521	lhcb43_0068262
GPQLPPKLGPR; |; WFKGAR			88.35	DSSO	Inter	2	0		GPQLPP[K]LGPR		psah2_0040119	88	WF[K]GAR	psbp_0033281	170	psah2_0040119	psbp_0033281
GASTGYDNAVALPAGGRGDEEELGKENNKSAASSK; |; GSSFLDPKGR	x	x	246.08	DSSO	Intra	6	0		GASTGYDNAVALPAGGRGDEEELG[K]ENNKSAASSK		psbo_0058312	187	GSSFLDP[K]GR	psbo_0058312	160	psbo_0058312	psbo_0058312
ENVAKQGLPEQNGVTHFEAGDSR; |; AKEYVSLLK	x	x	171.25	DSSO	Intra	2	0		ENVA[K]QGLPEQNGVTHFEAGDSR		psag_0014234	33	A[K]EYVSLLK	psag_0014234	53	psag_0014234	psag_0014234
FAFGKK; |;SATTKK			120.65	DSSO	Inter	1	0		FAFG[K]K		lhcb42_0076852_n4	5	SATT[K]K	lhcb1_0081729_c153	7	lhcb42_0076852_n4	lhcb1_0081729_c153;lhcb1_0081729_c162;lhcb1_0081729
YNEAIYSTAKRLVAAIDGLPDPGGPLVK; |; ATEDKTDAATDVATK	x	x	203.74	DSSO	Inter	1	0		YNEAIYSTA[K]RLVAAIDGLPDPGGPLVK		tl183_0065375	136	ATED[K]TDAATDVATK	psad_0015054	5	tl183_0065375	psad_0015054
LKKDIQPWQER; |;YNAKK	x	x	253.91	DSSO	Inter	7	0		LK[K]DIQPWQER		cp43_0013521	368	YNA[K]K	psbo_0058312	49	cp43_0013521	psbo_0058312
KVASSGSPWYGPDR; |;SGVKK			252.84	DSSO	Inter	1	0		[K]VASSGSPWYGPDR		lhcb1_0081729_c153	8	SGV[K]K	psbr_0072798	4	lhcb1_0081729_c153;lhcb1_0081729_c162;lhcb1_0081729;lhcb1_0081729_n4;lhcb1_0081729_n5	psbr_0072798
GASTGYDNAVALPAGGRGDEEELGKENNK; |; SAASSKGK	x	x	341.06	DSSO	Intra	3	0		GASTGYDNAVALPAGGRGDEEELG[K]ENNK		psbo_0058312	187	SAASS[K]GK	psbo_0058312	197	psbo_0058312	psbo_0058312
GASTGYDNAVALPAGGRGDEEELGKENNK; |; DKEGR	x	x	276.6	DSSO	Inter	1	0		GASTGYDNAVALPAGGRGDEEELG[K]ENNK		psbo_0058312	187	D[K]EGR	cp47_0037811	348	psbo_0058312	cp47_0037811
IKTDTPYGTGGGMDLPNGLDASGRK; |;LGDPTTKK	x		222.56	DSSO	Inter	1	0		I[K]TDTPYGTGGGMDLPNGLDASGRK		psbr_0072798	7	LGDPTT[K]K	cp47_0037811	503	psbr_0072798	cp47_0037811
DGKLYICK; |;WNPSKER			130.22	DSSO	Intra	1	0		DG[K]LYICK		psbp_0033281	155	WNPS[K]ER	psbp_0033281	38	psbp_0033281	psbp_0033281
GPQLPPKLGPR; |; WNPSKER			117.8	DSSO	Inter	1	0		GPQLPP[K]LGPR		psah2_0040119	88	WNPS[K]ER	psbp_0033281	38	psah2_0040119	psbp_0033281
AYGEAANVFGKAK; |; WNPSKER		x	154.94	DSSO	Intra	1	0		AYGEAANVFG[K]AK		psbp_0033281	11	WNPS[K]ER	psbp_0033281	38	psbp_0033281	psbp_0033281
FGFAFGKK; |; KAAPKK	x	x	150.79	DSSO	Inter	2	0		FGFAFG[K]K		lhcb42_0076852	8	KAAP[K]K	lhcb43_0068262	12	lhcb42_0076852	lhcb43_0068262
PEWLDGSLPGDFGFDPLGLGKDPAFLK; |; DGVYPEKVNPGR	x	x	132.23	DSSO	Inter	5	0		PEWLDGSLPGDFGFDPLGLG[K]DPAFLK		lhcb6_0079196_n23	21	DGVYPE[K]VNPGR	psad_0015054	128	lhcb6_0079196_n23	psad_0015054
TIALGKFTK; |; KKAAPK	x	x	138.55	DSSO	Inter	1	0		TIALG[K]FTK		d2_0013521	6	K[K]AAPK	lhcb42_0076852	10	d2_0013521	lhcb42_0076852;lhcb42_0076852_n4
FFNIGIKK; |; AAPKKK	x	x	133.57	DSSO	Intra	1	0		FFNIGI[K]K		lhcb43_0068262	7	AAPK[K]K	lhcb43_0068262	13	lhcb43_0068262	lhcb43_0068262
FFNIGIKK; |; KKEVK	x	x	144.58	DSSO	Intra	1	0		FFNIGI[K]K		lhcb43_0068262	7	K[K]EVK	lhcb43_0068262	14	lhcb43_0068262	lhcb43_0068262
FHPGGPFDPLGLANDPDQAAILKVK; |; QKVVAPANEELAK	x	x	211.02	DSSO	Intra	1	0		FHPGGPFDPLGLANDPDQAAIL[K]VK		lhcb5_0087274	185	Q[K]VVAPANEELAK	lhcb5_0087274	13	lhcb5_0087274;lhcb5_0087274_n3;lhcb5_0087274_n8;lhcb5_0087274_n12;lhcb5_0087274_n60	lhcb5_0087274;lhcb5_0087274_n3;lhcb5_0087274_n8
TADGDEGGKHQLITATVKDGK; |; AQAGDKR	x	x	186.74	DSSO	Intra	5	0		TADGDEGG[K]HQLITATVKDGK		psbp_0033281	143	AQAGD[K]R	psbp_0033281	166	psbp_0033281	psbp_0033281
KKQPDQLQTADGWAK; |;ATEDKTDAATDVATK		x	325.48	DSSO	Inter	1	0		K[K]QPDQLQTADGWAK		psaa_0043580	126	ATED[K]TDAATDVATK	psad_0015054	5	psaa_0043580	psad_0015054
KKQPDQLQTADGWAK; |;ATEDKTDAATDVATK		x	235.59	DSSO	Inter	1	0		[K]KQPDQLQTADGWAK		psaa_0043580	125	ATED[K]TDAATDVATK	psad_0015054	5	psaa_0043580	psad_0015054
GDEEELGKENNKSAASSK; |; GSSFLDPKGR	x		417.84	DSSO	Intra	7	0		GDEEELGKENN[K]SAASSK		psbo_0058312	191	GSSFLDP[K]GR	psbo_0058312	160	psbo_0058312	psbo_0058312
TVKSAPESIWYGPDRPK; |;LGDPTTKK			298.3	DSSO	Inter	6	0		TV[K]SAPESIWYGPDRPK		lhcb2_0062077_c149	5	LGDPTT[K]K	cp47_0037811	503	lhcb2_0062077_c149;lhcb2_0062077	cp47_0037811
TVKSAPESIWYGPDRPK; |; KVASSGSPWYGPDR			310.06	DSSO	Inter	6	0		TV[K]SAPESIWYGPDRPK		lhcb2_0062077_c149	5	[K]VASSGSPWYGPDR	lhcb1_0081729_c153	8	lhcb2_0062077_c149;lhcb2_0062077	lhcb1_0081729_c153;lhcb1_0081729_c162;lhcb1_0081729;lhcb1_0081729_n4;lhcb1_0081729_n5
TVKSAPESIWYGPDRPK; |;TGKPSLDLPK			204.33	DSSO	Inter	2	0		TV[K]SAPESIWYGPDRPK		lhcb2_0062077_c149	5	TG[K]PSLDLPK	cp47_0037811	129	lhcb2_0062077_c149;lhcb2_0062077	cp47_0037811
TVKSAPESIWYGPDRPK; |; KATLQLAEIK			46.61	DSSO	Inter	1	0		TV[K]SAPESIWYGPDRPK		lhcb2_0062077_c149	5	[K]ATLQLAEIK	lhcb42_0076852	205	lhcb2_0062077_c149;lhcb2_0062077	lhcb42_0076852;lhcb42_0076852_n4;lhcb42_0076852_n12
FGFAFGKK; |; LYKGLR		x	127.95	DSSO	Inter	2	0		FGFAFG[K]K		lhcb42_0076852	8	LY[K]GLR	cp47_0037811	226	lhcb42_0076852	cp47_0037811
LYPGGKFFDPLGLAADPEKK; |; KSATTKK			269.95	DSSO	Inter	8	0		LYPGG[K]FFDPLGLAADPEKK		lhcb42_0076852	191	[K]SATTKK	lhcb1_0081729_c153	2	lhcb42_0076852;lhcb42_0076852_n4;lhcb42_0076852_n12	lhcb1_0081729_c153;lhcb1_0081729_c162;lhcb1_0081729
LYPGGKFFDPLGLAADPEKK; |; KAAPK	x	x	211.57	DSSO	Intra	6	0		LYPGG[K]FFDPLGLAADPEKK		lhcb42_0076852	191	[K]AAPK	lhcb42_0076852	10	lhcb42_0076852;lhcb42_0076852_n4;lhcb42_0076852_n12	lhcb42_0076852;lhcb42_0076852_n4;lhcb43_0068262
LYPGGKFFDPLGLAADPEKK; |; KAAPVK	x	x	100.69	DSSO	Inter	2	0		LYPGG[K]FFDPLGLAADPEKK		lhcb42_0076852	191	[K]AAPVK	lhcb5_0087274	6	lhcb42_0076852;lhcb42_0076852_n4;lhcb42_0076852_n12	lhcb5_0087274;lhcb5_0087274_n3
LYPGGKFFDPLGLAADPEKK; |;NAELDSEKR	x	x	227.91	DSSO	Intra	6	0		LYPGG[K]FFDPLGLAADPEKK		lhcb42_0076852	191	NAELDSE[K]R	lhcb42_0076852	184	lhcb42_0076852;lhcb42_0076852_n4;lhcb42_0076852_n12	lhcb42_0076852;lhcb42_0076852_n4;lhcb42_0076852_n12
LGDPTTKK; |; KSATTKK			180	DSSO	Inter	6	0		LGDPTT[K]K		cp47_0037811	503	[K]SATTKK	lhcb1_0081729_c153	2	cp47_0037811	lhcb1_0081729_c153;lhcb1_0081729_c162;lhcb1_0081729
KKAAPK; |;LFSKK			125.5	DSSO	Inter	1	0		K[K]AAPK		lhcb42_0076852	10	LFS[K]K	lhcb5_0087274	4	lhcb42_0076852;lhcb42_0076852_n4	lhcb5_0087274
IKTDTPYGTGGGMDLPNGLDASGRK; |; KSATTK			310.55	DSSO	Inter	2	0		I[K]TDTPYGTGGGMDLPNGLDASGRK		psbr_0072798	7	[K]SATTK	lhcb1_0081729_c153	2	psbr_0072798	lhcb1_0081729_c153;lhcb1_0081729_c162;lhcb1_0081729
TADGDEGGKHQLITATVK; |; LYICKAQAGDKR	x	x	387.59	DSSO	Intra	6	0		TADGDEGG[K]HQLITATVK		psbp_0033281	143	LYIC[K]AQAGDKR	psbp_0033281	160	psbp_0033281	psbp_0033281
LYPGGKFFDPLGLAADPEKK; |; AAPVKQK	x		140.46	DSSO	Inter	1	0		LYPGG[K]FFDPLGLAADPEKK		lhcb42_0076852	191	AAPV[K]QK	lhcb5_0087274	11	lhcb42_0076852;lhcb42_0076852_n4;lhcb42_0076852_n12	lhcb5_0087274;lhcb5_0087274_n3
LYPGGKFFDPLGLAADPEKK; |; SATTKK			258.79	DSSO	Inter	3	0		LYPGG[K]FFDPLGLAADPEKK		lhcb42_0076852	191	SATT[K]K	lhcb1_0081729_c153	7	lhcb42_0076852;lhcb42_0076852_n4;lhcb42_0076852_n12	lhcb1_0081729_c153;lhcb1_0081729_c162;lhcb1_0081729
LYPGGKFFDPLGLAADPEKK; |; TVTKK			170.92	DSSO	Inter	1	0		LYPGG[K]FFDPLGLAADPEKK		lhcb42_0076852	191	TVT[K]K	lhcb1_0074459_0102114	6	lhcb42_0076852;lhcb42_0076852_n4;lhcb42_0076852_n12	lhcb1_0074459_0102114
GFGGSGNPAYPGGPFFNPLGFGKDEKSLK; |; KSATTK			162.95	DSSO	Inter	2	0		GFGGSGNPAYPGGPFFNPLGFGKDE[K]SLK		lhca3_0056726	176	[K]SATTK	lhcb1_0081729_c153	2	lhca3_0056726	lhcb1_0081729_c153;lhcb1_0081729_c162;lhcb1_0081729
GFGGSGNPAYPGGPFFNPLGFGKDEKSLK; |; LKEVK		x	131.09	DSSO	Intra	1	0		GFGGSGNPAYPGGPFFNPLGFG[K]DEKSLK		lhca3_0056726	173	L[K]EVK	lhca3_0056726	184	lhca3_0056726	lhca3_0056726
GDEEELGKENNKSAASSK; |; APKDVK	x		53.33	DSSO	Intra	1	0		GDEEELGKENN[K]SAASSK		psbo_0058312	191	AP[K]DVK	psbo_0058312	234	psbo_0058312	psbo_0058312
TVKSAPESIWYGPDRPK; |; KSATTKK			278.73	DSSO	Inter	11	0		TV[K]SAPESIWYGPDRPK		lhcb2_0062077_c149	5	[K]SATTKK	lhcb1_0081729_c153	2	lhcb2_0062077_c149;lhcb2_0062077	lhcb1_0081729_c153;lhcb1_0081729_c162;lhcb1_0081729
TVKSAPESIWYGPDRPK; |; KTVTKK			162.04	DSSO	Inter	4	0		TV[K]SAPESIWYGPDRPK		lhcb2_0062077_c149	5	[K]TVTKK	lhcb1_0074459_0102114	2	lhcb2_0062077_c149;lhcb2_0062077	lhcb1_0074459_0102114
TVKSAPESIWYGPDRPK; |; KKAAPVK			275.8	DSSO	Inter	4	0		TV[K]SAPESIWYGPDRPK		lhcb2_0062077_c149	5	K[K]AAPVK	lhcb5_0087274	6	lhcb2_0062077_c149;lhcb2_0062077	lhcb5_0087274;lhcb5_0087274_n3
KLCLEPTSFTVKSEGVTK; |; ENNKSAASSK	x	x	377.75	DSSO	Intra	2	0		KLCLEPTSFTV[K]SEGVTK		psbo_0058312	61	ENN[K]SAASSK	psbo_0058312	191	psbo_0058312	psbo_0058312
KLCLEPTSFTVKSEGVTK; |; SAASSKGK	x	x	318.37	DSSO	Intra	5	0		KLCLEPTSFTV[K]SEGVTK		psbo_0058312	61	SAASS[K]GK	psbo_0058312	197	psbo_0058312	psbo_0058312
TVKSAPESIWYGPDRPK; |;NAELDSEKR			80.38	DSSO	Inter	1	0		TV[K]SAPESIWYGPDRPK		lhcb2_0062077_c149	5	NAELDSE[K]R	lhcb42_0076852	184	lhcb2_0062077_c149;lhcb2_0062077	lhcb42_0076852;lhcb42_0076852_n4;lhcb42_0076852_n12
KLCLEPTSFTVKSEGVTK; |; APKDVK	x	x	300.56	DSSO	Intra	2	0		KLCLEPTSFTV[K]SEGVTK		psbo_0058312	61	AP[K]DVK	psbo_0058312	234	psbo_0058312	psbo_0058312
TVKSAPESIWYGPDRPK; |; KPEDFAK			273.25	DSSO	Inter	4	0		TV[K]SAPESIWYGPDRPK		lhcb2_0062077_c149	5	[K]PEDFAK	lhcb5_0087274	66	lhcb2_0062077_c149;lhcb2_0062077	lhcb5_0087274;lhcb5_0087274_n3;lhcb5_0087274_n8;lhcb5_0087274_n12;lhcb5_0087274_n60
TVKSAPESIWYGPDRPK; |; KVSSASPWYGPDR			264.8	DSSO	Inter	3	0		TV[K]SAPESIWYGPDRPK		lhcb2_0062077_c149	5	[K]VSSASPWYGPDR	lhcb1_0074459_0102114	7	lhcb2_0062077_c149;lhcb2_0062077	lhcb1_0074459_0102114;lhcb1_0050874_0063631
TADGDEGGKHQLITATVKDGK; |; KSITDYGSPEEFLSK	x	x	318.9	DSSO	Intra	9	0		TADGDEGGKHQLITATV[K]DGK		psbp_0033281	152	[K]SITDYGSPEEFLSK	psbp_0033281	69	psbp_0033281	psbp_0033281
ATEDKTDAATDVATK; |; KSATTKK			260.5	DSSO	Inter	4	0		ATED[K]TDAATDVATK		psad_0015054	5	[K]SATTKK	lhcb1_0081729_c153	2	psad_0015054	lhcb1_0081729_c153;lhcb1_0081729_c162;lhcb1_0081729
KKAAPK; |; KAAPK			129.68	DSSO	Intra	1	0		K[K]AAPK		lhcb42_0076852	10	[K]AAPK	lhcb42_0076852	10	lhcb42_0076852;lhcb42_0076852_n4	lhcb42_0076852;lhcb42_0076852_n4;lhcb43_0068262
IKTDTPYGTGGGMDLPNGLDASGRK; |;SGVKK		x	290.58	DSSO	Intra	2	0		I[K]TDTPYGTGGGMDLPNGLDASGRK		psbr_0072798	7	SGV[K]K	psbr_0072798	4	psbr_0072798	psbr_0072798
TVKSAPESIWYGPDRPK; |;KSATTKK			371.69	DSSO	Inter	6	0		TV[K]SAPESIWYGPDRPK		lhcb2_0062077_c149	5	KSATT[K]K	lhcb1_0081729_c153	7	lhcb2_0062077_c149;lhcb2_0062077	lhcb1_0081729_c153;lhcb1_0081729_c162;lhcb1_0081729
TVKSAPESIWYGPDRPK; |; KAAPK			254.03	DSSO	Inter	3	0		TV[K]SAPESIWYGPDRPK		lhcb2_0062077_c149	5	[K]AAPK	lhcb42_0076852	10	lhcb2_0062077_c149;lhcb2_0062077	lhcb42_0076852;lhcb42_0076852_n4;lhcb43_0068262
TVKSAPESIWYGPDRPK; |;KAAPVKQK			287.06	DSSO	Inter	4	0		TV[K]SAPESIWYGPDRPK		lhcb2_0062077_c149	5	KAAPV[K]QK	lhcb5_0087274	11	lhcb2_0062077_c149;lhcb2_0062077	lhcb5_0087274;lhcb5_0087274_n3
TVKSAPESIWYGPDRPK; |;TVTKK			317.41	DSSO	Inter	3	0		TV[K]SAPESIWYGPDRPK		lhcb2_0062077_c149	5	TVT[K]K	lhcb1_0074459_0102114	6	lhcb2_0062077_c149;lhcb2_0062077	lhcb1_0074459_0102114
KATLQLAEIKHAR; |;NAELDSEKR	x	x	303.22	DSSO	Intra	5	0		[K]ATLQLAEIKHAR		lhcb42_0076852	205	NAELDSE[K]R	lhcb42_0076852	184	lhcb42_0076852;lhcb42_0076852_n4;lhcb42_0076852_n12	lhcb42_0076852;lhcb42_0076852_n4;lhcb42_0076852_n12
GTGTANQCPTIDGGVDSFSFKPGK; |; LAEIKHAR	x		166.6	DSSO	Inter	1	0		GTGTANQCPTIDGGVDSFSF[K]PGK		psbo_0058312	42	LAEI[K]HAR	lhcb6_0079196_n23	161	psbo_0058312	lhcb6_0079196_n23;lhcb6_0079196_n1;lhcb6_0079196
TVKSAPESIWYGPDRPK; |;LFSKKK			278.73	DSSO	Inter	4	0		TV[K]SAPESIWYGPDRPK		lhcb2_0062077_c149	5	LFS[K]KK	lhcb5_0087274	4	lhcb2_0062077_c149;lhcb2_0062077	lhcb5_0087274
FFDPLGLAADPEKK; |; AAPKKPSR	x	x	166.45	DSSO	Intra	9	0		FFDPLGLAADPE[K]K		lhcb42_0076852	204	AAP[K]KPSR	lhcb42_0076852	14	lhcb42_0076852;lhcb42_0076852_n4;lhcb42_0076852_n12	lhcb42_0076852;lhcb42_0076852_n4
FHPGGPFDPLGLANDPDQAAILKVK; |; KSATTK			120.66	DSSO	Inter	1	0		FHPGGPFDPLGLANDPDQAAIL[K]VK		lhcb5_0087274	185	[K]SATTK	lhcb1_0081729_c153	2	lhcb5_0087274;lhcb5_0087274_n3;lhcb5_0087274_n8;lhcb5_0087274_n12;lhcb5_0087274_n60	lhcb1_0081729_c153;lhcb1_0081729_c162;lhcb1_0081729
TGKPSLDLPK; |;AAPKKPSR	x	x	72.88	DSSO	Inter	2	0		TG[K]PSLDLPK		cp47_0037811	129	AAP[K]KPSR	lhcb42_0076852	14	cp47_0037811	lhcb42_0076852;lhcb42_0076852_n4
TADGDEGGKHQLITATVK; |; WFKGAR	x	x	330.31	DSSO	Intra	4	0		TADGDEGG[K]HQLITATVK		psbp_0033281	143	WF[K]GAR	psbp_0033281	170	psbp_0033281	psbp_0033281
SATTKKVASSGSPWYGPDRVK; |; KVASSGSPWYGPDR			281.32	DSSO	Intra	2	0		SATTK[K]VASSGSPWYGPDRVK		lhcb1_0081729_c153	8	[K]VASSGSPWYGPDR	lhcb1_0081729_c153	8	lhcb1_0081729_c153;lhcb1_0081729_c162;lhcb1_0081729	lhcb1_0081729_c153;lhcb1_0081729_c162;lhcb1_0081729;lhcb1_0081729_n4;lhcb1_0081729_n5
QKVVAPANEELAK; |; KSATTKK			318.91	DSSO	Inter	5	0		Q[K]VVAPANEELAK		lhcb5_0087274	13	[K]SATTKK	lhcb1_0081729_c153	2	lhcb5_0087274;lhcb5_0087274_n3;lhcb5_0087274_n8	lhcb1_0081729_c153;lhcb1_0081729_c162;lhcb1_0081729
QKVVAPANEELAK; |;KSATTKK			215.77	DSSO	Inter	3	0		Q[K]VVAPANEELAK		lhcb5_0087274	13	KSATT[K]K	lhcb1_0081729_c153	7	lhcb5_0087274;lhcb5_0087274_n3;lhcb5_0087274_n8	lhcb1_0081729_c153;lhcb1_0081729_c162;lhcb1_0081729
QKVVAPANEELAK; |; KTVTKK	x	x	244.18	DSSO	Inter	2	0		Q[K]VVAPANEELAK		lhcb5_0087274	13	[K]TVTKK	lhcb1_0074459_0102114	2	lhcb5_0087274;lhcb5_0087274_n3;lhcb5_0087274_n8	lhcb1_0074459_0102114
ATEDKTDAATDVATK; |; SKYKIK	x	x	258.23	DSSO	Intra	1	0		ATED[K]TDAATDVATK		psad_0015054	5	SKY[K]IK	psad_0015054	101	psad_0015054	psad_0015054
QKVVAPANEELAK; |;AAPKKPSR	x	x	228.73	DSSO	Inter	2	0		Q[K]VVAPANEELAK		lhcb5_0087274	13	AAP[K]KPSR	lhcb42_0076852	14	lhcb5_0087274;lhcb5_0087274_n3;lhcb5_0087274_n8	lhcb42_0076852;lhcb42_0076852_n4
QKVVAPANEELAK; |;KKAAPVK	x	x	255.22	DSSO	Intra	10	0		Q[K]VVAPANEELAK		lhcb5_0087274	13	K[K]AAPVK	lhcb5_0087274	6	lhcb5_0087274;lhcb5_0087274_n3;lhcb5_0087274_n8	lhcb5_0087274;lhcb5_0087274_n3
QKVVAPANEELAK; |;KAAPVKQK	x	x	270.32	DSSO	Intra	3	0		Q[K]VVAPANEELAK		lhcb5_0087274	13	KAAPV[K]QK	lhcb5_0087274	11	lhcb5_0087274;lhcb5_0087274_n3;lhcb5_0087274_n8	lhcb5_0087274;lhcb5_0087274_n3
KVASSGSPWYGPDRVK; |;KSATTKK			233.85	DSSO	Intra	6	0		[K]VASSGSPWYGPDRVK		lhcb1_0081729_c153	8	KSATT[K]K	lhcb1_0081729_c153	7	lhcb1_0081729_c153;lhcb1_0081729_c162;lhcb1_0081729;lhcb1_0081729_n4;lhcb1_0081729_n5	lhcb1_0081729_c153;lhcb1_0081729_c162;lhcb1_0081729
KATLQLAEIK; |;AAPKKPSR	x	x	249.29	DSSO	Intra	2	0		[K]ATLQLAEIK		lhcb42_0076852	205	AAP[K]KPSR	lhcb42_0076852	14	lhcb42_0076852;lhcb42_0076852_n4;lhcb42_0076852_n12	lhcb42_0076852;lhcb42_0076852_n4
TVKSAPESIWYGPDRPK; |;SGVKK			232.59	DSSO	Inter	2	0		TV[K]SAPESIWYGPDRPK		lhcb2_0062077_c149	5	SGV[K]K	psbr_0072798	4	lhcb2_0062077_c149;lhcb2_0062077	psbr_0072798
TVKSAPESIWYGPDRPK; |; KYGDK			199.33	DSSO	Inter	1	0		TV[K]SAPESIWYGPDRPK		lhcb2_0062077_c149	5	[K]YGDK	psah2_0040119	1	lhcb2_0062077_c149;lhcb2_0062077	psah2_0040119
ILEEVEVAEKSLKR; |; YNAKK		x	132.86	DSSO	Inter	1	0		ILEEVEVAEKSL[K]R		psb27_0071705	103	YNA[K]K	psbo_0058312	49	psb27_0071705	psbo_0058312
TVKSAPESIWYGPDRPK; |;LYKGLR			142.29	DSSO	Inter	1	0		TV[K]SAPESIWYGPDRPK		lhcb2_0062077_c149	5	LY[K]GLR	cp47_0037811	226	lhcb2_0062077_c149;lhcb2_0062077	cp47_0037811
FQDWAKPGSMGKQYFLGLEK; |; KSATTK			226.64	DSSO	Inter	1	0		FQDWAKPGSMG[K]QYFLGLEK		lhca3_0056726	142	[K]SATTK	lhcb1_0081729_c153	2	lhca3_0056726	lhcb1_0081729_c153;lhcb1_0081729_c162;lhcb1_0081729
ASDEEYVKETEEVISK; |; REKALLAR	x	x	160.91	DSSO	Intra	3	0		ASDEEYV[K]ETEEVISK		psb27_0071705	8	RE[K]ALLAR	psb27_0071705	52	psb27_0071705	psb27_0071705
FFDPLGLANDPEEKER; |; AAPKKK		x	134.44	DSSO	Intra	1	0		FFDPLGLANDPEE[K]ER		lhcb43_0068262	206	AAP[K]KK	lhcb43_0068262	12	lhcb43_0068262	lhcb43_0068262
FFDPLGLAADPEKK; |; AAPKKK			148.62	DSSO	Inter	1	0		FFDPLGLAADPE[K]K		lhcb42_0076852	204	AAP[K]KK	lhcb43_0068262	12	lhcb42_0076852;lhcb42_0076852_n4;lhcb42_0076852_n12	lhcb43_0068262
FFDPLGLAADPEKK; |; KAAPVKQK			123.86	DSSO	Inter	1	0		FFDPLGLAADPE[K]K		lhcb42_0076852	204	KAAPV[K]QK	lhcb5_0087274	11	lhcb42_0076852;lhcb42_0076852_n4;lhcb42_0076852_n12	lhcb5_0087274;lhcb5_0087274_n3
FFDPLGLAADPEKK; |; KTVTKK	x		155.49	DSSO	Inter	1	0		FFDPLGLAADPE[K]K		lhcb42_0076852	204	[K]TVTKK	lhcb1_0074459_0102114	2	lhcb42_0076852;lhcb42_0076852_n4;lhcb42_0076852_n12	lhcb1_0074459_0102114
FFDPLGLAADPEKK; |; AAPKKPSR	x	x	105.51	DSSO	Intra	1	0		FFDPLGLAADPE[K]K		lhcb42_0076852	204	AAPK[K]PSR	lhcb42_0076852	15	lhcb42_0076852;lhcb42_0076852_n4;lhcb42_0076852_n12	lhcb42_0076852;lhcb42_0076852_n4
FFDPLGLAADPEKK; |; KKAAPK	x	x	170.66	DSSO	Intra	6	0		FFDPLGLAADPE[K]K		lhcb42_0076852	204	K[K]AAPK	lhcb42_0076852	10	lhcb42_0076852;lhcb42_0076852_n4;lhcb42_0076852_n12	lhcb42_0076852;lhcb42_0076852_n4;lhcb43_0068262
FFDPLGLAADPEKK; |; KKAAPVK	x	x	171.62	DSSO	Inter	5	0		FFDPLGLAADPE[K]K		lhcb42_0076852	204	K[K]AAPVK	lhcb5_0087274	6	lhcb42_0076852;lhcb42_0076852_n4;lhcb42_0076852_n12	lhcb5_0087274;lhcb5_0087274_n3
NAELDSEKR; |; AAPKKPSR	x	x	218.6	DSSO	Intra	3	0		NAELDSE[K]R		lhcb42_0076852	184	AAP[K]KPSR	lhcb42_0076852	14	lhcb42_0076852;lhcb42_0076852_n4;lhcb42_0076852_n12	lhcb42_0076852;lhcb42_0076852_n4
KVASSGSPWYGPDR; |;AAPKKPSR			47.82	DSSO	Inter	1	0		[K]VASSGSPWYGPDR		lhcb1_0081729_c153	8	AAP[K]KPSR	lhcb42_0076852	14	lhcb1_0081729_c153;lhcb1_0081729_c162;lhcb1_0081729;lhcb1_0081729_n4;lhcb1_0081729_n5	lhcb42_0076852;lhcb42_0076852_n4
KKQPDQLQTADGWAK;|;KYGDK	x	x	242.57	DSSO	Inter	5	0		[K]KQPDQLQTADGWAK		psaa_0043580	125	[K]YGDK	psah2_0040119	1	psaa_0043580	psah2_0040119
KKVSSASPWYGPDR; |; KVASSGSPWYGPDR			252.56	DSSO	Inter	1	0		K[K]VSSASPWYGPDR		lhcb1_0050874_0063631	7	[K]VASSGSPWYGPDR	lhcb1_0081729_c153	8	lhcb1_0050874_0063631	lhcb1_0081729_c153;lhcb1_0081729_c162;lhcb1_0081729;lhcb1_0081729_n4;lhcb1_0081729_n5
KKVSSASPWYGPDR; |; KVSSASPWYGPDR			80.07	DSSO	Inter	1	0		K[K]VSSASPWYGPDR		lhcb1_0050874_0063631	7	[K]VSSASPWYGPDR	lhcb1_0074459_0102114	7	lhcb1_0050874_0063631	lhcb1_0074459_0102114;lhcb1_0050874_0063631
LGDPTTKK; |; KTVTKK	x		161.12	DSSO	Inter	1	0		LGDPTT[K]K		cp47_0037811	503	[K]TVTKK	lhcb1_0074459_0102114	2	cp47_0037811	lhcb1_0074459_0102114
LGDPTTKK; |; KKAAPVK	x	x	154.72	DSSO	Inter	3	0		LGDPTT[K]K		cp47_0037811	503	K[K]AAPVK	lhcb5_0087274	6	cp47_0037811	lhcb5_0087274;lhcb5_0087274_n3
QKVVAPANEELAK; |;TVKKK		x	121.56	DSSO	Inter	1	0		Q[K]VVAPANEELAK		lhcb5_0087274	13	TVK[K]K	lhcb1_0050874_0063631	6	lhcb5_0087274;lhcb5_0087274_n3;lhcb5_0087274_n8	lhcb1_0050874_0063631
QKVVAPANEELAK; |;KKAAPK	x	x	290.28	DSSO	Inter	3	0		Q[K]VVAPANEELAK		lhcb5_0087274	13	K[K]AAPK	lhcb42_0076852	10	lhcb5_0087274;lhcb5_0087274_n3;lhcb5_0087274_n8	lhcb42_0076852;lhcb42_0076852_n4;lhcb43_0068262
AAPKKPSR; |; LKLAEIK	x		157.99	DSSO	Inter	1	0		AAP[K]KPSR		lhcb42_0076852	14	L[K]LAEIK	lhcb6_0079196_n23	156	lhcb42_0076852;lhcb42_0076852_n4	lhcb6_0079196_n23;lhcb6_0079196_n1;lhcb6_0079196
KVSSASPWYGPDR;|;KSATTKK			244.44	DSSO	Inter	1	0		[K]VSSASPWYGPDR		lhcb1_0074459_0102114	7	[K]SATTKK	lhcb1_0081729_c153	2	lhcb1_0074459_0102114;lhcb1_0050874_0063631	lhcb1_0081729_c153;lhcb1_0081729_c162;lhcb1_0081729
DGVYPEKVNPGR; |; SKYKIK			172.97	DSSO	Intra	5	0		DGVYPE[K]VNPGR		psad_0015054	128	SKY[K]IK	psad_0015054	101	psad_0015054	psad_0015054
KKQPDQLQTADGWAK; |; KYGDK	x	x	338.38	DSSO	Inter	2	0		K[K]QPDQLQTADGWAK		psaa_0043580	126	[K]YGDK	psah2_0040119	1	psaa_0043580	psah2_0040119
GPQLPPKLGPR; |; LAEIKHAR			197.17	DSSO	Inter	1	0		GPQLPP[K]LGPR		psah2_0040119	88	LAEI[K]HAR	lhcb6_0079196_n23	161	psah2_0040119	lhcb6_0079196_n23;lhcb6_0079196_n1;lhcb6_0079196
FFDPLGLANDPEEKER; |; KKEVK		x	138.48	DSSO	Intra	1	0		FFDPLGLANDPEE[K]ER		lhcb43_0068262	206	K[K]EVK	lhcb43_0068262	14	lhcb43_0068262	lhcb43_0068262
KKAAPVK;|;KAAPVK			78.16	DSSO	Intra	1	0		[K]KAAPVK		lhcb5_0087274	5	[K]AAPVK	lhcb5_0087274	6	lhcb5_0087274;lhcb5_0087274_n3	lhcb5_0087274;lhcb5_0087274_n3
AAPKKPSR; |;FAFGKK	x	x	122.97	DSSO	Inter	2	0		AAPK[K]PSR		lhcb42_0076852	15	FAFG[K]K	lhcb42_0076852_n4	5	lhcb42_0076852;lhcb42_0076852_n4	lhcb42_0076852_n4
KVASSGSPWYGPDR; |;TVKKK			45.16	DSSO	Inter	1	0		[K]VASSGSPWYGPDR		lhcb1_0081729_c153	8	TV[K]KK	lhcb1_0050874_0063631	5	lhcb1_0081729_c153;lhcb1_0081729_c162;lhcb1_0081729;lhcb1_0081729_n4;lhcb1_0081729_n5	lhcb1_0050874_0063631
KKAAPVK; |; KSATTK			133.86	DSSO	Inter	1	0		K[K]AAPVK		lhcb5_0087274	6	[K]SATTK	lhcb1_0081729_c153	2	lhcb5_0087274;lhcb5_0087274_n3	lhcb1_0081729_c153;lhcb1_0081729_c162;lhcb1_0081729
AAPKKPSR; |; KSATTK			117.16	DSSO	Inter	1	0		AAP[K]KPSR		lhcb42_0076852	14	[K]SATTK	lhcb1_0081729_c153	2	lhcb42_0076852;lhcb42_0076852_n4	lhcb1_0081729_c153;lhcb1_0081729_c162;lhcb1_0081729
AAPKKPSR; |; KAAPVK	x		88.64	DSSO	Inter	1	0		AAP[K]KPSR		lhcb42_0076852	14	[K]AAPVK	lhcb5_0087274	6	lhcb42_0076852;lhcb42_0076852_n4	lhcb5_0087274;lhcb5_0087274_n3
NAELDSEKR; |; AAPKKPSR	x		183.95	DSSO	Intra	1	0		NAELDSE[K]R		lhcb42_0076852	184	AAPK[K]PSR	lhcb42_0076852	15	lhcb42_0076852;lhcb42_0076852_n4;lhcb42_0076852_n12	lhcb42_0076852;lhcb42_0076852_n4
KKEVKK; |	x	x	155.73	DSSO	Intra	1	0		K[K]EVKK		lhcb43_0068262	14			0	lhcb43_0068262
KATAGLKLEAR; |; KSATTK			215.45	DSSO	Inter	3	0		KATAGL[K]LEAR		psak_0010409	39	[K]SATTK	lhcb1_0081729_c153	2	psak_0010409	lhcb1_0081729_c153;lhcb1_0081729_c162;lhcb1_0081729
AAPKKPSR; |;FAFGKK	x	x	89.43	DSSO	Inter	3	0		AAP[K]KPSR		lhcb42_0076852	14	FAFG[K]K	lhcb42_0076852_n4	5	lhcb42_0076852;lhcb42_0076852_n4	lhcb42_0076852_n4
KKVSSASPWYGPDR; |; KSATTK			329.46	DSSO	Inter	1	0		K[K]VSSASPWYGPDR		lhcb1_0050874_0063631	7	[K]SATTK	lhcb1_0081729_c153	2	lhcb1_0050874_0063631	lhcb1_0081729_c153;lhcb1_0081729_c162;lhcb1_0081729
KKVSSASPWYGPDR; |;SATTKK			374.79	DSSO	Inter	1	0		K[K]VSSASPWYGPDR		lhcb1_0050874_0063631	7	SATT[K]K	lhcb1_0081729_c153	7	lhcb1_0050874_0063631	lhcb1_0081729_c153;lhcb1_0081729_c162;lhcb1_0081729
KVSSASPWYGPDR;|;KTVKK	x	x	231.17	DSSO	Inter	1	0		[K]VSSASPWYGPDR		lhcb1_0074459_0102114	7	[K]TVKK	lhcb1_0050874_0063631	2	lhcb1_0074459_0102114;lhcb1_0050874_0063631	lhcb1_0050874_0063631
LYICKAQAGDKR; |;WNPSKER			194.74	DSSO	Intra	1	0		LYIC[K]AQAGDKR		psbp_0033281	160	WNPS[K]ER	psbp_0033281	38	psbp_0033281	psbp_0033281
[truncated: 103 more rows]

## Sheet: (4) ThylC_rep2_CSMs
Sequence	Crosslinker	Crosslink Type	Crosslink Strategy	Identified By	XlinkX Score	# Identified MS2 Scans	# Identified MS3 Scans	Delta XlinkX Score	m/z [Da]	Charge	MH+ [Da]	First Scan	RT [min]	DeltaM [ppm]	Is Decoy	Reporter Ion Score	Modifications A	Modifications B	Accessions	Sequence A	Crosslinker Position A	Charge A	m/z A [Da]	DeltaM A [ppm]	Protein Accession A	Leading Protein Position A	Sequence B	Crosslinker Position B	Charge B	m/z B [Da]	DeltaM B [ppm]	Protein Accession B	Leading Protein Position B	All Scans	Mzs A [Da]	Charges A	Mzs B [Da]	Charges B	Spectrum File	File ID
[truncated: 764 more rows]

[truncated: 2 more sheets: (5) ThylC_rep3, (6) ThylC_rep3_CSMs]
