# Supplementary material for: How paired PSII–LHCII supercomplexes mediate the stacking of plant thylakoid membranes unveiled by structural mass-spectrometry
Source: Nat Commun. 2020 Mar 13;11:1361. doi: 10.1038/s41467-020-15184-1 (PMC7069969; doi:10.1038/s41467-020-15184-1)
Supplement: Supplementary file 10 — Source Data [file 41467_2020_15184_MOESM10_ESM.xlsx]

## Sheet: Table
Figure	Supplementary Data	Supporting Raw Data Files
Fig. 1	n/a	CryoEM map deposited at EMD: 3825 [https://www.ebi.ac.uk/pdbe/entry/emdb/EMD-3825]
Fig. 2a-d, Fig. S1, Fig. S3	Supplementary Data 1	PRIDE Repository (PXD017382)
Fig. 2e	Supplementary Data 2	n/a
Fig. 3	Supplementary Data 3 Supplementary Data 4	PRIDE Repository (PXD017382)
Fig. 4a	Supplementary Data 3 Supplementary Data 4	PRIDE Repository (PXD017382), CryoEM map deposited at EMD: 3825 [https://www.ebi.ac.uk/pdbe/entry/emdb/EMD-3825]
Fig. 4b-d	Supplementary Data 3 Supplementary Data 4	PRIDE Repository (PXD017382)
Fig. 5	Supplementary Data 3 Supplementary Data 4 Supplementary Data 6	PRIDE Repository (PXD017382)
Fig. 6	Supplementary Data 1 Supplementary Data 3 Supplementary Data 6	PRIDE Repository (PXD017382)
Fig. S2	Supplementary Data 1 Supplementary Data 2	n/a
Fig. S4	Supplementary Note 1	PRIDE Repository (PXD017382)
Fig. S6	Supplementary Data 3 Supplementary Data 6	PRIDE Repository (PXD017382)
Fig. S7	Supplementary Data 3	PDB: 5XNL [https://www.rcsb.org/structure/5XNL]; PRIDE Repository (PXD017382)
Fig. S8	Supplementary Data 3 Supplementary Data 4	PDB: 5XNL [https://www.rcsb.org/structure/5XNL]; PRIDE Repository (PXD017382)
Fig. S9	Supplementary Data 4	CryoEM map deposited at EMD: 3825, [https://www.ebi.ac.uk/pdbe/entry/emdb/EMD-3825]
Fig. S10	Supplementary Data 3	PRIDE Repository (PXD017382)
Fig. S11	Supplementary Data 6	PRIDE Repository (PXD017382)
